# Supplementary material for: Improving split‐HaloTag through computational protein engineering
Source: Protein Sci. 2025 Apr 18;34(5):e70123. doi: 10.1002/pro.70123 (PMC12006747; doi:10.1002/pro.70123)
Supplement: Supplementary file 1 — Data S1. Supporting Information [file PRO-34-e70123-s001.zip]

Archive with 35 entries (33 files):
- Structures_rev/
- Structures_rev/AF3_model_cpHaloD2.pdb
- Structures_rev/input_structure.pdb
- Structures_rev/rosetta_scores_22.csv
- Structures_rev/rosetta_scores_23.csv
- Structures_rev/Structure_01.pdb
- Structures_rev/Structure_02.pdb
- Structures_rev/Structure_03.pdb
- Structures_rev/Structure_04.pdb
- Structures_rev/Structure_05.pdb
- Structures_rev/Structure_06.pdb
- Structures_rev/Structure_07.pdb
- Structures_rev/Structure_08.pdb
- Structures_rev/Structure_09.pdb
- Structures_rev/Structure_10.pdb
- Structures_rev/Structure_11.pdb
- Structures_rev/Structure_12.pdb
- Structures_rev/__MACOSX/
- Structures_rev/__MACOSX/._AF3_model_cpHaloD2.pdb
- Structures_rev/__MACOSX/._input_structure.pdb
- Structures_rev/__MACOSX/._rosetta_scores_22.csv
- Structures_rev/__MACOSX/._rosetta_scores_23.csv
- Structures_rev/__MACOSX/._Structure_01.pdb
- Structures_rev/__MACOSX/._Structure_02.pdb
- Structures_rev/__MACOSX/._Structure_03.pdb
- Structures_rev/__MACOSX/._Structure_04.pdb
- Structures_rev/__MACOSX/._Structure_05.pdb
- Structures_rev/__MACOSX/._Structure_06.pdb
- Structures_rev/__MACOSX/._Structure_07.pdb
- Structures_rev/__MACOSX/._Structure_08.pdb
- Structures_rev/__MACOSX/._Structure_09.pdb
- Structures_rev/__MACOSX/._Structure_10.pdb
- Structures_rev/__MACOSX/._Structure_11.pdb
- Structures_rev/__MACOSX/._Structure_12.pdb
- cpHd2_SI_rev.docx
