# Supplementary material for: Improving split‐HaloTag through computational protein engineering
Source: Protein Sci. 2025 Apr 18;34(5):e70123. doi: 10.1002/pro.70123 (PMC12006747; doi:10.1002/pro.70123)
Supplement: Supplementary file 1 — Data S1. Supporting Information [file PRO-34-e70123-s001.zip › Structures_rev/AF3_model_cpHaloD2.pdb]

ATOM      1  N   ASP A   1     -22.796   6.085  20.564  1.00 73.01      A    N  
ATOM      2  CA  ASP A   1     -22.036   5.013  19.896  1.00 81.56      A    C  
ATOM      3  C   ASP A   1     -20.638   4.918  20.518  1.00 87.83      A    C  
ATOM      4  O   ASP A   1     -19.967   5.942  20.629  1.00 82.92      A    O  
ATOM      5  CB  ASP A   1     -22.005   5.274  18.394  1.00 70.85      A    C  
ATOM      6  CG  ASP A   1     -21.407   4.109  17.616  1.00 62.94      A    C  
ATOM      7  OD1 ASP A   1     -20.692   3.311  18.264  1.00 58.01      A    O  
ATOM      8  OD2 ASP A   1     -21.658   4.069  16.403  1.00 56.46      A    O1-
ATOM      9  N   VAL A   2     -20.231   3.738  21.005  1.00 90.41      A    N  
ATOM     10  CA  VAL A   2     -18.931   3.532  21.674  1.00 91.66      A    C  
ATOM     11  C   VAL A   2     -17.774   3.686  20.681  1.00 92.95      A    C  
ATOM     12  O   VAL A   2     -16.788   4.338  21.015  1.00 91.69      A    O  
ATOM     13  CB  VAL A   2     -18.888   2.154  22.370  1.00 90.80      A    C  
ATOM     14  CG1 VAL A   2     -17.515   1.856  22.984  1.00 85.51      A    C  
ATOM     15  CG2 VAL A   2     -19.925   2.077  23.496  1.00 85.99      A    C  
ATOM     16  N   GLY A   3     -17.904   3.156  19.456  1.00 91.90      A    N  
ATOM     17  CA  GLY A   3     -16.883   3.253  18.409  1.00 91.27      A    C  
ATOM     18  C   GLY A   3     -16.556   4.690  18.029  1.00 92.89      A    C  
ATOM     19  O   GLY A   3     -15.388   5.067  17.995  1.00 92.98      A    O  
ATOM     20  N   ARG A   4     -17.574   5.542  17.849  1.00 94.47      A    N  
ATOM     21  CA  ARG A   4     -17.361   6.976  17.574  1.00 94.13      A    C  
ATOM     22  C   ARG A   4     -16.616   7.665  18.712  1.00 95.08      A    C  
ATOM     23  O   ARG A   4     -15.675   8.400  18.451  1.00 94.58      A    O  
ATOM     24  CB  ARG A   4     -18.688   7.697  17.297  1.00 93.08      A    C  
ATOM     25  CG  ARG A   4     -19.183   7.400  15.877  1.00 90.62      A    C  
ATOM     26  CD  ARG A   4     -20.395   8.275  15.522  1.00 89.02      A    C  
ATOM     27  NE  ARG A   4     -20.718   8.146  14.086  1.00 89.55      A    N  
ATOM     28  CZ  ARG A   4     -20.235   8.878  13.087  1.00 90.96      A    C  
ATOM     29  NH1 ARG A   4     -19.476   9.927  13.260  1.00 82.40      A    N1+
ATOM     30  NH2 ARG A   4     -20.483   8.561  11.867  1.00 85.73      A    N  
ATOM     31  N   LYS A   5     -16.998   7.398  19.973  1.00 93.90      A    N  
ATOM     32  CA  LYS A   5     -16.299   7.965  21.137  1.00 93.57      A    C  
ATOM     33  C   LYS A   5     -14.821   7.564  21.164  1.00 94.58      A    C  
ATOM     34  O   LYS A   5     -13.969   8.412  21.411  1.00 94.51      A    O  
ATOM     35  CB  LYS A   5     -17.041   7.562  22.415  1.00 93.57      A    C  
ATOM     36  CG  LYS A   5     -16.415   8.233  23.637  1.00 86.55      A    C  
ATOM     37  CD  LYS A   5     -17.164   7.857  24.911  1.00 80.62      A    C  
ATOM     38  CE  LYS A   5     -16.468   8.541  26.082  1.00 73.15      A    C  
ATOM     39  NZ  LYS A   5     -17.115   8.198  27.368  1.00 62.64      A    N1+
ATOM     40  N   LEU A   6     -14.509   6.293  20.912  1.00 94.16      A    N  
ATOM     41  CA  LEU A   6     -13.130   5.805  20.928  1.00 93.11      A    C  
ATOM     42  C   LEU A   6     -12.303   6.367  19.755  1.00 94.16      A    C  
ATOM     43  O   LEU A   6     -11.199   6.863  19.961  1.00 94.56      A    O  
ATOM     44  CB  LEU A   6     -13.129   4.268  20.911  1.00 94.03      A    C  
ATOM     45  CG  LEU A   6     -13.651   3.605  22.209  1.00 92.51      A    C  
ATOM     46  CD1 LEU A   6     -13.766   2.095  22.000  1.00 89.81      A    C  
ATOM     47  CD2 LEU A   6     -12.722   3.851  23.395  1.00 90.47      A    C  
ATOM     48  N   ILE A   7     -12.837   6.314  18.543  1.00 94.38      A    N  
ATOM     49  CA  ILE A   7     -12.063   6.601  17.326  1.00 93.95      A    C  
ATOM     50  C   ILE A   7     -12.060   8.097  17.008  1.00 94.15      A    C  
ATOM     51  O   ILE A   7     -11.003   8.646  16.719  1.00 94.69      A    O  
ATOM     52  CB  ILE A   7     -12.579   5.736  16.160  1.00 94.89      A    C  
ATOM     53  CG1 ILE A   7     -12.397   4.237  16.486  1.00 94.58      A    C  
ATOM     54  CG2 ILE A   7     -11.835   6.089  14.855  1.00 94.81      A    C  
ATOM     55  CD1 ILE A   7     -13.125   3.284  15.528  1.00 92.15      A    C  
ATOM     56  N   ILE A   8     -13.216   8.768  17.081  1.00 95.89      A    N  
ATOM     57  CA  ILE A   8     -13.335  10.187  16.738  1.00 95.30      A    C  
ATOM     58  C   ILE A   8     -12.920  11.058  17.920  1.00 95.54      A    C  
ATOM     59  O   ILE A   8     -12.012  11.871  17.778  1.00 95.17      A    O  
ATOM     60  CB  ILE A   8     -14.746  10.531  16.198  1.00 95.35      A    C  
ATOM     61  CG1 ILE A   8     -15.020   9.695  14.922  1.00 93.93      A    C  
ATOM     62  CG2 ILE A   8     -14.874  12.040  15.926  1.00 94.50      A    C  
ATOM     63  CD1 ILE A   8     -16.402   9.933  14.291  1.00 90.39      A    C  
ATOM     64  N   ASP A   9     -13.508  10.859  19.095  1.00 95.01      A    N  
ATOM     65  CA  ASP A   9     -13.255  11.766  20.215  1.00 94.15      A    C  
ATOM     66  C   ASP A   9     -11.890  11.511  20.872  1.00 94.58      A    C  
ATOM     67  O   ASP A   9     -11.187  12.459  21.228  1.00 93.66      A    O  
ATOM     68  CB  ASP A   9     -14.382  11.682  21.272  1.00 93.82      A    C  
ATOM     69  CG  ASP A   9     -15.794  11.944  20.753  1.00 93.27      A    C  
ATOM     70  OD1 ASP A   9     -15.940  12.647  19.732  1.00 89.91      A    O  
ATOM     71  OD2 ASP A   9     -16.738  11.457  21.420  1.00 90.25      A    O1-
ATOM     72  N   GLN A  10     -11.494  10.234  21.022  1.00 95.18      A    N  
ATOM     73  CA  GLN A  10     -10.272   9.830  21.741  1.00 94.53      A    C  
ATOM     74  C   GLN A  10      -9.092   9.475  20.812  1.00 95.50      A    C  
ATOM     75  O   GLN A  10      -8.009   9.181  21.306  1.00 94.30      A    O  
ATOM     76  CB  GLN A  10     -10.572   8.678  22.712  1.00 94.75      A    C  
ATOM     77  CG  GLN A  10     -11.658   9.040  23.732  1.00 94.37      A    C  
ATOM     78  CD  GLN A  10     -12.028   7.879  24.653  1.00 92.66      A    C  
ATOM     79  NE2 GLN A  10     -12.956   8.088  25.556  1.00 86.37      A    N  
ATOM     80  OE1 GLN A  10     -11.529   6.772  24.597  1.00 88.97      A    O  
ATOM     81  N   ASN A  11      -9.287   9.490  19.492  1.00 94.67      A    N  
ATOM     82  CA  ASN A  11      -8.249   9.215  18.499  1.00 95.20      A    C  
ATOM     83  C   ASN A  11      -7.559   7.830  18.634  1.00 95.90      A    C  
ATOM     84  O   ASN A  11      -6.399   7.678  18.254  1.00 95.57      A    O  
ATOM     85  CB  ASN A  11      -7.246  10.382  18.469  1.00 94.89      A    C  
ATOM     86  CG  ASN A  11      -6.531  10.514  17.139  1.00 93.77      A    C  
ATOM     87  ND2 ASN A  11      -5.349  11.081  17.126  1.00 90.82      A    N  
ATOM     88  OD1 ASN A  11      -7.061  10.185  16.082  1.00 91.95      A    O  
ATOM     89  N   VAL A  12      -8.255   6.817  19.151  1.00 96.91      A    N  
ATOM     90  CA  VAL A  12      -7.665   5.510  19.489  1.00 96.56      A    C  
ATOM     91  C   VAL A  12      -7.044   4.797  18.289  1.00 96.91      A    C  
ATOM     92  O   VAL A  12      -6.089   4.053  18.463  1.00 96.24      A    O  
ATOM     93  CB  VAL A  12      -8.710   4.611  20.185  1.00 95.27      A    C  
ATOM     94  CG1 VAL A  12      -8.299   3.132  20.323  1.00 87.77      A    C  
ATOM     95  CG2 VAL A  12      -8.959   5.132  21.605  1.00 88.67      A    C  
ATOM     96  N   PHE A  13      -7.516   5.031  17.063  1.00 96.30      A    N  
ATOM     97  CA  PHE A  13      -6.908   4.422  15.883  1.00 96.20      A    C  
ATOM     98  C   PHE A  13      -5.475   4.918  15.632  1.00 96.84      A    C  
ATOM     99  O   PHE A  13      -4.617   4.112  15.284  1.00 95.97      A    O  
ATOM    100  CB  PHE A  13      -7.796   4.608  14.650  1.00 95.32      A    C  
ATOM    101  CG  PHE A  13      -8.454   3.301  14.244  1.00 93.84      A    C  
ATOM    102  CD1 PHE A  13      -8.000   2.600  13.111  1.00 89.55      A    C  
ATOM    103  CD2 PHE A  13      -9.474   2.745  15.036  1.00 88.75      A    C  
ATOM    104  CE1 PHE A  13      -8.561   1.358  12.777  1.00 86.29      A    C  
ATOM    105  CE2 PHE A  13     -10.029   1.496  14.706  1.00 86.19      A    C  
ATOM    106  CZ  PHE A  13      -9.571   0.809  13.572  1.00 86.98      A    C  
ATOM    107  N   ILE A  14      -5.216   6.213  15.849  1.00 96.80      A    N  
ATOM    108  CA  ILE A  14      -3.871   6.782  15.715  1.00 97.27      A    C  
ATOM    109  C   ILE A  14      -3.026   6.493  16.960  1.00 97.39      A    C  
ATOM    110  O   ILE A  14      -1.922   5.978  16.841  1.00 97.36      A    O  
ATOM    111  CB  ILE A  14      -3.946   8.293  15.405  1.00 97.30      A    C  
ATOM    112  CG1 ILE A  14      -4.673   8.592  14.069  1.00 96.01      A    C  
ATOM    113  CG2 ILE A  14      -2.542   8.934  15.413  1.00 96.65      A    C  
ATOM    114  CD1 ILE A  14      -3.967   8.080  12.808  1.00 93.99      A    C  
ATOM    115  N   GLU A  15      -3.548   6.784  18.146  1.00 97.22      A    N  
ATOM    116  CA  GLU A  15      -2.776   6.735  19.396  1.00 96.80      A    C  
ATOM    117  C   GLU A  15      -2.612   5.319  19.975  1.00 96.94      A    C  
ATOM    118  O   GLU A  15      -1.740   5.091  20.803  1.00 95.69      A    O  
ATOM    119  CB  GLU A  15      -3.434   7.650  20.447  1.00 96.63      A    C  
ATOM    120  CG  GLU A  15      -3.580   9.123  20.025  1.00 95.82      A    C  
ATOM    121  CD  GLU A  15      -2.251   9.824  19.698  1.00 96.18      A    C  
ATOM    122  OE1 GLU A  15      -2.294  10.821  18.951  1.00 90.79      A    O  
ATOM    123  OE2 GLU A  15      -1.176   9.408  20.189  1.00 92.23      A    O1-
ATOM    124  N   GLY A  16      -3.456   4.378  19.568  1.00 97.19      A    N  
ATOM    125  CA  GLY A  16      -3.461   3.013  20.082  1.00 96.56      A    C  
ATOM    126  C   GLY A  16      -3.251   1.969  18.993  1.00 97.22      A    C  
ATOM    127  O   GLY A  16      -2.222   1.302  18.966  1.00 96.48      A    O  
ATOM    128  N   THR A  17      -4.200   1.828  18.077  1.00 96.85      A    N  
ATOM    129  CA  THR A  17      -4.218   0.750  17.081  1.00 96.45      A    C  
ATOM    130  C   THR A  17      -3.004   0.805  16.145  1.00 97.01      A    C  
ATOM    131  O   THR A  17      -2.398  -0.232  15.890  1.00 96.56      A    O  
ATOM    132  CB  THR A  17      -5.505   0.790  16.245  1.00 95.55      A    C  
ATOM    133  CG2 THR A  17      -5.673  -0.427  15.344  1.00 92.87      A    C  
ATOM    134  OG1 THR A  17      -6.628   0.832  17.096  1.00 93.17      A    O  
ATOM    135  N   LEU A  18      -2.629   1.984  15.667  1.00 96.93      A    N  
ATOM    136  CA  LEU A  18      -1.498   2.153  14.758  1.00 97.12      A    C  
ATOM    137  C   LEU A  18      -0.168   1.681  15.384  1.00 97.50      A    C  
ATOM    138  O   LEU A  18       0.442   0.777  14.824  1.00 97.49      A    O  
ATOM    139  CB  LEU A  18      -1.507   3.589  14.205  1.00 96.75      A    C  
ATOM    140  CG  LEU A  18      -0.389   3.908  13.193  1.00 95.00      A    C  
ATOM    141  CD1 LEU A  18      -0.832   5.058  12.297  1.00 90.56      A    C  
ATOM    142  CD2 LEU A  18       0.912   4.366  13.859  1.00 90.98      A    C  
ATOM    143  N   PRO A  19       0.300   2.208  16.535  1.00 97.85      A    N  
ATOM    144  CA  PRO A  19       1.547   1.735  17.141  1.00 97.72      A    C  
ATOM    145  C   PRO A  19       1.488   0.276  17.599  1.00 97.69      A    C  
ATOM    146  O   PRO A  19       2.505  -0.403  17.591  1.00 97.18      A    O  
ATOM    147  CB  PRO A  19       1.828   2.695  18.300  1.00 97.48      A    C  
ATOM    148  CG  PRO A  19       0.454   3.233  18.670  1.00 96.34      A    C  
ATOM    149  CD  PRO A  19      -0.253   3.308  17.319  1.00 97.98      A    C  
ATOM    150  N   MET A  20       0.304  -0.257  17.952  1.00 97.88      A    N  
ATOM    151  CA  MET A  20       0.116  -1.681  18.230  1.00 97.34      A    C  
ATOM    152  C   MET A  20       0.192  -2.568  16.978  1.00 97.56      A    C  
ATOM    153  O   MET A  20       0.363  -3.774  17.114  1.00 96.88      A    O  
ATOM    154  CB  MET A  20      -1.231  -1.912  18.929  1.00 96.25      A    C  
ATOM    155  CG  MET A  20      -1.234  -1.436  20.385  1.00 88.45      A    C  
ATOM    156  SD  MET A  20      -2.817  -1.669  21.255  1.00 83.25      A    S  
ATOM    157  CE  MET A  20      -2.959  -3.474  21.199  1.00 71.05      A    C  
ATOM    158  N   GLY A  21       0.062  -1.993  15.783  1.00 97.32      A    N  
ATOM    159  CA  GLY A  21       0.207  -2.678  14.498  1.00 97.22      A    C  
ATOM    160  C   GLY A  21       1.645  -2.790  13.992  1.00 97.85      A    C  
ATOM    161  O   GLY A  21       1.841  -3.278  12.879  1.00 97.19      A    O  
ATOM    162  N   VAL A  22       2.641  -2.341  14.775  1.00 97.93      A    N  
ATOM    163  CA  VAL A  22       4.079  -2.360  14.455  1.00 98.11      A    C  
ATOM    164  C   VAL A  22       4.835  -3.104  15.562  1.00 98.15      A    C  
ATOM    165  O   VAL A  22       4.532  -2.934  16.745  1.00 97.83      A    O  
ATOM    166  CB  VAL A  22       4.629  -0.927  14.281  1.00 98.01      A    C  
ATOM    167  CG1 VAL A  22       6.056  -0.927  13.726  1.00 96.58      A    C  
ATOM    168  CG2 VAL A  22       3.779  -0.083  13.316  1.00 96.68      A    C  
ATOM    169  N   VAL A  23       5.827  -3.921  15.204  1.00 98.25      A    N  
ATOM    170  CA  VAL A  23       6.634  -4.675  16.188  1.00 98.17      A    C  
ATOM    171  C   VAL A  23       7.636  -3.756  16.892  1.00 98.15      A    C  
ATOM    172  O   VAL A  23       7.808  -3.837  18.112  1.00 97.72      A    O  
ATOM    173  CB  VAL A  23       7.370  -5.844  15.521  1.00 97.95      A    C  
ATOM    174  CG1 VAL A  23       8.312  -6.577  16.484  1.00 96.38      A    C  
ATOM    175  CG2 VAL A  23       6.375  -6.878  14.991  1.00 96.51      A    C  
ATOM    176  N   ARG A  24       8.315  -2.881  16.144  1.00 97.83      A    N  
ATOM    177  CA  ARG A  24       9.226  -1.895  16.724  1.00 97.44      A    C  
ATOM    178  C   ARG A  24       8.451  -0.717  17.322  1.00 97.99      A    C  
ATOM    179  O   ARG A  24       7.362  -0.402  16.854  1.00 97.94      A    O  
ATOM    180  CB  ARG A  24      10.266  -1.436  15.696  1.00 96.62      A    C  
ATOM    181  CG  ARG A  24       9.650  -0.564  14.592  1.00 95.64      A    C  
ATOM    182  CD  ARG A  24      10.724   0.075  13.738  1.00 95.59      A    C  
ATOM    183  NE  ARG A  24      10.115   0.916  12.703  1.00 95.97      A    N  
ATOM    184  CZ  ARG A  24       9.827   2.199  12.774  1.00 97.27      A    C  
ATOM    185  NH1 ARG A  24      10.064   2.945  13.817  1.00 94.43      A    N1+
ATOM    186  NH2 ARG A  24       9.280   2.783  11.763  1.00 94.86      A    N  
ATOM    187  N   PRO A  25       9.012  -0.005  18.307  1.00 97.80      A    N  
ATOM    188  CA  PRO A  25       8.418   1.258  18.732  1.00 97.71      A    C  
ATOM    189  C   PRO A  25       8.532   2.300  17.606  1.00 97.95      A    C  
ATOM    190  O   PRO A  25       9.618   2.511  17.062  1.00 97.56      A    O  
ATOM    191  CB  PRO A  25       9.185   1.660  19.991  1.00 97.07      A    C  
ATOM    192  CG  PRO A  25      10.560   1.015  19.790  1.00 94.37      A    C  
ATOM    193  CD  PRO A  25      10.248  -0.263  19.026  1.00 97.30      A    C  
ATOM    194  N   LEU A  26       7.413   2.958  17.274  1.00 97.74      A    N  
ATOM    195  CA  LEU A  26       7.423   4.163  16.449  1.00 97.98      A    C  
ATOM    196  C   LEU A  26       8.006   5.329  17.253  1.00 98.02      A    C  
ATOM    197  O   LEU A  26       7.758   5.462  18.451  1.00 97.96      A    O  
ATOM    198  CB  LEU A  26       6.012   4.489  15.937  1.00 98.13      A    C  
ATOM    199  CG  LEU A  26       5.439   3.462  14.935  1.00 97.72      A    C  
ATOM    200  CD1 LEU A  26       4.005   3.832  14.576  1.00 97.46      A    C  
ATOM    201  CD2 LEU A  26       6.245   3.406  13.640  1.00 97.33      A    C  
ATOM    202  N   THR A  27       8.790   6.167  16.598  1.00 97.86      A    N  
ATOM    203  CA  THR A  27       9.302   7.414  17.179  1.00 97.77      A    C  
ATOM    204  C   THR A  27       8.192   8.466  17.246  1.00 98.23      A    C  
ATOM    205  O   THR A  27       7.204   8.392  16.522  1.00 98.31      A    O  
ATOM    206  CB  THR A  27      10.491   7.963  16.390  1.00 97.44      A    C  
ATOM    207  CG2 THR A  27      11.655   6.977  16.294  1.00 95.67      A    C  
ATOM    208  OG1 THR A  27      10.098   8.308  15.090  1.00 96.40      A    O  
ATOM    209  N   GLU A  28       8.375   9.481  18.076  1.00 97.37      A    N  
ATOM    210  CA  GLU A  28       7.413  10.584  18.172  1.00 97.68      A    C  
ATOM    211  C   GLU A  28       7.283  11.353  16.847  1.00 98.02      A    C  
ATOM    212  O   GLU A  28       6.184  11.719  16.460  1.00 97.88      A    O  
ATOM    213  CB  GLU A  28       7.829  11.509  19.326  1.00 97.09      A    C  
ATOM    214  CG  GLU A  28       6.733  12.506  19.749  1.00 89.11      A    C  
ATOM    215  CD  GLU A  28       5.462  11.837  20.322  1.00 91.50      A    C  
ATOM    216  OE1 GLU A  28       4.467  12.550  20.546  1.00 84.38      A    O  
ATOM    217  OE2 GLU A  28       5.447  10.603  20.538  1.00 86.85      A    O1-
ATOM    218  N   GLU A  29       8.388  11.509  16.106  1.00 97.53      A    N  
ATOM    219  CA  GLU A  29       8.374  12.143  14.779  1.00 97.58      A    C  
ATOM    220  C   GLU A  29       7.522  11.349  13.771  1.00 98.02      A    C  
ATOM    221  O   GLU A  29       6.738  11.929  13.019  1.00 97.88      A    O  
ATOM    222  CB  GLU A  29       9.829  12.290  14.294  1.00 96.90      A    C  
ATOM    223  CG  GLU A  29       9.961  13.069  12.980  1.00 89.72      A    C  
ATOM    224  CD  GLU A  29      11.427  13.173  12.483  1.00 86.75      A    C  
ATOM    225  OE1 GLU A  29      11.645  13.811  11.425  1.00 79.30      A    O  
ATOM    226  OE2 GLU A  29      12.331  12.564  13.094  1.00 80.92      A    O1-
ATOM    227  N   GLU A  30       7.614  10.011  13.782  1.00 97.78      A    N  
ATOM    228  CA  GLU A  30       6.752   9.165  12.948  1.00 98.12      A    C  
ATOM    229  C   GLU A  30       5.286   9.267  13.363  1.00 98.40      A    C  
ATOM    230  O   GLU A  30       4.406   9.393  12.512  1.00 98.40      A    O  
ATOM    231  CB  GLU A  30       7.205   7.696  13.058  1.00 97.99      A    C  
ATOM    232  CG  GLU A  30       8.533   7.456  12.332  1.00 97.33      A    C  
ATOM    233  CD  GLU A  30       9.143   6.091  12.669  1.00 97.58      A    C  
ATOM    234  OE1 GLU A  30       9.566   5.374  11.743  1.00 94.24      A    O  
ATOM    235  OE2 GLU A  30       9.225   5.753  13.862  1.00 94.90      A    O1-
ATOM    236  N   MET A  31       5.012   9.265  14.669  1.00 98.12      A    N  
ATOM    237  CA  MET A  31       3.663   9.437  15.206  1.00 98.21      A    C  
ATOM    238  C   MET A  31       3.081  10.799  14.815  1.00 98.40      A    C  
ATOM    239  O   MET A  31       1.914  10.858  14.424  1.00 98.47      A    O  
ATOM    240  CB  MET A  31       3.665   9.267  16.723  1.00 98.31      A    C  
ATOM    241  CG  MET A  31       3.870   7.803  17.160  1.00 97.68      A    C  
ATOM    242  SD  MET A  31       2.617   6.615  16.590  1.00 98.00      A    S  
ATOM    243  CE  MET A  31       1.114   7.309  17.327  1.00 96.39      A    C  
ATOM    244  N   ASP A  32       3.868  11.879  14.855  1.00 98.25      A    N  
ATOM    245  CA  ASP A  32       3.412  13.214  14.464  1.00 98.29      A    C  
ATOM    246  C   ASP A  32       2.995  13.279  12.985  1.00 98.37      A    C  
ATOM    247  O   ASP A  32       1.956  13.860  12.670  1.00 98.19      A    O  
ATOM    248  CB  ASP A  32       4.488  14.257  14.789  1.00 97.95      A    C  
ATOM    249  CG  ASP A  32       4.561  14.608  16.280  1.00 96.65      A    C  
ATOM    250  OD1 ASP A  32       3.610  14.270  17.028  1.00 94.57      A    O  
ATOM    251  OD2 ASP A  32       5.534  15.313  16.646  1.00 94.31      A    O1-
ATOM    252  N   HIS A  33       3.712  12.591  12.081  1.00 98.14      A    N  
ATOM    253  CA  HIS A  33       3.295  12.458  10.688  1.00 98.12      A    C  
ATOM    254  C   HIS A  33       1.944  11.742  10.542  1.00 98.35      A    C  
ATOM    255  O   HIS A  33       1.115  12.140   9.724  1.00 98.27      A    O  
ATOM    256  CB  HIS A  33       4.371  11.722   9.883  1.00 97.97      A    C  
ATOM    257  CG  HIS A  33       5.499  12.604   9.429  1.00 97.02      A    C  
ATOM    258  CD2 HIS A  33       6.806  12.550   9.812  1.00 90.24      A    C  
ATOM    259  ND1 HIS A  33       5.395  13.591   8.475  1.00 89.93      A    N  
ATOM    260  CE1 HIS A  33       6.615  14.121   8.299  1.00 91.59      A    C  
ATOM    261  NE2 HIS A  33       7.504  13.509   9.087  1.00 92.54      A    N  
ATOM    262  N   TYR A  34       1.686  10.706  11.344  1.00 98.26      A    N  
ATOM    263  CA  TYR A  34       0.397  10.004  11.340  1.00 98.37      A    C  
ATOM    264  C   TYR A  34      -0.727  10.801  12.026  1.00 98.49      A    C  
ATOM    265  O   TYR A  34      -1.885  10.677  11.625  1.00 98.34      A    O  
ATOM    266  CB  TYR A  34       0.570   8.624  11.979  1.00 98.40      A    C  
ATOM    267  CG  TYR A  34       1.297   7.617  11.108  1.00 98.54      A    C  
ATOM    268  CD1 TYR A  34       0.749   7.254   9.866  1.00 98.31      A    C  
ATOM    269  CD2 TYR A  34       2.488   7.014  11.541  1.00 98.32      A    C  
ATOM    270  CE1 TYR A  34       1.390   6.303   9.053  1.00 98.18      A    C  
ATOM    271  CE2 TYR A  34       3.135   6.054  10.737  1.00 98.08      A    C  
ATOM    272  CZ  TYR A  34       2.582   5.694   9.489  1.00 98.34      A    C  
ATOM    273  OH  TYR A  34       3.184   4.773   8.698  1.00 97.98      A    O  
ATOM    274  N   ARG A  35      -0.392  11.638  13.025  1.00 98.37      A    N  
ATOM    275  CA  ARG A  35      -1.354  12.516  13.711  1.00 98.28      A    C  
ATOM    276  C   ARG A  35      -1.781  13.707  12.862  1.00 98.15      A    C  
ATOM    277  O   ARG A  35      -2.948  14.093  12.928  1.00 98.03      A    O  
ATOM    278  CB  ARG A  35      -0.746  13.030  15.023  1.00 98.04      A    C  
ATOM    279  CG  ARG A  35      -0.663  11.968  16.108  1.00 97.44      A    C  
ATOM    280  CD  ARG A  35       0.112  12.538  17.300  1.00 97.43      A    C  
ATOM    281  NE  ARG A  35       0.370  11.511  18.317  1.00 97.00      A    N  
ATOM    282  CZ  ARG A  35       1.520  11.276  18.912  1.00 97.16      A    C  
ATOM    283  NH1 ARG A  35       2.593  11.964  18.662  1.00 94.57      A    N1+
ATOM    284  NH2 ARG A  35       1.606  10.323  19.787  1.00 94.57      A    N  
ATOM    285  N   GLU A  36      -0.868  14.296  12.090  1.00 98.26      A    N  
ATOM    286  CA  GLU A  36      -1.071  15.556  11.369  1.00 97.96      A    C  
ATOM    287  C   GLU A  36      -2.409  15.631  10.598  1.00 98.16      A    C  
ATOM    288  O   GLU A  36      -3.132  16.621  10.776  1.00 97.90      A    O  
ATOM    289  CB  GLU A  36       0.147  15.843  10.463  1.00 97.44      A    C  
ATOM    290  CG  GLU A  36       0.050  17.201   9.747  1.00 89.49      A    C  
ATOM    291  CD  GLU A  36       1.198  17.487   8.739  1.00 83.67      A    C  
ATOM    292  OE1 GLU A  36       1.321  18.664   8.338  1.00 74.43      A    O  
ATOM    293  OE2 GLU A  36       1.875  16.541   8.316  1.00 75.70      A    O1-
ATOM    294  N   PRO A  37      -2.828  14.615   9.823  1.00 97.90      A    N  
ATOM    295  CA  PRO A  37      -4.091  14.657   9.082  1.00 97.85      A    C  
ATOM    296  C   PRO A  37      -5.350  14.671   9.966  1.00 97.91      A    C  
ATOM    297  O   PRO A  37      -6.423  15.035   9.496  1.00 97.49      A    O  
ATOM    298  CB  PRO A  37      -4.082  13.413   8.181  1.00 97.75      A    C  
ATOM    299  CG  PRO A  37      -2.611  13.028   8.093  1.00 96.95      A    C  
ATOM    300  CD  PRO A  37      -2.091  13.417   9.480  1.00 98.22      A    C  
ATOM    301  N   PHE A  38      -5.224  14.254  11.219  1.00 97.85      A    N  
ATOM    302  CA  PHE A  38      -6.328  13.909  12.112  1.00 97.68      A    C  
ATOM    303  C   PHE A  38      -6.301  14.673  13.443  1.00 97.43      A    C  
ATOM    304  O   PHE A  38      -6.954  14.264  14.406  1.00 96.60      A    O  
ATOM    305  CB  PHE A  38      -6.332  12.388  12.311  1.00 97.63      A    C  
ATOM    306  CG  PHE A  38      -6.443  11.597  11.018  1.00 97.95      A    C  
ATOM    307  CD1 PHE A  38      -7.573  11.721  10.202  1.00 97.59      A    C  
ATOM    308  CD2 PHE A  38      -5.388  10.754  10.636  1.00 97.75      A    C  
ATOM    309  CE1 PHE A  38      -7.666  10.998   8.997  1.00 97.26      A    C  
ATOM    310  CE2 PHE A  38      -5.480  10.026   9.435  1.00 97.24      A    C  
ATOM    311  CZ  PHE A  38      -6.617  10.152   8.615  1.00 97.47      A    C  
ATOM    312  N   LEU A  39      -5.592  15.803  13.515  1.00 97.25      A    N  
ATOM    313  CA  LEU A  39      -5.547  16.662  14.709  1.00 96.43      A    C  
ATOM    314  C   LEU A  39      -6.947  17.141  15.119  1.00 96.26      A    C  
ATOM    315  O   LEU A  39      -7.252  17.224  16.307  1.00 95.50      A    O  
ATOM    316  CB  LEU A  39      -4.626  17.863  14.452  1.00 96.30      A    C  
ATOM    317  CG  LEU A  39      -3.135  17.509  14.273  1.00 95.36      A    C  
ATOM    318  CD1 LEU A  39      -2.349  18.781  13.949  1.00 93.31      A    C  
ATOM    319  CD2 LEU A  39      -2.529  16.867  15.517  1.00 93.50      A    C  
ATOM    320  N   ASN A  40      -7.811  17.422  14.150  1.00 96.61      A    N  
ATOM    321  CA  ASN A  40      -9.195  17.815  14.402  1.00 96.20      A    C  
ATOM    322  C   ASN A  40     -10.112  16.576  14.439  1.00 96.99      A    C  
ATOM    323  O   ASN A  40     -10.176  15.861  13.440  1.00 96.69      A    O  
ATOM    324  CB  ASN A  40      -9.604  18.829  13.326  1.00 95.16      A    C  
ATOM    325  CG  ASN A  40     -10.935  19.492  13.606  1.00 88.21      A    C  
ATOM    326  ND2 ASN A  40     -11.150  20.638  13.023  1.00 79.93      A    N  
ATOM    327  OD1 ASN A  40     -11.798  19.036  14.342  1.00 81.96      A    O  
ATOM    328  N   PRO A  41     -10.881  16.348  15.507  1.00 96.77      A    N  
ATOM    329  CA  PRO A  41     -11.813  15.224  15.600  1.00 96.33      A    C  
ATOM    330  C   PRO A  41     -12.782  15.095  14.410  1.00 96.51      A    C  
ATOM    331  O   PRO A  41     -13.077  13.981  14.000  1.00 96.10      A    O  
ATOM    332  CB  PRO A  41     -12.581  15.430  16.907  1.00 95.78      A    C  
ATOM    333  CG  PRO A  41     -11.577  16.172  17.775  1.00 94.12      A    C  
ATOM    334  CD  PRO A  41     -10.830  17.059  16.775  1.00 96.33      A    C  
ATOM    335  N   LYS A  42     -13.240  16.220  13.835  1.00 96.03      A    N  
ATOM    336  CA  LYS A  42     -14.164  16.194  12.680  1.00 95.26      A    C  
ATOM    337  C   LYS A  42     -13.575  15.509  11.436  1.00 96.27      A    C  
ATOM    338  O   LYS A  42     -14.326  15.045  10.600  1.00 95.50      A    O  
ATOM    339  CB  LYS A  42     -14.639  17.620  12.359  1.00 93.51      A    C  
ATOM    340  CG  LYS A  42     -13.585  18.398  11.569  1.00 86.02      A    C  
ATOM    341  CD  LYS A  42     -13.960  19.848  11.297  1.00 81.65      A    C  
ATOM    342  CE  LYS A  42     -12.823  20.430  10.453  1.00 73.08      A    C  
ATOM    343  NZ  LYS A  42     -13.153  21.778   9.943  1.00 64.70      A    N1+
ATOM    344  N   ASP A  43     -12.247  15.471  11.336  1.00 95.88      A    N  
ATOM    345  CA  ASP A  43     -11.539  14.915  10.182  1.00 96.47      A    C  
ATOM    346  C   ASP A  43     -11.295  13.400  10.311  1.00 97.15      A    C  
ATOM    347  O   ASP A  43     -10.718  12.780   9.424  1.00 97.08      A    O  
ATOM    348  CB  ASP A  43     -10.223  15.701   9.967  1.00 96.46      A    C  
ATOM    349  CG  ASP A  43     -10.426  17.207   9.697  1.00 95.80      A    C  
ATOM    350  OD1 ASP A  43     -11.428  17.590   9.049  1.00 92.91      A    O  
ATOM    351  OD2 ASP A  43      -9.585  18.017  10.139  1.00 92.77      A    O1-
ATOM    352  N   ARG A  44     -11.750  12.780  11.425  1.00 96.26      A    N  
ATOM    353  CA  ARG A  44     -11.543  11.353  11.750  1.00 96.66      A    C  
ATOM    354  C   ARG A  44     -12.678  10.429  11.304  1.00 96.97      A    C  
ATOM    355  O   ARG A  44     -12.648   9.237  11.616  1.00 97.11      A    O  
ATOM    356  CB  ARG A  44     -11.273  11.194  13.249  1.00 96.99      A    C  
ATOM    357  CG  ARG A  44     -10.063  12.005  13.731  1.00 96.90      A    C  
ATOM    358  CD  ARG A  44      -9.910  11.866  15.247  1.00 96.63      A    C  
ATOM    359  NE  ARG A  44      -8.882  12.795  15.745  1.00 96.17      A    N  
ATOM    360  CZ  ARG A  44      -8.766  13.270  16.963  1.00 96.42      A    C  
ATOM    361  NH1 ARG A  44      -9.554  12.900  17.932  1.00 94.10      A    N1+
ATOM    362  NH2 ARG A  44      -7.839  14.136  17.230  1.00 93.54      A    N  
ATOM    363  N   GLU A  45     -13.669  10.937  10.565  1.00 96.85      A    N  
ATOM    364  CA  GLU A  45     -14.787  10.131  10.069  1.00 96.37      A    C  
ATOM    365  C   GLU A  45     -14.325   8.908   9.242  1.00 96.55      A    C  
ATOM    366  O   GLU A  45     -14.816   7.816   9.508  1.00 95.98      A    O  
ATOM    367  CB  GLU A  45     -15.781  11.014   9.289  1.00 95.77      A    C  
ATOM    368  CG  GLU A  45     -17.100  10.298   8.897  1.00 91.23      A    C  
ATOM    369  CD  GLU A  45     -17.995   9.910  10.084  1.00 91.95      A    C  
ATOM    370  OE1 GLU A  45     -18.873   9.026   9.934  1.00 84.61      A    O  
ATOM    371  OE2 GLU A  45     -17.881  10.488  11.193  1.00 86.23      A    O1-
ATOM    372  N   PRO A  46     -13.342   9.008   8.312  1.00 96.73      A    N  
ATOM    373  CA  PRO A  46     -12.854   7.830   7.592  1.00 96.58      A    C  
ATOM    374  C   PRO A  46     -12.229   6.781   8.524  1.00 96.65      A    C  
ATOM    375  O   PRO A  46     -12.438   5.584   8.310  1.00 96.60      A    O  
ATOM    376  CB  PRO A  46     -11.839   8.357   6.559  1.00 96.83      A    C  
ATOM    377  CG  PRO A  46     -11.387   9.694   7.140  1.00 96.04      A    C  
ATOM    378  CD  PRO A  46     -12.653  10.203   7.821  1.00 97.52      A    C  
ATOM    379  N   LEU A  47     -11.547   7.200   9.608  1.00 96.92      A    N  
ATOM    380  CA  LEU A  47     -10.943   6.277  10.579  1.00 96.72      A    C  
ATOM    381  C   LEU A  47     -11.988   5.435  11.313  1.00 96.50      A    C  
ATOM    382  O   LEU A  47     -11.693   4.318  11.716  1.00 96.47      A    O  
ATOM    383  CB  LEU A  47     -10.117   7.042  11.630  1.00 97.17      A    C  
ATOM    384  CG  LEU A  47      -9.036   7.987  11.110  1.00 96.46      A    C  
ATOM    385  CD1 LEU A  47      -8.166   8.416  12.289  1.00 95.13      A    C  
ATOM    386  CD2 LEU A  47      -8.157   7.341  10.050  1.00 95.15      A    C  
ATOM    387  N   TRP A  48     -13.189   5.975  11.509  1.00 96.62      A    N  
ATOM    388  CA  TRP A  48     -14.310   5.251  12.092  1.00 96.04      A    C  
ATOM    389  C   TRP A  48     -15.062   4.426  11.050  1.00 95.84      A    C  
ATOM    390  O   TRP A  48     -15.514   3.318  11.351  1.00 95.38      A    O  
ATOM    391  CB  TRP A  48     -15.253   6.244  12.788  1.00 95.60      A    C  
ATOM    392  CG  TRP A  48     -16.515   5.635  13.291  1.00 94.58      A    C  
ATOM    393  CD1 TRP A  48     -16.653   4.962  14.455  1.00 92.33      A    C  
ATOM    394  CD2 TRP A  48     -17.806   5.532  12.617  1.00 94.88      A    C  
ATOM    395  CE2 TRP A  48     -18.686   4.768  13.442  1.00 93.36      A    C  
ATOM    396  CE3 TRP A  48     -18.319   5.986  11.383  1.00 91.17      A    C  
ATOM    397  NE1 TRP A  48     -17.936   4.458  14.554  1.00 90.76      A    N  
ATOM    398  CZ2 TRP A  48     -19.998   4.466  13.056  1.00 91.66      A    C  
ATOM    399  CZ3 TRP A  48     -19.644   5.688  10.986  1.00 89.22      A    C  
ATOM    400  CH2 TRP A  48     -20.474   4.930  11.818  1.00 88.70      A    C  
ATOM    401  N   ARG A  49     -15.214   4.929   9.825  1.00 96.76      A    N  
ATOM    402  CA  ARG A  49     -15.957   4.217   8.776  1.00 96.42      A    C  
ATOM    403  C   ARG A  49     -15.290   2.902   8.399  1.00 96.31      A    C  
ATOM    404  O   ARG A  49     -15.958   1.873   8.418  1.00 95.74      A    O  
ATOM    405  CB  ARG A  49     -16.136   5.128   7.555  1.00 96.10      A    C  
ATOM    406  CG  ARG A  49     -16.866   4.432   6.389  1.00 93.89      A    C  
ATOM    407  CD  ARG A  49     -18.261   3.898   6.762  1.00 91.11      A    C  
ATOM    408  NE  ARG A  49     -19.133   5.005   7.180  1.00 90.57      A    N  
ATOM    409  CZ  ARG A  49     -20.331   4.899   7.713  1.00 89.97      A    C  
ATOM    410  NH1 ARG A  49     -20.863   3.731   7.959  1.00 81.50      A    N1+
ATOM    411  NH2 ARG A  49     -20.990   5.972   8.006  1.00 83.65      A    N  
ATOM    412  N   PHE A  50     -13.982   2.923   8.112  1.00 95.45      A    N  
ATOM    413  CA  PHE A  50     -13.247   1.757   7.636  1.00 94.74      A    C  
ATOM    414  C   PHE A  50     -13.413   0.497   8.508  1.00 94.58      A    C  
ATOM    415  O   PHE A  50     -13.793  -0.544   7.958  1.00 94.28      A    O  
ATOM    416  CB  PHE A  50     -11.778   2.126   7.451  1.00 94.21      A    C  
ATOM    417  CG  PHE A  50     -11.428   2.793   6.134  1.00 92.53      A    C  
ATOM    418  CD1 PHE A  50     -11.807   2.191   4.914  1.00 89.60      A    C  
ATOM    419  CD2 PHE A  50     -10.648   3.963   6.118  1.00 89.27      A    C  
ATOM    420  CE1 PHE A  50     -11.405   2.757   3.687  1.00 86.55      A    C  
ATOM    421  CE2 PHE A  50     -10.241   4.525   4.887  1.00 86.43      A    C  
ATOM    422  CZ  PHE A  50     -10.615   3.915   3.677  1.00 88.36      A    C  
ATOM    423  N   PRO A  51     -13.232   0.512   9.842  1.00 95.09      A    N  
ATOM    424  CA  PRO A  51     -13.448  -0.686  10.652  1.00 94.15      A    C  
ATOM    425  C   PRO A  51     -14.914  -1.142  10.696  1.00 94.50      A    C  
ATOM    426  O   PRO A  51     -15.162  -2.314  10.931  1.00 94.05      A    O  
ATOM    427  CB  PRO A  51     -12.918  -0.338  12.049  1.00 93.51      A    C  
ATOM    428  CG  PRO A  51     -13.070   1.181  12.107  1.00 92.66      A    C  
ATOM    429  CD  PRO A  51     -12.747   1.600  10.679  1.00 95.00      A    C  
ATOM    430  N   ASN A  52     -15.876  -0.258  10.440  1.00 94.75      A    N  
ATOM    431  CA  ASN A  52     -17.292  -0.614  10.355  1.00 94.30      A    C  
ATOM    432  C   ASN A  52     -17.676  -1.236   9.002  1.00 95.06      A    C  
ATOM    433  O   ASN A  52     -18.800  -1.707   8.852  1.00 94.00      A    O  
ATOM    434  CB  ASN A  52     -18.172   0.605  10.690  1.00 93.70      A    C  
ATOM    435  CG  ASN A  52     -18.190   0.919  12.175  1.00 90.55      A    C  
ATOM    436  ND2 ASN A  52     -17.257   1.706  12.646  1.00 81.17      A    N  
ATOM    437  OD1 ASN A  52     -19.033   0.471  12.923  1.00 82.90      A    O  
ATOM    438  N   GLU A  53     -16.759  -1.244   8.041  1.00 95.54      A    N  
ATOM    439  CA  GLU A  53     -16.942  -1.886   6.738  1.00 96.05      A    C  
ATOM    440  C   GLU A  53     -16.105  -3.163   6.577  1.00 97.08      A    C  
ATOM    441  O   GLU A  53     -16.211  -3.832   5.558  1.00 96.07      A    O  
ATOM    442  CB  GLU A  53     -16.691  -0.883   5.598  1.00 95.13      A    C  
ATOM    443  CG  GLU A  53     -17.696   0.281   5.668  1.00 93.08      A    C  
ATOM    444  CD  GLU A  53     -17.930   0.910   4.301  1.00 93.52      A    C  
ATOM    445  OE1 GLU A  53     -19.024   0.677   3.740  1.00 85.71      A    O  
ATOM    446  OE2 GLU A  53     -17.059   1.673   3.838  1.00 86.57      A    O1-
ATOM    447  N   LEU A  54     -15.311  -3.561   7.578  1.00 95.21      A    N  
ATOM    448  CA  LEU A  54     -14.571  -4.827   7.541  1.00 94.69      A    C  
ATOM    449  C   LEU A  54     -15.538  -6.017   7.379  1.00 94.97      A    C  
ATOM    450  O   LEU A  54     -16.505  -6.121   8.128  1.00 94.77      A    O  
ATOM    451  CB  LEU A  54     -13.724  -4.993   8.813  1.00 94.45      A    C  
ATOM    452  CG  LEU A  54     -12.454  -4.132   8.836  1.00 92.18      A    C  
ATOM    453  CD1 LEU A  54     -11.799  -4.221  10.215  1.00 90.23      A    C  
ATOM    454  CD2 LEU A  54     -11.424  -4.580   7.800  1.00 91.09      A    C  
ATOM    455  N   PRO A  55     -15.273  -6.949   6.444  1.00 94.00      A    N  
ATOM    456  CA  PRO A  55     -16.164  -8.065   6.140  1.00 93.28      A    C  
ATOM    457  C   PRO A  55     -16.021  -9.195   7.175  1.00 93.31      A    C  
ATOM    458  O   PRO A  55     -15.417 -10.237   6.897  1.00 92.71      A    O  
ATOM    459  CB  PRO A  55     -15.793  -8.476   4.713  1.00 93.75      A    C  
ATOM    460  CG  PRO A  55     -14.294  -8.181   4.655  1.00 94.15      A    C  
ATOM    461  CD  PRO A  55     -14.165  -6.913   5.497  1.00 95.56      A    C  
ATOM    462  N   ILE A  56     -16.547  -8.973   8.375  1.00 94.40      A    N  
ATOM    463  CA  ILE A  56     -16.436  -9.884   9.515  1.00 94.05      A    C  
ATOM    464  C   ILE A  56     -17.801 -10.515   9.799  1.00 94.08      A    C  
ATOM    465  O   ILE A  56     -18.812  -9.820   9.875  1.00 94.25      A    O  
ATOM    466  CB  ILE A  56     -15.860  -9.176  10.765  1.00 93.98      A    C  
ATOM    467  CG1 ILE A  56     -14.537  -8.439  10.444  1.00 93.10      A    C  
ATOM    468  CG2 ILE A  56     -15.641 -10.215  11.885  1.00 93.14      A    C  
ATOM    469  CD1 ILE A  56     -13.969  -7.613  11.603  1.00 90.97      A    C  
ATOM    470  N   ALA A  57     -17.822 -11.835   9.968  1.00 94.36      A    N  
ATOM    471  CA  ALA A  57     -19.016 -12.603  10.334  1.00 94.52      A    C  
ATOM    472  C   ALA A  57     -20.248 -12.344   9.432  1.00 95.67      A    C  
ATOM    473  O   ALA A  57     -21.383 -12.382   9.900  1.00 94.62      A    O  
ATOM    474  CB  ALA A  57     -19.279 -12.434  11.839  1.00 94.24      A    C  
ATOM    475  N   GLY A  58     -20.012 -12.093   8.143  1.00 94.27      A    N  
ATOM    476  CA  GLY A  58     -21.074 -11.867   7.151  1.00 94.20      A    C  
ATOM    477  C   GLY A  58     -21.579 -10.420   7.035  1.00 95.47      A    C  
ATOM    478  O   GLY A  58     -22.473 -10.160   6.230  1.00 94.24      A    O  
ATOM    479  N   GLU A  59     -21.009  -9.484   7.796  1.00 95.13      A    N  
ATOM    480  CA  GLU A  59     -21.448  -8.083   7.787  1.00 94.98      A    C  
ATOM    481  C   GLU A  59     -20.282  -7.110   7.527  1.00 95.65      A    C  
ATOM    482  O   GLU A  59     -19.164  -7.368   7.970  1.00 95.20      A    O  
ATOM    483  CB  GLU A  59     -22.141  -7.742   9.119  1.00 94.40      A    C  
ATOM    484  CG  GLU A  59     -23.499  -8.451   9.323  1.00 88.80      A    C  
ATOM    485  CD  GLU A  59     -24.600  -8.010   8.337  1.00 85.85      A    C  
ATOM    486  OE1 GLU A  59     -25.658  -8.673   8.334  1.00 75.49      A    O  
ATOM    487  OE2 GLU A  59     -24.411  -7.007   7.617  1.00 76.32      A    O1-
ATOM    488  N   PRO A  60     -20.518  -5.990   6.841  1.00 95.75      A    N  
ATOM    489  CA  PRO A  60     -21.731  -5.677   6.081  1.00 95.97      A    C  
ATOM    490  C   PRO A  60     -21.816  -6.497   4.782  1.00 96.70      A    C  
ATOM    491  O   PRO A  60     -20.839  -6.638   4.050  1.00 96.61      A    O  
ATOM    492  CB  PRO A  60     -21.653  -4.170   5.811  1.00 95.25      A    C  
ATOM    493  CG  PRO A  60     -20.146  -3.912   5.728  1.00 93.47      A    C  
ATOM    494  CD  PRO A  60     -19.556  -4.895   6.741  1.00 94.92      A    C  
ATOM    495  N   ALA A  61     -23.009  -7.027   4.471  1.00 96.62      A    N  
ATOM    496  CA  ALA A  61     -23.191  -8.026   3.414  1.00 96.80      A    C  
ATOM    497  C   ALA A  61     -22.718  -7.580   2.014  1.00 97.24      A    C  
ATOM    498  O   ALA A  61     -22.221  -8.393   1.234  1.00 97.06      A    O  
ATOM    499  CB  ALA A  61     -24.678  -8.412   3.383  1.00 96.62      A    C  
ATOM    500  N   ASN A  62     -22.834  -6.286   1.693  1.00 96.94      A    N  
ATOM    501  CA  ASN A  62     -22.369  -5.737   0.418  1.00 96.57      A    C  
ATOM    502  C   ASN A  62     -20.842  -5.774   0.282  1.00 97.37      A    C  
ATOM    503  O   ASN A  62     -20.341  -6.079  -0.795  1.00 97.30      A    O  
ATOM    504  CB  ASN A  62     -22.915  -4.305   0.232  1.00 96.25      A    C  
ATOM    505  CG  ASN A  62     -22.403  -3.338   1.281  1.00 94.17      A    C  
ATOM    506  ND2 ASN A  62     -21.736  -2.278   0.885  1.00 90.54      A    N  
ATOM    507  OD1 ASN A  62     -22.594  -3.532   2.472  1.00 90.28      A    O  
ATOM    508  N   ILE A  63     -20.100  -5.515   1.376  1.00 96.86      A    N  
ATOM    509  CA  ILE A  63     -18.636  -5.575   1.370  1.00 97.39      A    C  
ATOM    510  C   ILE A  63     -18.169  -7.027   1.380  1.00 97.69      A    C  
ATOM    511  O   ILE A  63     -17.262  -7.359   0.627  1.00 97.74      A    O  
ATOM    512  CB  ILE A  63     -18.034  -4.765   2.534  1.00 97.65      A    C  
ATOM    513  CG1 ILE A  63     -18.488  -3.294   2.531  1.00 96.74      A    C  
ATOM    514  CG2 ILE A  63     -16.492  -4.841   2.500  1.00 97.29      A    C  
ATOM    515  CD1 ILE A  63     -18.140  -2.495   1.257  1.00 94.24      A    C  
ATOM    516  N   VAL A  64     -18.827  -7.911   2.142  1.00 97.54      A    N  
ATOM    517  CA  VAL A  64     -18.546  -9.354   2.115  1.00 97.13      A    C  
ATOM    518  C   VAL A  64     -18.630  -9.886   0.687  1.00 97.28      A    C  
ATOM    519  O   VAL A  64     -17.647 -10.430   0.184  1.00 97.51      A    O  
ATOM    520  CB  VAL A  64     -19.493 -10.134   3.051  1.00 96.93      A    C  
ATOM    521  CG1 VAL A  64     -19.312 -11.649   2.942  1.00 95.42      A    C  
ATOM    522  CG2 VAL A  64     -19.258  -9.738   4.513  1.00 95.79      A    C  
ATOM    523  N   ALA A  65     -19.737  -9.641  -0.006  1.00 97.54      A    N  
ATOM    524  CA  ALA A  65     -19.922 -10.095  -1.384  1.00 97.38      A    C  
ATOM    525  C   ALA A  65     -18.849  -9.531  -2.331  1.00 97.52      A    C  
ATOM    526  O   ALA A  65     -18.264 -10.262  -3.130  1.00 97.55      A    O  
ATOM    527  CB  ALA A  65     -21.330  -9.693  -1.837  1.00 97.33      A    C  
ATOM    528  N   LEU A  66     -18.528  -8.238  -2.213  1.00 97.67      A    N  
ATOM    529  CA  LEU A  66     -17.504  -7.591  -3.033  1.00 97.79      A    C  
ATOM    530  C   LEU A  66     -16.111  -8.206  -2.804  1.00 97.93      A    C  
ATOM    531  O   LEU A  66     -15.348  -8.419  -3.755  1.00 97.97      A    O  
ATOM    532  CB  LEU A  66     -17.546  -6.087  -2.727  1.00 97.60      A    C  
ATOM    533  CG  LEU A  66     -16.528  -5.238  -3.519  1.00 96.34      A    C  
ATOM    534  CD1 LEU A  66     -17.099  -3.837  -3.701  1.00 93.26      A    C  
ATOM    535  CD2 LEU A  66     -15.187  -5.117  -2.796  1.00 93.63      A    C  
ATOM    536  N   VAL A  67     -15.773  -8.491  -1.546  1.00 97.53      A    N  
ATOM    537  CA  VAL A  67     -14.487  -9.082  -1.157  1.00 97.36      A    C  
ATOM    538  C   VAL A  67     -14.407 -10.539  -1.626  1.00 97.54      A    C  
ATOM    539  O   VAL A  67     -13.378 -10.929  -2.183  1.00 97.66      A    O  
ATOM    540  CB  VAL A  67     -14.272  -8.931   0.357  1.00 97.10      A    C  
ATOM    541  CG1 VAL A  67     -13.022  -9.666   0.823  1.00 95.37      A    C  
ATOM    542  CG2 VAL A  67     -14.075  -7.446   0.726  1.00 95.67      A    C  
ATOM    543  N   GLU A  68     -15.477 -11.327  -1.491  1.00 97.51      A    N  
ATOM    544  CA  GLU A  68     -15.558 -12.681  -2.052  1.00 97.23      A    C  
ATOM    545  C   GLU A  68     -15.339 -12.671  -3.569  1.00 97.25      A    C  
ATOM    546  O   GLU A  68     -14.511 -13.411  -4.089  1.00 97.29      A    O  
ATOM    547  CB  GLU A  68     -16.913 -13.308  -1.703  1.00 97.08      A    C  
ATOM    548  CG  GLU A  68     -16.987 -13.703  -0.218  1.00 95.12      A    C  
ATOM    549  CD  GLU A  68     -18.358 -14.262   0.211  1.00 94.63      A    C  
ATOM    550  OE1 GLU A  68     -18.383 -14.915   1.277  1.00 87.85      A    O  
ATOM    551  OE2 GLU A  68     -19.354 -14.040  -0.503  1.00 89.38      A    O1-
ATOM    552  N   GLU A  69     -15.983 -11.747  -4.281  1.00 97.98      A    N  
ATOM    553  CA  GLU A  69     -15.862 -11.626  -5.728  1.00 97.86      A    C  
ATOM    554  C   GLU A  69     -14.433 -11.317  -6.208  1.00 98.10      A    C  
ATOM    555  O   GLU A  69     -13.987 -11.874  -7.221  1.00 97.92      A    O  
ATOM    556  CB  GLU A  69     -16.771 -10.504  -6.220  1.00 97.35      A    C  
ATOM    557  CG  GLU A  69     -18.259 -10.867  -6.356  1.00 90.20      A    C  
ATOM    558  CD  GLU A  69     -19.065  -9.686  -6.919  1.00 88.13      A    C  
ATOM    559  OE1 GLU A  69     -20.307  -9.734  -6.880  1.00 78.38      A    O  
ATOM    560  OE2 GLU A  69     -18.430  -8.784  -7.542  1.00 81.22      A    O1-
ATOM    561  N   TYR A  70     -13.697 -10.414  -5.551  1.00 98.06      A    N  
ATOM    562  CA  TYR A  70     -12.323 -10.168  -5.966  1.00 98.07      A    C  
ATOM    563  C   TYR A  70     -11.366 -11.279  -5.521  1.00 98.28      A    C  
ATOM    564  O   TYR A  70     -10.388 -11.538  -6.218  1.00 98.08      A    O  
ATOM    565  CB  TYR A  70     -11.819  -8.761  -5.592  1.00 97.92      A    C  
ATOM    566  CG  TYR A  70     -11.541  -8.477  -4.129  1.00 98.21      A    C  
ATOM    567  CD1 TYR A  70     -12.166  -7.380  -3.515  1.00 97.48      A    C  
ATOM    568  CD2 TYR A  70     -10.581  -9.227  -3.404  1.00 97.55      A    C  
ATOM    569  CE1 TYR A  70     -11.862  -7.055  -2.178  1.00 97.01      A    C  
ATOM    570  CE2 TYR A  70     -10.295  -8.908  -2.077  1.00 96.86      A    C  
ATOM    571  CZ  TYR A  70     -10.933  -7.827  -1.455  1.00 97.49      A    C  
ATOM    572  OH  TYR A  70     -10.664  -7.526  -0.163  1.00 96.56      A    O  
ATOM    573  N   MET A  71     -11.652 -11.971  -4.418  1.00 98.28      A    N  
ATOM    574  CA  MET A  71     -10.881 -13.147  -3.991  1.00 98.10      A    C  
ATOM    575  C   MET A  71     -11.039 -14.297  -4.988  1.00 98.12      A    C  
ATOM    576  O   MET A  71     -10.035 -14.883  -5.400  1.00 98.15      A    O  
ATOM    577  CB  MET A  71     -11.303 -13.580  -2.578  1.00 97.89      A    C  
ATOM    578  CG  MET A  71     -10.760 -12.633  -1.500  1.00 96.28      A    C  
ATOM    579  SD  MET A  71      -8.945 -12.490  -1.390  1.00 95.43      A    S  
ATOM    580  CE  MET A  71      -8.502 -14.202  -0.960  1.00 88.82      A    C  
ATOM    581  N   ASP A  72     -12.249 -14.553  -5.454  1.00 98.21      A    N  
ATOM    582  CA  ASP A  72     -12.515 -15.542  -6.508  1.00 98.29      A    C  
ATOM    583  C   ASP A  72     -11.780 -15.197  -7.808  1.00 98.38      A    C  
ATOM    584  O   ASP A  72     -11.168 -16.067  -8.437  1.00 98.13      A    O  
ATOM    585  CB  ASP A  72     -14.028 -15.609  -6.785  1.00 97.86      A    C  
ATOM    586  CG  ASP A  72     -14.815 -16.445  -5.775  1.00 93.35      A    C  
ATOM    587  OD1 ASP A  72     -14.175 -17.155  -4.973  1.00 90.57      A    O  
ATOM    588  OD2 ASP A  72     -16.052 -16.451  -5.927  1.00 89.53      A    O1-
ATOM    589  N   TRP A  73     -11.784 -13.924  -8.200  1.00 98.45      A    N  
ATOM    590  CA  TRP A  73     -10.996 -13.443  -9.337  1.00 98.50      A    C  
ATOM    591  C   TRP A  73      -9.495 -13.643  -9.114  1.00 98.68      A    C  
ATOM    592  O   TRP A  73      -8.802 -14.148  -9.996  1.00 98.50      A    O  
ATOM    593  CB  TRP A  73     -11.337 -11.975  -9.625  1.00 98.51      A    C  
ATOM    594  CG  TRP A  73     -10.424 -11.330 -10.614  1.00 98.45      A    C  
ATOM    595  CD1 TRP A  73     -10.525 -11.409 -11.961  1.00 98.05      A    C  
ATOM    596  CD2 TRP A  73      -9.207 -10.555 -10.354  1.00 98.45      A    C  
ATOM    597  CE2 TRP A  73      -8.623 -10.206 -11.602  1.00 98.23      A    C  
ATOM    598  CE3 TRP A  73      -8.552 -10.141  -9.176  1.00 98.06      A    C  
ATOM    599  NE1 TRP A  73      -9.468 -10.744 -12.546  1.00 97.89      A    N  
ATOM    600  CZ2 TRP A  73      -7.424  -9.472 -11.689  1.00 97.83      A    C  
ATOM    601  CZ3 TRP A  73      -7.352  -9.402  -9.255  1.00 97.75      A    C  
ATOM    602  CH2 TRP A  73      -6.782  -9.071 -10.506  1.00 97.50      A    C  
ATOM    603  N   LEU A  74      -8.993 -13.311  -7.926  1.00 98.46      A    N  
ATOM    604  CA  LEU A  74      -7.569 -13.417  -7.586  1.00 98.37      A    C  
ATOM    605  C   LEU A  74      -7.068 -14.866  -7.678  1.00 98.46      A    C  
ATOM    606  O   LEU A  74      -5.959 -15.102  -8.162  1.00 98.25      A    O  
ATOM    607  CB  LEU A  74      -7.357 -12.823  -6.177  1.00 97.91      A    C  
ATOM    608  CG  LEU A  74      -5.878 -12.631  -5.791  1.00 93.35      A    C  
ATOM    609  CD1 LEU A  74      -5.219 -11.514  -6.610  1.00 91.36      A    C  
ATOM    610  CD2 LEU A  74      -5.767 -12.261  -4.309  1.00 91.90      A    C  
ATOM    611  N   HIS A  75      -7.903 -15.839  -7.268  1.00 98.42      A    N  
ATOM    612  CA  HIS A  75      -7.631 -17.274  -7.353  1.00 98.18      A    C  
ATOM    613  C   HIS A  75      -7.619 -17.831  -8.785  1.00 98.15      A    C  
ATOM    614  O   HIS A  75      -7.066 -18.902  -9.016  1.00 97.55      A    O  
ATOM    615  CB  HIS A  75      -8.648 -18.031  -6.479  1.00 97.73      A    C  
ATOM    616  CG  HIS A  75      -8.215 -18.116  -5.041  1.00 96.16      A    C  
ATOM    617  CD2 HIS A  75      -8.736 -17.473  -3.953  1.00 87.95      A    C  
ATOM    618  ND1 HIS A  75      -7.185 -18.906  -4.584  1.00 85.71      A    N  
ATOM    619  CE1 HIS A  75      -7.093 -18.727  -3.248  1.00 90.03      A    C  
ATOM    620  NE2 HIS A  75      -8.020 -17.865  -2.818  1.00 91.08      A    N  
ATOM    621  N   GLN A  76      -8.214 -17.123  -9.743  1.00 98.45      A    N  
ATOM    622  CA  GLN A  76      -8.273 -17.524 -11.152  1.00 98.21      A    C  
ATOM    623  C   GLN A  76      -7.341 -16.695 -12.044  1.00 98.41      A    C  
ATOM    624  O   GLN A  76      -6.956 -17.129 -13.134  1.00 97.84      A    O  
ATOM    625  CB  GLN A  76      -9.727 -17.398 -11.629  1.00 97.66      A    C  
ATOM    626  CG  GLN A  76     -10.664 -18.370 -10.892  1.00 94.33      A    C  
ATOM    627  CD  GLN A  76     -12.120 -18.108 -11.223  1.00 88.82      A    C  
ATOM    628  NE2 GLN A  76     -12.977 -18.020 -10.233  1.00 75.34      A    N  
ATOM    629  OE1 GLN A  76     -12.504 -17.988 -12.371  1.00 79.32      A    O  
ATOM    630  N   SER A  77      -6.966 -15.500 -11.591  1.00 98.27      A    N  
ATOM    631  CA  SER A  77      -6.213 -14.539 -12.392  1.00 98.33      A    C  
ATOM    632  C   SER A  77      -4.763 -14.971 -12.622  1.00 98.48      A    C  
ATOM    633  O   SER A  77      -4.041 -15.247 -11.657  1.00 98.26      A    O  
ATOM    634  CB  SER A  77      -6.252 -13.164 -11.723  1.00 97.98      A    C  
ATOM    635  OG  SER A  77      -5.502 -12.254 -12.494  1.00 94.52      A    O  
ATOM    636  N   PRO A  78      -4.273 -14.935 -13.876  1.00 98.17      A    N  
ATOM    637  CA  PRO A  78      -2.875 -15.217 -14.185  1.00 98.09      A    C  
ATOM    638  C   PRO A  78      -1.925 -14.045 -13.873  1.00 98.26      A    C  
ATOM    639  O   PRO A  78      -0.719 -14.193 -14.037  1.00 97.75      A    O  
ATOM    640  CB  PRO A  78      -2.874 -15.541 -15.680  1.00 97.81      A    C  
ATOM    641  CG  PRO A  78      -3.963 -14.618 -16.227  1.00 97.17      A    C  
ATOM    642  CD  PRO A  78      -5.004 -14.629 -15.101  1.00 98.14      A    C  
ATOM    643  N   VAL A  79      -2.439 -12.889 -13.424  1.00 98.16      A    N  
ATOM    644  CA  VAL A  79      -1.626 -11.707 -13.090  1.00 98.32      A    C  
ATOM    645  C   VAL A  79      -0.528 -12.108 -12.093  1.00 98.59      A    C  
ATOM    646  O   VAL A  79      -0.837 -12.767 -11.092  1.00 98.48      A    O  
ATOM    647  CB  VAL A  79      -2.503 -10.568 -12.531  1.00 98.13      A    C  
ATOM    648  CG1 VAL A  79      -1.687  -9.407 -11.959  1.00 94.80      A    C  
ATOM    649  CG2 VAL A  79      -3.387  -9.983 -13.646  1.00 94.90      A    C  
ATOM    650  N   PRO A  80       0.741 -11.727 -12.325  1.00 98.33      A    N  
ATOM    651  CA  PRO A  80       1.831 -11.976 -11.387  1.00 98.45      A    C  
ATOM    652  C   PRO A  80       1.565 -11.373 -10.008  1.00 98.60      A    C  
ATOM    653  O   PRO A  80       1.098 -10.233  -9.904  1.00 98.64      A    O  
ATOM    654  CB  PRO A  80       3.085 -11.393 -12.035  1.00 98.25      A    C  
ATOM    655  CG  PRO A  80       2.768 -11.423 -13.522  1.00 97.19      A    C  
ATOM    656  CD  PRO A  80       1.268 -11.142 -13.549  1.00 98.29      A    C  
ATOM    657  N   LYS A  81       1.876 -12.121  -8.952  1.00 98.43      A    N  
ATOM    658  CA  LYS A  81       1.592 -11.750  -7.561  1.00 98.65      A    C  
ATOM    659  C   LYS A  81       2.844 -11.833  -6.694  1.00 98.63      A    C  
ATOM    660  O   LYS A  81       3.644 -12.762  -6.823  1.00 98.56      A    O  
ATOM    661  CB  LYS A  81       0.479 -12.636  -6.999  1.00 98.47      A    C  
ATOM    662  CG  LYS A  81      -0.845 -12.454  -7.745  1.00 97.91      A    C  
ATOM    663  CD  LYS A  81      -1.870 -13.506  -7.328  1.00 97.97      A    C  
ATOM    664  CE  LYS A  81      -3.075 -13.519  -8.280  1.00 96.73      A    C  
ATOM    665  NZ  LYS A  81      -2.746 -14.097  -9.604  1.00 96.44      A    N1+
ATOM    666  N   LEU A  82       2.994 -10.878  -5.774  1.00 98.64      A    N  
ATOM    667  CA  LEU A  82       4.038 -10.857  -4.762  1.00 98.70      A    C  
ATOM    668  C   LEU A  82       3.393 -10.617  -3.391  1.00 98.82      A    C  
ATOM    669  O   LEU A  82       2.938  -9.516  -3.117  1.00 98.74      A    O  
ATOM    670  CB  LEU A  82       5.069  -9.776  -5.142  1.00 98.67      A    C  
ATOM    671  CG  LEU A  82       6.263  -9.665  -4.183  1.00 98.28      A    C  
ATOM    672  CD1 LEU A  82       7.099 -10.944  -4.157  1.00 97.74      A    C  
ATOM    673  CD2 LEU A  82       7.174  -8.519  -4.635  1.00 97.84      A    C  
ATOM    674  N   LEU A  83       3.333 -11.657  -2.558  1.00 98.61      A    N  
ATOM    675  CA  LEU A  83       2.750 -11.598  -1.217  1.00 98.68      A    C  
ATOM    676  C   LEU A  83       3.851 -11.403  -0.175  1.00 98.62      A    C  
ATOM    677  O   LEU A  83       4.721 -12.261  -0.048  1.00 98.51      A    O  
ATOM    678  CB  LEU A  83       1.948 -12.891  -0.974  1.00 98.53      A    C  
ATOM    679  CG  LEU A  83       1.463 -13.099   0.476  1.00 98.01      A    C  
ATOM    680  CD1 LEU A  83       0.549 -11.979   0.961  1.00 97.07      A    C  
ATOM    681  CD2 LEU A  83       0.683 -14.413   0.562  1.00 96.92      A    C  
ATOM    682  N   PHE A  84       3.776 -10.335   0.610  1.00 98.68      A    N  
ATOM    683  CA  PHE A  84       4.567 -10.174   1.824  1.00 98.60      A    C  
ATOM    684  C   PHE A  84       3.764 -10.591   3.049  1.00 98.50      A    C  
ATOM    685  O   PHE A  84       2.578 -10.287   3.154  1.00 98.40      A    O  
ATOM    686  CB  PHE A  84       5.065  -8.735   1.960  1.00 98.64      A    C  
ATOM    687  CG  PHE A  84       5.968  -8.299   0.826  1.00 98.72      A    C  
ATOM    688  CD1 PHE A  84       7.336  -8.584   0.883  1.00 98.50      A    C  
ATOM    689  CD2 PHE A  84       5.432  -7.619  -0.281  1.00 98.51      A    C  
ATOM    690  CE1 PHE A  84       8.184  -8.174  -0.163  1.00 98.43      A    C  
ATOM    691  CE2 PHE A  84       6.267  -7.218  -1.319  1.00 98.39      A    C  
ATOM    692  CZ  PHE A  84       7.647  -7.485  -1.265  1.00 98.53      A    C  
ATOM    693  N   TRP A  85       4.423 -11.266   3.992  1.00 98.50      A    N  
ATOM    694  CA  TRP A  85       3.814 -11.661   5.254  1.00 98.49      A    C  
ATOM    695  C   TRP A  85       4.829 -11.569   6.390  1.00 98.47      A    C  
ATOM    696  O   TRP A  85       6.041 -11.677   6.169  1.00 98.08      A    O  
ATOM    697  CB  TRP A  85       3.221 -13.069   5.127  1.00 97.93      A    C  
ATOM    698  CG  TRP A  85       4.213 -14.158   4.876  1.00 97.47      A    C  
ATOM    699  CD1 TRP A  85       4.725 -14.498   3.674  1.00 94.34      A    C  
ATOM    700  CD2 TRP A  85       4.861 -15.033   5.841  1.00 96.62      A    C  
ATOM    701  CE2 TRP A  85       5.757 -15.896   5.148  1.00 95.75      A    C  
ATOM    702  CE3 TRP A  85       4.771 -15.186   7.241  1.00 92.02      A    C  
ATOM    703  NE1 TRP A  85       5.634 -15.526   3.826  1.00 92.63      A    N  
ATOM    704  CZ2 TRP A  85       6.540 -16.860   5.803  1.00 92.15      A    C  
ATOM    705  CZ3 TRP A  85       5.547 -16.142   7.913  1.00 88.94      A    C  
ATOM    706  CH2 TRP A  85       6.430 -16.978   7.201  1.00 89.01      A    C  
ATOM    707  N   GLY A  86       4.335 -11.361   7.616  1.00 98.06      A    N  
ATOM    708  CA  GLY A  86       5.129 -11.284   8.833  1.00 97.93      A    C  
ATOM    709  C   GLY A  86       4.662 -12.288   9.886  1.00 98.17      A    C  
ATOM    710  O   GLY A  86       3.618 -12.929   9.743  1.00 97.68      A    O  
ATOM    711  N   THR A  87       5.432 -12.435  10.973  1.00 97.95      A    N  
ATOM    712  CA  THR A  87       5.071 -13.264  12.123  1.00 98.01      A    C  
ATOM    713  C   THR A  87       4.901 -12.382  13.359  1.00 98.03      A    C  
ATOM    714  O   THR A  87       5.855 -11.708  13.743  1.00 97.44      A    O  
ATOM    715  CB  THR A  87       6.124 -14.354  12.374  1.00 97.66      A    C  
ATOM    716  CG2 THR A  87       5.797 -15.237  13.576  1.00 95.07      A    C  
ATOM    717  OG1 THR A  87       6.177 -15.215  11.258  1.00 95.60      A    O  
ATOM    718  N   PRO A  88       3.730 -12.387  14.030  1.00 97.83      A    N  
ATOM    719  CA  PRO A  88       2.580 -13.271  13.809  1.00 97.46      A    C  
ATOM    720  C   PRO A  88       1.622 -12.836  12.684  1.00 97.39      A    C  
ATOM    721  O   PRO A  88       0.756 -13.634  12.313  1.00 96.23      A    O  
ATOM    722  CB  PRO A  88       1.863 -13.308  15.160  1.00 97.09      A    C  
ATOM    723  CG  PRO A  88       2.125 -11.918  15.735  1.00 96.63      A    C  
ATOM    724  CD  PRO A  88       3.535 -11.602  15.245  1.00 97.57      A    C  
ATOM    725  N   GLY A  89       1.763 -11.629  12.121  1.00 96.49      A    N  
ATOM    726  CA  GLY A  89       0.762 -11.015  11.242  1.00 96.45      A    C  
ATOM    727  C   GLY A  89      -0.509 -10.612  12.007  1.00 96.50      A    C  
ATOM    728  O   GLY A  89      -0.604 -10.801  13.223  1.00 94.86      A    O  
ATOM    729  N   VAL A  90      -1.491 -10.061  11.298  1.00 96.74      A    N  
ATOM    730  CA  VAL A  90      -2.813  -9.702  11.829  1.00 95.87      A    C  
ATOM    731  C   VAL A  90      -3.905 -10.243  10.900  1.00 95.45      A    C  
ATOM    732  O   VAL A  90      -4.598 -11.194  11.257  1.00 93.88      A    O  
ATOM    733  CB  VAL A  90      -2.963  -8.185  12.059  1.00 95.35      A    C  
ATOM    734  CG1 VAL A  90      -4.366  -7.813  12.582  1.00 93.18      A    C  
ATOM    735  CG2 VAL A  90      -1.938  -7.680  13.082  1.00 93.63      A    C  
ATOM    736  N   LEU A  91      -4.044  -9.694   9.695  1.00 95.60      A    N  
ATOM    737  CA  LEU A  91      -5.024 -10.145   8.702  1.00 94.71      A    C  
ATOM    738  C   LEU A  91      -4.565 -11.432   8.003  1.00 94.73      A    C  
ATOM    739  O   LEU A  91      -5.389 -12.258   7.602  1.00 93.65      A    O  
ATOM    740  CB  LEU A  91      -5.269  -9.029   7.676  1.00 94.92      A    C  
ATOM    741  CG  LEU A  91      -5.813  -7.710   8.249  1.00 94.30      A    C  
ATOM    742  CD1 LEU A  91      -5.878  -6.655   7.142  1.00 92.21      A    C  
ATOM    743  CD2 LEU A  91      -7.218  -7.886   8.823  1.00 92.48      A    C  
ATOM    744  N   ILE A  92      -3.241 -11.590   7.839  1.00 95.00      A    N  
ATOM    745  CA  ILE A  92      -2.600 -12.686   7.119  1.00 95.60      A    C  
ATOM    746  C   ILE A  92      -1.538 -13.370   8.006  1.00 95.96      A    C  
ATOM    747  O   ILE A  92      -0.342 -13.120   7.877  1.00 95.74      A    O  
ATOM    748  CB  ILE A  92      -2.028 -12.189   5.768  1.00 95.80      A    C  
ATOM    749  CG1 ILE A  92      -3.058 -11.409   4.923  1.00 94.28      A    C  
ATOM    750  CG2 ILE A  92      -1.478 -13.374   4.947  1.00 94.44      A    C  
ATOM    751  CD1 ILE A  92      -4.312 -12.206   4.502  1.00 91.23      A    C  
ATOM    752  N   PRO A  93      -1.951 -14.267   8.923  1.00 95.76      A    N  
ATOM    753  CA  PRO A  93      -1.007 -15.038   9.715  1.00 95.65      A    C  
ATOM    754  C   PRO A  93      -0.185 -16.007   8.842  1.00 96.60      A    C  
ATOM    755  O   PRO A  93      -0.622 -16.379   7.744  1.00 96.82      A    O  
ATOM    756  CB  PRO A  93      -1.864 -15.761  10.758  1.00 94.35      A    C  
ATOM    757  CG  PRO A  93      -3.220 -15.910  10.064  1.00 92.90      A    C  
ATOM    758  CD  PRO A  93      -3.321 -14.625   9.249  1.00 94.89      A    C  
ATOM    759  N   PRO A  94       0.971 -16.521   9.317  1.00 96.68      A    N  
ATOM    760  CA  PRO A  94       1.868 -17.362   8.523  1.00 96.87      A    C  
ATOM    761  C   PRO A  94       1.215 -18.576   7.854  1.00 97.20      A    C  
ATOM    762  O   PRO A  94       1.539 -18.925   6.718  1.00 97.14      A    O  
ATOM    763  CB  PRO A  94       2.960 -17.804   9.500  1.00 96.70      A    C  
ATOM    764  CG  PRO A  94       3.032 -16.654  10.498  1.00 95.92      A    C  
ATOM    765  CD  PRO A  94       1.584 -16.184  10.598  1.00 97.00      A    C  
ATOM    766  N   ALA A  95       0.285 -19.237   8.545  1.00 96.67      A    N  
ATOM    767  CA  ALA A  95      -0.450 -20.378   7.996  1.00 96.04      A    C  
ATOM    768  C   ALA A  95      -1.307 -19.983   6.777  1.00 96.45      A    C  
ATOM    769  O   ALA A  95      -1.361 -20.724   5.795  1.00 96.07      A    O  
ATOM    770  CB  ALA A  95      -1.305 -20.988   9.108  1.00 95.45      A    C  
ATOM    771  N   GLU A  96      -1.924 -18.811   6.828  1.00 95.93      A    N  
ATOM    772  CA  GLU A  96      -2.733 -18.274   5.744  1.00 96.03      A    C  
ATOM    773  C   GLU A  96      -1.863 -17.806   4.573  1.00 96.88      A    C  
ATOM    774  O   GLU A  96      -2.143 -18.159   3.431  1.00 97.03      A    O  
ATOM    775  CB  GLU A  96      -3.638 -17.159   6.303  1.00 95.71      A    C  
ATOM    776  CG  GLU A  96      -4.579 -16.533   5.275  1.00 92.72      A    C  
ATOM    777  CD  GLU A  96      -5.569 -17.515   4.630  1.00 93.19      A    C  
ATOM    778  OE1 GLU A  96      -6.254 -17.096   3.671  1.00 86.03      A    O  
ATOM    779  OE2 GLU A  96      -5.632 -18.714   4.992  1.00 87.60      A    O1-
ATOM    780  N   ALA A  97      -0.734 -17.140   4.844  1.00 96.49      A    N  
ATOM    781  CA  ALA A  97       0.247 -16.802   3.824  1.00 97.04      A    C  
ATOM    782  C   ALA A  97       0.760 -18.050   3.076  1.00 97.53      A    C  
ATOM    783  O   ALA A  97       0.794 -18.083   1.847  1.00 97.67      A    O  
ATOM    784  CB  ALA A  97       1.401 -16.051   4.489  1.00 97.31      A    C  
ATOM    785  N   ALA A  98       1.079 -19.136   3.807  1.00 97.47      A    N  
ATOM    786  CA  ALA A  98       1.511 -20.400   3.224  1.00 97.18      A    C  
ATOM    787  C   ALA A  98       0.411 -21.085   2.392  1.00 97.26      A    C  
ATOM    788  O   ALA A  98       0.712 -21.765   1.404  1.00 96.93      A    O  
ATOM    789  CB  ALA A  98       1.990 -21.320   4.354  1.00 96.96      A    C  
ATOM    790  N   ARG A  99      -0.857 -20.940   2.785  1.00 97.67      A    N  
ATOM    791  CA  ARG A  99      -2.013 -21.412   2.008  1.00 97.19      A    C  
ATOM    792  C   ARG A  99      -2.147 -20.620   0.708  1.00 97.69      A    C  
ATOM    793  O   ARG A  99      -2.176 -21.226  -0.360  1.00 97.63      A    O  
ATOM    794  CB  ARG A  99      -3.283 -21.318   2.869  1.00 96.63      A    C  
ATOM    795  CG  ARG A  99      -4.487 -22.017   2.220  1.00 91.84      A    C  
ATOM    796  CD  ARG A  99      -5.794 -21.701   2.955  1.00 89.12      A    C  
ATOM    797  NE  ARG A  99      -6.226 -20.308   2.742  1.00 83.29      A    N  
ATOM    798  CZ  ARG A  99      -6.822 -19.802   1.680  1.00 79.95      A    C  
ATOM    799  NH1 ARG A  99      -7.117 -20.516   0.635  1.00 71.70      A    N1+
ATOM    800  NH2 ARG A  99      -7.133 -18.541   1.644  1.00 71.75      A    N  
ATOM    801  N   LEU A 100      -2.135 -19.305   0.789  1.00 97.42      A    N  
ATOM    802  CA  LEU A 100      -2.262 -18.399  -0.358  1.00 97.51      A    C  
ATOM    803  C   LEU A 100      -1.115 -18.560  -1.361  1.00 97.95      A    C  
ATOM    804  O   LEU A 100      -1.364 -18.648  -2.557  1.00 97.97      A    O  
ATOM    805  CB  LEU A 100      -2.314 -16.955   0.161  1.00 97.40      A    C  
ATOM    806  CG  LEU A 100      -3.612 -16.601   0.910  1.00 96.59      A    C  
ATOM    807  CD1 LEU A 100      -3.408 -15.284   1.652  1.00 95.37      A    C  
ATOM    808  CD2 LEU A 100      -4.793 -16.446  -0.048  1.00 95.38      A    C  
ATOM    809  N   ALA A 101       0.124 -18.704  -0.886  1.00 97.42      A    N  
ATOM    810  CA  ALA A 101       1.282 -18.948  -1.739  1.00 97.10      A    C  
ATOM    811  C   ALA A 101       1.137 -20.211  -2.614  1.00 97.25      A    C  
ATOM    812  O   ALA A 101       1.723 -20.286  -3.694  1.00 96.65      A    O  
ATOM    813  CB  ALA A 101       2.516 -19.063  -0.841  1.00 96.85      A    C  
ATOM    814  N   LYS A 102       0.379 -21.207  -2.145  1.00 97.64      A    N  
ATOM    815  CA  LYS A 102       0.108 -22.449  -2.885  1.00 97.43      A    C  
ATOM    816  C   LYS A 102      -1.146 -22.366  -3.761  1.00 97.78      A    C  
ATOM    817  O   LYS A 102      -1.193 -23.033  -4.779  1.00 97.15      A    O  
ATOM    818  CB  LYS A 102      -0.049 -23.614  -1.901  1.00 96.91      A    C  
ATOM    819  CG  LYS A 102       1.258 -23.953  -1.182  1.00 91.36      A    C  
ATOM    820  CD  LYS A 102       0.996 -25.016  -0.111  1.00 88.45      A    C  
ATOM    821  CE  LYS A 102       2.268 -25.269   0.690  1.00 82.06      A    C  
ATOM    822  NZ  LYS A 102       2.016 -26.209   1.809  1.00 71.98      A    N1+
ATOM    823  N   SER A 103      -2.154 -21.620  -3.328  1.00 97.72      A    N  
ATOM    824  CA  SER A 103      -3.451 -21.564  -4.009  1.00 97.77      A    C  
ATOM    825  C   SER A 103      -3.545 -20.470  -5.074  1.00 98.23      A    C  
ATOM    826  O   SER A 103      -4.304 -20.631  -6.022  1.00 97.91      A    O  
ATOM    827  CB  SER A 103      -4.589 -21.419  -2.993  1.00 96.97      A    C  
ATOM    828  OG  SER A 103      -4.521 -20.183  -2.313  1.00 93.54      A    O  
ATOM    829  N   LEU A 104      -2.778 -19.372  -4.943  1.00 97.91      A    N  
ATOM    830  CA  LEU A 104      -2.819 -18.272  -5.889  1.00 98.18      A    C  
ATOM    831  C   LEU A 104      -1.914 -18.538  -7.106  1.00 98.37      A    C  
ATOM    832  O   LEU A 104      -0.715 -18.780  -6.934  1.00 98.25      A    O  
ATOM    833  CB  LEU A 104      -2.433 -16.955  -5.197  1.00 98.22      A    C  
ATOM    834  CG  LEU A 104      -3.410 -16.478  -4.109  1.00 97.70      A    C  
ATOM    835  CD1 LEU A 104      -2.887 -15.159  -3.523  1.00 97.05      A    C  
ATOM    836  CD2 LEU A 104      -4.812 -16.236  -4.650  1.00 96.97      A    C  
ATOM    837  N   PRO A 105      -2.423 -18.449  -8.341  1.00 98.22      A    N  
ATOM    838  CA  PRO A 105      -1.599 -18.561  -9.537  1.00 98.13      A    C  
ATOM    839  C   PRO A 105      -0.506 -17.481  -9.586  1.00 98.14      A    C  
ATOM    840  O   PRO A 105      -0.765 -16.329  -9.242  1.00 97.63      A    O  
ATOM    841  CB  PRO A 105      -2.553 -18.430 -10.731  1.00 97.80      A    C  
ATOM    842  CG  PRO A 105      -3.910 -18.791 -10.145  1.00 96.70      A    C  
ATOM    843  CD  PRO A 105      -3.824 -18.299  -8.705  1.00 98.30      A    C  
ATOM    844  N   ASN A 106       0.680 -17.848 -10.061  1.00 97.96      A    N  
ATOM    845  CA  ASN A 106       1.812 -16.928 -10.265  1.00 97.97      A    C  
ATOM    846  C   ASN A 106       2.159 -16.082  -9.020  1.00 98.30      A    C  
ATOM    847  O   ASN A 106       2.508 -14.912  -9.145  1.00 98.03      A    O  
ATOM    848  CB  ASN A 106       1.571 -16.092 -11.538  1.00 97.22      A    C  
ATOM    849  CG  ASN A 106       1.369 -16.942 -12.775  1.00 93.07      A    C  
ATOM    850  ND2 ASN A 106       0.606 -16.463 -13.731  1.00 83.18      A    N  
ATOM    851  OD1 ASN A 106       1.877 -18.043 -12.893  1.00 85.85      A    O  
ATOM    852  N   CYS A 107       2.048 -16.659  -7.819  1.00 98.19      A    N  
ATOM    853  CA  CYS A 107       2.319 -15.986  -6.555  1.00 98.14      A    C  
ATOM    854  C   CYS A 107       3.697 -16.367  -5.997  1.00 98.04      A    C  
ATOM    855  O   CYS A 107       3.950 -17.527  -5.674  1.00 97.47      A    O  
ATOM    856  CB  CYS A 107       1.183 -16.303  -5.574  1.00 98.16      A    C  
ATOM    857  SG  CYS A 107       1.322 -15.245  -4.110  1.00 98.03      A    S  
ATOM    858  N   LYS A 108       4.574 -15.375  -5.833  1.00 97.95      A    N  
ATOM    859  CA  LYS A 108       5.778 -15.462  -5.000  1.00 97.93      A    C  
ATOM    860  C   LYS A 108       5.432 -14.934  -3.609  1.00 98.39      A    C  
ATOM    861  O   LYS A 108       4.875 -13.852  -3.506  1.00 98.24      A    O  
ATOM    862  CB  LYS A 108       6.920 -14.680  -5.668  1.00 97.59      A    C  
ATOM    863  CG  LYS A 108       8.214 -14.712  -4.837  1.00 96.61      A    C  
ATOM    864  CD  LYS A 108       9.327 -13.861  -5.481  1.00 94.61      A    C  
ATOM    865  CE  LYS A 108      10.515 -13.767  -4.519  1.00 90.87      A    C  
ATOM    866  NZ  LYS A 108      11.510 -12.750  -4.933  1.00 85.31      A    N1+
ATOM    867  N   ALA A 109       5.802 -15.669  -2.564  1.00 97.90      A    N  
ATOM    868  CA  ALA A 109       5.654 -15.206  -1.187  1.00 97.84      A    C  
ATOM    869  C   ALA A 109       7.016 -14.882  -0.570  1.00 97.92      A    C  
ATOM    870  O   ALA A 109       8.004 -15.565  -0.844  1.00 97.43      A    O  
ATOM    871  CB  ALA A 109       4.859 -16.243  -0.380  1.00 97.43      A    C  
ATOM    872  N   VAL A 110       7.061 -13.832   0.264  1.00 98.28      A    N  
ATOM    873  CA  VAL A 110       8.245 -13.339   0.959  1.00 98.37      A    C  
ATOM    874  C   VAL A 110       7.929 -13.184   2.445  1.00 98.49      A    C  
ATOM    875  O   VAL A 110       7.027 -12.438   2.807  1.00 98.30      A    O  
ATOM    876  CB  VAL A 110       8.729 -12.000   0.366  1.00 98.22      A    C  
ATOM    877  CG1 VAL A 110       9.980 -11.481   1.088  1.00 97.54      A    C  
ATOM    878  CG2 VAL A 110       9.073 -12.135  -1.124  1.00 97.51      A    C  
ATOM    879  N   ASP A 111       8.685 -13.891   3.280  1.00 97.92      A    N  
ATOM    880  CA  ASP A 111       8.674 -13.714   4.730  1.00 97.93      A    C  
ATOM    881  C   ASP A 111       9.533 -12.497   5.085  1.00 97.87      A    C  
ATOM    882  O   ASP A 111      10.711 -12.452   4.736  1.00 97.07      A    O  
ATOM    883  CB  ASP A 111       9.221 -14.989   5.389  1.00 97.56      A    C  
ATOM    884  CG  ASP A 111       9.163 -14.990   6.920  1.00 96.93      A    C  
ATOM    885  OD1 ASP A 111       8.742 -13.969   7.511  1.00 94.74      A    O  
ATOM    886  OD2 ASP A 111       9.498 -16.041   7.496  1.00 93.27      A    O1-
ATOM    887  N   ILE A 112       8.954 -11.506   5.773  1.00 97.65      A    N  
ATOM    888  CA  ILE A 112       9.685 -10.324   6.222  1.00 97.15      A    C  
ATOM    889  C   ILE A 112      10.285 -10.473   7.629  1.00 97.03      A    C  
ATOM    890  O   ILE A 112      10.947  -9.554   8.111  1.00 96.04      A    O  
ATOM    891  CB  ILE A 112       8.847  -9.031   6.084  1.00 96.46      A    C  
ATOM    892  CG1 ILE A 112       7.689  -8.958   7.088  1.00 92.50      A    C  
ATOM    893  CG2 ILE A 112       8.330  -8.863   4.643  1.00 89.86      A    C  
ATOM    894  CD1 ILE A 112       7.502  -7.531   7.602  1.00 89.98      A    C  
ATOM    895  N   GLY A 113      10.063 -11.615   8.296  1.00 96.82      A    N  
ATOM    896  CA  GLY A 113      10.401 -11.837   9.694  1.00 96.99      A    C  
ATOM    897  C   GLY A 113       9.313 -11.319  10.646  1.00 97.70      A    C  
ATOM    898  O   GLY A 113       8.129 -11.468  10.356  1.00 97.29      A    O  
ATOM    899  N   PRO A 114       9.695 -10.742  11.800  1.00 97.87      A    N  
ATOM    900  CA  PRO A 114       8.732 -10.152  12.718  1.00 97.86      A    C  
ATOM    901  C   PRO A 114       7.909  -9.048  12.046  1.00 97.84      A    C  
ATOM    902  O   PRO A 114       8.471  -8.148  11.427  1.00 97.32      A    O  
ATOM    903  CB  PRO A 114       9.552  -9.617  13.903  1.00 97.66      A    C  
ATOM    904  CG  PRO A 114      10.832 -10.445  13.850  1.00 96.64      A    C  
ATOM    905  CD  PRO A 114      11.034 -10.665  12.354  1.00 97.83      A    C  
ATOM    906  N   GLY A 115       6.585  -9.126  12.187  1.00 97.73      A    N  
ATOM    907  CA  GLY A 115       5.661  -8.158  11.618  1.00 97.73      A    C  
ATOM    908  C   GLY A 115       4.235  -8.375  12.112  1.00 97.94      A    C  
ATOM    909  O   GLY A 115       3.824  -9.502  12.390  1.00 97.32      A    O  
ATOM    910  N   LEU A 116       3.479  -7.270  12.214  1.00 97.71      A    N  
ATOM    911  CA  LEU A 116       2.063  -7.230  12.579  1.00 97.60      A    C  
ATOM    912  C   LEU A 116       1.226  -6.768  11.379  1.00 97.54      A    C  
ATOM    913  O   LEU A 116       1.261  -7.431  10.336  1.00 96.39      A    O  
ATOM    914  CB  LEU A 116       1.893  -6.386  13.859  1.00 97.34      A    C  
ATOM    915  CG  LEU A 116       2.427  -7.059  15.122  1.00 96.75      A    C  
ATOM    916  CD1 LEU A 116       2.536  -6.059  16.259  1.00 95.07      A    C  
ATOM    917  CD2 LEU A 116       1.493  -8.183  15.599  1.00 95.00      A    C  
ATOM    918  N   ASN A 117       0.474  -5.673  11.474  1.00 97.85      A    N  
ATOM    919  CA  ASN A 117      -0.301  -5.150  10.347  1.00 97.87      A    C  
ATOM    920  C   ASN A 117       0.541  -4.241   9.445  1.00 98.17      A    C  
ATOM    921  O   ASN A 117       0.559  -4.415   8.229  1.00 97.80      A    O  
ATOM    922  CB  ASN A 117      -1.557  -4.437  10.895  1.00 97.02      A    C  
ATOM    923  CG  ASN A 117      -2.424  -3.890   9.784  1.00 95.06      A    C  
ATOM    924  ND2 ASN A 117      -3.232  -4.705   9.140  1.00 84.82      A    N  
ATOM    925  OD1 ASN A 117      -2.360  -2.720   9.452  1.00 85.45      A    O  
ATOM    926  N   LEU A 118       1.303  -3.300  10.029  1.00 97.98      A    N  
ATOM    927  CA  LEU A 118       2.080  -2.309   9.286  1.00 98.10      A    C  
ATOM    928  C   LEU A 118       3.493  -2.822   8.962  1.00 98.23      A    C  
ATOM    929  O   LEU A 118       4.491  -2.268   9.417  1.00 97.81      A    O  
ATOM    930  CB  LEU A 118       2.085  -0.972  10.060  1.00 97.98      A    C  
ATOM    931  CG  LEU A 118       0.696  -0.339  10.226  1.00 96.54      A    C  
ATOM    932  CD1 LEU A 118       0.789   0.857  11.176  1.00 92.93      A    C  
ATOM    933  CD2 LEU A 118       0.131   0.169   8.906  1.00 92.53      A    C  
ATOM    934  N   LEU A 119       3.574  -3.871   8.139  1.00 98.20      A    N  
ATOM    935  CA  LEU A 119       4.836  -4.518   7.753  1.00 98.26      A    C  
ATOM    936  C   LEU A 119       5.869  -3.529   7.169  1.00 98.04      A    C  
ATOM    937  O   LEU A 119       7.077  -3.724   7.295  1.00 97.68      A    O  
ATOM    938  CB  LEU A 119       4.552  -5.635   6.731  1.00 98.23      A    C  
ATOM    939  CG  LEU A 119       3.542  -6.716   7.145  1.00 97.63      A    C  
ATOM    940  CD1 LEU A 119       3.550  -7.836   6.106  1.00 97.11      A    C  
ATOM    941  CD2 LEU A 119       3.838  -7.322   8.508  1.00 96.90      A    C  
ATOM    942  N   GLN A 120       5.375  -2.454   6.544  1.00 98.37      A    N  
ATOM    943  CA  GLN A 120       6.170  -1.374   5.966  1.00 98.29      A    C  
ATOM    944  C   GLN A 120       7.007  -0.623   7.018  1.00 98.04      A    C  
ATOM    945  O   GLN A 120       8.042  -0.059   6.675  1.00 97.59      A    O  
ATOM    946  CB  GLN A 120       5.258  -0.356   5.268  1.00 98.21      A    C  
ATOM    947  CG  GLN A 120       4.254  -0.915   4.249  1.00 97.73      A    C  
ATOM    948  CD  GLN A 120       2.891  -1.236   4.865  1.00 98.16      A    C  
ATOM    949  NE2 GLN A 120       1.817  -0.922   4.191  1.00 95.49      A    N  
ATOM    950  OE1 GLN A 120       2.753  -1.768   5.952  1.00 95.83      A    O  
ATOM    951  N   GLU A 121       6.556  -0.609   8.264  1.00 98.30      A    N  
ATOM    952  CA  GLU A 121       7.253   0.017   9.382  1.00 98.23      A    C  
ATOM    953  C   GLU A 121       8.252  -0.930  10.059  1.00 97.86      A    C  
ATOM    954  O   GLU A 121       9.172  -0.463  10.731  1.00 97.01      A    O  
ATOM    955  CB  GLU A 121       6.236   0.546  10.407  1.00 98.33      A    C  
ATOM    956  CG  GLU A 121       5.372   1.708   9.903  1.00 97.97      A    C  
ATOM    957  CD  GLU A 121       6.160   3.008   9.627  1.00 98.15      A    C  
ATOM    958  OE1 GLU A 121       5.541   4.009   9.211  1.00 95.85      A    O  
ATOM    959  OE2 GLU A 121       7.402   3.054   9.783  1.00 96.50      A    O1-
ATOM    960  N   ASP A 122       8.122  -2.240   9.863  1.00 97.50      A    N  
ATOM    961  CA  ASP A 122       9.002  -3.232  10.478  1.00 96.65      A    C  
ATOM    962  C   ASP A 122      10.194  -3.596   9.575  1.00 95.72      A    C  
ATOM    963  O   ASP A 122      11.331  -3.661  10.055  1.00 94.45      A    O  
ATOM    964  CB  ASP A 122       8.195  -4.475  10.871  1.00 96.70      A    C  
ATOM    965  CG  ASP A 122       7.285  -4.224  12.077  1.00 96.39      A    C  
ATOM    966  OD1 ASP A 122       7.748  -3.579  13.052  1.00 94.05      A    O  
ATOM    967  OD2 ASP A 122       6.142  -4.732  12.072  1.00 94.59      A    O1-
ATOM    968  N   ASN A 123       9.971  -3.805   8.260  1.00 97.03      A    N  
ATOM    969  CA  ASN A 123      11.044  -4.190   7.334  1.00 96.87      A    C  
ATOM    970  C   ASN A 123      10.901  -3.556   5.930  1.00 97.11      A    C  
ATOM    971  O   ASN A 123      10.769  -4.271   4.926  1.00 97.05      A    O  
ATOM    972  CB  ASN A 123      11.162  -5.722   7.329  1.00 95.98      A    C  
ATOM    973  CG  ASN A 123      12.513  -6.206   6.845  1.00 90.84      A    C  
ATOM    974  ND2 ASN A 123      12.822  -7.449   7.103  1.00 83.74      A    N  
ATOM    975  OD1 ASN A 123      13.311  -5.495   6.240  1.00 86.40      A    O  
ATOM    976  N   PRO A 124      10.945  -2.215   5.812  1.00 97.22      A    N  
ATOM    977  CA  PRO A 124      10.765  -1.523   4.541  1.00 97.23      A    C  
ATOM    978  C   PRO A 124      11.853  -1.835   3.509  1.00 97.27      A    C  
ATOM    979  O   PRO A 124      11.549  -1.938   2.321  1.00 97.12      A    O  
ATOM    980  CB  PRO A 124      10.748  -0.036   4.898  1.00 97.32      A    C  
ATOM    981  CG  PRO A 124      11.566   0.052   6.181  1.00 97.07      A    C  
ATOM    982  CD  PRO A 124      11.205  -1.258   6.885  1.00 97.53      A    C  
ATOM    983  N   ASP A 125      13.097  -2.027   3.946  1.00 96.64      A    N  
ATOM    984  CA  ASP A 125      14.222  -2.288   3.047  1.00 96.00      A    C  
ATOM    985  C   ASP A 125      14.058  -3.622   2.305  1.00 96.55      A    C  
ATOM    986  O   ASP A 125      14.270  -3.699   1.097  1.00 96.18      A    O  
ATOM    987  CB  ASP A 125      15.550  -2.279   3.831  1.00 94.94      A    C  
ATOM    988  CG  ASP A 125      16.067  -0.888   4.213  1.00 92.68      A    C  
ATOM    989  OD1 ASP A 125      15.664   0.105   3.568  1.00 90.22      A    O  
ATOM    990  OD2 ASP A 125      16.953  -0.827   5.096  1.00 89.09      A    O1-
ATOM    991  N   LEU A 126      13.645  -4.680   3.012  1.00 96.36      A    N  
ATOM    992  CA  LEU A 126      13.377  -5.972   2.390  1.00 96.66      A    C  
ATOM    993  C   LEU A 126      12.174  -5.884   1.438  1.00 97.03      A    C  
ATOM    994  O   LEU A 126      12.276  -6.349   0.301  1.00 97.07      A    O  
ATOM    995  CB  LEU A 126      13.152  -7.036   3.484  1.00 96.54      A    C  
ATOM    996  CG  LEU A 126      12.815  -8.436   2.929  1.00 95.44      A    C  
ATOM    997  CD1 LEU A 126      13.931  -9.013   2.052  1.00 93.68      A    C  
ATOM    998  CD2 LEU A 126      12.590  -9.402   4.086  1.00 93.19      A    C  
ATOM    999  N   ILE A 127      11.077  -5.257   1.875  1.00 96.92      A    N  
ATOM   1000  CA  ILE A 127       9.879  -5.086   1.043  1.00 97.81      A    C  
ATOM   1001  C   ILE A 127      10.227  -4.313  -0.234  1.00 97.83      A    C  
ATOM   1002  O   ILE A 127       9.942  -4.781  -1.337  1.00 97.93      A    O  
ATOM   1003  CB  ILE A 127       8.748  -4.410   1.860  1.00 98.30      A    C  
ATOM   1004  CG1 ILE A 127       8.264  -5.342   2.993  1.00 98.03      A    C  
ATOM   1005  CG2 ILE A 127       7.565  -4.045   0.948  1.00 98.16      A    C  
ATOM   1006  CD1 ILE A 127       7.377  -4.641   4.031  1.00 97.61      A    C  
ATOM   1007  N   GLY A 128      10.892  -3.163  -0.101  1.00 97.68      A    N  
ATOM   1008  CA  GLY A 128      11.274  -2.320  -1.234  1.00 97.29      A    C  
ATOM   1009  C   GLY A 128      12.216  -3.021  -2.210  1.00 96.98      A    C  
ATOM   1010  O   GLY A 128      11.974  -3.007  -3.423  1.00 96.82      A    O  
ATOM   1011  N   SER A 129      13.249  -3.706  -1.699  1.00 96.33      A    N  
ATOM   1012  CA  SER A 129      14.218  -4.443  -2.516  1.00 95.84      A    C  
ATOM   1013  C   SER A 129      13.574  -5.610  -3.275  1.00 96.20      A    C  
ATOM   1014  O   SER A 129      13.860  -5.821  -4.454  1.00 95.77      A    O  
ATOM   1015  CB  SER A 129      15.359  -4.988  -1.650  1.00 94.50      A    C  
ATOM   1016  OG  SER A 129      16.076  -3.930  -1.044  1.00 82.47      A    O  
ATOM   1017  N   GLU A 130      12.692  -6.358  -2.622  1.00 96.40      A    N  
ATOM   1018  CA  GLU A 130      11.994  -7.476  -3.253  1.00 97.05      A    C  
ATOM   1019  C   GLU A 130      10.965  -7.020  -4.291  1.00 97.39      A    C  
ATOM   1020  O   GLU A 130      10.872  -7.652  -5.343  1.00 97.29      A    O  
ATOM   1021  CB  GLU A 130      11.342  -8.371  -2.181  1.00 97.28      A    C  
ATOM   1022  CG  GLU A 130      12.368  -9.235  -1.431  1.00 95.08      A    C  
ATOM   1023  CD  GLU A 130      13.056 -10.264  -2.357  1.00 95.26      A    C  
ATOM   1024  OE1 GLU A 130      14.304 -10.364  -2.359  1.00 88.89      A    O  
ATOM   1025  OE2 GLU A 130      12.342 -10.962  -3.118  1.00 89.54      A    O1-
ATOM   1026  N   ILE A 131      10.261  -5.888  -4.068  1.00 97.59      A    N  
ATOM   1027  CA  ILE A 131       9.412  -5.269  -5.098  1.00 97.95      A    C  
ATOM   1028  C   ILE A 131      10.270  -4.879  -6.301  1.00 97.79      A    C  
ATOM   1029  O   ILE A 131       9.965  -5.286  -7.419  1.00 97.65      A    O  
ATOM   1030  CB  ILE A 131       8.628  -4.054  -4.541  1.00 98.44      A    C  
ATOM   1031  CG1 ILE A 131       7.546  -4.527  -3.544  1.00 98.24      A    C  
ATOM   1032  CG2 ILE A 131       7.952  -3.258  -5.674  1.00 98.31      A    C  
ATOM   1033  CD1 ILE A 131       6.958  -3.390  -2.687  1.00 98.00      A    C  
ATOM   1034  N   ALA A 132      11.365  -4.155  -6.091  1.00 97.47      A    N  
ATOM   1035  CA  ALA A 132      12.227  -3.692  -7.178  1.00 96.76      A    C  
ATOM   1036  C   ALA A 132      12.810  -4.869  -8.000  1.00 96.51      A    C  
ATOM   1037  O   ALA A 132      12.796  -4.840  -9.234  1.00 96.07      A    O  
ATOM   1038  CB  ALA A 132      13.316  -2.805  -6.570  1.00 96.27      A    C  
ATOM   1039  N   ARG A 133      13.257  -5.936  -7.333  1.00 96.45      A    N  
ATOM   1040  CA  ARG A 133      13.720  -7.172  -7.998  1.00 96.33      A    C  
ATOM   1041  C   ARG A 133      12.607  -7.863  -8.766  1.00 96.70      A    C  
ATOM   1042  O   ARG A 133      12.821  -8.293  -9.897  1.00 96.42      A    O  
ATOM   1043  CB  ARG A 133      14.310  -8.139  -6.960  1.00 95.82      A    C  
ATOM   1044  CG  ARG A 133      15.677  -7.678  -6.453  1.00 90.57      A    C  
ATOM   1045  CD  ARG A 133      16.127  -8.602  -5.320  1.00 90.63      A    C  
ATOM   1046  NE  ARG A 133      17.443  -8.215  -4.770  1.00 86.47      A    N  
ATOM   1047  CZ  ARG A 133      18.172  -8.948  -3.958  1.00 83.97      A    C  
ATOM   1048  NH1 ARG A 133      17.797 -10.131  -3.564  1.00 74.66      A    N1+
ATOM   1049  NH2 ARG A 133      19.297  -8.510  -3.519  1.00 75.78      A    N  
ATOM   1050  N   TRP A 134      11.419  -7.971  -8.179  1.00 96.60      A    N  
ATOM   1051  CA  TRP A 134      10.273  -8.612  -8.806  1.00 97.47      A    C  
ATOM   1052  C   TRP A 134       9.798  -7.859 -10.052  1.00 97.66      A    C  
ATOM   1053  O   TRP A 134       9.570  -8.491 -11.077  1.00 97.46      A    O  
ATOM   1054  CB  TRP A 134       9.162  -8.759  -7.771  1.00 97.87      A    C  
ATOM   1055  CG  TRP A 134       7.874  -9.273  -8.309  1.00 98.06      A    C  
ATOM   1056  CD1 TRP A 134       7.619 -10.532  -8.735  1.00 97.83      A    C  
ATOM   1057  CD2 TRP A 134       6.625  -8.541  -8.460  1.00 98.32      A    C  
ATOM   1058  CE2 TRP A 134       5.637  -9.440  -8.944  1.00 98.27      A    C  
ATOM   1059  CE3 TRP A 134       6.240  -7.210  -8.193  1.00 98.27      A    C  
ATOM   1060  NE1 TRP A 134       6.303 -10.639  -9.112  1.00 98.00      A    N  
ATOM   1061  CZ2 TRP A 134       4.297  -9.051  -9.114  1.00 98.29      A    C  
ATOM   1062  CZ3 TRP A 134       4.906  -6.811  -8.373  1.00 98.16      A    C  
ATOM   1063  CH2 TRP A 134       3.936  -7.722  -8.824  1.00 98.11      A    C  
ATOM   1064  N   LEU A 135       9.778  -6.516 -10.026  1.00 97.15      A    N  
ATOM   1065  CA  LEU A 135       9.451  -5.679 -11.184  1.00 96.80      A    C  
ATOM   1066  C   LEU A 135      10.341  -5.991 -12.395  1.00 96.53      A    C  
ATOM   1067  O   LEU A 135       9.857  -6.038 -13.514  1.00 96.33      A    O  
ATOM   1068  CB  LEU A 135       9.579  -4.194 -10.803  1.00 97.10      A    C  
ATOM   1069  CG  LEU A 135       8.492  -3.669  -9.849  1.00 96.67      A    C  
ATOM   1070  CD1 LEU A 135       8.874  -2.272  -9.368  1.00 96.05      A    C  
ATOM   1071  CD2 LEU A 135       7.129  -3.584 -10.517  1.00 96.09      A    C  
ATOM   1072  N   SER A 136      11.636  -6.309 -12.185  1.00 95.66      A    N  
ATOM   1073  CA  SER A 136      12.568  -6.695 -13.257  1.00 94.83      A    C  
ATOM   1074  C   SER A 136      12.227  -8.024 -13.950  1.00 94.92      A    C  
ATOM   1075  O   SER A 136      12.830  -8.368 -14.965  1.00 93.80      A    O  
ATOM   1076  CB  SER A 136      14.003  -6.749 -12.715  1.00 94.50      A    C  
ATOM   1077  OG  SER A 136      14.287  -7.968 -12.042  1.00 92.77      A    O  
ATOM   1078  N   THR A 137      11.295  -8.797 -13.389  1.00 94.58      A    N  
ATOM   1079  CA  THR A 137      10.826 -10.073 -13.946  1.00 94.87      A    C  
ATOM   1080  C   THR A 137       9.500  -9.958 -14.699  1.00 95.45      A    C  
ATOM   1081  O   THR A 137       9.106 -10.921 -15.347  1.00 94.33      A    O  
ATOM   1082  CB  THR A 137      10.718 -11.169 -12.876  1.00 95.13      A    C  
ATOM   1083  CG2 THR A 137      11.965 -11.286 -12.010  1.00 93.46      A    C  
ATOM   1084  OG1 THR A 137       9.626 -10.987 -12.008  1.00 94.77      A    O  
ATOM   1085  N   LEU A 138       8.816  -8.814 -14.603  1.00 94.55      A    N  
ATOM   1086  CA  LEU A 138       7.518  -8.585 -15.232  1.00 94.26      A    C  
ATOM   1087  C   LEU A 138       7.674  -8.138 -16.690  1.00 93.89      A    C  
ATOM   1088  O   LEU A 138       8.612  -7.426 -17.045  1.00 92.51      A    O  
ATOM   1089  CB  LEU A 138       6.720  -7.551 -14.425  1.00 95.44      A    C  
ATOM   1090  CG  LEU A 138       6.468  -7.896 -12.946  1.00 95.55      A    C  
ATOM   1091  CD1 LEU A 138       5.539  -6.843 -12.343  1.00 94.33      A    C  
ATOM   1092  CD2 LEU A 138       5.827  -9.272 -12.757  1.00 94.88      A    C  
ATOM   1093  N   GLU A 139       6.697  -8.490 -17.508  1.00 91.00      A    N  
ATOM   1094  CA  GLU A 139       6.562  -7.989 -18.883  1.00 90.48      A    C  
ATOM   1095  C   GLU A 139       5.913  -6.591 -18.880  1.00 91.48      A    C  
ATOM   1096  O   GLU A 139       4.737  -6.416 -19.203  1.00 88.93      A    O  
ATOM   1097  CB  GLU A 139       5.790  -8.987 -19.752  1.00 88.49      A    C  
ATOM   1098  CG  GLU A 139       6.549 -10.314 -19.931  1.00 78.71      A    C  
ATOM   1099  CD  GLU A 139       5.851 -11.277 -20.909  1.00 72.32      A    C  
ATOM   1100  OE1 GLU A 139       6.467 -12.325 -21.207  1.00 65.59      A    O  
ATOM   1101  OE2 GLU A 139       4.726 -10.981 -21.365  1.00 69.29      A    O1-
ATOM   1102  N   ILE A 140       6.700  -5.582 -18.476  1.00 93.41      A    N  
ATOM   1103  CA  ILE A 140       6.261  -4.187 -18.361  1.00 92.73      A    C  
ATOM   1104  C   ILE A 140       7.166  -3.244 -19.156  1.00 92.91      A    C  
ATOM   1105  O   ILE A 140       8.339  -3.532 -19.386  1.00 91.96      A    O  
ATOM   1106  CB  ILE A 140       6.140  -3.749 -16.881  1.00 92.37      A    C  
ATOM   1107  CG1 ILE A 140       7.484  -3.862 -16.118  1.00 92.08      A    C  
ATOM   1108  CG2 ILE A 140       5.024  -4.554 -16.204  1.00 88.95      A    C  
ATOM   1109  CD1 ILE A 140       7.421  -3.344 -14.673  1.00 92.07      A    C  
ATOM   1110  N   LYS A 141       6.632  -2.086 -19.537  1.00 91.80      A    N  
ATOM   1111  CA  LYS A 141       7.432  -1.019 -20.137  1.00 91.11      A    C  
ATOM   1112  C   LYS A 141       8.367  -0.443 -19.080  1.00 91.90      A    C  
ATOM   1113  O   LYS A 141       7.921  -0.045 -18.004  1.00 90.55      A    O  
ATOM   1114  CB  LYS A 141       6.521   0.069 -20.730  1.00 90.08      A    C  
ATOM   1115  CG  LYS A 141       5.633  -0.429 -21.880  1.00 83.58      A    C  
ATOM   1116  CD  LYS A 141       4.611   0.648 -22.281  1.00 78.97      A    C  
ATOM   1117  CE  LYS A 141       3.611   0.099 -23.305  1.00 73.05      A    C  
ATOM   1118  NZ  LYS A 141       2.347   0.900 -23.331  1.00 63.71      A    N1+
ATOM   1119  N   SER A 142       9.654  -0.365 -19.383  1.00 92.24      A    N  
ATOM   1120  CA  SER A 142      10.661   0.220 -18.502  1.00 92.05      A    C  
ATOM   1121  C   SER A 142      11.705   0.965 -19.336  1.00 92.35      A    C  
ATOM   1122  O   SER A 142      12.030   0.547 -20.440  1.00 90.73      A    O  
ATOM   1123  CB  SER A 142      11.335  -0.863 -17.654  1.00 89.43      A    C  
ATOM   1124  OG  SER A 142      12.343  -0.302 -16.829  1.00 84.14      A    O  
ATOM   1125  N   LYS A 143      12.246   2.046 -18.772  1.00 91.41      A    N  
ATOM   1126  CA  LYS A 143      13.415   2.753 -19.311  1.00 92.01      A    C  
ATOM   1127  C   LYS A 143      14.674   1.890 -19.298  1.00 93.64      A    C  
ATOM   1128  O   LYS A 143      15.580   2.106 -20.109  1.00 91.74      A    O  
ATOM   1129  CB  LYS A 143      13.611   4.023 -18.479  1.00 90.17      A    C  
ATOM   1130  CG  LYS A 143      14.806   4.841 -18.945  1.00 86.84      A    C  
ATOM   1131  CD  LYS A 143      14.897   6.127 -18.139  1.00 83.21      A    C  
ATOM   1132  CE  LYS A 143      16.120   6.911 -18.600  1.00 77.93      A    C  
ATOM   1133  NZ  LYS A 143      16.207   8.183 -17.847  1.00 67.66      A    N1+
ATOM   1134  N   TYR A 144      14.756   0.970 -18.358  1.00 93.38      A    N  
ATOM   1135  CA  TYR A 144      15.924   0.137 -18.107  1.00 93.54      A    C  
ATOM   1136  C   TYR A 144      15.634  -1.320 -18.457  1.00 93.69      A    C  
ATOM   1137  O   TYR A 144      14.531  -1.805 -18.211  1.00 91.37      A    O  
ATOM   1138  CB  TYR A 144      16.349   0.283 -16.646  1.00 93.06      A    C  
ATOM   1139  CG  TYR A 144      16.647   1.712 -16.227  1.00 93.74      A    C  
ATOM   1140  CD1 TYR A 144      17.823   2.344 -16.668  1.00 91.31      A    C  
ATOM   1141  CD2 TYR A 144      15.748   2.406 -15.399  1.00 92.14      A    C  
ATOM   1142  CE1 TYR A 144      18.111   3.661 -16.282  1.00 90.62      A    C  
ATOM   1143  CE2 TYR A 144      16.031   3.726 -15.001  1.00 91.39      A    C  
ATOM   1144  CZ  TYR A 144      17.216   4.357 -15.444  1.00 92.28      A    C  
ATOM   1145  OH  TYR A 144      17.492   5.633 -15.058  1.00 90.37      A    O  
ATOM   1146  N   ASP A 145      16.630  -2.019 -18.993  1.00 92.34      A    N  
ATOM   1147  CA  ASP A 145      16.556  -3.471 -19.119  1.00 92.60      A    C  
ATOM   1148  C   ASP A 145      16.754  -4.164 -17.751  1.00 94.05      A    C  
ATOM   1149  O   ASP A 145      17.107  -3.541 -16.736  1.00 93.81      A    O  
ATOM   1150  CB  ASP A 145      17.515  -3.983 -20.212  1.00 91.25      A    C  
ATOM   1151  CG  ASP A 145      18.999  -3.840 -19.869  1.00 91.54      A    C  
ATOM   1152  OD1 ASP A 145      19.379  -4.213 -18.740  1.00 87.29      A    O  
ATOM   1153  OD2 ASP A 145      19.762  -3.375 -20.739  1.00 87.84      A    O1-
ATOM   1154  N   ARG A 146      16.529  -5.473 -17.723  1.00 92.51      A    N  
ATOM   1155  CA  ARG A 146      16.607  -6.274 -16.500  1.00 93.07      A    C  
ATOM   1156  C   ARG A 146      17.967  -6.190 -15.815  1.00 94.32      A    C  
ATOM   1157  O   ARG A 146      18.023  -6.056 -14.592  1.00 95.02      A    O  
ATOM   1158  CB  ARG A 146      16.233  -7.724 -16.841  1.00 92.63      A    C  
ATOM   1159  CG  ARG A 146      16.234  -8.618 -15.603  1.00 89.14      A    C  
ATOM   1160  CD  ARG A 146      15.812 -10.029 -15.974  1.00 86.07      A    C  
ATOM   1161  NE  ARG A 146      15.774 -10.894 -14.777  1.00 79.06      A    N  
ATOM   1162  CZ  ARG A 146      15.559 -12.195 -14.764  1.00 73.35      A    C  
ATOM   1163  NH1 ARG A 146      15.363 -12.863 -15.867  1.00 65.95      A    N1+
ATOM   1164  NH2 ARG A 146      15.532 -12.837 -13.632  1.00 64.54      A    N  
ATOM   1165  N   ASP A 147      19.051  -6.252 -16.565  1.00 93.25      A    N  
ATOM   1166  CA  ASP A 147      20.408  -6.265 -16.008  1.00 93.92      A    C  
ATOM   1167  C   ASP A 147      20.774  -4.894 -15.422  1.00 94.70      A    C  
ATOM   1168  O   ASP A 147      21.374  -4.808 -14.353  1.00 94.39      A    O  
ATOM   1169  CB  ASP A 147      21.419  -6.692 -17.082  1.00 93.53      A    C  
ATOM   1170  CG  ASP A 147      21.318  -8.167 -17.488  1.00 91.32      A    C  
ATOM   1171  OD1 ASP A 147      20.733  -8.965 -16.712  1.00 86.90      A    O  
ATOM   1172  OD2 ASP A 147      21.874  -8.513 -18.554  1.00 87.31      A    O1-
ATOM   1173  N   GLN A 148      20.334  -3.814 -16.083  1.00 94.21      A    N  
ATOM   1174  CA  GLN A 148      20.454  -2.456 -15.568  1.00 94.22      A    C  
ATOM   1175  C   GLN A 148      19.675  -2.270 -14.260  1.00 95.03      A    C  
ATOM   1176  O   GLN A 148      20.230  -1.731 -13.304  1.00 95.35      A    O  
ATOM   1177  CB  GLN A 148      19.948  -1.460 -16.620  1.00 94.33      A    C  
ATOM   1178  CG  GLN A 148      20.866  -1.382 -17.852  1.00 91.88      A    C  
ATOM   1179  CD  GLN A 148      20.277  -0.478 -18.931  1.00 91.41      A    C  
ATOM   1180  NE2 GLN A 148      21.093   0.250 -19.651  1.00 82.67      A    N  
ATOM   1181  OE1 GLN A 148      19.076  -0.371 -19.141  1.00 85.35      A    O  
ATOM   1182  N   ILE A 149      18.431  -2.760 -14.186  1.00 94.16      A    N  
ATOM   1183  CA  ILE A 149      17.612  -2.715 -12.965  1.00 93.87      A    C  
ATOM   1184  C   ILE A 149      18.325  -3.441 -11.820  1.00 94.34      A    C  
ATOM   1185  O   ILE A 149      18.532  -2.864 -10.754  1.00 94.93      A    O  
ATOM   1186  CB  ILE A 149      16.202  -3.281 -13.212  1.00 94.01      A    C  
ATOM   1187  CG1 ILE A 149      15.406  -2.361 -14.164  1.00 93.09      A    C  
ATOM   1188  CG2 ILE A 149      15.434  -3.454 -11.892  1.00 93.34      A    C  
ATOM   1189  CD1 ILE A 149      14.094  -2.970 -14.696  1.00 90.76      A    C  
ATOM   1190  N   LEU A 150      18.759  -4.689 -12.038  1.00 94.49      A    N  
ATOM   1191  CA  LEU A 150      19.445  -5.475 -11.015  1.00 93.91      A    C  
ATOM   1192  C   LEU A 150      20.751  -4.829 -10.545  1.00 94.48      A    C  
ATOM   1193  O   LEU A 150      21.068  -4.871  -9.357  1.00 95.07      A    O  
ATOM   1194  CB  LEU A 150      19.713  -6.891 -11.565  1.00 94.09      A    C  
ATOM   1195  CG  LEU A 150      18.457  -7.754 -11.762  1.00 92.41      A    C  
ATOM   1196  CD1 LEU A 150      18.866  -9.077 -12.419  1.00 90.35      A    C  
ATOM   1197  CD2 LEU A 150      17.748  -8.069 -10.447  1.00 91.30      A    C  
ATOM   1198  N   LYS A 151      21.485  -4.178 -11.451  1.00 95.08      A    N  
ATOM   1199  CA  LYS A 151      22.694  -3.425 -11.093  1.00 94.94      A    C  
ATOM   1200  C   LYS A 151      22.377  -2.219 -10.208  1.00 95.43      A    C  
ATOM   1201  O   LYS A 151      23.059  -2.024  -9.204  1.00 95.72      A    O  
ATOM   1202  CB  LYS A 151      23.430  -3.023 -12.374  1.00 95.62      A    C  
ATOM   1203  CG  LYS A 151      24.747  -2.315 -12.047  1.00 83.05      A    C  
ATOM   1204  CD  LYS A 151      25.474  -1.906 -13.328  1.00 81.48      A    C  
ATOM   1205  CE  LYS A 151      26.715  -1.112 -12.927  1.00 74.57      A    C  
ATOM   1206  NZ  LYS A 151      27.404  -0.577 -14.123  1.00 65.36      A    N1+
ATOM   1207  N   ILE A 152      21.347  -1.441 -10.545  1.00 95.21      A    N  
ATOM   1208  CA  ILE A 152      20.899  -0.292  -9.749  1.00 94.46      A    C  
ATOM   1209  C   ILE A 152      20.488  -0.757  -8.345  1.00 94.45      A    C  
ATOM   1210  O   ILE A 152      20.944  -0.175  -7.358  1.00 94.24      A    O  
ATOM   1211  CB  ILE A 152      19.755   0.459 -10.474  1.00 95.18      A    C  
ATOM   1212  CG1 ILE A 152      20.303   1.178 -11.731  1.00 94.78      A    C  
ATOM   1213  CG2 ILE A 152      19.075   1.480  -9.541  1.00 94.99      A    C  
ATOM   1214  CD1 ILE A 152      19.214   1.610 -12.724  1.00 92.29      A    C  
ATOM   1215  N   ILE A 153      19.715  -1.835  -8.242  1.00 95.45      A    N  
ATOM   1216  CA  ILE A 153      19.293  -2.407  -6.955  1.00 94.29      A    C  
ATOM   1217  C   ILE A 153      20.511  -2.828  -6.125  1.00 94.09      A    C  
ATOM   1218  O   ILE A 153      20.629  -2.432  -4.972  1.00 94.33      A    O  
ATOM   1219  CB  ILE A 153      18.331  -3.594  -7.180  1.00 94.04      A    C  
ATOM   1220  CG1 ILE A 153      17.019  -3.110  -7.832  1.00 92.50      A    C  
ATOM   1221  CG2 ILE A 153      18.024  -4.312  -5.853  1.00 92.58      A    C  
ATOM   1222  CD1 ILE A 153      16.205  -4.255  -8.438  1.00 88.58      A    C  
ATOM   1223  N   ALA A 154      21.467  -3.551  -6.713  1.00 93.94      A    N  
ATOM   1224  CA  ALA A 154      22.673  -3.977  -6.016  1.00 93.36      A    C  
ATOM   1225  C   ALA A 154      23.547  -2.805  -5.521  1.00 93.37      A    C  
ATOM   1226  O   ALA A 154      24.292  -2.940  -4.549  1.00 93.24      A    O  
ATOM   1227  CB  ALA A 154      23.466  -4.892  -6.950  1.00 93.45      A    C  
ATOM   1228  N   GLU A 155      23.518  -1.652  -6.205  1.00 93.42      A    N  
ATOM   1229  CA  GLU A 155      24.188  -0.428  -5.755  1.00 92.55      A    C  
ATOM   1230  C   GLU A 155      23.439   0.273  -4.615  1.00 92.24      A    C  
ATOM   1231  O   GLU A 155      24.084   0.847  -3.735  1.00 92.03      A    O  
ATOM   1232  CB  GLU A 155      24.387   0.533  -6.943  1.00 93.32      A    C  
ATOM   1233  CG  GLU A 155      25.495   0.064  -7.896  1.00 84.89      A    C  
ATOM   1234  CD  GLU A 155      25.685   0.977  -9.131  1.00 81.62      A    C  
ATOM   1235  OE1 GLU A 155      26.434   0.555 -10.045  1.00 73.29      A    O  
ATOM   1236  OE2 GLU A 155      25.127   2.094  -9.140  1.00 75.53      A    O1-
ATOM   1237  N   LEU A 156      22.097   0.209  -4.603  1.00 94.27      A    N  
ATOM   1238  CA  LEU A 156      21.265   0.737  -3.519  1.00 92.58      A    C  
ATOM   1239  C   LEU A 156      21.428  -0.081  -2.241  1.00 91.91      A    C  
ATOM   1240  O   LEU A 156      21.704   0.495  -1.186  1.00 91.42      A    O  
ATOM   1241  CB  LEU A 156      19.792   0.769  -3.956  1.00 92.33      A    C  
ATOM   1242  CG  LEU A 156      19.486   1.837  -5.021  1.00 87.38      A    C  
ATOM   1243  CD1 LEU A 156      18.101   1.566  -5.608  1.00 84.00      A    C  
ATOM   1244  CD2 LEU A 156      19.513   3.246  -4.451  1.00 85.63      A    C  
ATOM   1245  N   GLU A 157      21.385  -1.410  -2.329  1.00 92.21      A    N  
ATOM   1246  CA  GLU A 157      21.539  -2.325  -1.195  1.00 90.75      A    C  
ATOM   1247  C   GLU A 157      22.883  -2.178  -0.464  1.00 89.77      A    C  
ATOM   1248  O   GLU A 157      22.996  -2.471   0.721  1.00 88.04      A    O  
ATOM   1249  CB  GLU A 157      21.388  -3.771  -1.680  1.00 90.15      A    C  
ATOM   1250  CG  GLU A 157      19.949  -4.102  -2.074  1.00 88.26      A    C  
ATOM   1251  CD  GLU A 157      19.789  -5.505  -2.685  1.00 88.10      A    C  
ATOM   1252  OE1 GLU A 157      18.638  -5.952  -2.831  1.00 82.60      A    O  
ATOM   1253  OE2 GLU A 157      20.793  -6.170  -3.044  1.00 84.24      A    O1-
ATOM   1254  N   LYS A 158      23.925  -1.672  -1.141  1.00 92.95      A    N  
ATOM   1255  CA  LYS A 158      25.208  -1.339  -0.498  1.00 91.62      A    C  
ATOM   1256  C   LYS A 158      25.153  -0.051   0.330  1.00 90.87      A    C  
ATOM   1257  O   LYS A 158      26.074   0.205   1.108  1.00 88.55      A    O  
ATOM   1258  CB  LYS A 158      26.299  -1.197  -1.566  1.00 91.56      A    C  
ATOM   1259  CG  LYS A 158      26.669  -2.548  -2.182  1.00 89.64      A    C  
ATOM   1260  CD  LYS A 158      27.600  -2.315  -3.376  1.00 86.42      A    C  
ATOM   1261  CE  LYS A 158      27.818  -3.632  -4.099  1.00 83.73      A    C  
ATOM   1262  NZ  LYS A 158      28.614  -3.426  -5.336  1.00 75.26      A    N1+
ATOM   1263  N   LYS A 159      24.155   0.791   0.091  1.00 91.48      A    N  
ATOM   1264  CA  LYS A 159      23.952   2.084   0.754  1.00 88.87      A    C  
ATOM   1265  C   LYS A 159      22.856   2.019   1.814  1.00 87.22      A    C  
ATOM   1266  O   LYS A 159      22.871   2.844   2.721  1.00 82.90      A    O  
ATOM   1267  CB  LYS A 159      23.612   3.154  -0.289  1.00 88.05      A    C  
ATOM   1268  CG  LYS A 159      24.729   3.376  -1.322  1.00 84.87      A    C  
ATOM   1269  CD  LYS A 159      24.265   4.399  -2.365  1.00 81.36      A    C  
ATOM   1270  CE  LYS A 159      25.326   4.581  -3.446  1.00 78.05      A    C  
ATOM   1271  NZ  LYS A 159      24.840   5.497  -4.513  1.00 69.57      A    N1+
ATOM   1272  N   THR A 160      21.937   1.062   1.693  1.00 86.64      A    N  
ATOM   1273  CA  THR A 160      20.855   0.817   2.646  1.00 83.86      A    C  
ATOM   1274  C   THR A 160      21.333  -0.145   3.733  1.00 81.78      A    C  
ATOM   1275  O   THR A 160      21.877  -1.212   3.455  1.00 74.45      A    O  
ATOM   1276  CB  THR A 160      19.606   0.279   1.926  1.00 80.36      A    C  
ATOM   1277  CG2 THR A 160      18.985   1.362   1.046  1.00 73.60      A    C  
ATOM   1278  OG1 THR A 160      19.942  -0.797   1.085  1.00 75.47      A    O  
ATOM   1279  N   GLY A 161      21.169   0.254   4.969  1.00 80.19      A    N  
ATOM   1280  CA  GLY A 161      21.661  -0.459   6.165  1.00 79.75      A    C  
ATOM   1281  C   GLY A 161      21.665   0.453   7.386  1.00 80.49      A    C  
ATOM   1282  O   GLY A 161      22.409   0.236   8.338  1.00 71.65      A    O  
ATOM   1283  N   GLY A 162      20.883   1.526   7.318  1.00 78.71      A    N  
ATOM   1284  CA  GLY A 162      20.681   2.514   8.378  1.00 80.00      A    C  
ATOM   1285  C   GLY A 162      19.392   2.280   9.176  1.00 83.60      A    C  
ATOM   1286  O   GLY A 162      18.646   1.338   8.931  1.00 77.56      A    O  
ATOM   1287  N   SER A 163      19.138   3.172  10.130  1.00 83.97      A    N  
ATOM   1288  CA  SER A 163      17.844   3.250  10.810  1.00 87.60      A    C  
ATOM   1289  C   SER A 163      16.711   3.557   9.825  1.00 90.15      A    C  
ATOM   1290  O   SER A 163      16.917   4.331   8.887  1.00 87.26      A    O  
ATOM   1291  CB  SER A 163      17.888   4.347  11.876  1.00 81.63      A    C  
ATOM   1292  OG  SER A 163      18.326   5.563  11.303  1.00 74.23      A    O  
ATOM   1293  N   ILE A 164      15.521   3.043  10.081  1.00 90.90      A    N  
ATOM   1294  CA  ILE A 164      14.295   3.385   9.345  1.00 93.85      A    C  
ATOM   1295  C   ILE A 164      14.094   4.910   9.387  1.00 94.39      A    C  
ATOM   1296  O   ILE A 164      14.149   5.520  10.460  1.00 92.85      A    O  
ATOM   1297  CB  ILE A 164      13.087   2.605   9.915  1.00 93.81      A    C  
ATOM   1298  CG1 ILE A 164      13.299   1.090   9.678  1.00 93.20      A    C  
ATOM   1299  CG2 ILE A 164      11.763   3.073   9.284  1.00 92.47      A    C  
ATOM   1300  CD1 ILE A 164      12.240   0.178  10.315  1.00 90.66      A    C  
ATOM   1301  N   GLY A 165      13.926   5.522   8.215  1.00 93.81      A    N  
ATOM   1302  CA  GLY A 165      13.798   6.968   8.073  1.00 94.62      A    C  
ATOM   1303  C   GLY A 165      12.435   7.478   8.544  1.00 96.18      A    C  
ATOM   1304  O   GLY A 165      11.408   6.906   8.195  1.00 96.14      A    O  
ATOM   1305  N   THR A 166      12.436   8.580   9.280  1.00 94.66      A    N  
ATOM   1306  CA  THR A 166      11.236   9.248   9.813  1.00 95.88      A    C  
ATOM   1307  C   THR A 166      10.682  10.307   8.863  1.00 96.70      A    C  
ATOM   1308  O   THR A 166       9.479  10.529   8.803  1.00 96.43      A    O  
ATOM   1309  CB  THR A 166      11.575   9.908  11.161  1.00 95.20      A    C  
ATOM   1310  CG2 THR A 166      11.992   8.885  12.213  1.00 92.70      A    C  
ATOM   1311  OG1 THR A 166      12.692  10.763  10.974  1.00 93.66      A    O  
ATOM   1312  N   GLY A 167      11.543  10.928   8.060  1.00 95.69      A    N  
ATOM   1313  CA  GLY A 167      11.185  12.020   7.158  1.00 96.21      A    C  
ATOM   1314  C   GLY A 167      10.341  11.586   5.954  1.00 97.34      A    C  
ATOM   1315  O   GLY A 167      10.370  10.433   5.525  1.00 96.96      A    O  
ATOM   1316  N   PHE A 168       9.642  12.557   5.340  1.00 96.76      A    N  
ATOM   1317  CA  PHE A 168       8.854  12.369   4.125  1.00 97.33      A    C  
ATOM   1318  C   PHE A 168       9.383  13.260   2.975  1.00 97.55      A    C  
ATOM   1319  O   PHE A 168       8.804  14.305   2.682  1.00 96.67      A    O  
ATOM   1320  CB  PHE A 168       7.376  12.624   4.440  1.00 97.36      A    C  
ATOM   1321  CG  PHE A 168       6.430  12.173   3.350  1.00 97.87      A    C  
ATOM   1322  CD1 PHE A 168       5.628  13.109   2.669  1.00 97.38      A    C  
ATOM   1323  CD2 PHE A 168       6.305  10.806   3.040  1.00 97.35      A    C  
ATOM   1324  CE1 PHE A 168       4.703  12.677   1.705  1.00 96.89      A    C  
ATOM   1325  CE2 PHE A 168       5.390  10.376   2.072  1.00 96.91      A    C  
ATOM   1326  CZ  PHE A 168       4.576  11.307   1.414  1.00 97.68      A    C  
ATOM   1327  N   PRO A 169      10.519  12.899   2.341  1.00 96.88      A    N  
ATOM   1328  CA  PRO A 169      11.256  13.764   1.429  1.00 96.08      A    C  
ATOM   1329  C   PRO A 169      10.691  13.743  -0.000  1.00 96.61      A    C  
ATOM   1330  O   PRO A 169      11.425  13.524  -0.966  1.00 95.82      A    O  
ATOM   1331  CB  PRO A 169      12.697  13.274   1.523  1.00 95.20      A    C  
ATOM   1332  CG  PRO A 169      12.517  11.765   1.657  1.00 94.58      A    C  
ATOM   1333  CD  PRO A 169      11.286  11.667   2.564  1.00 96.41      A    C  
ATOM   1334  N   PHE A 170       9.377  13.938  -0.150  1.00 97.30      A    N  
ATOM   1335  CA  PHE A 170       8.705  13.953  -1.442  1.00 97.97      A    C  
ATOM   1336  C   PHE A 170       7.975  15.276  -1.653  1.00 98.10      A    C  
ATOM   1337  O   PHE A 170       7.249  15.734  -0.765  1.00 97.58      A    O  
ATOM   1338  CB  PHE A 170       7.732  12.771  -1.561  1.00 97.88      A    C  
ATOM   1339  CG  PHE A 170       8.371  11.420  -1.338  1.00 98.23      A    C  
ATOM   1340  CD1 PHE A 170       9.278  10.888  -2.269  1.00 97.38      A    C  
ATOM   1341  CD2 PHE A 170       8.056  10.677  -0.181  1.00 97.50      A    C  
ATOM   1342  CE1 PHE A 170       9.874   9.635  -2.050  1.00 96.99      A    C  
ATOM   1343  CE2 PHE A 170       8.653   9.423   0.037  1.00 97.17      A    C  
ATOM   1344  CZ  PHE A 170       9.562   8.903  -0.899  1.00 97.55      A    C  
ATOM   1345  N   ASP A 171       8.132  15.855  -2.842  1.00 97.85      A    N  
ATOM   1346  CA  ASP A 171       7.381  17.036  -3.231  1.00 97.97      A    C  
ATOM   1347  C   ASP A 171       5.884  16.695  -3.340  1.00 98.26      A    C  
ATOM   1348  O   ASP A 171       5.522  15.655  -3.907  1.00 97.98      A    O  
ATOM   1349  CB  ASP A 171       7.898  17.610  -4.559  1.00 97.38      A    C  
ATOM   1350  CG  ASP A 171       9.295  18.231  -4.438  1.00 95.81      A    C  
ATOM   1351  OD1 ASP A 171       9.608  18.808  -3.372  1.00 93.07      A    O  
ATOM   1352  OD2 ASP A 171      10.053  18.152  -5.442  1.00 92.67      A    O1-
ATOM   1353  N   PRO A 172       4.995  17.558  -2.812  1.00 98.33      A    N  
ATOM   1354  CA  PRO A 172       3.566  17.322  -2.893  1.00 98.33      A    C  
ATOM   1355  C   PRO A 172       3.044  17.611  -4.303  1.00 98.44      A    C  
ATOM   1356  O   PRO A 172       3.247  18.690  -4.855  1.00 98.17      A    O  
ATOM   1357  CB  PRO A 172       2.949  18.251  -1.847  1.00 97.79      A    C  
ATOM   1358  CG  PRO A 172       3.921  19.430  -1.797  1.00 96.49      A    C  
ATOM   1359  CD  PRO A 172       5.281  18.774  -2.060  1.00 97.99      A    C  
ATOM   1360  N   HIS A 173       2.280  16.680  -4.846  1.00 98.63      A    N  
ATOM   1361  CA  HIS A 173       1.470  16.857  -6.040  1.00 98.73      A    C  
ATOM   1362  C   HIS A 173      -0.012  16.824  -5.668  1.00 98.84      A    C  
ATOM   1363  O   HIS A 173      -0.401  16.178  -4.707  1.00 98.76      A    O  
ATOM   1364  CB  HIS A 173       1.819  15.783  -7.077  1.00 98.60      A    C  
ATOM   1365  CG  HIS A 173       3.239  15.884  -7.569  1.00 98.34      A    C  
ATOM   1366  CD2 HIS A 173       4.327  15.232  -7.069  1.00 90.86      A    C  
ATOM   1367  ND1 HIS A 173       3.678  16.690  -8.606  1.00 89.48      A    N  
ATOM   1368  CE1 HIS A 173       5.003  16.531  -8.698  1.00 91.97      A    C  
ATOM   1369  NE2 HIS A 173       5.443  15.653  -7.791  1.00 94.46      A    N  
ATOM   1370  N   TYR A 174      -0.833  17.529  -6.455  1.00 98.85      A    N  
ATOM   1371  CA  TYR A 174      -2.284  17.550  -6.269  1.00 98.89      A    C  
ATOM   1372  C   TYR A 174      -2.978  17.436  -7.621  1.00 98.80      A    C  
ATOM   1373  O   TYR A 174      -2.542  18.048  -8.602  1.00 98.47      A    O  
ATOM   1374  CB  TYR A 174      -2.729  18.834  -5.553  1.00 98.68      A    C  
ATOM   1375  CG  TYR A 174      -2.226  18.951  -4.129  1.00 98.65      A    C  
ATOM   1376  CD1 TYR A 174      -2.962  18.403  -3.060  1.00 97.97      A    C  
ATOM   1377  CD2 TYR A 174      -0.995  19.597  -3.866  1.00 98.23      A    C  
ATOM   1378  CE1 TYR A 174      -2.486  18.497  -1.745  1.00 97.76      A    C  
ATOM   1379  CE2 TYR A 174      -0.512  19.690  -2.547  1.00 97.82      A    C  
ATOM   1380  CZ  TYR A 174      -1.258  19.143  -1.487  1.00 98.04      A    C  
ATOM   1381  OH  TYR A 174      -0.790  19.230  -0.209  1.00 97.06      A    O  
ATOM   1382  N   VAL A 175      -4.080  16.705  -7.654  1.00 98.72      A    N  
ATOM   1383  CA  VAL A 175      -4.981  16.621  -8.805  1.00 98.72      A    C  
ATOM   1384  C   VAL A 175      -6.414  16.853  -8.335  1.00 98.76      A    C  
ATOM   1385  O   VAL A 175      -6.789  16.433  -7.245  1.00 98.56      A    O  
ATOM   1386  CB  VAL A 175      -4.788  15.289  -9.557  1.00 98.47      A    C  
ATOM   1387  CG1 VAL A 175      -5.146  14.057  -8.718  1.00 97.45      A    C  
ATOM   1388  CG2 VAL A 175      -5.575  15.265 -10.861  1.00 97.03      A    C  
ATOM   1389  N   GLU A 176      -7.206  17.560  -9.140  1.00 98.59      A    N  
ATOM   1390  CA  GLU A 176      -8.627  17.759  -8.861  1.00 98.41      A    C  
ATOM   1391  C   GLU A 176      -9.421  16.519  -9.272  1.00 98.41      A    C  
ATOM   1392  O   GLU A 176      -9.357  16.068 -10.419  1.00 97.84      A    O  
ATOM   1393  CB  GLU A 176      -9.141  19.037  -9.538  1.00 97.80      A    C  
ATOM   1394  CG  GLU A 176     -10.552  19.412  -9.046  1.00 86.98      A    C  
ATOM   1395  CD  GLU A 176     -11.071  20.726  -9.645  1.00 82.68      A    C  
ATOM   1396  OE1 GLU A 176     -12.307  20.839  -9.800  1.00 74.08      A    O  
ATOM   1397  OE2 GLU A 176     -10.245  21.633  -9.909  1.00 74.33      A    O1-
ATOM   1398  N   VAL A 177     -10.162  15.963  -8.324  1.00 97.73      A    N  
ATOM   1399  CA  VAL A 177     -10.957  14.742  -8.472  1.00 97.53      A    C  
ATOM   1400  C   VAL A 177     -12.307  14.966  -7.814  1.00 98.23      A    C  
ATOM   1401  O   VAL A 177     -12.381  15.229  -6.616  1.00 97.65      A    O  
ATOM   1402  CB  VAL A 177     -10.229  13.537  -7.840  1.00 94.34      A    C  
ATOM   1403  CG1 VAL A 177     -11.056  12.264  -7.984  1.00 90.16      A    C  
ATOM   1404  CG2 VAL A 177      -8.874  13.278  -8.508  1.00 90.65      A    C  
ATOM   1405  N   LEU A 178     -13.393  14.877  -8.592  1.00 98.13      A    N  
ATOM   1406  CA  LEU A 178     -14.767  15.007  -8.089  1.00 98.27      A    C  
ATOM   1407  C   LEU A 178     -15.006  16.258  -7.209  1.00 98.20      A    C  
ATOM   1408  O   LEU A 178     -15.755  16.201  -6.238  1.00 97.30      A    O  
ATOM   1409  CB  LEU A 178     -15.200  13.688  -7.399  1.00 98.17      A    C  
ATOM   1410  CG  LEU A 178     -15.061  12.417  -8.254  1.00 97.71      A    C  
ATOM   1411  CD1 LEU A 178     -15.484  11.199  -7.426  1.00 96.97      A    C  
ATOM   1412  CD2 LEU A 178     -15.931  12.459  -9.512  1.00 96.85      A    C  
ATOM   1413  N   GLY A 179     -14.365  17.384  -7.554  1.00 97.82      A    N  
ATOM   1414  CA  GLY A 179     -14.489  18.652  -6.827  1.00 97.72      A    C  
ATOM   1415  C   GLY A 179     -13.630  18.758  -5.557  1.00 98.14      A    C  
ATOM   1416  O   GLY A 179     -13.807  19.702  -4.793  1.00 97.16      A    O  
ATOM   1417  N   SER A 180     -12.715  17.825  -5.330  1.00 97.98      A    N  
ATOM   1418  CA  SER A 180     -11.745  17.842  -4.234  1.00 98.09      A    C  
ATOM   1419  C   SER A 180     -10.324  17.678  -4.764  1.00 98.38      A    C  
ATOM   1420  O   SER A 180     -10.122  17.129  -5.844  1.00 97.90      A    O  
ATOM   1421  CB  SER A 180     -12.044  16.723  -3.232  1.00 97.49      A    C  
ATOM   1422  OG  SER A 180     -13.307  16.918  -2.646  1.00 95.70      A    O  
ATOM   1423  N   ARG A 181      -9.302  18.120  -4.003  1.00 98.57      A    N  
ATOM   1424  CA  ARG A 181      -7.902  17.870  -4.334  1.00 98.51      A    C  
ATOM   1425  C   ARG A 181      -7.430  16.602  -3.644  1.00 98.75      A    C  
ATOM   1426  O   ARG A 181      -7.502  16.502  -2.416  1.00 98.55      A    O  
ATOM   1427  CB  ARG A 181      -7.023  19.056  -3.955  1.00 97.86      A    C  
ATOM   1428  CG  ARG A 181      -7.416  20.340  -4.701  1.00 92.23      A    C  
ATOM   1429  CD  ARG A 181      -6.537  21.512  -4.257  1.00 91.61      A    C  
ATOM   1430  NE  ARG A 181      -6.608  21.682  -2.800  1.00 83.34      A    N  
ATOM   1431  CZ  ARG A 181      -5.694  22.161  -2.000  1.00 78.27      A    C  
ATOM   1432  NH1 ARG A 181      -4.623  22.764  -2.438  1.00 72.43      A    N1+
ATOM   1433  NH2 ARG A 181      -5.847  22.008  -0.707  1.00 66.26      A    N  
ATOM   1434  N   MET A 182      -6.923  15.661  -4.424  1.00 98.50      A    N  
ATOM   1435  CA  MET A 182      -6.204  14.511  -3.883  1.00 98.75      A    C  
ATOM   1436  C   MET A 182      -4.697  14.764  -3.954  1.00 98.76      A    C  
ATOM   1437  O   MET A 182      -4.170  15.096  -5.023  1.00 98.69      A    O  
ATOM   1438  CB  MET A 182      -6.587  13.220  -4.613  1.00 98.66      A    C  
ATOM   1439  CG  MET A 182      -8.023  12.804  -4.269  1.00 97.97      A    C  
ATOM   1440  SD  MET A 182      -8.536  11.223  -4.974  1.00 97.94      A    S  
ATOM   1441  CE  MET A 182      -7.526  10.066  -4.011  1.00 95.33      A    C  
ATOM   1442  N   HIS A 183      -4.025  14.619  -2.817  1.00 98.80      A    N  
ATOM   1443  CA  HIS A 183      -2.569  14.640  -2.734  1.00 98.83      A    C  
ATOM   1444  C   HIS A 183      -1.981  13.305  -3.204  1.00 98.93      A    C  
ATOM   1445  O   HIS A 183      -2.574  12.246  -2.977  1.00 98.90      A    O  
ATOM   1446  CB  HIS A 183      -2.141  14.955  -1.294  1.00 98.84      A    C  
ATOM   1447  CG  HIS A 183      -0.675  14.720  -1.046  1.00 98.69      A    C  
ATOM   1448  CD2 HIS A 183       0.365  15.542  -1.357  1.00 95.19      A    C  
ATOM   1449  ND1 HIS A 183      -0.134  13.567  -0.509  1.00 94.32      A    N  
ATOM   1450  CE1 HIS A 183       1.204  13.709  -0.505  1.00 96.46      A    C  
ATOM   1451  NE2 HIS A 183       1.553  14.894  -1.009  1.00 97.00      A    N  
ATOM   1452  N   TYR A 184      -0.795  13.365  -3.813  1.00 98.89      A    N  
ATOM   1453  CA  TYR A 184      -0.045  12.161  -4.165  1.00 98.88      A    C  
ATOM   1454  C   TYR A 184       1.453  12.441  -4.273  1.00 98.82      A    C  
ATOM   1455  O   TYR A 184       1.889  13.545  -4.596  1.00 98.76      A    O  
ATOM   1456  CB  TYR A 184      -0.600  11.538  -5.455  1.00 98.83      A    C  
ATOM   1457  CG  TYR A 184      -0.456  12.374  -6.714  1.00 98.85      A    C  
ATOM   1458  CD1 TYR A 184      -1.284  13.496  -6.922  1.00 98.62      A    C  
ATOM   1459  CD2 TYR A 184       0.493  12.015  -7.690  1.00 98.68      A    C  
ATOM   1460  CE1 TYR A 184      -1.146  14.270  -8.097  1.00 98.50      A    C  
ATOM   1461  CE2 TYR A 184       0.626  12.783  -8.861  1.00 98.49      A    C  
ATOM   1462  CZ  TYR A 184      -0.192  13.916  -9.059  1.00 98.60      A    C  
ATOM   1463  OH  TYR A 184      -0.042  14.667 -10.186  1.00 98.22      A    O  
ATOM   1464  N   VAL A 185       2.250  11.402  -4.022  1.00 98.70      A    N  
ATOM   1465  CA  VAL A 185       3.675  11.340  -4.376  1.00 98.79      A    C  
ATOM   1466  C   VAL A 185       3.787  10.938  -5.846  1.00 98.75      A    C  
ATOM   1467  O   VAL A 185       3.070  10.040  -6.288  1.00 98.65      A    O  
ATOM   1468  CB  VAL A 185       4.419  10.331  -3.488  1.00 98.51      A    C  
ATOM   1469  CG1 VAL A 185       5.894  10.167  -3.892  1.00 97.61      A    C  
ATOM   1470  CG2 VAL A 185       4.376  10.763  -2.017  1.00 97.53      A    C  
ATOM   1471  N   ASP A 186       4.707  11.568  -6.585  1.00 98.69      A    N  
ATOM   1472  CA  ASP A 186       4.989  11.206  -7.979  1.00 98.60      A    C  
ATOM   1473  C   ASP A 186       6.481  11.385  -8.301  1.00 98.52      A    C  
ATOM   1474  O   ASP A 186       6.948  12.477  -8.623  1.00 98.04      A    O  
ATOM   1475  CB  ASP A 186       4.092  12.021  -8.912  1.00 98.34      A    C  
ATOM   1476  CG  ASP A 186       4.188  11.574 -10.369  1.00 98.20      A    C  
ATOM   1477  OD1 ASP A 186       4.936  10.627 -10.713  1.00 97.39      A    O  
ATOM   1478  OD2 ASP A 186       3.494  12.174 -11.219  1.00 96.94      A    O1-
ATOM   1479  N   VAL A 187       7.232  10.293  -8.194  1.00 98.31      A    N  
ATOM   1480  CA  VAL A 187       8.687  10.269  -8.362  1.00 98.27      A    C  
ATOM   1481  C   VAL A 187       9.138   9.150  -9.301  1.00 97.98      A    C  
ATOM   1482  O   VAL A 187       8.393   8.225  -9.590  1.00 97.66      A    O  
ATOM   1483  CB  VAL A 187       9.421  10.176  -7.009  1.00 98.03      A    C  
ATOM   1484  CG1 VAL A 187       9.175  11.417  -6.150  1.00 96.95      A    C  
ATOM   1485  CG2 VAL A 187       9.032   8.928  -6.212  1.00 96.81      A    C  
ATOM   1486  N   GLY A 188      10.386   9.235  -9.779  1.00 97.49      A    N  
ATOM   1487  CA  GLY A 188      10.976   8.260 -10.687  1.00 97.00      A    C  
ATOM   1488  C   GLY A 188      10.811   8.600 -12.178  1.00 97.12      A    C  
ATOM   1489  O   GLY A 188      10.292   9.667 -12.531  1.00 96.48      A    O  
ATOM   1490  N   PRO A 189      11.283   7.725 -13.077  1.00 96.95      A    N  
ATOM   1491  CA  PRO A 189      11.209   7.906 -14.528  1.00 96.45      A    C  
ATOM   1492  C   PRO A 189       9.760   8.084 -15.016  1.00 96.55      A    C  
ATOM   1493  O   PRO A 189       8.865   7.376 -14.584  1.00 95.61      A    O  
ATOM   1494  CB  PRO A 189      11.860   6.657 -15.137  1.00 95.18      A    C  
ATOM   1495  CG  PRO A 189      12.789   6.160 -14.036  1.00 93.56      A    C  
ATOM   1496  CD  PRO A 189      12.021   6.503 -12.765  1.00 96.24      A    C  
ATOM   1497  N   ARG A 190       9.548   9.032 -15.951  1.00 94.93      A    N  
ATOM   1498  CA  ARG A 190       8.199   9.349 -16.466  1.00 94.40      A    C  
ATOM   1499  C   ARG A 190       7.714   8.379 -17.541  1.00 94.52      A    C  
ATOM   1500  O   ARG A 190       6.521   8.330 -17.847  1.00 90.73      A    O  
ATOM   1501  CB  ARG A 190       8.173  10.792 -16.986  1.00 92.47      A    C  
ATOM   1502  CG  ARG A 190       8.451  11.844 -15.895  1.00 88.71      A    C  
ATOM   1503  CD  ARG A 190       7.350  11.813 -14.835  1.00 84.28      A    C  
ATOM   1504  NE  ARG A 190       7.576  12.757 -13.731  1.00 80.88      A    N  
ATOM   1505  CZ  ARG A 190       6.680  13.009 -12.792  1.00 74.57      A    C  
ATOM   1506  NH1 ARG A 190       5.484  12.529 -12.874  1.00 66.36      A    N1+
ATOM   1507  NH2 ARG A 190       6.948  13.719 -11.740  1.00 67.38      A    N  
ATOM   1508  N   ASP A 191       8.633   7.635 -18.124  1.00 91.78      A    N  
ATOM   1509  CA  ASP A 191       8.413   6.576 -19.096  1.00 90.05      A    C  
ATOM   1510  C   ASP A 191       8.275   5.206 -18.409  1.00 89.53      A    C  
ATOM   1511  O   ASP A 191       8.851   4.946 -17.358  1.00 79.89      A    O  
ATOM   1512  CB  ASP A 191       9.529   6.611 -20.155  1.00 85.29      A    C  
ATOM   1513  CG  ASP A 191      10.987   6.616 -19.633  1.00 81.07      A    C  
ATOM   1514  OD1 ASP A 191      11.252   7.075 -18.495  1.00 73.41      A    O  
ATOM   1515  OD2 ASP A 191      11.881   6.265 -20.428  1.00 75.87      A    O1-
ATOM   1516  N   GLY A 192       7.519   4.315 -19.048  1.00 89.20      A    N  
ATOM   1517  CA  GLY A 192       7.289   2.967 -18.552  1.00 90.25      A    C  
ATOM   1518  C   GLY A 192       5.987   2.795 -17.761  1.00 93.21      A    C  
ATOM   1519  O   GLY A 192       5.188   3.710 -17.609  1.00 91.90      A    O  
ATOM   1520  N   THR A 193       5.780   1.573 -17.288  1.00 94.46      A    N  
ATOM   1521  CA  THR A 193       4.601   1.202 -16.494  1.00 95.70      A    C  
ATOM   1522  C   THR A 193       4.759   1.731 -15.065  1.00 96.62      A    C  
ATOM   1523  O   THR A 193       5.735   1.361 -14.402  1.00 96.18      A    O  
ATOM   1524  CB  THR A 193       4.411  -0.321 -16.489  1.00 95.37      A    C  
ATOM   1525  CG2 THR A 193       3.150  -0.754 -15.756  1.00 93.41      A    C  
ATOM   1526  OG1 THR A 193       4.312  -0.788 -17.817  1.00 93.64      A    O  
ATOM   1527  N   PRO A 194       3.850   2.593 -14.563  1.00 96.85      A    N  
ATOM   1528  CA  PRO A 194       3.943   3.127 -13.215  1.00 97.67      A    C  
ATOM   1529  C   PRO A 194       3.590   2.084 -12.153  1.00 98.39      A    C  
ATOM   1530  O   PRO A 194       2.788   1.167 -12.375  1.00 98.25      A    O  
ATOM   1531  CB  PRO A 194       2.992   4.324 -13.183  1.00 96.88      A    C  
ATOM   1532  CG  PRO A 194       1.931   3.934 -14.211  1.00 94.52      A    C  
ATOM   1533  CD  PRO A 194       2.718   3.161 -15.264  1.00 97.09      A    C  
ATOM   1534  N   VAL A 195       4.162   2.267 -10.967  1.00 98.07      A    N  
ATOM   1535  CA  VAL A 195       3.845   1.514  -9.754  1.00 98.47      A    C  
ATOM   1536  C   VAL A 195       2.929   2.378  -8.883  1.00 98.71      A    C  
ATOM   1537  O   VAL A 195       3.331   3.459  -8.456  1.00 98.72      A    O  
ATOM   1538  CB  VAL A 195       5.112   1.074  -9.006  1.00 98.39      A    C  
ATOM   1539  CG1 VAL A 195       4.757   0.133  -7.853  1.00 97.93      A    C  
ATOM   1540  CG2 VAL A 195       6.085   0.326  -9.940  1.00 97.99      A    C  
ATOM   1541  N   LEU A 196       1.704   1.914  -8.637  1.00 98.64      A    N  
ATOM   1542  CA  LEU A 196       0.683   2.604  -7.848  1.00 98.86      A    C  
ATOM   1543  C   LEU A 196       0.596   1.979  -6.453  1.00 98.89      A    C  
ATOM   1544  O   LEU A 196       0.198   0.822  -6.301  1.00 98.88      A    O  
ATOM   1545  CB  LEU A 196      -0.655   2.557  -8.616  1.00 98.83      A    C  
ATOM   1546  CG  LEU A 196      -1.824   3.246  -7.896  1.00 98.54      A    C  
ATOM   1547  CD1 LEU A 196      -1.586   4.745  -7.704  1.00 98.23      A    C  
ATOM   1548  CD2 LEU A 196      -3.110   3.080  -8.718  1.00 98.28      A    C  
ATOM   1549  N   PHE A 197       0.960   2.762  -5.434  1.00 98.94      A    N  
ATOM   1550  CA  PHE A 197       0.952   2.371  -4.029  1.00 98.99      A    C  
ATOM   1551  C   PHE A 197      -0.342   2.837  -3.364  1.00 98.97      A    C  
ATOM   1552  O   PHE A 197      -0.609   4.036  -3.338  1.00 98.82      A    O  
ATOM   1553  CB  PHE A 197       2.173   2.980  -3.320  1.00 98.88      A    C  
ATOM   1554  CG  PHE A 197       3.522   2.481  -3.803  1.00 98.87      A    C  
ATOM   1555  CD1 PHE A 197       4.220   1.514  -3.059  1.00 98.69      A    C  
ATOM   1556  CD2 PHE A 197       4.100   2.994  -4.979  1.00 98.68      A    C  
ATOM   1557  CE1 PHE A 197       5.473   1.054  -3.488  1.00 98.52      A    C  
ATOM   1558  CE2 PHE A 197       5.357   2.525  -5.416  1.00 98.49      A    C  
ATOM   1559  CZ  PHE A 197       6.040   1.557  -4.670  1.00 98.59      A    C  
ATOM   1560  N   LEU A 198      -1.121   1.922  -2.795  1.00 98.79      A    N  
ATOM   1561  CA  LEU A 198      -2.374   2.241  -2.107  1.00 98.80      A    C  
ATOM   1562  C   LEU A 198      -2.278   1.870  -0.624  1.00 98.70      A    C  
ATOM   1563  O   LEU A 198      -2.108   0.703  -0.277  1.00 98.59      A    O  
ATOM   1564  CB  LEU A 198      -3.570   1.541  -2.780  1.00 98.83      A    C  
ATOM   1565  CG  LEU A 198      -3.720   1.801  -4.291  1.00 98.63      A    C  
ATOM   1566  CD1 LEU A 198      -4.970   1.085  -4.815  1.00 98.40      A    C  
ATOM   1567  CD2 LEU A 198      -3.860   3.285  -4.629  1.00 98.30      A    C  
ATOM   1568  N   HIS A 199      -2.378   2.883   0.237  1.00 98.55      A    N  
ATOM   1569  CA  HIS A 199      -2.393   2.707   1.695  1.00 98.48      A    C  
ATOM   1570  C   HIS A 199      -3.794   2.336   2.212  1.00 98.32      A    C  
ATOM   1571  O   HIS A 199      -4.787   2.472   1.499  1.00 97.95      A    O  
ATOM   1572  CB  HIS A 199      -1.847   3.981   2.360  1.00 98.20      A    C  
ATOM   1573  CG  HIS A 199      -2.830   5.114   2.396  1.00 98.59      A    C  
ATOM   1574  CD2 HIS A 199      -2.934   6.140   1.506  1.00 96.86      A    C  
ATOM   1575  ND1 HIS A 199      -3.810   5.314   3.360  1.00 96.87      A    N  
ATOM   1576  CE1 HIS A 199      -4.476   6.436   3.048  1.00 96.57      A    C  
ATOM   1577  NE2 HIS A 199      -3.979   6.966   1.934  1.00 97.14      A    N  
ATOM   1578  N   GLY A 200      -3.865   1.920   3.470  1.00 97.64      A    N  
ATOM   1579  CA  GLY A 200      -5.118   1.650   4.168  1.00 97.47      A    C  
ATOM   1580  C   GLY A 200      -5.349   2.541   5.394  1.00 97.86      A    C  
ATOM   1581  O   GLY A 200      -4.831   3.659   5.475  1.00 96.89      A    O  
ATOM   1582  N   ASN A 201      -6.130   2.051   6.353  1.00 97.43      A    N  
ATOM   1583  CA  ASN A 201      -6.495   2.762   7.578  1.00 97.35      A    C  
ATOM   1584  C   ASN A 201      -5.506   2.464   8.722  1.00 97.27      A    C  
ATOM   1585  O   ASN A 201      -5.181   1.300   8.932  1.00 95.59      A    O  
ATOM   1586  CB  ASN A 201      -7.922   2.342   7.942  1.00 96.42      A    C  
ATOM   1587  CG  ASN A 201      -8.512   3.163   9.060  1.00 95.07      A    C  
ATOM   1588  ND2 ASN A 201      -9.105   2.546  10.053  1.00 89.83      A    N  
ATOM   1589  OD1 ASN A 201      -8.473   4.386   9.065  1.00 90.04      A    O  
ATOM   1590  N   PRO A 202      -5.056   3.455   9.522  1.00 97.01      A    N  
ATOM   1591  CA  PRO A 202      -5.338   4.884   9.468  1.00 97.28      A    C  
ATOM   1592  C   PRO A 202      -4.199   5.684   8.812  1.00 97.63      A    C  
ATOM   1593  O   PRO A 202      -3.846   6.766   9.283  1.00 96.80      A    O  
ATOM   1594  CB  PRO A 202      -5.552   5.263  10.937  1.00 96.93      A    C  
ATOM   1595  CG  PRO A 202      -4.473   4.426  11.644  1.00 95.80      A    C  
ATOM   1596  CD  PRO A 202      -4.387   3.160  10.794  1.00 96.31      A    C  
ATOM   1597  N   THR A 203      -3.569   5.142   7.779  1.00 97.74      A    N  
ATOM   1598  CA  THR A 203      -2.302   5.651   7.245  1.00 98.14      A    C  
ATOM   1599  C   THR A 203      -2.501   6.658   6.096  1.00 98.22      A    C  
ATOM   1600  O   THR A 203      -3.589   7.191   5.882  1.00 98.06      A    O  
ATOM   1601  CB  THR A 203      -1.356   4.489   6.888  1.00 98.05      A    C  
ATOM   1602  CG2 THR A 203      -1.144   3.514   8.038  1.00 96.49      A    C  
ATOM   1603  OG1 THR A 203      -1.835   3.751   5.788  1.00 97.09      A    O  
ATOM   1604  N   SER A 204      -1.426   6.966   5.387  1.00 98.47      A    N  
ATOM   1605  CA  SER A 204      -1.389   7.794   4.180  1.00 98.65      A    C  
ATOM   1606  C   SER A 204      -0.237   7.318   3.288  1.00 98.74      A    C  
ATOM   1607  O   SER A 204       0.422   6.324   3.610  1.00 98.62      A    O  
ATOM   1608  CB  SER A 204      -1.221   9.271   4.584  1.00 98.48      A    C  
ATOM   1609  OG  SER A 204       0.052   9.495   5.166  1.00 98.14      A    O  
ATOM   1610  N   SER A 205       0.077   8.035   2.214  1.00 98.75      A    N  
ATOM   1611  CA  SER A 205       1.292   7.808   1.424  1.00 98.73      A    C  
ATOM   1612  C   SER A 205       2.579   7.777   2.268  1.00 98.87      A    C  
ATOM   1613  O   SER A 205       3.564   7.167   1.858  1.00 98.73      A    O  
ATOM   1614  CB  SER A 205       1.403   8.873   0.329  1.00 98.72      A    C  
ATOM   1615  OG  SER A 205       1.469  10.173   0.883  1.00 98.19      A    O  
ATOM   1616  N   TYR A 206       2.569   8.356   3.472  1.00 98.77      A    N  
ATOM   1617  CA  TYR A 206       3.678   8.321   4.428  1.00 98.75      A    C  
ATOM   1618  C   TYR A 206       4.148   6.896   4.758  1.00 98.78      A    C  
ATOM   1619  O   TYR A 206       5.349   6.669   4.893  1.00 98.64      A    O  
ATOM   1620  CB  TYR A 206       3.264   9.054   5.710  1.00 98.66      A    C  
ATOM   1621  CG  TYR A 206       4.371   9.133   6.737  1.00 98.63      A    C  
ATOM   1622  CD1 TYR A 206       4.359   8.299   7.875  1.00 98.31      A    C  
ATOM   1623  CD2 TYR A 206       5.430  10.036   6.549  1.00 98.36      A    C  
ATOM   1624  CE1 TYR A 206       5.402   8.365   8.816  1.00 98.18      A    C  
ATOM   1625  CE2 TYR A 206       6.475  10.108   7.489  1.00 98.09      A    C  
ATOM   1626  CZ  TYR A 206       6.464   9.272   8.619  1.00 98.42      A    C  
ATOM   1627  OH  TYR A 206       7.480   9.346   9.519  1.00 98.13      A    O  
ATOM   1628  N   VAL A 207       3.242   5.903   4.815  1.00 98.77      A    N  
ATOM   1629  CA  VAL A 207       3.598   4.503   5.123  1.00 98.62      A    C  
ATOM   1630  C   VAL A 207       4.532   3.883   4.075  1.00 98.51      A    C  
ATOM   1631  O   VAL A 207       5.262   2.945   4.366  1.00 98.35      A    O  
ATOM   1632  CB  VAL A 207       2.317   3.660   5.311  1.00 98.40      A    C  
ATOM   1633  CG1 VAL A 207       1.665   3.230   3.991  1.00 97.24      A    C  
ATOM   1634  CG2 VAL A 207       2.577   2.421   6.166  1.00 97.24      A    C  
ATOM   1635  N   TRP A 208       4.581   4.446   2.866  1.00 98.64      A    N  
ATOM   1636  CA  TRP A 208       5.425   3.974   1.772  1.00 98.63      A    C  
ATOM   1637  C   TRP A 208       6.778   4.702   1.692  1.00 98.41      A    C  
ATOM   1638  O   TRP A 208       7.593   4.386   0.821  1.00 98.33      A    O  
ATOM   1639  CB  TRP A 208       4.648   4.099   0.459  1.00 98.74      A    C  
ATOM   1640  CG  TRP A 208       3.318   3.397   0.448  1.00 98.84      A    C  
ATOM   1641  CD1 TRP A 208       2.113   3.984   0.295  1.00 98.72      A    C  
ATOM   1642  CD2 TRP A 208       3.050   1.972   0.591  1.00 98.85      A    C  
ATOM   1643  CE2 TRP A 208       1.639   1.767   0.494  1.00 98.79      A    C  
ATOM   1644  CE3 TRP A 208       3.851   0.825   0.780  1.00 98.79      A    C  
ATOM   1645  NE1 TRP A 208       1.118   3.030   0.321  1.00 98.69      A    N  
ATOM   1646  CZ2 TRP A 208       1.053   0.491   0.571  1.00 98.72      A    C  
ATOM   1647  CZ3 TRP A 208       3.279  -0.458   0.864  1.00 98.61      A    C  
ATOM   1648  CH2 TRP A 208       1.889  -0.623   0.754  1.00 98.55      A    C  
ATOM   1649  N   ARG A 209       7.051   5.657   2.597  1.00 98.65      A    N  
ATOM   1650  CA  ARG A 209       8.210   6.570   2.524  1.00 98.23      A    C  
ATOM   1651  C   ARG A 209       9.567   5.867   2.424  1.00 97.93      A    C  
ATOM   1652  O   ARG A 209      10.455   6.362   1.735  1.00 97.57      A    O  
ATOM   1653  CB  ARG A 209       8.193   7.519   3.730  1.00 98.08      A    C  
ATOM   1654  CG  ARG A 209       8.568   6.826   5.062  1.00 97.57      A    C  
ATOM   1655  CD  ARG A 209       8.269   7.711   6.278  1.00 97.75      A    C  
ATOM   1656  NE  ARG A 209       8.606   7.025   7.524  1.00 97.55      A    N  
ATOM   1657  CZ  ARG A 209       7.908   6.049   8.108  1.00 98.19      A    C  
ATOM   1658  NH1 ARG A 209       6.790   5.577   7.626  1.00 96.43      A    N1+
ATOM   1659  NH2 ARG A 209       8.340   5.509   9.201  1.00 96.58      A    N  
ATOM   1660  N   ASN A 210       9.728   4.726   3.089  1.00 98.37      A    N  
ATOM   1661  CA  ASN A 210      10.970   3.949   3.094  1.00 97.77      A    C  
ATOM   1662  C   ASN A 210      10.988   2.828   2.038  1.00 97.41      A    C  
ATOM   1663  O   ASN A 210      12.018   2.206   1.834  1.00 96.71      A    O  
ATOM   1664  CB  ASN A 210      11.213   3.419   4.517  1.00 97.49      A    C  
ATOM   1665  CG  ASN A 210      11.523   4.522   5.517  1.00 97.15      A    C  
ATOM   1666  ND2 ASN A 210      10.852   4.545   6.638  1.00 92.83      A    N  
ATOM   1667  OD1 ASN A 210      12.363   5.379   5.299  1.00 93.58      A    O  
ATOM   1668  N   ILE A 211       9.877   2.572   1.345  1.00 97.60      A    N  
ATOM   1669  CA  ILE A 211       9.768   1.567   0.273  1.00 97.91      A    C  
ATOM   1670  C   ILE A 211       9.967   2.212  -1.102  1.00 97.66      A    C  
ATOM   1671  O   ILE A 211      10.725   1.698  -1.924  1.00 97.48      A    O  
ATOM   1672  CB  ILE A 211       8.421   0.816   0.392  1.00 98.24      A    C  
ATOM   1673  CG1 ILE A 211       8.434  -0.032   1.680  1.00 97.63      A    C  
ATOM   1674  CG2 ILE A 211       8.153  -0.056  -0.854  1.00 97.99      A    C  
ATOM   1675  CD1 ILE A 211       7.110  -0.723   2.002  1.00 95.99      A    C  
ATOM   1676  N   ILE A 212       9.324   3.359  -1.344  1.00 97.97      A    N  
ATOM   1677  CA  ILE A 212       9.419   4.100  -2.611  1.00 98.08      A    C  
ATOM   1678  C   ILE A 212      10.881   4.350  -3.055  1.00 97.40      A    C  
ATOM   1679  O   ILE A 212      11.160   4.151  -4.237  1.00 97.24      A    O  
ATOM   1680  CB  ILE A 212       8.580   5.410  -2.523  1.00 98.42      A    C  
ATOM   1681  CG1 ILE A 212       7.079   5.068  -2.564  1.00 98.35      A    C  
ATOM   1682  CG2 ILE A 212       8.943   6.395  -3.656  1.00 98.26      A    C  
ATOM   1683  CD1 ILE A 212       6.159   6.256  -2.235  1.00 98.16      A    C  
ATOM   1684  N   PRO A 213      11.832   4.705  -2.177  1.00 97.58      A    N  
ATOM   1685  CA  PRO A 213      13.229   4.923  -2.576  1.00 96.71      A    C  
ATOM   1686  C   PRO A 213      13.925   3.713  -3.214  1.00 96.44      A    C  
ATOM   1687  O   PRO A 213      14.885   3.904  -3.972  1.00 95.94      A    O  
ATOM   1688  CB  PRO A 213      13.947   5.365  -1.296  1.00 96.34      A    C  
ATOM   1689  CG  PRO A 213      12.840   6.041  -0.486  1.00 96.04      A    C  
ATOM   1690  CD  PRO A 213      11.644   5.147  -0.798  1.00 97.28      A    C  
ATOM   1691  N   HIS A 214      13.475   2.484  -2.962  1.00 96.55      A    N  
ATOM   1692  CA  HIS A 214      13.999   1.278  -3.615  1.00 96.18      A    C  
ATOM   1693  C   HIS A 214      13.479   1.101  -5.049  1.00 96.37      A    C  
ATOM   1694  O   HIS A 214      14.150   0.499  -5.886  1.00 95.63      A    O  
ATOM   1695  CB  HIS A 214      13.653   0.040  -2.769  1.00 96.09      A    C  
ATOM   1696  CG  HIS A 214      14.354   0.006  -1.449  1.00 96.06      A    C  
ATOM   1697  CD2 HIS A 214      13.885   0.516  -0.269  1.00 91.78      A    C  
ATOM   1698  ND1 HIS A 214      15.596  -0.555  -1.200  1.00 91.36      A    N  
ATOM   1699  CE1 HIS A 214      15.858  -0.379   0.108  1.00 91.91      A    C  
ATOM   1700  NE2 HIS A 214      14.842   0.267   0.702  1.00 93.06      A    N  
ATOM   1701  N   VAL A 215      12.293   1.624  -5.346  1.00 96.04      A    N  
ATOM   1702  CA  VAL A 215      11.576   1.427  -6.615  1.00 96.84      A    C  
ATOM   1703  C   VAL A 215      11.752   2.627  -7.555  1.00 96.83      A    C  
ATOM   1704  O   VAL A 215      11.952   2.456  -8.764  1.00 96.71      A    O  
ATOM   1705  CB  VAL A 215      10.086   1.132  -6.338  1.00 97.32      A    C  
ATOM   1706  CG1 VAL A 215       9.328   0.833  -7.627  1.00 96.72      A    C  
ATOM   1707  CG2 VAL A 215       9.916  -0.079  -5.402  1.00 96.58      A    C  
ATOM   1708  N   ALA A 216      11.733   3.841  -7.008  1.00 96.56      A    N  
ATOM   1709  CA  ALA A 216      11.810   5.099  -7.751  1.00 96.66      A    C  
ATOM   1710  C   ALA A 216      13.027   5.252  -8.691  1.00 96.49      A    C  
ATOM   1711  O   ALA A 216      12.885   5.899  -9.728  1.00 95.99      A    O  
ATOM   1712  CB  ALA A 216      11.738   6.264  -6.747  1.00 96.76      A    C  
ATOM   1713  N   PRO A 217      14.207   4.667  -8.421  1.00 95.80      A    N  
ATOM   1714  CA  PRO A 217      15.328   4.747  -9.357  1.00 95.33      A    C  
ATOM   1715  C   PRO A 217      15.074   4.073 -10.711  1.00 95.58      A    C  
ATOM   1716  O   PRO A 217      15.739   4.416 -11.689  1.00 94.49      A    O  
ATOM   1717  CB  PRO A 217      16.509   4.111  -8.619  1.00 94.91      A    C  
ATOM   1718  CG  PRO A 217      16.166   4.364  -7.150  1.00 94.38      A    C  
ATOM   1719  CD  PRO A 217      14.662   4.152  -7.140  1.00 95.82      A    C  
ATOM   1720  N   THR A 218      14.142   3.131 -10.789  1.00 95.14      A    N  
ATOM   1721  CA  THR A 218      13.887   2.322 -11.989  1.00 95.45      A    C  
ATOM   1722  C   THR A 218      12.469   2.451 -12.543  1.00 95.97      A    C  
ATOM   1723  O   THR A 218      12.284   2.269 -13.748  1.00 95.39      A    O  
ATOM   1724  CB  THR A 218      14.206   0.841 -11.724  1.00 95.15      A    C  
ATOM   1725  CG2 THR A 218      15.662   0.632 -11.321  1.00 92.91      A    C  
ATOM   1726  OG1 THR A 218      13.410   0.330 -10.682  1.00 93.94      A    O  
ATOM   1727  N   HIS A 219      11.491   2.802 -11.730  1.00 96.14      A    N  
ATOM   1728  CA  HIS A 219      10.081   2.903 -12.111  1.00 96.36      A    C  
ATOM   1729  C   HIS A 219       9.435   4.173 -11.551  1.00 97.00      A    C  
ATOM   1730  O   HIS A 219       9.811   4.655 -10.486  1.00 96.85      A    O  
ATOM   1731  CB  HIS A 219       9.313   1.664 -11.629  1.00 95.87      A    C  
ATOM   1732  CG  HIS A 219       9.801   0.384 -12.258  1.00 94.75      A    C  
ATOM   1733  CD2 HIS A 219       9.268  -0.249 -13.342  1.00 89.55      A    C  
ATOM   1734  ND1 HIS A 219      10.907  -0.344 -11.872  1.00 88.65      A    N  
ATOM   1735  CE1 HIS A 219      11.030  -1.378 -12.715  1.00 89.60      A    C  
ATOM   1736  NE2 HIS A 219      10.059  -1.373 -13.623  1.00 91.07      A    N  
ATOM   1737  N   ARG A 220       8.423   4.711 -12.242  1.00 96.57      A    N  
ATOM   1738  CA  ARG A 220       7.585   5.791 -11.715  1.00 97.36      A    C  
ATOM   1739  C   ARG A 220       6.773   5.262 -10.537  1.00 97.92      A    C  
ATOM   1740  O   ARG A 220       6.057   4.273 -10.691  1.00 97.92      A    O  
ATOM   1741  CB  ARG A 220       6.694   6.355 -12.821  1.00 97.39      A    C  
ATOM   1742  CG  ARG A 220       5.871   7.582 -12.370  1.00 97.18      A    C  
ATOM   1743  CD  ARG A 220       4.982   8.059 -13.525  1.00 96.84      A    C  
ATOM   1744  NE  ARG A 220       4.139   9.213 -13.142  1.00 96.88      A    N  
ATOM   1745  CZ  ARG A 220       3.069   9.666 -13.782  1.00 97.15      A    C  
ATOM   1746  NH1 ARG A 220       2.643   9.124 -14.888  1.00 95.93      A    N1+
ATOM   1747  NH2 ARG A 220       2.405  10.671 -13.317  1.00 95.92      A    N  
ATOM   1748  N   CYS A 221       6.863   5.929  -9.396  1.00 97.95      A    N  
ATOM   1749  CA  CYS A 221       6.111   5.599  -8.191  1.00 98.24      A    C  
ATOM   1750  C   CYS A 221       5.050   6.660  -7.939  1.00 98.58      A    C  
ATOM   1751  O   CYS A 221       5.387   7.842  -7.811  1.00 98.51      A    O  
ATOM   1752  CB  CYS A 221       7.067   5.499  -6.998  1.00 98.16      A    C  
ATOM   1753  SG  CYS A 221       8.274   4.180  -7.268  1.00 97.82      A    S  
ATOM   1754  N   ILE A 222       3.797   6.250  -7.853  1.00 98.65      A    N  
ATOM   1755  CA  ILE A 222       2.652   7.104  -7.552  1.00 98.84      A    C  
ATOM   1756  C   ILE A 222       2.011   6.579  -6.265  1.00 98.80      A    C  
ATOM   1757  O   ILE A 222       1.625   5.416  -6.208  1.00 98.88      A    O  
ATOM   1758  CB  ILE A 222       1.652   7.122  -8.723  1.00 98.77      A    C  
ATOM   1759  CG1 ILE A 222       2.329   7.605 -10.024  1.00 98.24      A    C  
ATOM   1760  CG2 ILE A 222       0.446   8.022  -8.376  1.00 98.48      A    C  
ATOM   1761  CD1 ILE A 222       1.456   7.447 -11.269  1.00 96.35      A    C  
ATOM   1762  N   ALA A 223       1.901   7.423  -5.236  1.00 98.72      A    N  
ATOM   1763  CA  ALA A 223       1.263   7.056  -3.969  1.00 98.89      A    C  
ATOM   1764  C   ALA A 223       0.263   8.147  -3.562  1.00 98.84      A    C  
ATOM   1765  O   ALA A 223       0.680   9.167  -3.016  1.00 98.87      A    O  
ATOM   1766  CB  ALA A 223       2.346   6.798  -2.912  1.00 98.86      A    C  
ATOM   1767  N   PRO A 224      -1.038   7.986  -3.867  1.00 98.80      A    N  
ATOM   1768  CA  PRO A 224      -2.060   8.913  -3.409  1.00 98.87      A    C  
ATOM   1769  C   PRO A 224      -2.320   8.773  -1.908  1.00 98.88      A    C  
ATOM   1770  O   PRO A 224      -2.223   7.681  -1.346  1.00 98.81      A    O  
ATOM   1771  CB  PRO A 224      -3.318   8.575  -4.216  1.00 98.82      A    C  
ATOM   1772  CG  PRO A 224      -3.156   7.083  -4.493  1.00 98.44      A    C  
ATOM   1773  CD  PRO A 224      -1.642   6.921  -4.643  1.00 98.86      A    C  
ATOM   1774  N   ASP A 225      -2.731   9.880  -1.295  1.00 98.83      A    N  
ATOM   1775  CA  ASP A 225      -3.506   9.847  -0.059  1.00 98.84      A    C  
ATOM   1776  C   ASP A 225      -4.980   9.642  -0.439  1.00 98.87      A    C  
ATOM   1777  O   ASP A 225      -5.525  10.394  -1.250  1.00 98.77      A    O  
ATOM   1778  CB  ASP A 225      -3.320  11.149   0.730  1.00 98.85      A    C  
ATOM   1779  CG  ASP A 225      -1.903  11.356   1.276  1.00 98.83      A    C  
ATOM   1780  OD1 ASP A 225      -1.140  10.380   1.423  1.00 98.46      A    O  
ATOM   1781  OD2 ASP A 225      -1.563  12.522   1.601  1.00 98.43      A    O1-
ATOM   1782  N   LEU A 226      -5.630   8.624   0.122  1.00 98.76      A    N  
ATOM   1783  CA  LEU A 226      -7.058   8.383  -0.091  1.00 98.78      A    C  
ATOM   1784  C   LEU A 226      -7.879   9.621   0.291  1.00 98.64      A    C  
ATOM   1785  O   LEU A 226      -7.475  10.409   1.148  1.00 98.61      A    O  
ATOM   1786  CB  LEU A 226      -7.528   7.152   0.705  1.00 98.69      A    C  
ATOM   1787  CG  LEU A 226      -6.882   5.808   0.321  1.00 98.28      A    C  
ATOM   1788  CD1 LEU A 226      -7.481   4.686   1.174  1.00 97.90      A    C  
ATOM   1789  CD2 LEU A 226      -7.108   5.449  -1.148  1.00 97.65      A    C  
ATOM   1790  N   ILE A 227      -9.055   9.815  -0.321  1.00 98.64      A    N  
ATOM   1791  CA  ILE A 227      -9.904  10.968   0.013  1.00 98.60      A    C  
ATOM   1792  C   ILE A 227     -10.237  10.990   1.512  1.00 98.52      A    C  
ATOM   1793  O   ILE A 227     -10.550   9.968   2.108  1.00 98.38      A    O  
ATOM   1794  CB  ILE A 227     -11.161  11.005  -0.888  1.00 98.43      A    C  
ATOM   1795  CG1 ILE A 227     -11.944  12.318  -0.752  1.00 97.04      A    C  
ATOM   1796  CG2 ILE A 227     -12.093   9.813  -0.627  1.00 97.64      A    C  
ATOM   1797  CD1 ILE A 227     -11.153  13.559  -1.202  1.00 96.65      A    C  
ATOM   1798  N   GLY A 228     -10.139  12.162   2.144  1.00 98.33      A    N  
ATOM   1799  CA  GLY A 228     -10.317  12.303   3.587  1.00 98.27      A    C  
ATOM   1800  C   GLY A 228      -9.088  11.969   4.430  1.00 98.49      A    C  
ATOM   1801  O   GLY A 228      -9.116  12.188   5.643  1.00 98.04      A    O  
ATOM   1802  N   MET A 229      -7.998  11.471   3.822  1.00 98.58      A    N  
ATOM   1803  CA  MET A 229      -6.796  11.006   4.521  1.00 98.42      A    C  
ATOM   1804  C   MET A 229      -5.540  11.758   4.072  1.00 98.62      A    C  
ATOM   1805  O   MET A 229      -5.537  12.418   3.029  1.00 98.40      A    O  
ATOM   1806  CB  MET A 229      -6.642   9.485   4.350  1.00 98.13      A    C  
ATOM   1807  CG  MET A 229      -7.917   8.727   4.730  1.00 96.89      A    C  
ATOM   1808  SD  MET A 229      -7.760   6.929   4.792  1.00 95.06      A    S  
ATOM   1809  CE  MET A 229      -6.877   6.735   6.361  1.00 88.50      A    C  
ATOM   1810  N   GLY A 230      -4.474  11.684   4.868  1.00 98.59      A    N  
ATOM   1811  CA  GLY A 230      -3.225  12.357   4.566  1.00 98.56      A    C  
ATOM   1812  C   GLY A 230      -3.424  13.849   4.274  1.00 98.68      A    C  
ATOM   1813  O   GLY A 230      -4.100  14.562   5.012  1.00 98.27      A    O  
ATOM   1814  N   LYS A 231      -2.832  14.312   3.155  1.00 98.76      A    N  
ATOM   1815  CA  LYS A 231      -2.920  15.693   2.660  1.00 98.65      A    C  
ATOM   1816  C   LYS A 231      -4.049  15.909   1.638  1.00 98.73      A    C  
ATOM   1817  O   LYS A 231      -4.179  17.016   1.106  1.00 98.46      A    O  
ATOM   1818  CB  LYS A 231      -1.564  16.107   2.073  1.00 98.56      A    C  
ATOM   1819  CG  LYS A 231      -0.428  16.050   3.101  1.00 97.92      A    C  
ATOM   1820  CD  LYS A 231       0.915  16.432   2.448  1.00 96.49      A    C  
ATOM   1821  CE  LYS A 231       2.008  16.339   3.508  1.00 92.29      A    C  
ATOM   1822  NZ  LYS A 231       3.347  16.616   2.934  1.00 83.84      A    N1+
ATOM   1823  N   SER A 232      -4.836  14.875   1.323  1.00 98.78      A    N  
ATOM   1824  CA  SER A 232      -6.025  15.014   0.485  1.00 98.78      A    C  
ATOM   1825  C   SER A 232      -7.117  15.816   1.206  1.00 98.72      A    C  
ATOM   1826  O   SER A 232      -7.196  15.824   2.436  1.00 98.51      A    O  
ATOM   1827  CB  SER A 232      -6.558  13.649   0.032  1.00 98.78      A    C  
ATOM   1828  OG  SER A 232      -5.644  13.078  -0.870  1.00 98.44      A    O  
ATOM   1829  N   ASP A 233      -7.946  16.512   0.425  1.00 98.68      A    N  
ATOM   1830  CA  ASP A 233      -9.077  17.263   0.963  1.00 98.60      A    C  
ATOM   1831  C   ASP A 233     -10.050  16.330   1.713  1.00 98.62      A    C  
ATOM   1832  O   ASP A 233     -10.109  15.116   1.484  1.00 98.45      A    O  
ATOM   1833  CB  ASP A 233      -9.789  18.058  -0.151  1.00 98.41      A    C  
ATOM   1834  CG  ASP A 233      -9.036  19.286  -0.714  1.00 98.08      A    C  
ATOM   1835  OD1 ASP A 233      -8.014  19.745  -0.141  1.00 96.95      A    O  
ATOM   1836  OD2 ASP A 233      -9.500  19.828  -1.732  1.00 96.48      A    O1-
ATOM   1837  N   LYS A 234     -10.839  16.915   2.622  1.00 98.43      A    N  
ATOM   1838  CA  LYS A 234     -11.770  16.217   3.514  1.00 98.26      A    C  
ATOM   1839  C   LYS A 234     -13.211  16.685   3.247  1.00 98.37      A    C  
ATOM   1840  O   LYS A 234     -13.743  17.469   4.031  1.00 97.46      A    O  
ATOM   1841  CB  LYS A 234     -11.338  16.418   4.976  1.00 97.45      A    C  
ATOM   1842  CG  LYS A 234      -9.955  15.806   5.234  1.00 95.31      A    C  
ATOM   1843  CD  LYS A 234      -9.483  16.060   6.668  1.00 92.19      A    C  
ATOM   1844  CE  LYS A 234      -8.162  15.355   6.959  1.00 89.12      A    C  
ATOM   1845  NZ  LYS A 234      -7.052  15.830   6.102  1.00 80.31      A    N1+
ATOM   1846  N   PRO A 235     -13.833  16.291   2.114  1.00 98.15      A    N  
ATOM   1847  CA  PRO A 235     -15.213  16.645   1.822  1.00 97.95      A    C  
ATOM   1848  C   PRO A 235     -16.181  16.005   2.831  1.00 97.67      A    C  
ATOM   1849  O   PRO A 235     -15.869  14.993   3.453  1.00 96.96      A    O  
ATOM   1850  CB  PRO A 235     -15.454  16.153   0.388  1.00 97.82      A    C  
ATOM   1851  CG  PRO A 235     -14.506  14.967   0.265  1.00 97.21      A    C  
ATOM   1852  CD  PRO A 235     -13.299  15.396   1.090  1.00 98.24      A    C  
ATOM   1853  N   ASP A 236     -17.368  16.584   2.972  1.00 97.11      A    N  
ATOM   1854  CA  ASP A 236     -18.426  16.039   3.822  1.00 96.64      A    C  
ATOM   1855  C   ASP A 236     -19.054  14.806   3.143  1.00 96.69      A    C  
ATOM   1856  O   ASP A 236     -19.955  14.909   2.311  1.00 95.23      A    O  
ATOM   1857  CB  ASP A 236     -19.451  17.146   4.137  1.00 95.51      A    C  
ATOM   1858  CG  ASP A 236     -20.494  16.732   5.179  1.00 91.50      A    C  
ATOM   1859  OD1 ASP A 236     -20.246  15.756   5.923  1.00 88.27      A    O  
ATOM   1860  OD2 ASP A 236     -21.524  17.444   5.276  1.00 86.98      A    O1-
ATOM   1861  N   LEU A 237     -18.494  13.626   3.457  1.00 96.12      A    N  
ATOM   1862  CA  LEU A 237     -18.894  12.323   2.921  1.00 95.74      A    C  
ATOM   1863  C   LEU A 237     -19.119  11.324   4.057  1.00 96.14      A    C  
ATOM   1864  O   LEU A 237     -18.630  11.482   5.175  1.00 95.38      A    O  
ATOM   1865  CB  LEU A 237     -17.804  11.780   1.971  1.00 95.11      A    C  
ATOM   1866  CG  LEU A 237     -17.521  12.607   0.708  1.00 94.63      A    C  
ATOM   1867  CD1 LEU A 237     -16.379  11.959  -0.073  1.00 92.83      A    C  
ATOM   1868  CD2 LEU A 237     -18.733  12.694  -0.230  1.00 93.48      A    C  
ATOM   1869  N   GLY A 238     -19.820  10.235   3.743  1.00 96.23      A    N  
ATOM   1870  CA  GLY A 238     -19.910   9.079   4.638  1.00 96.04      A    C  
ATOM   1871  C   GLY A 238     -18.626   8.249   4.703  1.00 96.97      A    C  
ATOM   1872  O   GLY A 238     -18.505   7.422   5.607  1.00 96.02      A    O  
ATOM   1873  N   TYR A 239     -17.682   8.466   3.774  1.00 97.09      A    N  
ATOM   1874  CA  TYR A 239     -16.435   7.716   3.598  1.00 97.58      A    C  
ATOM   1875  C   TYR A 239     -16.639   6.197   3.488  1.00 97.70      A    C  
ATOM   1876  O   TYR A 239     -15.784   5.427   3.912  1.00 97.02      A    O  
ATOM   1877  CB  TYR A 239     -15.402   8.124   4.655  1.00 97.61      A    C  
ATOM   1878  CG  TYR A 239     -14.987   9.574   4.548  1.00 97.99      A    C  
ATOM   1879  CD1 TYR A 239     -14.038   9.953   3.571  1.00 97.46      A    C  
ATOM   1880  CD2 TYR A 239     -15.537  10.539   5.406  1.00 97.51      A    C  
ATOM   1881  CE1 TYR A 239     -13.633  11.289   3.476  1.00 97.27      A    C  
ATOM   1882  CE2 TYR A 239     -15.124  11.880   5.306  1.00 97.16      A    C  
ATOM   1883  CZ  TYR A 239     -14.173  12.253   4.347  1.00 97.64      A    C  
ATOM   1884  OH  TYR A 239     -13.765  13.556   4.257  1.00 97.32      A    O  
ATOM   1885  N   PHE A 240     -17.767   5.783   2.905  1.00 97.69      A    N  
ATOM   1886  CA  PHE A 240     -18.017   4.389   2.581  1.00 97.72      A    C  
ATOM   1887  C   PHE A 240     -16.997   3.886   1.549  1.00 98.06      A    C  
ATOM   1888  O   PHE A 240     -16.401   4.678   0.804  1.00 97.80      A    O  
ATOM   1889  CB  PHE A 240     -19.446   4.227   2.058  1.00 97.40      A    C  
ATOM   1890  CG  PHE A 240     -20.523   4.497   3.090  1.00 96.95      A    C  
ATOM   1891  CD1 PHE A 240     -20.889   3.487   3.986  1.00 94.60      A    C  
ATOM   1892  CD2 PHE A 240     -21.167   5.748   3.150  1.00 94.65      A    C  
ATOM   1893  CE1 PHE A 240     -21.899   3.719   4.945  1.00 93.27      A    C  
ATOM   1894  CE2 PHE A 240     -22.168   5.979   4.107  1.00 93.49      A    C  
ATOM   1895  CZ  PHE A 240     -22.537   4.961   4.999  1.00 94.03      A    C  
ATOM   1896  N   PHE A 241     -16.816   2.565   1.460  1.00 97.61      A    N  
ATOM   1897  CA  PHE A 241     -15.924   1.961   0.474  1.00 97.87      A    C  
ATOM   1898  C   PHE A 241     -16.237   2.441  -0.950  1.00 97.97      A    C  
ATOM   1899  O   PHE A 241     -15.338   2.827  -1.688  1.00 98.03      A    O  
ATOM   1900  CB  PHE A 241     -16.009   0.440   0.586  1.00 97.74      A    C  
ATOM   1901  CG  PHE A 241     -15.079  -0.266  -0.373  1.00 97.66      A    C  
ATOM   1902  CD1 PHE A 241     -15.594  -0.865  -1.543  1.00 96.90      A    C  
ATOM   1903  CD2 PHE A 241     -13.703  -0.287  -0.127  1.00 97.08      A    C  
ATOM   1904  CE1 PHE A 241     -14.724  -1.493  -2.449  1.00 96.68      A    C  
ATOM   1905  CE2 PHE A 241     -12.834  -0.908  -1.034  1.00 96.44      A    C  
ATOM   1906  CZ  PHE A 241     -13.338  -1.514  -2.196  1.00 96.71      A    C  
ATOM   1907  N   ASP A 242     -17.520   2.540  -1.300  1.00 98.06      A    N  
ATOM   1908  CA  ASP A 242     -17.971   3.059  -2.596  1.00 97.93      A    C  
ATOM   1909  C   ASP A 242     -17.550   4.516  -2.853  1.00 98.22      A    C  
ATOM   1910  O   ASP A 242     -17.328   4.899  -4.002  1.00 98.03      A    O  
ATOM   1911  CB  ASP A 242     -19.506   2.954  -2.683  1.00 97.06      A    C  
ATOM   1912  CG  ASP A 242     -20.041   1.535  -2.861  1.00 88.29      A    C  
ATOM   1913  OD1 ASP A 242     -19.239   0.623  -3.137  1.00 82.39      A    O  
ATOM   1914  OD2 ASP A 242     -21.282   1.395  -2.774  1.00 81.88      A    O1-
ATOM   1915  N   ASP A 243     -17.415   5.352  -1.818  1.00 97.87      A    N  
ATOM   1916  CA  ASP A 243     -16.879   6.710  -1.970  1.00 98.07      A    C  
ATOM   1917  C   ASP A 243     -15.403   6.643  -2.371  1.00 98.34      A    C  
ATOM   1918  O   ASP A 243     -15.009   7.240  -3.372  1.00 98.39      A    O  
ATOM   1919  CB  ASP A 243     -17.065   7.554  -0.692  1.00 97.89      A    C  
ATOM   1920  CG  ASP A 243     -18.530   7.773  -0.275  1.00 97.61      A    C  
ATOM   1921  OD1 ASP A 243     -19.392   7.900  -1.184  1.00 95.86      A    O  
ATOM   1922  OD2 ASP A 243     -18.783   7.875   0.938  1.00 95.96      A    O1-
ATOM   1923  N   HIS A 244     -14.616   5.841  -1.669  1.00 98.36      A    N  
ATOM   1924  CA  HIS A 244     -13.208   5.632  -1.980  1.00 98.41      A    C  
ATOM   1925  C   HIS A 244     -12.996   5.016  -3.368  1.00 98.53      A    C  
ATOM   1926  O   HIS A 244     -12.078   5.427  -4.076  1.00 98.44      A    O  
ATOM   1927  CB  HIS A 244     -12.552   4.782  -0.889  1.00 98.39      A    C  
ATOM   1928  CG  HIS A 244     -12.389   5.528   0.411  1.00 98.30      A    C  
ATOM   1929  CD2 HIS A 244     -13.098   5.343   1.560  1.00 94.36      A    C  
ATOM   1930  ND1 HIS A 244     -11.472   6.529   0.647  1.00 94.49      A    N  
ATOM   1931  CE1 HIS A 244     -11.641   6.935   1.915  1.00 94.71      A    C  
ATOM   1932  NE2 HIS A 244     -12.611   6.245   2.510  1.00 95.43      A    N  
ATOM   1933  N   VAL A 245     -13.843   4.083  -3.804  1.00 98.55      A    N  
ATOM   1934  CA  VAL A 245     -13.821   3.525  -5.170  1.00 98.50      A    C  
ATOM   1935  C   VAL A 245     -14.003   4.637  -6.204  1.00 98.52      A    C  
ATOM   1936  O   VAL A 245     -13.185   4.756  -7.108  1.00 98.53      A    O  
ATOM   1937  CB  VAL A 245     -14.887   2.427  -5.352  1.00 98.53      A    C  
ATOM   1938  CG1 VAL A 245     -15.049   1.992  -6.823  1.00 98.09      A    C  
ATOM   1939  CG2 VAL A 245     -14.523   1.174  -4.559  1.00 98.11      A    C  
ATOM   1940  N   ARG A 246     -15.037   5.486  -6.060  1.00 98.73      A    N  
ATOM   1941  CA  ARG A 246     -15.295   6.575  -7.016  1.00 98.65      A    C  
ATOM   1942  C   ARG A 246     -14.137   7.557  -7.108  1.00 98.77      A    C  
ATOM   1943  O   ARG A 246     -13.765   7.963  -8.213  1.00 98.58      A    O  
ATOM   1944  CB  ARG A 246     -16.582   7.334  -6.649  1.00 98.33      A    C  
ATOM   1945  CG  ARG A 246     -17.861   6.497  -6.822  1.00 95.00      A    C  
ATOM   1946  CD  ARG A 246     -19.137   7.334  -6.685  1.00 93.89      A    C  
ATOM   1947  NE  ARG A 246     -19.121   8.326  -5.606  1.00 88.36      A    N  
ATOM   1948  CZ  ARG A 246     -19.494   8.182  -4.338  1.00 84.76      A    C  
ATOM   1949  NH1 ARG A 246     -19.946   7.070  -3.841  1.00 76.00      A    N1+
ATOM   1950  NH2 ARG A 246     -19.418   9.189  -3.531  1.00 77.08      A    N  
ATOM   1951  N   PHE A 247     -13.557   7.943  -5.972  1.00 98.61      A    N  
ATOM   1952  CA  PHE A 247     -12.414   8.857  -5.951  1.00 98.79      A    C  
ATOM   1953  C   PHE A 247     -11.150   8.212  -6.529  1.00 98.79      A    C  
ATOM   1954  O   PHE A 247     -10.447   8.864  -7.292  1.00 98.64      A    O  
ATOM   1955  CB  PHE A 247     -12.183   9.374  -4.525  1.00 98.70      A    C  
ATOM   1956  CG  PHE A 247     -12.993  10.618  -4.204  1.00 98.69      A    C  
ATOM   1957  CD1 PHE A 247     -12.451  11.887  -4.470  1.00 98.32      A    C  
ATOM   1958  CD2 PHE A 247     -14.277  10.511  -3.648  1.00 98.31      A    C  
ATOM   1959  CE1 PHE A 247     -13.193  13.048  -4.178  1.00 98.05      A    C  
ATOM   1960  CE2 PHE A 247     -15.021  11.669  -3.359  1.00 97.98      A    C  
ATOM   1961  CZ  PHE A 247     -14.477  12.939  -3.620  1.00 98.13      A    C  
ATOM   1962  N   MET A 248     -10.873   6.937  -6.217  1.00 98.77      A    N  
ATOM   1963  CA  MET A 248      -9.704   6.237  -6.742  1.00 98.66      A    C  
ATOM   1964  C   MET A 248      -9.805   6.000  -8.257  1.00 98.77      A    C  
ATOM   1965  O   MET A 248      -8.838   6.252  -8.971  1.00 98.69      A    O  
ATOM   1966  CB  MET A 248      -9.505   4.913  -5.987  1.00 98.33      A    C  
ATOM   1967  CG  MET A 248      -8.201   4.199  -6.399  1.00 89.48      A    C  
ATOM   1968  SD  MET A 248      -6.678   5.204  -6.264  1.00 78.82      A    S  
ATOM   1969  CE  MET A 248      -6.719   5.591  -4.503  1.00 67.19      A    C  
ATOM   1970  N   ASP A 249     -10.963   5.582  -8.757  1.00 98.67      A    N  
ATOM   1971  CA  ASP A 249     -11.202   5.428 -10.190  1.00 98.64      A    C  
ATOM   1972  C   ASP A 249     -10.959   6.767 -10.916  1.00 98.63      A    C  
ATOM   1973  O   ASP A 249     -10.183   6.835 -11.864  1.00 98.44      A    O  
ATOM   1974  CB  ASP A 249     -12.647   4.938 -10.444  1.00 98.48      A    C  
ATOM   1975  CG  ASP A 249     -12.888   3.452 -10.135  1.00 98.21      A    C  
ATOM   1976  OD1 ASP A 249     -11.977   2.719  -9.689  1.00 96.85      A    O  
ATOM   1977  OD2 ASP A 249     -14.007   2.961 -10.405  1.00 96.59      A    O1-
ATOM   1978  N   ALA A 250     -11.550   7.855 -10.412  1.00 98.62      A    N  
ATOM   1979  CA  ALA A 250     -11.380   9.174 -10.994  1.00 98.69      A    C  
ATOM   1980  C   ALA A 250      -9.936   9.697 -10.885  1.00 98.77      A    C  
ATOM   1981  O   ALA A 250      -9.466  10.379 -11.798  1.00 98.65      A    O  
ATOM   1982  CB  ALA A 250     -12.390  10.124 -10.347  1.00 98.59      A    C  
ATOM   1983  N   PHE A 251      -9.195   9.367  -9.815  1.00 98.77      A    N  
ATOM   1984  CA  PHE A 251      -7.776   9.689  -9.666  1.00 98.79      A    C  
ATOM   1985  C   PHE A 251      -6.925   8.999 -10.734  1.00 98.84      A    C  
ATOM   1986  O   PHE A 251      -6.095   9.648 -11.386  1.00 98.76      A    O  
ATOM   1987  CB  PHE A 251      -7.316   9.291  -8.250  1.00 98.80      A    C  
ATOM   1988  CG  PHE A 251      -5.826   9.426  -8.029  1.00 98.86      A    C  
ATOM   1989  CD1 PHE A 251      -4.963   8.336  -8.276  1.00 98.77      A    C  
ATOM   1990  CD2 PHE A 251      -5.293  10.652  -7.605  1.00 98.77      A    C  
ATOM   1991  CE1 PHE A 251      -3.579   8.481  -8.113  1.00 98.68      A    C  
ATOM   1992  CE2 PHE A 251      -3.905  10.798  -7.439  1.00 98.63      A    C  
ATOM   1993  CZ  PHE A 251      -3.047   9.715  -7.695  1.00 98.77      A    C  
ATOM   1994  N   ILE A 252      -7.142   7.701 -10.959  1.00 98.73      A    N  
ATOM   1995  CA  ILE A 252      -6.425   6.911 -11.965  1.00 98.76      A    C  
ATOM   1996  C   ILE A 252      -6.659   7.485 -13.368  1.00 98.55      A    C  
ATOM   1997  O   ILE A 252      -5.708   7.652 -14.139  1.00 98.21      A    O  
ATOM   1998  CB  ILE A 252      -6.829   5.423 -11.851  1.00 98.68      A    C  
ATOM   1999  CG1 ILE A 252      -6.248   4.820 -10.542  1.00 98.47      A    C  
ATOM   2000  CG2 ILE A 252      -6.349   4.605 -13.060  1.00 98.48      A    C  
ATOM   2001  CD1 ILE A 252      -6.791   3.428 -10.192  1.00 97.82      A    C  
ATOM   2002  N   GLU A 253      -7.901   7.842 -13.687  1.00 98.55      A    N  
ATOM   2003  CA  GLU A 253      -8.254   8.450 -14.977  1.00 98.44      A    C  
ATOM   2004  C   GLU A 253      -7.698   9.874 -15.120  1.00 98.40      A    C  
ATOM   2005  O   GLU A 253      -7.163  10.223 -16.168  1.00 97.98      A    O  
ATOM   2006  CB  GLU A 253      -9.776   8.434 -15.179  1.00 98.12      A    C  
ATOM   2007  CG  GLU A 253     -10.387   7.014 -15.264  1.00 93.95      A    C  
ATOM   2008  CD  GLU A 253      -9.651   6.088 -16.245  1.00 90.10      A    C  
ATOM   2009  OE1 GLU A 253      -9.312   4.939 -15.858  1.00 81.58      A    O  
ATOM   2010  OE2 GLU A 253      -9.382   6.518 -17.383  1.00 83.45      A    O1-
ATOM   2011  N   ALA A 254      -7.729  10.690 -14.056  1.00 98.41      A    N  
ATOM   2012  CA  ALA A 254      -7.192  12.052 -14.080  1.00 98.43      A    C  
ATOM   2013  C   ALA A 254      -5.673  12.089 -14.317  1.00 98.32      A    C  
ATOM   2014  O   ALA A 254      -5.164  13.039 -14.921  1.00 97.96      A    O  
ATOM   2015  CB  ALA A 254      -7.559  12.750 -12.765  1.00 98.47      A    C  
ATOM   2016  N   LEU A 255      -4.948  11.069 -13.879  1.00 98.43      A    N  
ATOM   2017  CA  LEU A 255      -3.515  10.914 -14.168  1.00 98.24      A    C  
ATOM   2018  C   LEU A 255      -3.226  10.207 -15.505  1.00 97.80      A    C  
ATOM   2019  O   LEU A 255      -2.053  10.080 -15.870  1.00 97.15      A    O  
ATOM   2020  CB  LEU A 255      -2.826  10.206 -12.989  1.00 98.33      A    C  
ATOM   2021  CG  LEU A 255      -2.769  11.001 -11.670  1.00 97.35      A    C  
ATOM   2022  CD1 LEU A 255      -1.772  10.308 -10.741  1.00 95.75      A    C  
ATOM   2023  CD2 LEU A 255      -2.285  12.447 -11.841  1.00 95.30      A    C  
ATOM   2024  N   GLY A 256      -4.245   9.750 -16.220  1.00 97.52      A    N  
ATOM   2025  CA  GLY A 256      -4.108   9.039 -17.490  1.00 96.97      A    C  
ATOM   2026  C   GLY A 256      -3.332   7.723 -17.373  1.00 97.06      A    C  
ATOM   2027  O   GLY A 256      -2.540   7.396 -18.256  1.00 95.85      A    O  
ATOM   2028  N   LEU A 257      -3.496   6.991 -16.278  1.00 97.06      A    N  
ATOM   2029  CA  LEU A 257      -2.757   5.744 -16.049  1.00 96.82      A    C  
ATOM   2030  C   LEU A 257      -3.386   4.608 -16.868  1.00 96.47      A    C  
ATOM   2031  O   LEU A 257      -4.452   4.103 -16.523  1.00 95.59      A    O  
ATOM   2032  CB  LEU A 257      -2.682   5.396 -14.553  1.00 97.18      A    C  
ATOM   2033  CG  LEU A 257      -2.190   6.520 -13.633  1.00 97.12      A    C  
ATOM   2034  CD1 LEU A 257      -2.081   6.012 -12.190  1.00 96.27      A    C  
ATOM   2035  CD2 LEU A 257      -0.826   7.092 -14.050  1.00 96.60      A    C  
ATOM   2036  N   GLU A 258      -2.713   4.200 -17.950  1.00 96.18      A    N  
ATOM   2037  CA  GLU A 258      -3.212   3.131 -18.836  1.00 95.60      A    C  
ATOM   2038  C   GLU A 258      -3.002   1.736 -18.232  1.00 96.40      A    C  
ATOM   2039  O   GLU A 258      -3.945   0.974 -18.087  1.00 94.38      A    O  
ATOM   2040  CB  GLU A 258      -2.513   3.218 -20.202  1.00 93.92      A    C  
ATOM   2041  CG  GLU A 258      -2.853   4.484 -20.995  1.00 87.43      A    C  
ATOM   2042  CD  GLU A 258      -2.183   4.516 -22.388  1.00 78.84      A    C  
ATOM   2043  OE1 GLU A 258      -2.503   5.433 -23.170  1.00 70.37      A    O  
ATOM   2044  OE2 GLU A 258      -1.330   3.638 -22.675  1.00 70.86      A    O1-
ATOM   2045  N   GLU A 259      -1.753   1.428 -17.867  1.00 96.90      A    N  
ATOM   2046  CA  GLU A 259      -1.339   0.165 -17.259  1.00 96.94      A    C  
ATOM   2047  C   GLU A 259      -0.600   0.461 -15.950  1.00 97.62      A    C  
ATOM   2048  O   GLU A 259       0.140   1.443 -15.880  1.00 97.03      A    O  
ATOM   2049  CB  GLU A 259      -0.420  -0.617 -18.211  1.00 94.88      A    C  
ATOM   2050  CG  GLU A 259      -1.075  -0.997 -19.564  1.00 89.41      A    C  
ATOM   2051  CD  GLU A 259      -0.105  -1.769 -20.484  1.00 90.55      A    C  
ATOM   2052  OE1 GLU A 259      -0.584  -2.553 -21.339  1.00 82.75      A    O  
ATOM   2053  OE2 GLU A 259       1.133  -1.666 -20.329  1.00 84.85      A    O1-
ATOM   2054  N   VAL A 260      -0.759  -0.378 -14.930  1.00 97.85      A    N  
ATOM   2055  CA  VAL A 260      -0.098  -0.204 -13.629  1.00 98.15      A    C  
ATOM   2056  C   VAL A 260       0.398  -1.527 -13.046  1.00 98.35      A    C  
ATOM   2057  O   VAL A 260      -0.136  -2.598 -13.316  1.00 98.28      A    O  
ATOM   2058  CB  VAL A 260      -1.003   0.518 -12.591  1.00 97.96      A    C  
ATOM   2059  CG1 VAL A 260      -1.421   1.920 -13.062  1.00 97.16      A    C  
ATOM   2060  CG2 VAL A 260      -2.266  -0.268 -12.234  1.00 96.79      A    C  
ATOM   2061  N   VAL A 261       1.414  -1.431 -12.184  1.00 98.28      A    N  
ATOM   2062  CA  VAL A 261       1.680  -2.435 -11.148  1.00 98.51      A    C  
ATOM   2063  C   VAL A 261       1.147  -1.895  -9.828  1.00 98.70      A    C  
ATOM   2064  O   VAL A 261       1.434  -0.754  -9.473  1.00 98.71      A    O  
ATOM   2065  CB  VAL A 261       3.172  -2.792 -11.058  1.00 98.42      A    C  
ATOM   2066  CG1 VAL A 261       3.424  -3.815  -9.939  1.00 97.94      A    C  
ATOM   2067  CG2 VAL A 261       3.671  -3.394 -12.370  1.00 98.00      A    C  
ATOM   2068  N   LEU A 262       0.373  -2.693  -9.108  1.00 98.70      A    N  
ATOM   2069  CA  LEU A 262      -0.192  -2.311  -7.814  1.00 98.81      A    C  
ATOM   2070  C   LEU A 262       0.720  -2.757  -6.666  1.00 98.81      A    C  
ATOM   2071  O   LEU A 262       1.214  -3.882  -6.666  1.00 98.77      A    O  
ATOM   2072  CB  LEU A 262      -1.598  -2.919  -7.675  1.00 98.81      A    C  
ATOM   2073  CG  LEU A 262      -2.645  -2.388  -8.679  1.00 98.59      A    C  
ATOM   2074  CD1 LEU A 262      -3.954  -3.173  -8.521  1.00 98.42      A    C  
ATOM   2075  CD2 LEU A 262      -2.953  -0.907  -8.453  1.00 98.35      A    C  
ATOM   2076  N   VAL A 263       0.890  -1.889  -5.650  1.00 98.75      A    N  
ATOM   2077  CA  VAL A 263       1.473  -2.221  -4.346  1.00 98.71      A    C  
ATOM   2078  C   VAL A 263       0.470  -1.797  -3.277  1.00 98.88      A    C  
ATOM   2079  O   VAL A 263       0.203  -0.613  -3.122  1.00 98.76      A    O  
ATOM   2080  CB  VAL A 263       2.839  -1.547  -4.122  1.00 98.79      A    C  
ATOM   2081  CG1 VAL A 263       3.429  -1.950  -2.769  1.00 98.46      A    C  
ATOM   2082  CG2 VAL A 263       3.854  -1.918  -5.209  1.00 98.54      A    C  
ATOM   2083  N   ILE A 264      -0.133  -2.766  -2.585  1.00 98.70      A    N  
ATOM   2084  CA  ILE A 264      -1.378  -2.527  -1.847  1.00 98.73      A    C  
ATOM   2085  C   ILE A 264      -1.366  -3.155  -0.445  1.00 98.68      A    C  
ATOM   2086  O   ILE A 264      -0.799  -4.228  -0.232  1.00 98.53      A    O  
ATOM   2087  CB  ILE A 264      -2.602  -2.968  -2.679  1.00 98.66      A    C  
ATOM   2088  CG1 ILE A 264      -2.588  -4.479  -2.999  1.00 98.47      A    C  
ATOM   2089  CG2 ILE A 264      -2.685  -2.131  -3.977  1.00 98.25      A    C  
ATOM   2090  CD1 ILE A 264      -3.750  -4.965  -3.870  1.00 98.22      A    C  
ATOM   2091  N   HIS A 265      -2.025  -2.477   0.499  1.00 98.62      A    N  
ATOM   2092  CA  HIS A 265      -2.109  -2.860   1.907  1.00 98.69      A    C  
ATOM   2093  C   HIS A 265      -3.485  -2.497   2.486  1.00 98.59      A    C  
ATOM   2094  O   HIS A 265      -4.044  -1.470   2.113  1.00 98.12      A    O  
ATOM   2095  CB  HIS A 265      -0.986  -2.150   2.661  1.00 98.34      A    C  
ATOM   2096  CG  HIS A 265      -1.111  -2.196   4.158  1.00 97.65      A    C  
ATOM   2097  CD2 HIS A 265      -0.884  -3.273   4.950  1.00 91.89      A    C  
ATOM   2098  ND1 HIS A 265      -1.514  -1.148   4.962  1.00 91.71      A    N  
ATOM   2099  CE1 HIS A 265      -1.524  -1.598   6.222  1.00 93.23      A    C  
ATOM   2100  NE2 HIS A 265      -1.147  -2.882   6.255  1.00 93.96      A    N  
ATOM   2101  N   ASP A 266      -4.017  -3.314   3.409  1.00 97.98      A    N  
ATOM   2102  CA  ASP A 266      -5.248  -3.037   4.164  1.00 98.00      A    C  
ATOM   2103  C   ASP A 266      -6.407  -2.575   3.241  1.00 98.21      A    C  
ATOM   2104  O   ASP A 266      -6.628  -3.203   2.192  1.00 97.53      A    O  
ATOM   2105  CB  ASP A 266      -4.882  -2.080   5.320  1.00 97.51      A    C  
ATOM   2106  CG  ASP A 266      -6.045  -1.808   6.269  1.00 96.58      A    C  
ATOM   2107  OD1 ASP A 266      -6.637  -0.709   6.116  1.00 92.99      A    O  
ATOM   2108  OD2 ASP A 266      -6.378  -2.693   7.067  1.00 92.96      A    O1-
ATOM   2109  N   TRP A 267      -7.133  -1.507   3.499  1.00 97.81      A    N  
ATOM   2110  CA  TRP A 267      -8.198  -0.979   2.625  1.00 97.99      A    C  
ATOM   2111  C   TRP A 267      -7.715  -0.572   1.228  1.00 98.23      A    C  
ATOM   2112  O   TRP A 267      -8.476  -0.697   0.263  1.00 97.91      A    O  
ATOM   2113  CB  TRP A 267      -8.897   0.187   3.318  1.00 97.55      A    C  
ATOM   2114  CG  TRP A 267      -9.899  -0.281   4.322  1.00 96.88      A    C  
ATOM   2115  CD1 TRP A 267      -9.763  -0.253   5.660  1.00 95.25      A    C  
ATOM   2116  CD2 TRP A 267     -11.177  -0.908   4.050  1.00 96.47      A    C  
ATOM   2117  CE2 TRP A 267     -11.774  -1.244   5.296  1.00 94.69      A    C  
ATOM   2118  CE3 TRP A 267     -11.886  -1.241   2.879  1.00 93.84      A    C  
ATOM   2119  NE1 TRP A 267     -10.879  -0.812   6.247  1.00 93.95      A    N  
ATOM   2120  CZ2 TRP A 267     -13.020  -1.875   5.375  1.00 93.28      A    C  
ATOM   2121  CZ3 TRP A 267     -13.138  -1.878   2.945  1.00 92.68      A    C  
ATOM   2122  CH2 TRP A 267     -13.708  -2.198   4.188  1.00 91.64      A    C  
ATOM   2123  N   GLY A 268      -6.447  -0.176   1.074  1.00 98.29      A    N  
ATOM   2124  CA  GLY A 268      -5.830   0.005  -0.238  1.00 98.44      A    C  
ATOM   2125  C   GLY A 268      -5.780  -1.295  -1.039  1.00 98.62      A    C  
ATOM   2126  O   GLY A 268      -5.852  -1.269  -2.264  1.00 98.62      A    O  
ATOM   2127  N   SER A 269      -5.727  -2.457  -0.368  1.00 98.40      A    N  
ATOM   2128  CA  SER A 269      -5.811  -3.757  -1.022  1.00 98.44      A    C  
ATOM   2129  C   SER A 269      -7.218  -4.062  -1.535  1.00 98.67      A    C  
ATOM   2130  O   SER A 269      -7.352  -4.518  -2.664  1.00 98.61      A    O  
ATOM   2131  CB  SER A 269      -5.290  -4.880  -0.124  1.00 98.27      A    C  
ATOM   2132  OG  SER A 269      -6.253  -5.312   0.807  1.00 97.51      A    O  
ATOM   2133  N   ALA A 270      -8.263  -3.745  -0.764  1.00 98.45      A    N  
ATOM   2134  CA  ALA A 270      -9.635  -3.903  -1.219  1.00 98.41      A    C  
ATOM   2135  C   ALA A 270      -9.909  -3.029  -2.457  1.00 98.68      A    C  
ATOM   2136  O   ALA A 270     -10.409  -3.528  -3.465  1.00 98.58      A    O  
ATOM   2137  CB  ALA A 270     -10.583  -3.585  -0.057  1.00 98.30      A    C  
ATOM   2138  N   LEU A 271      -9.479  -1.760  -2.430  1.00 98.64      A    N  
ATOM   2139  CA  LEU A 271      -9.564  -0.848  -3.580  1.00 98.64      A    C  
ATOM   2140  C   LEU A 271      -8.783  -1.384  -4.782  1.00 98.64      A    C  
ATOM   2141  O   LEU A 271      -9.315  -1.441  -5.889  1.00 98.60      A    O  
ATOM   2142  CB  LEU A 271      -9.041   0.545  -3.173  1.00 98.59      A    C  
ATOM   2143  CG  LEU A 271      -9.951   1.302  -2.194  1.00 98.12      A    C  
ATOM   2144  CD1 LEU A 271      -9.227   2.542  -1.682  1.00 97.55      A    C  
ATOM   2145  CD2 LEU A 271     -11.251   1.744  -2.855  1.00 97.38      A    C  
ATOM   2146  N   GLY A 272      -7.537  -1.813  -4.562  1.00 98.74      A    N  
ATOM   2147  CA  GLY A 272      -6.665  -2.316  -5.617  1.00 98.71      A    C  
ATOM   2148  C   GLY A 272      -7.172  -3.609  -6.254  1.00 98.84      A    C  
ATOM   2149  O   GLY A 272      -7.223  -3.695  -7.476  1.00 98.81      A    O  
ATOM   2150  N   PHE A 273      -7.591  -4.605  -5.467  1.00 98.89      A    N  
ATOM   2151  CA  PHE A 273      -8.151  -5.854  -5.995  1.00 98.89      A    C  
ATOM   2152  C   PHE A 273      -9.497  -5.628  -6.693  1.00 98.85      A    C  
ATOM   2153  O   PHE A 273      -9.728  -6.196  -7.767  1.00 98.62      A    O  
ATOM   2154  CB  PHE A 273      -8.322  -6.887  -4.875  1.00 98.79      A    C  
ATOM   2155  CG  PHE A 273      -7.045  -7.465  -4.288  1.00 98.78      A    C  
ATOM   2156  CD1 PHE A 273      -5.999  -7.902  -5.124  1.00 98.35      A    C  
ATOM   2157  CD2 PHE A 273      -6.936  -7.632  -2.898  1.00 98.32      A    C  
ATOM   2158  CE1 PHE A 273      -4.850  -8.483  -4.564  1.00 98.02      A    C  
ATOM   2159  CE2 PHE A 273      -5.785  -8.216  -2.339  1.00 97.94      A    C  
ATOM   2160  CZ  PHE A 273      -4.740  -8.643  -3.172  1.00 98.23      A    C  
ATOM   2161  N   HIS A 274     -10.359  -4.779  -6.128  1.00 98.75      A    N  
ATOM   2162  CA  HIS A 274     -11.627  -4.440  -6.754  1.00 98.71      A    C  
ATOM   2163  C   HIS A 274     -11.423  -3.730  -8.097  1.00 98.64      A    C  
ATOM   2164  O   HIS A 274     -12.087  -4.054  -9.085  1.00 98.48      A    O  
ATOM   2165  CB  HIS A 274     -12.464  -3.592  -5.788  1.00 98.61      A    C  
ATOM   2166  CG  HIS A 274     -13.815  -3.270  -6.356  1.00 98.36      A    C  
ATOM   2167  CD2 HIS A 274     -14.278  -2.043  -6.731  1.00 93.85      A    C  
ATOM   2168  ND1 HIS A 274     -14.811  -4.181  -6.632  1.00 92.59      A    N  
ATOM   2169  CE1 HIS A 274     -15.847  -3.501  -7.154  1.00 94.04      A    C  
ATOM   2170  NE2 HIS A 274     -15.563  -2.196  -7.241  1.00 95.18      A    N  
ATOM   2171  N   TRP A 275     -10.455  -2.790  -8.175  1.00 98.80      A    N  
ATOM   2172  CA  TRP A 275     -10.094  -2.130  -9.419  1.00 98.85      A    C  
ATOM   2173  C   TRP A 275      -9.483  -3.113 -10.426  1.00 98.73      A    C  
ATOM   2174  O   TRP A 275      -9.925  -3.155 -11.574  1.00 98.66      A    O  
ATOM   2175  CB  TRP A 275      -9.155  -0.956  -9.123  1.00 98.78      A    C  
ATOM   2176  CG  TRP A 275      -8.888  -0.095 -10.316  1.00 98.71      A    C  
ATOM   2177  CD1 TRP A 275      -9.641   0.951 -10.714  1.00 98.41      A    C  
ATOM   2178  CD2 TRP A 275      -7.834  -0.226 -11.305  1.00 98.68      A    C  
ATOM   2179  CE2 TRP A 275      -8.009   0.788 -12.295  1.00 98.48      A    C  
ATOM   2180  CE3 TRP A 275      -6.734  -1.101 -11.479  1.00 98.28      A    C  
ATOM   2181  NE1 TRP A 275      -9.123   1.481 -11.880  1.00 98.24      A    N  
ATOM   2182  CZ2 TRP A 275      -7.156   0.926 -13.387  1.00 98.01      A    C  
ATOM   2183  CZ3 TRP A 275      -5.870  -0.968 -12.579  1.00 97.96      A    C  
ATOM   2184  CH2 TRP A 275      -6.080   0.037 -13.532  1.00 97.74      A    C  
ATOM   2185  N   ALA A 276      -8.561  -3.961  -9.983  1.00 98.70      A    N  
ATOM   2186  CA  ALA A 276      -7.898  -4.957 -10.818  1.00 98.73      A    C  
ATOM   2187  C   ALA A 276      -8.870  -5.976 -11.429  1.00 98.61      A    C  
ATOM   2188  O   ALA A 276      -8.740  -6.333 -12.598  1.00 98.55      A    O  
ATOM   2189  CB  ALA A 276      -6.838  -5.670  -9.967  1.00 98.70      A    C  
ATOM   2190  N   LYS A 277      -9.867  -6.420 -10.671  1.00 98.72      A    N  
ATOM   2191  CA  LYS A 277     -10.940  -7.293 -11.175  1.00 98.68      A    C  
ATOM   2192  C   LYS A 277     -11.747  -6.631 -12.302  1.00 98.67      A    C  
ATOM   2193  O   LYS A 277     -12.140  -7.308 -13.243  1.00 98.32      A    O  
ATOM   2194  CB  LYS A 277     -11.853  -7.693 -10.003  1.00 98.22      A    C  
ATOM   2195  CG  LYS A 277     -12.990  -8.634 -10.429  1.00 96.75      A    C  
ATOM   2196  CD  LYS A 277     -14.069  -8.715  -9.357  1.00 94.83      A    C  
ATOM   2197  CE  LYS A 277     -15.287  -9.469  -9.903  1.00 90.84      A    C  
ATOM   2198  NZ  LYS A 277     -16.534  -9.036  -9.249  1.00 86.46      A    N1+
ATOM   2199  N   ARG A 278     -12.002  -5.324 -12.197  1.00 98.64      A    N  
ATOM   2200  CA  ARG A 278     -12.755  -4.548 -13.198  1.00 98.53      A    C  
ATOM   2201  C   ARG A 278     -11.920  -4.161 -14.415  1.00 98.41      A    C  
ATOM   2202  O   ARG A 278     -12.486  -3.916 -15.473  1.00 98.28      A    O  
ATOM   2203  CB  ARG A 278     -13.358  -3.297 -12.533  1.00 98.46      A    C  
ATOM   2204  CG  ARG A 278     -14.459  -3.639 -11.529  1.00 98.10      A    C  
ATOM   2205  CD  ARG A 278     -15.092  -2.372 -10.941  1.00 97.79      A    C  
ATOM   2206  NE  ARG A 278     -14.133  -1.616 -10.113  1.00 97.11      A    N  
ATOM   2207  CZ  ARG A 278     -13.769  -0.343 -10.237  1.00 97.60      A    C  
ATOM   2208  NH1 ARG A 278     -14.156   0.426 -11.211  1.00 94.96      A    N1+
ATOM   2209  NH2 ARG A 278     -12.990   0.197  -9.364  1.00 95.21      A    N  
ATOM   2210  N   HIS A 279     -10.594  -4.116 -14.283  1.00 98.51      A    N  
ATOM   2211  CA  HIS A 279      -9.643  -3.682 -15.303  1.00 98.41      A    C  
ATOM   2212  C   HIS A 279      -8.459  -4.663 -15.456  1.00 98.45      A    C  
ATOM   2213  O   HIS A 279      -7.300  -4.246 -15.367  1.00 98.07      A    O  
ATOM   2214  CB  HIS A 279      -9.162  -2.259 -14.954  1.00 98.40      A    C  
ATOM   2215  CG  HIS A 279     -10.286  -1.266 -14.823  1.00 98.37      A    C  
ATOM   2216  CD2 HIS A 279     -10.852  -0.809 -13.667  1.00 92.79      A    C  
ATOM   2217  ND1 HIS A 279     -10.959  -0.675 -15.872  1.00 91.25      A    N  
ATOM   2218  CE1 HIS A 279     -11.904   0.120 -15.346  1.00 93.49      A    C  
ATOM   2219  NE2 HIS A 279     -11.878   0.075 -14.010  1.00 95.28      A    N  
ATOM   2220  N   PRO A 280      -8.710  -5.973 -15.662  1.00 98.27      A    N  
ATOM   2221  CA  PRO A 280      -7.659  -6.990 -15.612  1.00 98.06      A    C  
ATOM   2222  C   PRO A 280      -6.561  -6.802 -16.671  1.00 97.90      A    C  
ATOM   2223  O   PRO A 280      -5.411  -7.174 -16.438  1.00 97.44      A    O  
ATOM   2224  CB  PRO A 280      -8.395  -8.327 -15.788  1.00 97.74      A    C  
ATOM   2225  CG  PRO A 280      -9.658  -7.945 -16.560  1.00 96.81      A    C  
ATOM   2226  CD  PRO A 280      -9.991  -6.575 -15.987  1.00 98.09      A    C  
ATOM   2227  N   GLU A 281      -6.889  -6.193 -17.804  1.00 97.98      A    N  
ATOM   2228  CA  GLU A 281      -5.951  -5.877 -18.888  1.00 97.79      A    C  
ATOM   2229  C   GLU A 281      -4.980  -4.733 -18.555  1.00 97.92      A    C  
ATOM   2230  O   GLU A 281      -3.915  -4.647 -19.159  1.00 97.37      A    O  
ATOM   2231  CB  GLU A 281      -6.739  -5.598 -20.183  1.00 97.25      A    C  
ATOM   2232  CG  GLU A 281      -7.509  -4.263 -20.268  1.00 92.46      A    C  
ATOM   2233  CD  GLU A 281      -8.702  -4.119 -19.286  1.00 85.37      A    C  
ATOM   2234  OE1 GLU A 281      -9.084  -2.968 -19.015  1.00 78.73      A    O  
ATOM   2235  OE2 GLU A 281      -9.188  -5.155 -18.789  1.00 79.22      A    O1-
ATOM   2236  N   ARG A 282      -5.330  -3.887 -17.572  1.00 98.04      A    N  
ATOM   2237  CA  ARG A 282      -4.523  -2.728 -17.142  1.00 98.20      A    C  
ATOM   2238  C   ARG A 282      -3.569  -3.068 -15.987  1.00 98.39      A    C  
ATOM   2239  O   ARG A 282      -2.741  -2.246 -15.623  1.00 98.07      A    O  
ATOM   2240  CB  ARG A 282      -5.444  -1.548 -16.772  1.00 98.24      A    C  
ATOM   2241  CG  ARG A 282      -6.287  -1.049 -17.955  1.00 97.80      A    C  
ATOM   2242  CD  ARG A 282      -7.309   0.024 -17.550  1.00 97.26      A    C  
ATOM   2243  NE  ARG A 282      -6.699   1.294 -17.109  1.00 95.89      A    N  
ATOM   2244  CZ  ARG A 282      -7.367   2.393 -16.748  1.00 96.11      A    C  
ATOM   2245  NH1 ARG A 282      -8.657   2.450 -16.686  1.00 92.72      A    N1+
ATOM   2246  NH2 ARG A 282      -6.749   3.496 -16.448  1.00 91.59      A    N  
ATOM   2247  N   VAL A 283      -3.662  -4.266 -15.412  1.00 98.38      A    N  
ATOM   2248  CA  VAL A 283      -2.856  -4.677 -14.257  1.00 98.42      A    C  
ATOM   2249  C   VAL A 283      -1.741  -5.623 -14.695  1.00 98.39      A    C  
ATOM   2250  O   VAL A 283      -1.992  -6.749 -15.121  1.00 97.81      A    O  
ATOM   2251  CB  VAL A 283      -3.716  -5.287 -13.148  1.00 98.21      A    C  
ATOM   2252  CG1 VAL A 283      -2.868  -5.650 -11.922  1.00 96.21      A    C  
ATOM   2253  CG2 VAL A 283      -4.775  -4.282 -12.692  1.00 96.02      A    C  
ATOM   2254  N   LYS A 284      -0.488  -5.184 -14.523  1.00 98.13      A    N  
ATOM   2255  CA  LYS A 284       0.694  -5.965 -14.915  1.00 97.91      A    C  
ATOM   2256  C   LYS A 284       1.289  -6.799 -13.779  1.00 98.15      A    C  
ATOM   2257  O   LYS A 284       2.098  -7.688 -14.035  1.00 97.80      A    O  
ATOM   2258  CB  LYS A 284       1.744  -5.039 -15.524  1.00 97.63      A    C  
ATOM   2259  CG  LYS A 284       1.251  -4.290 -16.772  1.00 96.52      A    C  
ATOM   2260  CD  LYS A 284       0.672  -5.227 -17.853  1.00 92.84      A    C  
ATOM   2261  CE  LYS A 284       0.376  -4.356 -19.054  1.00 89.23      A    C  
ATOM   2262  NZ  LYS A 284      -0.363  -5.034 -20.136  1.00 80.25      A    N1+
ATOM   2263  N   GLY A 285       0.889  -6.526 -12.557  1.00 98.07      A    N  
ATOM   2264  CA  GLY A 285       1.296  -7.275 -11.375  1.00 98.43      A    C  
ATOM   2265  C   GLY A 285       0.704  -6.665 -10.112  1.00 98.75      A    C  
ATOM   2266  O   GLY A 285       0.327  -5.494 -10.107  1.00 98.73      A    O  
ATOM   2267  N   ILE A 286       0.639  -7.453  -9.039  1.00 98.57      A    N  
ATOM   2268  CA  ILE A 286       0.123  -7.014  -7.741  1.00 98.75      A    C  
ATOM   2269  C   ILE A 286       1.068  -7.487  -6.635  1.00 98.78      A    C  
ATOM   2270  O   ILE A 286       1.181  -8.690  -6.385  1.00 98.74      A    O  
ATOM   2271  CB  ILE A 286      -1.325  -7.500  -7.492  1.00 98.78      A    C  
ATOM   2272  CG1 ILE A 286      -2.255  -7.230  -8.701  1.00 98.34      A    C  
ATOM   2273  CG2 ILE A 286      -1.864  -6.801  -6.235  1.00 98.37      A    C  
ATOM   2274  CD1 ILE A 286      -3.677  -7.768  -8.541  1.00 97.79      A    C  
ATOM   2275  N   ALA A 287       1.729  -6.542  -5.954  1.00 98.73      A    N  
ATOM   2276  CA  ALA A 287       2.389  -6.780  -4.682  1.00 98.72      A    C  
ATOM   2277  C   ALA A 287       1.430  -6.399  -3.549  1.00 98.88      A    C  
ATOM   2278  O   ALA A 287       0.825  -5.330  -3.591  1.00 98.79      A    O  
ATOM   2279  CB  ALA A 287       3.701  -5.993  -4.627  1.00 98.77      A    C  
ATOM   2280  N   PHE A 288       1.277  -7.258  -2.550  1.00 98.63      A    N  
ATOM   2281  CA  PHE A 288       0.295  -7.039  -1.491  1.00 98.63      A    C  
ATOM   2282  C   PHE A 288       0.736  -7.620  -0.158  1.00 98.64      A    C  
ATOM   2283  O   PHE A 288       1.531  -8.566  -0.100  1.00 98.45      A    O  
ATOM   2284  CB  PHE A 288      -1.083  -7.561  -1.921  1.00 98.50      A    C  
ATOM   2285  CG  PHE A 288      -1.142  -9.044  -2.228  1.00 98.58      A    C  
ATOM   2286  CD1 PHE A 288      -0.617  -9.549  -3.434  1.00 97.97      A    C  
ATOM   2287  CD2 PHE A 288      -1.751  -9.928  -1.317  1.00 97.86      A    C  
ATOM   2288  CE1 PHE A 288      -0.688 -10.924  -3.723  1.00 97.27      A    C  
ATOM   2289  CE2 PHE A 288      -1.821 -11.301  -1.615  1.00 97.24      A    C  
ATOM   2290  CZ  PHE A 288      -1.295 -11.797  -2.813  1.00 97.32      A    C  
ATOM   2291  N   MET A 289       0.224  -7.029   0.921  1.00 98.42      A    N  
ATOM   2292  CA  MET A 289       0.533  -7.406   2.294  1.00 98.46      A    C  
ATOM   2293  C   MET A 289      -0.638  -7.052   3.197  1.00 98.39      A    C  
ATOM   2294  O   MET A 289      -1.344  -6.094   2.904  1.00 97.88      A    O  
ATOM   2295  CB  MET A 289       1.814  -6.689   2.744  1.00 97.96      A    C  
ATOM   2296  CG  MET A 289       1.718  -5.156   2.765  1.00 97.45      A    C  
ATOM   2297  SD  MET A 289       3.338  -4.306   2.680  1.00 97.62      A    S  
ATOM   2298  CE  MET A 289       3.661  -4.431   0.910  1.00 94.48      A    C  
ATOM   2299  N   GLU A 290      -0.848  -7.816   4.276  1.00 98.00      A    N  
ATOM   2300  CA  GLU A 290      -1.893  -7.572   5.284  1.00 98.03      A    C  
ATOM   2301  C   GLU A 290      -3.199  -7.031   4.661  1.00 97.99      A    C  
ATOM   2302  O   GLU A 290      -3.614  -5.903   4.870  1.00 96.84      A    O  
ATOM   2303  CB  GLU A 290      -1.329  -6.676   6.395  1.00 97.75      A    C  
ATOM   2304  CG  GLU A 290      -0.329  -7.419   7.302  1.00 96.67      A    C  
ATOM   2305  CD  GLU A 290      -1.008  -8.532   8.114  1.00 97.37      A    C  
ATOM   2306  OE1 GLU A 290      -0.607  -9.713   7.977  1.00 94.04      A    O  
ATOM   2307  OE2 GLU A 290      -1.974  -8.232   8.845  1.00 94.86      A    O1-
ATOM   2308  N   PHE A 291      -3.793  -7.843   3.782  1.00 97.75      A    N  
ATOM   2309  CA  PHE A 291      -4.864  -7.426   2.885  1.00 97.78      A    C  
ATOM   2310  C   PHE A 291      -6.250  -7.825   3.389  1.00 97.62      A    C  
ATOM   2311  O   PHE A 291      -6.404  -8.795   4.132  1.00 96.65      A    O  
ATOM   2312  CB  PHE A 291      -4.587  -7.949   1.471  1.00 97.27      A    C  
ATOM   2313  CG  PHE A 291      -4.781  -9.438   1.298  1.00 97.59      A    C  
ATOM   2314  CD1 PHE A 291      -3.698 -10.318   1.473  1.00 96.07      A    C  
ATOM   2315  CD2 PHE A 291      -6.047  -9.952   0.949  1.00 96.22      A    C  
ATOM   2316  CE1 PHE A 291      -3.891 -11.701   1.309  1.00 94.43      A    C  
ATOM   2317  CE2 PHE A 291      -6.228 -11.333   0.789  1.00 94.55      A    C  
ATOM   2318  CZ  PHE A 291      -5.157 -12.212   0.965  1.00 94.39      A    C  
ATOM   2319  N   ILE A 292      -7.279  -7.103   2.923  1.00 97.65      A    N  
ATOM   2320  CA  ILE A 292      -8.667  -7.376   3.295  1.00 97.71      A    C  
ATOM   2321  C   ILE A 292      -9.159  -8.653   2.612  1.00 97.57      A    C  
ATOM   2322  O   ILE A 292      -9.199  -8.760   1.389  1.00 96.83      A    O  
ATOM   2323  CB  ILE A 292      -9.589  -6.175   2.993  1.00 97.33      A    C  
ATOM   2324  CG1 ILE A 292      -9.109  -4.862   3.652  1.00 95.60      A    C  
ATOM   2325  CG2 ILE A 292     -11.040  -6.473   3.401  1.00 96.79      A    C  
ATOM   2326  CD1 ILE A 292      -9.028  -4.874   5.180  1.00 90.96      A    C  
ATOM   2327  N   ARG A 293      -9.585  -9.617   3.435  1.00 97.10      A    N  
ATOM   2328  CA  ARG A 293     -10.248 -10.869   3.047  1.00 95.94      A    C  
ATOM   2329  C   ARG A 293     -11.517 -11.056   3.882  1.00 95.85      A    C  
ATOM   2330  O   ARG A 293     -11.613 -10.445   4.938  1.00 95.25      A    O  
ATOM   2331  CB  ARG A 293      -9.270 -12.050   3.202  1.00 94.40      A    C  
ATOM   2332  CG  ARG A 293      -8.847 -12.300   4.664  1.00 92.93      A    C  
ATOM   2333  CD  ARG A 293      -7.982 -13.557   4.781  1.00 91.79      A    C  
ATOM   2334  NE  ARG A 293      -7.622 -13.834   6.178  1.00 88.58      A    N  
ATOM   2335  CZ  ARG A 293      -8.335 -14.509   7.076  1.00 87.98      A    C  
ATOM   2336  NH1 ARG A 293      -9.490 -15.046   6.801  1.00 80.68      A    N1+
ATOM   2337  NH2 ARG A 293      -7.875 -14.652   8.287  1.00 81.25      A    N  
ATOM   2338  N   PRO A 294     -12.464 -11.918   3.475  1.00 95.02      A    N  
ATOM   2339  CA  PRO A 294     -13.581 -12.256   4.333  1.00 93.65      A    C  
ATOM   2340  C   PRO A 294     -13.078 -12.925   5.616  1.00 94.39      A    C  
ATOM   2341  O   PRO A 294     -12.208 -13.798   5.565  1.00 93.20      A    O  
ATOM   2342  CB  PRO A 294     -14.500 -13.180   3.528  1.00 92.06      A    C  
ATOM   2343  CG  PRO A 294     -14.045 -12.987   2.081  1.00 89.26      A    C  
ATOM   2344  CD  PRO A 294     -12.557 -12.654   2.238  1.00 91.45      A    C  
ATOM   2345  N   ILE A 295     -13.635 -12.520   6.759  1.00 93.77      A    N  
ATOM   2346  CA  ILE A 295     -13.363 -13.106   8.076  1.00 93.17      A    C  
ATOM   2347  C   ILE A 295     -14.659 -13.781   8.526  1.00 93.95      A    C  
ATOM   2348  O   ILE A 295     -15.598 -13.094   8.920  1.00 93.49      A    O  
ATOM   2349  CB  ILE A 295     -12.844 -12.034   9.063  1.00 92.63      A    C  
ATOM   2350  CG1 ILE A 295     -11.529 -11.415   8.534  1.00 90.86      A    C  
ATOM   2351  CG2 ILE A 295     -12.630 -12.676  10.453  1.00 90.94      A    C  
ATOM   2352  CD1 ILE A 295     -11.054 -10.207   9.334  1.00 84.14      A    C  
ATOM   2353  N   PRO A 296     -14.760 -15.126   8.437  1.00 93.51      A    N  
ATOM   2354  CA  PRO A 296     -16.027 -15.828   8.603  1.00 93.24      A    C  
ATOM   2355  C   PRO A 296     -16.679 -15.646   9.975  1.00 94.48      A    C  
ATOM   2356  O   PRO A 296     -17.904 -15.613  10.072  1.00 92.75      A    O  
ATOM   2357  CB  PRO A 296     -15.714 -17.299   8.337  1.00 91.37      A    C  
ATOM   2358  CG  PRO A 296     -14.532 -17.247   7.386  1.00 89.08      A    C  
ATOM   2359  CD  PRO A 296     -13.755 -16.036   7.887  1.00 91.63      A    C  
ATOM   2360  N   THR A 297     -15.876 -15.547  11.033  1.00 93.75      A    N  
ATOM   2361  CA  THR A 297     -16.365 -15.418  12.414  1.00 93.69      A    C  
ATOM   2362  C   THR A 297     -15.512 -14.438  13.216  1.00 93.26      A    C  
ATOM   2363  O   THR A 297     -14.353 -14.181  12.887  1.00 92.33      A    O  
ATOM   2364  CB  THR A 297     -16.390 -16.774  13.137  1.00 93.54      A    C  
ATOM   2365  CG2 THR A 297     -17.123 -17.873  12.371  1.00 90.34      A    C  
ATOM   2366  OG1 THR A 297     -15.090 -17.240  13.390  1.00 91.69      A    O  
ATOM   2367  N   TRP A 298     -16.067 -13.917  14.311  1.00 94.67      A    N  
ATOM   2368  CA  TRP A 298     -15.317 -13.078  15.248  1.00 93.48      A    C  
ATOM   2369  C   TRP A 298     -14.202 -13.828  15.995  1.00 92.43      A    C  
ATOM   2370  O   TRP A 298     -13.280 -13.182  16.469  1.00 89.70      A    O  
ATOM   2371  CB  TRP A 298     -16.289 -12.443  16.250  1.00 92.71      A    C  
ATOM   2372  CG  TRP A 298     -17.081 -11.301  15.695  1.00 92.98      A    C  
ATOM   2373  CD1 TRP A 298     -18.379 -11.337  15.319  1.00 91.25      A    C  
ATOM   2374  CD2 TRP A 298     -16.613  -9.949  15.424  1.00 92.78      A    C  
ATOM   2375  CE2 TRP A 298     -17.698  -9.209  14.870  1.00 90.60      A    C  
ATOM   2376  CE3 TRP A 298     -15.383  -9.282  15.571  1.00 90.29      A    C  
ATOM   2377  NE1 TRP A 298     -18.752 -10.099  14.832  1.00 89.78      A    N  
ATOM   2378  CZ2 TRP A 298     -17.563  -7.859  14.484  1.00 90.03      A    C  
ATOM   2379  CZ3 TRP A 298     -15.236  -7.936  15.187  1.00 89.18      A    C  
ATOM   2380  CH2 TRP A 298     -16.324  -7.225  14.645  1.00 88.75      A    C  
ATOM   2381  N   ASP A 299     -14.247 -15.159  16.056  1.00 91.94      A    N  
ATOM   2382  CA  ASP A 299     -13.170 -15.969  16.650  1.00 90.39      A    C  
ATOM   2383  C   ASP A 299     -11.937 -16.074  15.732  1.00 89.00      A    C  
ATOM   2384  O   ASP A 299     -10.865 -16.477  16.182  1.00 86.43      A    O  
ATOM   2385  CB  ASP A 299     -13.696 -17.381  16.968  1.00 90.27      A    C  
ATOM   2386  CG  ASP A 299     -14.789 -17.444  18.044  1.00 87.82      A    C  
ATOM   2387  OD1 ASP A 299     -14.869 -16.539  18.908  1.00 83.16      A    O  
ATOM   2388  OD2 ASP A 299     -15.545 -18.448  18.023  1.00 84.41      A    O1-
ATOM   2389  N   GLU A 300     -12.084 -15.751  14.446  1.00 90.82      A    N  
ATOM   2390  CA  GLU A 300     -10.997 -15.713  13.455  1.00 88.61      A    C  
ATOM   2391  C   GLU A 300     -10.392 -14.316  13.272  1.00 88.00      A    C  
ATOM   2392  O   GLU A 300      -9.431 -14.175  12.509  1.00 84.42      A    O  
ATOM   2393  CB  GLU A 300     -11.522 -16.229  12.105  1.00 87.07      A    C  
ATOM   2394  CG  GLU A 300     -11.796 -17.736  12.075  1.00 82.14      A    C  
ATOM   2395  CD  GLU A 300     -12.333 -18.168  10.712  1.00 78.32      A    C  
ATOM   2396  OE1 GLU A 300     -13.428 -18.763  10.674  1.00 72.18      A    O  
ATOM   2397  OE2 GLU A 300     -11.655 -17.887   9.696  1.00 72.46      A    O1-
ATOM   2398  N   TRP A 301     -10.970 -13.303  13.912  1.00 90.67      A    N  
ATOM   2399  CA  TRP A 301     -10.453 -11.942  14.009  1.00 88.82      A    C  
ATOM   2400  C   TRP A 301      -9.460 -11.837  15.181  1.00 84.21      A    C  
ATOM   2401  O   TRP A 301      -8.369 -11.264  14.960  1.00 77.43      A    O  
ATOM   2402  CB  TRP A 301     -11.628 -10.974  14.188  1.00 86.60      A    C  
ATOM   2403  CG  TRP A 301     -11.213  -9.550  14.348  1.00 84.84      A    C  
ATOM   2404  CD1 TRP A 301     -11.127  -8.886  15.520  1.00 81.36      A    C  
ATOM   2405  CD2 TRP A 301     -10.745  -8.623  13.329  1.00 86.47      A    C  
ATOM   2406  CE2 TRP A 301     -10.381  -7.396  13.966  1.00 85.44      A    C  
ATOM   2407  CE3 TRP A 301     -10.571  -8.688  11.941  1.00 79.53      A    C  
ATOM   2408  NE1 TRP A 301     -10.644  -7.610  15.304  1.00 80.19      A    N  
ATOM   2409  CZ2 TRP A 301      -9.864  -6.305  13.259  1.00 80.52      A    C  
ATOM   2410  CZ3 TRP A 301     -10.052  -7.591  11.214  1.00 76.70      A    C  
ATOM   2411  CH2 TRP A 301      -9.698  -6.399  11.864  1.00 77.74      A    C  
ATOM   2412  OXT TRP A 301      -9.832 -12.267  16.258  1.00 79.04      A    O1-
TER   
END
