# Supplementary material for: Improving split‐HaloTag through computational protein engineering
Source: Protein Sci. 2025 Apr 18;34(5):e70123. doi: 10.1002/pro.70123 (PMC12006747; doi:10.1002/pro.70123)
Supplement: Supplementary file 1 — Data S1. Supporting Information [file PRO-34-e70123-s001.zip › Structures_rev/input_structure.pdb]

ATOM      1  N   GLY A   1      17.300  26.144  27.460  1.00  0.00           N  
ATOM      2  CA  GLY A   1      16.677  27.081  26.484  1.00  0.00           C  
ATOM      3  C   GLY A   1      17.718  27.954  25.802  1.00  0.00           C  
ATOM      4  O   GLY A   1      18.043  27.683  24.630  1.00  0.00           O  
ATOM      5 1H   GLY A   1      16.589  25.587  27.889  1.00  0.00           H  
ATOM      6 2H   GLY A   1      17.948  25.549  26.984  1.00  0.00           H  
ATOM      7 3H   GLY A   1      17.782  26.666  28.163  1.00  0.00           H  
ATOM      8 1HA  GLY A   1      16.130  26.512  25.732  1.00  0.00           H  
ATOM      9 2HA  GLY A   1      15.953  27.713  26.998  1.00  0.00           H  
ATOM     10  N   ASP A   2      18.269  28.925  26.543  1.00  0.00           N  
ATOM     11  CA  ASP A   2      19.253  29.940  26.074  1.00  0.00           C  
ATOM     12  C   ASP A   2      20.518  29.262  25.507  1.00  0.00           C  
ATOM     13  O   ASP A   2      21.022  29.860  24.555  1.00  0.00           O  
ATOM     14  CB  ASP A   2      19.644  30.884  27.214  1.00  0.00           C  
ATOM     15  CG  ASP A   2      18.524  31.840  27.602  1.00  0.00           C  
ATOM     16  OD1 ASP A   2      17.577  31.946  26.860  1.00  0.00           O  
ATOM     17  OD2 ASP A   2      18.627  32.453  28.637  1.00  0.00           O1-
ATOM     18  H   ASP A   2      17.967  28.941  27.507  1.00  0.00           H  
ATOM     19  HA  ASP A   2      18.852  30.425  25.184  1.00  0.00           H  
ATOM     20 1HB  ASP A   2      19.924  30.299  28.091  1.00  0.00           H  
ATOM     21 2HB  ASP A   2      20.516  31.469  26.919  1.00  0.00           H  
ATOM     22  N   VAL A   3      21.038  28.157  26.081  1.00  0.00           N  
ATOM     23  CA  VAL A   3      22.257  27.446  25.550  1.00  0.00           C  
ATOM     24  C   VAL A   3      21.955  26.865  24.159  1.00  0.00           C  
ATOM     25  O   VAL A   3      22.737  27.106  23.210  1.00  0.00           O  
ATOM     26  CB  VAL A   3      22.692  26.307  26.491  1.00  0.00           C  
ATOM     27  CG1 VAL A   3      23.792  25.475  25.848  1.00  0.00           C  
ATOM     28  CG2 VAL A   3      23.158  26.882  27.820  1.00  0.00           C  
ATOM     29  H   VAL A   3      20.579  27.798  26.906  1.00  0.00           H  
ATOM     30  HA  VAL A   3      23.063  28.173  25.443  1.00  0.00           H  
ATOM     31  HB  VAL A   3      21.844  25.643  26.659  1.00  0.00           H  
ATOM     32 1HG1 VAL A   3      24.086  24.674  26.527  1.00  0.00           H  
ATOM     33 2HG1 VAL A   3      23.424  25.044  24.917  1.00  0.00           H  
ATOM     34 3HG1 VAL A   3      24.653  26.109  25.641  1.00  0.00           H  
ATOM     35 1HG2 VAL A   3      23.463  26.071  28.481  1.00  0.00           H  
ATOM     36 2HG2 VAL A   3      24.002  27.550  27.651  1.00  0.00           H  
ATOM     37 3HG2 VAL A   3      22.342  27.439  28.282  1.00  0.00           H  
ATOM     38  N   GLY A   4      20.886  26.083  24.012  1.00  0.00           N  
ATOM     39  CA  GLY A   4      20.574  25.576  22.658  1.00  0.00           C  
ATOM     40  C   GLY A   4      20.335  26.703  21.657  1.00  0.00           C  
ATOM     41  O   GLY A   4      20.742  26.568  20.487  1.00  0.00           O  
ATOM     42  H   GLY A   4      20.287  25.826  24.784  1.00  0.00           H  
ATOM     43 1HA  GLY A   4      21.396  24.953  22.304  1.00  0.00           H  
ATOM     44 2HA  GLY A   4      19.688  24.944  22.701  1.00  0.00           H  
ATOM     45  N   ARG A   5      19.668  27.782  22.038  1.00  0.00           N  
ATOM     46  CA  ARG A   5      19.413  28.926  21.121  1.00  0.00           C  
ATOM     47  C   ARG A   5      20.753  29.504  20.652  1.00  0.00           C  
ATOM     48  O   ARG A   5      20.902  29.767  19.452  1.00  0.00           O  
ATOM     49  CB  ARG A   5      18.600  30.016  21.804  1.00  0.00           C  
ATOM     50  CG  ARG A   5      18.228  31.190  20.912  1.00  0.00           C  
ATOM     51  CD  ARG A   5      17.246  32.089  21.569  1.00  0.00           C  
ATOM     52  NE  ARG A   5      15.936  31.470  21.685  1.00  0.00           N  
ATOM     53  CZ  ARG A   5      15.064  31.327  20.668  1.00  0.00           C  
ATOM     54  NH1 ARG A   5      15.377  31.763  19.468  1.00  0.00           N1+
ATOM     55  NH2 ARG A   5      13.894  30.748  20.877  1.00  0.00           N  
ATOM     56  H   ARG A   5      19.322  27.825  22.986  1.00  0.00           H  
ATOM     57  HA  ARG A   5      18.913  28.549  20.228  1.00  0.00           H  
ATOM     58 1HB  ARG A   5      17.675  29.590  22.191  1.00  0.00           H  
ATOM     59 2HB  ARG A   5      19.159  30.410  22.652  1.00  0.00           H  
ATOM     60 1HG  ARG A   5      19.122  31.768  20.680  1.00  0.00           H  
ATOM     61 2HG  ARG A   5      17.786  30.818  19.986  1.00  0.00           H  
ATOM     62 1HD  ARG A   5      17.595  32.339  22.571  1.00  0.00           H  
ATOM     63 2HD  ARG A   5      17.141  33.002  20.984  1.00  0.00           H  
ATOM     64  HE  ARG A   5      15.659  31.122  22.594  1.00  0.00           H  
ATOM     65 1HH1 ARG A   5      16.271  32.205  19.309  1.00  0.00           H  
ATOM     66 2HH1 ARG A   5      14.724  31.655  18.706  1.00  0.00           H  
ATOM     67 1HH2 ARG A   5      13.654  30.413  21.799  1.00  0.00           H  
ATOM     68 2HH2 ARG A   5      13.241  30.641  20.115  1.00  0.00           H  
ATOM     69  N   LYS A   6      21.738  29.648  21.533  1.00  0.00           N  
ATOM     70  CA  LYS A   6      23.049  30.197  21.114  1.00  0.00           C  
ATOM     71  C   LYS A   6      23.679  29.183  20.157  1.00  0.00           C  
ATOM     72  O   LYS A   6      24.139  29.590  19.076  1.00  0.00           O  
ATOM     73  CB  LYS A   6      23.965  30.461  22.310  1.00  0.00           C  
ATOM     74  CG  LYS A   6      23.545  31.642  23.175  1.00  0.00           C  
ATOM     75  CD  LYS A   6      24.469  31.805  24.373  1.00  0.00           C  
ATOM     76  CE  LYS A   6      24.035  32.968  25.253  1.00  0.00           C  
ATOM     77  NZ  LYS A   6      24.911  33.120  26.446  1.00  0.00           N1+
ATOM     78  H   LYS A   6      21.601  29.384  22.498  1.00  0.00           H  
ATOM     79  HA  LYS A   6      22.880  31.149  20.609  1.00  0.00           H  
ATOM     80 1HB  LYS A   6      23.998  29.575  22.945  1.00  0.00           H  
ATOM     81 2HB  LYS A   6      24.979  30.649  21.957  1.00  0.00           H  
ATOM     82 1HG  LYS A   6      23.569  32.556  22.581  1.00  0.00           H  
ATOM     83 2HG  LYS A   6      22.527  31.488  23.531  1.00  0.00           H  
ATOM     84 1HD  LYS A   6      24.463  30.890  24.965  1.00  0.00           H  
ATOM     85 2HD  LYS A   6      25.486  31.986  24.025  1.00  0.00           H  
ATOM     86 1HE  LYS A   6      24.065  33.891  24.676  1.00  0.00           H  
ATOM     87 2HE  LYS A   6      23.010  32.808  25.588  1.00  0.00           H  
ATOM     88 1HZ  LYS A   6      24.590  33.899  27.003  1.00  0.00           H  
ATOM     89 2HZ  LYS A   6      24.876  32.275  26.999  1.00  0.00           H  
ATOM     90 3HZ  LYS A   6      25.861  33.288  26.148  1.00  0.00           H  
ATOM     91  N   LEU A   7      23.632  27.894  20.505  1.00  0.00           N  
ATOM     92  CA  LEU A   7      24.317  26.850  19.696  1.00  0.00           C  
ATOM     93  C   LEU A   7      23.671  26.843  18.305  1.00  0.00           C  
ATOM     94  O   LEU A   7      24.364  26.587  17.310  1.00  0.00           O  
ATOM     95  CB  LEU A   7      24.196  25.467  20.347  1.00  0.00           C  
ATOM     96  CG  LEU A   7      24.971  25.278  21.657  1.00  0.00           C  
ATOM     97  CD1 LEU A   7      24.590  23.944  22.286  1.00  0.00           C  
ATOM     98  CD2 LEU A   7      26.465  25.344  21.378  1.00  0.00           C  
ATOM     99  H   LEU A   7      23.122  27.619  21.332  1.00  0.00           H  
ATOM    100  HA  LEU A   7      25.376  27.098  19.636  1.00  0.00           H  
ATOM    101 1HB  LEU A   7      23.145  25.270  20.553  1.00  0.00           H  
ATOM    102 2HB  LEU A   7      24.552  24.717  19.640  1.00  0.00           H  
ATOM    103  HG  LEU A   7      24.698  26.067  22.359  1.00  0.00           H  
ATOM    104 1HD1 LEU A   7      25.141  23.810  23.217  1.00  0.00           H  
ATOM    105 2HD1 LEU A   7      23.520  23.932  22.493  1.00  0.00           H  
ATOM    106 3HD1 LEU A   7      24.837  23.135  21.599  1.00  0.00           H  
ATOM    107 1HD2 LEU A   7      27.016  25.210  22.309  1.00  0.00           H  
ATOM    108 2HD2 LEU A   7      26.739  24.554  20.678  1.00  0.00           H  
ATOM    109 3HD2 LEU A   7      26.712  26.314  20.946  1.00  0.00           H  
ATOM    110  N   ILE A   8      22.345  26.950  18.237  1.00  0.00           N  
ATOM    111  CA  ILE A   8      21.626  26.768  16.949  1.00  0.00           C  
ATOM    112  C   ILE A   8      21.551  28.083  16.181  1.00  0.00           C  
ATOM    113  O   ILE A   8      21.841  28.088  14.985  1.00  0.00           O  
ATOM    114  CB  ILE A   8      20.242  26.127  17.178  1.00  0.00           C  
ATOM    115  CG1 ILE A   8      20.364  24.716  17.750  1.00  0.00           C  
ATOM    116  CG2 ILE A   8      19.409  26.205  15.923  1.00  0.00           C  
ATOM    117  CD1 ILE A   8      19.048  24.087  18.175  1.00  0.00           C  
ATOM    118  H   ILE A   8      21.815  27.159  19.071  1.00  0.00           H  
ATOM    119  HA  ILE A   8      22.214  26.104  16.316  1.00  0.00           H  
ATOM    120  HB  ILE A   8      19.726  26.654  17.980  1.00  0.00           H  
ATOM    121 1HG1 ILE A   8      20.822  24.061  17.008  1.00  0.00           H  
ATOM    122 2HG1 ILE A   8      21.021  24.731  18.620  1.00  0.00           H  
ATOM    123 1HG2 ILE A   8      18.436  25.747  16.103  1.00  0.00           H  
ATOM    124 2HG2 ILE A   8      19.272  27.248  15.642  1.00  0.00           H  
ATOM    125 3HG2 ILE A   8      19.915  25.675  15.116  1.00  0.00           H  
ATOM    126 1HD1 ILE A   8      19.233  23.087  18.569  1.00  0.00           H  
ATOM    127 2HD1 ILE A   8      18.585  24.701  18.948  1.00  0.00           H  
ATOM    128 3HD1 ILE A   8      18.382  24.021  17.316  1.00  0.00           H  
ATOM    129  N   ILE A   9      21.152  29.175  16.824  1.00  0.00           N  
ATOM    130  CA  ILE A   9      20.835  30.411  16.079  1.00  0.00           C  
ATOM    131  C   ILE A   9      22.146  31.123  15.712  1.00  0.00           C  
ATOM    132  O   ILE A   9      22.294  31.567  14.549  1.00  0.00           O  
ATOM    133  CB  ILE A   9      19.937  31.355  16.900  1.00  0.00           C  
ATOM    134  CG1 ILE A   9      18.634  30.650  17.285  1.00  0.00           C  
ATOM    135  CG2 ILE A   9      19.647  32.627  16.118  1.00  0.00           C  
ATOM    136  CD1 ILE A   9      17.845  30.136  16.103  1.00  0.00           C  
ATOM    137  H   ILE A   9      21.062  29.170  17.830  1.00  0.00           H  
ATOM    138  HA  ILE A   9      20.300  30.140  15.170  1.00  0.00           H  
ATOM    139  HB  ILE A   9      20.440  31.618  17.830  1.00  0.00           H  
ATOM    140 1HG1 ILE A   9      18.856  29.808  17.940  1.00  0.00           H  
ATOM    141 2HG1 ILE A   9      17.999  31.339  17.844  1.00  0.00           H  
ATOM    142 1HG2 ILE A   9      19.011  33.282  16.713  1.00  0.00           H  
ATOM    143 2HG2 ILE A   9      20.583  33.137  15.893  1.00  0.00           H  
ATOM    144 3HG2 ILE A   9      19.139  32.374  15.187  1.00  0.00           H  
ATOM    145 1HD1 ILE A   9      16.935  29.649  16.456  1.00  0.00           H  
ATOM    146 2HD1 ILE A   9      17.581  30.969  15.451  1.00  0.00           H  
ATOM    147 3HD1 ILE A   9      18.448  29.417  15.549  1.00  0.00           H  
ATOM    148  N   ASP A  10      23.091  31.235  16.656  1.00  0.00           N  
ATOM    149  CA  ASP A  10      24.274  32.085  16.359  1.00  0.00           C  
ATOM    150  C   ASP A  10      25.395  31.206  15.829  1.00  0.00           C  
ATOM    151  O   ASP A  10      26.036  31.620  14.859  1.00  0.00           O  
ATOM    152  CB  ASP A  10      24.751  32.840  17.602  1.00  0.00           C  
ATOM    153  CG  ASP A  10      23.728  33.846  18.113  1.00  0.00           C  
ATOM    154  OD1 ASP A  10      23.297  34.670  17.340  1.00  0.00           O  
ATOM    155  OD2 ASP A  10      23.387  33.782  19.270  1.00  0.00           O1-
ATOM    156  H   ASP A  10      23.032  30.769  17.550  1.00  0.00           H  
ATOM    157  HA  ASP A  10      24.000  32.799  15.582  1.00  0.00           H  
ATOM    158 1HB  ASP A  10      24.968  32.129  18.399  1.00  0.00           H  
ATOM    159 2HB  ASP A  10      25.676  33.369  17.373  1.00  0.00           H  
ATOM    160  N   GLN A  11      25.619  30.046  16.423  1.00  0.00           N  
ATOM    161  CA  GLN A  11      26.776  29.190  16.024  1.00  0.00           C  
ATOM    162  C   GLN A  11      26.414  28.255  14.878  1.00  0.00           C  
ATOM    163  O   GLN A  11      27.315  27.588  14.355  1.00  0.00           O  
ATOM    164  CB  GLN A  11      27.281  28.365  17.210  1.00  0.00           C  
ATOM    165  CG  GLN A  11      27.857  29.195  18.345  1.00  0.00           C  
ATOM    166  CD  GLN A  11      28.366  28.338  19.488  1.00  0.00           C  
ATOM    167  NE2 GLN A  11      28.218  28.835  20.711  1.00  0.00           N  
ATOM    168  OE1 GLN A  11      28.887  27.239  19.275  1.00  0.00           O  
ATOM    169  H   GLN A  11      25.002  29.728  17.157  1.00  0.00           H  
ATOM    170  HA  GLN A  11      27.574  29.837  15.660  1.00  0.00           H  
ATOM    171 1HB  GLN A  11      26.463  27.768  17.613  1.00  0.00           H  
ATOM    172 2HB  GLN A  11      28.054  27.676  16.871  1.00  0.00           H  
ATOM    173 1HG  GLN A  11      28.690  29.785  17.963  1.00  0.00           H  
ATOM    174 2HG  GLN A  11      27.080  29.854  18.731  1.00  0.00           H  
ATOM    175 1HE2 GLN A  11      28.535  28.315  21.505  1.00  0.00           H  
ATOM    176 2HE2 GLN A  11      27.790  29.730  20.839  1.00  0.00           H  
ATOM    177  N   ASN A  12      25.133  28.125  14.526  1.00  0.00           N  
ATOM    178  CA  ASN A  12      24.670  27.255  13.419  1.00  0.00           C  
ATOM    179  C   ASN A  12      25.085  25.805  13.657  1.00  0.00           C  
ATOM    180  O   ASN A  12      25.330  25.067  12.667  1.00  0.00           O  
ATOM    181  CB  ASN A  12      25.200  27.744  12.084  1.00  0.00           C  
ATOM    182  CG  ASN A  12      24.333  27.325  10.930  1.00  0.00           C  
ATOM    183  ND2 ASN A  12      24.930  27.176   9.775  1.00  0.00           N  
ATOM    184  OD1 ASN A  12      23.120  27.137  11.084  1.00  0.00           O  
ATOM    185  H   ASN A  12      24.453  28.656  15.052  1.00  0.00           H  
ATOM    186  HA  ASN A  12      23.579  27.244  13.421  1.00  0.00           H  
ATOM    187 1HB  ASN A  12      25.268  28.833  12.096  1.00  0.00           H  
ATOM    188 2HB  ASN A  12      26.206  27.355  11.927  1.00  0.00           H  
ATOM    189 1HD2 ASN A  12      24.403  26.898   8.971  1.00  0.00           H  
ATOM    190 2HD2 ASN A  12      25.913  27.339   9.696  1.00  0.00           H  
ATOM    191  N   VAL A  13      25.160  25.365  14.895  1.00  0.00           N  
ATOM    192  CA  VAL A  13      25.612  23.985  15.225  1.00  0.00           C  
ATOM    193  C   VAL A  13      24.683  22.948  14.613  1.00  0.00           C  
ATOM    194  O   VAL A  13      25.153  21.888  14.251  1.00  0.00           O  
ATOM    195  CB  VAL A  13      25.662  23.774  16.750  1.00  0.00           C  
ATOM    196  CG1 VAL A  13      25.863  22.302  17.077  1.00  0.00           C  
ATOM    197  CG2 VAL A  13      26.774  24.618  17.353  1.00  0.00           C  
ATOM    198  H   VAL A  13      24.901  25.991  15.644  1.00  0.00           H  
ATOM    199  HA  VAL A  13      26.592  23.825  14.774  1.00  0.00           H  
ATOM    200  HB  VAL A  13      24.705  24.071  17.179  1.00  0.00           H  
ATOM    201 1HG1 VAL A  13      25.895  22.171  18.159  1.00  0.00           H  
ATOM    202 2HG1 VAL A  13      25.037  21.722  16.666  1.00  0.00           H  
ATOM    203 3HG1 VAL A  13      26.801  21.958  16.643  1.00  0.00           H  
ATOM    204 1HG2 VAL A  13      26.802  24.464  18.432  1.00  0.00           H  
ATOM    205 2HG2 VAL A  13      27.730  24.325  16.919  1.00  0.00           H  
ATOM    206 3HG2 VAL A  13      26.587  25.671  17.142  1.00  0.00           H  
ATOM    207  N   PHE A  14      23.370  23.195  14.491  1.00  0.00           N  
ATOM    208  CA  PHE A  14      22.442  22.151  14.043  1.00  0.00           C  
ATOM    209  C   PHE A  14      22.762  21.783  12.596  1.00  0.00           C  
ATOM    210  O   PHE A  14      22.426  20.703  12.138  1.00  0.00           O  
ATOM    211  CB  PHE A  14      20.990  22.619  14.158  1.00  0.00           C  
ATOM    212  CG  PHE A  14      20.007  21.502  14.362  1.00  0.00           C  
ATOM    213  CD1 PHE A  14      19.671  21.079  15.639  1.00  0.00           C  
ATOM    214  CD2 PHE A  14      19.417  20.870  13.277  1.00  0.00           C  
ATOM    215  CE1 PHE A  14      18.767  20.051  15.828  1.00  0.00           C  
ATOM    216  CE2 PHE A  14      18.512  19.843  13.463  1.00  0.00           C  
ATOM    217  CZ  PHE A  14      18.187  19.433  14.741  1.00  0.00           C  
ATOM    218  H   PHE A  14      23.010  24.113  14.710  1.00  0.00           H  
ATOM    219  HA  PHE A  14      22.654  21.237  14.599  1.00  0.00           H  
ATOM    220 1HB  PHE A  14      20.896  23.311  14.993  1.00  0.00           H  
ATOM    221 2HB  PHE A  14      20.709  23.158  13.253  1.00  0.00           H  
ATOM    222  HD1 PHE A  14      20.129  21.568  16.499  1.00  0.00           H  
ATOM    223  HD2 PHE A  14      19.674  21.194  12.268  1.00  0.00           H  
ATOM    224  HE1 PHE A  14      18.512  19.729  16.838  1.00  0.00           H  
ATOM    225  HE2 PHE A  14      18.055  19.356  12.602  1.00  0.00           H  
ATOM    226  HZ  PHE A  14      17.476  18.622  14.888  1.00  0.00           H  
ATOM    227  N   ILE A  15      23.396  22.700  11.855  1.00  0.00           N  
ATOM    228  CA  ILE A  15      23.686  22.491  10.413  1.00  0.00           C  
ATOM    229  C   ILE A  15      25.126  22.045  10.244  1.00  0.00           C  
ATOM    230  O   ILE A  15      25.385  21.106   9.438  1.00  0.00           O  
ATOM    231  CB  ILE A  15      23.446  23.768   9.588  1.00  0.00           C  
ATOM    232  CG1 ILE A  15      22.001  24.248   9.755  1.00  0.00           C  
ATOM    233  CG2 ILE A  15      23.761  23.522   8.121  1.00  0.00           C  
ATOM    234  CD1 ILE A  15      20.966  23.219   9.362  1.00  0.00           C  
ATOM    235  H   ILE A  15      23.686  23.562  12.295  1.00  0.00           H  
ATOM    236  HA  ILE A  15      23.051  21.685  10.046  1.00  0.00           H  
ATOM    237  HB  ILE A  15      24.088  24.567   9.958  1.00  0.00           H  
ATOM    238 1HG1 ILE A  15      21.829  24.526  10.795  1.00  0.00           H  
ATOM    239 2HG1 ILE A  15      21.842  25.140   9.149  1.00  0.00           H  
ATOM    240 1HG2 ILE A  15      23.585  24.434   7.552  1.00  0.00           H  
ATOM    241 2HG2 ILE A  15      24.804  23.226   8.018  1.00  0.00           H  
ATOM    242 3HG2 ILE A  15      23.119  22.727   7.739  1.00  0.00           H  
ATOM    243 1HD1 ILE A  15      19.968  23.633   9.508  1.00  0.00           H  
ATOM    244 2HD1 ILE A  15      21.099  22.953   8.312  1.00  0.00           H  
ATOM    245 3HD1 ILE A  15      21.084  22.330   9.980  1.00  0.00           H  
ATOM    246  N   GLU A  16      26.044  22.718  10.929  1.00  0.00           N  
ATOM    247  CA  GLU A  16      27.469  22.331  10.828  1.00  0.00           C  
ATOM    248  C   GLU A  16      27.818  21.104  11.637  1.00  0.00           C  
ATOM    249  O   GLU A  16      28.727  20.370  11.170  1.00  0.00           O  
ATOM    250  CB  GLU A  16      28.366  23.488  11.276  1.00  0.00           C  
ATOM    251  CG  GLU A  16      28.232  24.749  10.435  1.00  0.00           C  
ATOM    252  CD  GLU A  16      28.477  24.506   8.972  1.00  0.00           C  
ATOM    253  OE1 GLU A  16      29.472  23.903   8.648  1.00  0.00           O  
ATOM    254  OE2 GLU A  16      27.669  24.925   8.177  1.00  0.00           O1-
ATOM    255  H   GLU A  16      25.786  23.495  11.521  1.00  0.00           H  
ATOM    256  HA  GLU A  16      27.681  22.061   9.793  1.00  0.00           H  
ATOM    257 1HB  GLU A  16      28.135  23.748  12.309  1.00  0.00           H  
ATOM    258 2HB  GLU A  16      29.409  23.173  11.243  1.00  0.00           H  
ATOM    259 1HG  GLU A  16      27.227  25.153  10.561  1.00  0.00           H  
ATOM    260 2HG  GLU A  16      28.940  25.493  10.799  1.00  0.00           H  
ATOM    261  N   GLY A  17      27.156  20.821  12.745  1.00  0.00           N  
ATOM    262  CA  GLY A  17      27.417  19.622  13.554  1.00  0.00           C  
ATOM    263  C   GLY A  17      26.367  18.577  13.348  1.00  0.00           C  
ATOM    264  O   GLY A  17      26.656  17.543  12.827  1.00  0.00           O  
ATOM    265  H   GLY A  17      26.437  21.467  13.040  1.00  0.00           H  
ATOM    266 1HA  GLY A  17      28.393  19.212  13.292  1.00  0.00           H  
ATOM    267 2HA  GLY A  17      27.456  19.895  14.607  1.00  0.00           H  
ATOM    268  N   THR A  18      25.141  18.847  13.789  1.00  0.00           N  
ATOM    269  CA  THR A  18      24.132  17.786  13.894  1.00  0.00           C  
ATOM    270  C   THR A  18      23.814  17.190  12.520  1.00  0.00           C  
ATOM    271  O   THR A  18      23.742  15.977  12.399  1.00  0.00           O  
ATOM    272  CB  THR A  18      22.838  18.311  14.542  1.00  0.00           C  
ATOM    273  CG2 THR A  18      21.789  17.211  14.608  1.00  0.00           C  
ATOM    274  OG1 THR A  18      23.119  18.778  15.867  1.00  0.00           O  
ATOM    275  H   THR A  18      24.894  19.789  14.057  1.00  0.00           H  
ATOM    276  HA  THR A  18      24.545  16.973  14.492  1.00  0.00           H  
ATOM    277  HB  THR A  18      22.448  19.142  13.953  1.00  0.00           H  
ATOM    278  HG1 THR A  18      24.060  18.700  16.040  1.00  0.00           H  
ATOM    279 1HG2 THR A  18      20.881  17.601  15.068  1.00  0.00           H  
ATOM    280 2HG2 THR A  18      21.565  16.861  13.600  1.00  0.00           H  
ATOM    281 3HG2 THR A  18      22.170  16.382  15.203  1.00  0.00           H  
ATOM    282  N   LEU A  19      23.580  18.017  11.508  1.00  0.00           N  
ATOM    283  CA  LEU A  19      23.258  17.492  10.154  1.00  0.00           C  
ATOM    284  C   LEU A  19      24.291  16.474   9.680  1.00  0.00           C  
ATOM    285  O   LEU A  19      23.944  15.328   9.490  1.00  0.00           O  
ATOM    286  CB  LEU A  19      23.180  18.639   9.139  1.00  0.00           C  
ATOM    287  CG  LEU A  19      23.191  18.223   7.663  1.00  0.00           C  
ATOM    288  CD1 LEU A  19      21.913  17.462   7.339  1.00  0.00           C  
ATOM    289  CD2 LEU A  19      23.328  19.460   6.787  1.00  0.00           C  
ATOM    290  H   LEU A  19      23.618  19.016  11.651  1.00  0.00           H  
ATOM    291  HA  LEU A  19      22.311  16.956  10.207  1.00  0.00           H  
ATOM    292 1HB  LEU A  19      22.263  19.199   9.318  1.00  0.00           H  
ATOM    293 2HB  LEU A  19      24.026  19.306   9.302  1.00  0.00           H  
ATOM    294  HG  LEU A  19      24.033  17.554   7.480  1.00  0.00           H  
ATOM    295 1HD1 LEU A  19      21.921  17.166   6.290  1.00  0.00           H  
ATOM    296 2HD1 LEU A  19      21.851  16.572   7.966  1.00  0.00           H  
ATOM    297 3HD1 LEU A  19      21.051  18.101   7.529  1.00  0.00           H  
ATOM    298 1HD2 LEU A  19      23.337  19.164   5.738  1.00  0.00           H  
ATOM    299 2HD2 LEU A  19      22.486  20.129   6.969  1.00  0.00           H  
ATOM    300 3HD2 LEU A  19      24.258  19.975   7.027  1.00  0.00           H  
ATOM    301  N   PRO A  20      25.585  16.821   9.585  1.00  0.00           N  
ATOM    302  CA  PRO A  20      26.541  15.775   9.200  1.00  0.00           C  
ATOM    303  C   PRO A  20      26.804  14.725  10.284  1.00  0.00           C  
ATOM    304  O   PRO A  20      27.281  13.602   9.947  1.00  0.00           O  
ATOM    305  CB  PRO A  20      27.806  16.587   8.905  1.00  0.00           C  
ATOM    306  CG  PRO A  20      27.670  17.799   9.762  1.00  0.00           C  
ATOM    307  CD  PRO A  20      26.205  18.141   9.698  1.00  0.00           C  
ATOM    308  HA  PRO A  20      26.175  15.264   8.297  1.00  0.00           H  
ATOM    309 1HB  PRO A  20      28.699  15.992   9.146  1.00  0.00           H  
ATOM    310 2HB  PRO A  20      27.858  16.826   7.833  1.00  0.00           H  
ATOM    311 1HG  PRO A  20      28.010  17.581  10.785  1.00  0.00           H  
ATOM    312 2HG  PRO A  20      28.311  18.608   9.380  1.00  0.00           H  
ATOM    313 1HD  PRO A  20      25.908  18.658  10.622  1.00  0.00           H  
ATOM    314 2HD  PRO A  20      26.014  18.775   8.820  1.00  0.00           H  
ATOM    315  N   MET A  21      26.524  15.013  11.548  1.00  0.00           N  
ATOM    316  CA  MET A  21      26.651  14.043  12.691  1.00  0.00           C  
ATOM    317  C   MET A  21      25.801  12.802  12.419  1.00  0.00           C  
ATOM    318  O   MET A  21      26.124  11.699  12.894  1.00  0.00           O  
ATOM    319  CB  MET A  21      26.234  14.687  14.011  1.00  0.00           C  
ATOM    320  CG  MET A  21      26.400  13.790  15.230  1.00  0.00           C  
ATOM    321  SD  MET A  21      25.677  14.502  16.721  1.00  0.00           S  
ATOM    322  CE  MET A  21      23.934  14.226  16.417  1.00  0.00           C  
ATOM    323  H   MET A  21      26.204  15.953  11.734  1.00  0.00           H  
ATOM    324  HA  MET A  21      27.697  13.748  12.778  1.00  0.00           H  
ATOM    325 1HB  MET A  21      26.823  15.588  14.178  1.00  0.00           H  
ATOM    326 2HB  MET A  21      25.187  14.985  13.956  1.00  0.00           H  
ATOM    327 1HG  MET A  21      25.924  12.828  15.041  1.00  0.00           H  
ATOM    328 2HG  MET A  21      27.460  13.615  15.411  1.00  0.00           H  
ATOM    329 1HE  MET A  21      23.353  14.613  17.254  1.00  0.00           H  
ATOM    330 2HE  MET A  21      23.639  14.739  15.501  1.00  0.00           H  
ATOM    331 3HE  MET A  21      23.748  13.157  16.311  1.00  0.00           H  
ATOM    332  N   GLY A  22      24.646  12.967  11.802  1.00  0.00           N  
ATOM    333  CA  GLY A  22      23.736  11.866  11.505  1.00  0.00           C  
ATOM    334  C   GLY A  22      24.117  11.092  10.255  1.00  0.00           C  
ATOM    335  O   GLY A  22      23.339  10.217   9.850  1.00  0.00           O  
ATOM    336  H   GLY A  22      24.391  13.904  11.527  1.00  0.00           H  
ATOM    337 1HA  GLY A  22      23.713  11.176  12.348  1.00  0.00           H  
ATOM    338 2HA  GLY A  22      22.726  12.254  11.379  1.00  0.00           H  
ATOM    339  N   VAL A  23      25.243  11.418   9.644  1.00  0.00           N  
ATOM    340  CA  VAL A  23      25.727  10.743   8.414  1.00  0.00           C  
ATOM    341  C   VAL A  23      27.002   9.982   8.754  1.00  0.00           C  
ATOM    342  O   VAL A  23      27.880  10.565   9.425  1.00  0.00           O  
ATOM    343  CB  VAL A  23      26.012  11.757   7.290  1.00  0.00           C  
ATOM    344  CG1 VAL A  23      26.346  11.035   5.994  1.00  0.00           C  
ATOM    345  CG2 VAL A  23      24.812  12.674   7.104  1.00  0.00           C  
ATOM    346  H   VAL A  23      25.792  12.166  10.043  1.00  0.00           H  
ATOM    347  HA  VAL A  23      24.970  10.028   8.091  1.00  0.00           H  
ATOM    348  HB  VAL A  23      26.885  12.351   7.562  1.00  0.00           H  
ATOM    349 1HG1 VAL A  23      26.545  11.767   5.210  1.00  0.00           H  
ATOM    350 2HG1 VAL A  23      27.229  10.413   6.141  1.00  0.00           H  
ATOM    351 3HG1 VAL A  23      25.505  10.409   5.698  1.00  0.00           H  
ATOM    352 1HG2 VAL A  23      25.021  13.389   6.308  1.00  0.00           H  
ATOM    353 2HG2 VAL A  23      23.938  12.080   6.838  1.00  0.00           H  
ATOM    354 3HG2 VAL A  23      24.617  13.211   8.032  1.00  0.00           H  
ATOM    355  N   VAL A  24      27.095   8.746   8.268  1.00  0.00           N  
ATOM    356  CA  VAL A  24      28.309   7.937   8.564  1.00  0.00           C  
ATOM    357  C   VAL A  24      29.456   8.504   7.730  1.00  0.00           C  
ATOM    358  O   VAL A  24      30.514   8.859   8.283  1.00  0.00           O  
ATOM    359  CB  VAL A  24      28.097   6.450   8.224  1.00  0.00           C  
ATOM    360  CG1 VAL A  24      29.400   5.679   8.375  1.00  0.00           C  
ATOM    361  CG2 VAL A  24      27.016   5.863   9.117  1.00  0.00           C  
ATOM    362  H   VAL A  24      26.362   8.343   7.702  1.00  0.00           H  
ATOM    363  HA  VAL A  24      28.564   8.070   9.616  1.00  0.00           H  
ATOM    364  HB  VAL A  24      27.793   6.366   7.180  1.00  0.00           H  
ATOM    365 1HG1 VAL A  24      29.232   4.630   8.130  1.00  0.00           H  
ATOM    366 2HG1 VAL A  24      30.149   6.093   7.701  1.00  0.00           H  
ATOM    367 3HG1 VAL A  24      29.752   5.758   9.403  1.00  0.00           H  
ATOM    368 1HG2 VAL A  24      26.871   4.811   8.870  1.00  0.00           H  
ATOM    369 2HG2 VAL A  24      27.317   5.953  10.161  1.00  0.00           H  
ATOM    370 3HG2 VAL A  24      26.082   6.403   8.961  1.00  0.00           H  
ATOM    371  N   ARG A  25      29.262   8.656   6.426  1.00  0.00           N  
ATOM    372  CA  ARG A  25      30.255   9.256   5.506  1.00  0.00           C  
ATOM    373  C   ARG A  25      30.232  10.767   5.665  1.00  0.00           C  
ATOM    374  O   ARG A  25      29.256  11.365   6.112  1.00  0.00           O  
ATOM    375  CB  ARG A  25      29.965   8.893   4.057  1.00  0.00           C  
ATOM    376  CG  ARG A  25      28.751   9.583   3.456  1.00  0.00           C  
ATOM    377  CD  ARG A  25      28.627   9.307   2.002  1.00  0.00           C  
ATOM    378  NE  ARG A  25      27.390   9.838   1.452  1.00  0.00           N  
ATOM    379  CZ  ARG A  25      27.243  11.085   0.963  1.00  0.00           C  
ATOM    380  NH1 ARG A  25      28.263  11.915   0.961  1.00  0.00           N1+
ATOM    381  NH2 ARG A  25      26.074  11.473   0.485  1.00  0.00           N  
ATOM    382  H   ARG A  25      28.377   8.339   6.055  1.00  0.00           H  
ATOM    383  HA  ARG A  25      31.245   8.888   5.779  1.00  0.00           H  
ATOM    384 1HB  ARG A  25      30.827   9.146   3.440  1.00  0.00           H  
ATOM    385 2HB  ARG A  25      29.808   7.818   3.976  1.00  0.00           H  
ATOM    386 1HG  ARG A  25      27.848   9.226   3.951  1.00  0.00           H  
ATOM    387 2HG  ARG A  25      28.839  10.661   3.594  1.00  0.00           H  
ATOM    388 1HD  ARG A  25      29.461   9.768   1.472  1.00  0.00           H  
ATOM    389 2HD  ARG A  25      28.641   8.231   1.833  1.00  0.00           H  
ATOM    390  HE  ARG A  25      26.583   9.229   1.437  1.00  0.00           H  
ATOM    391 1HH1 ARG A  25      29.156  11.618   1.327  1.00  0.00           H  
ATOM    392 2HH1 ARG A  25      28.152  12.849   0.595  1.00  0.00           H  
ATOM    393 1HH2 ARG A  25      25.290  10.835   0.486  1.00  0.00           H  
ATOM    394 2HH2 ARG A  25      25.964  12.407   0.118  1.00  0.00           H  
ATOM    395  N   PRO A  26      31.386  11.417   5.394  1.00  0.00           N  
ATOM    396  CA  PRO A  26      31.434  12.862   5.411  1.00  0.00           C  
ATOM    397  C   PRO A  26      30.601  13.425   4.266  1.00  0.00           C  
ATOM    398  O   PRO A  26      30.527  12.782   3.228  1.00  0.00           O  
ATOM    399  CB  PRO A  26      32.923  13.160   5.339  1.00  0.00           C  
ATOM    400  CG  PRO A  26      33.508  12.003   4.625  1.00  0.00           C  
ATOM    401  CD  PRO A  26      32.656  10.784   4.946  1.00  0.00           C  
ATOM    402  HA  PRO A  26      31.006  13.228   6.356  1.00  0.00           H  
ATOM    403 1HB  PRO A  26      33.092  14.110   4.811  1.00  0.00           H  
ATOM    404 2HB  PRO A  26      33.332  13.278   6.353  1.00  0.00           H  
ATOM    405 1HG  PRO A  26      33.528  12.196   3.542  1.00  0.00           H  
ATOM    406 2HG  PRO A  26      34.551  11.850   4.939  1.00  0.00           H  
ATOM    407 1HD  PRO A  26      32.532  10.173   4.040  1.00  0.00           H  
ATOM    408 2HD  PRO A  26      33.137  10.200   5.745  1.00  0.00           H  
ATOM    409  N   LEU A  27      30.007  14.582   4.494  1.00  0.00           N  
ATOM    410  CA  LEU A  27      29.277  15.231   3.394  1.00  0.00           C  
ATOM    411  C   LEU A  27      30.233  16.120   2.608  1.00  0.00           C  
ATOM    412  O   LEU A  27      31.185  16.675   3.218  1.00  0.00           O  
ATOM    413  CB  LEU A  27      28.107  16.066   3.930  1.00  0.00           C  
ATOM    414  CG  LEU A  27      26.992  15.277   4.628  1.00  0.00           C  
ATOM    415  CD1 LEU A  27      25.963  16.246   5.196  1.00  0.00           C  
ATOM    416  CD2 LEU A  27      26.350  14.318   3.636  1.00  0.00           C  
ATOM    417  H   LEU A  27      30.038  15.032   5.398  1.00  0.00           H  
ATOM    418  HA  LEU A  27      28.817  14.457   2.780  1.00  0.00           H  
ATOM    419 1HB  LEU A  27      28.496  16.791   4.642  1.00  0.00           H  
ATOM    420 2HB  LEU A  27      27.658  16.609   3.098  1.00  0.00           H  
ATOM    421  HG  LEU A  27      27.412  14.711   5.460  1.00  0.00           H  
ATOM    422 1HD1 LEU A  27      25.171  15.685   5.693  1.00  0.00           H  
ATOM    423 2HD1 LEU A  27      26.445  16.907   5.917  1.00  0.00           H  
ATOM    424 3HD1 LEU A  27      25.536  16.838   4.388  1.00  0.00           H  
ATOM    425 1HD2 LEU A  27      25.558  13.757   4.133  1.00  0.00           H  
ATOM    426 2HD2 LEU A  27      25.928  14.883   2.805  1.00  0.00           H  
ATOM    427 3HD2 LEU A  27      27.104  13.626   3.260  1.00  0.00           H  
ATOM    428  N   THR A  28      29.989  16.311   1.315  1.00  0.00           N  
ATOM    429  CA  THR A  28      30.839  17.158   0.449  1.00  0.00           C  
ATOM    430  C   THR A  28      30.487  18.619   0.688  1.00  0.00           C  
ATOM    431  O   THR A  28      29.409  18.937   1.224  1.00  0.00           O  
ATOM    432  CB  THR A  28      30.669  16.816  -1.042  1.00  0.00           C  
ATOM    433  CG2 THR A  28      31.050  15.367  -1.305  1.00  0.00           C  
ATOM    434  OG1 THR A  28      29.305  17.025  -1.430  1.00  0.00           O  
ATOM    435  H   THR A  28      29.183  15.851   0.916  1.00  0.00           H  
ATOM    436  HA  THR A  28      31.877  17.039   0.761  1.00  0.00           H  
ATOM    437  HB  THR A  28      31.306  17.467  -1.640  1.00  0.00           H  
ATOM    438  HG1 THR A  28      28.746  16.378  -0.993  1.00  0.00           H  
ATOM    439 1HG2 THR A  28      30.924  15.143  -2.364  1.00  0.00           H  
ATOM    440 2HG2 THR A  28      32.091  15.208  -1.021  1.00  0.00           H  
ATOM    441 3HG2 THR A  28      30.410  14.710  -0.717  1.00  0.00           H  
ATOM    442  N   GLU A  29      31.358  19.506   0.226  1.00  0.00           N  
ATOM    443  CA  GLU A  29      31.117  20.970   0.317  1.00  0.00           C  
ATOM    444  C   GLU A  29      29.853  21.302  -0.482  1.00  0.00           C  
ATOM    445  O   GLU A  29      29.064  22.171  -0.000  1.00  0.00           O  
ATOM    446  CB  GLU A  29      32.309  21.767  -0.218  1.00  0.00           C  
ATOM    447  CG  GLU A  29      33.554  21.699   0.654  1.00  0.00           C  
ATOM    448  CD  GLU A  29      34.725  22.432   0.060  1.00  0.00           C  
ATOM    449  OE1 GLU A  29      34.621  22.871  -1.060  1.00  0.00           O  
ATOM    450  OE2 GLU A  29      35.725  22.552   0.727  1.00  0.00           O1-
ATOM    451  H   GLU A  29      32.210  19.173  -0.200  1.00  0.00           H  
ATOM    452  HA  GLU A  29      30.961  21.230   1.364  1.00  0.00           H  
ATOM    453 1HB  GLU A  29      32.575  21.402  -1.211  1.00  0.00           H  
ATOM    454 2HB  GLU A  29      32.028  22.816  -0.320  1.00  0.00           H  
ATOM    455 1HG  GLU A  29      33.327  22.130   1.628  1.00  0.00           H  
ATOM    456 2HG  GLU A  29      33.823  20.654   0.803  1.00  0.00           H  
ATOM    457  N   VAL A  30      29.664  20.663  -1.634  1.00  0.00           N  
ATOM    458  CA  VAL A  30      28.465  20.925  -2.483  1.00  0.00           C  
ATOM    459  C   VAL A  30      27.213  20.506  -1.713  1.00  0.00           C  
ATOM    460  O   VAL A  30      26.246  21.310  -1.610  1.00  0.00           O  
ATOM    461  CB  VAL A  30      28.537  20.146  -3.810  1.00  0.00           C  
ATOM    462  CG1 VAL A  30      27.223  20.263  -4.569  1.00  0.00           C  
ATOM    463  CG2 VAL A  30      29.694  20.662  -4.652  1.00  0.00           C  
ATOM    464  H   VAL A  30      30.346  19.986  -1.942  1.00  0.00           H  
ATOM    465  HA  VAL A  30      28.387  22.000  -2.650  1.00  0.00           H  
ATOM    466  HB  VAL A  30      28.688  19.088  -3.592  1.00  0.00           H  
ATOM    467 1HG1 VAL A  30      27.292  19.707  -5.504  1.00  0.00           H  
ATOM    468 2HG1 VAL A  30      26.415  19.855  -3.962  1.00  0.00           H  
ATOM    469 3HG1 VAL A  30      27.022  21.312  -4.786  1.00  0.00           H  
ATOM    470 1HG2 VAL A  30      29.739  20.106  -5.588  1.00  0.00           H  
ATOM    471 2HG2 VAL A  30      29.545  21.721  -4.864  1.00  0.00           H  
ATOM    472 3HG2 VAL A  30      30.628  20.529  -4.106  1.00  0.00           H  
ATOM    473  N   GLU A  31      27.205  19.324  -1.117  1.00  0.00           N  
ATOM    474  CA  GLU A  31      26.024  18.863  -0.363  1.00  0.00           C  
ATOM    475  C   GLU A  31      25.787  19.787   0.833  1.00  0.00           C  
ATOM    476  O   GLU A  31      24.613  20.086   1.133  1.00  0.00           O  
ATOM    477  CB  GLU A  31      26.208  17.421   0.116  1.00  0.00           C  
ATOM    478  CG  GLU A  31      26.185  16.382  -0.996  1.00  0.00           C  
ATOM    479  CD  GLU A  31      26.725  15.048  -0.561  1.00  0.00           C  
ATOM    480  OE1 GLU A  31      27.769  15.020   0.046  1.00  0.00           O  
ATOM    481  OE2 GLU A  31      26.092  14.055  -0.835  1.00  0.00           O1-
ATOM    482  H   GLU A  31      28.016  18.725  -1.177  1.00  0.00           H  
ATOM    483  HA  GLU A  31      25.155  18.905  -1.020  1.00  0.00           H  
ATOM    484 1HB  GLU A  31      27.159  17.330   0.640  1.00  0.00           H  
ATOM    485 2HB  GLU A  31      25.418  17.170   0.825  1.00  0.00           H  
ATOM    486 1HG  GLU A  31      25.158  16.252  -1.337  1.00  0.00           H  
ATOM    487 2HG  GLU A  31      26.774  16.750  -1.835  1.00  0.00           H  
ATOM    488  N   MET A  32      26.824  20.199   1.533  1.00  0.00           N  
ATOM    489  CA  MET A  32      26.606  21.095   2.692  1.00  0.00           C  
ATOM    490  C   MET A  32      26.022  22.420   2.215  1.00  0.00           C  
ATOM    491  O   MET A  32      25.159  23.000   2.901  1.00  0.00           O  
ATOM    492  CB  MET A  32      27.908  21.330   3.454  1.00  0.00           C  
ATOM    493  CG  MET A  32      28.382  20.137   4.273  1.00  0.00           C  
ATOM    494  SD  MET A  32      27.226  19.690   5.584  1.00  0.00           S  
ATOM    495  CE  MET A  32      27.321  21.142   6.628  1.00  0.00           C  
ATOM    496  H   MET A  32      27.765  19.918   1.299  1.00  0.00           H  
ATOM    497  HA  MET A  32      25.897  20.619   3.369  1.00  0.00           H  
ATOM    498 1HB  MET A  32      28.699  21.588   2.752  1.00  0.00           H  
ATOM    499 2HB  MET A  32      27.785  22.174   4.134  1.00  0.00           H  
ATOM    500 1HG  MET A  32      28.512  19.276   3.619  1.00  0.00           H  
ATOM    501 2HG  MET A  32      29.346  20.368   4.727  1.00  0.00           H  
ATOM    502 1HE  MET A  32      26.659  21.017   7.485  1.00  0.00           H  
ATOM    503 2HE  MET A  32      28.346  21.274   6.976  1.00  0.00           H  
ATOM    504 3HE  MET A  32      27.015  22.020   6.058  1.00  0.00           H  
ATOM    505  N   ASP A  33      26.532  22.975   1.118  1.00  0.00           N  
ATOM    506  CA  ASP A  33      26.029  24.278   0.651  1.00  0.00           C  
ATOM    507  C   ASP A  33      24.539  24.195   0.338  1.00  0.00           C  
ATOM    508  O   ASP A  33      23.786  25.149   0.692  1.00  0.00           O  
ATOM    509  CB  ASP A  33      26.835  24.764  -0.555  1.00  0.00           C  
ATOM    510  CG  ASP A  33      28.194  25.298  -0.153  1.00  0.00           C  
ATOM    511  OD1 ASP A  33      28.435  25.517   1.052  1.00  0.00           O  
ATOM    512  OD2 ASP A  33      28.983  25.565  -1.082  1.00  0.00           O1-
ATOM    513  H   ASP A  33      27.265  22.515   0.596  1.00  0.00           H  
ATOM    514  HA  ASP A  33      26.140  25.001   1.459  1.00  0.00           H  
ATOM    515 1HB  ASP A  33      26.969  23.942  -1.258  1.00  0.00           H  
ATOM    516 2HB  ASP A  33      26.282  25.550  -1.070  1.00  0.00           H  
ATOM    517  N   HIS A  34      24.069  23.080  -0.211  1.00  0.00           N  
ATOM    518  CA  HIS A  34      22.625  22.948  -0.511  1.00  0.00           C  
ATOM    519  C   HIS A  34      21.833  22.918   0.808  1.00  0.00           C  
ATOM    520  O   HIS A  34      20.685  23.390   0.870  1.00  0.00           O  
ATOM    521  CB  HIS A  34      22.338  21.682  -1.325  1.00  0.00           C  
ATOM    522  CG  HIS A  34      22.681  21.809  -2.776  1.00  0.00           C  
ATOM    523  CD2 HIS A  34      23.640  21.212  -3.522  1.00  0.00           C  
ATOM    524  ND1 HIS A  34      21.990  22.639  -3.634  1.00  0.00           N  
ATOM    525  CE1 HIS A  34      22.511  22.547  -4.845  1.00  0.00           C  
ATOM    526  NE2 HIS A  34      23.513  21.688  -4.804  1.00  0.00           N  
ATOM    527  H   HIS A  34      24.689  22.312  -0.428  1.00  0.00           H  
ATOM    528  HA  HIS A  34      22.283  23.832  -1.047  1.00  0.00           H  
ATOM    529 1HB  HIS A  34      22.905  20.847  -0.912  1.00  0.00           H  
ATOM    530 2HB  HIS A  34      21.281  21.430  -1.245  1.00  0.00           H  
ATOM    531  HD2 HIS A  34      24.376  20.488  -3.171  1.00  0.00           H  
ATOM    532  HE1 HIS A  34      22.172  23.089  -5.728  1.00  0.00           H  
ATOM    533  HE2 HIS A  34      24.094  21.421  -5.585  1.00  0.00           H  
ATOM    534  N   TYR A  35      22.374  22.302   1.836  1.00  0.00           N  
ATOM    535  CA  TYR A  35      21.711  22.258   3.155  1.00  0.00           C  
ATOM    536  C   TYR A  35      21.864  23.574   3.894  1.00  0.00           C  
ATOM    537  O   TYR A  35      20.968  23.980   4.644  1.00  0.00           O  
ATOM    538  CB  TYR A  35      22.268  21.116   4.007  1.00  0.00           C  
ATOM    539  CG  TYR A  35      21.756  19.750   3.606  1.00  0.00           C  
ATOM    540  CD1 TYR A  35      22.644  18.776   3.174  1.00  0.00           C  
ATOM    541  CD2 TYR A  35      20.399  19.471   3.672  1.00  0.00           C  
ATOM    542  CE1 TYR A  35      22.176  17.528   2.808  1.00  0.00           C  
ATOM    543  CE2 TYR A  35      19.932  18.224   3.306  1.00  0.00           C  
ATOM    544  CZ  TYR A  35      20.815  17.255   2.876  1.00  0.00           C  
ATOM    545  OH  TYR A  35      20.349  16.013   2.512  1.00  0.00           O  
ATOM    546  H   TYR A  35      23.267  21.846   1.719  1.00  0.00           H  
ATOM    547  HA  TYR A  35      20.643  22.097   3.001  1.00  0.00           H  
ATOM    548 1HB  TYR A  35      23.357  21.106   3.935  1.00  0.00           H  
ATOM    549 2HB  TYR A  35      22.011  21.282   5.052  1.00  0.00           H  
ATOM    550  HD1 TYR A  35      23.711  18.995   3.122  1.00  0.00           H  
ATOM    551  HD2 TYR A  35      19.701  20.237   4.011  1.00  0.00           H  
ATOM    552  HE1 TYR A  35      22.874  16.763   2.468  1.00  0.00           H  
ATOM    553  HE2 TYR A  35      18.865  18.005   3.357  1.00  0.00           H  
ATOM    554  HH  TYR A  35      21.091  15.413   2.404  1.00  0.00           H  
ATOM    555  N   ARG A  36      22.984  24.292   3.684  1.00  0.00           N  
ATOM    556  CA  ARG A  36      23.224  25.578   4.402  1.00  0.00           C  
ATOM    557  C   ARG A  36      22.355  26.718   3.882  1.00  0.00           C  
ATOM    558  O   ARG A  36      21.837  27.494   4.710  1.00  0.00           O  
ATOM    559  CB  ARG A  36      24.688  26.010   4.226  1.00  0.00           C  
ATOM    560  CG  ARG A  36      25.695  25.212   5.021  1.00  0.00           C  
ATOM    561  CD  ARG A  36      27.087  25.499   4.542  1.00  0.00           C  
ATOM    562  NE  ARG A  36      28.093  24.852   5.366  1.00  0.00           N  
ATOM    563  CZ  ARG A  36      29.294  24.466   4.932  1.00  0.00           C  
ATOM    564  NH1 ARG A  36      29.655  24.606   3.676  1.00  0.00           N1+
ATOM    565  NH2 ARG A  36      30.129  23.920   5.781  1.00  0.00           N  
ATOM    566  H   ARG A  36      23.676  23.958   3.029  1.00  0.00           H  
ATOM    567  HA  ARG A  36      23.026  25.424   5.463  1.00  0.00           H  
ATOM    568 1HB  ARG A  36      24.965  25.933   3.176  1.00  0.00           H  
ATOM    569 2HB  ARG A  36      24.796  27.055   4.517  1.00  0.00           H  
ATOM    570 1HG  ARG A  36      25.620  25.479   6.075  1.00  0.00           H  
ATOM    571 2HG  ARG A  36      25.491  24.147   4.901  1.00  0.00           H  
ATOM    572 1HD  ARG A  36      27.202  25.137   3.520  1.00  0.00           H  
ATOM    573 2HD  ARG A  36      27.267  26.573   4.569  1.00  0.00           H  
ATOM    574  HE  ARG A  36      27.868  24.683   6.337  1.00  0.00           H  
ATOM    575 1HH1 ARG A  36      29.017  25.017   3.009  1.00  0.00           H  
ATOM    576 2HH1 ARG A  36      30.571  24.304   3.377  1.00  0.00           H  
ATOM    577 1HH2 ARG A  36      29.859  23.798   6.748  1.00  0.00           H  
ATOM    578 2HH2 ARG A  36      31.041  23.622   5.471  1.00  0.00           H  
ATOM    579  N   GLU A  37      22.147  26.786   2.580  1.00  0.00           N  
ATOM    580  CA  GLU A  37      21.454  27.936   1.909  1.00  0.00           C  
ATOM    581  C   GLU A  37      20.265  28.432   2.747  1.00  0.00           C  
ATOM    582  O   GLU A  37      20.177  29.618   3.105  1.00  0.00           O  
ATOM    583  CB  GLU A  37      20.964  27.538   0.515  1.00  0.00           C  
ATOM    584  CG  GLU A  37      20.107  28.590  -0.174  1.00  0.00           C  
ATOM    585  CD  GLU A  37      19.627  28.157  -1.531  1.00  0.00           C  
ATOM    586  OE1 GLU A  37      20.053  27.124  -1.989  1.00  0.00           O  
ATOM    587  OE2 GLU A  37      18.833  28.860  -2.111  1.00  0.00           O1-
ATOM    588  H   GLU A  37      22.477  26.014   2.018  1.00  0.00           H  
ATOM    589  HA  GLU A  37      22.169  28.751   1.795  1.00  0.00           H  
ATOM    590 1HB  GLU A  37      21.821  27.332  -0.127  1.00  0.00           H  
ATOM    591 2HB  GLU A  37      20.378  26.622   0.583  1.00  0.00           H  
ATOM    592 1HG  GLU A  37      19.242  28.806   0.453  1.00  0.00           H  
ATOM    593 2HG  GLU A  37      20.686  29.507  -0.274  1.00  0.00           H  
ATOM    594  N   PRO A  38      19.250  27.610   3.095  1.00  0.00           N  
ATOM    595  CA  PRO A  38      18.069  28.142   3.795  1.00  0.00           C  
ATOM    596  C   PRO A  38      18.324  28.665   5.196  1.00  0.00           C  
ATOM    597  O   PRO A  38      17.464  29.359   5.735  1.00  0.00           O  
ATOM    598  CB  PRO A  38      17.141  26.924   3.837  1.00  0.00           C  
ATOM    599  CG  PRO A  38      18.063  25.758   3.726  1.00  0.00           C  
ATOM    600  CD  PRO A  38      19.111  26.202   2.741  1.00  0.00           C  
ATOM    601  HA  PRO A  38      17.661  28.989   3.225  1.00  0.00           H  
ATOM    602 1HB  PRO A  38      16.562  26.923   4.772  1.00  0.00           H  
ATOM    603 2HB  PRO A  38      16.416  26.975   3.011  1.00  0.00           H  
ATOM    604 1HG  PRO A  38      18.484  25.512   4.711  1.00  0.00           H  
ATOM    605 2HG  PRO A  38      17.511  24.869   3.386  1.00  0.00           H  
ATOM    606 1HD  PRO A  38      20.037  25.632   2.909  1.00  0.00           H  
ATOM    607 2HD  PRO A  38      18.741  26.048   1.716  1.00  0.00           H  
ATOM    608  N   PHE A  39      19.470  28.333   5.783  1.00  0.00           N  
ATOM    609  CA  PHE A  39      19.780  28.717   7.166  1.00  0.00           C  
ATOM    610  C   PHE A  39      21.054  29.568   7.229  1.00  0.00           C  
ATOM    611  O   PHE A  39      21.664  29.683   8.292  1.00  0.00           O  
ATOM    612  CB  PHE A  39      19.946  27.474   8.043  1.00  0.00           C  
ATOM    613  CG  PHE A  39      18.723  26.603   8.097  1.00  0.00           C  
ATOM    614  CD1 PHE A  39      18.709  25.364   7.475  1.00  0.00           C  
ATOM    615  CD2 PHE A  39      17.585  27.022   8.770  1.00  0.00           C  
ATOM    616  CE1 PHE A  39      17.584  24.562   7.525  1.00  0.00           C  
ATOM    617  CE2 PHE A  39      16.460  26.222   8.821  1.00  0.00           C  
ATOM    618  CZ  PHE A  39      16.460  24.990   8.198  1.00  0.00           C  
ATOM    619  H   PHE A  39      20.148  27.800   5.258  1.00  0.00           H  
ATOM    620  HA  PHE A  39      18.976  29.356   7.536  1.00  0.00           H  
ATOM    621 1HB  PHE A  39      20.774  26.874   7.670  1.00  0.00           H  
ATOM    622 2HB  PHE A  39      20.193  27.777   9.060  1.00  0.00           H  
ATOM    623  HD1 PHE A  39      19.598  25.024   6.944  1.00  0.00           H  
ATOM    624  HD2 PHE A  39      17.584  27.995   9.262  1.00  0.00           H  
ATOM    625  HE1 PHE A  39      17.587  23.590   7.032  1.00  0.00           H  
ATOM    626  HE2 PHE A  39      15.572  26.562   9.354  1.00  0.00           H  
ATOM    627  HZ  PHE A  39      15.573  24.359   8.236  1.00  0.00           H  
ATOM    628  N   LEU A  40      21.423  30.205   6.116  1.00  0.00           N  
ATOM    629  CA  LEU A  40      22.586  31.120   6.139  1.00  0.00           C  
ATOM    630  C   LEU A  40      22.305  32.338   7.018  1.00  0.00           C  
ATOM    631  O   LEU A  40      23.237  32.787   7.703  1.00  0.00           O  
ATOM    632  CB  LEU A  40      22.935  31.583   4.719  1.00  0.00           C  
ATOM    633  CG  LEU A  40      23.506  30.505   3.789  1.00  0.00           C  
ATOM    634  CD1 LEU A  40      23.644  31.069   2.381  1.00  0.00           C  
ATOM    635  CD2 LEU A  40      24.850  30.032   4.323  1.00  0.00           C  
ATOM    636  H   LEU A  40      20.919  30.072   5.251  1.00  0.00           H  
ATOM    637  HA  LEU A  40      23.449  30.573   6.517  1.00  0.00           H  
ATOM    638 1HB  LEU A  40      22.036  31.981   4.252  1.00  0.00           H  
ATOM    639 2HB  LEU A  40      23.670  32.386   4.786  1.00  0.00           H  
ATOM    640  HG  LEU A  40      22.816  29.661   3.744  1.00  0.00           H  
ATOM    641 1HD1 LEU A  40      24.049  30.302   1.720  1.00  0.00           H  
ATOM    642 2HD1 LEU A  40      22.665  31.381   2.017  1.00  0.00           H  
ATOM    643 3HD1 LEU A  40      24.316  31.926   2.397  1.00  0.00           H  
ATOM    644 1HD2 LEU A  40      25.255  29.265   3.662  1.00  0.00           H  
ATOM    645 2HD2 LEU A  40      25.540  30.875   4.367  1.00  0.00           H  
ATOM    646 3HD2 LEU A  40      24.719  29.618   5.323  1.00  0.00           H  
ATOM    647  N   ASN A  41      21.079  32.827   7.010  1.00  0.00           N  
ATOM    648  CA  ASN A  41      20.670  33.982   7.845  1.00  0.00           C  
ATOM    649  C   ASN A  41      20.203  33.500   9.215  1.00  0.00           C  
ATOM    650  O   ASN A  41      19.244  32.730   9.293  1.00  0.00           O  
ATOM    651  CB  ASN A  41      19.582  34.793   7.166  1.00  0.00           C  
ATOM    652  CG  ASN A  41      19.308  36.094   7.867  1.00  0.00           C  
ATOM    653  ND2 ASN A  41      19.105  37.138   7.104  1.00  0.00           N  
ATOM    654  OD1 ASN A  41      19.279  36.154   9.102  1.00  0.00           O  
ATOM    655  H   ASN A  41      20.397  32.390   6.407  1.00  0.00           H  
ATOM    656  HA  ASN A  41      21.537  34.628   7.990  1.00  0.00           H  
ATOM    657 1HB  ASN A  41      19.873  35.003   6.136  1.00  0.00           H  
ATOM    658 2HB  ASN A  41      18.661  34.210   7.133  1.00  0.00           H  
ATOM    659 1HD2 ASN A  41      18.918  38.030   7.516  1.00  0.00           H  
ATOM    660 2HD2 ASN A  41      19.138  37.043   6.110  1.00  0.00           H  
ATOM    661  N   PRO A  42      20.850  33.921  10.323  1.00  0.00           N  
ATOM    662  CA  PRO A  42      20.441  33.472  11.658  1.00  0.00           C  
ATOM    663  C   PRO A  42      18.952  33.604  11.980  1.00  0.00           C  
ATOM    664  O   PRO A  42      18.468  32.690  12.680  1.00  0.00           O  
ATOM    665  CB  PRO A  42      21.266  34.343  12.613  1.00  0.00           C  
ATOM    666  CG  PRO A  42      22.526  34.627  11.832  1.00  0.00           C  
ATOM    667  CD  PRO A  42      22.065  34.798  10.405  1.00  0.00           C  
ATOM    668  HA  PRO A  42      20.704  32.411  11.780  1.00  0.00           H  
ATOM    669 1HB  PRO A  42      20.704  35.252  12.875  1.00  0.00           H  
ATOM    670 2HB  PRO A  42      21.452  33.799  13.552  1.00  0.00           H  
ATOM    671 1HG  PRO A  42      23.021  35.528  12.224  1.00  0.00           H  
ATOM    672 2HG  PRO A  42      23.239  33.797  11.945  1.00  0.00           H  
ATOM    673 1HD  PRO A  42      21.811  35.853  10.226  1.00  0.00           H  
ATOM    674 2HD  PRO A  42      22.860  34.469   9.721  1.00  0.00           H  
ATOM    675  N   VAL A  43      18.263  34.576  11.391  1.00  0.00           N  
ATOM    676  CA  VAL A  43      16.827  34.822  11.705  1.00  0.00           C  
ATOM    677  C   VAL A  43      16.035  33.607  11.260  1.00  0.00           C  
ATOM    678  O   VAL A  43      14.997  33.400  11.851  1.00  0.00           O  
ATOM    679  CB  VAL A  43      16.295  36.078  10.988  1.00  0.00           C  
ATOM    680  CG1 VAL A  43      16.029  35.781   9.520  1.00  0.00           C  
ATOM    681  CG2 VAL A  43      15.032  36.570  11.677  1.00  0.00           C  
ATOM    682  H   VAL A  43      18.725  35.162  10.711  1.00  0.00           H  
ATOM    683  HA  VAL A  43      16.717  34.892  12.788  1.00  0.00           H  
ATOM    684  HB  VAL A  43      17.057  36.856  11.026  1.00  0.00           H  
ATOM    685 1HG1 VAL A  43      15.654  36.679   9.029  1.00  0.00           H  
ATOM    686 2HG1 VAL A  43      16.954  35.465   9.039  1.00  0.00           H  
ATOM    687 3HG1 VAL A  43      15.287  34.987   9.439  1.00  0.00           H  
ATOM    688 1HG2 VAL A  43      14.661  37.459  11.166  1.00  0.00           H  
ATOM    689 2HG2 VAL A  43      14.272  35.789  11.645  1.00  0.00           H  
ATOM    690 3HG2 VAL A  43      15.255  36.816  12.715  1.00  0.00           H  
ATOM    691  N   ASP A  44      16.520  32.827  10.278  1.00  0.00           N  
ATOM    692  CA  ASP A  44      15.768  31.714   9.693  1.00  0.00           C  
ATOM    693  C   ASP A  44      16.082  30.385  10.405  1.00  0.00           C  
ATOM    694  O   ASP A  44      15.515  29.336  10.006  1.00  0.00           O  
ATOM    695  CB  ASP A  44      16.082  31.588   8.200  1.00  0.00           C  
ATOM    696  CG  ASP A  44      15.519  32.739   7.377  1.00  0.00           C  
ATOM    697  OD1 ASP A  44      14.525  33.297   7.775  1.00  0.00           O  
ATOM    698  OD2 ASP A  44      16.089  33.048   6.358  1.00  0.00           O1-
ATOM    699  H   ASP A  44      17.449  33.027   9.936  1.00  0.00           H  
ATOM    700  HA  ASP A  44      14.703  31.910   9.821  1.00  0.00           H  
ATOM    701 1HB  ASP A  44      17.162  31.552   8.057  1.00  0.00           H  
ATOM    702 2HB  ASP A  44      15.670  30.653   7.819  1.00  0.00           H  
ATOM    703  N   ARG A  45      16.860  30.411  11.491  1.00  0.00           N  
ATOM    704  CA  ARG A  45      17.250  29.181  12.208  1.00  0.00           C  
ATOM    705  C   ARG A  45      16.251  28.802  13.313  1.00  0.00           C  
ATOM    706  O   ARG A  45      16.458  27.779  13.978  1.00  0.00           O  
ATOM    707  CB  ARG A  45      18.672  29.335  12.755  1.00  0.00           C  
ATOM    708  CG  ARG A  45      19.673  29.440  11.611  1.00  0.00           C  
ATOM    709  CD  ARG A  45      21.084  29.675  12.080  1.00  0.00           C  
ATOM    710  NE  ARG A  45      21.950  29.937  10.949  1.00  0.00           N  
ATOM    711  CZ  ARG A  45      23.112  30.586  11.010  1.00  0.00           C  
ATOM    712  NH1 ARG A  45      23.538  31.114  12.142  1.00  0.00           N1+
ATOM    713  NH2 ARG A  45      23.806  30.802   9.897  1.00  0.00           N  
ATOM    714  H   ARG A  45      17.190  31.304  11.830  1.00  0.00           H  
ATOM    715  HA  ARG A  45      17.226  28.349  11.504  1.00  0.00           H  
ATOM    716 1HB  ARG A  45      18.727  30.226  13.379  1.00  0.00           H  
ATOM    717 2HB  ARG A  45      18.915  28.479  13.384  1.00  0.00           H  
ATOM    718 1HG  ARG A  45      19.667  28.513  11.036  1.00  0.00           H  
ATOM    719 2HG  ARG A  45      19.398  30.272  10.962  1.00  0.00           H  
ATOM    720 1HD  ARG A  45      21.106  30.533  12.752  1.00  0.00           H  
ATOM    721 2HD  ARG A  45      21.444  28.793  12.608  1.00  0.00           H  
ATOM    722  HE  ARG A  45      21.652  29.603  10.042  1.00  0.00           H  
ATOM    723 1HH1 ARG A  45      22.980  31.030  12.980  1.00  0.00           H  
ATOM    724 2HH1 ARG A  45      24.421  31.602  12.170  1.00  0.00           H  
ATOM    725 1HH2 ARG A  45      23.451  30.474   9.009  1.00  0.00           H  
ATOM    726 2HH2 ARG A  45      24.687  31.293   9.939  1.00  0.00           H  
ATOM    727  N   GLU A  46      15.191  29.568  13.499  1.00  0.00           N  
ATOM    728  CA  GLU A  46      14.189  29.256  14.561  1.00  0.00           C  
ATOM    729  C   GLU A  46      13.570  27.870  14.399  1.00  0.00           C  
ATOM    730  O   GLU A  46      13.412  27.163  15.418  1.00  0.00           O  
ATOM    731  CB  GLU A  46      13.072  30.303  14.566  1.00  0.00           C  
ATOM    732  CG  GLU A  46      12.127  30.208  15.755  1.00  0.00           C  
ATOM    733  CD  GLU A  46      12.781  30.587  17.054  1.00  0.00           C  
ATOM    734  OE1 GLU A  46      13.793  31.246  17.018  1.00  0.00           O  
ATOM    735  OE2 GLU A  46      12.269  30.218  18.085  1.00  0.00           O1-
ATOM    736  H   GLU A  46      15.052  30.379  12.914  1.00  0.00           H  
ATOM    737  HA  GLU A  46      14.705  29.210  15.521  1.00  0.00           H  
ATOM    738 1HB  GLU A  46      13.509  31.301  14.565  1.00  0.00           H  
ATOM    739 2HB  GLU A  46      12.478  30.205  13.658  1.00  0.00           H  
ATOM    740 1HG  GLU A  46      11.277  30.867  15.584  1.00  0.00           H  
ATOM    741 2HG  GLU A  46      11.752  29.188  15.827  1.00  0.00           H  
ATOM    742  N   PRO A  47      13.260  27.379  13.169  1.00  0.00           N  
ATOM    743  CA  PRO A  47      12.735  26.027  13.067  1.00  0.00           C  
ATOM    744  C   PRO A  47      13.700  24.987  13.612  1.00  0.00           C  
ATOM    745  O   PRO A  47      13.295  23.894  14.013  1.00  0.00           O  
ATOM    746  CB  PRO A  47      12.527  25.861  11.558  1.00  0.00           C  
ATOM    747  CG  PRO A  47      12.353  27.254  11.057  1.00  0.00           C  
ATOM    748  CD  PRO A  47      13.308  28.071  11.885  1.00  0.00           C  
ATOM    749  HA  PRO A  47      11.791  25.962  13.628  1.00  0.00           H  
ATOM    750 1HB  PRO A  47      13.395  25.352  11.113  1.00  0.00           H  
ATOM    751 2HB  PRO A  47      11.650  25.226  11.366  1.00  0.00           H  
ATOM    752 1HG  PRO A  47      12.578  27.301   9.981  1.00  0.00           H  
ATOM    753 2HG  PRO A  47      11.308  27.573  11.177  1.00  0.00           H  
ATOM    754 1HD  PRO A  47      14.311  28.034  11.434  1.00  0.00           H  
ATOM    755 2HD  PRO A  47      12.948  29.109  11.944  1.00  0.00           H  
ATOM    756  N   LEU A  48      14.984  25.315  13.627  1.00  0.00           N  
ATOM    757  CA  LEU A  48      16.015  24.349  14.048  1.00  0.00           C  
ATOM    758  C   LEU A  48      15.997  24.202  15.567  1.00  0.00           C  
ATOM    759  O   LEU A  48      16.245  23.105  16.092  1.00  0.00           O  
ATOM    760  CB  LEU A  48      17.405  24.800  13.585  1.00  0.00           C  
ATOM    761  CG  LEU A  48      17.603  24.893  12.067  1.00  0.00           C  
ATOM    762  CD1 LEU A  48      18.975  25.482  11.768  1.00  0.00           C  
ATOM    763  CD2 LEU A  48      17.454  23.511  11.449  1.00  0.00           C  
ATOM    764  H   LEU A  48      15.265  26.243  13.346  1.00  0.00           H  
ATOM    765  HA  LEU A  48      15.809  23.393  13.568  1.00  0.00           H  
ATOM    766 1HB  LEU A  48      17.610  25.782  14.007  1.00  0.00           H  
ATOM    767 2HB  LEU A  48      18.145  24.099  13.973  1.00  0.00           H  
ATOM    768  HG  LEU A  48      16.854  25.563  11.643  1.00  0.00           H  
ATOM    769 1HD1 LEU A  48      19.116  25.548  10.689  1.00  0.00           H  
ATOM    770 2HD1 LEU A  48      19.047  26.478  12.205  1.00  0.00           H  
ATOM    771 3HD1 LEU A  48      19.746  24.841  12.195  1.00  0.00           H  
ATOM    772 1HD2 LEU A  48      17.594  23.578  10.370  1.00  0.00           H  
ATOM    773 2HD2 LEU A  48      18.204  22.841  11.871  1.00  0.00           H  
ATOM    774 3HD2 LEU A  48      16.459  23.122  11.663  1.00  0.00           H  
ATOM    775  N   TRP A  49      15.789  25.334  16.275  1.00  0.00           N  
ATOM    776  CA  TRP A  49      15.605  25.359  17.736  1.00  0.00           C  
ATOM    777  C   TRP A  49      14.256  24.755  18.125  1.00  0.00           C  
ATOM    778  O   TRP A  49      14.156  23.979  19.061  1.00  0.00           O  
ATOM    779  CB  TRP A  49      15.697  26.792  18.266  1.00  0.00           C  
ATOM    780  CG  TRP A  49      15.601  26.884  19.759  1.00  0.00           C  
ATOM    781  CD1 TRP A  49      16.621  26.745  20.652  1.00  0.00           C  
ATOM    782  CD2 TRP A  49      14.412  27.140  20.545  1.00  0.00           C  
ATOM    783  CE2 TRP A  49      14.802  27.138  21.887  1.00  0.00           C  
ATOM    784  CE3 TRP A  49      13.069  27.368  20.223  1.00  0.00           C  
ATOM    785  NE1 TRP A  49      16.152  26.894  21.933  1.00  0.00           N  
ATOM    786  CZ2 TRP A  49      13.898  27.353  22.915  1.00  0.00           C  
ATOM    787  CZ3 TRP A  49      12.162  27.586  21.253  1.00  0.00           C  
ATOM    788  CH2 TRP A  49      12.566  27.579  22.564  1.00  0.00           C  
ATOM    789  H   TRP A  49      15.759  26.202  15.760  1.00  0.00           H  
ATOM    790  HA  TRP A  49      16.351  24.707  18.190  1.00  0.00           H  
ATOM    791 1HB  TRP A  49      16.643  27.235  17.955  1.00  0.00           H  
ATOM    792 2HB  TRP A  49      14.897  27.392  17.833  1.00  0.00           H  
ATOM    793  HD1 TRP A  49      17.658  26.544  20.387  1.00  0.00           H  
ATOM    794  HE1 TRP A  49      16.708  26.833  22.774  1.00  0.00           H  
ATOM    795  HE3 TRP A  49      12.742  27.378  19.183  1.00  0.00           H  
ATOM    796  HZ2 TRP A  49      14.200  27.351  23.962  1.00  0.00           H  
ATOM    797  HZ3 TRP A  49      11.117  27.761  20.993  1.00  0.00           H  
ATOM    798  HH2 TRP A  49      11.829  27.753  23.348  1.00  0.00           H  
ATOM    799  N   ARG A  50      13.210  25.068  17.375  1.00  0.00           N  
ATOM    800  CA  ARG A  50      11.860  24.555  17.748  1.00  0.00           C  
ATOM    801  C   ARG A  50      11.849  23.050  17.592  1.00  0.00           C  
ATOM    802  O   ARG A  50      11.321  22.340  18.451  1.00  0.00           O  
ATOM    803  CB  ARG A  50      10.765  25.159  16.882  1.00  0.00           C  
ATOM    804  CG  ARG A  50       9.351  24.754  17.264  1.00  0.00           C  
ATOM    805  CD  ARG A  50       8.946  25.336  18.569  1.00  0.00           C  
ATOM    806  NE  ARG A  50       8.731  26.772  18.479  1.00  0.00           N  
ATOM    807  CZ  ARG A  50       8.569  27.589  19.538  1.00  0.00           C  
ATOM    808  NH1 ARG A  50       8.599  27.099  20.758  1.00  0.00           N1+
ATOM    809  NH2 ARG A  50       8.379  28.883  19.351  1.00  0.00           N  
ATOM    810  H   ARG A  50      13.306  25.647  16.554  1.00  0.00           H  
ATOM    811  HA  ARG A  50      11.691  24.764  18.805  1.00  0.00           H  
ATOM    812 1HB  ARG A  50      10.821  26.246  16.931  1.00  0.00           H  
ATOM    813 2HB  ARG A  50      10.922  24.870  15.843  1.00  0.00           H  
ATOM    814 1HG  ARG A  50       8.654  25.103  16.502  1.00  0.00           H  
ATOM    815 2HG  ARG A  50       9.291  23.667  17.341  1.00  0.00           H  
ATOM    816 1HD  ARG A  50       8.018  24.873  18.902  1.00  0.00           H  
ATOM    817 2HD  ARG A  50       9.727  25.154  19.307  1.00  0.00           H  
ATOM    818  HE  ARG A  50       8.702  27.186  17.557  1.00  0.00           H  
ATOM    819 1HH1 ARG A  50       8.744  26.109  20.901  1.00  0.00           H  
ATOM    820 2HH1 ARG A  50       8.477  27.711  21.551  1.00  0.00           H  
ATOM    821 1HH2 ARG A  50       8.356  29.260  18.413  1.00  0.00           H  
ATOM    822 2HH2 ARG A  50       8.257  29.495  20.144  1.00  0.00           H  
ATOM    823  N   PHE A  51      12.504  22.518  16.553  1.00  0.00           N  
ATOM    824  CA  PHE A  51      12.338  21.090  16.285  1.00  0.00           C  
ATOM    825  C   PHE A  51      12.704  20.205  17.473  1.00  0.00           C  
ATOM    826  O   PHE A  51      11.897  19.379  17.895  1.00  0.00           O  
ATOM    827  CB  PHE A  51      13.187  20.686  15.079  1.00  0.00           C  
ATOM    828  CG  PHE A  51      13.409  19.204  14.962  1.00  0.00           C  
ATOM    829  CD1 PHE A  51      12.382  18.365  14.556  1.00  0.00           C  
ATOM    830  CD2 PHE A  51      14.643  18.647  15.260  1.00  0.00           C  
ATOM    831  CE1 PHE A  51      12.585  17.002  14.449  1.00  0.00           C  
ATOM    832  CE2 PHE A  51      14.849  17.285  15.153  1.00  0.00           C  
ATOM    833  CZ  PHE A  51      13.818  16.462  14.747  1.00  0.00           C  
ATOM    834  H   PHE A  51      13.104  23.065  15.953  1.00  0.00           H  
ATOM    835  HA  PHE A  51      11.277  20.888  16.127  1.00  0.00           H  
ATOM    836 1HB  PHE A  51      12.707  21.031  14.164  1.00  0.00           H  
ATOM    837 2HB  PHE A  51      14.161  21.171  15.140  1.00  0.00           H  
ATOM    838  HD1 PHE A  51      11.407  18.792  14.319  1.00  0.00           H  
ATOM    839  HD2 PHE A  51      15.458  19.298  15.581  1.00  0.00           H  
ATOM    840  HE1 PHE A  51      11.769  16.354  14.128  1.00  0.00           H  
ATOM    841  HE2 PHE A  51      15.824  16.860  15.389  1.00  0.00           H  
ATOM    842  HZ  PHE A  51      13.978  15.388  14.663  1.00  0.00           H  
ATOM    843  N   PRO A  52      13.922  20.261  18.044  1.00  0.00           N  
ATOM    844  CA  PRO A  52      14.188  19.370  19.182  1.00  0.00           C  
ATOM    845  C   PRO A  52      13.134  19.484  20.273  1.00  0.00           C  
ATOM    846  O   PRO A  52      12.796  18.502  20.921  1.00  0.00           O  
ATOM    847  CB  PRO A  52      15.554  19.852  19.679  1.00  0.00           C  
ATOM    848  CG  PRO A  52      16.222  20.383  18.456  1.00  0.00           C  
ATOM    849  CD  PRO A  52      15.123  21.087  17.706  1.00  0.00           C  
ATOM    850  HA  PRO A  52      14.188  18.327  18.833  1.00  0.00           H  
ATOM    851 1HB  PRO A  52      15.423  20.616  20.459  1.00  0.00           H  
ATOM    852 2HB  PRO A  52      16.104  19.017  20.137  1.00  0.00           H  
ATOM    853 1HG  PRO A  52      17.044  21.058  18.735  1.00  0.00           H  
ATOM    854 2HG  PRO A  52      16.668  19.559  17.880  1.00  0.00           H  
ATOM    855 1HD  PRO A  52      15.027  22.118  18.077  1.00  0.00           H  
ATOM    856 2HD  PRO A  52      15.351  21.082  16.630  1.00  0.00           H  
ATOM    857  N   ASN A  53      12.650  20.693  20.476  1.00  0.00           N  
ATOM    858  CA  ASN A  53      11.679  20.988  21.561  1.00  0.00           C  
ATOM    859  C   ASN A  53      10.327  20.321  21.282  1.00  0.00           C  
ATOM    860  O   ASN A  53       9.564  20.087  22.221  1.00  0.00           O  
ATOM    861  CB  ASN A  53      11.503  22.485  21.740  1.00  0.00           C  
ATOM    862  CG  ASN A  53      12.636  23.112  22.505  1.00  0.00           C  
ATOM    863  ND2 ASN A  53      13.484  23.828  21.811  1.00  0.00           N  
ATOM    864  OD1 ASN A  53      12.743  22.948  23.726  1.00  0.00           O  
ATOM    865  H   ASN A  53      12.954  21.442  19.871  1.00  0.00           H  
ATOM    866  HA  ASN A  53      12.055  20.556  22.490  1.00  0.00           H  
ATOM    867 1HB  ASN A  53      11.432  22.963  20.762  1.00  0.00           H  
ATOM    868 2HB  ASN A  53      10.571  22.681  22.269  1.00  0.00           H  
ATOM    869 1HD2 ASN A  53      14.257  24.269  22.268  1.00  0.00           H  
ATOM    870 2HD2 ASN A  53      13.359  23.934  20.825  1.00  0.00           H  
ATOM    871  N   GLU A  54      10.008  20.007  20.028  1.00  0.00           N  
ATOM    872  CA  GLU A  54       8.748  19.347  19.627  1.00  0.00           C  
ATOM    873  C   GLU A  54       8.905  17.805  19.559  1.00  0.00           C  
ATOM    874  O   GLU A  54       7.973  17.147  19.051  1.00  0.00           O  
ATOM    875  CB  GLU A  54       8.281  19.882  18.272  1.00  0.00           C  
ATOM    876  CG  GLU A  54       7.858  21.344  18.285  1.00  0.00           C  
ATOM    877  CD  GLU A  54       6.549  21.568  18.990  1.00  0.00           C  
ATOM    878  OE1 GLU A  54       5.546  21.108  18.500  1.00  0.00           O  
ATOM    879  OE2 GLU A  54       6.552  22.199  20.020  1.00  0.00           O1-
ATOM    880  H   GLU A  54      10.686  20.245  19.319  1.00  0.00           H  
ATOM    881  HA  GLU A  54       7.993  19.552  20.387  1.00  0.00           H  
ATOM    882 1HB  GLU A  54       9.082  19.772  17.541  1.00  0.00           H  
ATOM    883 2HB  GLU A  54       7.434  19.292  17.920  1.00  0.00           H  
ATOM    884 1HG  GLU A  54       8.630  21.930  18.783  1.00  0.00           H  
ATOM    885 2HG  GLU A  54       7.777  21.697  17.258  1.00  0.00           H  
ATOM    886  N   LEU A  55      10.038  17.223  19.974  1.00  0.00           N  
ATOM    887  CA  LEU A  55      10.184  15.760  19.921  1.00  0.00           C  
ATOM    888  C   LEU A  55       9.592  15.143  21.173  1.00  0.00           C  
ATOM    889  O   LEU A  55       9.661  15.714  22.262  1.00  0.00           O  
ATOM    890  CB  LEU A  55      11.659  15.360  19.793  1.00  0.00           C  
ATOM    891  CG  LEU A  55      12.333  15.722  18.463  1.00  0.00           C  
ATOM    892  CD1 LEU A  55      13.816  15.384  18.537  1.00  0.00           C  
ATOM    893  CD2 LEU A  55      11.656  14.968  17.328  1.00  0.00           C  
ATOM    894  H   LEU A  55      10.802  17.782  20.327  1.00  0.00           H  
ATOM    895  HA  LEU A  55       9.673  15.393  19.031  1.00  0.00           H  
ATOM    896 1HB  LEU A  55      12.221  15.842  20.591  1.00  0.00           H  
ATOM    897 2HB  LEU A  55      11.739  14.280  19.922  1.00  0.00           H  
ATOM    898  HG  LEU A  55      12.244  16.795  18.290  1.00  0.00           H  
ATOM    899 1HD1 LEU A  55      14.295  15.641  17.592  1.00  0.00           H  
ATOM    900 2HD1 LEU A  55      14.279  15.951  19.344  1.00  0.00           H  
ATOM    901 3HD1 LEU A  55      13.937  14.318  18.726  1.00  0.00           H  
ATOM    902 1HD2 LEU A  55      12.135  15.226  16.383  1.00  0.00           H  
ATOM    903 2HD2 LEU A  55      11.746  13.895  17.500  1.00  0.00           H  
ATOM    904 3HD2 LEU A  55      10.602  15.242  17.288  1.00  0.00           H  
ATOM    905  N   PRO A  56       9.010  13.941  21.033  1.00  0.00           N  
ATOM    906  CA  PRO A  56       8.367  13.307  22.181  1.00  0.00           C  
ATOM    907  C   PRO A  56       9.384  12.640  23.102  1.00  0.00           C  
ATOM    908  O   PRO A  56       9.467  11.396  23.131  1.00  0.00           O  
ATOM    909  CB  PRO A  56       7.440  12.276  21.526  1.00  0.00           C  
ATOM    910  CG  PRO A  56       8.158  11.877  20.283  1.00  0.00           C  
ATOM    911  CD  PRO A  56       8.780  13.154  19.783  1.00  0.00           C  
ATOM    912  HA  PRO A  56       7.798  14.064  22.740  1.00  0.00           H  
ATOM    913 1HB  PRO A  56       7.272  11.433  22.212  1.00  0.00           H  
ATOM    914 2HB  PRO A  56       6.458  12.728  21.326  1.00  0.00           H  
ATOM    915 1HG  PRO A  56       8.905  11.102  20.507  1.00  0.00           H  
ATOM    916 2HG  PRO A  56       7.453  11.439  19.561  1.00  0.00           H  
ATOM    917 1HD  PRO A  56       9.727  12.926  19.273  1.00  0.00           H  
ATOM    918 2HD  PRO A  56       8.082  13.659  19.098  1.00  0.00           H  
ATOM    919  N   ILE A  57      10.203  13.457  23.744  1.00  0.00           N  
ATOM    920  CA  ILE A  57      11.356  12.942  24.531  1.00  0.00           C  
ATOM    921  C   ILE A  57      11.105  13.278  25.993  1.00  0.00           C  
ATOM    922  O   ILE A  57      10.761  14.431  26.307  1.00  0.00           O  
ATOM    923  CB  ILE A  57      12.694  13.552  24.074  1.00  0.00           C  
ATOM    924  CG1 ILE A  57      12.922  13.284  22.584  1.00  0.00           C  
ATOM    925  CG2 ILE A  57      13.842  12.995  24.901  1.00  0.00           C  
ATOM    926  CD1 ILE A  57      14.073  14.064  21.992  1.00  0.00           C  
ATOM    927  H   ILE A  57      10.042  14.453  23.701  1.00  0.00           H  
ATOM    928  HA  ILE A  57      11.422  11.865  24.383  1.00  0.00           H  
ATOM    929  HB  ILE A  57      12.661  14.634  24.197  1.00  0.00           H  
ATOM    930 1HG1 ILE A  57      13.115  12.222  22.431  1.00  0.00           H  
ATOM    931 2HG1 ILE A  57      12.019  13.534  22.026  1.00  0.00           H  
ATOM    932 1HG2 ILE A  57      14.780  13.436  24.564  1.00  0.00           H  
ATOM    933 2HG2 ILE A  57      13.684  13.236  25.951  1.00  0.00           H  
ATOM    934 3HG2 ILE A  57      13.887  11.913  24.779  1.00  0.00           H  
ATOM    935 1HD1 ILE A  57      14.172  13.821  20.934  1.00  0.00           H  
ATOM    936 2HD1 ILE A  57      13.884  15.133  22.103  1.00  0.00           H  
ATOM    937 3HD1 ILE A  57      14.995  13.803  22.511  1.00  0.00           H  
ATOM    938  N   ALA A  58      11.309  12.268  26.842  1.00  0.00           N  
ATOM    939  CA  ALA A  58      11.254  12.433  28.308  1.00  0.00           C  
ATOM    940  C   ALA A  58       9.850  12.889  28.713  1.00  0.00           C  
ATOM    941  O   ALA A  58       9.709  13.560  29.746  1.00  0.00           O  
ATOM    942  CB  ALA A  58      12.322  13.395  28.770  1.00  0.00           C  
ATOM    943  H   ALA A  58      11.510  11.356  26.456  1.00  0.00           H  
ATOM    944  HA  ALA A  58      11.434  11.460  28.766  1.00  0.00           H  
ATOM    945 1HB  ALA A  58      12.268  13.506  29.853  1.00  0.00           H  
ATOM    946 2HB  ALA A  58      13.303  13.009  28.493  1.00  0.00           H  
ATOM    947 3HB  ALA A  58      12.167  14.364  28.299  1.00  0.00           H  
ATOM    948  N   GLY A  59       8.834  12.560  27.895  1.00  0.00           N  
ATOM    949  CA  GLY A  59       7.420  12.794  28.197  1.00  0.00           C  
ATOM    950  C   GLY A  59       6.918  14.194  27.926  1.00  0.00           C  
ATOM    951  O   GLY A  59       5.745  14.476  28.181  1.00  0.00           O  
ATOM    952  H   GLY A  59       9.085  12.124  27.019  1.00  0.00           H  
ATOM    953 1HA  GLY A  59       6.806  12.108  27.613  1.00  0.00           H  
ATOM    954 2HA  GLY A  59       7.232  12.578  29.248  1.00  0.00           H  
ATOM    955  N   GLU A  60       7.768  15.075  27.400  1.00  0.00           N  
ATOM    956  CA  GLU A  60       7.381  16.483  27.171  1.00  0.00           C  
ATOM    957  C   GLU A  60       7.805  16.922  25.767  1.00  0.00           C  
ATOM    958  O   GLU A  60       8.816  16.477  25.239  1.00  0.00           O  
ATOM    959  CB  GLU A  60       8.016  17.401  28.219  1.00  0.00           C  
ATOM    960  CG  GLU A  60       7.538  17.154  29.643  1.00  0.00           C  
ATOM    961  CD  GLU A  60       8.131  18.118  30.633  1.00  0.00           C  
ATOM    962  OE1 GLU A  60       8.902  18.955  30.231  1.00  0.00           O  
ATOM    963  OE2 GLU A  60       7.812  18.016  31.795  1.00  0.00           O1-
ATOM    964  H   GLU A  60       8.699  14.774  27.152  1.00  0.00           H  
ATOM    965  HA  GLU A  60       6.305  16.575  27.318  1.00  0.00           H  
ATOM    966 1HB  GLU A  60       9.099  17.277  28.203  1.00  0.00           H  
ATOM    967 2HB  GLU A  60       7.801  18.440  27.969  1.00  0.00           H  
ATOM    968 1HG  GLU A  60       6.453  17.243  29.672  1.00  0.00           H  
ATOM    969 2HG  GLU A  60       7.800  16.137  29.931  1.00  0.00           H  
ATOM    970  N   PRO A  61       7.018  17.791  25.111  1.00  0.00           N  
ATOM    971  CA  PRO A  61       5.720  18.286  25.571  1.00  0.00           C  
ATOM    972  C   PRO A  61       4.655  17.195  25.496  1.00  0.00           C  
ATOM    973  O   PRO A  61       4.733  16.309  24.642  1.00  0.00           O  
ATOM    974  CB  PRO A  61       5.422  19.432  24.599  1.00  0.00           C  
ATOM    975  CG  PRO A  61       6.088  19.018  23.331  1.00  0.00           C  
ATOM    976  CD  PRO A  61       7.350  18.330  23.778  1.00  0.00           C  
ATOM    977  HA  PRO A  61       5.825  18.682  26.592  1.00  0.00           H  
ATOM    978 1HB  PRO A  61       4.335  19.559  24.488  1.00  0.00           H  
ATOM    979 2HB  PRO A  61       5.817  20.377  24.999  1.00  0.00           H  
ATOM    980 1HG  PRO A  61       5.427  18.356  22.753  1.00  0.00           H  
ATOM    981 2HG  PRO A  61       6.286  19.898  22.701  1.00  0.00           H  
ATOM    982 1HD  PRO A  61       7.599  17.524  23.073  1.00  0.00           H  
ATOM    983 2HD  PRO A  61       8.168  19.064  23.834  1.00  0.00           H  
ATOM    984  N   ALA A  62       3.680  17.207  26.407  1.00  0.00           N  
ATOM    985  CA  ALA A  62       2.677  16.128  26.474  1.00  0.00           C  
ATOM    986  C   ALA A  62       1.916  16.012  25.149  1.00  0.00           C  
ATOM    987  O   ALA A  62       1.572  14.848  24.765  1.00  0.00           O  
ATOM    988  CB  ALA A  62       1.735  16.392  27.644  1.00  0.00           C  
ATOM    989  H   ALA A  62       3.626  17.971  27.065  1.00  0.00           H  
ATOM    990  HA  ALA A  62       3.203  15.187  26.637  1.00  0.00           H  
ATOM    991 1HB  ALA A  62       0.992  15.596  27.699  1.00  0.00           H  
ATOM    992 2HB  ALA A  62       2.307  16.419  28.572  1.00  0.00           H  
ATOM    993 3HB  ALA A  62       1.234  17.347  27.499  1.00  0.00           H  
ATOM    994  N   ASN A  63       1.660  17.097  24.418  1.00  0.00           N  
ATOM    995  CA  ASN A  63       0.825  17.039  23.189  1.00  0.00           C  
ATOM    996  C   ASN A  63       1.491  16.108  22.168  1.00  0.00           C  
ATOM    997  O   ASN A  63       0.795  15.206  21.667  1.00  0.00           O  
ATOM    998  CB  ASN A  63       0.610  18.421  22.599  1.00  0.00           C  
ATOM    999  CG  ASN A  63      -0.337  19.256  23.414  1.00  0.00           C  
ATOM   1000  ND2 ASN A  63      -0.315  20.546  23.195  1.00  0.00           N  
ATOM   1001  OD1 ASN A  63      -1.090  18.733  24.244  1.00  0.00           O  
ATOM   1002  H   ASN A  63       2.046  17.984  24.709  1.00  0.00           H  
ATOM   1003  HA  ASN A  63      -0.108  16.526  23.428  1.00  0.00           H  
ATOM   1004 1HB  ASN A  63       1.567  18.940  22.530  1.00  0.00           H  
ATOM   1005 2HB  ASN A  63       0.215  18.327  21.587  1.00  0.00           H  
ATOM   1006 1HD2 ASN A  63      -0.924  21.152  23.708  1.00  0.00           H  
ATOM   1007 2HD2 ASN A  63       0.310  20.927  22.514  1.00  0.00           H  
ATOM   1008  N   ILE A  64       2.762  16.335  21.824  1.00  0.00           N  
ATOM   1009  CA  ILE A  64       3.383  15.536  20.716  1.00  0.00           C  
ATOM   1010  C   ILE A  64       3.505  14.098  21.197  1.00  0.00           C  
ATOM   1011  O   ILE A  64       3.515  13.183  20.376  1.00  0.00           O  
ATOM   1012  CB  ILE A  64       4.768  16.070  20.310  1.00  0.00           C  
ATOM   1013  CG1 ILE A  64       5.217  15.441  18.988  1.00  0.00           C  
ATOM   1014  CG2 ILE A  64       5.786  15.796  21.406  1.00  0.00           C  
ATOM   1015  CD1 ILE A  64       4.331  15.791  17.814  1.00  0.00           C  
ATOM   1016  H   ILE A  64       3.316  17.036  22.295  1.00  0.00           H  
ATOM   1017  HA  ILE A  64       2.732  15.591  19.844  1.00  0.00           H  
ATOM   1018  HB  ILE A  64       4.710  17.145  20.143  1.00  0.00           H  
ATOM   1019 1HG1 ILE A  64       6.232  15.763  18.758  1.00  0.00           H  
ATOM   1020 2HG1 ILE A  64       5.234  14.356  19.089  1.00  0.00           H  
ATOM   1021 1HG2 ILE A  64       6.760  16.179  21.103  1.00  0.00           H  
ATOM   1022 2HG2 ILE A  64       5.473  16.289  22.325  1.00  0.00           H  
ATOM   1023 3HG2 ILE A  64       5.856  14.721  21.577  1.00  0.00           H  
ATOM   1024 1HD1 ILE A  64       4.713  15.308  16.914  1.00  0.00           H  
ATOM   1025 2HD1 ILE A  64       3.316  15.446  18.008  1.00  0.00           H  
ATOM   1026 3HD1 ILE A  64       4.327  16.871  17.671  1.00  0.00           H  
ATOM   1027  N   VAL A  65       3.728  13.895  22.488  1.00  0.00           N  
ATOM   1028  CA  VAL A  65       3.853  12.513  23.028  1.00  0.00           C  
ATOM   1029  C   VAL A  65       2.526  11.780  22.808  1.00  0.00           C  
ATOM   1030  O   VAL A  65       2.551  10.630  22.302  1.00  0.00           O  
ATOM   1031  CB  VAL A  65       4.195  12.527  24.530  1.00  0.00           C  
ATOM   1032  CG1 VAL A  65       4.104  11.124  25.110  1.00  0.00           C  
ATOM   1033  CG2 VAL A  65       5.585  13.108  24.739  1.00  0.00           C  
ATOM   1034  H   VAL A  65       3.814  14.679  23.119  1.00  0.00           H  
ATOM   1035  HA  VAL A  65       4.637  11.995  22.474  1.00  0.00           H  
ATOM   1036  HB  VAL A  65       3.462  13.140  25.054  1.00  0.00           H  
ATOM   1037 1HG1 VAL A  65       4.349  11.152  26.172  1.00  0.00           H  
ATOM   1038 2HG1 VAL A  65       3.091  10.742  24.982  1.00  0.00           H  
ATOM   1039 3HG1 VAL A  65       4.807  10.470  24.594  1.00  0.00           H  
ATOM   1040 1HG2 VAL A  65       5.820  13.116  25.803  1.00  0.00           H  
ATOM   1041 2HG2 VAL A  65       6.318  12.498  24.209  1.00  0.00           H  
ATOM   1042 3HG2 VAL A  65       5.615  14.127  24.354  1.00  0.00           H  
ATOM   1043  N   ALA A  66       1.404  12.405  23.128  1.00  0.00           N  
ATOM   1044  CA  ALA A  66       0.085  11.770  22.894  1.00  0.00           C  
ATOM   1045  C   ALA A  66      -0.153  11.559  21.390  1.00  0.00           C  
ATOM   1046  O   ALA A  66      -0.622  10.522  20.996  1.00  0.00           O  
ATOM   1047  CB  ALA A  66      -1.005  12.579  23.560  1.00  0.00           C  
ATOM   1048  H   ALA A  66       1.440  13.328  23.538  1.00  0.00           H  
ATOM   1049  HA  ALA A  66       0.107  10.772  23.333  1.00  0.00           H  
ATOM   1050 1HB  ALA A  66      -1.970  12.105  23.383  1.00  0.00           H  
ATOM   1051 2HB  ALA A  66      -0.817  12.630  24.633  1.00  0.00           H  
ATOM   1052 3HB  ALA A  66      -1.015  13.586  23.146  1.00  0.00           H  
ATOM   1053  N   LEU A  67       0.186  12.545  20.563  1.00  0.00           N  
ATOM   1054  CA  LEU A  67      -0.085  12.499  19.116  1.00  0.00           C  
ATOM   1055  C   LEU A  67       0.735  11.398  18.463  1.00  0.00           C  
ATOM   1056  O   LEU A  67       0.227  10.732  17.581  1.00  0.00           O  
ATOM   1057  CB  LEU A  67       0.242  13.846  18.459  1.00  0.00           C  
ATOM   1058  CG  LEU A  67      -0.688  15.010  18.827  1.00  0.00           C  
ATOM   1059  CD1 LEU A  67      -0.083  16.319  18.339  1.00  0.00           C  
ATOM   1060  CD2 LEU A  67      -2.060  14.778  18.212  1.00  0.00           C  
ATOM   1061  H   LEU A  67       0.648  13.354  20.952  1.00  0.00           H  
ATOM   1062  HA  LEU A  67      -1.137  12.257  18.968  1.00  0.00           H  
ATOM   1063 1HB  LEU A  67       1.255  14.132  18.737  1.00  0.00           H  
ATOM   1064 2HB  LEU A  67       0.206  13.723  17.377  1.00  0.00           H  
ATOM   1065  HG  LEU A  67      -0.782  15.070  19.912  1.00  0.00           H  
ATOM   1066 1HD1 LEU A  67      -0.744  17.145  18.601  1.00  0.00           H  
ATOM   1067 2HD1 LEU A  67       0.889  16.469  18.809  1.00  0.00           H  
ATOM   1068 3HD1 LEU A  67       0.039  16.281  17.257  1.00  0.00           H  
ATOM   1069 1HD2 LEU A  67      -2.721  15.604  18.474  1.00  0.00           H  
ATOM   1070 2HD2 LEU A  67      -1.967  14.718  17.127  1.00  0.00           H  
ATOM   1071 3HD2 LEU A  67      -2.476  13.845  18.592  1.00  0.00           H  
ATOM   1072  N   VAL A  68       1.985  11.247  18.857  1.00  0.00           N  
ATOM   1073  CA  VAL A  68       2.881  10.211  18.306  1.00  0.00           C  
ATOM   1074  C   VAL A  68       2.496   8.828  18.843  1.00  0.00           C  
ATOM   1075  O   VAL A  68       2.359   7.876  18.037  1.00  0.00           O  
ATOM   1076  CB  VAL A  68       4.347  10.512  18.670  1.00  0.00           C  
ATOM   1077  CG1 VAL A  68       5.235   9.324  18.328  1.00  0.00           C  
ATOM   1078  CG2 VAL A  68       4.816  11.763  17.943  1.00  0.00           C  
ATOM   1079  H   VAL A  68       2.335  11.873  19.568  1.00  0.00           H  
ATOM   1080  HA  VAL A  68       2.720  10.151  17.229  1.00  0.00           H  
ATOM   1081  HB  VAL A  68       4.420  10.668  19.747  1.00  0.00           H  
ATOM   1082 1HG1 VAL A  68       6.268   9.554  18.593  1.00  0.00           H  
ATOM   1083 2HG1 VAL A  68       4.904   8.450  18.887  1.00  0.00           H  
ATOM   1084 3HG1 VAL A  68       5.172   9.119  17.260  1.00  0.00           H  
ATOM   1085 1HG2 VAL A  68       5.853  11.970  18.206  1.00  0.00           H  
ATOM   1086 2HG2 VAL A  68       4.738  11.609  16.867  1.00  0.00           H  
ATOM   1087 3HG2 VAL A  68       4.192  12.608  18.234  1.00  0.00           H  
ATOM   1088  N   GLU A  69       2.254   8.725  20.143  1.00  0.00           N  
ATOM   1089  CA  GLU A  69       1.826   7.427  20.722  1.00  0.00           C  
ATOM   1090  C   GLU A  69       0.544   6.977  20.025  1.00  0.00           C  
ATOM   1091  O   GLU A  69       0.406   5.774  19.723  1.00  0.00           O  
ATOM   1092  CB  GLU A  69       1.595   7.538  22.231  1.00  0.00           C  
ATOM   1093  CG  GLU A  69       1.223   6.227  22.908  1.00  0.00           C  
ATOM   1094  CD  GLU A  69       1.084   6.357  24.399  1.00  0.00           C  
ATOM   1095  OE1 GLU A  69       1.246   7.444  24.899  1.00  0.00           O  
ATOM   1096  OE2 GLU A  69       0.815   5.368  25.039  1.00  0.00           O1-
ATOM   1097  H   GLU A  69       2.357   9.525  20.751  1.00  0.00           H  
ATOM   1098  HA  GLU A  69       2.608   6.691  20.535  1.00  0.00           H  
ATOM   1099 1HB  GLU A  69       2.497   7.918  22.710  1.00  0.00           H  
ATOM   1100 2HB  GLU A  69       0.795   8.253  22.425  1.00  0.00           H  
ATOM   1101 1HG  GLU A  69       0.278   5.872  22.496  1.00  0.00           H  
ATOM   1102 2HG  GLU A  69       1.987   5.484  22.682  1.00  0.00           H  
ATOM   1103  N   GLU A  70      -0.364   7.900  19.775  1.00  0.00           N  
ATOM   1104  CA  GLU A  70      -1.643   7.583  19.091  1.00  0.00           C  
ATOM   1105  C   GLU A  70      -1.317   6.972  17.731  1.00  0.00           C  
ATOM   1106  O   GLU A  70      -1.894   5.941  17.388  1.00  0.00           O  
ATOM   1107  CB  GLU A  70      -2.512   8.831  18.917  1.00  0.00           C  
ATOM   1108  CG  GLU A  70      -3.850   8.576  18.238  1.00  0.00           C  
ATOM   1109  CD  GLU A  70      -4.667   9.826  18.066  1.00  0.00           C  
ATOM   1110  OE1 GLU A  70      -4.203  10.873  18.449  1.00  0.00           O  
ATOM   1111  OE2 GLU A  70      -5.756   9.734  17.550  1.00  0.00           O1-
ATOM   1112  H   GLU A  70      -0.181   8.852  20.060  1.00  0.00           H  
ATOM   1113  HA  GLU A  70      -2.175   6.836  19.680  1.00  0.00           H  
ATOM   1114 1HB  GLU A  70      -2.712   9.274  19.893  1.00  0.00           H  
ATOM   1115 2HB  GLU A  70      -1.973   9.571  18.326  1.00  0.00           H  
ATOM   1116 1HG  GLU A  70      -3.669   8.135  17.257  1.00  0.00           H  
ATOM   1117 2HG  GLU A  70      -4.415   7.857  18.830  1.00  0.00           H  
ATOM   1118  N   TYR A  71      -0.446   7.585  16.913  1.00  0.00           N  
ATOM   1119  CA  TYR A  71      -0.206   6.960  15.603  1.00  0.00           C  
ATOM   1120  C   TYR A  71       0.599   5.678  15.721  1.00  0.00           C  
ATOM   1121  O   TYR A  71       0.469   4.817  14.821  1.00  0.00           O  
ATOM   1122  CB  TYR A  71       0.382   7.926  14.576  1.00  0.00           C  
ATOM   1123  CG  TYR A  71       1.814   8.392  14.685  1.00  0.00           C  
ATOM   1124  CD1 TYR A  71       2.890   7.528  14.636  1.00  0.00           C  
ATOM   1125  CD2 TYR A  71       2.086   9.757  14.668  1.00  0.00           C  
ATOM   1126  CE1 TYR A  71       4.190   8.022  14.626  1.00  0.00           C  
ATOM   1127  CE2 TYR A  71       3.357  10.256  14.683  1.00  0.00           C  
ATOM   1128  CZ  TYR A  71       4.435   9.386  14.649  1.00  0.00           C  
ATOM   1129  OH  TYR A  71       5.715   9.895  14.632  1.00  0.00           O  
ATOM   1130  H   TYR A  71       0.043   8.438  17.148  1.00  0.00           H  
ATOM   1131  HA  TYR A  71      -1.159   6.606  15.208  1.00  0.00           H  
ATOM   1132 1HB  TYR A  71       0.315   7.485  13.581  1.00  0.00           H  
ATOM   1133 2HB  TYR A  71      -0.202   8.846  14.566  1.00  0.00           H  
ATOM   1134  HD1 TYR A  71       2.723   6.451  14.605  1.00  0.00           H  
ATOM   1135  HD2 TYR A  71       1.267  10.476  14.643  1.00  0.00           H  
ATOM   1136  HE1 TYR A  71       5.034   7.335  14.588  1.00  0.00           H  
ATOM   1137  HE2 TYR A  71       3.519  11.334  14.722  1.00  0.00           H  
ATOM   1138  HH  TYR A  71       6.332   9.218  14.921  1.00  0.00           H  
ATOM   1139  N   MET A  72       1.428   5.517  16.725  1.00  0.00           N  
ATOM   1140  CA  MET A  72       2.141   4.227  16.895  1.00  0.00           C  
ATOM   1141  C   MET A  72       1.146   3.097  17.215  1.00  0.00           C  
ATOM   1142  O   MET A  72       1.302   2.010  16.646  1.00  0.00           O  
ATOM   1143  CB  MET A  72       3.195   4.337  17.995  1.00  0.00           C  
ATOM   1144  CG  MET A  72       4.375   5.234  17.649  1.00  0.00           C  
ATOM   1145  SD  MET A  72       5.175   4.765  16.102  1.00  0.00           S  
ATOM   1146  CE  MET A  72       5.785   3.134  16.518  1.00  0.00           C  
ATOM   1147  H   MET A  72       1.591   6.260  17.390  1.00  0.00           H  
ATOM   1148  HA  MET A  72       2.617   3.968  15.949  1.00  0.00           H  
ATOM   1149 1HB  MET A  72       2.734   4.727  18.902  1.00  0.00           H  
ATOM   1150 2HB  MET A  72       3.585   3.345  18.226  1.00  0.00           H  
ATOM   1151 1HG  MET A  72       4.035   6.266  17.563  1.00  0.00           H  
ATOM   1152 2HG  MET A  72       5.115   5.186  18.448  1.00  0.00           H  
ATOM   1153 1HE  MET A  72       6.305   2.710  15.659  1.00  0.00           H  
ATOM   1154 2HE  MET A  72       6.473   3.206  17.361  1.00  0.00           H  
ATOM   1155 3HE  MET A  72       4.947   2.490  16.788  1.00  0.00           H  
ATOM   1156  N   ASP A  73       0.104   3.376  17.986  1.00  0.00           N  
ATOM   1157  CA  ASP A  73      -0.975   2.380  18.200  1.00  0.00           C  
ATOM   1158  C   ASP A  73      -1.633   2.069  16.851  1.00  0.00           C  
ATOM   1159  O   ASP A  73      -1.856   0.871  16.521  1.00  0.00           O  
ATOM   1160  CB  ASP A  73      -2.024   2.894  19.189  1.00  0.00           C  
ATOM   1161  CG  ASP A  73      -3.086   1.855  19.521  1.00  0.00           C  
ATOM   1162  OD1 ASP A  73      -2.893   0.710  19.187  1.00  0.00           O  
ATOM   1163  OD2 ASP A  73      -4.080   2.216  20.104  1.00  0.00           O1-
ATOM   1164  H   ASP A  73       0.038   4.277  18.436  1.00  0.00           H  
ATOM   1165  HA  ASP A  73      -0.527   1.458  18.571  1.00  0.00           H  
ATOM   1166 1HB  ASP A  73      -1.533   3.199  20.114  1.00  0.00           H  
ATOM   1167 2HB  ASP A  73      -2.515   3.775  18.774  1.00  0.00           H  
ATOM   1168  N   TRP A  74      -1.970   3.084  16.067  1.00  0.00           N  
ATOM   1169  CA  TRP A  74      -2.605   2.893  14.749  1.00  0.00           C  
ATOM   1170  C   TRP A  74      -1.712   1.990  13.910  1.00  0.00           C  
ATOM   1171  O   TRP A  74      -2.249   1.041  13.270  1.00  0.00           O  
ATOM   1172  CB  TRP A  74      -2.822   4.228  14.034  1.00  0.00           C  
ATOM   1173  CG  TRP A  74      -3.401   4.083  12.659  1.00  0.00           C  
ATOM   1174  CD1 TRP A  74      -4.701   3.823  12.346  1.00  0.00           C  
ATOM   1175  CD2 TRP A  74      -2.698   4.192  11.398  1.00  0.00           C  
ATOM   1176  CE2 TRP A  74      -3.640   3.986  10.387  1.00  0.00           C  
ATOM   1177  CE3 TRP A  74      -1.364   4.444  11.051  1.00  0.00           C  
ATOM   1178  NE1 TRP A  74      -4.855   3.761  10.983  1.00  0.00           N  
ATOM   1179  CZ2 TRP A  74      -3.296   4.021   9.045  1.00  0.00           C  
ATOM   1180  CZ3 TRP A  74      -1.020   4.481   9.705  1.00  0.00           C  
ATOM   1181  CH2 TRP A  74      -1.961   4.276   8.729  1.00  0.00           C  
ATOM   1182  H   TRP A  74      -1.782   4.022  16.391  1.00  0.00           H  
ATOM   1183  HA  TRP A  74      -3.562   2.392  14.896  1.00  0.00           H  
ATOM   1184 1HB  TRP A  74      -3.493   4.852  14.625  1.00  0.00           H  
ATOM   1185 2HB  TRP A  74      -1.871   4.755  13.952  1.00  0.00           H  
ATOM   1186  HD1 TRP A  74      -5.501   3.685  13.071  1.00  0.00           H  
ATOM   1187  HE1 TRP A  74      -5.722   3.579  10.497  1.00  0.00           H  
ATOM   1188  HE3 TRP A  74      -0.613   4.611  11.823  1.00  0.00           H  
ATOM   1189  HZ2 TRP A  74      -4.029   3.860   8.254  1.00  0.00           H  
ATOM   1190  HZ3 TRP A  74       0.021   4.677   9.444  1.00  0.00           H  
ATOM   1191  HH2 TRP A  74      -1.656   4.312   7.682  1.00  0.00           H  
ATOM   1192  N   LEU A  75      -0.408   2.255  13.896  1.00  0.00           N  
ATOM   1193  CA  LEU A  75       0.494   1.454  13.044  1.00  0.00           C  
ATOM   1194  C   LEU A  75       0.452  -0.008  13.463  1.00  0.00           C  
ATOM   1195  O   LEU A  75       0.536  -0.851  12.585  1.00  0.00           O  
ATOM   1196  CB  LEU A  75       1.934   1.975  13.135  1.00  0.00           C  
ATOM   1197  CG  LEU A  75       2.205   3.309  12.428  1.00  0.00           C  
ATOM   1198  CD1 LEU A  75       3.604   3.797  12.780  1.00  0.00           C  
ATOM   1199  CD2 LEU A  75       2.051   3.128  10.925  1.00  0.00           C  
ATOM   1200  H   LEU A  75      -0.021   2.997  14.461  1.00  0.00           H  
ATOM   1201  HA  LEU A  75       0.129   1.496  12.019  1.00  0.00           H  
ATOM   1202 1HB  LEU A  75       2.193   2.098  14.185  1.00  0.00           H  
ATOM   1203 2HB  LEU A  75       2.602   1.229  12.703  1.00  0.00           H  
ATOM   1204  HG  LEU A  75       1.493   4.057  12.778  1.00  0.00           H  
ATOM   1205 1HD1 LEU A  75       3.796   4.745  12.278  1.00  0.00           H  
ATOM   1206 2HD1 LEU A  75       3.679   3.936  13.859  1.00  0.00           H  
ATOM   1207 3HD1 LEU A  75       4.338   3.060  12.457  1.00  0.00           H  
ATOM   1208 1HD2 LEU A  75       2.243   4.077  10.423  1.00  0.00           H  
ATOM   1209 2HD2 LEU A  75       2.763   2.381  10.574  1.00  0.00           H  
ATOM   1210 3HD2 LEU A  75       1.037   2.796  10.700  1.00  0.00           H  
ATOM   1211  N   HIS A  76       0.385  -0.255  14.763  1.00  0.00           N  
ATOM   1212  CA  HIS A  76       0.384  -1.637  15.277  1.00  0.00           C  
ATOM   1213  C   HIS A  76      -0.905  -2.358  14.861  1.00  0.00           C  
ATOM   1214  O   HIS A  76      -0.864  -3.603  14.864  1.00  0.00           O  
ATOM   1215  CB  HIS A  76       0.522  -1.657  16.803  1.00  0.00           C  
ATOM   1216  CG  HIS A  76       1.924  -1.443  17.282  1.00  0.00           C  
ATOM   1217  CD2 HIS A  76       2.855  -2.316  17.734  1.00  0.00           C  
ATOM   1218  ND1 HIS A  76       2.512  -0.196  17.331  1.00  0.00           N  
ATOM   1219  CE1 HIS A  76       3.745  -0.312  17.793  1.00  0.00           C  
ATOM   1220  NE2 HIS A  76       3.977  -1.587  18.044  1.00  0.00           N  
ATOM   1221  H   HIS A  76       0.333   0.512  15.418  1.00  0.00           H  
ATOM   1222  HA  HIS A  76       1.226  -2.183  14.853  1.00  0.00           H  
ATOM   1223 1HB  HIS A  76      -0.109  -0.880  17.235  1.00  0.00           H  
ATOM   1224 2HB  HIS A  76       0.172  -2.615  17.187  1.00  0.00           H  
ATOM   1225  HD1 HIS A  76       2.064   0.676  17.134  1.00  0.00           H  
ATOM   1226  HD2 HIS A  76       2.850  -3.397  17.874  1.00  0.00           H  
ATOM   1227  HE1 HIS A  76       4.379   0.567  17.908  1.00  0.00           H  
ATOM   1228  N   GLN A  77      -2.010  -1.650  14.691  1.00  0.00           N  
ATOM   1229  CA  GLN A  77      -3.299  -2.230  14.262  1.00  0.00           C  
ATOM   1230  C   GLN A  77      -3.500  -2.108  12.760  1.00  0.00           C  
ATOM   1231  O   GLN A  77      -4.235  -2.916  12.192  1.00  0.00           O  
ATOM   1232  CB  GLN A  77      -4.465  -1.555  14.990  1.00  0.00           C  
ATOM   1233  CG  GLN A  77      -4.448  -1.739  16.497  1.00  0.00           C  
ATOM   1234  CD  GLN A  77      -5.637  -1.083  17.174  1.00  0.00           C  
ATOM   1235  NE2 GLN A  77      -5.373  -0.341  18.243  1.00  0.00           N  
ATOM   1236  OE1 GLN A  77      -6.781  -1.241  16.740  1.00  0.00           O  
ATOM   1237  H   GLN A  77      -1.952  -0.657  14.867  1.00  0.00           H  
ATOM   1238  HA  GLN A  77      -3.297  -3.293  14.504  1.00  0.00           H  
ATOM   1239 1HB  GLN A  77      -4.452  -0.485  14.782  1.00  0.00           H  
ATOM   1240 2HB  GLN A  77      -5.407  -1.951  14.612  1.00  0.00           H  
ATOM   1241 1HG  GLN A  77      -4.472  -2.806  16.723  1.00  0.00           H  
ATOM   1242 2HG  GLN A  77      -3.538  -1.293  16.898  1.00  0.00           H  
ATOM   1243 1HE2 GLN A  77      -6.117   0.116  18.731  1.00  0.00           H  
ATOM   1244 2HE2 GLN A  77      -4.430  -0.240  18.562  1.00  0.00           H  
ATOM   1245  N   SER A  78      -2.866  -1.130  12.106  1.00  0.00           N  
ATOM   1246  CA  SER A  78      -3.173  -0.815  10.704  1.00  0.00           C  
ATOM   1247  C   SER A  78      -2.641  -1.893   9.786  1.00  0.00           C  
ATOM   1248  O   SER A  78      -1.476  -2.237   9.861  1.00  0.00           O  
ATOM   1249  CB  SER A  78      -2.543   0.497  10.306  1.00  0.00           C  
ATOM   1250  OG  SER A  78      -2.709   0.667   8.900  1.00  0.00           O  
ATOM   1251  H   SER A  78      -2.158  -0.593  12.587  1.00  0.00           H  
ATOM   1252  HA  SER A  78      -4.255  -0.728  10.598  1.00  0.00           H  
ATOM   1253 1HB  SER A  78      -3.016   1.309  10.856  1.00  0.00           H  
ATOM   1254 2HB  SER A  78      -1.487   0.490  10.575  1.00  0.00           H  
ATOM   1255  HG  SER A  78      -3.229   1.468   8.791  1.00  0.00           H  
ATOM   1256  N   PRO A  79      -3.451  -2.398   8.841  1.00  0.00           N  
ATOM   1257  CA  PRO A  79      -2.972  -3.369   7.874  1.00  0.00           C  
ATOM   1258  C   PRO A  79      -2.236  -2.741   6.687  1.00  0.00           C  
ATOM   1259  O   PRO A  79      -1.738  -3.489   5.814  1.00  0.00           O  
ATOM   1260  CB  PRO A  79      -4.272  -4.046   7.427  1.00  0.00           C  
ATOM   1261  CG  PRO A  79      -5.286  -2.954   7.466  1.00  0.00           C  
ATOM   1262  CD  PRO A  79      -4.914  -2.141   8.677  1.00  0.00           C  
ATOM   1263  HA  PRO A  79      -2.322  -4.096   8.382  1.00  0.00           H  
ATOM   1264 1HB  PRO A  79      -4.146  -4.477   6.423  1.00  0.00           H  
ATOM   1265 2HB  PRO A  79      -4.515  -4.878   8.105  1.00  0.00           H  
ATOM   1266 1HG  PRO A  79      -5.249  -2.369   6.535  1.00  0.00           H  
ATOM   1267 2HG  PRO A  79      -6.298  -3.378   7.534  1.00  0.00           H  
ATOM   1268 1HD  PRO A  79      -5.117  -1.078   8.482  1.00  0.00           H  
ATOM   1269 2HD  PRO A  79      -5.491  -2.493   9.546  1.00  0.00           H  
ATOM   1270  N   VAL A  80      -2.086  -1.407   6.676  1.00  0.00           N  
ATOM   1271  CA  VAL A  80      -1.488  -0.715   5.499  1.00  0.00           C  
ATOM   1272  C   VAL A  80      -0.071  -1.231   5.270  1.00  0.00           C  
ATOM   1273  O   VAL A  80       0.737  -1.287   6.212  1.00  0.00           O  
ATOM   1274  CB  VAL A  80      -1.447   0.810   5.710  1.00  0.00           C  
ATOM   1275  CG1 VAL A  80      -0.651   1.481   4.600  1.00  0.00           C  
ATOM   1276  CG2 VAL A  80      -2.863   1.363   5.769  1.00  0.00           C  
ATOM   1277  H   VAL A  80      -2.380  -0.860   7.472  1.00  0.00           H  
ATOM   1278  HA  VAL A  80      -2.080  -0.958   4.616  1.00  0.00           H  
ATOM   1279  HB  VAL A  80      -0.933   1.024   6.648  1.00  0.00           H  
ATOM   1280 1HG1 VAL A  80      -0.633   2.559   4.766  1.00  0.00           H  
ATOM   1281 2HG1 VAL A  80       0.368   1.097   4.600  1.00  0.00           H  
ATOM   1282 3HG1 VAL A  80      -1.120   1.271   3.639  1.00  0.00           H  
ATOM   1283 1HG2 VAL A  80      -2.826   2.441   5.920  1.00  0.00           H  
ATOM   1284 2HG2 VAL A  80      -3.378   1.144   4.834  1.00  0.00           H  
ATOM   1285 3HG2 VAL A  80      -3.400   0.899   6.597  1.00  0.00           H  
ATOM   1286  N   PRO A  81       0.300  -1.629   4.044  1.00  0.00           N  
ATOM   1287  CA  PRO A  81       1.648  -2.139   3.821  1.00  0.00           C  
ATOM   1288  C   PRO A  81       2.716  -1.146   4.308  1.00  0.00           C  
ATOM   1289  O   PRO A  81       2.595   0.040   4.041  1.00  0.00           O  
ATOM   1290  CB  PRO A  81       1.692  -2.319   2.300  1.00  0.00           C  
ATOM   1291  CG  PRO A  81       0.278  -2.604   1.924  1.00  0.00           C  
ATOM   1292  CD  PRO A  81      -0.535  -1.709   2.821  1.00  0.00           C  
ATOM   1293  HA  PRO A  81       1.752  -3.115   4.316  1.00  0.00           H  
ATOM   1294 1HB  PRO A  81       2.085  -1.409   1.825  1.00  0.00           H  
ATOM   1295 2HB  PRO A  81       2.377  -3.140   2.038  1.00  0.00           H  
ATOM   1296 1HG  PRO A  81       0.119  -2.392   0.857  1.00  0.00           H  
ATOM   1297 2HG  PRO A  81       0.053  -3.670   2.073  1.00  0.00           H  
ATOM   1298 1HD  PRO A  81      -0.656  -0.725   2.345  1.00  0.00           H  
ATOM   1299 2HD  PRO A  81      -1.515  -2.172   3.011  1.00  0.00           H  
ATOM   1300  N   LYS A  82       3.753  -1.679   4.935  1.00  0.00           N  
ATOM   1301  CA  LYS A  82       4.835  -0.887   5.551  1.00  0.00           C  
ATOM   1302  C   LYS A  82       6.182  -1.353   5.041  1.00  0.00           C  
ATOM   1303  O   LYS A  82       6.409  -2.570   4.826  1.00  0.00           O  
ATOM   1304  CB  LYS A  82       4.782  -1.040   7.055  1.00  0.00           C  
ATOM   1305  CG  LYS A  82       3.561  -0.411   7.698  1.00  0.00           C  
ATOM   1306  CD  LYS A  82       3.436  -0.717   9.173  1.00  0.00           C  
ATOM   1307  CE  LYS A  82       2.005  -0.686   9.694  1.00  0.00           C  
ATOM   1308  NZ  LYS A  82       1.157  -1.668   8.954  1.00  0.00           N1+
ATOM   1309  H   LYS A  82       3.790  -2.687   4.987  1.00  0.00           H  
ATOM   1310  HA  LYS A  82       4.684   0.162   5.294  1.00  0.00           H  
ATOM   1311 1HB  LYS A  82       4.792  -2.100   7.313  1.00  0.00           H  
ATOM   1312 2HB  LYS A  82       5.669  -0.587   7.498  1.00  0.00           H  
ATOM   1313 1HG  LYS A  82       3.607   0.673   7.582  1.00  0.00           H  
ATOM   1314 2HG  LYS A  82       2.661  -0.774   7.202  1.00  0.00           H  
ATOM   1315 1HD  LYS A  82       3.839  -1.710   9.375  1.00  0.00           H  
ATOM   1316 2HD  LYS A  82       4.009   0.012   9.746  1.00  0.00           H  
ATOM   1317 1HE  LYS A  82       1.999  -0.927  10.756  1.00  0.00           H  
ATOM   1318 2HE  LYS A  82       1.594   0.316   9.570  1.00  0.00           H  
ATOM   1319 1HZ  LYS A  82       0.212  -1.635   9.311  1.00  0.00           H  
ATOM   1320 2HZ  LYS A  82       1.153  -1.437   7.971  1.00  0.00           H  
ATOM   1321 3HZ  LYS A  82       1.531  -2.598   9.079  1.00  0.00           H  
ATOM   1322  N   LEU A  83       7.097  -0.405   4.873  1.00  0.00           N  
ATOM   1323  CA  LEU A  83       8.494  -0.682   4.483  1.00  0.00           C  
ATOM   1324  C   LEU A  83       9.394   0.153   5.384  1.00  0.00           C  
ATOM   1325  O   LEU A  83       9.362   1.371   5.284  1.00  0.00           O  
ATOM   1326  CB  LEU A  83       8.745  -0.337   3.010  1.00  0.00           C  
ATOM   1327  CG  LEU A  83      10.179  -0.555   2.511  1.00  0.00           C  
ATOM   1328  CD1 LEU A  83      10.541  -2.029   2.631  1.00  0.00           C  
ATOM   1329  CD2 LEU A  83      10.294  -0.079   1.070  1.00  0.00           C  
ATOM   1330  H   LEU A  83       6.809   0.551   5.023  1.00  0.00           H  
ATOM   1331  HA  LEU A  83       8.688  -1.745   4.624  1.00  0.00           H  
ATOM   1332 1HB  LEU A  83       8.085  -0.945   2.393  1.00  0.00           H  
ATOM   1333 2HB  LEU A  83       8.494   0.711   2.850  1.00  0.00           H  
ATOM   1334  HG  LEU A  83      10.872   0.010   3.135  1.00  0.00           H  
ATOM   1335 1HD1 LEU A  83      11.560  -2.184   2.277  1.00  0.00           H  
ATOM   1336 2HD1 LEU A  83      10.470  -2.337   3.674  1.00  0.00           H  
ATOM   1337 3HD1 LEU A  83       9.854  -2.622   2.029  1.00  0.00           H  
ATOM   1338 1HD2 LEU A  83      11.313  -0.233   0.716  1.00  0.00           H  
ATOM   1339 2HD2 LEU A  83       9.603  -0.645   0.444  1.00  0.00           H  
ATOM   1340 3HD2 LEU A  83      10.047   0.981   1.016  1.00  0.00           H  
ATOM   1341  N   LEU A  84      10.178  -0.500   6.226  1.00  0.00           N  
ATOM   1342  CA  LEU A  84      11.041   0.160   7.228  1.00  0.00           C  
ATOM   1343  C   LEU A  84      12.468  -0.002   6.764  1.00  0.00           C  
ATOM   1344  O   LEU A  84      12.878  -1.144   6.528  1.00  0.00           O  
ATOM   1345  CB  LEU A  84      10.864  -0.453   8.623  1.00  0.00           C  
ATOM   1346  CG  LEU A  84      11.927  -0.065   9.660  1.00  0.00           C  
ATOM   1347  CD1 LEU A  84      11.826   1.425   9.959  1.00  0.00           C  
ATOM   1348  CD2 LEU A  84      11.730  -0.891  10.922  1.00  0.00           C  
ATOM   1349  H   LEU A  84      10.174  -1.508   6.168  1.00  0.00           H  
ATOM   1350  HA  LEU A  84      10.766   1.213   7.281  1.00  0.00           H  
ATOM   1351 1HB  LEU A  84       9.894  -0.150   9.015  1.00  0.00           H  
ATOM   1352 2HB  LEU A  84      10.873  -1.538   8.530  1.00  0.00           H  
ATOM   1353  HG  LEU A  84      12.920  -0.256   9.252  1.00  0.00           H  
ATOM   1354 1HD1 LEU A  84      12.581   1.700  10.695  1.00  0.00           H  
ATOM   1355 2HD1 LEU A  84      11.990   1.992   9.042  1.00  0.00           H  
ATOM   1356 3HD1 LEU A  84      10.836   1.650  10.354  1.00  0.00           H  
ATOM   1357 1HD2 LEU A  84      12.486  -0.616  11.658  1.00  0.00           H  
ATOM   1358 2HD2 LEU A  84      10.738  -0.699  11.332  1.00  0.00           H  
ATOM   1359 3HD2 LEU A  84      11.825  -1.950  10.682  1.00  0.00           H  
ATOM   1360  N   PHE A  85      13.222   1.083   6.741  1.00  0.00           N  
ATOM   1361  CA  PHE A  85      14.676   1.042   6.529  1.00  0.00           C  
ATOM   1362  C   PHE A  85      15.374   1.365   7.836  1.00  0.00           C  
ATOM   1363  O   PHE A  85      14.960   2.295   8.553  1.00  0.00           O  
ATOM   1364  CB  PHE A  85      15.108   2.034   5.447  1.00  0.00           C  
ATOM   1365  CG  PHE A  85      14.541   1.734   4.088  1.00  0.00           C  
ATOM   1366  CD1 PHE A  85      13.359   2.326   3.668  1.00  0.00           C  
ATOM   1367  CD2 PHE A  85      15.186   0.858   3.229  1.00  0.00           C  
ATOM   1368  CE1 PHE A  85      12.836   2.051   2.418  1.00  0.00           C  
ATOM   1369  CE2 PHE A  85      14.667   0.582   1.979  1.00  0.00           C  
ATOM   1370  CZ  PHE A  85      13.490   1.179   1.574  1.00  0.00           C  
ATOM   1371  H   PHE A  85      12.769   1.975   6.877  1.00  0.00           H  
ATOM   1372  HA  PHE A  85      14.953   0.033   6.222  1.00  0.00           H  
ATOM   1373 1HB  PHE A  85      14.798   3.039   5.730  1.00  0.00           H  
ATOM   1374 2HB  PHE A  85      16.194   2.036   5.368  1.00  0.00           H  
ATOM   1375  HD1 PHE A  85      12.843   3.016   4.335  1.00  0.00           H  
ATOM   1376  HD2 PHE A  85      16.116   0.386   3.549  1.00  0.00           H  
ATOM   1377  HE1 PHE A  85      11.907   2.523   2.101  1.00  0.00           H  
ATOM   1378  HE2 PHE A  85      15.185  -0.108   1.313  1.00  0.00           H  
ATOM   1379  HZ  PHE A  85      13.078   0.960   0.590  1.00  0.00           H  
ATOM   1380  N   TRP A  86      16.452   0.648   8.118  1.00  0.00           N  
ATOM   1381  CA  TRP A  86      17.272   0.919   9.304  1.00  0.00           C  
ATOM   1382  C   TRP A  86      18.732   0.619   9.001  1.00  0.00           C  
ATOM   1383  O   TRP A  86      19.060  -0.224   8.123  1.00  0.00           O  
ATOM   1384  CB  TRP A  86      16.808   0.078  10.495  1.00  0.00           C  
ATOM   1385  CG  TRP A  86      16.752  -1.391  10.204  1.00  0.00           C  
ATOM   1386  CD1 TRP A  86      15.731  -2.065   9.606  1.00  0.00           C  
ATOM   1387  CD2 TRP A  86      17.767  -2.381  10.500  1.00  0.00           C  
ATOM   1388  CE2 TRP A  86      17.280  -3.611  10.050  1.00  0.00           C  
ATOM   1389  CE3 TRP A  86      19.031  -2.321  11.100  1.00  0.00           C  
ATOM   1390  NE1 TRP A  86      16.037  -3.400   9.509  1.00  0.00           N  
ATOM   1391  CZ2 TRP A  86      18.011  -4.781  10.182  1.00  0.00           C  
ATOM   1392  CZ3 TRP A  86      19.764  -3.495  11.231  1.00  0.00           C  
ATOM   1393  CH2 TRP A  86      19.267  -4.692  10.783  1.00  0.00           C  
ATOM   1394  H   TRP A  86      16.716  -0.105   7.500  1.00  0.00           H  
ATOM   1395  HA  TRP A  86      17.196   1.980   9.543  1.00  0.00           H  
ATOM   1396 1HB  TRP A  86      17.482   0.236  11.337  1.00  0.00           H  
ATOM   1397 2HB  TRP A  86      15.815   0.404  10.805  1.00  0.00           H  
ATOM   1398  HD1 TRP A  86      14.806  -1.611   9.255  1.00  0.00           H  
ATOM   1399  HE1 TRP A  86      15.445  -4.112   9.107  1.00  0.00           H  
ATOM   1400  HE3 TRP A  86      19.432  -1.373  11.455  1.00  0.00           H  
ATOM   1401  HZ2 TRP A  86      17.633  -5.742   9.833  1.00  0.00           H  
ATOM   1402  HZ3 TRP A  86      20.747  -3.440  11.700  1.00  0.00           H  
ATOM   1403  HH2 TRP A  86      19.869  -5.594  10.901  1.00  0.00           H  
ATOM   1404  N   GLY A  87      19.592   1.289   9.749  1.00  0.00           N  
ATOM   1405  CA  GLY A  87      21.039   1.040   9.699  1.00  0.00           C  
ATOM   1406  C   GLY A  87      21.580   0.656  11.051  1.00  0.00           C  
ATOM   1407  O   GLY A  87      20.851   0.626  12.056  1.00  0.00           O  
ATOM   1408  H   GLY A  87      19.235   1.996  10.376  1.00  0.00           H  
ATOM   1409 1HA  GLY A  87      21.247   0.245   8.983  1.00  0.00           H  
ATOM   1410 2HA  GLY A  87      21.550   1.934   9.342  1.00  0.00           H  
ATOM   1411  N   THR A  88      22.881   0.458  11.057  1.00  0.00           N  
ATOM   1412  CA  THR A  88      23.630   0.086  12.265  1.00  0.00           C  
ATOM   1413  C   THR A  88      24.678   1.147  12.570  1.00  0.00           C  
ATOM   1414  O   THR A  88      25.401   1.499  11.633  1.00  0.00           O  
ATOM   1415  CB  THR A  88      24.308  -1.288  12.113  1.00  0.00           C  
ATOM   1416  CG2 THR A  88      25.092  -1.638  13.368  1.00  0.00           C  
ATOM   1417  OG1 THR A  88      23.311  -2.292  11.882  1.00  0.00           O  
ATOM   1418  H   THR A  88      23.379   0.570  10.185  1.00  0.00           H  
ATOM   1419  HA  THR A  88      22.927  -0.004  13.093  1.00  0.00           H  
ATOM   1420  HB  THR A  88      24.987  -1.267  11.261  1.00  0.00           H  
ATOM   1421  HG1 THR A  88      23.007  -2.237  10.972  1.00  0.00           H  
ATOM   1422 1HG2 THR A  88      25.564  -2.612  13.243  1.00  0.00           H  
ATOM   1423 2HG2 THR A  88      25.859  -0.882  13.540  1.00  0.00           H  
ATOM   1424 3HG2 THR A  88      24.417  -1.670  14.222  1.00  0.00           H  
ATOM   1425  N   PRO A  89      24.756   1.719  13.797  1.00  0.00           N  
ATOM   1426  CA  PRO A  89      23.890   1.408  14.940  1.00  0.00           C  
ATOM   1427  C   PRO A  89      22.490   2.018  14.901  1.00  0.00           C  
ATOM   1428  O   PRO A  89      21.643   1.648  15.666  1.00  0.00           O  
ATOM   1429  CB  PRO A  89      24.696   1.979  16.111  1.00  0.00           C  
ATOM   1430  CG  PRO A  89      25.388   3.166  15.533  1.00  0.00           C  
ATOM   1431  CD  PRO A  89      25.769   2.737  14.141  1.00  0.00           C  
ATOM   1432  HA  PRO A  89      23.796   0.316  15.036  1.00  0.00           H  
ATOM   1433 1HB  PRO A  89      24.022   2.240  16.940  1.00  0.00           H  
ATOM   1434 2HB  PRO A  89      25.396   1.221  16.492  1.00  0.00           H  
ATOM   1435 1HG  PRO A  89      24.716   4.038  15.538  1.00  0.00           H  
ATOM   1436 2HG  PRO A  89      26.260   3.434  16.147  1.00  0.00           H  
ATOM   1437 1HD  PRO A  89      25.715   3.601  13.462  1.00  0.00           H  
ATOM   1438 2HD  PRO A  89      26.784   2.314  14.152  1.00  0.00           H  
ATOM   1439  N   GLY A  90      22.249   2.976  14.005  1.00  0.00           N  
ATOM   1440  CA  GLY A  90      20.992   3.734  14.061  1.00  0.00           C  
ATOM   1441  C   GLY A  90      21.017   4.790  15.134  1.00  0.00           C  
ATOM   1442  O   GLY A  90      22.020   4.921  15.887  1.00  0.00           O  
ATOM   1443  H   GLY A  90      22.921   3.190  13.282  1.00  0.00           H  
ATOM   1444 1HA  GLY A  90      20.808   4.207  13.096  1.00  0.00           H  
ATOM   1445 2HA  GLY A  90      20.163   3.052  14.247  1.00  0.00           H  
ATOM   1446  N   VAL A  91      20.004   5.608  15.165  1.00  0.00           N  
ATOM   1447  CA  VAL A  91      19.806   6.700  16.144  1.00  0.00           C  
ATOM   1448  C   VAL A  91      18.386   6.574  16.709  1.00  0.00           C  
ATOM   1449  O   VAL A  91      18.236   6.227  17.905  1.00  0.00           O  
ATOM   1450  CB  VAL A  91      19.992   8.082  15.488  1.00  0.00           C  
ATOM   1451  CG1 VAL A  91      19.684   9.190  16.485  1.00  0.00           C  
ATOM   1452  CG2 VAL A  91      21.409   8.215  14.954  1.00  0.00           C  
ATOM   1453  H   VAL A  91      19.309   5.459  14.447  1.00  0.00           H  
ATOM   1454  HA  VAL A  91      20.510   6.561  16.965  1.00  0.00           H  
ATOM   1455  HB  VAL A  91      19.282   8.182  14.667  1.00  0.00           H  
ATOM   1456 1HG1 VAL A  91      19.820  10.159  16.005  1.00  0.00           H  
ATOM   1457 2HG1 VAL A  91      18.653   9.096  16.826  1.00  0.00           H  
ATOM   1458 3HG1 VAL A  91      20.358   9.110  17.337  1.00  0.00           H  
ATOM   1459 1HG2 VAL A  91      21.533   9.194  14.492  1.00  0.00           H  
ATOM   1460 2HG2 VAL A  91      22.119   8.109  15.775  1.00  0.00           H  
ATOM   1461 3HG2 VAL A  91      21.594   7.438  14.212  1.00  0.00           H  
ATOM   1462  N   LEU A  92      17.369   6.781  15.874  1.00  0.00           N  
ATOM   1463  CA  LEU A  92      15.970   6.650  16.336  1.00  0.00           C  
ATOM   1464  C   LEU A  92      15.509   5.196  16.303  1.00  0.00           C  
ATOM   1465  O   LEU A  92      14.801   4.783  17.269  1.00  0.00           O  
ATOM   1466  CB  LEU A  92      15.035   7.500  15.467  1.00  0.00           C  
ATOM   1467  CG  LEU A  92      15.250   9.017  15.547  1.00  0.00           C  
ATOM   1468  CD1 LEU A  92      14.365   9.711  14.520  1.00  0.00           C  
ATOM   1469  CD2 LEU A  92      14.936   9.501  16.955  1.00  0.00           C  
ATOM   1470  H   LEU A  92      17.548   7.031  14.912  1.00  0.00           H  
ATOM   1471  HA  LEU A  92      15.916   6.979  17.374  1.00  0.00           H  
ATOM   1472 1HB  LEU A  92      15.162   7.202  14.427  1.00  0.00           H  
ATOM   1473 2HB  LEU A  92      14.006   7.295  15.760  1.00  0.00           H  
ATOM   1474  HG  LEU A  92      16.287   9.251  15.305  1.00  0.00           H  
ATOM   1475 1HD1 LEU A  92      14.517  10.788  14.576  1.00  0.00           H  
ATOM   1476 2HD1 LEU A  92      14.624   9.360  13.521  1.00  0.00           H  
ATOM   1477 3HD1 LEU A  92      13.320   9.481  14.726  1.00  0.00           H  
ATOM   1478 1HD2 LEU A  92      15.089  10.579  17.012  1.00  0.00           H  
ATOM   1479 2HD2 LEU A  92      13.899   9.269  17.197  1.00  0.00           H  
ATOM   1480 3HD2 LEU A  92      15.595   9.003  17.666  1.00  0.00           H  
ATOM   1481  N   ILE A  93      15.894   4.421  15.291  1.00  0.00           N  
ATOM   1482  CA  ILE A  93      15.398   3.025  15.114  1.00  0.00           C  
ATOM   1483  C   ILE A  93      16.606   2.113  15.072  1.00  0.00           C  
ATOM   1484  O   ILE A  93      17.022   1.715  13.988  1.00  0.00           O  
ATOM   1485  CB  ILE A  93      14.569   2.853  13.828  1.00  0.00           C  
ATOM   1486  CG1 ILE A  93      13.447   3.894  13.774  1.00  0.00           C  
ATOM   1487  CG2 ILE A  93      13.998   1.446  13.747  1.00  0.00           C  
ATOM   1488  CD1 ILE A  93      12.442   3.767  14.896  1.00  0.00           C  
ATOM   1489  H   ILE A  93      16.548   4.799  14.621  1.00  0.00           H  
ATOM   1490  HA  ILE A  93      14.785   2.765  15.976  1.00  0.00           H  
ATOM   1491  HB  ILE A  93      15.203   3.029  12.960  1.00  0.00           H  
ATOM   1492 1HG1 ILE A  93      13.876   4.894  13.811  1.00  0.00           H  
ATOM   1493 2HG1 ILE A  93      12.913   3.803  12.827  1.00  0.00           H  
ATOM   1494 1HG2 ILE A  93      13.415   1.342  12.833  1.00  0.00           H  
ATOM   1495 2HG2 ILE A  93      14.813   0.723  13.742  1.00  0.00           H  
ATOM   1496 3HG2 ILE A  93      13.357   1.263  14.610  1.00  0.00           H  
ATOM   1497 1HD1 ILE A  93      11.678   4.538  14.789  1.00  0.00           H  
ATOM   1498 2HD1 ILE A  93      11.973   2.783  14.855  1.00  0.00           H  
ATOM   1499 3HD1 ILE A  93      12.947   3.889  15.852  1.00  0.00           H  
ATOM   1500  N   PRO A  94      17.102   1.673  16.245  1.00  0.00           N  
ATOM   1501  CA  PRO A  94      18.228   0.759  16.237  1.00  0.00           C  
ATOM   1502  C   PRO A  94      17.815  -0.618  15.735  1.00  0.00           C  
ATOM   1503  O   PRO A  94      16.634  -0.962  15.686  1.00  0.00           O  
ATOM   1504  CB  PRO A  94      18.649   0.723  17.710  1.00  0.00           C  
ATOM   1505  CG  PRO A  94      17.407   1.078  18.454  1.00  0.00           C  
ATOM   1506  CD  PRO A  94      16.738   2.116  17.593  1.00  0.00           C  
ATOM   1507  HA  PRO A  94      19.020   1.167  15.593  1.00  0.00           H  
ATOM   1508 1HB  PRO A  94      19.031  -0.275  17.967  1.00  0.00           H  
ATOM   1509 2HB  PRO A  94      19.469   1.436  17.884  1.00  0.00           H  
ATOM   1510 1HG  PRO A  94      16.784   0.183  18.601  1.00  0.00           H  
ATOM   1511 2HG  PRO A  94      17.660   1.457  19.455  1.00  0.00           H  
ATOM   1512 1HD  PRO A  94      15.651   2.086  17.760  1.00  0.00           H  
ATOM   1513 2HD  PRO A  94      17.141   3.110  17.837  1.00  0.00           H  
ATOM   1514  N   PRO A  95      18.765  -1.491  15.361  1.00  0.00           N  
ATOM   1515  CA  PRO A  95      18.422  -2.853  14.929  1.00  0.00           C  
ATOM   1516  C   PRO A  95      17.450  -3.616  15.862  1.00  0.00           C  
ATOM   1517  O   PRO A  95      16.594  -4.334  15.372  1.00  0.00           O  
ATOM   1518  CB  PRO A  95      19.798  -3.526  14.900  1.00  0.00           C  
ATOM   1519  CG  PRO A  95      20.736  -2.424  14.542  1.00  0.00           C  
ATOM   1520  CD  PRO A  95      20.214  -1.228  15.293  1.00  0.00           C  
ATOM   1521  HA  PRO A  95      17.952  -2.810  13.936  1.00  0.00           H  
ATOM   1522 1HB  PRO A  95      20.019  -3.972  15.881  1.00  0.00           H  
ATOM   1523 2HB  PRO A  95      19.801  -4.344  14.166  1.00  0.00           H  
ATOM   1524 1HG  PRO A  95      21.763  -2.690  14.832  1.00  0.00           H  
ATOM   1525 2HG  PRO A  95      20.743  -2.270  13.453  1.00  0.00           H  
ATOM   1526 1HD  PRO A  95      20.668  -1.196  16.294  1.00  0.00           H  
ATOM   1527 2HD  PRO A  95      20.446  -0.311  14.731  1.00  0.00           H  
ATOM   1528  N   ALA A  96      17.583  -3.431  17.181  1.00  0.00           N  
ATOM   1529  CA  ALA A  96      16.691  -4.109  18.142  1.00  0.00           C  
ATOM   1530  C   ALA A  96      15.255  -3.622  17.931  1.00  0.00           C  
ATOM   1531  O   ALA A  96      14.312  -4.468  17.954  1.00  0.00           O  
ATOM   1532  CB  ALA A  96      17.149  -3.895  19.568  1.00  0.00           C  
ATOM   1533  H   ALA A  96      18.305  -2.817  17.528  1.00  0.00           H  
ATOM   1534  HA  ALA A  96      16.715  -5.178  17.931  1.00  0.00           H  
ATOM   1535 1HB  ALA A  96      16.470  -4.408  20.249  1.00  0.00           H  
ATOM   1536 2HB  ALA A  96      18.156  -4.294  19.690  1.00  0.00           H  
ATOM   1537 3HB  ALA A  96      17.152  -2.829  19.792  1.00  0.00           H  
ATOM   1538  N   GLU A  97      15.085  -2.321  17.715  1.00  0.00           N  
ATOM   1539  CA  GLU A  97      13.760  -1.716  17.509  1.00  0.00           C  
ATOM   1540  C   GLU A  97      13.235  -2.145  16.136  1.00  0.00           C  
ATOM   1541  O   GLU A  97      12.045  -2.506  16.034  1.00  0.00           O  
ATOM   1542  CB  GLU A  97      13.828  -0.190  17.601  1.00  0.00           C  
ATOM   1543  CG  GLU A  97      12.509   0.517  17.321  1.00  0.00           C  
ATOM   1544  CD  GLU A  97      11.425   0.135  18.290  1.00  0.00           C  
ATOM   1545  OE1 GLU A  97      11.692  -0.639  19.177  1.00  0.00           O  
ATOM   1546  OE2 GLU A  97      10.327   0.619  18.142  1.00  0.00           O1-
ATOM   1547  H   GLU A  97      15.904  -1.731  17.694  1.00  0.00           H  
ATOM   1548  HA  GLU A  97      13.071  -2.133  18.243  1.00  0.00           H  
ATOM   1549 1HB  GLU A  97      14.158   0.100  18.598  1.00  0.00           H  
ATOM   1550 2HB  GLU A  97      14.566   0.185  16.890  1.00  0.00           H  
ATOM   1551 1HG  GLU A  97      12.667   1.593  17.376  1.00  0.00           H  
ATOM   1552 2HG  GLU A  97      12.188   0.275  16.309  1.00  0.00           H  
ATOM   1553  N   ALA A  98      14.067  -2.170  15.100  1.00  0.00           N  
ATOM   1554  CA  ALA A  98      13.635  -2.567  13.740  1.00  0.00           C  
ATOM   1555  C   ALA A  98      13.116  -4.014  13.752  1.00  0.00           C  
ATOM   1556  O   ALA A  98      12.125  -4.312  13.041  1.00  0.00           O  
ATOM   1557  CB  ALA A  98      14.749  -2.382  12.722  1.00  0.00           C  
ATOM   1558  H   ALA A  98      15.030  -1.907  15.254  1.00  0.00           H  
ATOM   1559  HA  ALA A  98      12.799  -1.931  13.451  1.00  0.00           H  
ATOM   1560 1HB  ALA A  98      14.395  -2.684  11.737  1.00  0.00           H  
ATOM   1561 2HB  ALA A  98      15.047  -1.334  12.696  1.00  0.00           H  
ATOM   1562 3HB  ALA A  98      15.604  -2.995  13.004  1.00  0.00           H  
ATOM   1563  N   ALA A  99      13.790  -4.909  14.473  1.00  0.00           N  
ATOM   1564  CA  ALA A  99      13.397  -6.329  14.587  1.00  0.00           C  
ATOM   1565  C   ALA A  99      12.013  -6.404  15.238  1.00  0.00           C  
ATOM   1566  O   ALA A  99      11.101  -7.093  14.689  1.00  0.00           O  
ATOM   1567  CB  ALA A  99      14.419  -7.074  15.384  1.00  0.00           C  
ATOM   1568  H   ALA A  99      14.611  -4.585  14.963  1.00  0.00           H  
ATOM   1569  HA  ALA A  99      13.350  -6.750  13.583  1.00  0.00           H  
ATOM   1570 1HB  ALA A  99      14.125  -8.121  15.466  1.00  0.00           H  
ATOM   1571 2HB  ALA A  99      15.387  -7.007  14.888  1.00  0.00           H  
ATOM   1572 3HB  ALA A  99      14.492  -6.640  16.380  1.00  0.00           H  
ATOM   1573  N   ARG A 100      11.807  -5.650  16.308  1.00  0.00           N  
ATOM   1574  CA  ARG A 100      10.504  -5.607  17.013  1.00  0.00           C  
ATOM   1575  C   ARG A 100       9.439  -5.108  16.035  1.00  0.00           C  
ATOM   1576  O   ARG A 100       8.380  -5.722  15.918  1.00  0.00           O  
ATOM   1577  CB  ARG A 100      10.554  -4.693  18.229  1.00  0.00           C  
ATOM   1578  CG  ARG A 100       9.298  -4.699  19.086  1.00  0.00           C  
ATOM   1579  CD  ARG A 100       9.349  -3.657  20.143  1.00  0.00           C  
ATOM   1580  NE  ARG A 100       9.146  -2.324  19.600  1.00  0.00           N  
ATOM   1581  CZ  ARG A 100       7.952  -1.823  19.228  1.00  0.00           C  
ATOM   1582  NH1 ARG A 100       6.866  -2.555  19.347  1.00  0.00           N1+
ATOM   1583  NH2 ARG A 100       7.871  -0.595  18.745  1.00  0.00           N  
ATOM   1584  H   ARG A 100      12.571  -5.086  16.652  1.00  0.00           H  
ATOM   1585  HA  ARG A 100      10.254  -6.616  17.342  1.00  0.00           H  
ATOM   1586 1HB  ARG A 100      11.389  -4.981  18.866  1.00  0.00           H  
ATOM   1587 2HB  ARG A 100      10.727  -3.667  17.905  1.00  0.00           H  
ATOM   1588 1HG  ARG A 100       8.427  -4.508  18.457  1.00  0.00           H  
ATOM   1589 2HG  ARG A 100       9.191  -5.672  19.568  1.00  0.00           H  
ATOM   1590 1HD  ARG A 100       8.569  -3.848  20.879  1.00  0.00           H  
ATOM   1591 2HD  ARG A 100      10.322  -3.682  20.631  1.00  0.00           H  
ATOM   1592  HE  ARG A 100       9.958  -1.731  19.494  1.00  0.00           H  
ATOM   1593 1HH1 ARG A 100       6.927  -3.493  19.716  1.00  0.00           H  
ATOM   1594 2HH1 ARG A 100       5.971  -2.179  19.068  1.00  0.00           H  
ATOM   1595 1HH2 ARG A 100       8.706  -0.032  18.653  1.00  0.00           H  
ATOM   1596 2HH2 ARG A 100       6.977  -0.220  18.466  1.00  0.00           H  
ATOM   1597  N   LEU A 101       9.715  -4.007  15.367  1.00  0.00           N  
ATOM   1598  CA  LEU A 101       8.723  -3.386  14.447  1.00  0.00           C  
ATOM   1599  C   LEU A 101       8.374  -4.316  13.310  1.00  0.00           C  
ATOM   1600  O   LEU A 101       7.184  -4.380  12.954  1.00  0.00           O  
ATOM   1601  CB  LEU A 101       9.262  -2.071  13.871  1.00  0.00           C  
ATOM   1602  CG  LEU A 101       9.459  -0.933  14.880  1.00  0.00           C  
ATOM   1603  CD1 LEU A 101      10.252   0.193  14.230  1.00  0.00           C  
ATOM   1604  CD2 LEU A 101       8.102  -0.440  15.361  1.00  0.00           C  
ATOM   1605  H   LEU A 101      10.620  -3.573  15.480  1.00  0.00           H  
ATOM   1606  HA  LEU A 101       7.837  -3.120  15.023  1.00  0.00           H  
ATOM   1607 1HB  LEU A 101      10.224  -2.266  13.400  1.00  0.00           H  
ATOM   1608 2HB  LEU A 101       8.572  -1.718  13.104  1.00  0.00           H  
ATOM   1609  HG  LEU A 101      10.035  -1.298  15.731  1.00  0.00           H  
ATOM   1610 1HD1 LEU A 101      10.392   1.001  14.947  1.00  0.00           H  
ATOM   1611 2HD1 LEU A 101      11.225  -0.183  13.913  1.00  0.00           H  
ATOM   1612 3HD1 LEU A 101       9.707   0.567  13.364  1.00  0.00           H  
ATOM   1613 1HD2 LEU A 101       8.243   0.368  16.079  1.00  0.00           H  
ATOM   1614 2HD2 LEU A 101       7.526  -0.074  14.511  1.00  0.00           H  
ATOM   1615 3HD2 LEU A 101       7.565  -1.260  15.837  1.00  0.00           H  
ATOM   1616  N   ALA A 102       9.336  -5.020  12.724  1.00  0.00           N  
ATOM   1617  CA  ALA A 102       9.089  -5.965  11.609  1.00  0.00           C  
ATOM   1618  C   ALA A 102       8.122  -7.060  12.074  1.00  0.00           C  
ATOM   1619  O   ALA A 102       7.331  -7.583  11.263  1.00  0.00           O  
ATOM   1620  CB  ALA A 102      10.364  -6.641  11.158  1.00  0.00           C  
ATOM   1621  H   ALA A 102      10.278  -4.896  13.064  1.00  0.00           H  
ATOM   1622  HA  ALA A 102       8.686  -5.400  10.769  1.00  0.00           H  
ATOM   1623 1HB  ALA A 102      10.142  -7.326  10.340  1.00  0.00           H  
ATOM   1624 2HB  ALA A 102      11.075  -5.888  10.818  1.00  0.00           H  
ATOM   1625 3HB  ALA A 102      10.795  -7.197  11.990  1.00  0.00           H  
ATOM   1626  N   LYS A 103       8.228  -7.445  13.333  1.00  0.00           N  
ATOM   1627  CA  LYS A 103       7.382  -8.539  13.841  1.00  0.00           C  
ATOM   1628  C   LYS A 103       6.110  -7.960  14.426  1.00  0.00           C  
ATOM   1629  O   LYS A 103       5.118  -8.704  14.464  1.00  0.00           O  
ATOM   1630  CB  LYS A 103       8.118  -9.370  14.892  1.00  0.00           C  
ATOM   1631  CG  LYS A 103       9.319 -10.140  14.358  1.00  0.00           C  
ATOM   1632  CD  LYS A 103      10.025 -10.903  15.469  1.00  0.00           C  
ATOM   1633  CE  LYS A 103      11.237 -11.655  14.941  1.00  0.00           C  
ATOM   1634  NZ  LYS A 103      11.968 -12.365  16.025  1.00  0.00           N1+
ATOM   1635  H   LYS A 103       8.883  -6.999  13.959  1.00  0.00           H  
ATOM   1636  HA  LYS A 103       7.148  -9.208  13.012  1.00  0.00           H  
ATOM   1637 1HB  LYS A 103       8.469  -8.717  15.692  1.00  0.00           H  
ATOM   1638 2HB  LYS A 103       7.430 -10.090  15.335  1.00  0.00           H  
ATOM   1639 1HG  LYS A 103       8.988 -10.847  13.596  1.00  0.00           H  
ATOM   1640 2HG  LYS A 103      10.023  -9.445  13.902  1.00  0.00           H  
ATOM   1641 1HD  LYS A 103      10.349 -10.205  16.242  1.00  0.00           H  
ATOM   1642 2HD  LYS A 103       9.333 -11.617  15.916  1.00  0.00           H  
ATOM   1643 1HE  LYS A 103      10.918 -12.385  14.198  1.00  0.00           H  
ATOM   1644 2HE  LYS A 103      11.919 -10.954  14.459  1.00  0.00           H  
ATOM   1645 1HZ  LYS A 103      12.764 -12.850  15.635  1.00  0.00           H  
ATOM   1646 2HZ  LYS A 103      12.286 -11.695  16.712  1.00  0.00           H  
ATOM   1647 3HZ  LYS A 103      11.352 -13.032  16.467  1.00  0.00           H  
ATOM   1648  N   SER A 104       6.137  -6.733  14.937  1.00  0.00           N  
ATOM   1649  CA  SER A 104       5.014  -6.106  15.688  1.00  0.00           C  
ATOM   1650  C   SER A 104       4.042  -5.398  14.735  1.00  0.00           C  
ATOM   1651  O   SER A 104       2.818  -5.345  15.057  1.00  0.00           O  
ATOM   1652  CB  SER A 104       5.544  -5.112  16.703  1.00  0.00           C  
ATOM   1653  OG  SER A 104       6.355  -5.748  17.652  1.00  0.00           O  
ATOM   1654  H   SER A 104       6.987  -6.207  14.793  1.00  0.00           H  
ATOM   1655  HA  SER A 104       4.426  -6.897  16.155  1.00  0.00           H  
ATOM   1656 1HB  SER A 104       6.117  -4.339  16.191  1.00  0.00           H  
ATOM   1657 2HB  SER A 104       4.710  -4.623  17.203  1.00  0.00           H  
ATOM   1658  HG  SER A 104       7.145  -6.027  17.182  1.00  0.00           H  
ATOM   1659  N   LEU A 105       4.532  -4.801  13.655  1.00  0.00           N  
ATOM   1660  CA  LEU A 105       3.634  -4.035  12.763  1.00  0.00           C  
ATOM   1661  C   LEU A 105       3.125  -4.976  11.679  1.00  0.00           C  
ATOM   1662  O   LEU A 105       3.888  -5.611  10.932  1.00  0.00           O  
ATOM   1663  CB  LEU A 105       4.361  -2.842  12.129  1.00  0.00           C  
ATOM   1664  CG  LEU A 105       4.970  -1.835  13.113  1.00  0.00           C  
ATOM   1665  CD1 LEU A 105       5.582  -0.675  12.339  1.00  0.00           C  
ATOM   1666  CD2 LEU A 105       3.894  -1.346  14.071  1.00  0.00           C  
ATOM   1667  H   LEU A 105       5.515  -4.861  13.429  1.00  0.00           H  
ATOM   1668  HA  LEU A 105       2.823  -3.622  13.362  1.00  0.00           H  
ATOM   1669 1HB  LEU A 105       5.167  -3.220  11.502  1.00  0.00           H  
ATOM   1670 2HB  LEU A 105       3.657  -2.303  11.496  1.00  0.00           H  
ATOM   1671  HG  LEU A 105       5.768  -2.316  13.679  1.00  0.00           H  
ATOM   1672 1HD1 LEU A 105       6.015   0.041  13.038  1.00  0.00           H  
ATOM   1673 2HD1 LEU A 105       6.362  -1.051  11.677  1.00  0.00           H  
ATOM   1674 3HD1 LEU A 105       4.809  -0.184  11.749  1.00  0.00           H  
ATOM   1675 1HD2 LEU A 105       4.326  -0.631  14.771  1.00  0.00           H  
ATOM   1676 2HD2 LEU A 105       3.096  -0.864  13.506  1.00  0.00           H  
ATOM   1677 3HD2 LEU A 105       3.486  -2.193  14.623  1.00  0.00           H  
ATOM   1678  N   PRO A 106       1.798  -4.989  11.448  1.00  0.00           N  
ATOM   1679  CA  PRO A 106       1.252  -5.832  10.393  1.00  0.00           C  
ATOM   1680  C   PRO A 106       1.820  -5.491   9.016  1.00  0.00           C  
ATOM   1681  O   PRO A 106       2.032  -4.286   8.698  1.00  0.00           O  
ATOM   1682  CB  PRO A 106      -0.248  -5.532  10.470  1.00  0.00           C  
ATOM   1683  CG  PRO A 106      -0.473  -5.155  11.895  1.00  0.00           C  
ATOM   1684  CD  PRO A 106       0.754  -4.366  12.271  1.00  0.00           C  
ATOM   1685  HA  PRO A 106       1.445  -6.887  10.637  1.00  0.00           H  
ATOM   1686 1HB  PRO A 106      -0.507  -4.726   9.769  1.00  0.00           H  
ATOM   1687 2HB  PRO A 106      -0.825  -6.419  10.168  1.00  0.00           H  
ATOM   1688 1HG  PRO A 106      -1.399  -4.569  11.991  1.00  0.00           H  
ATOM   1689 2HG  PRO A 106      -0.602  -6.057  12.511  1.00  0.00           H  
ATOM   1690 1HD  PRO A 106       0.603  -3.308  12.011  1.00  0.00           H  
ATOM   1691 2HD  PRO A 106       0.946  -4.478  13.348  1.00  0.00           H  
ATOM   1692  N   ASN A 107       2.054  -6.516   8.197  1.00  0.00           N  
ATOM   1693  CA  ASN A 107       2.443  -6.349   6.780  1.00  0.00           C  
ATOM   1694  C   ASN A 107       3.646  -5.392   6.660  1.00  0.00           C  
ATOM   1695  O   ASN A 107       3.669  -4.555   5.739  1.00  0.00           O  
ATOM   1696  CB  ASN A 107       1.274  -5.847   5.953  1.00  0.00           C  
ATOM   1697  CG  ASN A 107       0.141  -6.834   5.896  1.00  0.00           C  
ATOM   1698  ND2 ASN A 107      -1.068  -6.334   5.847  1.00  0.00           N  
ATOM   1699  OD1 ASN A 107       0.361  -8.051   5.896  1.00  0.00           O  
ATOM   1700  H   ASN A 107       1.957  -7.448   8.573  1.00  0.00           H  
ATOM   1701  HA  ASN A 107       2.744  -7.321   6.387  1.00  0.00           H  
ATOM   1702 1HB  ASN A 107       0.904  -4.912   6.375  1.00  0.00           H  
ATOM   1703 2HB  ASN A 107       1.609  -5.638   4.937  1.00  0.00           H  
ATOM   1704 1HD2 ASN A 107      -1.860  -6.944   5.808  1.00  0.00           H  
ATOM   1705 2HD2 ASN A 107      -1.199  -5.343   5.849  1.00  0.00           H  
ATOM   1706  N   CYS A 108       4.634  -5.533   7.535  1.00  0.00           N  
ATOM   1707  CA  CYS A 108       5.853  -4.678   7.544  1.00  0.00           C  
ATOM   1708  C   CYS A 108       7.061  -5.479   7.067  1.00  0.00           C  
ATOM   1709  O   CYS A 108       7.252  -6.614   7.571  1.00  0.00           O  
ATOM   1710  CB  CYS A 108       6.136  -4.130   8.943  1.00  0.00           C  
ATOM   1711  SG  CYS A 108       7.597  -3.067   9.038  1.00  0.00           S  
ATOM   1712  H   CYS A 108       4.541  -6.264   8.225  1.00  0.00           H  
ATOM   1713  HA  CYS A 108       5.707  -3.861   6.837  1.00  0.00           H  
ATOM   1714 1HB  CYS A 108       5.277  -3.555   9.289  1.00  0.00           H  
ATOM   1715 2HB  CYS A 108       6.276  -4.959   9.637  1.00  0.00           H  
ATOM   1716  HG  CYS A 108       8.206  -3.573   7.971  1.00  0.00           H  
ATOM   1717  N   LYS A 109       7.785  -4.960   6.098  1.00  0.00           N  
ATOM   1718  CA  LYS A 109       9.099  -5.478   5.652  1.00  0.00           C  
ATOM   1719  C   LYS A 109      10.160  -4.556   6.268  1.00  0.00           C  
ATOM   1720  O   LYS A 109       9.978  -3.340   6.175  1.00  0.00           O  
ATOM   1721  CB  LYS A 109       9.215  -5.512   4.127  1.00  0.00           C  
ATOM   1722  CG  LYS A 109      10.565  -5.992   3.610  1.00  0.00           C  
ATOM   1723  CD  LYS A 109      10.616  -5.962   2.090  1.00  0.00           C  
ATOM   1724  CE  LYS A 109      11.996  -6.344   1.574  1.00  0.00           C  
ATOM   1725  NZ  LYS A 109      12.093  -6.214   0.095  1.00  0.00           N1+
ATOM   1726  H   LYS A 109       7.395  -4.149   5.639  1.00  0.00           H  
ATOM   1727  HA  LYS A 109       9.199  -6.509   5.995  1.00  0.00           H  
ATOM   1728 1HB  LYS A 109       8.447  -6.169   3.718  1.00  0.00           H  
ATOM   1729 2HB  LYS A 109       9.039  -4.513   3.727  1.00  0.00           H  
ATOM   1730 1HG  LYS A 109      11.355  -5.352   4.005  1.00  0.00           H  
ATOM   1731 2HG  LYS A 109      10.743  -7.011   3.951  1.00  0.00           H  
ATOM   1732 1HD  LYS A 109       9.881  -6.660   1.687  1.00  0.00           H  
ATOM   1733 2HD  LYS A 109      10.372  -4.960   1.737  1.00  0.00           H  
ATOM   1734 1HE  LYS A 109      12.746  -5.702   2.033  1.00  0.00           H  
ATOM   1735 2HE  LYS A 109      12.215  -7.376   1.850  1.00  0.00           H  
ATOM   1736 1HZ  LYS A 109      13.021  -6.476  -0.207  1.00  0.00           H  
ATOM   1737 2HZ  LYS A 109      11.413  -6.820  -0.342  1.00  0.00           H  
ATOM   1738 3HZ  LYS A 109      11.910  -5.257  -0.172  1.00  0.00           H  
ATOM   1739  N   ALA A 110      11.261  -5.096   6.798  1.00  0.00           N  
ATOM   1740  CA  ALA A 110      12.393  -4.262   7.256  1.00  0.00           C  
ATOM   1741  C   ALA A 110      13.603  -4.484   6.367  1.00  0.00           C  
ATOM   1742  O   ALA A 110      13.907  -5.644   5.978  1.00  0.00           O  
ATOM   1743  CB  ALA A 110      12.685  -4.509   8.710  1.00  0.00           C  
ATOM   1744  H   ALA A 110      11.323  -6.100   6.887  1.00  0.00           H  
ATOM   1745  HA  ALA A 110      12.115  -3.215   7.128  1.00  0.00           H  
ATOM   1746 1HB  ALA A 110      13.521  -3.884   9.024  1.00  0.00           H  
ATOM   1747 2HB  ALA A 110      11.805  -4.263   9.305  1.00  0.00           H  
ATOM   1748 3HB  ALA A 110      12.941  -5.557   8.857  1.00  0.00           H  
ATOM   1749  N   VAL A 111      14.340  -3.407   6.073  1.00  0.00           N  
ATOM   1750  CA  VAL A 111      15.523  -3.482   5.173  1.00  0.00           C  
ATOM   1751  C   VAL A 111      16.724  -3.015   5.979  1.00  0.00           C  
ATOM   1752  O   VAL A 111      16.701  -1.920   6.522  1.00  0.00           O  
ATOM   1753  CB  VAL A 111      15.353  -2.597   3.924  1.00  0.00           C  
ATOM   1754  CG1 VAL A 111      16.605  -2.648   3.061  1.00  0.00           C  
ATOM   1755  CG2 VAL A 111      14.134  -3.047   3.133  1.00  0.00           C  
ATOM   1756  H   VAL A 111      14.084  -2.517   6.476  1.00  0.00           H  
ATOM   1757  HA  VAL A 111      15.657  -4.520   4.863  1.00  0.00           H  
ATOM   1758  HB  VAL A 111      15.221  -1.562   4.239  1.00  0.00           H  
ATOM   1759 1HG1 VAL A 111      16.467  -2.016   2.183  1.00  0.00           H  
ATOM   1760 2HG1 VAL A 111      17.458  -2.288   3.636  1.00  0.00           H  
ATOM   1761 3HG1 VAL A 111      16.787  -3.674   2.744  1.00  0.00           H  
ATOM   1762 1HG2 VAL A 111      14.019  -2.416   2.252  1.00  0.00           H  
ATOM   1763 2HG2 VAL A 111      14.264  -4.084   2.824  1.00  0.00           H  
ATOM   1764 3HG2 VAL A 111      13.244  -2.963   3.758  1.00  0.00           H  
ATOM   1765  N   ASP A 112      17.764  -3.843   5.992  1.00  0.00           N  
ATOM   1766  CA  ASP A 112      19.080  -3.549   6.617  1.00  0.00           C  
ATOM   1767  C   ASP A 112      19.945  -2.844   5.594  1.00  0.00           C  
ATOM   1768  O   ASP A 112      20.351  -3.483   4.609  1.00  0.00           O  
ATOM   1769  CB  ASP A 112      19.777  -4.823   7.100  1.00  0.00           C  
ATOM   1770  CG  ASP A 112      21.086  -4.543   7.826  1.00  0.00           C  
ATOM   1771  OD1 ASP A 112      21.613  -3.467   7.666  1.00  0.00           O  
ATOM   1772  OD2 ASP A 112      21.546  -5.406   8.534  1.00  0.00           O1-
ATOM   1773  H   ASP A 112      17.624  -4.732   5.535  1.00  0.00           H  
ATOM   1774  HA  ASP A 112      18.913  -2.936   7.503  1.00  0.00           H  
ATOM   1775 1HB  ASP A 112      19.114  -5.368   7.773  1.00  0.00           H  
ATOM   1776 2HB  ASP A 112      19.983  -5.471   6.248  1.00  0.00           H  
ATOM   1777  N   ILE A 113      20.206  -1.536   5.741  1.00  0.00           N  
ATOM   1778  CA  ILE A 113      20.952  -0.790   4.698  1.00  0.00           C  
ATOM   1779  C   ILE A 113      22.464  -0.808   4.992  1.00  0.00           C  
ATOM   1780  O   ILE A 113      23.153  -0.152   4.220  1.00  0.00           O  
ATOM   1781  CB  ILE A 113      20.464   0.667   4.601  1.00  0.00           C  
ATOM   1782  CG1 ILE A 113      20.796   1.428   5.887  1.00  0.00           C  
ATOM   1783  CG2 ILE A 113      18.969   0.710   4.324  1.00  0.00           C  
ATOM   1784  CD1 ILE A 113      22.198   1.992   5.918  1.00  0.00           C  
ATOM   1785  H   ILE A 113      19.894  -1.047   6.568  1.00  0.00           H  
ATOM   1786  HA  ILE A 113      20.807  -1.293   3.743  1.00  0.00           H  
ATOM   1787  HB  ILE A 113      20.989   1.173   3.791  1.00  0.00           H  
ATOM   1788 1HG1 ILE A 113      20.094   2.251   6.014  1.00  0.00           H  
ATOM   1789 2HG1 ILE A 113      20.678   0.764   6.744  1.00  0.00           H  
ATOM   1790 1HG2 ILE A 113      18.641   1.747   4.259  1.00  0.00           H  
ATOM   1791 2HG2 ILE A 113      18.759   0.204   3.383  1.00  0.00           H  
ATOM   1792 3HG2 ILE A 113      18.435   0.211   5.132  1.00  0.00           H  
ATOM   1793 1HD1 ILE A 113      22.359   2.516   6.860  1.00  0.00           H  
ATOM   1794 2HD1 ILE A 113      22.920   1.179   5.828  1.00  0.00           H  
ATOM   1795 3HD1 ILE A 113      22.329   2.687   5.090  1.00  0.00           H  
ATOM   1796  N   GLY A 114      22.916  -1.520   6.027  1.00  0.00           N  
ATOM   1797  CA  GLY A 114      24.337  -1.500   6.416  1.00  0.00           C  
ATOM   1798  C   GLY A 114      24.601  -0.389   7.406  1.00  0.00           C  
ATOM   1799  O   GLY A 114      23.700   0.111   8.078  1.00  0.00           O  
ATOM   1800  H   GLY A 114      22.269  -2.087   6.556  1.00  0.00           H  
ATOM   1801 1HA  GLY A 114      24.609  -2.461   6.853  1.00  0.00           H  
ATOM   1802 2HA  GLY A 114      24.955  -1.365   5.530  1.00  0.00           H  
ATOM   1803  N   PRO A 115      25.871   0.038   7.540  1.00  0.00           N  
ATOM   1804  CA  PRO A 115      26.190   1.099   8.479  1.00  0.00           C  
ATOM   1805  C   PRO A 115      25.336   2.316   8.150  1.00  0.00           C  
ATOM   1806  O   PRO A 115      25.189   2.671   6.994  1.00  0.00           O  
ATOM   1807  CB  PRO A 115      27.681   1.357   8.238  1.00  0.00           C  
ATOM   1808  CG  PRO A 115      28.201   0.053   7.735  1.00  0.00           C  
ATOM   1809  CD  PRO A 115      27.090  -0.486   6.873  1.00  0.00           C  
ATOM   1810  HA  PRO A 115      25.951   0.763   9.499  1.00  0.00           H  
ATOM   1811 1HB  PRO A 115      27.809   2.175   7.514  1.00  0.00           H  
ATOM   1812 2HB  PRO A 115      28.164   1.676   9.173  1.00  0.00           H  
ATOM   1813 1HG  PRO A 115      29.134   0.207   7.174  1.00  0.00           H  
ATOM   1814 2HG  PRO A 115      28.442  -0.610   8.578  1.00  0.00           H  
ATOM   1815 1HD  PRO A 115      27.195  -0.093   5.851  1.00  0.00           H  
ATOM   1816 2HD  PRO A 115      27.126  -1.585   6.873  1.00  0.00           H  
ATOM   1817  N   GLY A 116      24.840   2.918   9.210  1.00  0.00           N  
ATOM   1818  CA  GLY A 116      23.980   4.103   9.104  1.00  0.00           C  
ATOM   1819  C   GLY A 116      23.559   4.569  10.472  1.00  0.00           C  
ATOM   1820  O   GLY A 116      23.478   3.776  11.419  1.00  0.00           O  
ATOM   1821  H   GLY A 116      25.060   2.550  10.125  1.00  0.00           H  
ATOM   1822 1HA  GLY A 116      24.517   4.898   8.586  1.00  0.00           H  
ATOM   1823 2HA  GLY A 116      23.103   3.864   8.503  1.00  0.00           H  
ATOM   1824  N   LEU A 117      23.353   5.866  10.576  1.00  0.00           N  
ATOM   1825  CA  LEU A 117      22.951   6.548  11.808  1.00  0.00           C  
ATOM   1826  C   LEU A 117      21.546   7.080  11.579  1.00  0.00           C  
ATOM   1827  O   LEU A 117      20.598   6.277  11.698  1.00  0.00           O  
ATOM   1828  CB  LEU A 117      23.912   7.690  12.160  1.00  0.00           C  
ATOM   1829  CG  LEU A 117      25.334   7.267  12.549  1.00  0.00           C  
ATOM   1830  CD1 LEU A 117      26.191   8.507  12.769  1.00  0.00           C  
ATOM   1831  CD2 LEU A 117      25.283   6.408  13.803  1.00  0.00           C  
ATOM   1832  H   LEU A 117      23.489   6.409   9.735  1.00  0.00           H  
ATOM   1833  HA  LEU A 117      22.900   5.812  12.610  1.00  0.00           H  
ATOM   1834 1HB  LEU A 117      23.987   8.357  11.302  1.00  0.00           H  
ATOM   1835 2HB  LEU A 117      23.493   8.252  12.995  1.00  0.00           H  
ATOM   1836  HG  LEU A 117      25.779   6.695  11.734  1.00  0.00           H  
ATOM   1837 1HD1 LEU A 117      27.201   8.206  13.045  1.00  0.00           H  
ATOM   1838 2HD1 LEU A 117      26.225   9.092  11.850  1.00  0.00           H  
ATOM   1839 3HD1 LEU A 117      25.760   9.109  13.568  1.00  0.00           H  
ATOM   1840 1HD2 LEU A 117      26.294   6.107  14.079  1.00  0.00           H  
ATOM   1841 2HD2 LEU A 117      24.840   6.980  14.619  1.00  0.00           H  
ATOM   1842 3HD2 LEU A 117      24.679   5.521  13.612  1.00  0.00           H  
ATOM   1843  N   ASN A 118      21.381   8.322  11.160  1.00  0.00           N  
ATOM   1844  CA  ASN A 118      20.028   8.921  10.994  1.00  0.00           C  
ATOM   1845  C   ASN A 118      19.717   9.185   9.521  1.00  0.00           C  
ATOM   1846  O   ASN A 118      18.651   8.741   9.058  1.00  0.00           O  
ATOM   1847  CB  ASN A 118      19.898  10.204  11.795  1.00  0.00           C  
ATOM   1848  CG  ASN A 118      18.576  10.887  11.582  1.00  0.00           C  
ATOM   1849  ND2 ASN A 118      17.530  10.317  12.124  1.00  0.00           N  
ATOM   1850  OD1 ASN A 118      18.502  11.932  10.926  1.00  0.00           O  
ATOM   1851  H   ASN A 118      22.196   8.881  10.948  1.00  0.00           H  
ATOM   1852  HA  ASN A 118      19.285   8.195  11.329  1.00  0.00           H  
ATOM   1853 1HB  ASN A 118      20.013   9.983  12.857  1.00  0.00           H  
ATOM   1854 2HB  ASN A 118      20.697  10.890  11.515  1.00  0.00           H  
ATOM   1855 1HD2 ASN A 118      16.624  10.727  12.015  1.00  0.00           H  
ATOM   1856 2HD2 ASN A 118      17.636   9.471  12.647  1.00  0.00           H  
ATOM   1857  N   LEU A 119      20.584   9.885   8.799  1.00  0.00           N  
ATOM   1858  CA  LEU A 119      20.345  10.240   7.381  1.00  0.00           C  
ATOM   1859  C   LEU A 119      20.728   9.068   6.501  1.00  0.00           C  
ATOM   1860  O   LEU A 119      21.654   9.208   5.648  1.00  0.00           O  
ATOM   1861  CB  LEU A 119      21.153  11.479   6.976  1.00  0.00           C  
ATOM   1862  CG  LEU A 119      20.568  12.828   7.413  1.00  0.00           C  
ATOM   1863  CD1 LEU A 119      20.989  13.123   8.846  1.00  0.00           C  
ATOM   1864  CD2 LEU A 119      21.046  13.919   6.467  1.00  0.00           C  
ATOM   1865  H   LEU A 119      21.440  10.183   9.243  1.00  0.00           H  
ATOM   1866  HA  LEU A 119      19.281  10.435   7.248  1.00  0.00           H  
ATOM   1867 1HB  LEU A 119      22.152  11.397   7.402  1.00  0.00           H  
ATOM   1868 2HB  LEU A 119      21.245  11.494   5.890  1.00  0.00           H  
ATOM   1869  HG  LEU A 119      19.479  12.777   7.389  1.00  0.00           H  
ATOM   1870 1HD1 LEU A 119      20.573  14.082   9.157  1.00  0.00           H  
ATOM   1871 2HD1 LEU A 119      20.617  12.337   9.504  1.00  0.00           H  
ATOM   1872 3HD1 LEU A 119      22.076  13.164   8.905  1.00  0.00           H  
ATOM   1873 1HD2 LEU A 119      20.629  14.878   6.777  1.00  0.00           H  
ATOM   1874 2HD2 LEU A 119      22.134  13.972   6.491  1.00  0.00           H  
ATOM   1875 3HD2 LEU A 119      20.716  13.692   5.453  1.00  0.00           H  
ATOM   1876  N   LEU A 120      19.934   8.003   6.565  1.00  0.00           N  
ATOM   1877  CA  LEU A 120      20.248   6.775   5.824  1.00  0.00           C  
ATOM   1878  C   LEU A 120      20.233   7.090   4.335  1.00  0.00           C  
ATOM   1879  O   LEU A 120      20.888   6.352   3.578  1.00  0.00           O  
ATOM   1880  CB  LEU A 120      19.237   5.666   6.140  1.00  0.00           C  
ATOM   1881  CG  LEU A 120      19.142   5.253   7.615  1.00  0.00           C  
ATOM   1882  CD1 LEU A 120      18.087   4.166   7.771  1.00  0.00           C  
ATOM   1883  CD2 LEU A 120      20.501   4.769   8.095  1.00  0.00           C  
ATOM   1884  H   LEU A 120      19.099   8.036   7.132  1.00  0.00           H  
ATOM   1885  HA  LEU A 120      21.240   6.437   6.120  1.00  0.00           H  
ATOM   1886 1HB  LEU A 120      18.249   5.995   5.824  1.00  0.00           H  
ATOM   1887 2HB  LEU A 120      19.503   4.779   5.565  1.00  0.00           H  
ATOM   1888  HG  LEU A 120      18.829   6.110   8.213  1.00  0.00           H  
ATOM   1889 1HD1 LEU A 120      18.019   3.874   8.819  1.00  0.00           H  
ATOM   1890 2HD1 LEU A 120      17.121   4.546   7.438  1.00  0.00           H  
ATOM   1891 3HD1 LEU A 120      18.364   3.301   7.170  1.00  0.00           H  
ATOM   1892 1HD2 LEU A 120      20.434   4.476   9.144  1.00  0.00           H  
ATOM   1893 2HD2 LEU A 120      20.814   3.911   7.499  1.00  0.00           H  
ATOM   1894 3HD2 LEU A 120      21.232   5.571   7.989  1.00  0.00           H  
ATOM   1895  N   GLN A 121      19.525   8.133   3.906  1.00  0.00           N  
ATOM   1896  CA  GLN A 121      19.459   8.532   2.480  1.00  0.00           C  
ATOM   1897  C   GLN A 121      20.813   9.043   1.985  1.00  0.00           C  
ATOM   1898  O   GLN A 121      21.033   9.047   0.742  1.00  0.00           O  
ATOM   1899  CB  GLN A 121      18.391   9.608   2.267  1.00  0.00           C  
ATOM   1900  CG  GLN A 121      16.973   9.142   2.548  1.00  0.00           C  
ATOM   1901  CD  GLN A 121      15.972  10.282   2.518  1.00  0.00           C  
ATOM   1902  NE2 GLN A 121      15.265  10.476   3.625  1.00  0.00           N  
ATOM   1903  OE1 GLN A 121      15.837  10.981   1.510  1.00  0.00           O  
ATOM   1904  H   GLN A 121      19.014   8.671   4.591  1.00  0.00           H  
ATOM   1905  HA  GLN A 121      19.120   7.675   1.897  1.00  0.00           H  
ATOM   1906 1HB  GLN A 121      18.600  10.460   2.913  1.00  0.00           H  
ATOM   1907 2HB  GLN A 121      18.431   9.961   1.237  1.00  0.00           H  
ATOM   1908 1HG  GLN A 121      16.684   8.413   1.791  1.00  0.00           H  
ATOM   1909 2HG  GLN A 121      16.941   8.685   3.538  1.00  0.00           H  
ATOM   1910 1HE2 GLN A 121      14.589  11.214   3.665  1.00  0.00           H  
ATOM   1911 2HE2 GLN A 121      15.407   9.886   4.420  1.00  0.00           H  
ATOM   1912  N   GLU A 122      21.675   9.489   2.880  1.00  0.00           N  
ATOM   1913  CA  GLU A 122      23.019  10.002   2.509  1.00  0.00           C  
ATOM   1914  C   GLU A 122      24.004   8.838   2.455  1.00  0.00           C  
ATOM   1915  O   GLU A 122      24.919   8.910   1.606  1.00  0.00           O  
ATOM   1916  CB  GLU A 122      23.508  11.054   3.507  1.00  0.00           C  
ATOM   1917  CG  GLU A 122      22.646  12.307   3.572  1.00  0.00           C  
ATOM   1918  CD  GLU A 122      22.652  13.088   2.287  1.00  0.00           C  
ATOM   1919  OE1 GLU A 122      23.600  12.974   1.548  1.00  0.00           O  
ATOM   1920  OE2 GLU A 122      21.706  13.801   2.045  1.00  0.00           O1-
ATOM   1921  H   GLU A 122      21.404   9.479   3.853  1.00  0.00           H  
ATOM   1922  HA  GLU A 122      22.959  10.441   1.512  1.00  0.00           H  
ATOM   1923 1HB  GLU A 122      23.543  10.620   4.506  1.00  0.00           H  
ATOM   1924 2HB  GLU A 122      24.522  11.359   3.247  1.00  0.00           H  
ATOM   1925 1HG  GLU A 122      21.621  12.019   3.804  1.00  0.00           H  
ATOM   1926 2HG  GLU A 122      23.008  12.942   4.379  1.00  0.00           H  
ATOM   1927  N   ASP A 123      23.813   7.805   3.258  1.00  0.00           N  
ATOM   1928  CA  ASP A 123      24.767   6.662   3.302  1.00  0.00           C  
ATOM   1929  C   ASP A 123      24.410   5.615   2.242  1.00  0.00           C  
ATOM   1930  O   ASP A 123      25.314   5.013   1.621  1.00  0.00           O  
ATOM   1931  CB  ASP A 123      24.879   6.084   4.702  1.00  0.00           C  
ATOM   1932  CG  ASP A 123      25.646   7.065   5.568  1.00  0.00           C  
ATOM   1933  OD1 ASP A 123      26.796   7.422   5.160  1.00  0.00           O  
ATOM   1934  OD2 ASP A 123      25.065   7.551   6.572  1.00  0.00           O1-
ATOM   1935  H   ASP A 123      23.001   7.791   3.858  1.00  0.00           H  
ATOM   1936  HA  ASP A 123      25.753   7.022   3.004  1.00  0.00           H  
ATOM   1937 1HB  ASP A 123      23.880   5.909   5.103  1.00  0.00           H  
ATOM   1938 2HB  ASP A 123      25.388   5.121   4.658  1.00  0.00           H  
ATOM   1939  N   ASN A 124      23.145   5.282   2.022  1.00  0.00           N  
ATOM   1940  CA  ASN A 124      22.795   4.207   1.070  1.00  0.00           C  
ATOM   1941  C   ASN A 124      21.465   4.513   0.390  1.00  0.00           C  
ATOM   1942  O   ASN A 124      20.499   3.757   0.540  1.00  0.00           O  
ATOM   1943  CB  ASN A 124      22.741   2.859   1.765  1.00  0.00           C  
ATOM   1944  CG  ASN A 124      22.593   1.717   0.798  1.00  0.00           C  
ATOM   1945  ND2 ASN A 124      22.769   0.514   1.283  1.00  0.00           N  
ATOM   1946  OD1 ASN A 124      22.318   1.924  -0.389  1.00  0.00           O  
ATOM   1947  H   ASN A 124      22.406   5.768   2.509  1.00  0.00           H  
ATOM   1948  HA  ASN A 124      23.538   4.197   0.271  1.00  0.00           H  
ATOM   1949 1HB  ASN A 124      23.652   2.712   2.346  1.00  0.00           H  
ATOM   1950 2HB  ASN A 124      21.902   2.841   2.460  1.00  0.00           H  
ATOM   1951 1HD2 ASN A 124      22.683  -0.284   0.686  1.00  0.00           H  
ATOM   1952 2HD2 ASN A 124      22.990   0.393   2.251  1.00  0.00           H  
ATOM   1953  N   PRO A 125      21.404   5.557  -0.472  1.00  0.00           N  
ATOM   1954  CA  PRO A 125      20.162   5.884  -1.173  1.00  0.00           C  
ATOM   1955  C   PRO A 125      19.821   4.877  -2.288  1.00  0.00           C  
ATOM   1956  O   PRO A 125      18.667   4.832  -2.726  1.00  0.00           O  
ATOM   1957  CB  PRO A 125      20.463   7.273  -1.745  1.00  0.00           C  
ATOM   1958  CG  PRO A 125      21.946   7.295  -1.891  1.00  0.00           C  
ATOM   1959  CD  PRO A 125      22.452   6.545  -0.687  1.00  0.00           C  
ATOM   1960  HA  PRO A 125      19.335   5.917  -0.448  1.00  0.00           H  
ATOM   1961 1HB  PRO A 125      19.938   7.408  -2.702  1.00  0.00           H  
ATOM   1962 2HB  PRO A 125      20.090   8.050  -1.061  1.00  0.00           H  
ATOM   1963 1HG  PRO A 125      22.241   6.822  -2.839  1.00  0.00           H  
ATOM   1964 2HG  PRO A 125      22.309   8.332  -1.927  1.00  0.00           H  
ATOM   1965 1HD  PRO A 125      23.416   6.073  -0.927  1.00  0.00           H  
ATOM   1966 2HD  PRO A 125      22.560   7.240   0.159  1.00  0.00           H  
ATOM   1967  N   ASP A 126      20.798   4.104  -2.717  1.00  0.00           N  
ATOM   1968  CA  ASP A 126      20.551   3.217  -3.892  1.00  0.00           C  
ATOM   1969  C   ASP A 126      19.722   2.007  -3.437  1.00  0.00           C  
ATOM   1970  O   ASP A 126      18.757   1.642  -4.151  1.00  0.00           O  
ATOM   1971  CB  ASP A 126      21.837   2.946  -4.648  1.00  0.00           C  
ATOM   1972  CG  ASP A 126      22.232   4.248  -5.340  1.00  0.00           C  
ATOM   1973  OD1 ASP A 126      21.370   4.848  -6.098  1.00  0.00           O  
ATOM   1974  OD2 ASP A 126      23.337   4.694  -5.098  1.00  0.00           O1-
ATOM   1975  H   ASP A 126      21.707   4.095  -2.276  1.00  0.00           H  
ATOM   1976  HA  ASP A 126      19.856   3.719  -4.565  1.00  0.00           H  
ATOM   1977 1HB  ASP A 126      22.606   2.612  -3.951  1.00  0.00           H  
ATOM   1978 2HB  ASP A 126      21.674   2.142  -5.367  1.00  0.00           H  
ATOM   1979  N   LEU A 127      20.006   1.439  -2.281  1.00  0.00           N  
ATOM   1980  CA  LEU A 127      19.127   0.361  -1.770  1.00  0.00           C  
ATOM   1981  C   LEU A 127      17.773   0.963  -1.380  1.00  0.00           C  
ATOM   1982  O   LEU A 127      16.729   0.344  -1.588  1.00  0.00           O  
ATOM   1983  CB  LEU A 127      19.759  -0.338  -0.560  1.00  0.00           C  
ATOM   1984  CG  LEU A 127      18.973  -1.527   0.007  1.00  0.00           C  
ATOM   1985  CD1 LEU A 127      18.825  -2.597  -1.066  1.00  0.00           C  
ATOM   1986  CD2 LEU A 127      19.694  -2.075   1.230  1.00  0.00           C  
ATOM   1987  H   LEU A 127      20.808   1.720  -1.735  1.00  0.00           H  
ATOM   1988  HA  LEU A 127      18.958  -0.357  -2.572  1.00  0.00           H  
ATOM   1989 1HB  LEU A 127      20.746  -0.699  -0.844  1.00  0.00           H  
ATOM   1990 2HB  LEU A 127      19.879   0.392   0.240  1.00  0.00           H  
ATOM   1991  HG  LEU A 127      17.973  -1.200   0.292  1.00  0.00           H  
ATOM   1992 1HD1 LEU A 127      18.266  -3.442  -0.663  1.00  0.00           H  
ATOM   1993 2HD1 LEU A 127      18.289  -2.183  -1.921  1.00  0.00           H  
ATOM   1994 3HD1 LEU A 127      19.811  -2.933  -1.384  1.00  0.00           H  
ATOM   1995 1HD2 LEU A 127      19.135  -2.920   1.633  1.00  0.00           H  
ATOM   1996 2HD2 LEU A 127      20.694  -2.405   0.946  1.00  0.00           H  
ATOM   1997 3HD2 LEU A 127      19.770  -1.295   1.987  1.00  0.00           H  
ATOM   1998  N   ILE A 128      17.776   2.123  -0.736  1.00  0.00           N  
ATOM   1999  CA  ILE A 128      16.490   2.693  -0.265  1.00  0.00           C  
ATOM   2000  C   ILE A 128      15.602   2.972  -1.473  1.00  0.00           C  
ATOM   2001  O   ILE A 128      14.416   2.550  -1.455  1.00  0.00           O  
ATOM   2002  CB  ILE A 128      16.695   3.989   0.540  1.00  0.00           C  
ATOM   2003  CG1 ILE A 128      17.412   3.690   1.859  1.00  0.00           C  
ATOM   2004  CG2 ILE A 128      15.362   4.672   0.797  1.00  0.00           C  
ATOM   2005  CD1 ILE A 128      17.926   4.922   2.568  1.00  0.00           C  
ATOM   2006  H   ILE A 128      18.632   2.629  -0.559  1.00  0.00           H  
ATOM   2007  HA  ILE A 128      15.969   1.934   0.318  1.00  0.00           H  
ATOM   2008  HB  ILE A 128      17.338   4.667  -0.021  1.00  0.00           H  
ATOM   2009 1HG1 ILE A 128      16.731   3.168   2.532  1.00  0.00           H  
ATOM   2010 2HG1 ILE A 128      18.257   3.027   1.673  1.00  0.00           H  
ATOM   2011 1HG2 ILE A 128      15.525   5.586   1.368  1.00  0.00           H  
ATOM   2012 2HG2 ILE A 128      14.889   4.918  -0.153  1.00  0.00           H  
ATOM   2013 3HG2 ILE A 128      14.713   4.003   1.363  1.00  0.00           H  
ATOM   2014 1HD1 ILE A 128      18.421   4.629   3.494  1.00  0.00           H  
ATOM   2015 2HD1 ILE A 128      18.637   5.441   1.924  1.00  0.00           H  
ATOM   2016 3HD1 ILE A 128      17.093   5.584   2.797  1.00  0.00           H  
ATOM   2017  N   GLY A 129      16.096   3.670  -2.510  1.00  0.00           N  
ATOM   2018  CA  GLY A 129      15.256   3.958  -3.688  1.00  0.00           C  
ATOM   2019  C   GLY A 129      14.834   2.678  -4.405  1.00  0.00           C  
ATOM   2020  O   GLY A 129      13.673   2.560  -4.816  1.00  0.00           O  
ATOM   2021  H   GLY A 129      17.050   4.004  -2.492  1.00  0.00           H  
ATOM   2022 1HA  GLY A 129      14.369   4.510  -3.376  1.00  0.00           H  
ATOM   2023 2HA  GLY A 129      15.806   4.597  -4.379  1.00  0.00           H  
ATOM   2024  N   SER A 130      15.742   1.726  -4.522  1.00  0.00           N  
ATOM   2025  CA  SER A 130      15.448   0.479  -5.255  1.00  0.00           C  
ATOM   2026  C   SER A 130      14.368  -0.302  -4.515  1.00  0.00           C  
ATOM   2027  O   SER A 130      13.382  -0.694  -5.134  1.00  0.00           O  
ATOM   2028  CB  SER A 130      16.696  -0.369  -5.399  1.00  0.00           C  
ATOM   2029  OG  SER A 130      17.654   0.277  -6.191  1.00  0.00           O  
ATOM   2030  H   SER A 130      16.653   1.848  -4.105  1.00  0.00           H  
ATOM   2031  HA  SER A 130      15.004   0.740  -6.217  1.00  0.00           H  
ATOM   2032 1HB  SER A 130      17.113  -0.573  -4.413  1.00  0.00           H  
ATOM   2033 2HB  SER A 130      16.435  -1.327  -5.848  1.00  0.00           H  
ATOM   2034  HG  SER A 130      18.027   0.971  -5.642  1.00  0.00           H  
ATOM   2035  N   GLU A 131      14.463  -0.458  -3.193  1.00  0.00           N  
ATOM   2036  CA  GLU A 131      13.458  -1.244  -2.425  1.00  0.00           C  
ATOM   2037  C   GLU A 131      12.130  -0.485  -2.418  1.00  0.00           C  
ATOM   2038  O   GLU A 131      11.092  -1.153  -2.481  1.00  0.00           O  
ATOM   2039  CB  GLU A 131      13.925  -1.495  -0.989  1.00  0.00           C  
ATOM   2040  CG  GLU A 131      15.030  -2.534  -0.860  1.00  0.00           C  
ATOM   2041  CD  GLU A 131      14.599  -3.904  -1.306  1.00  0.00           C  
ATOM   2042  OE1 GLU A 131      13.566  -4.352  -0.871  1.00  0.00           O  
ATOM   2043  OE2 GLU A 131      15.305  -4.503  -2.083  1.00  0.00           O1-
ATOM   2044  H   GLU A 131      15.236  -0.032  -2.701  1.00  0.00           H  
ATOM   2045  HA  GLU A 131      13.275  -2.181  -2.952  1.00  0.00           H  
ATOM   2046 1HB  GLU A 131      14.290  -0.563  -0.557  1.00  0.00           H  
ATOM   2047 2HB  GLU A 131      13.081  -1.828  -0.385  1.00  0.00           H  
ATOM   2048 1HG  GLU A 131      15.882  -2.220  -1.462  1.00  0.00           H  
ATOM   2049 2HG  GLU A 131      15.351  -2.580   0.179  1.00  0.00           H  
ATOM   2050  N   ILE A 132      12.115   0.853  -2.358  1.00  0.00           N  
ATOM   2051  CA  ILE A 132      10.824   1.584  -2.423  1.00  0.00           C  
ATOM   2052  C   ILE A 132      10.178   1.304  -3.784  1.00  0.00           C  
ATOM   2053  O   ILE A 132       8.988   0.942  -3.786  1.00  0.00           O  
ATOM   2054  CB  ILE A 132      11.012   3.100  -2.232  1.00  0.00           C  
ATOM   2055  CG1 ILE A 132      11.442   3.408  -0.796  1.00  0.00           C  
ATOM   2056  CG2 ILE A 132       9.731   3.843  -2.578  1.00  0.00           C  
ATOM   2057  CD1 ILE A 132      11.930   4.825  -0.595  1.00  0.00           C  
ATOM   2058  H   ILE A 132      12.973   1.378  -2.269  1.00  0.00           H  
ATOM   2059  HA  ILE A 132      10.161   1.183  -1.658  1.00  0.00           H  
ATOM   2060  HB  ILE A 132      11.812   3.453  -2.883  1.00  0.00           H  
ATOM   2061 1HG1 ILE A 132      10.604   3.237  -0.121  1.00  0.00           H  
ATOM   2062 2HG1 ILE A 132      12.242   2.728  -0.501  1.00  0.00           H  
ATOM   2063 1HG2 ILE A 132       9.881   4.913  -2.437  1.00  0.00           H  
ATOM   2064 2HG2 ILE A 132       9.467   3.647  -3.617  1.00  0.00           H  
ATOM   2065 3HG2 ILE A 132       8.925   3.500  -1.929  1.00  0.00           H  
ATOM   2066 1HD1 ILE A 132      12.217   4.966   0.448  1.00  0.00           H  
ATOM   2067 2HD1 ILE A 132      12.793   5.007  -1.236  1.00  0.00           H  
ATOM   2068 3HD1 ILE A 132      11.134   5.523  -0.849  1.00  0.00           H  
ATOM   2069  N   ALA A 133      10.928   1.408  -4.882  1.00  0.00           N  
ATOM   2070  CA  ALA A 133      10.406   1.199  -6.243  1.00  0.00           C  
ATOM   2071  C   ALA A 133       9.860  -0.233  -6.341  1.00  0.00           C  
ATOM   2072  O   ALA A 133       8.737  -0.386  -6.840  1.00  0.00           O  
ATOM   2073  CB  ALA A 133      11.456   1.462  -7.277  1.00  0.00           C  
ATOM   2074  H   ALA A 133      11.903   1.641  -4.760  1.00  0.00           H  
ATOM   2075  HA  ALA A 133       9.584   1.897  -6.401  1.00  0.00           H  
ATOM   2076 1HB  ALA A 133      11.038   1.299  -8.270  1.00  0.00           H  
ATOM   2077 2HB  ALA A 133      11.799   2.494  -7.192  1.00  0.00           H  
ATOM   2078 3HB  ALA A 133      12.296   0.788  -7.122  1.00  0.00           H  
ATOM   2079  N   ARG A 134      10.585  -1.215  -5.825  1.00  0.00           N  
ATOM   2080  CA  ARG A 134      10.150  -2.639  -5.876  1.00  0.00           C  
ATOM   2081  C   ARG A 134       8.888  -2.774  -5.022  1.00  0.00           C  
ATOM   2082  O   ARG A 134       7.890  -3.389  -5.457  1.00  0.00           O  
ATOM   2083  CB  ARG A 134      11.228  -3.579  -5.358  1.00  0.00           C  
ATOM   2084  CG  ARG A 134      10.906  -5.059  -5.497  1.00  0.00           C  
ATOM   2085  CD  ARG A 134      12.023  -5.911  -5.015  1.00  0.00           C  
ATOM   2086  NE  ARG A 134      13.212  -5.765  -5.840  1.00  0.00           N  
ATOM   2087  CZ  ARG A 134      13.416  -6.405  -7.008  1.00  0.00           C  
ATOM   2088  NH1 ARG A 134      12.504  -7.229  -7.474  1.00  0.00           N1+
ATOM   2089  NH2 ARG A 134      14.533  -6.204  -7.684  1.00  0.00           N  
ATOM   2090  H   ARG A 134      11.463  -0.984  -5.382  1.00  0.00           H  
ATOM   2091  HA  ARG A 134       9.935  -2.897  -6.914  1.00  0.00           H  
ATOM   2092 1HB  ARG A 134      12.160  -3.393  -5.890  1.00  0.00           H  
ATOM   2093 2HB  ARG A 134      11.409  -3.379  -4.302  1.00  0.00           H  
ATOM   2094 1HG  ARG A 134      10.017  -5.295  -4.911  1.00  0.00           H  
ATOM   2095 2HG  ARG A 134      10.723  -5.295  -6.546  1.00  0.00           H  
ATOM   2096 1HD  ARG A 134      12.280  -5.631  -3.994  1.00  0.00           H  
ATOM   2097 2HD  ARG A 134      11.718  -6.957  -5.038  1.00  0.00           H  
ATOM   2098  HE  ARG A 134      13.936  -5.140  -5.513  1.00  0.00           H  
ATOM   2099 1HH1 ARG A 134      11.650  -7.383  -6.956  1.00  0.00           H  
ATOM   2100 2HH1 ARG A 134      12.657  -7.709  -8.349  1.00  0.00           H  
ATOM   2101 1HH2 ARG A 134      15.234  -5.571  -7.326  1.00  0.00           H  
ATOM   2102 2HH2 ARG A 134      14.686  -6.684  -8.559  1.00  0.00           H  
ATOM   2103  N   TRP A 135       8.906  -2.186  -3.835  1.00  0.00           N  
ATOM   2104  CA  TRP A 135       7.745  -2.255  -2.923  1.00  0.00           C  
ATOM   2105  C   TRP A 135       6.529  -1.619  -3.577  1.00  0.00           C  
ATOM   2106  O   TRP A 135       5.433  -2.200  -3.499  1.00  0.00           O  
ATOM   2107  CB  TRP A 135       8.096  -1.545  -1.635  1.00  0.00           C  
ATOM   2108  CG  TRP A 135       7.008  -1.293  -0.647  1.00  0.00           C  
ATOM   2109  CD1 TRP A 135       6.419  -2.165   0.223  1.00  0.00           C  
ATOM   2110  CD2 TRP A 135       6.461  -0.001  -0.373  1.00  0.00           C  
ATOM   2111  CE2 TRP A 135       5.570  -0.158   0.707  1.00  0.00           C  
ATOM   2112  CE3 TRP A 135       6.667   1.262  -0.945  1.00  0.00           C  
ATOM   2113  NE1 TRP A 135       5.539  -1.489   1.039  1.00  0.00           N  
ATOM   2114  CZ2 TRP A 135       4.877   0.931   1.239  1.00  0.00           C  
ATOM   2115  CZ3 TRP A 135       6.030   2.344  -0.394  1.00  0.00           C  
ATOM   2116  CH2 TRP A 135       5.113   2.161   0.648  1.00  0.00           C  
ATOM   2117  H   TRP A 135       9.731  -1.680  -3.544  1.00  0.00           H  
ATOM   2118  HA  TRP A 135       7.531  -3.303  -2.714  1.00  0.00           H  
ATOM   2119 1HB  TRP A 135       8.855  -2.116  -1.100  1.00  0.00           H  
ATOM   2120 2HB  TRP A 135       8.521  -0.568  -1.863  1.00  0.00           H  
ATOM   2121  HD1 TRP A 135       6.618  -3.235   0.262  1.00  0.00           H  
ATOM   2122  HE1 TRP A 135       4.967  -1.905   1.760  1.00  0.00           H  
ATOM   2123  HE3 TRP A 135       7.322   1.381  -1.807  1.00  0.00           H  
ATOM   2124  HZ2 TRP A 135       4.186   0.825   2.077  1.00  0.00           H  
ATOM   2125  HZ3 TRP A 135       6.245   3.342  -0.776  1.00  0.00           H  
ATOM   2126  HH2 TRP A 135       4.567   3.037   0.998  1.00  0.00           H  
ATOM   2127  N   LEU A 136       6.693  -0.476  -4.240  1.00  0.00           N  
ATOM   2128  CA  LEU A 136       5.557   0.232  -4.878  1.00  0.00           C  
ATOM   2129  C   LEU A 136       4.870  -0.707  -5.884  1.00  0.00           C  
ATOM   2130  O   LEU A 136       3.610  -0.604  -5.940  1.00  0.00           O  
ATOM   2131  CB  LEU A 136       6.035   1.504  -5.590  1.00  0.00           C  
ATOM   2132  CG  LEU A 136       6.463   2.658  -4.675  1.00  0.00           C  
ATOM   2133  CD1 LEU A 136       7.111   3.755  -5.509  1.00  0.00           C  
ATOM   2134  CD2 LEU A 136       5.250   3.187  -3.924  1.00  0.00           C  
ATOM   2135  H   LEU A 136       7.621  -0.082  -4.310  1.00  0.00           H  
ATOM   2136  HA  LEU A 136       4.843   0.508  -4.103  1.00  0.00           H  
ATOM   2137 1HB  LEU A 136       6.884   1.250  -6.222  1.00  0.00           H  
ATOM   2138 2HB  LEU A 136       5.230   1.868  -6.229  1.00  0.00           H  
ATOM   2139  HG  LEU A 136       7.204   2.300  -3.960  1.00  0.00           H  
ATOM   2140 1HD1 LEU A 136       7.415   4.575  -4.858  1.00  0.00           H  
ATOM   2141 2HD1 LEU A 136       7.987   3.354  -6.019  1.00  0.00           H  
ATOM   2142 3HD1 LEU A 136       6.397   4.122  -6.245  1.00  0.00           H  
ATOM   2143 1HD2 LEU A 136       5.554   4.007  -3.272  1.00  0.00           H  
ATOM   2144 2HD2 LEU A 136       4.508   3.547  -4.637  1.00  0.00           H  
ATOM   2145 3HD2 LEU A 136       4.817   2.387  -3.323  1.00  0.00           H  
ATOM   2146  N   SER A 137       5.656  -1.518  -6.612  1.00  0.00           N  
ATOM   2147  CA  SER A 137       5.162  -2.418  -7.707  1.00  0.00           C  
ATOM   2148  C   SER A 137       4.229  -3.465  -7.105  1.00  0.00           C  
ATOM   2149  O   SER A 137       3.493  -4.120  -7.906  1.00  0.00           O  
ATOM   2150  CB  SER A 137       6.311  -3.103  -8.420  1.00  0.00           C  
ATOM   2151  OG  SER A 137       6.798  -4.181  -7.667  1.00  0.00           O  
ATOM   2152  H   SER A 137       6.641  -1.506  -6.392  1.00  0.00           H  
ATOM   2153  HA  SER A 137       4.566  -1.824  -8.401  1.00  0.00           H  
ATOM   2154 1HB  SER A 137       5.976  -3.459  -9.393  1.00  0.00           H  
ATOM   2155 2HB  SER A 137       7.112  -2.385  -8.592  1.00  0.00           H  
ATOM   2156  HG  SER A 137       7.147  -3.801  -6.857  1.00  0.00           H  
ATOM   2157  N   THR A 138       4.281  -3.679  -5.783  1.00  0.00           N  
ATOM   2158  CA  THR A 138       3.477  -4.727  -5.103  1.00  0.00           C  
ATOM   2159  C   THR A 138       2.275  -4.103  -4.400  1.00  0.00           C  
ATOM   2160  O   THR A 138       1.579  -4.885  -3.687  1.00  0.00           O  
ATOM   2161  CB  THR A 138       4.317  -5.515  -4.081  1.00  0.00           C  
ATOM   2162  CG2 THR A 138       5.541  -6.121  -4.750  1.00  0.00           C  
ATOM   2163  OG1 THR A 138       4.738  -4.638  -3.027  1.00  0.00           O  
ATOM   2164  H   THR A 138       4.897  -3.098  -5.233  1.00  0.00           H  
ATOM   2165  HA  THR A 138       3.100  -5.417  -5.858  1.00  0.00           H  
ATOM   2166  HB  THR A 138       3.712  -6.313  -3.651  1.00  0.00           H  
ATOM   2167  HG1 THR A 138       4.725  -3.731  -3.342  1.00  0.00           H  
ATOM   2168 1HG2 THR A 138       6.122  -6.674  -4.012  1.00  0.00           H  
ATOM   2169 2HG2 THR A 138       5.224  -6.797  -5.544  1.00  0.00           H  
ATOM   2170 3HG2 THR A 138       6.155  -5.327  -5.173  1.00  0.00           H  
ATOM   2171  N   LEU A 139       2.056  -2.779  -4.492  1.00  0.00           N  
ATOM   2172  CA  LEU A 139       0.909  -2.115  -3.837  1.00  0.00           C  
ATOM   2173  C   LEU A 139      -0.227  -2.074  -4.871  1.00  0.00           C  
ATOM   2174  O   LEU A 139       0.037  -2.060  -6.076  1.00  0.00           O  
ATOM   2175  CB  LEU A 139       1.269  -0.699  -3.369  1.00  0.00           C  
ATOM   2176  CG  LEU A 139       2.468  -0.597  -2.417  1.00  0.00           C  
ATOM   2177  CD1 LEU A 139       2.711   0.863  -2.061  1.00  0.00           C  
ATOM   2178  CD2 LEU A 139       2.199  -1.427  -1.171  1.00  0.00           C  
ATOM   2179  H   LEU A 139       2.704  -2.222  -5.031  1.00  0.00           H  
ATOM   2180  HA  LEU A 139       0.603  -2.718  -2.983  1.00  0.00           H  
ATOM   2181 1HB  LEU A 139       1.487  -0.089  -4.244  1.00  0.00           H  
ATOM   2182 2HB  LEU A 139       0.405  -0.271  -2.860  1.00  0.00           H  
ATOM   2183  HG  LEU A 139       3.362  -0.972  -2.917  1.00  0.00           H  
ATOM   2184 1HD1 LEU A 139       3.564   0.935  -1.385  1.00  0.00           H  
ATOM   2185 2HD1 LEU A 139       2.920   1.429  -2.968  1.00  0.00           H  
ATOM   2186 3HD1 LEU A 139       1.827   1.271  -1.573  1.00  0.00           H  
ATOM   2187 1HD2 LEU A 139       3.052  -1.355  -0.495  1.00  0.00           H  
ATOM   2188 2HD2 LEU A 139       1.306  -1.052  -0.670  1.00  0.00           H  
ATOM   2189 3HD2 LEU A 139       2.047  -2.469  -1.453  1.00  0.00           H  
ATOM   2190  N   GLU A 140      -1.447  -2.074  -4.395  1.00  0.00           N  
ATOM   2191  CA  GLU A 140      -2.620  -1.962  -5.295  1.00  0.00           C  
ATOM   2192  C   GLU A 140      -2.790  -0.492  -5.695  1.00  0.00           C  
ATOM   2193  O   GLU A 140      -3.766   0.135  -5.222  1.00  0.00           O  
ATOM   2194  CB  GLU A 140      -3.892  -2.478  -4.620  1.00  0.00           C  
ATOM   2195  CG  GLU A 140      -3.859  -3.959  -4.266  1.00  0.00           C  
ATOM   2196  CD  GLU A 140      -5.129  -4.433  -3.615  1.00  0.00           C  
ATOM   2197  OE1 GLU A 140      -5.969  -3.614  -3.329  1.00  0.00           O  
ATOM   2198  OE2 GLU A 140      -5.258  -5.615  -3.403  1.00  0.00           O1-
ATOM   2199  H   GLU A 140      -1.596  -2.152  -3.399  1.00  0.00           H  
ATOM   2200  HA  GLU A 140      -2.414  -2.529  -6.204  1.00  0.00           H  
ATOM   2201 1HB  GLU A 140      -4.069  -1.919  -3.701  1.00  0.00           H  
ATOM   2202 2HB  GLU A 140      -4.746  -2.310  -5.275  1.00  0.00           H  
ATOM   2203 1HG  GLU A 140      -3.694  -4.535  -5.176  1.00  0.00           H  
ATOM   2204 2HG  GLU A 140      -3.021  -4.143  -3.595  1.00  0.00           H  
ATOM   2205  N   ILE A 141      -1.847   0.047  -6.487  1.00  0.00           N  
ATOM   2206  CA  ILE A 141      -1.772   1.498  -6.824  1.00  0.00           C  
ATOM   2207  C   ILE A 141      -1.651   1.606  -8.338  1.00  0.00           C  
ATOM   2208  O   ILE A 141      -1.153   0.660  -8.967  1.00  0.00           O  
ATOM   2209  CB  ILE A 141      -0.579   2.198  -6.149  1.00  0.00           C  
ATOM   2210  CG1 ILE A 141       0.740   1.600  -6.643  1.00  0.00           C  
ATOM   2211  CG2 ILE A 141      -0.684   2.087  -4.635  1.00  0.00           C  
ATOM   2212  CD1 ILE A 141       1.967   2.318  -6.128  1.00  0.00           C  
ATOM   2213  H   ILE A 141      -1.155  -0.583  -6.868  1.00  0.00           H  
ATOM   2214  HA  ILE A 141      -2.702   1.973  -6.513  1.00  0.00           H  
ATOM   2215  HB  ILE A 141      -0.571   3.252  -6.426  1.00  0.00           H  
ATOM   2216 1HG1 ILE A 141       0.803   0.556  -6.338  1.00  0.00           H  
ATOM   2217 2HG1 ILE A 141       0.765   1.623  -7.733  1.00  0.00           H  
ATOM   2218 1HG2 ILE A 141       0.168   2.586  -4.174  1.00  0.00           H  
ATOM   2219 2HG2 ILE A 141      -1.607   2.558  -4.299  1.00  0.00           H  
ATOM   2220 3HG2 ILE A 141      -0.688   1.035  -4.347  1.00  0.00           H  
ATOM   2221 1HD1 ILE A 141       2.863   1.836  -6.522  1.00  0.00           H  
ATOM   2222 2HD1 ILE A 141       1.943   3.359  -6.453  1.00  0.00           H  
ATOM   2223 3HD1 ILE A 141       1.983   2.277  -5.040  1.00  0.00           H  
ATOM   2224  N   ILE A 142      26.787   8.345  -5.642  1.00  0.00           N  
ATOM   2225  CA  ILE A 142      25.723   9.185  -5.034  1.00  0.00           C  
ATOM   2226  C   ILE A 142      25.848  10.576  -5.657  1.00  0.00           C  
ATOM   2227  O   ILE A 142      26.938  11.113  -5.680  1.00  0.00           O  
ATOM   2228  CB  ILE A 142      25.846   9.272  -3.502  1.00  0.00           C  
ATOM   2229  CG1 ILE A 142      25.675   7.887  -2.873  1.00  0.00           C  
ATOM   2230  CG2 ILE A 142      24.821  10.245  -2.941  1.00  0.00           C  
ATOM   2231  CD1 ILE A 142      25.979   7.847  -1.393  1.00  0.00           C  
ATOM   2232  H   ILE A 142      27.530   7.992  -5.055  1.00  0.00           H  
ATOM   2233  HA  ILE A 142      24.755   8.761  -5.300  1.00  0.00           H  
ATOM   2234  HB  ILE A 142      26.845   9.617  -3.237  1.00  0.00           H  
ATOM   2235 1HG1 ILE A 142      24.651   7.544  -3.021  1.00  0.00           H  
ATOM   2236 2HG1 ILE A 142      26.332   7.176  -3.375  1.00  0.00           H  
ATOM   2237 1HG2 ILE A 142      24.922  10.294  -1.857  1.00  0.00           H  
ATOM   2238 2HG2 ILE A 142      24.988  11.234  -3.366  1.00  0.00           H  
ATOM   2239 3HG2 ILE A 142      23.818   9.905  -3.197  1.00  0.00           H  
ATOM   2240 1HD1 ILE A 142      25.836   6.832  -1.019  1.00  0.00           H  
ATOM   2241 2HD1 ILE A 142      27.013   8.153  -1.225  1.00  0.00           H  
ATOM   2242 3HD1 ILE A 142      25.310   8.525  -0.866  1.00  0.00           H  
ATOM   2243  N   GLY A 143      24.763  11.124  -6.204  1.00  0.00           N  
ATOM   2244  CA  GLY A 143      24.784  12.420  -6.888  1.00  0.00           C  
ATOM   2245  C   GLY A 143      24.667  13.597  -5.931  1.00  0.00           C  
ATOM   2246  O   GLY A 143      24.103  13.415  -4.853  1.00  0.00           O  
ATOM   2247  H   GLY A 143      23.892  10.616  -6.140  1.00  0.00           H  
ATOM   2248 1HA  GLY A 143      25.712  12.518  -7.453  1.00  0.00           H  
ATOM   2249 2HA  GLY A 143      23.965  12.468  -7.605  1.00  0.00           H  
ATOM   2250  N   THR A 144      25.143  14.774  -6.343  1.00  0.00           N  
ATOM   2251  CA  THR A 144      25.039  15.993  -5.528  1.00  0.00           C  
ATOM   2252  C   THR A 144      24.140  17.040  -6.184  1.00  0.00           C  
ATOM   2253  O   THR A 144      23.875  18.103  -5.514  1.00  0.00           O  
ATOM   2254  CB  THR A 144      26.428  16.604  -5.267  1.00  0.00           C  
ATOM   2255  CG2 THR A 144      27.324  15.605  -4.551  1.00  0.00           C  
ATOM   2256  OG1 THR A 144      27.031  16.974  -6.513  1.00  0.00           O  
ATOM   2257  H   THR A 144      25.589  14.824  -7.248  1.00  0.00           H  
ATOM   2258  HA  THR A 144      24.589  15.731  -4.569  1.00  0.00           H  
ATOM   2259  HB  THR A 144      26.323  17.496  -4.650  1.00  0.00           H  
ATOM   2260  HG1 THR A 144      27.962  17.165  -6.374  1.00  0.00           H  
ATOM   2261 1HG2 THR A 144      28.301  16.054  -4.375  1.00  0.00           H  
ATOM   2262 2HG2 THR A 144      26.874  15.330  -3.598  1.00  0.00           H  
ATOM   2263 3HG2 THR A 144      27.441  14.714  -5.168  1.00  0.00           H  
ATOM   2264  N   GLY A 145      23.619  16.799  -7.392  1.00  0.00           N  
ATOM   2265  CA  GLY A 145      22.748  17.787  -8.028  1.00  0.00           C  
ATOM   2266  C   GLY A 145      21.289  17.611  -7.642  1.00  0.00           C  
ATOM   2267  O   GLY A 145      20.931  16.832  -6.711  1.00  0.00           O  
ATOM   2268  H   GLY A 145      23.820  15.936  -7.877  1.00  0.00           H  
ATOM   2269 1HA  GLY A 145      23.071  18.790  -7.749  1.00  0.00           H  
ATOM   2270 2HA  GLY A 145      22.840  17.710  -9.111  1.00  0.00           H  
ATOM   2271  N   PHE A 146      20.463  18.339  -8.376  1.00  0.00           N  
ATOM   2272  CA  PHE A 146      19.000  18.344  -8.143  1.00  0.00           C  
ATOM   2273  C   PHE A 146      18.279  18.447  -9.477  1.00  0.00           C  
ATOM   2274  O   PHE A 146      17.699  19.480  -9.756  1.00  0.00           O  
ATOM   2275  CB  PHE A 146      18.584  19.507  -7.240  1.00  0.00           C  
ATOM   2276  CG  PHE A 146      17.268  19.295  -6.546  1.00  0.00           C  
ATOM   2277  CD1 PHE A 146      17.099  18.245  -5.656  1.00  0.00           C  
ATOM   2278  CD2 PHE A 146      16.198  20.144  -6.782  1.00  0.00           C  
ATOM   2279  CE1 PHE A 146      15.889  18.048  -5.018  1.00  0.00           C  
ATOM   2280  CE2 PHE A 146      14.988  19.951  -6.145  1.00  0.00           C  
ATOM   2281  CZ  PHE A 146      14.833  18.901  -5.261  1.00  0.00           C  
ATOM   2282  H   PHE A 146      20.845  18.907  -9.118  1.00  0.00           H  
ATOM   2283  HA  PHE A 146      18.716  17.388  -7.702  1.00  0.00           H  
ATOM   2284 1HB  PHE A 146      19.347  19.668  -6.480  1.00  0.00           H  
ATOM   2285 2HB  PHE A 146      18.513  20.419  -7.831  1.00  0.00           H  
ATOM   2286  HD1 PHE A 146      17.934  17.571  -5.463  1.00  0.00           H  
ATOM   2287  HD2 PHE A 146      16.320  20.973  -7.481  1.00  0.00           H  
ATOM   2288  HE1 PHE A 146      15.769  17.219  -4.321  1.00  0.00           H  
ATOM   2289  HE2 PHE A 146      14.154  20.626  -6.339  1.00  0.00           H  
ATOM   2290  HZ  PHE A 146      13.879  18.747  -4.759  1.00  0.00           H  
ATOM   2291  N   PRO A 147      18.391  17.409 -10.331  1.00  0.00           N  
ATOM   2292  CA  PRO A 147      17.853  17.432 -11.692  1.00  0.00           C  
ATOM   2293  C   PRO A 147      16.343  17.192 -11.723  1.00  0.00           C  
ATOM   2294  O   PRO A 147      15.900  16.152 -12.243  1.00  0.00           O  
ATOM   2295  CB  PRO A 147      18.614  16.291 -12.375  1.00  0.00           C  
ATOM   2296  CG  PRO A 147      18.848  15.303 -11.284  1.00  0.00           C  
ATOM   2297  CD  PRO A 147      19.152  16.146 -10.074  1.00  0.00           C  
ATOM   2298  HA  PRO A 147      18.124  18.383 -12.173  1.00  0.00           H  
ATOM   2299 1HB  PRO A 147      18.015  15.881 -13.201  1.00  0.00           H  
ATOM   2300 2HB  PRO A 147      19.548  16.672 -12.814  1.00  0.00           H  
ATOM   2301 1HG  PRO A 147      17.959  14.670 -11.147  1.00  0.00           H  
ATOM   2302 2HG  PRO A 147      19.678  14.632 -11.551  1.00  0.00           H  
ATOM   2303 1HD  PRO A 147      18.788  15.635  -9.170  1.00  0.00           H  
ATOM   2304 2HD  PRO A 147      20.236  16.321 -10.011  1.00  0.00           H  
ATOM   2305  N   PHE A 148      15.593  18.132 -11.141  1.00  0.00           N  
ATOM   2306  CA  PHE A 148      14.123  18.006 -10.976  1.00  0.00           C  
ATOM   2307  C   PHE A 148      13.429  19.274 -11.456  1.00  0.00           C  
ATOM   2308  O   PHE A 148      14.016  20.380 -11.494  1.00  0.00           O  
ATOM   2309  CB  PHE A 148      13.754  17.743  -9.515  1.00  0.00           C  
ATOM   2310  CG  PHE A 148      14.392  16.511  -8.940  1.00  0.00           C  
ATOM   2311  CD1 PHE A 148      15.604  16.588  -8.270  1.00  0.00           C  
ATOM   2312  CD2 PHE A 148      13.784  15.271  -9.069  1.00  0.00           C  
ATOM   2313  CE1 PHE A 148      16.193  15.455  -7.742  1.00  0.00           C  
ATOM   2314  CE2 PHE A 148      14.369  14.137  -8.541  1.00  0.00           C  
ATOM   2315  CZ  PHE A 148      15.576  14.230  -7.877  1.00  0.00           C  
ATOM   2316  H   PHE A 148      16.056  18.963 -10.801  1.00  0.00           H  
ATOM   2317  HA  PHE A 148      13.776  17.174 -11.590  1.00  0.00           H  
ATOM   2318 1HB  PHE A 148      14.051  18.595  -8.905  1.00  0.00           H  
ATOM   2319 2HB  PHE A 148      12.673  17.639  -9.426  1.00  0.00           H  
ATOM   2320  HD1 PHE A 148      16.092  17.557  -8.163  1.00  0.00           H  
ATOM   2321  HD2 PHE A 148      12.831  15.198  -9.594  1.00  0.00           H  
ATOM   2322  HE1 PHE A 148      17.146  15.530  -7.218  1.00  0.00           H  
ATOM   2323  HE2 PHE A 148      13.880  13.169  -8.649  1.00  0.00           H  
ATOM   2324  HZ  PHE A 148      16.039  13.336  -7.461  1.00  0.00           H  
ATOM   2325  N   ASP A 149      12.143  19.066 -11.716  1.00  0.00           N  
ATOM   2326  CA  ASP A 149      11.222  20.107 -12.181  1.00  0.00           C  
ATOM   2327  C   ASP A 149      10.641  20.795 -10.953  1.00  0.00           C  
ATOM   2328  O   ASP A 149       9.814  20.204 -10.243  1.00  0.00           O  
ATOM   2329  CB  ASP A 149      10.103  19.524 -13.047  1.00  0.00           C  
ATOM   2330  CG  ASP A 149       9.255  20.594 -13.720  1.00  0.00           C  
ATOM   2331  OD1 ASP A 149       9.645  21.738 -13.692  1.00  0.00           O  
ATOM   2332  OD2 ASP A 149       8.226  20.259 -14.256  1.00  0.00           O1-
ATOM   2333  H   ASP A 149      11.796  18.127 -11.579  1.00  0.00           H  
ATOM   2334  HA  ASP A 149      11.782  20.818 -12.790  1.00  0.00           H  
ATOM   2335 1HB  ASP A 149      10.534  18.884 -13.817  1.00  0.00           H  
ATOM   2336 2HB  ASP A 149       9.453  18.901 -12.431  1.00  0.00           H  
ATOM   2337  N   PRO A 150      11.053  22.021 -10.645  1.00  0.00           N  
ATOM   2338  CA  PRO A 150      10.569  22.709  -9.455  1.00  0.00           C  
ATOM   2339  C   PRO A 150       9.200  23.315  -9.746  1.00  0.00           C  
ATOM   2340  O   PRO A 150       8.998  23.849 -10.812  1.00  0.00           O  
ATOM   2341  CB  PRO A 150      11.600  23.766  -9.115  1.00  0.00           C  
ATOM   2342  CG  PRO A 150      12.133  24.137 -10.478  1.00  0.00           C  
ATOM   2343  CD  PRO A 150      12.095  22.888 -11.325  1.00  0.00           C  
ATOM   2344  HA  PRO A 150      10.499  21.990  -8.625  1.00  0.00           H  
ATOM   2345 1HB  PRO A 150      11.121  24.601  -8.583  1.00  0.00           H  
ATOM   2346 2HB  PRO A 150      12.360  23.348  -8.439  1.00  0.00           H  
ATOM   2347 1HG  PRO A 150      11.523  24.938 -10.919  1.00  0.00           H  
ATOM   2348 2HG  PRO A 150      13.157  24.529 -10.391  1.00  0.00           H  
ATOM   2349 1HD  PRO A 150      11.792  23.149 -12.350  1.00  0.00           H  
ATOM   2350 2HD  PRO A 150      13.087  22.412 -11.323  1.00  0.00           H  
ATOM   2351  N   HIS A 151       8.316  23.290  -8.761  1.00  0.00           N  
ATOM   2352  CA  HIS A 151       7.003  23.958  -8.828  1.00  0.00           C  
ATOM   2353  C   HIS A 151       6.676  24.523  -7.475  1.00  0.00           C  
ATOM   2354  O   HIS A 151       7.145  23.973  -6.452  1.00  0.00           O  
ATOM   2355  CB  HIS A 151       5.895  22.995  -9.269  1.00  0.00           C  
ATOM   2356  CG  HIS A 151       5.997  22.577 -10.703  1.00  0.00           C  
ATOM   2357  CD2 HIS A 151       6.657  21.549 -11.287  1.00  0.00           C  
ATOM   2358  ND1 HIS A 151       5.363  23.255 -11.722  1.00  0.00           N  
ATOM   2359  CE1 HIS A 151       5.631  22.662 -12.873  1.00  0.00           C  
ATOM   2360  NE2 HIS A 151       6.413  21.626 -12.636  1.00  0.00           N  
ATOM   2361  H   HIS A 151       8.568  22.782  -7.925  1.00  0.00           H  
ATOM   2362  HA  HIS A 151       7.070  24.826  -9.483  1.00  0.00           H  
ATOM   2363 1HB  HIS A 151       5.923  22.099  -8.649  1.00  0.00           H  
ATOM   2364 2HB  HIS A 151       4.924  23.466  -9.119  1.00  0.00           H  
ATOM   2365  HD2 HIS A 151       7.268  20.801 -10.781  1.00  0.00           H  
ATOM   2366  HE1 HIS A 151       5.268  22.977 -13.852  1.00  0.00           H  
ATOM   2367  HE2 HIS A 151       6.776  20.988 -13.330  1.00  0.00           H  
ATOM   2368  N   TYR A 152       5.910  25.589  -7.464  1.00  0.00           N  
ATOM   2369  CA  TYR A 152       5.344  26.153  -6.238  1.00  0.00           C  
ATOM   2370  C   TYR A 152       3.848  25.984  -6.282  1.00  0.00           C  
ATOM   2371  O   TYR A 152       3.255  26.092  -7.388  1.00  0.00           O  
ATOM   2372  CB  TYR A 152       5.716  27.629  -6.073  1.00  0.00           C  
ATOM   2373  CG  TYR A 152       7.141  27.851  -5.616  1.00  0.00           C  
ATOM   2374  CD1 TYR A 152       8.166  27.918  -6.548  1.00  0.00           C  
ATOM   2375  CD2 TYR A 152       7.422  27.989  -4.265  1.00  0.00           C  
ATOM   2376  CE1 TYR A 152       9.467  28.121  -6.130  1.00  0.00           C  
ATOM   2377  CE2 TYR A 152       8.723  28.193  -3.847  1.00  0.00           C  
ATOM   2378  CZ  TYR A 152       9.743  28.259  -4.774  1.00  0.00           C  
ATOM   2379  OH  TYR A 152      11.039  28.461  -4.358  1.00  0.00           O  
ATOM   2380  H   TYR A 152       5.708  26.034  -8.349  1.00  0.00           H  
ATOM   2381  HA  TYR A 152       5.779  25.633  -5.385  1.00  0.00           H  
ATOM   2382 1HB  TYR A 152       5.578  28.147  -7.023  1.00  0.00           H  
ATOM   2383 2HB  TYR A 152       5.050  28.093  -5.347  1.00  0.00           H  
ATOM   2384  HD1 TYR A 152       7.945  27.809  -7.610  1.00  0.00           H  
ATOM   2385  HD2 TYR A 152       6.616  27.936  -3.532  1.00  0.00           H  
ATOM   2386  HE1 TYR A 152      10.273  28.173  -6.862  1.00  0.00           H  
ATOM   2387  HE2 TYR A 152       8.944  28.300  -2.785  1.00  0.00           H  
ATOM   2388  HH  TYR A 152      11.082  28.384  -3.402  1.00  0.00           H  
ATOM   2389  N   VAL A 153       3.234  25.822  -5.125  1.00  0.00           N  
ATOM   2390  CA  VAL A 153       1.762  25.783  -4.992  1.00  0.00           C  
ATOM   2391  C   VAL A 153       1.403  26.603  -3.770  1.00  0.00           C  
ATOM   2392  O   VAL A 153       2.148  26.609  -2.775  1.00  0.00           O  
ATOM   2393  CB  VAL A 153       1.239  24.343  -4.831  1.00  0.00           C  
ATOM   2394  CG1 VAL A 153       1.819  23.703  -3.579  1.00  0.00           C  
ATOM   2395  CG2 VAL A 153      -0.281  24.347  -4.780  1.00  0.00           C  
ATOM   2396  H   VAL A 153       3.806  25.720  -4.299  1.00  0.00           H  
ATOM   2397  HA  VAL A 153       1.323  26.293  -5.851  1.00  0.00           H  
ATOM   2398  HB  VAL A 153       1.574  23.748  -5.681  1.00  0.00           H  
ATOM   2399 1HG1 VAL A 153       1.439  22.686  -3.481  1.00  0.00           H  
ATOM   2400 2HG1 VAL A 153       2.906  23.678  -3.653  1.00  0.00           H  
ATOM   2401 3HG1 VAL A 153       1.527  24.284  -2.704  1.00  0.00           H  
ATOM   2402 1HG2 VAL A 153      -0.644  23.326  -4.667  1.00  0.00           H  
ATOM   2403 2HG2 VAL A 153      -0.616  24.947  -3.934  1.00  0.00           H  
ATOM   2404 3HG2 VAL A 153      -0.675  24.771  -5.704  1.00  0.00           H  
ATOM   2405  N   GLU A 154       0.298  27.325  -3.863  1.00  0.00           N  
ATOM   2406  CA  GLU A 154      -0.224  28.103  -2.741  1.00  0.00           C  
ATOM   2407  C   GLU A 154      -0.663  27.158  -1.631  1.00  0.00           C  
ATOM   2408  O   GLU A 154      -1.417  26.202  -1.894  1.00  0.00           O  
ATOM   2409  CB  GLU A 154      -1.397  28.982  -3.182  1.00  0.00           C  
ATOM   2410  CG  GLU A 154      -1.965  29.870  -2.084  1.00  0.00           C  
ATOM   2411  CD  GLU A 154      -3.089  30.745  -2.562  1.00  0.00           C  
ATOM   2412  OE1 GLU A 154      -3.345  30.760  -3.742  1.00  0.00           O  
ATOM   2413  OE2 GLU A 154      -3.694  31.401  -1.746  1.00  0.00           O1-
ATOM   2414  H   GLU A 154      -0.199  27.336  -4.742  1.00  0.00           H  
ATOM   2415  HA  GLU A 154       0.574  28.740  -2.360  1.00  0.00           H  
ATOM   2416 1HB  GLU A 154      -1.081  29.625  -4.003  1.00  0.00           H  
ATOM   2417 2HB  GLU A 154      -2.205  28.351  -3.553  1.00  0.00           H  
ATOM   2418 1HG  GLU A 154      -2.330  29.240  -1.273  1.00  0.00           H  
ATOM   2419 2HG  GLU A 154      -1.166  30.496  -1.688  1.00  0.00           H  
ATOM   2420  N   VAL A 155      -0.163  27.407  -0.428  1.00  0.00           N  
ATOM   2421  CA  VAL A 155      -0.501  26.618   0.781  1.00  0.00           C  
ATOM   2422  C   VAL A 155      -0.868  27.643   1.845  1.00  0.00           C  
ATOM   2423  O   VAL A 155       0.019  28.268   2.415  1.00  0.00           O  
ATOM   2424  CB  VAL A 155       0.677  25.748   1.257  1.00  0.00           C  
ATOM   2425  CG1 VAL A 155       0.278  24.931   2.476  1.00  0.00           C  
ATOM   2426  CG2 VAL A 155       1.140  24.840   0.127  1.00  0.00           C  
ATOM   2427  H   VAL A 155       0.483  28.180  -0.346  1.00  0.00           H  
ATOM   2428  HA  VAL A 155      -1.351  25.975   0.548  1.00  0.00           H  
ATOM   2429  HB  VAL A 155       1.498  26.398   1.560  1.00  0.00           H  
ATOM   2430 1HG1 VAL A 155       1.123  24.322   2.799  1.00  0.00           H  
ATOM   2431 2HG1 VAL A 155      -0.015  25.602   3.284  1.00  0.00           H  
ATOM   2432 3HG1 VAL A 155      -0.559  24.281   2.221  1.00  0.00           H  
ATOM   2433 1HG2 VAL A 155       1.974  24.228   0.470  1.00  0.00           H  
ATOM   2434 2HG2 VAL A 155       0.318  24.194  -0.180  1.00  0.00           H  
ATOM   2435 3HG2 VAL A 155       1.460  25.447  -0.720  1.00  0.00           H  
ATOM   2436  N   LEU A 156      -2.157  27.814   2.118  1.00  0.00           N  
ATOM   2437  CA  LEU A 156      -2.606  28.799   3.131  1.00  0.00           C  
ATOM   2438  C   LEU A 156      -2.068  30.211   2.837  1.00  0.00           C  
ATOM   2439  O   LEU A 156      -1.786  30.978   3.767  1.00  0.00           O  
ATOM   2440  CB  LEU A 156      -2.152  28.362   4.530  1.00  0.00           C  
ATOM   2441  CG  LEU A 156      -2.622  26.972   4.978  1.00  0.00           C  
ATOM   2442  CD1 LEU A 156      -2.056  26.665   6.357  1.00  0.00           C  
ATOM   2443  CD2 LEU A 156      -4.142  26.929   4.989  1.00  0.00           C  
ATOM   2444  H   LEU A 156      -2.847  27.263   1.627  1.00  0.00           H  
ATOM   2445  HA  LEU A 156      -3.692  28.866   3.090  1.00  0.00           H  
ATOM   2446 1HB  LEU A 156      -1.064  28.370   4.560  1.00  0.00           H  
ATOM   2447 2HB  LEU A 156      -2.520  29.086   5.256  1.00  0.00           H  
ATOM   2448  HG  LEU A 156      -2.242  26.219   4.286  1.00  0.00           H  
ATOM   2449 1HD1 LEU A 156      -2.389  25.677   6.676  1.00  0.00           H  
ATOM   2450 2HD1 LEU A 156      -0.966  26.683   6.316  1.00  0.00           H  
ATOM   2451 3HD1 LEU A 156      -2.405  27.412   7.069  1.00  0.00           H  
ATOM   2452 1HD2 LEU A 156      -4.476  25.941   5.306  1.00  0.00           H  
ATOM   2453 2HD2 LEU A 156      -4.523  27.680   5.681  1.00  0.00           H  
ATOM   2454 3HD2 LEU A 156      -4.519  27.135   3.987  1.00  0.00           H  
ATOM   2455  N   GLY A 157      -1.911  30.517   1.550  1.00  0.00           N  
ATOM   2456  CA  GLY A 157      -1.515  31.856   1.096  1.00  0.00           C  
ATOM   2457  C   GLY A 157      -0.019  31.946   0.822  1.00  0.00           C  
ATOM   2458  O   GLY A 157       0.425  32.957   0.214  1.00  0.00           O  
ATOM   2459  H   GLY A 157      -2.073  29.794   0.864  1.00  0.00           H  
ATOM   2460 1HA  GLY A 157      -2.064  32.110   0.189  1.00  0.00           H  
ATOM   2461 2HA  GLY A 157      -1.787  32.591   1.852  1.00  0.00           H  
ATOM   2462  N   GLU A 158       0.769  30.994   1.315  1.00  0.00           N  
ATOM   2463  CA  GLU A 158       2.242  30.979   1.123  1.00  0.00           C  
ATOM   2464  C   GLU A 158       2.593  30.109  -0.075  1.00  0.00           C  
ATOM   2465  O   GLU A 158       1.864  29.158  -0.356  1.00  0.00           O  
ATOM   2466  CB  GLU A 158       2.959  30.457   2.371  1.00  0.00           C  
ATOM   2467  CG  GLU A 158       2.680  31.256   3.636  1.00  0.00           C  
ATOM   2468  CD  GLU A 158       3.270  32.638   3.597  1.00  0.00           C  
ATOM   2469  OE1 GLU A 158       4.446  32.755   3.352  1.00  0.00           O  
ATOM   2470  OE2 GLU A 158       2.542  33.579   3.813  1.00  0.00           O1-
ATOM   2471  H   GLU A 158       0.334  30.251   1.844  1.00  0.00           H  
ATOM   2472  HA  GLU A 158       2.581  32.003   0.968  1.00  0.00           H  
ATOM   2473 1HB  GLU A 158       2.664  29.424   2.555  1.00  0.00           H  
ATOM   2474 2HB  GLU A 158       4.036  30.464   2.201  1.00  0.00           H  
ATOM   2475 1HG  GLU A 158       1.602  31.337   3.772  1.00  0.00           H  
ATOM   2476 2HG  GLU A 158       3.087  30.716   4.490  1.00  0.00           H  
ATOM   2477  N   ARG A 159       3.731  30.340  -0.661  1.00  0.00           N  
ATOM   2478  CA  ARG A 159       4.220  29.528  -1.783  1.00  0.00           C  
ATOM   2479  C   ARG A 159       5.096  28.424  -1.208  1.00  0.00           C  
ATOM   2480  O   ARG A 159       6.174  28.729  -0.658  1.00  0.00           O  
ATOM   2481  CB  ARG A 159       5.016  30.361  -2.777  1.00  0.00           C  
ATOM   2482  CG  ARG A 159       4.262  31.541  -3.370  1.00  0.00           C  
ATOM   2483  CD  ARG A 159       5.168  32.452  -4.115  1.00  0.00           C  
ATOM   2484  NE  ARG A 159       6.238  32.962  -3.273  1.00  0.00           N  
ATOM   2485  CZ  ARG A 159       7.272  33.704  -3.714  1.00  0.00           C  
ATOM   2486  NH1 ARG A 159       7.363  34.013  -4.989  1.00  0.00           N1+
ATOM   2487  NH2 ARG A 159       8.196  34.120  -2.866  1.00  0.00           N  
ATOM   2488  H   ARG A 159       4.295  31.108  -0.327  1.00  0.00           H  
ATOM   2489  HA  ARG A 159       3.362  29.074  -2.281  1.00  0.00           H  
ATOM   2490 1HB  ARG A 159       5.909  30.751  -2.291  1.00  0.00           H  
ATOM   2491 2HB  ARG A 159       5.342  29.729  -3.603  1.00  0.00           H  
ATOM   2492 1HG  ARG A 159       3.500  31.177  -4.060  1.00  0.00           H  
ATOM   2493 2HG  ARG A 159       3.786  32.109  -2.570  1.00  0.00           H  
ATOM   2494 1HD  ARG A 159       5.618  31.916  -4.950  1.00  0.00           H  
ATOM   2495 2HD  ARG A 159       4.599  33.301  -4.494  1.00  0.00           H  
ATOM   2496  HE  ARG A 159       6.202  32.745  -2.285  1.00  0.00           H  
ATOM   2497 1HH1 ARG A 159       6.656  33.694  -5.637  1.00  0.00           H  
ATOM   2498 2HH1 ARG A 159       8.138  34.569  -5.319  1.00  0.00           H  
ATOM   2499 1HH2 ARG A 159       8.127  33.882  -1.886  1.00  0.00           H  
ATOM   2500 2HH2 ARG A 159       8.971  34.675  -3.196  1.00  0.00           H  
ATOM   2501  N   MET A 160       4.723  27.178  -1.409  1.00  0.00           N  
ATOM   2502  CA  MET A 160       5.509  26.024  -0.965  1.00  0.00           C  
ATOM   2503  C   MET A 160       6.135  25.354  -2.182  1.00  0.00           C  
ATOM   2504  O   MET A 160       5.463  25.107  -3.191  1.00  0.00           O  
ATOM   2505  CB  MET A 160       4.641  25.037  -0.186  1.00  0.00           C  
ATOM   2506  CG  MET A 160       5.390  23.827   0.352  1.00  0.00           C  
ATOM   2507  SD  MET A 160       4.353  22.766   1.378  1.00  0.00           S  
ATOM   2508  CE  MET A 160       4.221  23.757   2.863  1.00  0.00           C  
ATOM   2509  H   MET A 160       3.850  27.022  -1.894  1.00  0.00           H  
ATOM   2510  HA  MET A 160       6.299  26.378  -0.302  1.00  0.00           H  
ATOM   2511 1HB  MET A 160       4.179  25.547   0.658  1.00  0.00           H  
ATOM   2512 2HB  MET A 160       3.837  24.674  -0.829  1.00  0.00           H  
ATOM   2513 1HG  MET A 160       5.772  23.235  -0.480  1.00  0.00           H  
ATOM   2514 2HG  MET A 160       6.239  24.160   0.949  1.00  0.00           H  
ATOM   2515 1HE  MET A 160       3.606  23.233   3.596  1.00  0.00           H  
ATOM   2516 2HE  MET A 160       5.215  23.927   3.277  1.00  0.00           H  
ATOM   2517 3HE  MET A 160       3.759  24.715   2.622  1.00  0.00           H  
ATOM   2518  N   HIS A 161       7.422  25.123  -2.091  1.00  0.00           N  
ATOM   2519  CA  HIS A 161       8.206  24.458  -3.142  1.00  0.00           C  
ATOM   2520  C   HIS A 161       8.031  22.956  -3.094  1.00  0.00           C  
ATOM   2521  O   HIS A 161       8.060  22.365  -1.993  1.00  0.00           O  
ATOM   2522  CB  HIS A 161       9.694  24.798  -3.014  1.00  0.00           C  
ATOM   2523  CG  HIS A 161      10.543  24.200  -4.093  1.00  0.00           C  
ATOM   2524  CD2 HIS A 161      11.050  24.734  -5.228  1.00  0.00           C  
ATOM   2525  ND1 HIS A 161      10.962  22.886  -4.067  1.00  0.00           N  
ATOM   2526  CE1 HIS A 161      11.692  22.639  -5.141  1.00  0.00           C  
ATOM   2527  NE2 HIS A 161      11.760  23.744  -5.861  1.00  0.00           N  
ATOM   2528  H   HIS A 161       7.887  25.425  -1.246  1.00  0.00           H  
ATOM   2529  HA  HIS A 161       7.881  24.814  -4.119  1.00  0.00           H  
ATOM   2530 1HB  HIS A 161       9.824  25.881  -3.039  1.00  0.00           H  
ATOM   2531 2HB  HIS A 161      10.067  24.446  -2.053  1.00  0.00           H  
ATOM   2532  HD1 HIS A 161      10.697  22.194  -3.395  1.00  0.00           H  
ATOM   2533  HD2 HIS A 161      10.988  25.729  -5.671  1.00  0.00           H  
ATOM   2534  HE1 HIS A 161      12.118  21.650  -5.307  1.00  0.00           H  
ATOM   2535  N   TYR A 162       7.970  22.332  -4.259  1.00  0.00           N  
ATOM   2536  CA  TYR A 162       7.964  20.867  -4.319  1.00  0.00           C  
ATOM   2537  C   TYR A 162       8.526  20.377  -5.629  1.00  0.00           C  
ATOM   2538  O   TYR A 162       8.506  21.139  -6.633  1.00  0.00           O  
ATOM   2539  CB  TYR A 162       6.550  20.314  -4.084  1.00  0.00           C  
ATOM   2540  CG  TYR A 162       5.537  20.685  -5.146  1.00  0.00           C  
ATOM   2541  CD1 TYR A 162       4.976  21.958  -5.173  1.00  0.00           C  
ATOM   2542  CD2 TYR A 162       5.087  19.728  -6.046  1.00  0.00           C  
ATOM   2543  CE1 TYR A 162       4.057  22.306  -6.156  1.00  0.00           C  
ATOM   2544  CE2 TYR A 162       4.136  20.049  -6.997  1.00  0.00           C  
ATOM   2545  CZ  TYR A 162       3.656  21.338  -7.064  1.00  0.00           C  
ATOM   2546  OH  TYR A 162       2.732  21.676  -8.027  1.00  0.00           O  
ATOM   2547  H   TYR A 162       7.927  22.860  -5.119  1.00  0.00           H  
ATOM   2548  HA  TYR A 162       8.618  20.486  -3.534  1.00  0.00           H  
ATOM   2549 1HB  TYR A 162       6.589  19.225  -4.031  1.00  0.00           H  
ATOM   2550 2HB  TYR A 162       6.172  20.674  -3.128  1.00  0.00           H  
ATOM   2551  HD1 TYR A 162       5.256  22.693  -4.418  1.00  0.00           H  
ATOM   2552  HD2 TYR A 162       5.483  18.713  -6.006  1.00  0.00           H  
ATOM   2553  HE1 TYR A 162       3.623  23.306  -6.167  1.00  0.00           H  
ATOM   2554  HE2 TYR A 162       3.773  19.284  -7.684  1.00  0.00           H  
ATOM   2555  HH  TYR A 162       2.708  20.992  -8.700  1.00  0.00           H  
ATOM   2556  N   VAL A 163       9.012  19.157  -5.633  1.00  0.00           N  
ATOM   2557  CA  VAL A 163       9.350  18.394  -6.865  1.00  0.00           C  
ATOM   2558  C   VAL A 163       8.043  17.818  -7.406  1.00  0.00           C  
ATOM   2559  O   VAL A 163       7.228  17.282  -6.626  1.00  0.00           O  
ATOM   2560  CB  VAL A 163      10.348  17.257  -6.577  1.00  0.00           C  
ATOM   2561  CG1 VAL A 163      10.518  16.374  -7.804  1.00  0.00           C  
ATOM   2562  CG2 VAL A 163      11.685  17.839  -6.142  1.00  0.00           C  
ATOM   2563  H   VAL A 163       9.157  18.726  -4.731  1.00  0.00           H  
ATOM   2564  HA  VAL A 163       9.815  19.076  -7.577  1.00  0.00           H  
ATOM   2565  HB  VAL A 163       9.949  16.628  -5.781  1.00  0.00           H  
ATOM   2566 1HG1 VAL A 163      11.227  15.575  -7.583  1.00  0.00           H  
ATOM   2567 2HG1 VAL A 163       9.556  15.939  -8.076  1.00  0.00           H  
ATOM   2568 3HG1 VAL A 163      10.895  16.972  -8.633  1.00  0.00           H  
ATOM   2569 1HG2 VAL A 163      12.385  17.029  -5.939  1.00  0.00           H  
ATOM   2570 2HG2 VAL A 163      12.081  18.472  -6.936  1.00  0.00           H  
ATOM   2571 3HG2 VAL A 163      11.546  18.433  -5.238  1.00  0.00           H  
ATOM   2572  N   ASP A 164       7.900  17.872  -8.716  1.00  0.00           N  
ATOM   2573  CA  ASP A 164       6.748  17.226  -9.400  1.00  0.00           C  
ATOM   2574  C   ASP A 164       7.288  16.555 -10.649  1.00  0.00           C  
ATOM   2575  O   ASP A 164       7.350  17.253 -11.693  1.00  0.00           O  
ATOM   2576  CB  ASP A 164       5.658  18.235  -9.770  1.00  0.00           C  
ATOM   2577  CG  ASP A 164       4.367  17.571 -10.229  1.00  0.00           C  
ATOM   2578  OD1 ASP A 164       4.325  16.364 -10.271  1.00  0.00           O  
ATOM   2579  OD2 ASP A 164       3.436  18.276 -10.535  1.00  0.00           O1-
ATOM   2580  H   ASP A 164       8.588  18.363  -9.269  1.00  0.00           H  
ATOM   2581  HA  ASP A 164       6.330  16.471  -8.734  1.00  0.00           H  
ATOM   2582 1HB  ASP A 164       5.438  18.866  -8.909  1.00  0.00           H  
ATOM   2583 2HB  ASP A 164       6.019  18.885 -10.568  1.00  0.00           H  
ATOM   2584  N   VAL A 165       7.636  15.300 -10.538  1.00  0.00           N  
ATOM   2585  CA  VAL A 165       8.230  14.560 -11.693  1.00  0.00           C  
ATOM   2586  C   VAL A 165       7.539  13.227 -11.850  1.00  0.00           C  
ATOM   2587  O   VAL A 165       6.941  12.699 -10.898  1.00  0.00           O  
ATOM   2588  CB  VAL A 165       9.739  14.324 -11.494  1.00  0.00           C  
ATOM   2589  CG1 VAL A 165      10.481  15.650 -11.430  1.00  0.00           C  
ATOM   2590  CG2 VAL A 165       9.973  13.513 -10.228  1.00  0.00           C  
ATOM   2591  H   VAL A 165       7.504  14.818  -9.661  1.00  0.00           H  
ATOM   2592  HA  VAL A 165       8.042  15.131 -12.603  1.00  0.00           H  
ATOM   2593  HB  VAL A 165      10.128  13.778 -12.353  1.00  0.00           H  
ATOM   2594 1HG1 VAL A 165      11.547  15.464 -11.289  1.00  0.00           H  
ATOM   2595 2HG1 VAL A 165      10.329  16.197 -12.360  1.00  0.00           H  
ATOM   2596 3HG1 VAL A 165      10.104  16.239 -10.595  1.00  0.00           H  
ATOM   2597 1HG2 VAL A 165      11.042  13.349 -10.094  1.00  0.00           H  
ATOM   2598 2HG2 VAL A 165       9.578  14.056  -9.369  1.00  0.00           H  
ATOM   2599 3HG2 VAL A 165       9.467  12.551 -10.313  1.00  0.00           H  
ATOM   2600  N   GLY A 166       7.733  12.608 -13.020  1.00  0.00           N  
ATOM   2601  CA  GLY A 166       7.089  11.317 -13.268  1.00  0.00           C  
ATOM   2602  C   GLY A 166       5.743  11.460 -13.954  1.00  0.00           C  
ATOM   2603  O   GLY A 166       5.201  12.556 -14.127  1.00  0.00           O  
ATOM   2604  H   GLY A 166       8.315  13.013 -13.739  1.00  0.00           H  
ATOM   2605 1HA  GLY A 166       7.740  10.700 -13.888  1.00  0.00           H  
ATOM   2606 2HA  GLY A 166       6.952  10.792 -12.323  1.00  0.00           H  
ATOM   2607  N   PRO A 167       5.172  10.307 -14.356  1.00  0.00           N  
ATOM   2608  CA  PRO A 167       3.877  10.329 -15.020  1.00  0.00           C  
ATOM   2609  C   PRO A 167       2.711  10.665 -14.095  1.00  0.00           C  
ATOM   2610  O   PRO A 167       2.666  10.139 -12.991  1.00  0.00           O  
ATOM   2611  CB  PRO A 167       3.765   8.897 -15.555  1.00  0.00           C  
ATOM   2612  CG  PRO A 167       4.575   8.086 -14.602  1.00  0.00           C  
ATOM   2613  CD  PRO A 167       5.745   8.970 -14.260  1.00  0.00           C  
ATOM   2614  HA  PRO A 167       3.924  11.012 -15.881  1.00  0.00           H  
ATOM   2615 1HB  PRO A 167       2.709   8.589 -15.586  1.00  0.00           H  
ATOM   2616 2HB  PRO A 167       4.144   8.850 -16.586  1.00  0.00           H  
ATOM   2617 1HG  PRO A 167       3.973   7.821 -13.721  1.00  0.00           H  
ATOM   2618 2HG  PRO A 167       4.882   7.141 -15.074  1.00  0.00           H  
ATOM   2619 1HD  PRO A 167       6.088   8.746 -13.239  1.00  0.00           H  
ATOM   2620 2HD  PRO A 167       6.555   8.804 -14.986  1.00  0.00           H  
ATOM   2621  N   ARG A 168       1.804  11.493 -14.573  1.00  0.00           N  
ATOM   2622  CA  ARG A 168       0.660  12.001 -13.778  1.00  0.00           C  
ATOM   2623  C   ARG A 168      -0.578  11.084 -13.844  1.00  0.00           C  
ATOM   2624  O   ARG A 168      -1.540  11.364 -13.158  1.00  0.00           O  
ATOM   2625  CB  ARG A 168       0.266  13.391 -14.254  1.00  0.00           C  
ATOM   2626  CG  ARG A 168       1.317  14.466 -14.028  1.00  0.00           C  
ATOM   2627  CD  ARG A 168       0.859  15.793 -14.514  1.00  0.00           C  
ATOM   2628  NE  ARG A 168       1.855  16.828 -14.286  1.00  0.00           N  
ATOM   2629  CZ  ARG A 168       1.697  18.126 -14.610  1.00  0.00           C  
ATOM   2630  NH1 ARG A 168       0.581  18.532 -15.174  1.00  0.00           N1+
ATOM   2631  NH2 ARG A 168       2.665  18.991 -14.361  1.00  0.00           N  
ATOM   2632  H   ARG A 168       1.905  11.789 -15.533  1.00  0.00           H  
ATOM   2633  HA  ARG A 168       0.911  11.919 -12.720  1.00  0.00           H  
ATOM   2634 1HB  ARG A 168       0.049  13.362 -15.321  1.00  0.00           H  
ATOM   2635 2HB  ARG A 168      -0.644  13.706 -13.744  1.00  0.00           H  
ATOM   2636 1HG  ARG A 168       1.532  14.547 -12.962  1.00  0.00           H  
ATOM   2637 2HG  ARG A 168       2.230  14.202 -14.563  1.00  0.00           H  
ATOM   2638 1HD  ARG A 168       0.661  15.740 -15.584  1.00  0.00           H  
ATOM   2639 2HD  ARG A 168      -0.053  16.077 -13.990  1.00  0.00           H  
ATOM   2640  HE  ARG A 168       2.727  16.553 -13.854  1.00  0.00           H  
ATOM   2641 1HH1 ARG A 168      -0.158  17.870 -15.364  1.00  0.00           H  
ATOM   2642 2HH1 ARG A 168       0.463  19.505 -15.417  1.00  0.00           H  
ATOM   2643 1HH2 ARG A 168       3.523  18.679 -13.928  1.00  0.00           H  
ATOM   2644 2HH2 ARG A 168       2.547  19.963 -14.604  1.00  0.00           H  
ATOM   2645  N   ASP A 169      -0.548   9.957 -14.537  1.00  0.00           N  
ATOM   2646  CA  ASP A 169      -1.766   9.101 -14.553  1.00  0.00           C  
ATOM   2647  C   ASP A 169      -1.771   8.014 -13.480  1.00  0.00           C  
ATOM   2648  O   ASP A 169      -2.773   7.282 -13.418  1.00  0.00           O  
ATOM   2649  CB  ASP A 169      -1.927   8.435 -15.922  1.00  0.00           C  
ATOM   2650  CG  ASP A 169      -2.178   9.436 -17.042  1.00  0.00           C  
ATOM   2651  OD1 ASP A 169      -2.919  10.366 -16.825  1.00  0.00           O  
ATOM   2652  OD2 ASP A 169      -1.627   9.262 -18.102  1.00  0.00           O1-
ATOM   2653  H   ASP A 169       0.269   9.660 -15.051  1.00  0.00           H  
ATOM   2654  HA  ASP A 169      -2.631   9.725 -14.328  1.00  0.00           H  
ATOM   2655 1HB  ASP A 169      -1.027   7.867 -16.158  1.00  0.00           H  
ATOM   2656 2HB  ASP A 169      -2.759   7.732 -15.890  1.00  0.00           H  
ATOM   2657  N   GLY A 170      -0.723   7.924 -12.661  1.00  0.00           N  
ATOM   2658  CA  GLY A 170      -0.646   6.894 -11.619  1.00  0.00           C  
ATOM   2659  C   GLY A 170      -0.952   7.468 -10.256  1.00  0.00           C  
ATOM   2660  O   GLY A 170      -1.357   8.640 -10.128  1.00  0.00           O  
ATOM   2661  H   GLY A 170       0.037   8.581 -12.760  1.00  0.00           H  
ATOM   2662 1HA  GLY A 170      -1.351   6.093 -11.846  1.00  0.00           H  
ATOM   2663 2HA  GLY A 170       0.350   6.453 -11.616  1.00  0.00           H  
ATOM   2664  N   THR A 171      -0.718   6.664  -9.229  1.00  0.00           N  
ATOM   2665  CA  THR A 171      -0.915   7.091  -7.822  1.00  0.00           C  
ATOM   2666  C   THR A 171       0.356   7.815  -7.428  1.00  0.00           C  
ATOM   2667  O   THR A 171       1.445   7.287  -7.578  1.00  0.00           O  
ATOM   2668  CB  THR A 171      -1.185   5.913  -6.867  1.00  0.00           C  
ATOM   2669  CG2 THR A 171      -1.300   6.406  -5.432  1.00  0.00           C  
ATOM   2670  OG1 THR A 171      -2.403   5.259  -7.243  1.00  0.00           O  
ATOM   2671  H   THR A 171      -0.393   5.726  -9.418  1.00  0.00           H  
ATOM   2672  HA  THR A 171      -1.800   7.725  -7.774  1.00  0.00           H  
ATOM   2673  HB  THR A 171      -0.367   5.196  -6.934  1.00  0.00           H  
ATOM   2674  HG1 THR A 171      -2.980   5.194  -6.478  1.00  0.00           H  
ATOM   2675 1HG2 THR A 171      -1.489   5.560  -4.772  1.00  0.00           H  
ATOM   2676 2HG2 THR A 171      -0.370   6.894  -5.140  1.00  0.00           H  
ATOM   2677 3HG2 THR A 171      -2.122   7.116  -5.357  1.00  0.00           H  
ATOM   2678  N   PRO A 172       0.244   9.058  -6.957  1.00  0.00           N  
ATOM   2679  CA  PRO A 172       1.427   9.809  -6.563  1.00  0.00           C  
ATOM   2680  C   PRO A 172       2.040   9.251  -5.290  1.00  0.00           C  
ATOM   2681  O   PRO A 172       1.357   8.669  -4.442  1.00  0.00           O  
ATOM   2682  CB  PRO A 172       0.916  11.196  -6.283  1.00  0.00           C  
ATOM   2683  CG  PRO A 172      -0.496  11.004  -5.947  1.00  0.00           C  
ATOM   2684  CD  PRO A 172      -0.978   9.848  -6.790  1.00  0.00           C  
ATOM   2685  HA  PRO A 172       2.139   9.827  -7.401  1.00  0.00           H  
ATOM   2686 1HB  PRO A 172       1.490  11.649  -5.462  1.00  0.00           H  
ATOM   2687 2HB  PRO A 172       1.059  11.835  -7.167  1.00  0.00           H  
ATOM   2688 1HG  PRO A 172      -0.606  10.797  -4.872  1.00  0.00           H  
ATOM   2689 2HG  PRO A 172      -1.064  11.923  -6.154  1.00  0.00           H  
ATOM   2690 1HD  PRO A 172      -1.758   9.295  -6.245  1.00  0.00           H  
ATOM   2691 2HD  PRO A 172      -1.368  10.228  -7.746  1.00  0.00           H  
ATOM   2692  N   VAL A 173       3.358   9.452  -5.200  1.00  0.00           N  
ATOM   2693  CA  VAL A 173       4.185   9.091  -4.021  1.00  0.00           C  
ATOM   2694  C   VAL A 173       4.667  10.396  -3.412  1.00  0.00           C  
ATOM   2695  O   VAL A 173       5.175  11.232  -4.098  1.00  0.00           O  
ATOM   2696  CB  VAL A 173       5.389   8.212  -4.408  1.00  0.00           C  
ATOM   2697  CG1 VAL A 173       6.186   7.824  -3.171  1.00  0.00           C  
ATOM   2698  CG2 VAL A 173       4.909   6.974  -5.151  1.00  0.00           C  
ATOM   2699  H   VAL A 173       3.802   9.881  -5.999  1.00  0.00           H  
ATOM   2700  HA  VAL A 173       3.551   8.574  -3.299  1.00  0.00           H  
ATOM   2701  HB  VAL A 173       6.055   8.787  -5.051  1.00  0.00           H  
ATOM   2702 1HG1 VAL A 173       7.033   7.204  -3.464  1.00  0.00           H  
ATOM   2703 2HG1 VAL A 173       6.549   8.724  -2.676  1.00  0.00           H  
ATOM   2704 3HG1 VAL A 173       5.547   7.265  -2.488  1.00  0.00           H  
ATOM   2705 1HG2 VAL A 173       5.766   6.358  -5.422  1.00  0.00           H  
ATOM   2706 2HG2 VAL A 173       4.239   6.402  -4.509  1.00  0.00           H  
ATOM   2707 3HG2 VAL A 173       4.378   7.275  -6.054  1.00  0.00           H  
ATOM   2708  N   LEU A 174       4.342  10.591  -2.134  1.00  0.00           N  
ATOM   2709  CA  LEU A 174       4.635  11.834  -1.406  1.00  0.00           C  
ATOM   2710  C   LEU A 174       5.836  11.621  -0.492  1.00  0.00           C  
ATOM   2711  O   LEU A 174       5.738  10.783   0.408  1.00  0.00           O  
ATOM   2712  CB  LEU A 174       3.422  12.280  -0.580  1.00  0.00           C  
ATOM   2713  CG  LEU A 174       3.618  13.551   0.257  1.00  0.00           C  
ATOM   2714  CD1 LEU A 174       3.898  14.729  -0.665  1.00  0.00           C  
ATOM   2715  CD2 LEU A 174       2.376  13.799   1.101  1.00  0.00           C  
ATOM   2716  H   LEU A 174       3.872   9.838  -1.653  1.00  0.00           H  
ATOM   2717  HA  LEU A 174       4.898  12.605  -2.130  1.00  0.00           H  
ATOM   2718 1HB  LEU A 174       2.586  12.455  -1.256  1.00  0.00           H  
ATOM   2719 2HB  LEU A 174       3.149  11.474   0.101  1.00  0.00           H  
ATOM   2720  HG  LEU A 174       4.482  13.426   0.911  1.00  0.00           H  
ATOM   2721 1HD1 LEU A 174       4.037  15.632  -0.071  1.00  0.00           H  
ATOM   2722 2HD1 LEU A 174       4.801  14.533  -1.243  1.00  0.00           H  
ATOM   2723 3HD1 LEU A 174       3.056  14.868  -1.343  1.00  0.00           H  
ATOM   2724 1HD2 LEU A 174       2.516  14.702   1.697  1.00  0.00           H  
ATOM   2725 2HD2 LEU A 174       1.512  13.925   0.448  1.00  0.00           H  
ATOM   2726 3HD2 LEU A 174       2.210  12.950   1.763  1.00  0.00           H  
ATOM   2727  N   PHE A 175       6.920  12.361  -0.716  1.00  0.00           N  
ATOM   2728  CA  PHE A 175       8.220  12.211  -0.019  1.00  0.00           C  
ATOM   2729  C   PHE A 175       8.322  13.337   0.997  1.00  0.00           C  
ATOM   2730  O   PHE A 175       8.469  14.489   0.573  1.00  0.00           O  
ATOM   2731  CB  PHE A 175       9.399  12.268  -0.992  1.00  0.00           C  
ATOM   2732  CG  PHE A 175       9.430  11.131  -1.973  1.00  0.00           C  
ATOM   2733  CD1 PHE A 175       8.639  11.157  -3.112  1.00  0.00           C  
ATOM   2734  CD2 PHE A 175      10.250  10.033  -1.759  1.00  0.00           C  
ATOM   2735  CE1 PHE A 175       8.667  10.111  -4.016  1.00  0.00           C  
ATOM   2736  CE2 PHE A 175      10.280   8.987  -2.660  1.00  0.00           C  
ATOM   2737  CZ  PHE A 175       9.488   9.026  -3.790  1.00  0.00           C  
ATOM   2738  H   PHE A 175       6.821  13.074  -1.424  1.00  0.00           H  
ATOM   2739  HA  PHE A 175       8.231  11.246   0.490  1.00  0.00           H  
ATOM   2740 1HB  PHE A 175       9.362  13.201  -1.554  1.00  0.00           H  
ATOM   2741 2HB  PHE A 175      10.333  12.260  -0.432  1.00  0.00           H  
ATOM   2742  HD1 PHE A 175       7.991  12.015  -3.291  1.00  0.00           H  
ATOM   2743  HD2 PHE A 175      10.875  10.002  -0.866  1.00  0.00           H  
ATOM   2744  HE1 PHE A 175       8.041  10.144  -4.906  1.00  0.00           H  
ATOM   2745  HE2 PHE A 175      10.929   8.130  -2.481  1.00  0.00           H  
ATOM   2746  HZ  PHE A 175       9.510   8.201  -4.501  1.00  0.00           H  
ATOM   2747  N   LEU A 176       8.301  13.024   2.296  1.00  0.00           N  
ATOM   2748  CA  LEU A 176       8.391  14.073   3.345  1.00  0.00           C  
ATOM   2749  C   LEU A 176       9.755  13.976   4.034  1.00  0.00           C  
ATOM   2750  O   LEU A 176      10.013  13.026   4.787  1.00  0.00           O  
ATOM   2751  CB  LEU A 176       7.270  13.915   4.381  1.00  0.00           C  
ATOM   2752  CG  LEU A 176       5.840  13.968   3.827  1.00  0.00           C  
ATOM   2753  CD1 LEU A 176       4.847  13.799   4.968  1.00  0.00           C  
ATOM   2754  CD2 LEU A 176       5.624  15.290   3.105  1.00  0.00           C  
ATOM   2755  H   LEU A 176       8.224  12.056   2.573  1.00  0.00           H  
ATOM   2756  HA  LEU A 176       8.326  15.049   2.865  1.00  0.00           H  
ATOM   2757 1HB  LEU A 176       7.394  12.957   4.884  1.00  0.00           H  
ATOM   2758 2HB  LEU A 176       7.368  14.707   5.123  1.00  0.00           H  
ATOM   2759  HG  LEU A 176       5.689  13.144   3.129  1.00  0.00           H  
ATOM   2760 1HD1 LEU A 176       3.831  13.837   4.575  1.00  0.00           H  
ATOM   2761 2HD1 LEU A 176       5.011  12.838   5.454  1.00  0.00           H  
ATOM   2762 3HD1 LEU A 176       4.985  14.601   5.692  1.00  0.00           H  
ATOM   2763 1HD2 LEU A 176       4.608  15.328   2.711  1.00  0.00           H  
ATOM   2764 2HD2 LEU A 176       5.774  16.114   3.803  1.00  0.00           H  
ATOM   2765 3HD2 LEU A 176       6.336  15.376   2.284  1.00  0.00           H  
ATOM   2766  N   HIS A 177      10.579  14.990   3.821  1.00  0.00           N  
ATOM   2767  CA  HIS A 177      11.983  15.013   4.307  1.00  0.00           C  
ATOM   2768  C   HIS A 177      12.021  15.174   5.819  1.00  0.00           C  
ATOM   2769  O   HIS A 177      11.019  15.495   6.471  1.00  0.00           O  
ATOM   2770  CB  HIS A 177      12.780  16.147   3.653  1.00  0.00           C  
ATOM   2771  CG  HIS A 177      12.264  17.513   3.984  1.00  0.00           C  
ATOM   2772  CD2 HIS A 177      11.552  18.399   3.250  1.00  0.00           C  
ATOM   2773  ND1 HIS A 177      12.468  18.108   5.212  1.00  0.00           N  
ATOM   2774  CE1 HIS A 177      11.903  19.303   5.217  1.00  0.00           C  
ATOM   2775  NE2 HIS A 177      11.341  19.503   4.039  1.00  0.00           N  
ATOM   2776  H   HIS A 177      10.224  15.780   3.303  1.00  0.00           H  
ATOM   2777  HA  HIS A 177      12.469  14.070   4.060  1.00  0.00           H  
ATOM   2778 1HB  HIS A 177      13.822  16.090   3.970  1.00  0.00           H  
ATOM   2779 2HB  HIS A 177      12.760  16.028   2.570  1.00  0.00           H  
ATOM   2780  HD1 HIS A 177      13.024  17.745   5.960  1.00  0.00           H  
ATOM   2781  HD2 HIS A 177      11.160  18.373   2.232  1.00  0.00           H  
ATOM   2782  HE1 HIS A 177      11.954  19.937   6.102  1.00  0.00           H  
ATOM   2783  N   GLY A 178      13.252  14.990   6.355  1.00  0.00           N  
ATOM   2784  CA  GLY A 178      13.486  15.092   7.808  1.00  0.00           C  
ATOM   2785  C   GLY A 178      14.063  16.438   8.192  1.00  0.00           C  
ATOM   2786  O   GLY A 178      14.043  17.375   7.394  1.00  0.00           O  
ATOM   2787  H   GLY A 178      14.028  14.777   5.745  1.00  0.00           H  
ATOM   2788 1HA  GLY A 178      12.548  14.936   8.340  1.00  0.00           H  
ATOM   2789 2HA  GLY A 178      14.169  14.304   8.123  1.00  0.00           H  
ATOM   2790  N   ASN A 179      14.411  16.591   9.462  1.00  0.00           N  
ATOM   2791  CA  ASN A 179      15.016  17.830   9.988  1.00  0.00           C  
ATOM   2792  C   ASN A 179      16.519  17.608  10.077  1.00  0.00           C  
ATOM   2793  O   ASN A 179      16.938  16.594  10.652  1.00  0.00           O  
ATOM   2794  CB  ASN A 179      14.437  18.216  11.336  1.00  0.00           C  
ATOM   2795  CG  ASN A 179      14.710  19.650  11.694  1.00  0.00           C  
ATOM   2796  ND2 ASN A 179      13.798  20.522  11.347  1.00  0.00           N  
ATOM   2797  OD1 ASN A 179      15.748  19.968  12.285  1.00  0.00           O  
ATOM   2798  H   ASN A 179      14.249  15.818  10.091  1.00  0.00           H  
ATOM   2799  HA  ASN A 179      14.804  18.642   9.290  1.00  0.00           H  
ATOM   2800 1HB  ASN A 179      13.358  18.054  11.329  1.00  0.00           H  
ATOM   2801 2HB  ASN A 179      14.858  17.574  12.110  1.00  0.00           H  
ATOM   2802 1HD2 ASN A 179      13.927  21.492  11.559  1.00  0.00           H  
ATOM   2803 2HD2 ASN A 179      12.974  20.220  10.870  1.00  0.00           H  
ATOM   2804  N   PRO A 180      17.408  18.548   9.700  1.00  0.00           N  
ATOM   2805  CA  PRO A 180      17.143  19.879   9.137  1.00  0.00           C  
ATOM   2806  C   PRO A 180      17.267  19.904   7.619  1.00  0.00           C  
ATOM   2807  O   PRO A 180      18.057  20.689   7.071  1.00  0.00           O  
ATOM   2808  CB  PRO A 180      18.295  20.677   9.757  1.00  0.00           C  
ATOM   2809  CG  PRO A 180      19.412  19.680   9.688  1.00  0.00           C  
ATOM   2810  CD  PRO A 180      18.797  18.343  10.033  1.00  0.00           C  
ATOM   2811  HA  PRO A 180      16.161  20.231   9.487  1.00  0.00           H  
ATOM   2812 1HB  PRO A 180      18.473  21.595   9.177  1.00  0.00           H  
ATOM   2813 2HB  PRO A 180      18.031  20.989  10.779  1.00  0.00           H  
ATOM   2814 1HG  PRO A 180      19.858  19.679   8.683  1.00  0.00           H  
ATOM   2815 2HG  PRO A 180      20.212  19.957  10.391  1.00  0.00           H  
ATOM   2816 1HD  PRO A 180      19.257  17.557   9.415  1.00  0.00           H  
ATOM   2817 2HD  PRO A 180      18.949  18.134  11.102  1.00  0.00           H  
ATOM   2818  N   THR A 181      16.501  19.056   6.956  1.00  0.00           N  
ATOM   2819  CA  THR A 181      16.736  18.775   5.529  1.00  0.00           C  
ATOM   2820  C   THR A 181      15.620  19.386   4.694  1.00  0.00           C  
ATOM   2821  O   THR A 181      14.731  20.073   5.201  1.00  0.00           O  
ATOM   2822  CB  THR A 181      16.825  17.263   5.252  1.00  0.00           C  
ATOM   2823  CG2 THR A 181      17.937  16.634   6.077  1.00  0.00           C  
ATOM   2824  OG1 THR A 181      15.577  16.640   5.584  1.00  0.00           O  
ATOM   2825  H   THR A 181      15.740  18.591   7.430  1.00  0.00           H  
ATOM   2826  HA  THR A 181      17.656  19.274   5.225  1.00  0.00           H  
ATOM   2827  HB  THR A 181      17.027  17.098   4.194  1.00  0.00           H  
ATOM   2828  HG1 THR A 181      14.991  17.289   5.980  1.00  0.00           H  
ATOM   2829 1HG2 THR A 181      17.985  15.566   5.868  1.00  0.00           H  
ATOM   2830 2HG2 THR A 181      18.889  17.098   5.819  1.00  0.00           H  
ATOM   2831 3HG2 THR A 181      17.735  16.787   7.136  1.00  0.00           H  
ATOM   2832  N   SER A 182      15.739  19.239   3.403  1.00  0.00           N  
ATOM   2833  CA  SER A 182      14.792  19.729   2.382  1.00  0.00           C  
ATOM   2834  C   SER A 182      14.577  18.607   1.391  1.00  0.00           C  
ATOM   2835  O   SER A 182      15.171  17.526   1.560  1.00  0.00           O  
ATOM   2836  CB  SER A 182      15.280  20.990   1.680  1.00  0.00           C  
ATOM   2837  OG  SER A 182      16.369  20.640   0.815  1.00  0.00           O  
ATOM   2838  H   SER A 182      16.566  18.739   3.108  1.00  0.00           H  
ATOM   2839  HA  SER A 182      13.849  19.972   2.873  1.00  0.00           H  
ATOM   2840 1HB  SER A 182      14.461  21.431   1.113  1.00  0.00           H  
ATOM   2841 2HB  SER A 182      15.595  21.721   2.423  1.00  0.00           H  
ATOM   2842  HG  SER A 182      17.033  21.323   0.936  1.00  0.00           H  
ATOM   2843  N   SER A 183      13.820  18.850   0.329  1.00  0.00           N  
ATOM   2844  CA  SER A 183      13.650  17.858  -0.748  1.00  0.00           C  
ATOM   2845  C   SER A 183      14.997  17.453  -1.368  1.00  0.00           C  
ATOM   2846  O   SER A 183      15.041  16.405  -2.004  1.00  0.00           O  
ATOM   2847  CB  SER A 183      12.648  18.335  -1.759  1.00  0.00           C  
ATOM   2848  OG  SER A 183      13.061  19.541  -2.364  1.00  0.00           O  
ATOM   2849  H   SER A 183      13.348  19.740   0.257  1.00  0.00           H  
ATOM   2850  HA  SER A 183      13.282  16.930  -0.309  1.00  0.00           H  
ATOM   2851 1HB  SER A 183      12.514  17.572  -2.526  1.00  0.00           H  
ATOM   2852 2HB  SER A 183      11.685  18.484  -1.274  1.00  0.00           H  
ATOM   2853  HG  SER A 183      12.868  20.235  -1.729  1.00  0.00           H  
ATOM   2854  N   TYR A 184      16.062  18.202  -1.160  1.00  0.00           N  
ATOM   2855  CA  TYR A 184      17.409  17.826  -1.640  1.00  0.00           C  
ATOM   2856  C   TYR A 184      17.728  16.399  -1.188  1.00  0.00           C  
ATOM   2857  O   TYR A 184      18.410  15.701  -1.823  1.00  0.00           O  
ATOM   2858  CB  TYR A 184      18.418  18.853  -1.144  1.00  0.00           C  
ATOM   2859  CG  TYR A 184      19.804  18.561  -1.629  1.00  0.00           C  
ATOM   2860  CD1 TYR A 184      20.167  18.834  -2.948  1.00  0.00           C  
ATOM   2861  CD2 TYR A 184      20.775  18.166  -0.748  1.00  0.00           C  
ATOM   2862  CE1 TYR A 184      21.451  18.568  -3.401  1.00  0.00           C  
ATOM   2863  CE2 TYR A 184      22.075  17.969  -1.173  1.00  0.00           C  
ATOM   2864  CZ  TYR A 184      22.406  18.132  -2.497  1.00  0.00           C  
ATOM   2865  OH  TYR A 184      23.697  17.932  -2.900  1.00  0.00           O  
ATOM   2866  H   TYR A 184      15.945  19.066  -0.651  1.00  0.00           H  
ATOM   2867  HA  TYR A 184      17.400  17.827  -2.730  1.00  0.00           H  
ATOM   2868 1HB  TYR A 184      18.124  19.847  -1.484  1.00  0.00           H  
ATOM   2869 2HB  TYR A 184      18.418  18.867  -0.055  1.00  0.00           H  
ATOM   2870  HD1 TYR A 184      19.438  19.262  -3.636  1.00  0.00           H  
ATOM   2871  HD2 TYR A 184      20.526  18.003   0.301  1.00  0.00           H  
ATOM   2872  HE1 TYR A 184      21.721  18.786  -4.433  1.00  0.00           H  
ATOM   2873  HE2 TYR A 184      22.845  17.682  -0.456  1.00  0.00           H  
ATOM   2874  HH  TYR A 184      23.782  18.168  -3.827  1.00  0.00           H  
ATOM   2875  N   VAL A 185      17.311  16.024   0.043  1.00  0.00           N  
ATOM   2876  CA  VAL A 185      17.710  14.731   0.651  1.00  0.00           C  
ATOM   2877  C   VAL A 185      17.191  13.573  -0.221  1.00  0.00           C  
ATOM   2878  O   VAL A 185      17.783  12.477  -0.207  1.00  0.00           O  
ATOM   2879  CB  VAL A 185      17.147  14.598   2.078  1.00  0.00           C  
ATOM   2880  CG1 VAL A 185      15.651  14.321   2.037  1.00  0.00           C  
ATOM   2881  CG2 VAL A 185      17.880  13.492   2.822  1.00  0.00           C  
ATOM   2882  H   VAL A 185      16.708  16.647   0.562  1.00  0.00           H  
ATOM   2883  HA  VAL A 185      18.798  14.665   0.639  1.00  0.00           H  
ATOM   2884  HB  VAL A 185      17.284  15.543   2.603  1.00  0.00           H  
ATOM   2885 1HG1 VAL A 185      15.270  14.229   3.054  1.00  0.00           H  
ATOM   2886 2HG1 VAL A 185      15.143  15.142   1.532  1.00  0.00           H  
ATOM   2887 3HG1 VAL A 185      15.468  13.392   1.497  1.00  0.00           H  
ATOM   2888 1HG2 VAL A 185      17.477  13.403   3.831  1.00  0.00           H  
ATOM   2889 2HG2 VAL A 185      17.747  12.548   2.294  1.00  0.00           H  
ATOM   2890 3HG2 VAL A 185      18.942  13.731   2.876  1.00  0.00           H  
ATOM   2891  N   TRP A 186      16.104  13.777  -0.952  1.00  0.00           N  
ATOM   2892  CA  TRP A 186      15.477  12.733  -1.782  1.00  0.00           C  
ATOM   2893  C   TRP A 186      16.085  12.670  -3.186  1.00  0.00           C  
ATOM   2894  O   TRP A 186      15.589  11.900  -4.013  1.00  0.00           O  
ATOM   2895  CB  TRP A 186      13.971  12.979  -1.895  1.00  0.00           C  
ATOM   2896  CG  TRP A 186      13.258  12.943  -0.577  1.00  0.00           C  
ATOM   2897  CD1 TRP A 186      12.698  14.001   0.075  1.00  0.00           C  
ATOM   2898  CD2 TRP A 186      13.023  11.785   0.260  1.00  0.00           C  
ATOM   2899  CE2 TRP A 186      12.323  12.230   1.384  1.00  0.00           C  
ATOM   2900  CE3 TRP A 186      13.346  10.427   0.146  1.00  0.00           C  
ATOM   2901  NE1 TRP A 186      12.135  13.583   1.256  1.00  0.00           N  
ATOM   2902  CZ2 TRP A 186      11.937  11.366   2.397  1.00  0.00           C  
ATOM   2903  CZ3 TRP A 186      12.958   9.561   1.161  1.00  0.00           C  
ATOM   2904  CH2 TRP A 186      12.271  10.019   2.257  1.00  0.00           C  
ATOM   2905  H   TRP A 186      15.695  14.700  -0.930  1.00  0.00           H  
ATOM   2906  HA  TRP A 186      15.666  11.764  -1.321  1.00  0.00           H  
ATOM   2907 1HB  TRP A 186      13.795  13.952  -2.354  1.00  0.00           H  
ATOM   2908 2HB  TRP A 186      13.527  12.226  -2.545  1.00  0.00           H  
ATOM   2909  HD1 TRP A 186      12.698  15.027  -0.287  1.00  0.00           H  
ATOM   2910  HE1 TRP A 186      11.659  14.174   1.922  1.00  0.00           H  
ATOM   2911  HE3 TRP A 186      13.889  10.058  -0.723  1.00  0.00           H  
ATOM   2912  HZ2 TRP A 186      11.391  11.711   3.275  1.00  0.00           H  
ATOM   2913  HZ3 TRP A 186      13.214   8.505   1.065  1.00  0.00           H  
ATOM   2914  HH2 TRP A 186      11.981   9.312   3.035  1.00  0.00           H  
ATOM   2915  N   ARG A 187      17.092  13.479  -3.453  1.00  0.00           N  
ATOM   2916  CA  ARG A 187      17.701  13.627  -4.803  1.00  0.00           C  
ATOM   2917  C   ARG A 187      18.188  12.283  -5.342  1.00  0.00           C  
ATOM   2918  O   ARG A 187      18.223  12.154  -6.599  1.00  0.00           O  
ATOM   2919  CB  ARG A 187      18.870  14.600  -4.768  1.00  0.00           C  
ATOM   2920  CG  ARG A 187      20.111  14.083  -4.056  1.00  0.00           C  
ATOM   2921  CD  ARG A 187      21.067  15.178  -3.755  1.00  0.00           C  
ATOM   2922  NE  ARG A 187      22.253  14.690  -3.069  1.00  0.00           N  
ATOM   2923  CZ  ARG A 187      22.329  14.456  -1.745  1.00  0.00           C  
ATOM   2924  NH1 ARG A 187      21.282  14.670  -0.978  1.00  0.00           N1+
ATOM   2925  NH2 ARG A 187      23.455  14.011  -1.216  1.00  0.00           N  
ATOM   2926  H   ARG A 187      17.460  14.022  -2.685  1.00  0.00           H  
ATOM   2927  HA  ARG A 187      16.942  14.013  -5.484  1.00  0.00           H  
ATOM   2928 1HB  ARG A 187      19.158  14.859  -5.785  1.00  0.00           H  
ATOM   2929 2HB  ARG A 187      18.564  15.520  -4.270  1.00  0.00           H  
ATOM   2930 1HG  ARG A 187      19.821  13.612  -3.116  1.00  0.00           H  
ATOM   2931 2HG  ARG A 187      20.615  13.351  -4.688  1.00  0.00           H  
ATOM   2932 1HD  ARG A 187      21.382  15.652  -4.684  1.00  0.00           H  
ATOM   2933 2HD  ARG A 187      20.585  15.917  -3.116  1.00  0.00           H  
ATOM   2934  HE  ARG A 187      23.079  14.513  -3.626  1.00  0.00           H  
ATOM   2935 1HH1 ARG A 187      20.421  15.010  -1.383  1.00  0.00           H  
ATOM   2936 2HH1 ARG A 187      21.339  14.494   0.014  1.00  0.00           H  
ATOM   2937 1HH2 ARG A 187      24.260  13.846  -1.805  1.00  0.00           H  
ATOM   2938 2HH2 ARG A 187      23.512  13.835  -0.223  1.00  0.00           H  
ATOM   2939  N   ASN A 188      18.564  11.344  -4.485  1.00  0.00           N  
ATOM   2940  CA  ASN A 188      19.024  10.010  -4.969  1.00  0.00           C  
ATOM   2941  C   ASN A 188      17.982   8.932  -4.726  1.00  0.00           C  
ATOM   2942  O   ASN A 188      18.310   7.722  -4.889  1.00  0.00           O  
ATOM   2943  CB  ASN A 188      20.336   9.616  -4.316  1.00  0.00           C  
ATOM   2944  CG  ASN A 188      21.494  10.442  -4.801  1.00  0.00           C  
ATOM   2945  ND2 ASN A 188      21.919  11.382  -3.996  1.00  0.00           N  
ATOM   2946  OD1 ASN A 188      22.005  10.228  -5.906  1.00  0.00           O  
ATOM   2947  H   ASN A 188      18.542  11.526  -3.492  1.00  0.00           H  
ATOM   2948  HA  ASN A 188      19.156  10.061  -6.051  1.00  0.00           H  
ATOM   2949 1HB  ASN A 188      20.252   9.728  -3.234  1.00  0.00           H  
ATOM   2950 2HB  ASN A 188      20.543   8.565  -4.520  1.00  0.00           H  
ATOM   2951 1HD2 ASN A 188      22.687  11.963  -4.266  1.00  0.00           H  
ATOM   2952 2HD2 ASN A 188      21.476  11.519  -3.110  1.00  0.00           H  
ATOM   2953  N   ILE A 189      16.783   9.303  -4.338  1.00  0.00           N  
ATOM   2954  CA  ILE A 189      15.688   8.331  -4.062  1.00  0.00           C  
ATOM   2955  C   ILE A 189      14.636   8.453  -5.184  1.00  0.00           C  
ATOM   2956  O   ILE A 189      14.267   7.441  -5.777  1.00  0.00           O  
ATOM   2957  CB  ILE A 189      15.029   8.580  -2.693  1.00  0.00           C  
ATOM   2958  CG1 ILE A 189      16.080   8.546  -1.581  1.00  0.00           C  
ATOM   2959  CG2 ILE A 189      13.939   7.552  -2.432  1.00  0.00           C  
ATOM   2960  CD1 ILE A 189      16.826   7.234  -1.486  1.00  0.00           C  
ATOM   2961  H   ILE A 189      16.604  10.291  -4.224  1.00  0.00           H  
ATOM   2962  HA  ILE A 189      16.113   7.328  -4.041  1.00  0.00           H  
ATOM   2963  HB  ILE A 189      14.587   9.576  -2.678  1.00  0.00           H  
ATOM   2964 1HG1 ILE A 189      16.808   9.340  -1.743  1.00  0.00           H  
ATOM   2965 2HG1 ILE A 189      15.600   8.734  -0.620  1.00  0.00           H  
ATOM   2966 1HG2 ILE A 189      13.485   7.743  -1.460  1.00  0.00           H  
ATOM   2967 2HG2 ILE A 189      13.178   7.624  -3.208  1.00  0.00           H  
ATOM   2968 3HG2 ILE A 189      14.373   6.552  -2.440  1.00  0.00           H  
ATOM   2969 1HD1 ILE A 189      17.552   7.286  -0.675  1.00  0.00           H  
ATOM   2970 2HD1 ILE A 189      16.119   6.427  -1.288  1.00  0.00           H  
ATOM   2971 3HD1 ILE A 189      17.344   7.041  -2.424  1.00  0.00           H  
ATOM   2972  N   ILE A 190      14.163   9.657  -5.443  1.00  0.00           N  
ATOM   2973  CA  ILE A 190      13.085   9.920  -6.446  1.00  0.00           C  
ATOM   2974  C   ILE A 190      13.463   9.396  -7.829  1.00  0.00           C  
ATOM   2975  O   ILE A 190      12.585   8.830  -8.468  1.00  0.00           O  
ATOM   2976  CB  ILE A 190      12.774  11.424  -6.552  1.00  0.00           C  
ATOM   2977  CG1 ILE A 190      12.091  11.920  -5.275  1.00  0.00           C  
ATOM   2978  CG2 ILE A 190      11.904  11.703  -7.768  1.00  0.00           C  
ATOM   2979  CD1 ILE A 190      12.022  13.426  -5.165  1.00  0.00           C  
ATOM   2980  H   ILE A 190      14.558  10.433  -4.930  1.00  0.00           H  
ATOM   2981  HA  ILE A 190      12.209   9.333  -6.174  1.00  0.00           H  
ATOM   2982  HB  ILE A 190      13.705  11.982  -6.648  1.00  0.00           H  
ATOM   2983 1HG1 ILE A 190      11.076  11.527  -5.230  1.00  0.00           H  
ATOM   2984 2HG1 ILE A 190      12.627  11.540  -4.405  1.00  0.00           H  
ATOM   2985 1HG2 ILE A 190      11.693  12.771  -7.828  1.00  0.00           H  
ATOM   2986 2HG2 ILE A 190      12.426  11.386  -8.670  1.00  0.00           H  
ATOM   2987 3HG2 ILE A 190      10.967  11.153  -7.679  1.00  0.00           H  
ATOM   2988 1HD1 ILE A 190      11.525  13.700  -4.234  1.00  0.00           H  
ATOM   2989 2HD1 ILE A 190      13.031  13.838  -5.172  1.00  0.00           H  
ATOM   2990 3HD1 ILE A 190      11.460  13.827  -6.007  1.00  0.00           H  
ATOM   2991  N   PRO A 191      14.701   9.533  -8.344  1.00  0.00           N  
ATOM   2992  CA  PRO A 191      15.010   9.015  -9.686  1.00  0.00           C  
ATOM   2993  C   PRO A 191      14.713   7.516  -9.838  1.00  0.00           C  
ATOM   2994  O   PRO A 191      14.646   7.061 -10.973  1.00  0.00           O  
ATOM   2995  CB  PRO A 191      16.510   9.299  -9.814  1.00  0.00           C  
ATOM   2996  CG  PRO A 191      16.733  10.485  -8.939  1.00  0.00           C  
ATOM   2997  CD  PRO A 191      15.847  10.244  -7.747  1.00  0.00           C  
ATOM   2998  HA  PRO A 191      14.401   9.550 -10.429  1.00  0.00           H  
ATOM   2999 1HB  PRO A 191      17.088   8.419  -9.495  1.00  0.00           H  
ATOM   3000 2HB  PRO A 191      16.769   9.490 -10.866  1.00  0.00           H  
ATOM   3001 1HG  PRO A 191      17.797  10.562  -8.667  1.00  0.00           H  
ATOM   3002 2HG  PRO A 191      16.476  11.409  -9.478  1.00  0.00           H  
ATOM   3003 1HD  PRO A 191      16.379   9.620  -7.013  1.00  0.00           H  
ATOM   3004 2HD  PRO A 191      15.560  11.208  -7.301  1.00  0.00           H  
ATOM   3005  N   HIS A 192      14.654   6.740  -8.764  1.00  0.00           N  
ATOM   3006  CA  HIS A 192      14.348   5.298  -8.818  1.00  0.00           C  
ATOM   3007  C   HIS A 192      12.842   5.037  -8.910  1.00  0.00           C  
ATOM   3008  O   HIS A 192      12.441   3.886  -9.119  1.00  0.00           O  
ATOM   3009  CB  HIS A 192      14.915   4.579  -7.590  1.00  0.00           C  
ATOM   3010  CG  HIS A 192      16.408   4.467  -7.594  1.00  0.00           C  
ATOM   3011  CD2 HIS A 192      17.345   4.996  -6.773  1.00  0.00           C  
ATOM   3012  ND1 HIS A 192      17.096   3.729  -8.536  1.00  0.00           N  
ATOM   3013  CE1 HIS A 192      18.392   3.812  -8.293  1.00  0.00           C  
ATOM   3014  NE2 HIS A 192      18.569   4.574  -7.229  1.00  0.00           N  
ATOM   3015  H   HIS A 192      14.829   7.173  -7.868  1.00  0.00           H  
ATOM   3016  HA  HIS A 192      14.774   4.870  -9.725  1.00  0.00           H  
ATOM   3017 1HB  HIS A 192      14.616   5.111  -6.686  1.00  0.00           H  
ATOM   3018 2HB  HIS A 192      14.498   3.574  -7.532  1.00  0.00           H  
ATOM   3019  HD2 HIS A 192      17.162   5.638  -5.911  1.00  0.00           H  
ATOM   3020  HE1 HIS A 192      19.181   3.333  -8.872  1.00  0.00           H  
ATOM   3021  HE2 HIS A 192      19.459   4.811  -6.814  1.00  0.00           H  
ATOM   3022  N   VAL A 193      12.022   6.027  -8.564  1.00  0.00           N  
ATOM   3023  CA  VAL A 193      10.552   5.900  -8.521  1.00  0.00           C  
ATOM   3024  C   VAL A 193       9.896   6.707  -9.632  1.00  0.00           C  
ATOM   3025  O   VAL A 193       8.905   6.219 -10.229  1.00  0.00           O  
ATOM   3026  CB  VAL A 193      10.007   6.379  -7.162  1.00  0.00           C  
ATOM   3027  CG1 VAL A 193       8.486   6.379  -7.169  1.00  0.00           C  
ATOM   3028  CG2 VAL A 193      10.541   5.492  -6.048  1.00  0.00           C  
ATOM   3029  H   VAL A 193      12.447   6.910  -8.320  1.00  0.00           H  
ATOM   3030  HA  VAL A 193      10.290   4.855  -8.694  1.00  0.00           H  
ATOM   3031  HB  VAL A 193      10.328   7.407  -6.995  1.00  0.00           H  
ATOM   3032 1HG1 VAL A 193       8.117   6.721  -6.201  1.00  0.00           H  
ATOM   3033 2HG1 VAL A 193       8.125   7.048  -7.950  1.00  0.00           H  
ATOM   3034 3HG1 VAL A 193       8.122   5.369  -7.358  1.00  0.00           H  
ATOM   3035 1HG2 VAL A 193      10.153   5.837  -5.090  1.00  0.00           H  
ATOM   3036 2HG2 VAL A 193      10.225   4.463  -6.219  1.00  0.00           H  
ATOM   3037 3HG2 VAL A 193      11.630   5.540  -6.036  1.00  0.00           H  
ATOM   3038  N   ALA A 194      10.349   7.913  -9.897  1.00  0.00           N  
ATOM   3039  CA  ALA A 194       9.729   8.862 -10.838  1.00  0.00           C  
ATOM   3040  C   ALA A 194       9.415   8.234 -12.197  1.00  0.00           C  
ATOM   3041  O   ALA A 194       8.397   8.664 -12.748  1.00  0.00           O  
ATOM   3042  CB  ALA A 194      10.585  10.080 -11.011  1.00  0.00           C  
ATOM   3043  H   ALA A 194      11.188   8.185  -9.405  1.00  0.00           H  
ATOM   3044  HA  ALA A 194       8.767   9.169 -10.425  1.00  0.00           H  
ATOM   3045 1HB  ALA A 194      10.106  10.765 -11.710  1.00  0.00           H  
ATOM   3046 2HB  ALA A 194      10.714  10.574 -10.048  1.00  0.00           H  
ATOM   3047 3HB  ALA A 194      11.559   9.787 -11.401  1.00  0.00           H  
ATOM   3048  N   PRO A 195      10.257   7.358 -12.800  1.00  0.00           N  
ATOM   3049  CA  PRO A 195       9.986   6.904 -14.164  1.00  0.00           C  
ATOM   3050  C   PRO A 195       8.619   6.238 -14.269  1.00  0.00           C  
ATOM   3051  O   PRO A 195       8.105   6.134 -15.374  1.00  0.00           O  
ATOM   3052  CB  PRO A 195      11.119   5.906 -14.427  1.00  0.00           C  
ATOM   3053  CG  PRO A 195      12.231   6.378 -13.553  1.00  0.00           C  
ATOM   3054  CD  PRO A 195      11.548   6.833 -12.291  1.00  0.00           C  
ATOM   3055  HA  PRO A 195      10.053   7.760 -14.850  1.00  0.00           H  
ATOM   3056 1HB  PRO A 195      10.787   4.887 -14.182  1.00  0.00           H  
ATOM   3057 2HB  PRO A 195      11.383   5.911 -15.494  1.00  0.00           H  
ATOM   3058 1HG  PRO A 195      12.947   5.562 -13.376  1.00  0.00           H  
ATOM   3059 2HG  PRO A 195      12.787   7.187 -14.049  1.00  0.00           H  
ATOM   3060 1HD  PRO A 195      11.408   5.974 -11.619  1.00  0.00           H  
ATOM   3061 2HD  PRO A 195      12.155   7.611 -11.805  1.00  0.00           H  
ATOM   3062  N   THR A 196       8.064   5.747 -13.174  1.00  0.00           N  
ATOM   3063  CA  THR A 196       6.810   4.944 -13.192  1.00  0.00           C  
ATOM   3064  C   THR A 196       5.715   5.551 -12.319  1.00  0.00           C  
ATOM   3065  O   THR A 196       4.529   5.171 -12.494  1.00  0.00           O  
ATOM   3066  CB  THR A 196       7.069   3.498 -12.732  1.00  0.00           C  
ATOM   3067  CG2 THR A 196       7.974   2.778 -13.720  1.00  0.00           C  
ATOM   3068  OG1 THR A 196       7.692   3.509 -11.441  1.00  0.00           O  
ATOM   3069  H   THR A 196       8.518   5.929 -12.290  1.00  0.00           H  
ATOM   3070  HA  THR A 196       6.417   4.941 -14.209  1.00  0.00           H  
ATOM   3071  HB  THR A 196       6.122   2.964 -12.660  1.00  0.00           H  
ATOM   3072  HG1 THR A 196       7.795   4.416 -11.144  1.00  0.00           H  
ATOM   3073 1HG2 THR A 196       8.146   1.757 -13.379  1.00  0.00           H  
ATOM   3074 2HG2 THR A 196       7.499   2.758 -14.701  1.00  0.00           H  
ATOM   3075 3HG2 THR A 196       8.926   3.302 -13.790  1.00  0.00           H  
ATOM   3076  N   HIS A 197       6.053   6.404 -11.345  1.00  0.00           N  
ATOM   3077  CA  HIS A 197       5.089   7.004 -10.411  1.00  0.00           C  
ATOM   3078  C   HIS A 197       5.337   8.492 -10.275  1.00  0.00           C  
ATOM   3079  O   HIS A 197       6.514   8.904 -10.152  1.00  0.00           O  
ATOM   3080  CB  HIS A 197       5.169   6.343  -9.031  1.00  0.00           C  
ATOM   3081  CG  HIS A 197       4.876   4.875  -9.049  1.00  0.00           C  
ATOM   3082  CD2 HIS A 197       5.699   3.801  -9.039  1.00  0.00           C  
ATOM   3083  ND1 HIS A 197       3.591   4.374  -9.081  1.00  0.00           N  
ATOM   3084  CE1 HIS A 197       3.638   3.053  -9.091  1.00  0.00           C  
ATOM   3085  NE2 HIS A 197       4.905   2.681  -9.066  1.00  0.00           N  
ATOM   3086  H   HIS A 197       7.032   6.639 -11.260  1.00  0.00           H  
ATOM   3087  HA  HIS A 197       4.076   6.842 -10.779  1.00  0.00           H  
ATOM   3088 1HB  HIS A 197       6.167   6.487  -8.616  1.00  0.00           H  
ATOM   3089 2HB  HIS A 197       4.462   6.824  -8.356  1.00  0.00           H  
ATOM   3090  HD1 HIS A 197       2.750   4.908  -9.170  1.00  0.00           H  
ATOM   3091  HD2 HIS A 197       6.785   3.700  -9.016  1.00  0.00           H  
ATOM   3092  HE1 HIS A 197       2.721   2.465  -9.117  1.00  0.00           H  
ATOM   3093  N   ARG A 198       4.299   9.288 -10.277  1.00  0.00           N  
ATOM   3094  CA  ARG A 198       4.410  10.723  -9.937  1.00  0.00           C  
ATOM   3095  C   ARG A 198       4.991  10.859  -8.532  1.00  0.00           C  
ATOM   3096  O   ARG A 198       4.439  10.233  -7.608  1.00  0.00           O  
ATOM   3097  CB  ARG A 198       3.057  11.416  -9.999  1.00  0.00           C  
ATOM   3098  CG  ARG A 198       3.108  12.930  -9.875  1.00  0.00           C  
ATOM   3099  CD  ARG A 198       1.752  13.533  -9.952  1.00  0.00           C  
ATOM   3100  NE  ARG A 198       1.808  14.982 -10.052  1.00  0.00           N  
ATOM   3101  CZ  ARG A 198       0.740  15.798  -9.956  1.00  0.00           C  
ATOM   3102  NH1 ARG A 198      -0.457  15.292  -9.759  1.00  0.00           N1+
ATOM   3103  NH2 ARG A 198       0.896  17.106 -10.061  1.00  0.00           N  
ATOM   3104  H   ARG A 198       3.395   8.908 -10.519  1.00  0.00           H  
ATOM   3105  HA  ARG A 198       5.083  11.197 -10.652  1.00  0.00           H  
ATOM   3106 1HB  ARG A 198       2.571  11.179 -10.945  1.00  0.00           H  
ATOM   3107 2HB  ARG A 198       2.419  11.040  -9.200  1.00  0.00           H  
ATOM   3108 1HG  ARG A 198       3.550  13.202  -8.916  1.00  0.00           H  
ATOM   3109 2HG  ARG A 198       3.712  13.342 -10.684  1.00  0.00           H  
ATOM   3110 1HD  ARG A 198       1.233  13.151 -10.830  1.00  0.00           H  
ATOM   3111 2HD  ARG A 198       1.188  13.275  -9.056  1.00  0.00           H  
ATOM   3112  HE  ARG A 198       2.713  15.409 -10.204  1.00  0.00           H  
ATOM   3113 1HH1 ARG A 198      -0.576  14.292  -9.679  1.00  0.00           H  
ATOM   3114 2HH1 ARG A 198      -1.258  15.903  -9.687  1.00  0.00           H  
ATOM   3115 1HH2 ARG A 198       1.817  17.495 -10.213  1.00  0.00           H  
ATOM   3116 2HH2 ARG A 198       0.096  17.717  -9.989  1.00  0.00           H  
ATOM   3117  N   CYS A 199       6.018  11.685  -8.398  1.00  0.00           N  
ATOM   3118  CA  CYS A 199       6.745  11.913  -7.142  1.00  0.00           C  
ATOM   3119  C   CYS A 199       6.560  13.364  -6.738  1.00  0.00           C  
ATOM   3120  O   CYS A 199       6.923  14.261  -7.512  1.00  0.00           O  
ATOM   3121  CB  CYS A 199       8.235  11.604  -7.290  1.00  0.00           C  
ATOM   3122  SG  CYS A 199       8.597   9.869  -7.652  1.00  0.00           S  
ATOM   3123  H   CYS A 199       6.305  12.183  -9.229  1.00  0.00           H  
ATOM   3124  HA  CYS A 199       6.340  11.244  -6.383  1.00  0.00           H  
ATOM   3125 1HB  CYS A 199       8.654  12.211  -8.093  1.00  0.00           H  
ATOM   3126 2HB  CYS A 199       8.755  11.872  -6.371  1.00  0.00           H  
ATOM   3127  HG  CYS A 199       7.769   9.767  -8.687  1.00  0.00           H  
ATOM   3128  N   ILE A 200       5.990  13.590  -5.539  1.00  0.00           N  
ATOM   3129  CA  ILE A 200       5.757  14.929  -4.960  1.00  0.00           C  
ATOM   3130  C   ILE A 200       6.695  15.025  -3.765  1.00  0.00           C  
ATOM   3131  O   ILE A 200       6.652  14.115  -2.944  1.00  0.00           O  
ATOM   3132  CB  ILE A 200       4.297  15.143  -4.523  1.00  0.00           C  
ATOM   3133  CG1 ILE A 200       3.347  14.902  -5.699  1.00  0.00           C  
ATOM   3134  CG2 ILE A 200       4.109  16.544  -3.962  1.00  0.00           C  
ATOM   3135  CD1 ILE A 200       3.551  15.855  -6.855  1.00  0.00           C  
ATOM   3136  H   ILE A 200       5.710  12.773  -5.016  1.00  0.00           H  
ATOM   3137  HA  ILE A 200       5.984  15.678  -5.718  1.00  0.00           H  
ATOM   3138  HB  ILE A 200       4.037  14.416  -3.754  1.00  0.00           H  
ATOM   3139 1HG1 ILE A 200       3.476  13.885  -6.069  1.00  0.00           H  
ATOM   3140 2HG1 ILE A 200       2.315  14.996  -5.359  1.00  0.00           H  
ATOM   3141 1HG2 ILE A 200       3.071  16.678  -3.658  1.00  0.00           H  
ATOM   3142 2HG2 ILE A 200       4.760  16.680  -3.099  1.00  0.00           H  
ATOM   3143 3HG2 ILE A 200       4.362  17.279  -4.726  1.00  0.00           H  
ATOM   3144 1HD1 ILE A 200       2.841  15.622  -7.649  1.00  0.00           H  
ATOM   3145 2HD1 ILE A 200       3.391  16.879  -6.514  1.00  0.00           H  
ATOM   3146 3HD1 ILE A 200       4.566  15.753  -7.235  1.00  0.00           H  
ATOM   3147  N   ALA A 201       7.524  16.051  -3.704  1.00  0.00           N  
ATOM   3148  CA  ALA A 201       8.480  16.160  -2.574  1.00  0.00           C  
ATOM   3149  C   ALA A 201       8.555  17.620  -2.143  1.00  0.00           C  
ATOM   3150  O   ALA A 201       9.343  18.382  -2.688  1.00  0.00           O  
ATOM   3151  CB  ALA A 201       9.840  15.609  -2.962  1.00  0.00           C  
ATOM   3152  H   ALA A 201       7.520  16.769  -4.415  1.00  0.00           H  
ATOM   3153  HA  ALA A 201       8.089  15.572  -1.743  1.00  0.00           H  
ATOM   3154 1HB  ALA A 201      10.523  15.699  -2.117  1.00  0.00           H  
ATOM   3155 2HB  ALA A 201       9.742  14.559  -3.239  1.00  0.00           H  
ATOM   3156 3HB  ALA A 201      10.232  16.172  -3.807  1.00  0.00           H  
ATOM   3157  N   PRO A 202       7.677  18.031  -1.209  1.00  0.00           N  
ATOM   3158  CA  PRO A 202       7.658  19.414  -0.756  1.00  0.00           C  
ATOM   3159  C   PRO A 202       8.820  19.704   0.182  1.00  0.00           C  
ATOM   3160  O   PRO A 202       9.297  18.827   0.884  1.00  0.00           O  
ATOM   3161  CB  PRO A 202       6.310  19.520  -0.035  1.00  0.00           C  
ATOM   3162  CG  PRO A 202       6.084  18.155   0.520  1.00  0.00           C  
ATOM   3163  CD  PRO A 202       6.619  17.227  -0.537  1.00  0.00           C  
ATOM   3164  HA  PRO A 202       7.708  20.081  -1.628  1.00  0.00           H  
ATOM   3165 1HB  PRO A 202       6.361  20.294   0.745  1.00  0.00           H  
ATOM   3166 2HB  PRO A 202       5.528  19.827  -0.744  1.00  0.00           H  
ATOM   3167 1HG  PRO A 202       6.605  18.045   1.483  1.00  0.00           H  
ATOM   3168 2HG  PRO A 202       5.014  17.998   0.719  1.00  0.00           H  
ATOM   3169 1HD  PRO A 202       7.039  16.329  -0.060  1.00  0.00           H  
ATOM   3170 2HD  PRO A 202       5.810  16.955  -1.231  1.00  0.00           H  
ATOM   3171  N   ASP A 203       9.154  20.966   0.250  1.00  0.00           N  
ATOM   3172  CA  ASP A 203       9.985  21.545   1.324  1.00  0.00           C  
ATOM   3173  C   ASP A 203       9.066  22.077   2.424  1.00  0.00           C  
ATOM   3174  O   ASP A 203       8.192  22.906   2.140  1.00  0.00           O  
ATOM   3175  CB  ASP A 203      10.878  22.669   0.795  1.00  0.00           C  
ATOM   3176  CG  ASP A 203      11.997  22.163  -0.105  1.00  0.00           C  
ATOM   3177  OD1 ASP A 203      12.197  20.973  -0.159  1.00  0.00           O  
ATOM   3178  OD2 ASP A 203      12.641  22.971  -0.731  1.00  0.00           O1-
ATOM   3179  H   ASP A 203       8.814  21.567  -0.487  1.00  0.00           H  
ATOM   3180  HA  ASP A 203      10.620  20.758   1.732  1.00  0.00           H  
ATOM   3181 1HB  ASP A 203      10.273  23.381   0.233  1.00  0.00           H  
ATOM   3182 2HB  ASP A 203      11.321  23.207   1.633  1.00  0.00           H  
ATOM   3183  N   LEU A 204       9.190  21.559   3.622  1.00  0.00           N  
ATOM   3184  CA  LEU A 204       8.279  21.965   4.734  1.00  0.00           C  
ATOM   3185  C   LEU A 204       8.326  23.494   4.875  1.00  0.00           C  
ATOM   3186  O   LEU A 204       9.371  24.116   4.647  1.00  0.00           O  
ATOM   3187  CB  LEU A 204       8.687  21.303   6.056  1.00  0.00           C  
ATOM   3188  CG  LEU A 204       8.462  19.788   6.139  1.00  0.00           C  
ATOM   3189  CD1 LEU A 204       8.984  19.269   7.472  1.00  0.00           C  
ATOM   3190  CD2 LEU A 204       6.980  19.486   5.977  1.00  0.00           C  
ATOM   3191  H   LEU A 204       9.910  20.874   3.801  1.00  0.00           H  
ATOM   3192  HA  LEU A 204       7.268  21.641   4.489  1.00  0.00           H  
ATOM   3193 1HB  LEU A 204       9.747  21.490   6.226  1.00  0.00           H  
ATOM   3194 2HB  LEU A 204       8.124  21.767   6.866  1.00  0.00           H  
ATOM   3195  HG  LEU A 204       9.022  19.293   5.346  1.00  0.00           H  
ATOM   3196 1HD1 LEU A 204       8.824  18.192   7.531  1.00  0.00           H  
ATOM   3197 2HD1 LEU A 204      10.050  19.481   7.553  1.00  0.00           H  
ATOM   3198 3HD1 LEU A 204       8.453  19.759   8.287  1.00  0.00           H  
ATOM   3199 1HD2 LEU A 204       6.820  18.408   6.035  1.00  0.00           H  
ATOM   3200 2HD2 LEU A 204       6.419  19.979   6.771  1.00  0.00           H  
ATOM   3201 3HD2 LEU A 204       6.637  19.852   5.009  1.00  0.00           H  
ATOM   3202  N   ILE A 205       7.189  24.053   5.282  1.00  0.00           N  
ATOM   3203  CA  ILE A 205       7.072  25.534   5.319  1.00  0.00           C  
ATOM   3204  C   ILE A 205       8.158  26.114   6.226  1.00  0.00           C  
ATOM   3205  O   ILE A 205       8.489  25.505   7.251  1.00  0.00           O  
ATOM   3206  CB  ILE A 205       5.687  25.982   5.821  1.00  0.00           C  
ATOM   3207  CG1 ILE A 205       5.457  27.462   5.503  1.00  0.00           C  
ATOM   3208  CG2 ILE A 205       5.556  25.729   7.315  1.00  0.00           C  
ATOM   3209  CD1 ILE A 205       5.255  27.746   4.032  1.00  0.00           C  
ATOM   3210  H   ILE A 205       6.401  23.490   5.568  1.00  0.00           H  
ATOM   3211  HA  ILE A 205       7.301  25.923   4.328  1.00  0.00           H  
ATOM   3212  HB  ILE A 205       4.912  25.423   5.298  1.00  0.00           H  
ATOM   3213 1HG1 ILE A 205       4.581  27.818   6.043  1.00  0.00           H  
ATOM   3214 2HG1 ILE A 205       6.312  28.045   5.848  1.00  0.00           H  
ATOM   3215 1HG2 ILE A 205       4.572  26.052   7.654  1.00  0.00           H  
ATOM   3216 2HG2 ILE A 205       5.677  24.665   7.516  1.00  0.00           H  
ATOM   3217 3HG2 ILE A 205       6.325  26.289   7.848  1.00  0.00           H  
ATOM   3218 1HD1 ILE A 205       5.099  28.815   3.886  1.00  0.00           H  
ATOM   3219 2HD1 ILE A 205       6.138  27.429   3.476  1.00  0.00           H  
ATOM   3220 3HD1 ILE A 205       4.384  27.200   3.673  1.00  0.00           H  
ATOM   3221  N   GLY A 206       8.838  27.163   5.783  1.00  0.00           N  
ATOM   3222  CA  GLY A 206       9.948  27.761   6.531  1.00  0.00           C  
ATOM   3223  C   GLY A 206      11.281  27.120   6.225  1.00  0.00           C  
ATOM   3224  O   GLY A 206      12.309  27.666   6.683  1.00  0.00           O  
ATOM   3225  H   GLY A 206       8.573  27.562   4.894  1.00  0.00           H  
ATOM   3226 1HA  GLY A 206      10.010  28.825   6.302  1.00  0.00           H  
ATOM   3227 2HA  GLY A 206       9.755  27.673   7.600  1.00  0.00           H  
ATOM   3228  N   MET A 207      11.322  26.047   5.439  1.00  0.00           N  
ATOM   3229  CA  MET A 207      12.581  25.335   5.145  1.00  0.00           C  
ATOM   3230  C   MET A 207      12.852  25.263   3.644  1.00  0.00           C  
ATOM   3231  O   MET A 207      11.929  25.431   2.817  1.00  0.00           O  
ATOM   3232  CB  MET A 207      12.546  23.929   5.740  1.00  0.00           C  
ATOM   3233  CG  MET A 207      12.350  23.887   7.249  1.00  0.00           C  
ATOM   3234  SD  MET A 207      12.277  22.205   7.895  1.00  0.00           S  
ATOM   3235  CE  MET A 207      14.012  21.765   7.889  1.00  0.00           C  
ATOM   3236  H   MET A 207      10.461  25.711   5.033  1.00  0.00           H  
ATOM   3237  HA  MET A 207      13.407  25.899   5.578  1.00  0.00           H  
ATOM   3238 1HB  MET A 207      11.738  23.361   5.282  1.00  0.00           H  
ATOM   3239 2HB  MET A 207      13.480  23.413   5.510  1.00  0.00           H  
ATOM   3240 1HG  MET A 207      13.172  24.409   7.737  1.00  0.00           H  
ATOM   3241 2HG  MET A 207      11.422  24.396   7.508  1.00  0.00           H  
ATOM   3242 1HE  MET A 207      14.131  20.748   8.263  1.00  0.00           H  
ATOM   3243 2HE  MET A 207      14.400  21.825   6.871  1.00  0.00           H  
ATOM   3244 3HE  MET A 207      14.565  22.453   8.529  1.00  0.00           H  
ATOM   3245  N   GLY A 208      14.105  25.033   3.271  1.00  0.00           N  
ATOM   3246  CA  GLY A 208      14.402  24.763   1.868  1.00  0.00           C  
ATOM   3247  C   GLY A 208      14.060  25.960   1.016  1.00  0.00           C  
ATOM   3248  O   GLY A 208      14.393  27.116   1.352  1.00  0.00           O  
ATOM   3249  H   GLY A 208      14.860  25.042   3.942  1.00  0.00           H  
ATOM   3250 1HA  GLY A 208      15.459  24.517   1.761  1.00  0.00           H  
ATOM   3251 2HA  GLY A 208      13.835  23.893   1.538  1.00  0.00           H  
ATOM   3252  N   LYS A 209      13.374  25.695  -0.079  1.00  0.00           N  
ATOM   3253  CA  LYS A 209      13.027  26.712  -1.076  1.00  0.00           C  
ATOM   3254  C   LYS A 209      11.636  27.284  -0.827  1.00  0.00           C  
ATOM   3255  O   LYS A 209      11.179  28.081  -1.661  1.00  0.00           O  
ATOM   3256  CB  LYS A 209      13.106  26.129  -2.488  1.00  0.00           C  
ATOM   3257  CG  LYS A 209      14.496  25.662  -2.898  1.00  0.00           C  
ATOM   3258  CD  LYS A 209      15.419  26.842  -3.165  1.00  0.00           C  
ATOM   3259  CE  LYS A 209      16.738  26.388  -3.773  1.00  0.00           C  
ATOM   3260  NZ  LYS A 209      17.598  27.539  -4.160  1.00  0.00           N1+
ATOM   3261  H   LYS A 209      13.079  24.740  -0.227  1.00  0.00           H  
ATOM   3262  HA  LYS A 209      13.736  27.536  -0.992  1.00  0.00           H  
ATOM   3263 1HB  LYS A 209      12.430  25.278  -2.568  1.00  0.00           H  
ATOM   3264 2HB  LYS A 209      12.778  26.877  -3.210  1.00  0.00           H  
ATOM   3265 1HG  LYS A 209      14.924  25.050  -2.104  1.00  0.00           H  
ATOM   3266 2HG  LYS A 209      14.424  25.057  -3.801  1.00  0.00           H  
ATOM   3267 1HD  LYS A 209      14.932  27.537  -3.851  1.00  0.00           H  
ATOM   3268 2HD  LYS A 209      15.622  27.364  -2.230  1.00  0.00           H  
ATOM   3269 1HE  LYS A 209      17.277  25.773  -3.054  1.00  0.00           H  
ATOM   3270 2HE  LYS A 209      16.541  25.784  -4.659  1.00  0.00           H  
ATOM   3271 1HZ  LYS A 209      18.461  27.196  -4.558  1.00  0.00           H  
ATOM   3272 2HZ  LYS A 209      17.115  28.107  -4.842  1.00  0.00           H  
ATOM   3273 3HZ  LYS A 209      17.803  28.096  -3.343  1.00  0.00           H  
ATOM   3274  N   SER A 210      10.968  26.931   0.264  1.00  0.00           N  
ATOM   3275  CA  SER A 210       9.588  27.401   0.548  1.00  0.00           C  
ATOM   3276  C   SER A 210       9.624  28.777   1.182  1.00  0.00           C  
ATOM   3277  O   SER A 210      10.653  29.199   1.747  1.00  0.00           O  
ATOM   3278  CB  SER A 210       8.835  26.381   1.374  1.00  0.00           C  
ATOM   3279  OG  SER A 210       8.593  25.199   0.605  1.00  0.00           O  
ATOM   3280  H   SER A 210      11.424  26.317   0.924  1.00  0.00           H  
ATOM   3281  HA  SER A 210       9.065  27.533  -0.401  1.00  0.00           H  
ATOM   3282 1HB  SER A 210       9.413  26.135   2.264  1.00  0.00           H  
ATOM   3283 2HB  SER A 210       7.890  26.809   1.707  1.00  0.00           H  
ATOM   3284  HG  SER A 210       8.513  24.483   1.239  1.00  0.00           H  
ATOM   3285  N   ASP A 211       8.508  29.467   1.082  1.00  0.00           N  
ATOM   3286  CA  ASP A 211       8.327  30.738   1.807  1.00  0.00           C  
ATOM   3287  C   ASP A 211       8.482  30.563   3.312  1.00  0.00           C  
ATOM   3288  O   ASP A 211       8.347  29.441   3.863  1.00  0.00           O  
ATOM   3289  CB  ASP A 211       6.951  31.336   1.508  1.00  0.00           C  
ATOM   3290  CG  ASP A 211       6.905  32.082   0.181  1.00  0.00           C  
ATOM   3291  OD1 ASP A 211       7.947  32.448  -0.309  1.00  0.00           O  
ATOM   3292  OD2 ASP A 211       5.828  32.278  -0.330  1.00  0.00           O1-
ATOM   3293  H   ASP A 211       7.759  29.123   0.498  1.00  0.00           H  
ATOM   3294  HA  ASP A 211       9.117  31.425   1.503  1.00  0.00           H  
ATOM   3295 1HB  ASP A 211       6.205  30.541   1.487  1.00  0.00           H  
ATOM   3296 2HB  ASP A 211       6.672  32.026   2.305  1.00  0.00           H  
ATOM   3297  N   LYS A 212       8.717  31.687   3.960  1.00  0.00           N  
ATOM   3298  CA  LYS A 212       9.137  31.716   5.373  1.00  0.00           C  
ATOM   3299  C   LYS A 212       8.185  32.584   6.169  1.00  0.00           C  
ATOM   3300  O   LYS A 212       8.534  33.719   6.516  1.00  0.00           O  
ATOM   3301  CB  LYS A 212      10.569  32.234   5.517  1.00  0.00           C  
ATOM   3302  CG  LYS A 212      11.621  31.378   4.825  1.00  0.00           C  
ATOM   3303  CD  LYS A 212      12.977  32.066   4.819  1.00  0.00           C  
ATOM   3304  CE  LYS A 212      14.039  31.193   4.166  1.00  0.00           C  
ATOM   3305  NZ  LYS A 212      15.319  31.927   3.970  1.00  0.00           N1+
ATOM   3306  H   LYS A 212       8.603  32.559   3.463  1.00  0.00           H  
ATOM   3307  HA  LYS A 212       9.168  30.691   5.746  1.00  0.00           H  
ATOM   3308 1HB  LYS A 212      10.634  33.242   5.106  1.00  0.00           H  
ATOM   3309 2HB  LYS A 212      10.829  32.295   6.574  1.00  0.00           H  
ATOM   3310 1HG  LYS A 212      11.710  30.422   5.342  1.00  0.00           H  
ATOM   3311 2HG  LYS A 212      11.315  31.187   3.797  1.00  0.00           H  
ATOM   3312 1HD  LYS A 212      12.906  33.007   4.273  1.00  0.00           H  
ATOM   3313 2HD  LYS A 212      13.280  32.283   5.844  1.00  0.00           H  
ATOM   3314 1HE  LYS A 212      14.227  30.321   4.790  1.00  0.00           H  
ATOM   3315 2HE  LYS A 212      13.680  30.849   3.196  1.00  0.00           H  
ATOM   3316 1HZ  LYS A 212      15.995  31.315   3.535  1.00  0.00           H  
ATOM   3317 2HZ  LYS A 212      15.160  32.729   3.376  1.00  0.00           H  
ATOM   3318 3HZ  LYS A 212      15.671  32.235   4.865  1.00  0.00           H  
ATOM   3319  N   PRO A 213       6.966  32.105   6.413  1.00  0.00           N  
ATOM   3320  CA  PRO A 213       6.032  32.880   7.221  1.00  0.00           C  
ATOM   3321  C   PRO A 213       6.443  32.963   8.695  1.00  0.00           C  
ATOM   3322  O   PRO A 213       7.254  32.227   9.233  1.00  0.00           O  
ATOM   3323  CB  PRO A 213       4.723  32.104   7.048  1.00  0.00           C  
ATOM   3324  CG  PRO A 213       5.161  30.699   6.806  1.00  0.00           C  
ATOM   3325  CD  PRO A 213       6.407  30.834   5.972  1.00  0.00           C  
ATOM   3326  HA  PRO A 213       5.923  33.884   6.785  1.00  0.00           H  
ATOM   3327 1HB  PRO A 213       4.102  32.207   7.950  1.00  0.00           H  
ATOM   3328 2HB  PRO A 213       4.146  32.521   6.210  1.00  0.00           H  
ATOM   3329 1HG  PRO A 213       5.344  30.188   7.763  1.00  0.00           H  
ATOM   3330 2HG  PRO A 213       4.367  30.137   6.293  1.00  0.00           H  
ATOM   3331 1HD  PRO A 213       7.087  29.998   6.191  1.00  0.00           H  
ATOM   3332 2HD  PRO A 213       6.136  30.846   4.906  1.00  0.00           H  
ATOM   3333  N   ASP A 214       5.873  33.970   9.365  1.00  0.00           N  
ATOM   3334  CA  ASP A 214       6.208  34.211  10.776  1.00  0.00           C  
ATOM   3335  C   ASP A 214       5.427  33.209  11.612  1.00  0.00           C  
ATOM   3336  O   ASP A 214       4.415  33.611  12.215  1.00  0.00           O  
ATOM   3337  CB  ASP A 214       5.868  35.641  11.203  1.00  0.00           C  
ATOM   3338  CG  ASP A 214       6.396  35.988  12.589  1.00  0.00           C  
ATOM   3339  OD1 ASP A 214       7.275  35.303  13.056  1.00  0.00           O  
ATOM   3340  OD2 ASP A 214       5.915  36.933  13.166  1.00  0.00           O1-
ATOM   3341  H   ASP A 214       5.206  34.574   8.907  1.00  0.00           H  
ATOM   3342  HA  ASP A 214       7.284  34.088  10.903  1.00  0.00           H  
ATOM   3343 1HB  ASP A 214       6.288  36.345  10.484  1.00  0.00           H  
ATOM   3344 2HB  ASP A 214       4.786  35.775  11.199  1.00  0.00           H  
ATOM   3345  N   LEU A 215       5.888  31.970  11.672  1.00  0.00           N  
ATOM   3346  CA  LEU A 215       5.261  30.883  12.449  1.00  0.00           C  
ATOM   3347  C   LEU A 215       6.145  30.589  13.651  1.00  0.00           C  
ATOM   3348  O   LEU A 215       7.366  30.861  13.602  1.00  0.00           O  
ATOM   3349  CB  LEU A 215       5.086  29.618  11.600  1.00  0.00           C  
ATOM   3350  CG  LEU A 215       4.290  29.795  10.300  1.00  0.00           C  
ATOM   3351  CD1 LEU A 215       4.337  28.503   9.496  1.00  0.00           C  
ATOM   3352  CD2 LEU A 215       2.856  30.181  10.631  1.00  0.00           C  
ATOM   3353  H   LEU A 215       6.727  31.776  11.144  1.00  0.00           H  
ATOM   3354  HA  LEU A 215       4.265  31.205  12.752  1.00  0.00           H  
ATOM   3355 1HB  LEU A 215       6.071  29.238  11.336  1.00  0.00           H  
ATOM   3356 2HB  LEU A 215       4.577  28.864  12.200  1.00  0.00           H  
ATOM   3357  HG  LEU A 215       4.747  30.580   9.697  1.00  0.00           H  
ATOM   3358 1HD1 LEU A 215       3.772  28.628   8.572  1.00  0.00           H  
ATOM   3359 2HD1 LEU A 215       5.372  28.261   9.256  1.00  0.00           H  
ATOM   3360 3HD1 LEU A 215       3.900  27.694  10.081  1.00  0.00           H  
ATOM   3361 1HD2 LEU A 215       2.291  30.307   9.707  1.00  0.00           H  
ATOM   3362 2HD2 LEU A 215       2.397  29.396  11.233  1.00  0.00           H  
ATOM   3363 3HD2 LEU A 215       2.851  31.117  11.190  1.00  0.00           H  
ATOM   3364  N   GLY A 216       5.577  29.925  14.666  1.00  0.00           N  
ATOM   3365  CA  GLY A 216       6.445  29.324  15.681  1.00  0.00           C  
ATOM   3366  C   GLY A 216       7.054  28.002  15.219  1.00  0.00           C  
ATOM   3367  O   GLY A 216       7.985  27.515  15.875  1.00  0.00           O  
ATOM   3368  H   GLY A 216       4.576  29.825  14.753  1.00  0.00           H  
ATOM   3369 1HA  GLY A 216       7.248  30.018  15.930  1.00  0.00           H  
ATOM   3370 2HA  GLY A 216       5.874  29.154  16.593  1.00  0.00           H  
ATOM   3371  N   TYR A 217       6.487  27.410  14.184  1.00  0.00           N  
ATOM   3372  CA  TYR A 217       7.032  26.172  13.578  1.00  0.00           C  
ATOM   3373  C   TYR A 217       6.813  24.998  14.529  1.00  0.00           C  
ATOM   3374  O   TYR A 217       7.563  24.035  14.633  1.00  0.00           O  
ATOM   3375  CB  TYR A 217       8.473  26.299  13.092  1.00  0.00           C  
ATOM   3376  CG  TYR A 217       8.579  27.343  12.008  1.00  0.00           C  
ATOM   3377  CD1 TYR A 217       8.151  27.063  10.723  1.00  0.00           C  
ATOM   3378  CD2 TYR A 217       9.101  28.618  12.230  1.00  0.00           C  
ATOM   3379  CE1 TYR A 217       8.210  28.013   9.712  1.00  0.00           C  
ATOM   3380  CE2 TYR A 217       9.142  29.590  11.241  1.00  0.00           C  
ATOM   3381  CZ  TYR A 217       8.719  29.267   9.962  1.00  0.00           C  
ATOM   3382  OH  TYR A 217       8.757  30.187   8.943  1.00  0.00           O  
ATOM   3383  H   TYR A 217       5.651  27.822  13.795  1.00  0.00           H  
ATOM   3384  HA  TYR A 217       6.426  25.916  12.708  1.00  0.00           H  
ATOM   3385 1HB  TYR A 217       9.118  26.569  13.929  1.00  0.00           H  
ATOM   3386 2HB  TYR A 217       8.816  25.337  12.712  1.00  0.00           H  
ATOM   3387  HD1 TYR A 217       7.755  26.076  10.484  1.00  0.00           H  
ATOM   3388  HD2 TYR A 217       9.497  28.881  13.210  1.00  0.00           H  
ATOM   3389  HE1 TYR A 217       7.865  27.764   8.709  1.00  0.00           H  
ATOM   3390  HE2 TYR A 217       9.504  30.591  11.476  1.00  0.00           H  
ATOM   3391  HH  TYR A 217       8.490  31.046   9.279  1.00  0.00           H  
ATOM   3392  N   PHE A 218       5.648  24.989  15.154  1.00  0.00           N  
ATOM   3393  CA  PHE A 218       5.225  23.879  16.015  1.00  0.00           C  
ATOM   3394  C   PHE A 218       4.790  22.720  15.120  1.00  0.00           C  
ATOM   3395  O   PHE A 218       4.512  22.892  13.925  1.00  0.00           O  
ATOM   3396  CB  PHE A 218       4.079  24.296  16.939  1.00  0.00           C  
ATOM   3397  CG  PHE A 218       4.470  25.324  17.962  1.00  0.00           C  
ATOM   3398  CD1 PHE A 218       4.344  26.678  17.690  1.00  0.00           C  
ATOM   3399  CD2 PHE A 218       4.964  24.939  19.199  1.00  0.00           C  
ATOM   3400  CE1 PHE A 218       4.703  27.624  18.631  1.00  0.00           C  
ATOM   3401  CE2 PHE A 218       5.323  25.883  20.142  1.00  0.00           C  
ATOM   3402  CZ  PHE A 218       5.192  27.227  19.857  1.00  0.00           C  
ATOM   3403  H   PHE A 218       5.030  25.779  15.031  1.00  0.00           H  
ATOM   3404  HA  PHE A 218       6.074  23.572  16.626  1.00  0.00           H  
ATOM   3405 1HB  PHE A 218       3.261  24.701  16.345  1.00  0.00           H  
ATOM   3406 2HB  PHE A 218       3.699  23.421  17.464  1.00  0.00           H  
ATOM   3407  HD1 PHE A 218       3.956  26.992  16.720  1.00  0.00           H  
ATOM   3408  HD2 PHE A 218       5.068  23.877  19.425  1.00  0.00           H  
ATOM   3409  HE1 PHE A 218       4.599  28.685  18.403  1.00  0.00           H  
ATOM   3410  HE2 PHE A 218       5.710  25.567  21.111  1.00  0.00           H  
ATOM   3411  HZ  PHE A 218       5.477  27.972  20.598  1.00  0.00           H  
ATOM   3412  N   PHE A 219       4.658  21.554  15.737  1.00  0.00           N  
ATOM   3413  CA  PHE A 219       4.078  20.386  15.031  1.00  0.00           C  
ATOM   3414  C   PHE A 219       2.789  20.792  14.320  1.00  0.00           C  
ATOM   3415  O   PHE A 219       2.622  20.556  13.149  1.00  0.00           O  
ATOM   3416  CB  PHE A 219       3.790  19.241  16.004  1.00  0.00           C  
ATOM   3417  CG  PHE A 219       3.128  18.054  15.364  1.00  0.00           C  
ATOM   3418  CD1 PHE A 219       3.872  17.135  14.639  1.00  0.00           C  
ATOM   3419  CD2 PHE A 219       1.762  17.854  15.486  1.00  0.00           C  
ATOM   3420  CE1 PHE A 219       3.264  16.042  14.050  1.00  0.00           C  
ATOM   3421  CE2 PHE A 219       1.152  16.762  14.899  1.00  0.00           C  
ATOM   3422  CZ  PHE A 219       1.905  15.856  14.180  1.00  0.00           C  
ATOM   3423  H   PHE A 219       4.954  21.452  16.697  1.00  0.00           H  
ATOM   3424  HA  PHE A 219       4.763  20.087  14.235  1.00  0.00           H  
ATOM   3425 1HB  PHE A 219       4.722  18.908  16.459  1.00  0.00           H  
ATOM   3426 2HB  PHE A 219       3.145  19.599  16.805  1.00  0.00           H  
ATOM   3427  HD1 PHE A 219       4.948  17.282  14.537  1.00  0.00           H  
ATOM   3428  HD2 PHE A 219       1.167  18.571  16.053  1.00  0.00           H  
ATOM   3429  HE1 PHE A 219       3.861  15.328  13.483  1.00  0.00           H  
ATOM   3430  HE2 PHE A 219       0.077  16.616  15.002  1.00  0.00           H  
ATOM   3431  HZ  PHE A 219       1.425  14.995  13.715  1.00  0.00           H  
ATOM   3432  N   ASP A 220       1.866  21.440  15.026  1.00  0.00           N  
ATOM   3433  CA  ASP A 220       0.586  21.827  14.391  1.00  0.00           C  
ATOM   3434  C   ASP A 220       0.816  22.777  13.187  1.00  0.00           C  
ATOM   3435  O   ASP A 220       0.069  22.753  12.221  1.00  0.00           O  
ATOM   3436  CB  ASP A 220      -0.333  22.502  15.413  1.00  0.00           C  
ATOM   3437  CG  ASP A 220      -0.888  21.529  16.444  1.00  0.00           C  
ATOM   3438  OD1 ASP A 220      -0.780  20.344  16.233  1.00  0.00           O  
ATOM   3439  OD2 ASP A 220      -1.413  21.980  17.434  1.00  0.00           O1-
ATOM   3440  H   ASP A 220       2.025  21.673  15.996  1.00  0.00           H  
ATOM   3441  HA  ASP A 220       0.060  20.921  14.092  1.00  0.00           H  
ATOM   3442 1HB  ASP A 220       0.216  23.287  15.933  1.00  0.00           H  
ATOM   3443 2HB  ASP A 220      -1.168  22.975  14.895  1.00  0.00           H  
ATOM   3444  N   ASP A 221       1.785  23.687  13.285  1.00  0.00           N  
ATOM   3445  CA  ASP A 221       2.053  24.648  12.194  1.00  0.00           C  
ATOM   3446  C   ASP A 221       2.411  23.870  10.934  1.00  0.00           C  
ATOM   3447  O   ASP A 221       1.974  24.208   9.844  1.00  0.00           O  
ATOM   3448  CB  ASP A 221       3.188  25.608  12.558  1.00  0.00           C  
ATOM   3449  CG  ASP A 221       2.781  26.637  13.604  1.00  0.00           C  
ATOM   3450  OD1 ASP A 221       1.603  26.837  13.785  1.00  0.00           O  
ATOM   3451  OD2 ASP A 221       3.652  27.214  14.211  1.00  0.00           O1-
ATOM   3452  H   ASP A 221       2.350  23.722  14.122  1.00  0.00           H  
ATOM   3453  HA  ASP A 221       1.154  25.243  12.028  1.00  0.00           H  
ATOM   3454 1HB  ASP A 221       4.037  25.040  12.940  1.00  0.00           H  
ATOM   3455 2HB  ASP A 221       3.522  26.133  11.663  1.00  0.00           H  
ATOM   3456  N   HIS A 222       3.215  22.839  11.084  1.00  0.00           N  
ATOM   3457  CA  HIS A 222       3.636  22.067   9.906  1.00  0.00           C  
ATOM   3458  C   HIS A 222       2.480  21.224   9.381  1.00  0.00           C  
ATOM   3459  O   HIS A 222       2.362  21.062   8.149  1.00  0.00           O  
ATOM   3460  CB  HIS A 222       4.827  21.162  10.236  1.00  0.00           C  
ATOM   3461  CG  HIS A 222       6.127  21.897  10.351  1.00  0.00           C  
ATOM   3462  CD2 HIS A 222       6.925  22.136  11.418  1.00  0.00           C  
ATOM   3463  ND1 HIS A 222       6.745  22.488   9.269  1.00  0.00           N  
ATOM   3464  CE1 HIS A 222       7.869  23.060   9.667  1.00  0.00           C  
ATOM   3465  NE2 HIS A 222       8.000  22.860  10.965  1.00  0.00           N  
ATOM   3466  H   HIS A 222       3.550  22.565  11.997  1.00  0.00           H  
ATOM   3467  HA  HIS A 222       3.920  22.750   9.106  1.00  0.00           H  
ATOM   3468 1HB  HIS A 222       4.642  20.647  11.179  1.00  0.00           H  
ATOM   3469 2HB  HIS A 222       4.932  20.402   9.463  1.00  0.00           H  
ATOM   3470  HD2 HIS A 222       6.748  21.814  12.444  1.00  0.00           H  
ATOM   3471  HE1 HIS A 222       8.567  23.604   9.031  1.00  0.00           H  
ATOM   3472  HE2 HIS A 222       8.766  23.185  11.538  1.00  0.00           H  
ATOM   3473  N   VAL A 223       1.667  20.653  10.261  1.00  0.00           N  
ATOM   3474  CA  VAL A 223       0.519  19.813   9.851  1.00  0.00           C  
ATOM   3475  C   VAL A 223      -0.467  20.677   9.101  1.00  0.00           C  
ATOM   3476  O   VAL A 223      -1.021  20.256   8.090  1.00  0.00           O  
ATOM   3477  CB  VAL A 223      -0.178  19.176  11.069  1.00  0.00           C  
ATOM   3478  CG1 VAL A 223      -1.486  18.520  10.651  1.00  0.00           C  
ATOM   3479  CG2 VAL A 223       0.748  18.163  11.724  1.00  0.00           C  
ATOM   3480  H   VAL A 223       1.841  20.802  11.245  1.00  0.00           H  
ATOM   3481  HA  VAL A 223       0.879  19.046   9.164  1.00  0.00           H  
ATOM   3482  HB  VAL A 223      -0.426  19.959  11.785  1.00  0.00           H  
ATOM   3483 1HG1 VAL A 223      -1.965  18.075  11.523  1.00  0.00           H  
ATOM   3484 2HG1 VAL A 223      -2.147  19.270  10.217  1.00  0.00           H  
ATOM   3485 3HG1 VAL A 223      -1.284  17.743   9.913  1.00  0.00           H  
ATOM   3486 1HG2 VAL A 223       0.249  17.717  12.584  1.00  0.00           H  
ATOM   3487 2HG2 VAL A 223       1.001  17.383  11.006  1.00  0.00           H  
ATOM   3488 3HG2 VAL A 223       1.660  18.663  12.053  1.00  0.00           H  
ATOM   3489  N   ARG A 224      -0.778  21.858   9.638  1.00  0.00           N  
ATOM   3490  CA  ARG A 224      -1.766  22.737   9.007  1.00  0.00           C  
ATOM   3491  C   ARG A 224      -1.378  23.057   7.571  1.00  0.00           C  
ATOM   3492  O   ARG A 224      -2.245  23.028   6.652  1.00  0.00           O  
ATOM   3493  CB  ARG A 224      -1.910  24.035   9.788  1.00  0.00           C  
ATOM   3494  CG  ARG A 224      -2.637  23.905  11.117  1.00  0.00           C  
ATOM   3495  CD  ARG A 224      -2.475  25.123  11.952  1.00  0.00           C  
ATOM   3496  NE  ARG A 224      -3.156  24.997  13.231  1.00  0.00           N  
ATOM   3497  CZ  ARG A 224      -2.895  25.754  14.314  1.00  0.00           C  
ATOM   3498  NH1 ARG A 224      -1.969  26.685  14.258  1.00  0.00           N1+
ATOM   3499  NH2 ARG A 224      -3.572  25.562  15.433  1.00  0.00           N  
ATOM   3500  H   ARG A 224      -0.330  22.155  10.493  1.00  0.00           H  
ATOM   3501  HA  ARG A 224      -2.729  22.226   8.997  1.00  0.00           H  
ATOM   3502 1HB  ARG A 224      -0.923  24.448   9.991  1.00  0.00           H  
ATOM   3503 2HB  ARG A 224      -2.452  24.764   9.185  1.00  0.00           H  
ATOM   3504 1HG  ARG A 224      -3.701  23.752  10.936  1.00  0.00           H  
ATOM   3505 2HG  ARG A 224      -2.236  23.054  11.669  1.00  0.00           H  
ATOM   3506 1HD  ARG A 224      -1.417  25.294  12.145  1.00  0.00           H  
ATOM   3507 2HD  ARG A 224      -2.892  25.982  11.428  1.00  0.00           H  
ATOM   3508  HE  ARG A 224      -3.876  24.291  13.313  1.00  0.00           H  
ATOM   3509 1HH1 ARG A 224      -1.452  26.832  13.403  1.00  0.00           H  
ATOM   3510 2HH1 ARG A 224      -1.774  27.253  15.070  1.00  0.00           H  
ATOM   3511 1HH2 ARG A 224      -4.284  24.846  15.477  1.00  0.00           H  
ATOM   3512 2HH2 ARG A 224      -3.376  26.129  16.245  1.00  0.00           H  
ATOM   3513  N   PHE A 225      -0.109  23.403   7.358  1.00  0.00           N  
ATOM   3514  CA  PHE A 225       0.375  23.683   5.996  1.00  0.00           C  
ATOM   3515  C   PHE A 225       0.450  22.393   5.170  1.00  0.00           C  
ATOM   3516  O   PHE A 225       0.104  22.379   3.998  1.00  0.00           O  
ATOM   3517  CB  PHE A 225       1.751  24.349   6.039  1.00  0.00           C  
ATOM   3518  CG  PHE A 225       1.697  25.839   6.228  1.00  0.00           C  
ATOM   3519  CD1 PHE A 225       1.513  26.386   7.489  1.00  0.00           C  
ATOM   3520  CD2 PHE A 225       1.830  26.696   5.146  1.00  0.00           C  
ATOM   3521  CE1 PHE A 225       1.463  27.756   7.664  1.00  0.00           C  
ATOM   3522  CE2 PHE A 225       1.782  28.065   5.318  1.00  0.00           C  
ATOM   3523  CZ  PHE A 225       1.598  28.596   6.579  1.00  0.00           C  
ATOM   3524  H   PHE A 225       0.535  23.476   8.133  1.00  0.00           H  
ATOM   3525  HA  PHE A 225      -0.374  24.286   5.480  1.00  0.00           H  
ATOM   3526 1HB  PHE A 225       2.336  23.924   6.853  1.00  0.00           H  
ATOM   3527 2HB  PHE A 225       2.283  24.144   5.111  1.00  0.00           H  
ATOM   3528  HD1 PHE A 225       1.408  25.722   8.347  1.00  0.00           H  
ATOM   3529  HD2 PHE A 225       1.975  26.276   4.150  1.00  0.00           H  
ATOM   3530  HE1 PHE A 225       1.318  28.172   8.661  1.00  0.00           H  
ATOM   3531  HE2 PHE A 225       1.888  28.728   4.459  1.00  0.00           H  
ATOM   3532  HZ  PHE A 225       1.558  29.675   6.717  1.00  0.00           H  
ATOM   3533  N   MET A 226       0.909  21.295   5.753  1.00  0.00           N  
ATOM   3534  CA  MET A 226       0.942  20.034   4.964  1.00  0.00           C  
ATOM   3535  C   MET A 226      -0.467  19.663   4.492  1.00  0.00           C  
ATOM   3536  O   MET A 226      -0.643  19.317   3.325  1.00  0.00           O  
ATOM   3537  CB  MET A 226       1.542  18.896   5.786  1.00  0.00           C  
ATOM   3538  CG  MET A 226       1.570  17.551   5.074  1.00  0.00           C  
ATOM   3539  SD  MET A 226       1.945  16.182   6.187  1.00  0.00           S  
ATOM   3540  CE  MET A 226       0.527  16.237   7.279  1.00  0.00           C  
ATOM   3541  H   MET A 226       1.236  21.285   6.709  1.00  0.00           H  
ATOM   3542  HA  MET A 226       1.561  20.194   4.081  1.00  0.00           H  
ATOM   3543 1HB  MET A 226       2.565  19.148   6.064  1.00  0.00           H  
ATOM   3544 2HB  MET A 226       0.973  18.773   6.709  1.00  0.00           H  
ATOM   3545 1HG  MET A 226       0.602  17.364   4.611  1.00  0.00           H  
ATOM   3546 2HG  MET A 226       2.325  17.571   4.288  1.00  0.00           H  
ATOM   3547 1HE  MET A 226       0.612  15.447   8.027  1.00  0.00           H  
ATOM   3548 2HE  MET A 226       0.488  17.206   7.777  1.00  0.00           H  
ATOM   3549 3HE  MET A 226      -0.385  16.090   6.699  1.00  0.00           H  
ATOM   3550  N   ASP A 227      -1.463  19.716   5.361  1.00  0.00           N  
ATOM   3551  CA  ASP A 227      -2.823  19.312   4.977  1.00  0.00           C  
ATOM   3552  C   ASP A 227      -3.206  20.154   3.746  1.00  0.00           C  
ATOM   3553  O   ASP A 227      -3.733  19.581   2.759  1.00  0.00           O  
ATOM   3554  CB  ASP A 227      -3.821  19.529   6.117  1.00  0.00           C  
ATOM   3555  CG  ASP A 227      -3.674  18.505   7.236  1.00  0.00           C  
ATOM   3556  OD1 ASP A 227      -2.924  17.573   7.067  1.00  0.00           O  
ATOM   3557  OD2 ASP A 227      -4.314  18.666   8.248  1.00  0.00           O1-
ATOM   3558  H   ASP A 227      -1.293  20.037   6.303  1.00  0.00           H  
ATOM   3559  HA  ASP A 227      -2.816  18.246   4.748  1.00  0.00           H  
ATOM   3560 1HB  ASP A 227      -3.683  20.526   6.537  1.00  0.00           H  
ATOM   3561 2HB  ASP A 227      -4.837  19.475   5.727  1.00  0.00           H  
ATOM   3562  N   ALA A 228      -3.020  21.477   3.840  1.00  0.00           N  
ATOM   3563  CA  ALA A 228      -3.387  22.419   2.750  1.00  0.00           C  
ATOM   3564  C   ALA A 228      -2.600  22.073   1.486  1.00  0.00           C  
ATOM   3565  O   ALA A 228      -3.208  22.117   0.417  1.00  0.00           O  
ATOM   3566  CB  ALA A 228      -3.230  23.847   3.215  1.00  0.00           C  
ATOM   3567  H   ALA A 228      -2.615  21.843   4.690  1.00  0.00           H  
ATOM   3568  HA  ALA A 228      -4.431  22.245   2.490  1.00  0.00           H  
ATOM   3569 1HB  ALA A 228      -3.502  24.525   2.406  1.00  0.00           H  
ATOM   3570 2HB  ALA A 228      -3.881  24.025   4.072  1.00  0.00           H  
ATOM   3571 3HB  ALA A 228      -2.195  24.024   3.503  1.00  0.00           H  
ATOM   3572  N   PHE A 229      -1.320  21.736   1.593  1.00  0.00           N  
ATOM   3573  CA  PHE A 229      -0.482  21.335   0.459  1.00  0.00           C  
ATOM   3574  C   PHE A 229      -1.072  20.095  -0.184  1.00  0.00           C  
ATOM   3575  O   PHE A 229      -1.242  20.040  -1.390  1.00  0.00           O  
ATOM   3576  CB  PHE A 229       0.955  21.058   0.903  1.00  0.00           C  
ATOM   3577  CG  PHE A 229       1.831  20.510  -0.187  1.00  0.00           C  
ATOM   3578  CD1 PHE A 229       2.423  21.356  -1.113  1.00  0.00           C  
ATOM   3579  CD2 PHE A 229       2.065  19.147  -0.290  1.00  0.00           C  
ATOM   3580  CE1 PHE A 229       3.229  20.853  -2.117  1.00  0.00           C  
ATOM   3581  CE2 PHE A 229       2.871  18.641  -1.291  1.00  0.00           C  
ATOM   3582  CZ  PHE A 229       3.453  19.496  -2.206  1.00  0.00           C  
ATOM   3583  H   PHE A 229      -0.915  21.764   2.518  1.00  0.00           H  
ATOM   3584  HA  PHE A 229      -0.498  22.134  -0.283  1.00  0.00           H  
ATOM   3585 1HB  PHE A 229       1.406  21.979   1.270  1.00  0.00           H  
ATOM   3586 2HB  PHE A 229       0.951  20.345   1.726  1.00  0.00           H  
ATOM   3587  HD1 PHE A 229       2.246  22.430  -1.042  1.00  0.00           H  
ATOM   3588  HD2 PHE A 229       1.604  18.472   0.432  1.00  0.00           H  
ATOM   3589  HE1 PHE A 229       3.687  21.529  -2.838  1.00  0.00           H  
ATOM   3590  HE2 PHE A 229       3.047  17.568  -1.361  1.00  0.00           H  
ATOM   3591  HZ  PHE A 229       4.087  19.098  -2.997  1.00  0.00           H  
ATOM   3592  N   ILE A 230      -1.352  19.073   0.610  1.00  0.00           N  
ATOM   3593  CA  ILE A 230      -1.847  17.794   0.064  1.00  0.00           C  
ATOM   3594  C   ILE A 230      -3.161  18.035  -0.671  1.00  0.00           C  
ATOM   3595  O   ILE A 230      -3.337  17.437  -1.752  1.00  0.00           O  
ATOM   3596  CB  ILE A 230      -2.056  16.745   1.172  1.00  0.00           C  
ATOM   3597  CG1 ILE A 230      -0.710  16.320   1.765  1.00  0.00           C  
ATOM   3598  CG2 ILE A 230      -2.807  15.540   0.629  1.00  0.00           C  
ATOM   3599  CD1 ILE A 230      -0.832  15.499   3.029  1.00  0.00           C  
ATOM   3600  H   ILE A 230      -1.226  19.167   1.608  1.00  0.00           H  
ATOM   3601  HA  ILE A 230      -1.147  17.449  -0.696  1.00  0.00           H  
ATOM   3602  HB  ILE A 230      -2.633  17.185   1.985  1.00  0.00           H  
ATOM   3603 1HG1 ILE A 230      -0.157  15.735   1.030  1.00  0.00           H  
ATOM   3604 2HG1 ILE A 230      -0.116  17.205   1.991  1.00  0.00           H  
ATOM   3605 1HG2 ILE A 230      -2.945  14.808   1.425  1.00  0.00           H  
ATOM   3606 2HG2 ILE A 230      -3.779  15.856   0.254  1.00  0.00           H  
ATOM   3607 3HG2 ILE A 230      -2.234  15.089  -0.182  1.00  0.00           H  
ATOM   3608 1HD1 ILE A 230       0.163  15.235   3.389  1.00  0.00           H  
ATOM   3609 2HD1 ILE A 230      -1.352  16.079   3.791  1.00  0.00           H  
ATOM   3610 3HD1 ILE A 230      -1.393  14.589   2.819  1.00  0.00           H  
ATOM   3611  N   GLU A 231      -4.075  18.806  -0.086  1.00  0.00           N  
ATOM   3612  CA  GLU A 231      -5.355  19.098  -0.784  1.00  0.00           C  
ATOM   3613  C   GLU A 231      -5.115  20.019  -1.975  1.00  0.00           C  
ATOM   3614  O   GLU A 231      -5.793  19.819  -2.996  1.00  0.00           O  
ATOM   3615  CB  GLU A 231      -6.364  19.743   0.169  1.00  0.00           C  
ATOM   3616  CG  GLU A 231      -6.799  18.850   1.322  1.00  0.00           C  
ATOM   3617  CD  GLU A 231      -7.389  17.546   0.862  1.00  0.00           C  
ATOM   3618  OE1 GLU A 231      -8.263  17.573   0.029  1.00  0.00           O  
ATOM   3619  OE2 GLU A 231      -6.966  16.522   1.344  1.00  0.00           O1-
ATOM   3620  H   GLU A 231      -3.914  19.199   0.830  1.00  0.00           H  
ATOM   3621  HA  GLU A 231      -5.756  18.163  -1.177  1.00  0.00           H  
ATOM   3622 1HB  GLU A 231      -5.935  20.651   0.593  1.00  0.00           H  
ATOM   3623 2HB  GLU A 231      -7.256  20.030  -0.386  1.00  0.00           H  
ATOM   3624 1HG  GLU A 231      -5.935  18.641   1.953  1.00  0.00           H  
ATOM   3625 2HG  GLU A 231      -7.533  19.383   1.924  1.00  0.00           H  
ATOM   3626  N   ALA A 232      -4.208  20.978  -1.865  1.00  0.00           N  
ATOM   3627  CA  ALA A 232      -4.004  21.978  -2.949  1.00  0.00           C  
ATOM   3628  C   ALA A 232      -3.616  21.265  -4.244  1.00  0.00           C  
ATOM   3629  O   ALA A 232      -4.049  21.748  -5.374  1.00  0.00           O  
ATOM   3630  CB  ALA A 232      -2.965  22.981  -2.556  1.00  0.00           C  
ATOM   3631  H   ALA A 232      -3.641  21.034  -1.031  1.00  0.00           H  
ATOM   3632  HA  ALA A 232      -4.948  22.498  -3.112  1.00  0.00           H  
ATOM   3633 1HB  ALA A 232      -2.832  23.702  -3.362  1.00  0.00           H  
ATOM   3634 2HB  ALA A 232      -3.284  23.501  -1.653  1.00  0.00           H  
ATOM   3635 3HB  ALA A 232      -2.021  22.471  -2.366  1.00  0.00           H  
ATOM   3636  N   LEU A 233      -2.849  20.178  -4.183  1.00  0.00           N  
ATOM   3637  CA  LEU A 233      -2.394  19.476  -5.409  1.00  0.00           C  
ATOM   3638  C   LEU A 233      -3.379  18.351  -5.786  1.00  0.00           C  
ATOM   3639  O   LEU A 233      -3.079  17.566  -6.695  1.00  0.00           O  
ATOM   3640  CB  LEU A 233      -0.992  18.890  -5.203  1.00  0.00           C  
ATOM   3641  CG  LEU A 233       0.132  19.912  -4.989  1.00  0.00           C  
ATOM   3642  CD1 LEU A 233       1.453  19.182  -4.792  1.00  0.00           C  
ATOM   3643  CD2 LEU A 233       0.199  20.850  -6.186  1.00  0.00           C  
ATOM   3644  H   LEU A 233      -2.571  19.822  -3.280  1.00  0.00           H  
ATOM   3645  HA  LEU A 233      -2.392  20.188  -6.234  1.00  0.00           H  
ATOM   3646 1HB  LEU A 233      -1.013  18.235  -4.333  1.00  0.00           H  
ATOM   3647 2HB  LEU A 233      -0.733  18.291  -6.076  1.00  0.00           H  
ATOM   3648  HG  LEU A 233      -0.068  20.490  -4.086  1.00  0.00           H  
ATOM   3649 1HD1 LEU A 233       2.251  19.908  -4.640  1.00  0.00           H  
ATOM   3650 2HD1 LEU A 233       1.383  18.533  -3.918  1.00  0.00           H  
ATOM   3651 3HD1 LEU A 233       1.672  18.582  -5.674  1.00  0.00           H  
ATOM   3652 1HD2 LEU A 233       0.997  21.577  -6.033  1.00  0.00           H  
ATOM   3653 2HD2 LEU A 233       0.401  20.274  -7.089  1.00  0.00           H  
ATOM   3654 3HD2 LEU A 233      -0.752  21.372  -6.293  1.00  0.00           H  
ATOM   3655  N   GLY A 234      -4.484  18.225  -5.062  1.00  0.00           N  
ATOM   3656  CA  GLY A 234      -5.519  17.235  -5.392  1.00  0.00           C  
ATOM   3657  C   GLY A 234      -5.018  15.826  -5.148  1.00  0.00           C  
ATOM   3658  O   GLY A 234      -5.407  14.886  -5.870  1.00  0.00           O  
ATOM   3659  H   GLY A 234      -4.616  18.827  -4.262  1.00  0.00           H  
ATOM   3660 1HA  GLY A 234      -6.407  17.422  -4.789  1.00  0.00           H  
ATOM   3661 2HA  GLY A 234      -5.810  17.348  -6.436  1.00  0.00           H  
ATOM   3662  N   LEU A 235      -4.172  15.604  -4.147  1.00  0.00           N  
ATOM   3663  CA  LEU A 235      -3.585  14.274  -3.918  1.00  0.00           C  
ATOM   3664  C   LEU A 235      -4.591  13.441  -3.114  1.00  0.00           C  
ATOM   3665  O   LEU A 235      -4.413  13.236  -1.895  1.00  0.00           O  
ATOM   3666  CB  LEU A 235      -2.253  14.380  -3.165  1.00  0.00           C  
ATOM   3667  CG  LEU A 235      -1.195  15.287  -3.807  1.00  0.00           C  
ATOM   3668  CD1 LEU A 235       0.034  15.347  -2.911  1.00  0.00           C  
ATOM   3669  CD2 LEU A 235      -0.840  14.754  -5.187  1.00  0.00           C  
ATOM   3670  H   LEU A 235      -3.925  16.363  -3.529  1.00  0.00           H  
ATOM   3671  HA  LEU A 235      -3.435  13.792  -4.883  1.00  0.00           H  
ATOM   3672 1HB  LEU A 235      -2.450  14.758  -2.163  1.00  0.00           H  
ATOM   3673 2HB  LEU A 235      -1.824  13.382  -3.076  1.00  0.00           H  
ATOM   3674  HG  LEU A 235      -1.591  16.298  -3.899  1.00  0.00           H  
ATOM   3675 1HD1 LEU A 235       0.785  15.992  -3.367  1.00  0.00           H  
ATOM   3676 2HD1 LEU A 235      -0.245  15.750  -1.937  1.00  0.00           H  
ATOM   3677 3HD1 LEU A 235       0.443  14.345  -2.786  1.00  0.00           H  
ATOM   3678 1HD2 LEU A 235      -0.089  15.399  -5.644  1.00  0.00           H  
ATOM   3679 2HD2 LEU A 235      -0.443  13.743  -5.096  1.00  0.00           H  
ATOM   3680 3HD2 LEU A 235      -1.734  14.739  -5.812  1.00  0.00           H  
ATOM   3681  N   GLU A 236      -5.607  13.002  -3.827  1.00  0.00           N  
ATOM   3682  CA  GLU A 236      -6.740  12.276  -3.233  1.00  0.00           C  
ATOM   3683  C   GLU A 236      -6.168  10.988  -2.648  1.00  0.00           C  
ATOM   3684  O   GLU A 236      -6.573  10.605  -1.525  1.00  0.00           O  
ATOM   3685  CB  GLU A 236      -7.827  11.970  -4.266  1.00  0.00           C  
ATOM   3686  CG  GLU A 236      -8.596  13.192  -4.749  1.00  0.00           C  
ATOM   3687  CD  GLU A 236      -9.632  12.858  -5.786  1.00  0.00           C  
ATOM   3688  OE1 GLU A 236      -9.657  11.737  -6.234  1.00  0.00           O  
ATOM   3689  OE2 GLU A 236     -10.399  13.726  -6.131  1.00  0.00           O1-
ATOM   3690  H   GLU A 236      -5.600  13.174  -4.822  1.00  0.00           H  
ATOM   3691  HA  GLU A 236      -7.125  12.859  -2.396  1.00  0.00           H  
ATOM   3692 1HB  GLU A 236      -7.378  11.492  -5.136  1.00  0.00           H  
ATOM   3693 2HB  GLU A 236      -8.546  11.269  -3.842  1.00  0.00           H  
ATOM   3694 1HG  GLU A 236      -9.090  13.658  -3.896  1.00  0.00           H  
ATOM   3695 2HG  GLU A 236      -7.892  13.911  -5.164  1.00  0.00           H  
ATOM   3696  N   GLU A 237      -5.231  10.384  -3.343  1.00  0.00           N  
ATOM   3697  CA  GLU A 237      -4.629   9.101  -2.930  1.00  0.00           C  
ATOM   3698  C   GLU A 237      -3.122   9.236  -3.065  1.00  0.00           C  
ATOM   3699  O   GLU A 237      -2.644   9.703  -4.101  1.00  0.00           O  
ATOM   3700  CB  GLU A 237      -5.140   7.936  -3.782  1.00  0.00           C  
ATOM   3701  CG  GLU A 237      -4.569   6.578  -3.396  1.00  0.00           C  
ATOM   3702  CD  GLU A 237      -5.041   5.469  -4.295  1.00  0.00           C  
ATOM   3703  OE1 GLU A 237      -6.224   5.235  -4.347  1.00  0.00           O  
ATOM   3704  OE2 GLU A 237      -4.216   4.855  -4.930  1.00  0.00           O1-
ATOM   3705  H   GLU A 237      -4.914  10.824  -4.195  1.00  0.00           H  
ATOM   3706  HA  GLU A 237      -4.855   8.936  -1.876  1.00  0.00           H  
ATOM   3707 1HB  GLU A 237      -6.225   7.877  -3.704  1.00  0.00           H  
ATOM   3708 2HB  GLU A 237      -4.896   8.116  -4.829  1.00  0.00           H  
ATOM   3709 1HG  GLU A 237      -3.481   6.628  -3.440  1.00  0.00           H  
ATOM   3710 2HG  GLU A 237      -4.855   6.354  -2.370  1.00  0.00           H  
ATOM   3711  N   VAL A 238      -2.391   8.831  -2.021  1.00  0.00           N  
ATOM   3712  CA  VAL A 238      -0.914   8.900  -2.009  1.00  0.00           C  
ATOM   3713  C   VAL A 238      -0.338   7.580  -1.522  1.00  0.00           C  
ATOM   3714  O   VAL A 238      -1.017   6.771  -0.837  1.00  0.00           O  
ATOM   3715  CB  VAL A 238      -0.436  10.041  -1.080  1.00  0.00           C  
ATOM   3716  CG1 VAL A 238      -0.929  11.394  -1.541  1.00  0.00           C  
ATOM   3717  CG2 VAL A 238      -0.820   9.783   0.370  1.00  0.00           C  
ATOM   3718  H   VAL A 238      -2.873   8.464  -1.213  1.00  0.00           H  
ATOM   3719  HA  VAL A 238      -0.569   9.107  -3.023  1.00  0.00           H  
ATOM   3720  HB  VAL A 238       0.649  10.119  -1.145  1.00  0.00           H  
ATOM   3721 1HG1 VAL A 238      -0.569  12.164  -0.859  1.00  0.00           H  
ATOM   3722 2HG1 VAL A 238      -0.555  11.595  -2.545  1.00  0.00           H  
ATOM   3723 3HG1 VAL A 238      -2.019  11.400  -1.551  1.00  0.00           H  
ATOM   3724 1HG2 VAL A 238      -0.467  10.605   0.992  1.00  0.00           H  
ATOM   3725 2HG2 VAL A 238      -1.905   9.706   0.451  1.00  0.00           H  
ATOM   3726 3HG2 VAL A 238      -0.364   8.852   0.707  1.00  0.00           H  
ATOM   3727  N   VAL A 239       0.938   7.371  -1.814  1.00  0.00           N  
ATOM   3728  CA  VAL A 239       1.789   6.467  -1.046  1.00  0.00           C  
ATOM   3729  C   VAL A 239       2.831   7.330  -0.323  1.00  0.00           C  
ATOM   3730  O   VAL A 239       3.324   8.273  -0.937  1.00  0.00           O  
ATOM   3731  CB  VAL A 239       2.482   5.439  -1.960  1.00  0.00           C  
ATOM   3732  CG1 VAL A 239       3.361   4.506  -1.142  1.00  0.00           C  
ATOM   3733  CG2 VAL A 239       1.438   4.652  -2.739  1.00  0.00           C  
ATOM   3734  H   VAL A 239       1.330   7.864  -2.604  1.00  0.00           H  
ATOM   3735  HA  VAL A 239       1.165   5.929  -0.330  1.00  0.00           H  
ATOM   3736  HB  VAL A 239       3.133   5.967  -2.656  1.00  0.00           H  
ATOM   3737 1HG1 VAL A 239       3.843   3.786  -1.804  1.00  0.00           H  
ATOM   3738 2HG1 VAL A 239       4.123   5.087  -0.622  1.00  0.00           H  
ATOM   3739 3HG1 VAL A 239       2.749   3.974  -0.414  1.00  0.00           H  
ATOM   3740 1HG2 VAL A 239       1.935   3.928  -3.384  1.00  0.00           H  
ATOM   3741 2HG2 VAL A 239       0.783   4.129  -2.043  1.00  0.00           H  
ATOM   3742 3HG2 VAL A 239       0.847   5.336  -3.349  1.00  0.00           H  
ATOM   3743  N   LEU A 240       3.060   7.114   0.947  1.00  0.00           N  
ATOM   3744  CA  LEU A 240       3.959   7.977   1.752  1.00  0.00           C  
ATOM   3745  C   LEU A 240       5.363   7.386   1.795  1.00  0.00           C  
ATOM   3746  O   LEU A 240       5.513   6.172   1.989  1.00  0.00           O  
ATOM   3747  CB  LEU A 240       3.425   8.138   3.181  1.00  0.00           C  
ATOM   3748  CG  LEU A 240       2.045   8.797   3.305  1.00  0.00           C  
ATOM   3749  CD1 LEU A 240       1.640   8.855   4.772  1.00  0.00           C  
ATOM   3750  CD2 LEU A 240       2.091  10.190   2.695  1.00  0.00           C  
ATOM   3751  H   LEU A 240       2.606   6.328   1.390  1.00  0.00           H  
ATOM   3752  HA  LEU A 240       3.973   8.971   1.306  1.00  0.00           H  
ATOM   3753 1HB  LEU A 240       3.364   7.153   3.641  1.00  0.00           H  
ATOM   3754 2HB  LEU A 240       4.132   8.740   3.751  1.00  0.00           H  
ATOM   3755  HG  LEU A 240       1.305   8.195   2.778  1.00  0.00           H  
ATOM   3756 1HD1 LEU A 240       0.659   9.323   4.860  1.00  0.00           H  
ATOM   3757 2HD1 LEU A 240       1.596   7.844   5.177  1.00  0.00           H  
ATOM   3758 3HD1 LEU A 240       2.371   9.438   5.329  1.00  0.00           H  
ATOM   3759 1HD2 LEU A 240       1.110  10.659   2.783  1.00  0.00           H  
ATOM   3760 2HD2 LEU A 240       2.830  10.794   3.223  1.00  0.00           H  
ATOM   3761 3HD2 LEU A 240       2.366  10.118   1.643  1.00  0.00           H  
ATOM   3762  N   VAL A 241       6.358   8.255   1.688  1.00  0.00           N  
ATOM   3763  CA  VAL A 241       7.773   7.907   1.939  1.00  0.00           C  
ATOM   3764  C   VAL A 241       8.232   8.967   2.946  1.00  0.00           C  
ATOM   3765  O   VAL A 241       8.271  10.151   2.572  1.00  0.00           O  
ATOM   3766  CB  VAL A 241       8.627   7.953   0.658  1.00  0.00           C  
ATOM   3767  CG1 VAL A 241      10.063   7.552   0.961  1.00  0.00           C  
ATOM   3768  CG2 VAL A 241       8.024   7.041  -0.399  1.00  0.00           C  
ATOM   3769  H   VAL A 241       6.124   9.201   1.422  1.00  0.00           H  
ATOM   3770  HA  VAL A 241       7.812   6.903   2.364  1.00  0.00           H  
ATOM   3771  HB  VAL A 241       8.651   8.977   0.285  1.00  0.00           H  
ATOM   3772 1HG1 VAL A 241      10.652   7.590   0.045  1.00  0.00           H  
ATOM   3773 2HG1 VAL A 241      10.486   8.240   1.693  1.00  0.00           H  
ATOM   3774 3HG1 VAL A 241      10.081   6.538   1.361  1.00  0.00           H  
ATOM   3775 1HG2 VAL A 241       8.632   7.079  -1.302  1.00  0.00           H  
ATOM   3776 2HG2 VAL A 241       7.994   6.018  -0.024  1.00  0.00           H  
ATOM   3777 3HG2 VAL A 241       7.011   7.372  -0.631  1.00  0.00           H  
ATOM   3778  N   ILE A 242       8.533   8.562   4.168  1.00  0.00           N  
ATOM   3779  CA  ILE A 242       8.686   9.557   5.258  1.00  0.00           C  
ATOM   3780  C   ILE A 242       9.946   9.291   6.064  1.00  0.00           C  
ATOM   3781  O   ILE A 242      10.346   8.138   6.329  1.00  0.00           O  
ATOM   3782  CB  ILE A 242       7.471   9.547   6.203  1.00  0.00           C  
ATOM   3783  CG1 ILE A 242       7.224   8.135   6.740  1.00  0.00           C  
ATOM   3784  CG2 ILE A 242       6.235  10.071   5.488  1.00  0.00           C  
ATOM   3785  CD1 ILE A 242       5.978   8.012   7.588  1.00  0.00           C  
ATOM   3786  H   ILE A 242       8.661   7.582   4.376  1.00  0.00           H  
ATOM   3787  HA  ILE A 242       8.843  10.538   4.810  1.00  0.00           H  
ATOM   3788  HB  ILE A 242       7.676  10.180   7.066  1.00  0.00           H  
ATOM   3789 1HG1 ILE A 242       7.139   7.438   5.907  1.00  0.00           H  
ATOM   3790 2HG1 ILE A 242       8.077   7.820   7.342  1.00  0.00           H  
ATOM   3791 1HG2 ILE A 242       5.386  10.056   6.170  1.00  0.00           H  
ATOM   3792 2HG2 ILE A 242       6.414  11.092   5.154  1.00  0.00           H  
ATOM   3793 3HG2 ILE A 242       6.019   9.440   4.626  1.00  0.00           H  
ATOM   3794 1HD1 ILE A 242       5.871   6.983   7.932  1.00  0.00           H  
ATOM   3795 2HD1 ILE A 242       6.057   8.676   8.449  1.00  0.00           H  
ATOM   3796 3HD1 ILE A 242       5.107   8.288   6.995  1.00  0.00           H  
ATOM   3797  N   HIS A 243      10.533  10.371   6.556  1.00  0.00           N  
ATOM   3798  CA  HIS A 243      11.814  10.338   7.299  1.00  0.00           C  
ATOM   3799  C   HIS A 243      11.739  11.277   8.497  1.00  0.00           C  
ATOM   3800  O   HIS A 243      11.376  12.434   8.319  1.00  0.00           O  
ATOM   3801  CB  HIS A 243      12.992  10.737   6.403  1.00  0.00           C  
ATOM   3802  CG  HIS A 243      14.303  10.797   7.123  1.00  0.00           C  
ATOM   3803  CD2 HIS A 243      14.837   9.990   8.070  1.00  0.00           C  
ATOM   3804  ND1 HIS A 243      15.235  11.785   6.890  1.00  0.00           N  
ATOM   3805  CE1 HIS A 243      16.288  11.584   7.664  1.00  0.00           C  
ATOM   3806  NE2 HIS A 243      16.071  10.502   8.389  1.00  0.00           N  
ATOM   3807  H   HIS A 243      10.072  11.258   6.411  1.00  0.00           H  
ATOM   3808  HA  HIS A 243      12.009   9.323   7.643  1.00  0.00           H  
ATOM   3809 1HB  HIS A 243      13.084  10.023   5.584  1.00  0.00           H  
ATOM   3810 2HB  HIS A 243      12.799  11.715   5.964  1.00  0.00           H  
ATOM   3811  HD2 HIS A 243      14.375   9.101   8.500  1.00  0.00           H  
ATOM   3812  HE1 HIS A 243      17.182  12.207   7.698  1.00  0.00           H  
ATOM   3813  HE2 HIS A 243      16.706  10.110   9.069  1.00  0.00           H  
ATOM   3814  N   ASP A 244      12.115  10.800   9.685  1.00  0.00           N  
ATOM   3815  CA  ASP A 244      12.393  11.720  10.814  1.00  0.00           C  
ATOM   3816  C   ASP A 244      11.173  12.630  10.976  1.00  0.00           C  
ATOM   3817  O   ASP A 244      10.038  12.120  10.946  1.00  0.00           O  
ATOM   3818  CB  ASP A 244      13.653  12.555  10.570  1.00  0.00           C  
ATOM   3819  CG  ASP A 244      14.043  13.404  11.772  1.00  0.00           C  
ATOM   3820  OD1 ASP A 244      14.395  12.842  12.783  1.00  0.00           O  
ATOM   3821  OD2 ASP A 244      13.985  14.606  11.669  1.00  0.00           O1-
ATOM   3822  H   ASP A 244      12.214   9.805   9.826  1.00  0.00           H  
ATOM   3823  HA  ASP A 244      12.395  11.142  11.739  1.00  0.00           H  
ATOM   3824 1HB  ASP A 244      14.485  11.894  10.324  1.00  0.00           H  
ATOM   3825 2HB  ASP A 244      13.493  13.213   9.715  1.00  0.00           H  
ATOM   3826  N   TRP A 245      11.368  13.948  11.030  1.00  0.00           N  
ATOM   3827  CA  TRP A 245      10.202  14.810  11.334  1.00  0.00           C  
ATOM   3828  C   TRP A 245       9.088  14.658  10.297  1.00  0.00           C  
ATOM   3829  O   TRP A 245       7.933  14.746  10.636  1.00  0.00           O  
ATOM   3830  CB  TRP A 245      10.626  16.278  11.403  1.00  0.00           C  
ATOM   3831  CG  TRP A 245       9.611  17.164  12.058  1.00  0.00           C  
ATOM   3832  CD1 TRP A 245       9.055  18.293  11.534  1.00  0.00           C  
ATOM   3833  CD2 TRP A 245       9.021  16.999  13.371  1.00  0.00           C  
ATOM   3834  CE2 TRP A 245       8.130  18.060  13.554  1.00  0.00           C  
ATOM   3835  CE3 TRP A 245       9.175  16.049  14.388  1.00  0.00           C  
ATOM   3836  NE1 TRP A 245       8.165  18.839  12.425  1.00  0.00           N  
ATOM   3837  CZ2 TRP A 245       7.392  18.205  14.718  1.00  0.00           C  
ATOM   3838  CZ3 TRP A 245       8.433  16.194  15.555  1.00  0.00           C  
ATOM   3839  CH2 TRP A 245       7.564  17.244  15.714  1.00  0.00           C  
ATOM   3840  H   TRP A 245      12.268  14.378  10.873  1.00  0.00           H  
ATOM   3841  HA  TRP A 245       9.759  14.473  12.272  1.00  0.00           H  
ATOM   3842 1HB  TRP A 245      11.561  16.360  11.957  1.00  0.00           H  
ATOM   3843 2HB  TRP A 245      10.808  16.651  10.396  1.00  0.00           H  
ATOM   3844  HD1 TRP A 245       9.283  18.701  10.551  1.00  0.00           H  
ATOM   3845  HE1 TRP A 245       7.624  19.679  12.276  1.00  0.00           H  
ATOM   3846  HE3 TRP A 245       9.861  15.212  14.266  1.00  0.00           H  
ATOM   3847  HZ2 TRP A 245       6.697  19.032  14.864  1.00  0.00           H  
ATOM   3848  HZ3 TRP A 245       8.559  15.451  16.343  1.00  0.00           H  
ATOM   3849  HH2 TRP A 245       6.998  17.327  16.642  1.00  0.00           H  
ATOM   3850  N   GLY A 246       9.418  14.346   9.037  1.00  0.00           N  
ATOM   3851  CA  GLY A 246       8.413  14.110   8.014  1.00  0.00           C  
ATOM   3852  C   GLY A 246       7.490  12.947   8.380  1.00  0.00           C  
ATOM   3853  O   GLY A 246       6.383  12.850   7.863  1.00  0.00           O  
ATOM   3854  H   GLY A 246      10.395  14.274   8.793  1.00  0.00           H  
ATOM   3855 1HA  GLY A 246       7.818  15.013   7.873  1.00  0.00           H  
ATOM   3856 2HA  GLY A 246       8.903  13.898   7.065  1.00  0.00           H  
ATOM   3857  N   SER A 247       7.981  12.021   9.207  1.00  0.00           N  
ATOM   3858  CA  SER A 247       7.172  10.869   9.612  1.00  0.00           C  
ATOM   3859  C   SER A 247       6.228  11.295  10.733  1.00  0.00           C  
ATOM   3860  O   SER A 247       5.145  10.693  10.840  1.00  0.00           O  
ATOM   3861  CB  SER A 247       8.056   9.726  10.073  1.00  0.00           C  
ATOM   3862  OG  SER A 247       8.721  10.053  11.262  1.00  0.00           O  
ATOM   3863  H   SER A 247       8.922  12.111   9.562  1.00  0.00           H  
ATOM   3864  HA  SER A 247       6.546  10.572   8.770  1.00  0.00           H  
ATOM   3865 1HB  SER A 247       7.447   8.835  10.227  1.00  0.00           H  
ATOM   3866 2HB  SER A 247       8.785   9.494   9.298  1.00  0.00           H  
ATOM   3867  HG  SER A 247       9.043  10.951  11.147  1.00  0.00           H  
ATOM   3868  N   ALA A 248       6.606  12.228  11.598  1.00  0.00           N  
ATOM   3869  CA  ALA A 248       5.651  12.759  12.599  1.00  0.00           C  
ATOM   3870  C   ALA A 248       4.479  13.359  11.856  1.00  0.00           C  
ATOM   3871  O   ALA A 248       3.361  13.302  12.350  1.00  0.00           O  
ATOM   3872  CB  ALA A 248       6.325  13.700  13.536  1.00  0.00           C  
ATOM   3873  H   ALA A 248       7.551  12.585  11.582  1.00  0.00           H  
ATOM   3874  HA  ALA A 248       5.259  11.919  13.172  1.00  0.00           H  
ATOM   3875 1HB  ALA A 248       5.601  14.075  14.259  1.00  0.00           H  
ATOM   3876 2HB  ALA A 248       7.126  13.179  14.060  1.00  0.00           H  
ATOM   3877 3HB  ALA A 248       6.742  14.535  12.975  1.00  0.00           H  
ATOM   3878  N   LEU A 249       4.735  13.974  10.709  1.00  0.00           N  
ATOM   3879  CA  LEU A 249       3.596  14.528   9.959  1.00  0.00           C  
ATOM   3880  C   LEU A 249       2.889  13.456   9.133  1.00  0.00           C  
ATOM   3881  O   LEU A 249       1.648  13.431   9.085  1.00  0.00           O  
ATOM   3882  CB  LEU A 249       4.069  15.656   9.033  1.00  0.00           C  
ATOM   3883  CG  LEU A 249       4.857  16.786   9.708  1.00  0.00           C  
ATOM   3884  CD1 LEU A 249       5.442  17.705   8.644  1.00  0.00           C  
ATOM   3885  CD2 LEU A 249       3.939  17.553  10.649  1.00  0.00           C  
ATOM   3886  H   LEU A 249       5.668  14.077  10.334  1.00  0.00           H  
ATOM   3887  HA  LEU A 249       2.893  14.962  10.669  1.00  0.00           H  
ATOM   3888 1HB  LEU A 249       4.704  15.227   8.259  1.00  0.00           H  
ATOM   3889 2HB  LEU A 249       3.197  16.101   8.553  1.00  0.00           H  
ATOM   3890  HG  LEU A 249       5.686  16.362  10.276  1.00  0.00           H  
ATOM   3891 1HD1 LEU A 249       6.002  18.507   9.124  1.00  0.00           H  
ATOM   3892 2HD1 LEU A 249       6.109  17.134   7.998  1.00  0.00           H  
ATOM   3893 3HD1 LEU A 249       4.635  18.131   8.049  1.00  0.00           H  
ATOM   3894 1HD2 LEU A 249       4.499  18.355  11.130  1.00  0.00           H  
ATOM   3895 2HD2 LEU A 249       3.110  17.978  10.082  1.00  0.00           H  
ATOM   3896 3HD2 LEU A 249       3.550  16.876  11.409  1.00  0.00           H  
ATOM   3897  N   GLY A 250       3.645  12.661   8.405  1.00  0.00           N  
ATOM   3898  CA  GLY A 250       3.022  11.684   7.525  1.00  0.00           C  
ATOM   3899  C   GLY A 250       2.206  10.681   8.315  1.00  0.00           C  
ATOM   3900  O   GLY A 250       1.078  10.378   7.909  1.00  0.00           O  
ATOM   3901  H   GLY A 250       4.653  12.715   8.444  1.00  0.00           H  
ATOM   3902 1HA  GLY A 250       2.380  12.197   6.808  1.00  0.00           H  
ATOM   3903 2HA  GLY A 250       3.791  11.165   6.955  1.00  0.00           H  
ATOM   3904  N   PHE A 251       2.782  10.077   9.335  1.00  0.00           N  
ATOM   3905  CA  PHE A 251       2.021   9.063  10.125  1.00  0.00           C  
ATOM   3906  C   PHE A 251       0.728   9.662  10.705  1.00  0.00           C  
ATOM   3907  O   PHE A 251      -0.318   8.979  10.734  1.00  0.00           O  
ATOM   3908  CB  PHE A 251       2.878   8.509  11.265  1.00  0.00           C  
ATOM   3909  CG  PHE A 251       3.817   7.416  10.840  1.00  0.00           C  
ATOM   3910  CD1 PHE A 251       3.421   6.461   9.916  1.00  0.00           C  
ATOM   3911  CD2 PHE A 251       5.099   7.340  11.365  1.00  0.00           C  
ATOM   3912  CE1 PHE A 251       4.285   5.455   9.525  1.00  0.00           C  
ATOM   3913  CE2 PHE A 251       5.964   6.337  10.976  1.00  0.00           C  
ATOM   3914  CZ  PHE A 251       5.556   5.393  10.055  1.00  0.00           C  
ATOM   3915  H   PHE A 251       3.735  10.288   9.595  1.00  0.00           H  
ATOM   3916  HA  PHE A 251       1.747   8.242   9.461  1.00  0.00           H  
ATOM   3917 1HB  PHE A 251       3.468   9.314  11.700  1.00  0.00           H  
ATOM   3918 2HB  PHE A 251       2.231   8.116  12.048  1.00  0.00           H  
ATOM   3919  HD1 PHE A 251       2.416   6.511   9.496  1.00  0.00           H  
ATOM   3920  HD2 PHE A 251       5.421   8.085  12.094  1.00  0.00           H  
ATOM   3921  HE1 PHE A 251       3.961   4.712   8.798  1.00  0.00           H  
ATOM   3922  HE2 PHE A 251       6.969   6.289  11.396  1.00  0.00           H  
ATOM   3923  HZ  PHE A 251       6.237   4.600   9.748  1.00  0.00           H  
ATOM   3924  N   HIS A 252       0.764  10.907  11.182  1.00  0.00           N  
ATOM   3925  CA  HIS A 252      -0.452  11.558  11.731  1.00  0.00           C  
ATOM   3926  C   HIS A 252      -1.500  11.720  10.610  1.00  0.00           C  
ATOM   3927  O   HIS A 252      -2.670  11.386  10.790  1.00  0.00           O  
ATOM   3928  CB  HIS A 252      -0.122  12.923  12.342  1.00  0.00           C  
ATOM   3929  CG  HIS A 252      -1.263  13.538  13.092  1.00  0.00           C  
ATOM   3930  CD2 HIS A 252      -1.949  14.686  12.888  1.00  0.00           C  
ATOM   3931  ND1 HIS A 252      -1.823  12.949  14.207  1.00  0.00           N  
ATOM   3932  CE1 HIS A 252      -2.805  13.712  14.657  1.00  0.00           C  
ATOM   3933  NE2 HIS A 252      -2.902  14.770  13.874  1.00  0.00           N  
ATOM   3934  H   HIS A 252       1.634  11.419  11.171  1.00  0.00           H  
ATOM   3935  HA  HIS A 252      -0.869  10.939  12.525  1.00  0.00           H  
ATOM   3936 1HB  HIS A 252       0.721  12.822  13.027  1.00  0.00           H  
ATOM   3937 2HB  HIS A 252       0.178  13.612  11.554  1.00  0.00           H  
ATOM   3938  HD1 HIS A 252      -1.496  12.123  14.667  1.00  0.00           H  
ATOM   3939  HD2 HIS A 252      -1.870  15.473  12.137  1.00  0.00           H  
ATOM   3940  HE1 HIS A 252      -3.376  13.419  15.537  1.00  0.00           H  
ATOM   3941  N   TRP A 253      -1.075  12.137   9.414  1.00  0.00           N  
ATOM   3942  CA  TRP A 253      -2.024  12.257   8.290  1.00  0.00           C  
ATOM   3943  C   TRP A 253      -2.607  10.891   7.953  1.00  0.00           C  
ATOM   3944  O   TRP A 253      -3.840  10.772   7.789  1.00  0.00           O  
ATOM   3945  CB  TRP A 253      -1.340  12.843   7.054  1.00  0.00           C  
ATOM   3946  CG  TRP A 253      -2.300  13.293   5.995  1.00  0.00           C  
ATOM   3947  CD1 TRP A 253      -2.962  14.483   5.947  1.00  0.00           C  
ATOM   3948  CD2 TRP A 253      -2.712  12.557   4.818  1.00  0.00           C  
ATOM   3949  CE2 TRP A 253      -3.614  13.369   4.125  1.00  0.00           C  
ATOM   3950  CE3 TRP A 253      -2.392  11.294   4.305  1.00  0.00           C  
ATOM   3951  NE1 TRP A 253      -3.756  14.538   4.828  1.00  0.00           N  
ATOM   3952  CZ2 TRP A 253      -4.207  12.961   2.940  1.00  0.00           C  
ATOM   3953  CZ3 TRP A 253      -2.986  10.886   3.116  1.00  0.00           C  
ATOM   3954  CH2 TRP A 253      -3.869  11.699   2.451  1.00  0.00           C  
ATOM   3955  H   TRP A 253      -0.104  12.373   9.266  1.00  0.00           H  
ATOM   3956  HA  TRP A 253      -2.856  12.886   8.606  1.00  0.00           H  
ATOM   3957 1HB  TRP A 253      -0.728  13.697   7.347  1.00  0.00           H  
ATOM   3958 2HB  TRP A 253      -0.674  12.098   6.619  1.00  0.00           H  
ATOM   3959  HD1 TRP A 253      -2.875  15.275   6.689  1.00  0.00           H  
ATOM   3960  HE1 TRP A 253      -4.348  15.312   4.565  1.00  0.00           H  
ATOM   3961  HE3 TRP A 253      -1.689  10.646   4.827  1.00  0.00           H  
ATOM   3962  HZ2 TRP A 253      -4.911  13.593   2.398  1.00  0.00           H  
ATOM   3963  HZ3 TRP A 253      -2.732   9.901   2.724  1.00  0.00           H  
ATOM   3964  HH2 TRP A 253      -4.316  11.348   1.521  1.00  0.00           H  
ATOM   3965  N   ALA A 254      -1.759   9.876   7.864  1.00  0.00           N  
ATOM   3966  CA  ALA A 254      -2.202   8.497   7.511  1.00  0.00           C  
ATOM   3967  C   ALA A 254      -3.210   7.991   8.563  1.00  0.00           C  
ATOM   3968  O   ALA A 254      -4.217   7.346   8.203  1.00  0.00           O  
ATOM   3969  CB  ALA A 254      -0.996   7.616   7.353  1.00  0.00           C  
ATOM   3970  H   ALA A 254      -0.780  10.048   8.041  1.00  0.00           H  
ATOM   3971  HA  ALA A 254      -2.742   8.546   6.565  1.00  0.00           H  
ATOM   3972 1HB  ALA A 254      -1.313   6.606   7.094  1.00  0.00           H  
ATOM   3973 2HB  ALA A 254      -0.359   8.010   6.560  1.00  0.00           H  
ATOM   3974 3HB  ALA A 254      -0.438   7.593   8.288  1.00  0.00           H  
ATOM   3975  N   LYS A 255      -2.971   8.288   9.837  1.00  0.00           N  
ATOM   3976  CA  LYS A 255      -3.895   7.843  10.910  1.00  0.00           C  
ATOM   3977  C   LYS A 255      -5.265   8.496  10.716  1.00  0.00           C  
ATOM   3978  O   LYS A 255      -6.314   7.847  10.975  1.00  0.00           O  
ATOM   3979  CB  LYS A 255      -3.341   8.183  12.294  1.00  0.00           C  
ATOM   3980  CG  LYS A 255      -4.106   7.553  13.451  1.00  0.00           C  
ATOM   3981  CD  LYS A 255      -5.169   8.499  13.990  1.00  0.00           C  
ATOM   3982  CE  LYS A 255      -6.010   7.830  15.067  1.00  0.00           C  
ATOM   3983  NZ  LYS A 255      -7.021   8.760  15.640  1.00  0.00           N1+
ATOM   3984  H   LYS A 255      -2.151   8.824  10.085  1.00  0.00           H  
ATOM   3985  HA  LYS A 255      -4.011   6.761  10.840  1.00  0.00           H  
ATOM   3986 1HB  LYS A 255      -2.303   7.855  12.362  1.00  0.00           H  
ATOM   3987 2HB  LYS A 255      -3.352   9.264  12.435  1.00  0.00           H  
ATOM   3988 1HG  LYS A 255      -4.586   6.635  13.112  1.00  0.00           H  
ATOM   3989 2HG  LYS A 255      -3.412   7.305  14.253  1.00  0.00           H  
ATOM   3990 1HD  LYS A 255      -4.690   9.384  14.411  1.00  0.00           H  
ATOM   3991 2HD  LYS A 255      -5.823   8.813  13.176  1.00  0.00           H  
ATOM   3992 1HE  LYS A 255      -6.525   6.969  14.645  1.00  0.00           H  
ATOM   3993 2HE  LYS A 255      -5.361   7.480  15.870  1.00  0.00           H  
ATOM   3994 1HZ  LYS A 255      -7.557   8.280  16.350  1.00  0.00           H  
ATOM   3995 2HZ  LYS A 255      -6.554   9.555  16.052  1.00  0.00           H  
ATOM   3996 3HZ  LYS A 255      -7.641   9.076  14.909  1.00  0.00           H  
ATOM   3997  N   ARG A 256      -5.278   9.761  10.283  1.00  0.00           N  
ATOM   3998  CA  ARG A 256      -6.540  10.526  10.091  1.00  0.00           C  
ATOM   3999  C   ARG A 256      -7.268  10.075   8.826  1.00  0.00           C  
ATOM   4000  O   ARG A 256      -8.510  10.127   8.831  1.00  0.00           O  
ATOM   4001  CB  ARG A 256      -6.243  12.025  10.057  1.00  0.00           C  
ATOM   4002  CG  ARG A 256      -5.813  12.565  11.414  1.00  0.00           C  
ATOM   4003  CD  ARG A 256      -5.469  14.027  11.395  1.00  0.00           C  
ATOM   4004  NE  ARG A 256      -4.278  14.342  10.621  1.00  0.00           N  
ATOM   4005  CZ  ARG A 256      -4.070  15.458   9.904  1.00  0.00           C  
ATOM   4006  NH1 ARG A 256      -4.984  16.415   9.858  1.00  0.00           N1+
ATOM   4007  NH2 ARG A 256      -2.945  15.578   9.177  1.00  0.00           N  
ATOM   4008  H   ARG A 256      -4.395  10.210  10.081  1.00  0.00           H  
ATOM   4009  HA  ARG A 256      -7.203  10.316  10.931  1.00  0.00           H  
ATOM   4010 1HB  ARG A 256      -5.455  12.223   9.333  1.00  0.00           H  
ATOM   4011 2HB  ARG A 256      -7.132  12.565   9.729  1.00  0.00           H  
ATOM   4012 1HG  ARG A 256      -6.621  12.429  12.133  1.00  0.00           H  
ATOM   4013 2HG  ARG A 256      -4.928  12.026  11.756  1.00  0.00           H  
ATOM   4014 1HD  ARG A 256      -6.294  14.589  10.959  1.00  0.00           H  
ATOM   4015 2HD  ARG A 256      -5.292  14.373  12.413  1.00  0.00           H  
ATOM   4016  HE  ARG A 256      -3.528  13.663  10.615  1.00  0.00           H  
ATOM   4017 1HH1 ARG A 256      -5.851  16.310  10.366  1.00  0.00           H  
ATOM   4018 2HH1 ARG A 256      -4.815  17.249   9.315  1.00  0.00           H  
ATOM   4019 1HH2 ARG A 256      -2.264  14.830   9.173  1.00  0.00           H  
ATOM   4020 2HH2 ARG A 256      -2.781  16.413   8.636  1.00  0.00           H  
ATOM   4021  N   ASN A 257      -6.552   9.613   7.801  1.00  0.00           N  
ATOM   4022  CA  ASN A 257      -7.132   9.212   6.499  1.00  0.00           C  
ATOM   4023  C   ASN A 257      -6.538   7.889   6.055  1.00  0.00           C  
ATOM   4024  O   ASN A 257      -5.798   7.789   5.059  1.00  0.00           O  
ATOM   4025  CB  ASN A 257      -6.907  10.276   5.441  1.00  0.00           C  
ATOM   4026  CG  ASN A 257      -7.540  11.592   5.802  1.00  0.00           C  
ATOM   4027  ND2 ASN A 257      -6.758  12.483   6.356  1.00  0.00           N  
ATOM   4028  OD1 ASN A 257      -8.738  11.801   5.578  1.00  0.00           O  
ATOM   4029  H   ASN A 257      -5.554   9.538   7.939  1.00  0.00           H  
ATOM   4030  HA  ASN A 257      -8.211   9.102   6.619  1.00  0.00           H  
ATOM   4031 1HB  ASN A 257      -5.837  10.428   5.298  1.00  0.00           H  
ATOM   4032 2HB  ASN A 257      -7.319   9.937   4.490  1.00  0.00           H  
ATOM   4033 1HD2 ASN A 257      -7.124  13.377   6.617  1.00  0.00           H  
ATOM   4034 2HD2 ASN A 257      -5.795  12.271   6.518  1.00  0.00           H  
ATOM   4035  N   PRO A 258      -6.802   6.804   6.818  1.00  0.00           N  
ATOM   4036  CA  PRO A 258      -6.279   5.491   6.439  1.00  0.00           C  
ATOM   4037  C   PRO A 258      -6.648   5.105   5.009  1.00  0.00           C  
ATOM   4038  O   PRO A 258      -5.841   4.462   4.327  1.00  0.00           O  
ATOM   4039  CB  PRO A 258      -6.942   4.558   7.458  1.00  0.00           C  
ATOM   4040  CG  PRO A 258      -7.177   5.424   8.648  1.00  0.00           C  
ATOM   4041  CD  PRO A 258      -7.594   6.750   8.070  1.00  0.00           C  
ATOM   4042  HA  PRO A 258      -5.183   5.496   6.539  1.00  0.00           H  
ATOM   4043 1HB  PRO A 258      -7.872   4.145   7.040  1.00  0.00           H  
ATOM   4044 2HB  PRO A 258      -6.280   3.706   7.674  1.00  0.00           H  
ATOM   4045 1HG  PRO A 258      -7.949   4.981   9.293  1.00  0.00           H  
ATOM   4046 2HG  PRO A 258      -6.260   5.495   9.253  1.00  0.00           H  
ATOM   4047 1HD  PRO A 258      -8.677   6.740   7.873  1.00  0.00           H  
ATOM   4048 2HD  PRO A 258      -7.334   7.555   8.773  1.00  0.00           H  
ATOM   4049  N   GLU A 259      -7.818   5.548   4.515  1.00  0.00           N  
ATOM   4050  CA  GLU A 259      -8.346   5.106   3.203  1.00  0.00           C  
ATOM   4051  C   GLU A 259      -7.653   5.826   2.047  1.00  0.00           C  
ATOM   4052  O   GLU A 259      -7.825   5.410   0.885  1.00  0.00           O  
ATOM   4053  CB  GLU A 259      -9.855   5.347   3.122  1.00  0.00           C  
ATOM   4054  CG  GLU A 259     -10.679   4.503   4.085  1.00  0.00           C  
ATOM   4055  CD  GLU A 259     -12.153   4.781   3.992  1.00  0.00           C  
ATOM   4056  OE1 GLU A 259     -12.532   5.625   3.215  1.00  0.00           O  
ATOM   4057  OE2 GLU A 259     -12.902   4.149   4.700  1.00  0.00           O1-
ATOM   4058  H   GLU A 259      -8.351   6.207   5.064  1.00  0.00           H  
ATOM   4059  HA  GLU A 259      -8.162   4.036   3.098  1.00  0.00           H  
ATOM   4060 1HB  GLU A 259     -10.068   6.395   3.331  1.00  0.00           H  
ATOM   4061 2HB  GLU A 259     -10.204   5.136   2.111  1.00  0.00           H  
ATOM   4062 1HG  GLU A 259     -10.506   3.449   3.867  1.00  0.00           H  
ATOM   4063 2HG  GLU A 259     -10.341   4.696   5.102  1.00  0.00           H  
ATOM   4064  N   ARG A 260      -6.843   6.836   2.331  1.00  0.00           N  
ATOM   4065  CA  ARG A 260      -6.111   7.598   1.310  1.00  0.00           C  
ATOM   4066  C   ARG A 260      -4.628   7.209   1.300  1.00  0.00           C  
ATOM   4067  O   ARG A 260      -3.910   7.880   0.595  1.00  0.00           O  
ATOM   4068  CB  ARG A 260      -6.291   9.092   1.567  1.00  0.00           C  
ATOM   4069  CG  ARG A 260      -7.732   9.538   1.364  1.00  0.00           C  
ATOM   4070  CD  ARG A 260      -7.954  10.974   1.725  1.00  0.00           C  
ATOM   4071  NE  ARG A 260      -7.217  11.880   0.844  1.00  0.00           N  
ATOM   4072  CZ  ARG A 260      -7.170  13.187   0.999  1.00  0.00           C  
ATOM   4073  NH1 ARG A 260      -7.774  13.778   2.024  1.00  0.00           N1+
ATOM   4074  NH2 ARG A 260      -6.521  13.910   0.105  1.00  0.00           N  
ATOM   4075  H   ARG A 260      -6.733   7.085   3.304  1.00  0.00           H  
ATOM   4076  HA  ARG A 260      -6.523   7.351   0.331  1.00  0.00           H  
ATOM   4077 1HB  ARG A 260      -5.987   9.324   2.587  1.00  0.00           H  
ATOM   4078 2HB  ARG A 260      -5.645   9.658   0.896  1.00  0.00           H  
ATOM   4079 1HG  ARG A 260      -8.007   9.413   0.317  1.00  0.00           H  
ATOM   4080 2HG  ARG A 260      -8.391   8.933   1.987  1.00  0.00           H  
ATOM   4081 1HD  ARG A 260      -9.015  11.209   1.644  1.00  0.00           H  
ATOM   4082 2HD  ARG A 260      -7.622  11.147   2.748  1.00  0.00           H  
ATOM   4083  HE  ARG A 260      -6.712  11.474   0.068  1.00  0.00           H  
ATOM   4084 1HH1 ARG A 260      -8.281  13.224   2.700  1.00  0.00           H  
ATOM   4085 2HH1 ARG A 260      -7.728  14.782   2.127  1.00  0.00           H  
ATOM   4086 1HH2 ARG A 260      -6.072  13.460  -0.681  1.00  0.00           H  
ATOM   4087 2HH2 ARG A 260      -6.474  14.913   0.206  1.00  0.00           H  
ATOM   4088  N   VAL A 261      -4.196   6.214   2.063  1.00  0.00           N  
ATOM   4089  CA  VAL A 261      -2.759   5.828   2.002  1.00  0.00           C  
ATOM   4090  C   VAL A 261      -2.701   4.356   1.641  1.00  0.00           C  
ATOM   4091  O   VAL A 261      -3.193   3.498   2.441  1.00  0.00           O  
ATOM   4092  CB  VAL A 261      -2.043   6.065   3.345  1.00  0.00           C  
ATOM   4093  CG1 VAL A 261      -0.594   5.610   3.264  1.00  0.00           C  
ATOM   4094  CG2 VAL A 261      -2.126   7.535   3.724  1.00  0.00           C  
ATOM   4095  H   VAL A 261      -4.814   5.712   2.684  1.00  0.00           H  
ATOM   4096  HA  VAL A 261      -2.282   6.396   1.201  1.00  0.00           H  
ATOM   4097  HB  VAL A 261      -2.527   5.462   4.114  1.00  0.00           H  
ATOM   4098 1HG1 VAL A 261      -0.103   5.784   4.222  1.00  0.00           H  
ATOM   4099 2HG1 VAL A 261      -0.559   4.546   3.027  1.00  0.00           H  
ATOM   4100 3HG1 VAL A 261      -0.079   6.173   2.486  1.00  0.00           H  
ATOM   4101 1HG2 VAL A 261      -1.619   7.695   4.675  1.00  0.00           H  
ATOM   4102 2HG2 VAL A 261      -1.648   8.138   2.952  1.00  0.00           H  
ATOM   4103 3HG2 VAL A 261      -3.172   7.829   3.817  1.00  0.00           H  
ATOM   4104  N   LYS A 262      -2.059   4.029   0.532  1.00  0.00           N  
ATOM   4105  CA  LYS A 262      -1.951   2.643  -0.010  1.00  0.00           C  
ATOM   4106  C   LYS A 262      -0.662   1.977   0.443  1.00  0.00           C  
ATOM   4107  O   LYS A 262      -0.369   0.901  -0.054  1.00  0.00           O  
ATOM   4108  CB  LYS A 262      -2.017   2.642  -1.538  1.00  0.00           C  
ATOM   4109  CG  LYS A 262      -3.373   3.035  -2.109  1.00  0.00           C  
ATOM   4110  CD  LYS A 262      -4.361   1.881  -2.033  1.00  0.00           C  
ATOM   4111  CE  LYS A 262      -5.617   2.171  -2.842  1.00  0.00           C  
ATOM   4112  NZ  LYS A 262      -5.327   2.287  -4.297  1.00  0.00           N1+
ATOM   4113  H   LYS A 262      -1.619   4.789   0.032  1.00  0.00           H  
ATOM   4114  HA  LYS A 262      -2.737   2.034   0.438  1.00  0.00           H  
ATOM   4115 1HB  LYS A 262      -1.274   3.333  -1.935  1.00  0.00           H  
ATOM   4116 2HB  LYS A 262      -1.773   1.647  -1.912  1.00  0.00           H  
ATOM   4117 1HG  LYS A 262      -3.773   3.881  -1.548  1.00  0.00           H  
ATOM   4118 2HG  LYS A 262      -3.257   3.335  -3.150  1.00  0.00           H  
ATOM   4119 1HD  LYS A 262      -3.892   0.974  -2.418  1.00  0.00           H  
ATOM   4120 2HD  LYS A 262      -4.642   1.710  -0.994  1.00  0.00           H  
ATOM   4121 1HE  LYS A 262      -6.340   1.371  -2.690  1.00  0.00           H  
ATOM   4122 2HE  LYS A 262      -6.063   3.104  -2.498  1.00  0.00           H  
ATOM   4123 1HZ  LYS A 262      -6.183   2.480  -4.797  1.00  0.00           H  
ATOM   4124 2HZ  LYS A 262      -4.670   3.039  -4.451  1.00  0.00           H  
ATOM   4125 3HZ  LYS A 262      -4.930   1.421  -4.632  1.00  0.00           H  
ATOM   4126  N   GLY A 263       0.144   2.651   1.272  1.00  0.00           N  
ATOM   4127  CA  GLY A 263       1.377   2.088   1.789  1.00  0.00           C  
ATOM   4128  C   GLY A 263       2.222   3.204   2.368  1.00  0.00           C  
ATOM   4129  O   GLY A 263       2.061   4.354   1.949  1.00  0.00           O  
ATOM   4130  H   GLY A 263      -0.122   3.587   1.544  1.00  0.00           H  
ATOM   4131 1HA  GLY A 263       1.146   1.342   2.549  1.00  0.00           H  
ATOM   4132 2HA  GLY A 263       1.907   1.576   0.987  1.00  0.00           H  
ATOM   4133  N   ILE A 264       3.055   2.865   3.333  1.00  0.00           N  
ATOM   4134  CA  ILE A 264       3.991   3.850   3.924  1.00  0.00           C  
ATOM   4135  C   ILE A 264       5.367   3.232   3.981  1.00  0.00           C  
ATOM   4136  O   ILE A 264       5.545   2.247   4.702  1.00  0.00           O  
ATOM   4137  CB  ILE A 264       3.561   4.284   5.338  1.00  0.00           C  
ATOM   4138  CG1 ILE A 264       2.105   4.756   5.332  1.00  0.00           C  
ATOM   4139  CG2 ILE A 264       4.477   5.380   5.859  1.00  0.00           C  
ATOM   4140  CD1 ILE A 264       1.554   5.056   6.707  1.00  0.00           C  
ATOM   4141  H   ILE A 264       3.057   1.915   3.677  1.00  0.00           H  
ATOM   4142  HA  ILE A 264       4.034   4.722   3.272  1.00  0.00           H  
ATOM   4143  HB  ILE A 264       3.613   3.429   6.012  1.00  0.00           H  
ATOM   4144 1HG1 ILE A 264       2.017   5.657   4.725  1.00  0.00           H  
ATOM   4145 2HG1 ILE A 264       1.477   3.992   4.873  1.00  0.00           H  
ATOM   4146 1HG2 ILE A 264       4.159   5.676   6.859  1.00  0.00           H  
ATOM   4147 2HG2 ILE A 264       5.501   5.010   5.899  1.00  0.00           H  
ATOM   4148 3HG2 ILE A 264       4.429   6.242   5.194  1.00  0.00           H  
ATOM   4149 1HD1 ILE A 264       0.518   5.384   6.621  1.00  0.00           H  
ATOM   4150 2HD1 ILE A 264       1.600   4.156   7.322  1.00  0.00           H  
ATOM   4151 3HD1 ILE A 264       2.146   5.843   7.172  1.00  0.00           H  
ATOM   4152  N   ALA A 265       6.333   3.872   3.337  1.00  0.00           N  
ATOM   4153  CA  ALA A 265       7.768   3.572   3.452  1.00  0.00           C  
ATOM   4154  C   ALA A 265       8.338   4.592   4.427  1.00  0.00           C  
ATOM   4155  O   ALA A 265       8.019   5.777   4.340  1.00  0.00           O  
ATOM   4156  CB  ALA A 265       8.472   3.588   2.112  1.00  0.00           C  
ATOM   4157  H   ALA A 265       6.034   4.620   2.727  1.00  0.00           H  
ATOM   4158  HA  ALA A 265       7.872   2.572   3.873  1.00  0.00           H  
ATOM   4159 1HB  ALA A 265       9.529   3.361   2.254  1.00  0.00           H  
ATOM   4160 2HB  ALA A 265       8.025   2.841   1.457  1.00  0.00           H  
ATOM   4161 3HB  ALA A 265       8.371   4.573   1.660  1.00  0.00           H  
ATOM   4162  N   PHE A 266       9.142   4.134   5.373  1.00  0.00           N  
ATOM   4163  CA  PHE A 266       9.633   5.008   6.445  1.00  0.00           C  
ATOM   4164  C   PHE A 266      10.990   4.550   6.912  1.00  0.00           C  
ATOM   4165  O   PHE A 266      11.427   3.406   6.681  1.00  0.00           O  
ATOM   4166  CB  PHE A 266       8.612   5.097   7.580  1.00  0.00           C  
ATOM   4167  CG  PHE A 266       8.150   3.763   8.126  1.00  0.00           C  
ATOM   4168  CD1 PHE A 266       7.096   3.117   7.509  1.00  0.00           C  
ATOM   4169  CD2 PHE A 266       8.714   3.190   9.256  1.00  0.00           C  
ATOM   4170  CE1 PHE A 266       6.621   1.904   8.001  1.00  0.00           C  
ATOM   4171  CE2 PHE A 266       8.235   1.967   9.736  1.00  0.00           C  
ATOM   4172  CZ  PHE A 266       7.187   1.346   9.117  1.00  0.00           C  
ATOM   4173  H   PHE A 266       9.425   3.164   5.361  1.00  0.00           H  
ATOM   4174  HA  PHE A 266       9.784   6.008   6.035  1.00  0.00           H  
ATOM   4175 1HB  PHE A 266       9.037   5.662   8.408  1.00  0.00           H  
ATOM   4176 2HB  PHE A 266       7.730   5.635   7.235  1.00  0.00           H  
ATOM   4177  HD1 PHE A 266       6.637   3.566   6.629  1.00  0.00           H  
ATOM   4178  HD2 PHE A 266       9.551   3.681   9.754  1.00  0.00           H  
ATOM   4179  HE1 PHE A 266       5.799   1.398   7.497  1.00  0.00           H  
ATOM   4180  HE2 PHE A 266       8.701   1.508  10.608  1.00  0.00           H  
ATOM   4181  HZ  PHE A 266       6.801   0.408   9.514  1.00  0.00           H  
ATOM   4182  N   MET A 267      11.713   5.508   7.453  1.00  0.00           N  
ATOM   4183  CA  MET A 267      13.027   5.237   8.054  1.00  0.00           C  
ATOM   4184  C   MET A 267      13.248   6.216   9.199  1.00  0.00           C  
ATOM   4185  O   MET A 267      12.711   7.318   9.127  1.00  0.00           O  
ATOM   4186  CB  MET A 267      14.142   5.353   7.016  1.00  0.00           C  
ATOM   4187  CG  MET A 267      14.456   6.779   6.585  1.00  0.00           C  
ATOM   4188  SD  MET A 267      15.307   6.853   4.996  1.00  0.00           S  
ATOM   4189  CE  MET A 267      13.934   6.643   3.867  1.00  0.00           C  
ATOM   4190  H   MET A 267      11.356   6.453   7.457  1.00  0.00           H  
ATOM   4191  HA  MET A 267      13.029   4.217   8.437  1.00  0.00           H  
ATOM   4192 1HB  MET A 267      15.056   4.915   7.414  1.00  0.00           H  
ATOM   4193 2HB  MET A 267      13.869   4.787   6.124  1.00  0.00           H  
ATOM   4194 1HG  MET A 267      13.530   7.347   6.507  1.00  0.00           H  
ATOM   4195 2HG  MET A 267      15.086   7.255   7.336  1.00  0.00           H  
ATOM   4196 1HE  MET A 267      14.301   6.667   2.840  1.00  0.00           H  
ATOM   4197 2HE  MET A 267      13.449   5.685   4.058  1.00  0.00           H  
ATOM   4198 3HE  MET A 267      13.215   7.449   4.014  1.00  0.00           H  
ATOM   4199  N   GLU A 268      14.031   5.826  10.217  1.00  0.00           N  
ATOM   4200  CA  GLU A 268      14.469   6.730  11.305  1.00  0.00           C  
ATOM   4201  C   GLU A 268      13.326   7.709  11.569  1.00  0.00           C  
ATOM   4202  O   GLU A 268      13.473   8.928  11.338  1.00  0.00           O  
ATOM   4203  CB  GLU A 268      15.817   7.375  10.919  1.00  0.00           C  
ATOM   4204  CG  GLU A 268      16.961   6.388  11.111  1.00  0.00           C  
ATOM   4205  CD  GLU A 268      17.407   6.299  12.566  1.00  0.00           C  
ATOM   4206  OE1 GLU A 268      17.486   7.381  13.186  1.00  0.00           O  
ATOM   4207  OE2 GLU A 268      17.686   5.170  13.021  1.00  0.00           O1-
ATOM   4208  H   GLU A 268      14.329   4.861  10.229  1.00  0.00           H  
ATOM   4209  HA  GLU A 268      14.601   6.141  12.213  1.00  0.00           H  
ATOM   4210 1HB  GLU A 268      15.780   7.701   9.879  1.00  0.00           H  
ATOM   4211 2HB  GLU A 268      15.986   8.260  11.533  1.00  0.00           H  
ATOM   4212 1HG  GLU A 268      16.638   5.404  10.774  1.00  0.00           H  
ATOM   4213 2HG  GLU A 268      17.801   6.697  10.490  1.00  0.00           H  
ATOM   4214  N   PHE A 269      12.195   7.132  11.945  1.00  0.00           N  
ATOM   4215  CA  PHE A 269      10.946   7.871  12.149  1.00  0.00           C  
ATOM   4216  C   PHE A 269      10.783   8.226  13.634  1.00  0.00           C  
ATOM   4217  O   PHE A 269      11.431   7.638  14.557  1.00  0.00           O  
ATOM   4218  CB  PHE A 269       9.747   7.049  11.671  1.00  0.00           C  
ATOM   4219  CG  PHE A 269       9.514   5.798  12.469  1.00  0.00           C  
ATOM   4220  CD1 PHE A 269       8.698   5.815  13.590  1.00  0.00           C  
ATOM   4221  CD2 PHE A 269      10.111   4.601  12.101  1.00  0.00           C  
ATOM   4222  CE1 PHE A 269       8.482   4.664  14.325  1.00  0.00           C  
ATOM   4223  CE2 PHE A 269       9.896   3.449  12.833  1.00  0.00           C  
ATOM   4224  CZ  PHE A 269       9.081   3.482  13.946  1.00  0.00           C  
ATOM   4225  H   PHE A 269      12.206   6.133  12.097  1.00  0.00           H  
ATOM   4226  HA  PHE A 269      11.010   8.814  11.604  1.00  0.00           H  
ATOM   4227 1HB  PHE A 269       8.846   7.658  11.722  1.00  0.00           H  
ATOM   4228 2HB  PHE A 269       9.893   6.766  10.629  1.00  0.00           H  
ATOM   4229  HD1 PHE A 269       8.223   6.750  13.889  1.00  0.00           H  
ATOM   4230  HD2 PHE A 269      10.755   4.576  11.221  1.00  0.00           H  
ATOM   4231  HE1 PHE A 269       7.839   4.692  15.204  1.00  0.00           H  
ATOM   4232  HE2 PHE A 269      10.371   2.515  12.532  1.00  0.00           H  
ATOM   4233  HZ  PHE A 269       8.913   2.575  14.525  1.00  0.00           H  
ATOM   4234  N   ILE A 270       9.897   9.174  13.878  1.00  0.00           N  
ATOM   4235  CA  ILE A 270       9.670   9.768  15.218  1.00  0.00           C  
ATOM   4236  C   ILE A 270       8.825   8.772  16.014  1.00  0.00           C  
ATOM   4237  O   ILE A 270       7.729   8.410  15.566  1.00  0.00           O  
ATOM   4238  CB  ILE A 270       8.956  11.130  15.140  1.00  0.00           C  
ATOM   4239  CG1 ILE A 270       9.757  12.104  14.272  1.00  0.00           C  
ATOM   4240  CG2 ILE A 270       8.747  11.702  16.533  1.00  0.00           C  
ATOM   4241  CD1 ILE A 270      11.178  12.315  14.743  1.00  0.00           C  
ATOM   4242  H   ILE A 270       9.351   9.502  13.095  1.00  0.00           H  
ATOM   4243  HA  ILE A 270      10.634   9.893  15.709  1.00  0.00           H  
ATOM   4244  HB  ILE A 270       7.986  11.005  14.659  1.00  0.00           H  
ATOM   4245 1HG1 ILE A 270       9.789  11.736  13.247  1.00  0.00           H  
ATOM   4246 2HG1 ILE A 270       9.257  13.072  14.255  1.00  0.00           H  
ATOM   4247 1HG2 ILE A 270       8.242  12.665  16.459  1.00  0.00           H  
ATOM   4248 2HG2 ILE A 270       8.137  11.016  17.120  1.00  0.00           H  
ATOM   4249 3HG2 ILE A 270       9.713  11.836  17.020  1.00  0.00           H  
ATOM   4250 1HD1 ILE A 270      11.681  13.017  14.078  1.00  0.00           H  
ATOM   4251 2HD1 ILE A 270      11.169  12.717  15.757  1.00  0.00           H  
ATOM   4252 3HD1 ILE A 270      11.709  11.364  14.734  1.00  0.00           H  
ATOM   4253  N   ARG A 271       9.302   8.409  17.203  1.00  0.00           N  
ATOM   4254  CA  ARG A 271       8.671   7.447  18.135  1.00  0.00           C  
ATOM   4255  C   ARG A 271       8.824   8.027  19.533  1.00  0.00           C  
ATOM   4256  O   ARG A 271       9.684   8.875  19.764  1.00  0.00           O  
ATOM   4257  CB  ARG A 271       9.318   6.072  18.065  1.00  0.00           C  
ATOM   4258  CG  ARG A 271      10.771   6.025  18.509  1.00  0.00           C  
ATOM   4259  CD  ARG A 271      11.282   4.632  18.572  1.00  0.00           C  
ATOM   4260  NE  ARG A 271      12.675   4.583  18.984  1.00  0.00           N  
ATOM   4261  CZ  ARG A 271      13.095   4.586  20.265  1.00  0.00           C  
ATOM   4262  NH1 ARG A 271      12.218   4.636  21.243  1.00  0.00           N1+
ATOM   4263  NH2 ARG A 271      14.387   4.539  20.537  1.00  0.00           N  
ATOM   4264  H   ARG A 271      10.174   8.847  17.464  1.00  0.00           H  
ATOM   4265  HA  ARG A 271       7.624   7.329  17.854  1.00  0.00           H  
ATOM   4266 1HB  ARG A 271       8.760   5.375  18.689  1.00  0.00           H  
ATOM   4267 2HB  ARG A 271       9.274   5.701  17.040  1.00  0.00           H  
ATOM   4268 1HG  ARG A 271      11.386   6.584  17.802  1.00  0.00           H  
ATOM   4269 2HG  ARG A 271      10.864   6.469  19.500  1.00  0.00           H  
ATOM   4270 1HD  ARG A 271      10.694   4.061  19.289  1.00  0.00           H  
ATOM   4271 2HD  ARG A 271      11.202   4.170  17.588  1.00  0.00           H  
ATOM   4272  HE  ARG A 271      13.379   4.544  18.259  1.00  0.00           H  
ATOM   4273 1HH1 ARG A 271      11.230   4.672  21.035  1.00  0.00           H  
ATOM   4274 2HH1 ARG A 271      12.532   4.638  22.203  1.00  0.00           H  
ATOM   4275 1HH2 ARG A 271      15.061   4.500  19.785  1.00  0.00           H  
ATOM   4276 2HH2 ARG A 271      14.701   4.541  21.496  1.00  0.00           H  
ATOM   4277  N   PRO A 272       7.986   7.627  20.518  1.00  0.00           N  
ATOM   4278  CA  PRO A 272       8.218   8.070  21.886  1.00  0.00           C  
ATOM   4279  C   PRO A 272       9.607   7.625  22.360  1.00  0.00           C  
ATOM   4280  O   PRO A 272      10.014   6.528  22.047  1.00  0.00           O  
ATOM   4281  CB  PRO A 272       7.146   7.354  22.685  1.00  0.00           C  
ATOM   4282  CG  PRO A 272       6.104   7.013  21.681  1.00  0.00           C  
ATOM   4283  CD  PRO A 272       6.856   6.702  20.408  1.00  0.00           C  
ATOM   4284  HA  PRO A 272       8.080   9.160  21.942  1.00  0.00           H  
ATOM   4285 1HB  PRO A 272       7.572   6.466  23.175  1.00  0.00           H  
ATOM   4286 2HB  PRO A 272       6.769   8.011  23.482  1.00  0.00           H  
ATOM   4287 1HG  PRO A 272       5.508   6.156  22.028  1.00  0.00           H  
ATOM   4288 2HG  PRO A 272       5.407   7.854  21.555  1.00  0.00           H  
ATOM   4289 1HD  PRO A 272       7.171   5.649  20.415  1.00  0.00           H  
ATOM   4290 2HD  PRO A 272       6.212   6.909  19.541  1.00  0.00           H  
ATOM   4291  N   ILE A 273      10.327   8.511  23.031  1.00  0.00           N  
ATOM   4292  CA  ILE A 273      11.684   8.223  23.573  1.00  0.00           C  
ATOM   4293  C   ILE A 273      11.511   8.575  25.036  1.00  0.00           C  
ATOM   4294  O   ILE A 273      11.585   9.735  25.410  1.00  0.00           O  
ATOM   4295  CB  ILE A 273      12.806   9.054  22.924  1.00  0.00           C  
ATOM   4296  CG1 ILE A 273      12.830   8.828  21.410  1.00  0.00           C  
ATOM   4297  CG2 ILE A 273      14.151   8.702  23.540  1.00  0.00           C  
ATOM   4298  CD1 ILE A 273      13.846   9.679  20.682  1.00  0.00           C  
ATOM   4299  H   ILE A 273       9.923   9.426  23.175  1.00  0.00           H  
ATOM   4300  HA  ILE A 273      11.888   7.161  23.446  1.00  0.00           H  
ATOM   4301  HB  ILE A 273      12.611  10.114  23.081  1.00  0.00           H  
ATOM   4302 1HG1 ILE A 273      13.050   7.782  21.202  1.00  0.00           H  
ATOM   4303 2HG1 ILE A 273      11.846   9.043  20.994  1.00  0.00           H  
ATOM   4304 1HG2 ILE A 273      14.934   9.298  23.070  1.00  0.00           H  
ATOM   4305 2HG2 ILE A 273      14.129   8.913  24.608  1.00  0.00           H  
ATOM   4306 3HG2 ILE A 273      14.358   7.643  23.383  1.00  0.00           H  
ATOM   4307 1HD1 ILE A 273      13.803   9.463  19.614  1.00  0.00           H  
ATOM   4308 2HD1 ILE A 273      13.623  10.734  20.848  1.00  0.00           H  
ATOM   4309 3HD1 ILE A 273      14.844   9.455  21.057  1.00  0.00           H  
ATOM   4310  N   PRO A 274      11.133   7.600  25.885  1.00  0.00           N  
ATOM   4311  CA  PRO A 274      10.801   7.904  27.274  1.00  0.00           C  
ATOM   4312  C   PRO A 274      11.934   8.569  28.068  1.00  0.00           C  
ATOM   4313  O   PRO A 274      11.659   9.183  29.068  1.00  0.00           O  
ATOM   4314  CB  PRO A 274      10.474   6.516  27.835  1.00  0.00           C  
ATOM   4315  CG  PRO A 274      10.027   5.737  26.645  1.00  0.00           C  
ATOM   4316  CD  PRO A 274      10.926   6.205  25.532  1.00  0.00           C  
ATOM   4317  HA  PRO A 274       9.927   8.572  27.299  1.00  0.00           H  
ATOM   4318 1HB  PRO A 274      11.364   6.086  28.317  1.00  0.00           H  
ATOM   4319 2HB  PRO A 274       9.697   6.597  28.609  1.00  0.00           H  
ATOM   4320 1HG  PRO A 274      10.121   4.659  26.840  1.00  0.00           H  
ATOM   4321 2HG  PRO A 274       8.964   5.932  26.441  1.00  0.00           H  
ATOM   4322 1HD  PRO A 274      11.862   5.628  25.549  1.00  0.00           H  
ATOM   4323 2HD  PRO A 274      10.411   6.082  24.568  1.00  0.00           H  
ATOM   4324  N   THR A 275      13.180   8.422  27.629  1.00  0.00           N  
ATOM   4325  CA  THR A 275      14.360   8.968  28.344  1.00  0.00           C  
ATOM   4326  C   THR A 275      15.440   9.380  27.353  1.00  0.00           C  
ATOM   4327  O   THR A 275      15.681   8.659  26.371  1.00  0.00           O  
ATOM   4328  CB  THR A 275      14.943   7.949  29.341  1.00  0.00           C  
ATOM   4329  CG2 THR A 275      15.339   6.667  28.623  1.00  0.00           C  
ATOM   4330  OG1 THR A 275      16.095   8.509  29.983  1.00  0.00           O  
ATOM   4331  H   THR A 275      13.318   7.914  26.767  1.00  0.00           H  
ATOM   4332  HA  THR A 275      14.048   9.849  28.905  1.00  0.00           H  
ATOM   4333  HB  THR A 275      14.197   7.717  30.101  1.00  0.00           H  
ATOM   4334  HG1 THR A 275      16.225   8.085  30.834  1.00  0.00           H  
ATOM   4335 1HG2 THR A 275      15.749   5.959  29.344  1.00  0.00           H  
ATOM   4336 2HG2 THR A 275      14.463   6.232  28.144  1.00  0.00           H  
ATOM   4337 3HG2 THR A 275      16.092   6.892  27.868  1.00  0.00           H  
ATOM   4338  N   TRP A 276      16.215  10.402  27.713  1.00  0.00           N  
ATOM   4339  CA  TRP A 276      17.393  10.803  26.910  1.00  0.00           C  
ATOM   4340  C   TRP A 276      18.422   9.672  26.865  1.00  0.00           C  
ATOM   4341  O   TRP A 276      19.200   9.621  25.896  1.00  0.00           O  
ATOM   4342  CB  TRP A 276      18.042  12.062  27.487  1.00  0.00           C  
ATOM   4343  CG  TRP A 276      17.277  13.318  27.195  1.00  0.00           C  
ATOM   4344  CD1 TRP A 276      16.517  14.032  28.072  1.00  0.00           C  
ATOM   4345  CD2 TRP A 276      17.196  14.019  25.930  1.00  0.00           C  
ATOM   4346  CE2 TRP A 276      16.375  15.131  26.133  1.00  0.00           C  
ATOM   4347  CE3 TRP A 276      17.746  13.794  24.662  1.00  0.00           C  
ATOM   4348  NE1 TRP A 276      15.969  15.123  27.443  1.00  0.00           N  
ATOM   4349  CZ2 TRP A 276      16.084  16.023  25.113  1.00  0.00           C  
ATOM   4350  CZ3 TRP A 276      17.456  14.690  23.640  1.00  0.00           C  
ATOM   4351  CH2 TRP A 276      16.647  15.776  23.861  1.00  0.00           C  
ATOM   4352  H   TRP A 276      15.994  10.916  28.554  1.00  0.00           H  
ATOM   4353  HA  TRP A 276      17.073  10.956  25.879  1.00  0.00           H  
ATOM   4354 1HB  TRP A 276      18.134  11.961  28.569  1.00  0.00           H  
ATOM   4355 2HB  TRP A 276      19.048  12.172  27.083  1.00  0.00           H  
ATOM   4356  HD1 TRP A 276      16.366  13.774  29.119  1.00  0.00           H  
ATOM   4357  HE1 TRP A 276      15.364  15.808  27.874  1.00  0.00           H  
ATOM   4358  HE3 TRP A 276      18.391  12.935  24.482  1.00  0.00           H  
ATOM   4359  HZ2 TRP A 276      15.444  16.892  25.268  1.00  0.00           H  
ATOM   4360  HZ3 TRP A 276      17.887  14.508  22.655  1.00  0.00           H  
ATOM   4361  HH2 TRP A 276      16.440  16.459  23.036  1.00  0.00           H  
ATOM   4362  N   ASP A 277      18.389   8.708  27.800  1.00  0.00           N  
ATOM   4363  CA  ASP A 277      19.399   7.607  27.826  1.00  0.00           C  
ATOM   4364  C   ASP A 277      19.352   6.748  26.558  1.00  0.00           C  
ATOM   4365  O   ASP A 277      20.337   6.051  26.309  1.00  0.00           O  
ATOM   4366  CB  ASP A 277      19.186   6.708  29.046  1.00  0.00           C  
ATOM   4367  CG  ASP A 277      19.572   7.384  30.355  1.00  0.00           C  
ATOM   4368  OD1 ASP A 277      20.203   8.413  30.306  1.00  0.00           O  
ATOM   4369  OD2 ASP A 277      19.230   6.866  31.391  1.00  0.00           O1-
ATOM   4370  H   ASP A 277      17.664   8.727  28.503  1.00  0.00           H  
ATOM   4371  HA  ASP A 277      20.393   8.051  27.884  1.00  0.00           H  
ATOM   4372 1HB  ASP A 277      18.138   6.412  29.102  1.00  0.00           H  
ATOM   4373 2HB  ASP A 277      19.778   5.799  28.936  1.00  0.00           H  
ATOM   4374  N   GLU A 278      18.242   6.741  25.820  1.00  0.00           N  
ATOM   4375  CA  GLU A 278      18.069   5.921  24.594  1.00  0.00           C  
ATOM   4376  C   GLU A 278      18.815   6.579  23.416  1.00  0.00           C  
ATOM   4377  O   GLU A 278      19.061   5.870  22.419  1.00  0.00           O  
ATOM   4378  CB  GLU A 278      16.586   5.757  24.250  1.00  0.00           C  
ATOM   4379  CG  GLU A 278      15.813   4.865  25.211  1.00  0.00           C  
ATOM   4380  CD  GLU A 278      14.450   4.495  24.697  1.00  0.00           C  
ATOM   4381  OE1 GLU A 278      14.139   4.848  23.585  1.00  0.00           O  
ATOM   4382  OE2 GLU A 278      13.718   3.858  25.418  1.00  0.00           O1-
ATOM   4383  H   GLU A 278      17.484   7.334  26.127  1.00  0.00           H  
ATOM   4384  HA  GLU A 278      18.491   4.932  24.776  1.00  0.00           H  
ATOM   4385 1HB  GLU A 278      16.105   6.735  24.241  1.00  0.00           H  
ATOM   4386 2HB  GLU A 278      16.489   5.335  23.250  1.00  0.00           H  
ATOM   4387 1HG  GLU A 278      16.384   3.953  25.383  1.00  0.00           H  
ATOM   4388 2HG  GLU A 278      15.709   5.381  26.165  1.00  0.00           H  
ATOM   4389  N   TRP A 279      19.129   7.876  23.477  1.00  0.00           N  
ATOM   4390  CA  TRP A 279      19.832   8.567  22.368  1.00  0.00           C  
ATOM   4391  C   TRP A 279      21.286   8.094  22.376  1.00  0.00           C  
ATOM   4392  O   TRP A 279      21.919   8.037  23.445  1.00  0.00           O  
ATOM   4393  CB  TRP A 279      19.771  10.088  22.521  1.00  0.00           C  
ATOM   4394  CG  TRP A 279      18.481  10.685  22.046  1.00  0.00           C  
ATOM   4395  CD1 TRP A 279      17.364  10.911  22.793  1.00  0.00           C  
ATOM   4396  CD2 TRP A 279      18.168  11.140  20.708  1.00  0.00           C  
ATOM   4397  CE2 TRP A 279      16.856  11.620  20.737  1.00  0.00           C  
ATOM   4398  CE3 TRP A 279      18.885  11.179  19.506  1.00  0.00           C  
ATOM   4399  NE1 TRP A 279      16.380  11.471  22.015  1.00  0.00           N  
ATOM   4400  CZ2 TRP A 279      16.237  12.133  19.608  1.00  0.00           C  
ATOM   4401  CZ3 TRP A 279      18.265  11.695  18.374  1.00  0.00           C  
ATOM   4402  CH2 TRP A 279      16.976  12.160  18.425  1.00  0.00           C  
ATOM   4403  H   TRP A 279      18.878   8.400  24.303  1.00  0.00           H  
ATOM   4404  HA  TRP A 279      19.362   8.280  21.428  1.00  0.00           H  
ATOM   4405 1HB  TRP A 279      19.907  10.354  23.570  1.00  0.00           H  
ATOM   4406 2HB  TRP A 279      20.587  10.543  21.960  1.00  0.00           H  
ATOM   4407  HD1 TRP A 279      17.265  10.680  23.852  1.00  0.00           H  
ATOM   4408  HE1 TRP A 279      15.457  11.730  22.331  1.00  0.00           H  
ATOM   4409  HE3 TRP A 279      19.911  10.814  19.460  1.00  0.00           H  
ATOM   4410  HZ2 TRP A 279      15.213  12.507  19.628  1.00  0.00           H  
ATOM   4411  HZ3 TRP A 279      18.831  11.721  17.442  1.00  0.00           H  
ATOM   4412  HH2 TRP A 279      16.520  12.559  17.518  1.00  0.00           H  
ATOM   4413  N   PRO A 280      21.924   7.741  21.236  1.00  0.00           N  
ATOM   4414  CA  PRO A 280      23.355   7.463  21.260  1.00  0.00           C  
ATOM   4415  C   PRO A 280      24.215   8.549  21.918  1.00  0.00           C  
ATOM   4416  O   PRO A 280      23.947   9.745  21.749  1.00  0.00           O  
ATOM   4417  CB  PRO A 280      23.676   7.336  19.767  1.00  0.00           C  
ATOM   4418  CG  PRO A 280      22.396   6.880  19.156  1.00  0.00           C  
ATOM   4419  CD  PRO A 280      21.332   7.639  19.903  1.00  0.00           C  
ATOM   4420  HA  PRO A 280      23.531   6.516  21.793  1.00  0.00           H  
ATOM   4421 1HB  PRO A 280      24.017   8.304  19.372  1.00  0.00           H  
ATOM   4422 2HB  PRO A 280      24.499   6.621  19.619  1.00  0.00           H  
ATOM   4423 1HG  PRO A 280      22.392   7.097  18.077  1.00  0.00           H  
ATOM   4424 2HG  PRO A 280      22.291   5.790  19.261  1.00  0.00           H  
ATOM   4425 1HD  PRO A 280      21.185   8.623  19.434  1.00  0.00           H  
ATOM   4426 2HD  PRO A 280      20.396   7.062  19.898  1.00  0.00           H  
ATOM   4427  N   GLU A 281      25.248   8.144  22.678  1.00  0.00           N  
ATOM   4428  CA  GLU A 281      26.036   9.096  23.501  1.00  0.00           C  
ATOM   4429  C   GLU A 281      26.485  10.312  22.674  1.00  0.00           C  
ATOM   4430  O   GLU A 281      26.408  11.423  23.163  1.00  0.00           O  
ATOM   4431  CB  GLU A 281      27.260   8.402  24.101  1.00  0.00           C  
ATOM   4432  CG  GLU A 281      28.030   9.244  25.109  1.00  0.00           C  
ATOM   4433  CD  GLU A 281      27.202   9.629  26.303  1.00  0.00           C  
ATOM   4434  OE1 GLU A 281      26.153   9.058  26.484  1.00  0.00           O  
ATOM   4435  OE2 GLU A 281      27.619  10.495  27.036  1.00  0.00           O1-
ATOM   4436  H   GLU A 281      25.493   7.164  22.688  1.00  0.00           H  
ATOM   4437  HA  GLU A 281      25.388   9.498  24.281  1.00  0.00           H  
ATOM   4438 1HB  GLU A 281      26.950   7.484  24.600  1.00  0.00           H  
ATOM   4439 2HB  GLU A 281      27.949   8.124  23.303  1.00  0.00           H  
ATOM   4440 1HG  GLU A 281      28.898   8.681  25.449  1.00  0.00           H  
ATOM   4441 2HG  GLU A 281      28.387  10.146  24.615  1.00  0.00           H  
ATOM   4442  N   PHE A 282      26.934  10.135  21.438  1.00  0.00           N  
ATOM   4443  CA  PHE A 282      27.340  11.293  20.606  1.00  0.00           C  
ATOM   4444  C   PHE A 282      26.126  12.170  20.308  1.00  0.00           C  
ATOM   4445  O   PHE A 282      26.394  13.389  20.039  1.00  0.00           O  
ATOM   4446  CB  PHE A 282      27.978  10.833  19.294  1.00  0.00           C  
ATOM   4447  CG  PHE A 282      27.005  10.209  18.334  1.00  0.00           C  
ATOM   4448  CD1 PHE A 282      26.335  10.987  17.401  1.00  0.00           C  
ATOM   4449  CD2 PHE A 282      26.759   8.845  18.361  1.00  0.00           C  
ATOM   4450  CE1 PHE A 282      25.440  10.414  16.517  1.00  0.00           C  
ATOM   4451  CE2 PHE A 282      25.866   8.270  17.478  1.00  0.00           C  
ATOM   4452  CZ  PHE A 282      25.206   9.056  16.555  1.00  0.00           C  
ATOM   4453  H   PHE A 282      27.004   9.204  21.053  1.00  0.00           H  
ATOM   4454  HA  PHE A 282      28.054  11.893  21.173  1.00  0.00           H  
ATOM   4455 1HB  PHE A 282      28.447  11.682  18.800  1.00  0.00           H  
ATOM   4456 2HB  PHE A 282      28.760  10.105  19.506  1.00  0.00           H  
ATOM   4457  HD1 PHE A 282      26.521  12.060  17.371  1.00  0.00           H  
ATOM   4458  HD2 PHE A 282      27.280   8.224  19.090  1.00  0.00           H  
ATOM   4459  HE1 PHE A 282      24.919  11.037  15.790  1.00  0.00           H  
ATOM   4460  HE2 PHE A 282      25.682   7.196  17.509  1.00  0.00           H  
ATOM   4461  HZ  PHE A 282      24.500   8.604  15.859  1.00  0.00           H  
ATOM   4462  N   ALA A 283      24.889  11.609  20.285  1.00  0.00           N  
ATOM   4463  CA  ALA A 283      23.661  12.386  19.972  1.00  0.00           C  
ATOM   4464  C   ALA A 283      22.961  12.850  21.250  1.00  0.00           C  
ATOM   4465  O   ALA A 283      22.241  13.887  21.233  1.00  0.00           O  
ATOM   4466  CB  ALA A 283      22.728  11.547  19.112  1.00  0.00           C  
ATOM   4467  H   ALA A 283      24.808  10.624  20.490  1.00  0.00           H  
ATOM   4468  HA  ALA A 283      23.957  13.277  19.417  1.00  0.00           H  
ATOM   4469 1HB  ALA A 283      21.829  12.120  18.885  1.00  0.00           H  
ATOM   4470 2HB  ALA A 283      23.231  11.278  18.184  1.00  0.00           H  
ATOM   4471 3HB  ALA A 283      22.454  10.641  19.651  1.00  0.00           H  
ATOM   4472  N   ARG A 284      23.133  12.137  22.352  1.00  0.00           N  
ATOM   4473  CA  ARG A 284      22.377  12.445  23.603  1.00  0.00           C  
ATOM   4474  C   ARG A 284      22.693  13.867  24.096  1.00  0.00           C  
ATOM   4475  O   ARG A 284      21.739  14.699  24.285  1.00  0.00           O  
ATOM   4476  CB  ARG A 284      22.714  11.450  24.703  1.00  0.00           C  
ATOM   4477  CG  ARG A 284      21.971  11.667  26.012  1.00  0.00           C  
ATOM   4478  CD  ARG A 284      22.420  10.718  27.063  1.00  0.00           C  
ATOM   4479  NE  ARG A 284      23.806  10.944  27.441  1.00  0.00           N  
ATOM   4480  CZ  ARG A 284      24.225  11.925  28.263  1.00  0.00           C  
ATOM   4481  NH1 ARG A 284      23.354  12.762  28.784  1.00  0.00           N1+
ATOM   4482  NH2 ARG A 284      25.510  12.048  28.546  1.00  0.00           N  
ATOM   4483  H   ARG A 284      23.788  11.369  22.349  1.00  0.00           H  
ATOM   4484  HA  ARG A 284      21.311  12.424  23.378  1.00  0.00           H  
ATOM   4485 1HB  ARG A 284      22.490  10.440  24.361  1.00  0.00           H  
ATOM   4486 2HB  ARG A 284      23.782  11.493  24.919  1.00  0.00           H  
ATOM   4487 1HG  ARG A 284      22.150  12.682  26.368  1.00  0.00           H  
ATOM   4488 2HG  ARG A 284      20.902  11.521  25.852  1.00  0.00           H  
ATOM   4489 1HD  ARG A 284      21.801  10.839  27.951  1.00  0.00           H  
ATOM   4490 2HD  ARG A 284      22.330   9.697  26.694  1.00  0.00           H  
ATOM   4491  HE  ARG A 284      24.505  10.320  27.060  1.00  0.00           H  
ATOM   4492 1HH1 ARG A 284      22.372  12.669  28.568  1.00  0.00           H  
ATOM   4493 2HH1 ARG A 284      23.668  13.498  29.400  1.00  0.00           H  
ATOM   4494 1HH2 ARG A 284      26.179  11.404  28.146  1.00  0.00           H  
ATOM   4495 2HH2 ARG A 284      25.823  12.783  29.162  1.00  0.00           H  
ATOM   4496  N   GLU A 285      23.960  14.177  24.360  1.00  0.00           N  
ATOM   4497  CA  GLU A 285      24.321  15.539  24.834  1.00  0.00           C  
ATOM   4498  C   GLU A 285      24.001  16.568  23.736  1.00  0.00           C  
ATOM   4499  O   GLU A 285      23.606  17.707  24.047  1.00  0.00           O  
ATOM   4500  CB  GLU A 285      25.802  15.616  25.211  1.00  0.00           C  
ATOM   4501  CG  GLU A 285      26.173  14.842  26.467  1.00  0.00           C  
ATOM   4502  CD  GLU A 285      27.622  14.989  26.839  1.00  0.00           C  
ATOM   4503  OE1 GLU A 285      28.360  15.549  26.065  1.00  0.00           O  
ATOM   4504  OE2 GLU A 285      27.991  14.541  27.899  1.00  0.00           O1-
ATOM   4505  H   GLU A 285      24.689  13.489  24.240  1.00  0.00           H  
ATOM   4506  HA  GLU A 285      23.731  15.763  25.724  1.00  0.00           H  
ATOM   4507 1HB  GLU A 285      26.407  15.231  24.390  1.00  0.00           H  
ATOM   4508 2HB  GLU A 285      26.084  16.658  25.364  1.00  0.00           H  
ATOM   4509 1HG  GLU A 285      25.559  15.197  27.295  1.00  0.00           H  
ATOM   4510 2HG  GLU A 285      25.948  13.787  26.311  1.00  0.00           H  
ATOM   4511  N   THR A 286      24.192  16.192  22.493  1.00  0.00           N  
ATOM   4512  CA  THR A 286      23.984  17.101  21.337  1.00  0.00           C  
ATOM   4513  C   THR A 286      22.523  17.571  21.297  1.00  0.00           C  
ATOM   4514  O   THR A 286      22.315  18.816  21.293  1.00  0.00           O  
ATOM   4515  CB  THR A 286      24.346  16.419  20.005  1.00  0.00           C  
ATOM   4516  CG2 THR A 286      24.066  17.350  18.835  1.00  0.00           C  
ATOM   4517  OG1 THR A 286      25.736  16.066  20.008  1.00  0.00           O  
ATOM   4518  H   THR A 286      24.495  15.244  22.325  1.00  0.00           H  
ATOM   4519  HA  THR A 286      24.583  17.998  21.490  1.00  0.00           H  
ATOM   4520  HB  THR A 286      23.755  15.510  19.888  1.00  0.00           H  
ATOM   4521  HG1 THR A 286      25.823  15.111  19.964  1.00  0.00           H  
ATOM   4522 1HG2 THR A 286      24.328  16.851  17.902  1.00  0.00           H  
ATOM   4523 2HG2 THR A 286      23.008  17.610  18.823  1.00  0.00           H  
ATOM   4524 3HG2 THR A 286      24.661  18.256  18.941  1.00  0.00           H  
ATOM   4525  N   PHE A 287      21.543  16.651  21.304  1.00  0.00           N  
ATOM   4526  CA  PHE A 287      20.132  17.096  21.205  1.00  0.00           C  
ATOM   4527  C   PHE A 287      19.642  17.607  22.551  1.00  0.00           C  
ATOM   4528  O   PHE A 287      18.902  18.577  22.579  1.00  0.00           O  
ATOM   4529  CB  PHE A 287      19.226  15.957  20.733  1.00  0.00           C  
ATOM   4530  CG  PHE A 287      19.309  15.689  19.257  1.00  0.00           C  
ATOM   4531  CD1 PHE A 287      20.132  14.686  18.765  1.00  0.00           C  
ATOM   4532  CD2 PHE A 287      18.566  16.438  18.358  1.00  0.00           C  
ATOM   4533  CE1 PHE A 287      20.209  14.439  17.407  1.00  0.00           C  
ATOM   4534  CE2 PHE A 287      18.640  16.192  17.001  1.00  0.00           C  
ATOM   4535  CZ  PHE A 287      19.463  15.191  16.525  1.00  0.00           C  
ATOM   4536  H   PHE A 287      21.744  15.663  21.374  1.00  0.00           H  
ATOM   4537  HA  PHE A 287      20.092  17.983  20.571  1.00  0.00           H  
ATOM   4538 1HB  PHE A 287      19.490  15.041  21.260  1.00  0.00           H  
ATOM   4539 2HB  PHE A 287      18.191  16.189  20.978  1.00  0.00           H  
ATOM   4540  HD1 PHE A 287      20.721  14.090  19.462  1.00  0.00           H  
ATOM   4541  HD2 PHE A 287      17.916  17.229  18.734  1.00  0.00           H  
ATOM   4542  HE1 PHE A 287      20.860  13.648  17.034  1.00  0.00           H  
ATOM   4543  HE2 PHE A 287      18.050  16.788  16.305  1.00  0.00           H  
ATOM   4544  HZ  PHE A 287      19.524  14.998  15.455  1.00  0.00           H  
ATOM   4545  N   GLN A 288      20.117  17.000  23.644  1.00  0.00           N  
ATOM   4546  CA  GLN A 288      19.676  17.467  24.988  1.00  0.00           C  
ATOM   4547  C   GLN A 288      20.080  18.936  25.181  1.00  0.00           C  
ATOM   4548  O   GLN A 288      19.282  19.710  25.804  1.00  0.00           O  
ATOM   4549  CB  GLN A 288      20.281  16.605  26.100  1.00  0.00           C  
ATOM   4550  CG  GLN A 288      19.773  16.940  27.492  1.00  0.00           C  
ATOM   4551  CD  GLN A 288      20.221  15.928  28.530  1.00  0.00           C  
ATOM   4552  NE2 GLN A 288      19.382  15.700  29.534  1.00  0.00           N  
ATOM   4553  OE1 GLN A 288      21.311  15.358  28.431  1.00  0.00           O  
ATOM   4554  H   GLN A 288      20.769  16.232  23.580  1.00  0.00           H  
ATOM   4555  HA  GLN A 288      18.590  17.396  25.040  1.00  0.00           H  
ATOM   4556 1HB  GLN A 288      20.063  15.555  25.906  1.00  0.00           H  
ATOM   4557 2HB  GLN A 288      21.365  16.720  26.101  1.00  0.00           H  
ATOM   4558 1HG  GLN A 288      20.155  17.919  27.781  1.00  0.00           H  
ATOM   4559 2HG  GLN A 288      18.683  16.954  27.477  1.00  0.00           H  
ATOM   4560 1HE2 GLN A 288      19.623  15.043  30.249  1.00  0.00           H  
ATOM   4561 2HE2 GLN A 288      18.508  16.185  29.575  1.00  0.00           H  
ATOM   4562  N   ALA A 289      21.240  19.334  24.644  1.00  0.00           N  
ATOM   4563  CA  ALA A 289      21.760  20.712  24.828  1.00  0.00           C  
ATOM   4564  C   ALA A 289      21.046  21.707  23.904  1.00  0.00           C  
ATOM   4565  O   ALA A 289      21.318  22.908  23.970  1.00  0.00           O  
ATOM   4566  CB  ALA A 289      23.246  20.766  24.591  1.00  0.00           C  
ATOM   4567  H   ALA A 289      21.776  18.675  24.098  1.00  0.00           H  
ATOM   4568  HA  ALA A 289      21.561  21.014  25.856  1.00  0.00           H  
ATOM   4569 1HB  ALA A 289      23.600  21.787  24.733  1.00  0.00           H  
ATOM   4570 2HB  ALA A 289      23.751  20.106  25.297  1.00  0.00           H  
ATOM   4571 3HB  ALA A 289      23.464  20.444  23.574  1.00  0.00           H  
ATOM   4572  N   PHE A 290      20.112  21.224  23.082  1.00  0.00           N  
ATOM   4573  CA  PHE A 290      19.388  22.079  22.122  1.00  0.00           C  
ATOM   4574  C   PHE A 290      18.073  22.574  22.697  1.00  0.00           C  
ATOM   4575  O   PHE A 290      17.326  23.230  21.984  1.00  0.00           O  
ATOM   4576  CB  PHE A 290      19.117  21.321  20.822  1.00  0.00           C  
ATOM   4577  CG  PHE A 290      20.343  21.097  19.983  1.00  0.00           C  
ATOM   4578  CD1 PHE A 290      21.480  21.870  20.172  1.00  0.00           C  
ATOM   4579  CD2 PHE A 290      20.363  20.116  19.004  1.00  0.00           C  
ATOM   4580  CE1 PHE A 290      22.609  21.665  19.401  1.00  0.00           C  
ATOM   4581  CE2 PHE A 290      21.490  19.908  18.233  1.00  0.00           C  
ATOM   4582  CZ  PHE A 290      22.614  20.684  18.432  1.00  0.00           C  
ATOM   4583  H   PHE A 290      19.897  20.238  23.122  1.00  0.00           H  
ATOM   4584  HA  PHE A 290      20.025  22.927  21.865  1.00  0.00           H  
ATOM   4585 1HB  PHE A 290      18.680  20.350  21.051  1.00  0.00           H  
ATOM   4586 2HB  PHE A 290      18.392  21.872  20.224  1.00  0.00           H  
ATOM   4587  HD1 PHE A 290      21.476  22.644  20.939  1.00  0.00           H  
ATOM   4588  HD2 PHE A 290      19.474  19.503  18.847  1.00  0.00           H  
ATOM   4589  HE1 PHE A 290      23.495  22.279  19.559  1.00  0.00           H  
ATOM   4590  HE2 PHE A 290      21.492  19.132  17.468  1.00  0.00           H  
ATOM   4591  HZ  PHE A 290      23.502  20.523  17.823  1.00  0.00           H  
ATOM   4592  N   ARG A 291      17.820  22.260  23.970  1.00  0.00           N  
ATOM   4593  CA  ARG A 291      16.626  22.686  24.736  1.00  0.00           C  
ATOM   4594  C   ARG A 291      17.110  23.611  25.886  1.00  0.00           C  
ATOM   4595  O   ARG A 291      16.131  23.970  26.554  1.00  0.00           O  
ATOM   4596  CB  ARG A 291      15.871  21.492  25.301  1.00  0.00           C  
ATOM   4597  CG  ARG A 291      15.230  20.589  24.258  1.00  0.00           C  
ATOM   4598  CD  ARG A 291      14.281  19.627  24.874  1.00  0.00           C  
ATOM   4599  NE  ARG A 291      13.618  18.804  23.875  1.00  0.00           N  
ATOM   4600  CZ  ARG A 291      12.565  18.000  24.121  1.00  0.00           C  
ATOM   4601  NH1 ARG A 291      12.068  17.922  25.336  1.00  0.00           N1+
ATOM   4602  NH2 ARG A 291      12.032  17.290  23.142  1.00  0.00           N  
ATOM   4603  OXT ARG A 291      18.277  23.863  26.002  1.00  0.00           O1-
ATOM   4604  H   ARG A 291      18.516  21.685  24.424  1.00  0.00           H  
ATOM   4605  HA  ARG A 291      15.984  23.271  24.077  1.00  0.00           H  
ATOM   4606 1HB  ARG A 291      16.548  20.880  25.895  1.00  0.00           H  
ATOM   4607 2HB  ARG A 291      15.080  21.842  25.964  1.00  0.00           H  
ATOM   4608 1HG  ARG A 291      14.683  21.196  23.537  1.00  0.00           H  
ATOM   4609 2HG  ARG A 291      16.006  20.022  23.742  1.00  0.00           H  
ATOM   4610 1HD  ARG A 291      14.820  18.968  25.554  1.00  0.00           H  
ATOM   4611 2HD  ARG A 291      13.517  20.173  25.427  1.00  0.00           H  
ATOM   4612  HE  ARG A 291      13.973  18.837  22.928  1.00  0.00           H  
ATOM   4613 1HH1 ARG A 291      12.475  18.465  26.084  1.00  0.00           H  
ATOM   4614 2HH1 ARG A 291      11.279  17.320  25.520  1.00  0.00           H  
ATOM   4615 1HH2 ARG A 291      12.415  17.350  22.208  1.00  0.00           H  
ATOM   4616 2HH2 ARG A 291      11.244  16.688  23.327  1.00  0.00           H  
TER   
END
