# Supplementary material for: Improving split‐HaloTag through computational protein engineering
Source: Protein Sci. 2025 Apr 18;34(5):e70123. doi: 10.1002/pro.70123 (PMC12006747; doi:10.1002/pro.70123)
Supplement: Supplementary file 1 — Data S1. Supporting Information [file PRO-34-e70123-s001.zip › Structures_rev/rosetta_scores_22.csv]

rank	score	linker_sequence
00001	-1055.286	RSDDPRKTQTIASKISRDLNGS
00002	-1052.969	KGGTKRDADKAVRDTLLSLNGQ
00003	-1052.904	GGAPRDEALKKIEKAKRDTGDQ
00004	-1052.255	GADDKTKIEKILEEIKRRWQGR
00005	-1052.003	GTSDPRNQEIAKKLARDASTVP
00006	-1051.909	NGADKEQIDRAIEKAKRDLNNQ
00007	-1051.898	FDVKEEQKKMLEKIIKILQQIP
00008	-1051.342	TNMDERELKDTLSKAKAKVGGQ
00009	-1050.723	KGDDPRNMEKELQKILKKTGGR
00010	-1050.555	GMDDKRKAESAAKKYKRDQNSD
00011	-1050.304	KGGSPDEAEEAIKRAKKKLNGG
00012	-1050.284	QQLDERQLKTGWKIIKELQKTD
00013	-1050.172	RGDTDEDSVDKMLKTLNKTYQE
00014	-1049.856	GVSEDQKKKIDEIEKRAKKHSS
00015	-1049.341	SNLSEEDAKKAIDEALKRLNND
00016	-1049.243	NSQEEQRKKAEDIADKAEKHSS
00017	-1049.06	SNVSTEQAEKAAKEAKKILKND
00018	-1048.952	TNMDPRELLKHILKAEAEGSKG
00019	-1048.927	GAQDEQRKKIEKIIEDAKNHPQ
00020	-1048.794	TNQDPRELEKKIREAQKRMGHQ
00021	-1048.674	NGDDTRKLLKIADDVKKKTGGR
00022	-1048.123	RKGDDRQLKKGQDKVKKDNNGD
00023	-1047.91	RGATEEAHRKADKTARDLASNG
00024	-1047.872	RRDDDRKAEKGWEKVTKDLNGQ
00025	-1047.792	QTTDESTKKQAEEKRRKDSSKS
00026	-1047.721	RMDSSIEEVKEMLKKIEKDQPP
00027	-1047.491	NGASEEETRKEIKKTKDKYKGA
00028	-1047.47	KGDDPRKGEKTAQKIEKDNNHQ
00029	-1047.442	KLADKRDIDIMLKLIKDWANRP
00030	-1047.391	SNQDLREMLTKIDRTSKEKGKS
00031	-1047.218	RGAISEEAEKAATKASASLGGD
00032	-1047.114	GPSDQDKLEKTLDKLKKDQGGT
00033	-1047.076	SKDDSRKLLTKAEKVASKIGSK
00034	-1046.844	RGAHRDEVETRTATYAKAQNHQ
00035	-1046.838	GNHDKEGAERAIKKARSENNGQ
00036	-1046.811	DNKPPEEVEKRLEELKKKRNDQ
00037	-1046.736	GATDPREADKTARKAASELNGD
00038	-1046.654	KGGSEEEMLKAIKKVKKKLGDT
00039	-1046.61	QQPPERDLRKGLDIQRQLSQHP
00040	-1046.6	TWWDRRFIEEMVQRVLKSLGGQ
00041	-1046.484	RGDDERNGRKKWKDLKSKLGGR
00042	-1046.466	KQTDERDFRDMETKARDSSQKS
00043	-1046.412	KGASEEGAKKAIEEALRRLGND
00044	-1046.373	NATDPREIETAVQLVQRDLNGQ
00045	-1046.343	KGADKDKTDKYLTEARDKRKGQ
00046	-1046.278	KGGDKRKMLKALDKLAKEASKG
00047	-1046.25	APIDERQKRTLEDILRKLASLP
00048	-1046.172	KGVSRDEAEKVIQTVLKRLGGR
00049	-1046.16	GGEGAKDAMRDVEKLAKDLNGA
00050	-1046.122	PGAEEERAKKAEKIARDLASQP
00051	-1046.087	KGVHRDLIEKAKKEWKKLASSG
00052	-1046.081	KGGSPDELDKTIKDAQRDLGGR
00053	-1046.069	DDIKDEQRTEMNKELRDKSNTS
00054	-1046.049	GAQDEQRKKAEEIIKYAEKHSS
00055	-1046.039	IMDDPRRAKKKWEAAKEEAKKG
00056	-1046.002	KGADEEVHRKAETAARELSKLP
00057	-1045.989	QIKSEEQLKKGLEKADKDSSKS
00058	-1045.977	KSGDEDQRRKMEELAQRIASKG
00059	-1045.906	NGADESQLKKALRDADEEAKKG
00060	-1045.863	GGDSDTAKDIADKGDAHLEEKQ
00061	-1045.853	RGASRDEQKKAKIDADREAKKG
00062	-1045.689	NNEPEEEIRKKLKEAKDRAQGQ
00063	-1045.665	TEPTKELKDTIETVISELANRS
00064	-1045.65	NADQRRVDKTLKTIESKGELKI
00065	-1045.621	RGATEEARRKADTVIKILSSQS
00066	-1045.585	VNQDLRELLRDLAEVQKKVKSR
00067	-1045.546	RRADDKIVKEALDKLTKNSQHS
00068	-1045.533	RGDSRDQQLKKAEETAQKVNGR
00069	-1045.533	GSLEPEQLKTQEDTAKEQKKKG
00070	-1045.419	KGGSKEGADKAIRDALRDLNNS
00071	-1045.395	NTDDRQRDKARRYIEKVLAHSS
00072	-1045.383	QKANERDGDRDRRKEKKDRGGS
00073	-1045.3	APLSEEEKRRMEKIAQDIAKKG
00074	-1045.276	DSRDSRQLKKLAEEATKSTNGR
00075	-1045.195	GGSDPRQADKIARKISRDNGGR
00076	-1045.193	KYDESAREEIKKIIRDAEIDGK
00077	-1045.186	NPPPPRDFDKGLKTTADKLKNV
00078	-1045.176	KGDDASKAERDTKKKIRDTGQE
00079	-1045.153	RGATEEAKKIVDRDASSAKDNQ
00080	-1045.113	NKDDDRKTKKNLRDAELEGSKG
00081	-1045.113	TNQDERELKEKLTKTRDSLGQQ
00082	-1045.108	LEMSDEDRERMDKKARDAVKDD
00083	-1045.055	GTDDPRKIEKGTAKAQKDLGGQ
00084	-1045.012	SNKDKREEEKKTRIATDAYRGI
00085	-1044.866	GGPDHRQVEEAIKEAQKRAGNS
00086	-1044.847	KGADKDQTKKAIDKAAKEASKG
00087	-1044.824	DKDDERNSKKKTEEALKKADRR
00088	-1044.768	RTGDEDTHRKAEKKAKEEAKKG
00089	-1044.753	NTKDQEKLKQDLDKIKKDKGDR
00090	-1044.725	LDDIEELKKRLRDTITYLAHTS
00091	-1044.692	DQRDDDGLDKILKDILSKKGNQ
00092	-1044.661	KGVDKERGEKWVDEYLKKAGGQ
00093	-1044.659	APIDERQRKTTEEEAKKLASKG
00094	-1044.643	GTGPPEGFKRMWEYIRQAKKKP
00095	-1044.584	SNSSDEDRKKLAKELEKLSSQP
00096	-1044.542	DTQDSREVDSKAKKAADDANRK
00097	-1044.448	APIDERQLRKMETLAQILANLP
00098	-1044.42	DEDQRKRDIILTIADKALKYPS
00099	-1044.412	HDQPLEKLLEKLDRFEKTYDKT
00100	-1044.39	RMPDMSHFKEMLDKLKKKLNDV
00101	-1044.362	NGGPPEEADKAAKKARDDHGGS
00102	-1044.308	KGASEESAEETIDKALKKRQNI
00103	-1044.273	DNIHEEQMRRALKWAQDMLQNR
00104	-1044.25	NLKEELKKIAKDIAEKAQRHSS
00105	-1044.202	RTASPDEIRDMLIKARDDASKG
00106	-1044.196	REISEEDKKKIEDAIKKGLNGS
00107	-1044.184	KGASEELKKRGEDEAKKIASGP
00108	-1044.177	RSDDPRKADKGAKTYLKRMGGQ
00109	-1044.174	DTRLRDKRKKIDEIAKKASQQS
00110	-1044.171	GGASPDELDEIIKRTKKTNQDQ
00111	-1044.17	KGADEERIDKALKDLRKKRGDQ
00112	-1044.169	KADEDKIRKMIEEAKKKDKKNE
00113	-1044.167	NAPNLEEGLKEMEDRAKKKGNY
00114	-1044.15	KGATEEAHRKLSKLARDLSSQS
00115	-1044.116	RGGDKRELERDLRDMWRDRGGQ
00116	-1044.115	TEPREEMKRKIKEAIDRGINGD
00117	-1044.091	DDDKSSLAEEAAKKWQKIYKGR
00118	-1044.074	SSQDPRELLKIVDDVASKTKGR
00119	-1044.06	KYDQDNLEELKKLLDKLLSHSD
00120	-1044.022	LNDDRDKMLKIIEKLKKDIGES
00121	-1044.018	GSREEWHRIADKLQKYGAKYPY
00122	-1043.992	KGADRDGAEKAVERWQREQNGQ
00123	-1043.987	RRGPDEELKKLKDKDEKRKNNI
00124	-1043.98	GDDRLRDKAEKEIQKWLKTYPF
00125	-1043.963	RPGPEEGKKRAKEAWKKGRDHP
00126	-1043.956	KRDDRGMDESEKLAKELRDKNV
00127	-1043.95	SDEPREKLKRIADEVLKRAKNR
00128	-1043.916	QTGSEEDKKKAKKEAKKGSSGT
00129	-1043.891	RGDDRRKGEKAVQDTKKKLNGQ
00130	-1043.849	IPGPPEGEKTRDEYQKKAANQS
00131	-1043.849	NTPEEAKKKAEKIAQDGKKYSH
00132	-1043.846	SNGDEEGIKRKIDDMTKKLSGP
00133	-1043.831	TEAQEEEAIRTAQDIIKKKQGR
00134	-1043.754	DNKPPEEAEKAVKEAKDRLQTD
00135	-1043.739	NGASEEQTREAVKKTLEKRNGQ
00136	-1043.738	VNDDKRKMEKKIEESKKEASKG
00137	-1043.729	YDQPTEKLKRIADKLSRDLGGQ
00138	-1043.711	NGDDQRRTEKKLKEVKKKIGGR
00139	-1043.697	GPTDQDKMETAIREYLERMKGR
00140	-1043.69	KGAEKARDGATKIDKEDKKKPP
00141	-1043.65	KSGPEEEKKKNKYLIDIARDKR
00142	-1043.65	YKDEKRKMDDLWRKAQREASKG
00143	-1043.633	NGADERDLRALEEKLKKALNSS
00144	-1043.627	GAQDEQRKKATKIAEKALRDPQ
00145	-1043.627	PGVSKEEIKRILDDALKKLDKR
00146	-1043.615	SEQDPKELTEIEKRLLEESKKG
00147	-1043.577	RQGDAETMLKKLEKDKRDKNGQ
00148	-1043.551	KGGSSEEAERGAKEFLDRYQGR
00149	-1043.541	DSQDKRELAKQAEEAIKRAERR
00150	-1043.535	KAKEEQKKLAKEVADRGLSDPS
00151	-1043.525	SEMDEEQKKTAEYIWRILENSS
00152	-1043.525	KGSDPSASRDADKIRKDMKNSD
00153	-1043.484	RTSSEEEKKKAEDIWQKLSKDG
00154	-1043.433	GAPPKEEMDKIIETLLRKASSG
00155	-1043.409	KHPDEDDLRRMEDIIKKLASTS
00156	-1043.362	TEQDKRELSKKIEKAHQEASKG
00157	-1043.325	RSGNPEKAEKDAQKRIKDLGGR
00158	-1043.29	ANMDEESRRRLEEWIQRYANAS
00159	-1043.287	KGGPSEKGDRGGKEEKKKYGGR
00160	-1043.282	DSLDSSQQEKTVRDVQAKLNDK
00161	-1043.21	HPADERQKEAAERTARTHASKG
00162	-1043.156	KRASDEEVKRARDKILTEASKG
00163	-1043.105	TERDARDIQRLVDEVASRIGGR
00164	-1043.077	GADERVHRTAEDLYDKAMKDSK
00165	-1043.072	KRDDDEAAKEKWKKAQKEASKG
00166	-1043.071	DERDKRQGLDWADKYARKHPKS
00167	-1043.017	GPLDSKENKEKTDKVKKDAGDR
00168	-1042.991	SNSDEKEVRDKIKKVQKEINGR
00169	-1042.946	NGPDKDTTDTKLEEVLRKLKGR
00170	-1042.939	SELDEKERDEAIKTAKRDLNNS
00171	-1042.936	GDESDSEKAKREADDLAKKLQS
00172	-1042.921	QKGDDSEGRDKLRDERSKSKDG
00173	-1042.921	RSTDPRGQKKREDIEKKRRDAS
00174	-1042.902	KEPNEELKKRLAEVEKRASSNT
00175	-1042.889	NSTDPRNVEKAIKEAQSRLNKR
00176	-1042.872	NGGDPRQQKKAEEWRRYLQNSS
00177	-1042.864	RTAPERDLKSGLKKAEKDANKS
00178	-1042.863	NGPPPRDVLEMLKKLAKELNRS
00179	-1042.853	SHEDERLKDAIRRADEDAKKNQ
00180	-1042.846	DSGDEDKIRTMEEIIKKLANVP
00181	-1042.833	NGDDRDKARKLLEETQRRNNGQ
00182	-1042.812	GGGDKESADKAIEEILKKANGQ
00183	-1042.763	GQPDKRIVDKAKEIQKDLSKRS
00184	-1042.748	RQYDEREKEKLERILTKLSKIP
00185	-1042.739	KGADHKAEELAKEAAKLSQHPR
00186	-1042.73	DSKDRDGGKERLDKVKKKMNNS
00187	-1042.722	NGPSPEEAEKAIRKALRDASNG
00188	-1042.696	DDRPPEDGKKVADETSKRLGGS
00189	-1042.693	NSASEDELRKLEELLQKLLNSS
00190	-1042.693	KIDDKEGAKDRWEKTKKKRKDR
00191	-1042.686	KGASDKAHELSKEATKARDNNQ
00192	-1042.685	QESKDRDEALKYLTKMRRDRKD
00193	-1042.646	KMDDKREGSKRIDKIKKRDGRG
00194	-1042.625	KQDDPSKAKKTRDTLKKQWNSD
00195	-1042.606	NEIDPRQLEKLEKTAKKIADNG
00196	-1042.602	SNLQEEQLKEVEKKAKRDAGDS
00197	-1042.599	GPYDEDAGRKGLEKTLKDKNGY
00198	-1042.572	GYRDDETLKKAEDKWKKDAKGR
00199	-1042.537	GAQEEQKKKTDDIETKARQSSW
00200	-1042.533	GQPHRDQKIKLDKIIKKGLNGS
00201	-1042.517	KGDKDSTREEQLKEEKKRKNTD
00202	-1042.505	TEDRKSEKAQDIANKALSTKPP
00203	-1042.49	QKPDESQQKKGTRDRDLTASDD
00204	-1042.49	ADLKEEQKKKLEKDAQKIASQS
00205	-1042.483	AGATEDARKKAEKAIRELLKYS
00206	-1042.468	IYKEEGFKKALEWGKRKADNNE
00207	-1042.465	RPGPEEGWRRLKDAMDKLQKHS
00208	-1042.449	SNDEDKVKKALDEIEKRASDRR
00209	-1042.434	KNGDTDKAKKAADDAAKSLNHV
00210	-1042.42	DEDIKEKKDLQDTIAKEASKYS
00211	-1042.417	GEGPRDGKETLKELEKQRDNLR
00212	-1042.4	NSDYDELRTKADIEAKKIANSG
00213	-1042.375	KFDEKAADEADKTADDKRRKGD
00214	-1042.368	SGATEEAQKKIDETTKKASSQP
00215	-1042.349	KGASPEAHKRADTLVKRAKDIP
00216	-1042.294	KGGPLRDGLEKQKELTKRKKGR
00217	-1042.279	TNVDPRIVEKILQEILKKLGGQ
00218	-1042.256	KADDRQKEKAKKIADEGLTYPN
00219	-1042.245	GGDSKEKGDKERKKNYDSSGGT
00220	-1042.243	GQVDPRALKEVEERAKEGSKGK
00221	-1042.236	KGGDKDTGLKLAEEDKKKKNTE
00222	-1042.225	RGASRDELLKILDELKKRTGNS
00223	-1042.219	YNDDEKKLRDIIDKIDKDSSGE
00224	-1042.21	GSGPEEAGRTGQDKATKDRNGT
00225	-1042.198	NGGHRDEVETKLREVQKKLGGQ
00226	-1042.192	GKGPDEKMEKAAQAATRDNNGQ
00227	-1042.168	GPVDKEKQKKVRDELKDRDKSD
00228	-1042.163	YHLPEEYVTKAVEKAERDGKNQ
00229	-1042.14	ANFDPRQLDKWLKKVEEDAKHP
00230	-1042.093	DKIDEEQATKIIEKAIKDSDNK
00231	-1042.085	DIPSEEKLKKMWDTIRDASQSS
00232	-1042.078	RNGDEDILKKMLDTLKKKGLDS
00233	-1042.075	GGGDGRQADKTAKKIIKALNNS
00234	-1042.069	NNTDERELDKILKDAWKSLNRK
00235	-1042.047	TTDDTRELIKRADETAKKIGHQ
00236	-1042.044	TELDQRDMETKIQEADKKSSQP
00237	-1042.042	RSGPEEAKKLADKIAKEIAKKG
00238	-1042.023	NGPPPEDQDKKLKIAKSKTGGS
00239	-1042	RMDDPRKMKEGWKKAWEEASKG
00240	-1041.98	NGDSASRAEEWIEKYLKTYNKQ
00241	-1041.962	VNLSEEELKTRLDEAEKRSQTS
00242	-1041.957	NGDDPSKQDDVAEKLKRDRNGQ
00243	-1041.953	VSEDERLKKALKKADDEASKNV
00244	-1041.952	SGLEEERTKKMLDTGTKFASSG
00245	-1041.947	HHPDPKTLTELEKLIRKRAQGP
00246	-1041.945	GQLSEEEKDKMEKLWQTLQRDP
00247	-1041.942	QTNDERDADKTDKDARKHRDDS
00248	-1041.941	KGLDLREAEEGRRKAKRDADSG
00249	-1041.94	GADERDRKIADELEKRGRKDPR
00250	-1041.929	GDERDKERMKKTLEELSKKKHP
00251	-1041.922	SELPEEEKKRLEDILRKLSQQS
00252	-1041.903	GADDDEKRKKIQDLHDKAKDIK
00253	-1041.899	SNTDEKEMEDILKDIRDKNNNQ
00254	-1041.895	RLGDKRQADKELKKVKKSTGGR
00255	-1041.885	LYGNQYERAKELIKKNSSGESR
00256	-1041.878	RGLTEEKQRKAKETADRGSSTT
00257	-1041.863	KGATEEAQKKLEKEAQKAASQP
00258	-1041.853	KENPEEDKKKIDKMDKKWKQLP
00259	-1041.836	TDQDAKSIQDFVTKLLKKIGGR
00260	-1041.835	VPLDRDQRLLLKKIADDASQRS
00261	-1041.829	NGASEDEMKKALRDIDIMAKTS
00262	-1041.823	GGSSTEEALKIAKEAQDRLNGV
00263	-1041.822	NASESAKEIADKLYKKAMKHPS
00264	-1041.803	GHGPEEAKDRLKKAWEEGKKNQ
00265	-1041.791	SPDDDRVKTKIEILAEQGKKRG
00266	-1041.791	SDMKEEQKKDMERRIRDASSQS
00267	-1041.789	READERQKKKNRDYLLKVQNSS
00268	-1041.786	SGVSEELRKRLEEELKKSKENK
00269	-1041.775	HPQTEKSKDYKDILRDALSQGK
00270	-1041.765	AQIDERQLDRGDKTIKTLQQIP
00271	-1041.758	GPLDERQKESLDRHAKKLSSQS
00272	-1041.752	GPTDERGQKTRDEREKRSKDNQ
00273	-1041.749	NGSNAEKAERAIERLLRERNNQ
00274	-1041.748	DPIEKKKIEDAIKDLLSKWNGQ
00275	-1041.745	TNSDERQAEKAIKDTLKKLNNR
00276	-1041.736	SEYRRDDWIEFLDRASKEASKG
00277	-1041.727	GNFDRDTMLKILKEVQKRLGHQ
00278	-1041.726	KGGDGREGEKIAKKWQRDANRI
00279	-1041.719	SKYPQEWVQSVLETEASKLAKD
00280	-1041.703	GMTDRDWALAMADKAAKDLGHQ
00281	-1041.669	NSKDPRVKKKMETEARKLASQP
00282	-1041.659	GASDPSEADKAARDAQRKLGGD
00283	-1041.657	KSDDKKKGEDTVKKMLSKLNRK
00284	-1041.652	GADDQDYLKKAIEKAEKEASKG
00285	-1041.648	NGAQEEQLKLAKELADRASQVP
00286	-1041.621	ANPSEEEKKKATKIWIKLRDGT
00287	-1041.601	RGASDETRKELEKILKKLSQSS
00288	-1041.6	NQIDKRQLDYIESLAEASKTQS
00289	-1041.594	DPKDRDSAEKKLRDVQKKVKNR
00290	-1041.576	NGDQRGAKDAASKADEKLKKND
00291	-1041.575	TELDESQAKRDIKEVEDKSGGR
00292	-1041.551	GQTKEEEEKRLEKTLKYLQSQP
00293	-1041.539	TRDDEDYRRTLKTALSKLWSLS
00294	-1041.538	QSGPPEAHKKAESTAKWFKNHD
00295	-1041.522	KFDEDAARKSITKGRDGILYPN
00296	-1041.511	SESDEREADKAIKDAQKKLNGT
00297	-1041.511	TNKDKTEVRDALIKTQKSIGGK
00298	-1041.507	KGDSRGRDEADSLAKRKAKEQR
00299	-1041.5	DPSGKASKRTRDALEWGKTYPD
00300	-1041.491	GNQDRREIESILKEVLSRLGNQ
00301	-1041.487	QGADEETHKWVRDMARDAKDSQ
00302	-1041.487	RPGPEEGQKRARDIQEDAKNRS
00303	-1041.484	DERDTREVLKEIEKKIRDTNAS
00304	-1041.473	LNQDTRELLKIIEKLHKSSNGQ
00305	-1041.468	YNLTEEDKKKMEKAIKDGENSS
00306	-1041.464	NPVDRDTMEKILKKVLSELNGR
00307	-1041.462	DLGIREELEKALQKVQKTYNRS
00308	-1041.452	SGKDERAKEIADDAAKKSKDND
00309	-1041.412	RKPDERGKDELKKVLDESSKNT
00310	-1041.379	KSEDERDKKKITDAEKKGSSNI
00311	-1041.377	RYKPDGKEALKKGTERARKNAP
00312	-1041.362	SNKDKRDESSKLTDFIRKAQNI
00313	-1041.351	GKGPDEEGKKAIKEVKDRLNNG
00314	-1041.344	GPVDERQLRTREDIARKLSSQS
00315	-1041.334	KRDDFDKGKAWVDTKKRDDNSK
00316	-1041.327	RGAEEELLKKALDIGRKILNDD
00317	-1041.324	KGGGEEALRIAIDLAKKASSQP
00318	-1041.315	RGADEEKKKKAEKGAQEAQKKG
00319	-1041.311	RYDESGLDELKKRLDQAEKRGD
00320	-1041.296	RGGREKARKLANDLWKKGLNRH
00321	-1041.268	KNDDERKLKKIIEEVHRTLGSS
00322	-1041.262	GPVPEEALKKAEKTAKDLRDSG
00323	-1041.261	GQLDERQIDTARKIQKELADRG
00324	-1041.235	SQPDERQYKKWLDEWAKKSSLP
00325	-1041.22	AEIDDRQYKAMEDTADELSKKP
00326	-1041.213	STLPERDLKTITEKAASESSKG
00327	-1041.209	AGATEEAAKEADKAIKRAKDIE
00328	-1041.194	DSDDEKKKRDLEKWLQWLSSLS
00329	-1041.177	GGPDPREILKILEDIRRKVKSS
00330	-1041.172	GKSDERELKKAKRDQEILENLS
00331	-1041.165	KQDEESKKKADKAAKYALTYRD
00332	-1041.162	THEDERRIKKTADDIVKKLGGQ
00333	-1041.12	GGTDEETHKEAKKIRDKLQRDP
00334	-1041.088	SADSRDAQKAAEETEQKAKKSG
00335	-1041.087	KGQDKDTLETAVKRIADSRNGS
00336	-1041.081	TTKPQEEILSKIKEAEKRTGGR
00337	-1041.067	DNKPLRDLLIKIDEITKKLGNK
00338	-1041.044	KGASRDAADKAEKEAQKIASKG
00339	-1041.038	SAKSEELKKKADTLIRDWANLP
00340	-1041.037	GQADMDAAKKGAKSFLDAHQSE
00341	-1041.017	RGEDKRDLEKKADEVRRKLNDQ
00342	-1041.013	NPRDAESNRKLVDKLKKDRKDR
00343	-1040.994	GPRDERDDRAVESGKEALKKQL
00344	-1040.992	GYVPERDLERALKETRSTLNDK
00345	-1040.965	QEDDKRKIEKAIKELLKKKGNQ
00346	-1040.963	YNDDERKMKKLIKKAHDDGSKG
00347	-1040.957	RGASSKAKEVADDGERRGRNND
00348	-1040.95	NSGSEEQIRRRDRKISEDANKP
00349	-1040.945	GNITEETKKLIEKLAKDGMSKP
00350	-1040.922	DSTDPREAYKRAKENKDKMGGR
00351	-1040.913	MKDIEELKKRLEETARRASSQP
00352	-1040.897	VNVSEEQKKKAKDTAKKIKSKG
00353	-1040.889	NGGDEEEMERMIQTALKKLDNK
00354	-1040.879	SKLPEEVLRTLVDQITKSIGPR
00355	-1040.874	SNLQEEEAERILQEVQKQLGRQ
00356	-1040.859	ISDKEKAKKAAEKAASDGSNKP
00357	-1040.858	QEFSEEELRDLEIMWQELSKLP
00358	-1040.854	GDQSRDYRYLLKLAQDKASSGR
00359	-1040.847	RNSSDEARKRAEDAARDISSDD
00360	-1040.842	KYSSEETFDKAEKTTKSKSQGS
00361	-1040.842	GKGHDEEFERAERKATEEAKKG
00362	-1040.842	GGGDERQGREAQDKWLKAQGGQ
00363	-1040.836	QTGRPEDEKHLEELIRRDANKS
00364	-1040.807	RSASKEEVEKMIQKTQKDLGNN
00365	-1040.796	KGATEDARKEAEKFIKDAANRS
00366	-1040.765	ANLDEEQLRRMEKLAQEIASNG
00367	-1040.76	QGGPEEATRKAIDEAEKARNKS
00368	-1040.756	KEMSDEDRKKIDEDLQKKSNIS
00369	-1040.755	RGDNKELGKKVAKDIKDSLNGQ
00370	-1040.754	NGPPPEVAEKVIDTIKKRDGPD
00371	-1040.739	GQVDERFEEVLKKAEEALKKQL
00372	-1040.698	RNDKPELRERSKDIDRRASDNK
00373	-1040.693	DNSSEEDKKKADETLKELQKQG
00374	-1040.68	TNLSEEELTRAEKKAQTDADNK
00375	-1040.679	TDTKEEQAEEAIKRAQDAHNGQ
00376	-1040.668	SGISEEAKKELEKVIKDAKNKP
00377	-1040.661	RPYDKRGDEGLKKAWTDGRDSS
00378	-1040.653	GGGQPEQAKEGAERWKKKQQSE
00379	-1040.646	KGGIEEAKDTADKLEKEAKQKP
00380	-1040.645	RSGDLETGLRKTETDLSRKNRK
00381	-1040.643	RKGPPEQEEKAKKIARDISSGN
00382	-1040.639	DDIKDEQRKRLYKDLDKKAKLP
00383	-1040.638	KGATEEARRIAERDAKSLWNGS
00384	-1040.634	GDKDQERMKKTMEKARDDASKG
00385	-1040.602	NSGDKEETDRALAETLKKLNGK
00386	-1040.579	GSDERNKEIAKDLANKALKHPS
00387	-1040.566	GPLSEEKLERAIKKAKSDLQND
00388	-1040.549	KGASEETHKKAKDIGDKASSQS
00389	-1040.546	GSPDRDYRDKVLRDIQRDHGNK
00390	-1040.546	KSSPSERDLKKEWDKRDKQPTS
00391	-1040.527	NGASEEETRKTIKAVRDKLGGT
00392	-1040.512	NGGDERAKEAAKEGDERLKNNL
00393	-1040.504	KGADRDSADKAIKDTLSKLGGQ
00394	-1040.502	NPPDERELRKLLKTSEEEAKKG
00395	-1040.499	SEDKESASKAVRDADERSKSNQ
00396	-1040.491	KHDTRNLRDLSKLQRDAEINGS
00397	-1040.477	RKGDESAKKKLEKTLRELSKYK
00398	-1040.474	GTSDKRDHDSALDEGKKRASKG
00399	-1040.464	RGASRDARILLEIIIRDESSKS
00400	-1040.458	GGTDKRDVDRDLKIILSKLNGR
00401	-1040.454	QQTIERDFRLMLTKIKQDLKGR
00402	-1040.438	NAGDKRKLRDVLEKILKANNGQ
00403	-1040.429	RKGELRDGLLKTWTDLSKKNEK
00404	-1040.411	TEEDQRELTKKTKEVKDRLNGS
00405	-1040.387	GKSDKSQVKEAIKTAKKQLGGT
00406	-1040.387	TNVQPEQLKKLEDDARKKASQN
00407	-1040.384	GHGDEREGRTAIREIQEKRQNE
00408	-1040.372	TRNVPEEEKGMTEVEKEASKNR
00409	-1040.372	KGAEKGRDGLTTALKEMNANKP
00410	-1040.368	RKKDDTESKKRLSEIKKKLGND
00411	-1040.358	KDPDERDKKKLDSMDETAKKRQ
00412	-1040.358	APLDDEKRKKIDKDIKKKSSQP
00413	-1040.357	KGGESARDAMRELDDRATKDQS
00414	-1040.348	VPLDERKLTEGWKGMKKAQKKG
00415	-1040.343	PGASEEAKKAAKKGSDDAANKG
00416	-1040.333	GGAEEENKKKLRDIIIDAAHRS
00417	-1040.333	SELDDRERESWWRWLEEAAKKP
00418	-1040.33	GANKRRDAKIIADKATSDQTAQ
00419	-1040.33	GGDERAKRTADTNAERSKDHPD
00420	-1040.328	GGADERQKRDRDKYIKDMANVS
00421	-1040.322	KGQSEEAKKKAEAAYRDATTYS
00422	-1040.319	RNKKEEWDKRMRDIDIKASDRK
00423	-1040.313	KFSPSAEEMKDVWDKREKDQSP
00424	-1040.306	KMESEEKTKRLAEKAKKDTGSR
00425	-1040.301	GKPSEEEKKKIDDTHKDAANKP
00426	-1040.287	RMKDEHQKDLLLKWASSAKDNR
00427	-1040.274	GPPKESLKKALTEGKDRRDKNI
00428	-1040.269	TNLDEDQLKKAIEAADSAKSQP
00429	-1040.263	KIKDEKAAEKAVEDAKKHSQGI
00430	-1040.259	TNASDDEKSDLERILRDLANTP
00431	-1040.239	SDDDEEKKKELEERIKKASSSS
00432	-1040.237	SEIPPDWERQVRAWEDWARKYP
00433	-1040.227	GAEEERKKEMDKTLAKRLAHSS
00434	-1040.226	QSANDEDSLKKTLDELSKKGPQ
00435	-1040.21	DDIKPEQKKKTEKVARELSSLS
00436	-1040.209	HNNQAEELKKILKELKKDADSH
00437	-1040.203	KGAHEDKADKAIKEALSKLNGR
00438	-1040.194	KGVSDENRDWLKKYARDASSLP
00439	-1040.182	NRAYEEIKRRIEKFAREMRDVP
00440	-1040.18	KGDDSREAQKKTETTRKKIGNR
00441	-1040.178	SDRDEADKLRKEATERAKKHSE
00442	-1040.167	VDDEEQSKKAQKIAKKGQDHPS
00443	-1040.145	QLAPPEDQTKAKKIRDDLKKRD
00444	-1040.144	GHPDERGLRKLSELQTKWKDYS
00445	-1040.136	QSGPPRQHEIMKKIADEGLKSS
00446	-1040.134	RMESKEKADKAVKDLLKKLNGR
00447	-1040.12	NGDGARDGIKKAKEDQKKKNEL
00448	-1040.114	GVQDKDQVIKKAEKAAKDMGHQ
00449	-1040.108	SKEDSRKIEKIALDLYRDTGNK
00450	-1040.101	RRGDEDDGEKKIRDFKSKYGDE
00451	-1040.101	NGGPPEEADKKALKIIWSRNNQ
00452	-1040.1	SKPDKEVKDKIETATEEGLRKS
00453	-1040.095	GGGPRDEMLKKIKKAEREGSKG
00454	-1040.084	TNVPKDELTKWLDEYLKKHNNQ
00455	-1040.072	RGATEEARKIVEELAKSSSRNI
00456	-1040.05	KVTDKERADKAIKKRAKEASSG
00457	-1040.045	RGSDERKQKKAEDVIRKLKDVP
00458	-1040.024	GAKDERLIRRMLKTIKDLANKS
00459	-1040.018	NAGDERTKRSMEDDLKKKANLP
00460	-1040.012	HPTKEEGKKGLKEALKEAKKGI
00461	-1040.007	SESDEETQKWLDKMAKDARDEG
00462	-1040.004	SGKPELLKKARDSARDLSQSQP
00463	-1040.003	AGNDERKVREAEKTAQTYASKG
00464	-1039.993	GAKDERIKKTQETAARLASRNI
00465	-1039.993	DSPDEWKKKLADKLAEEAKTRG
00466	-1039.987	AKPEKRDRGKKRADELSKKHSS
00467	-1039.983	RGQDEERLRKEIKKVQDKLKGS
00468	-1039.98	GTGPEELIKAVEKWAQELSQKG
00469	-1039.969	GGDPHRDVEIKLETWLRKTGGS
00470	-1039.959	PGVIEEEAKKAEEAHKDAANKP
00471	-1039.954	KKADDREISDALKKLSKEASKS
00472	-1039.954	RMDDLDKGKKIWDDIKSKLNRD
00473	-1039.951	GQQDPRKLKKLKEIIIKLANSG
00474	-1039.94	GKASEEQLRKARDIWEKLLKSP
00475	-1039.92	KGSDERLARMAEEIATRLSQQP
00476	-1039.918	THPSEEIKKKVEDAAKDGQNKP
00477	-1039.885	NGDPPEKVDKDARTTASRIGSK
00478	-1039.882	RPTKEEENRKGKKIWDELQKSP
00479	-1039.877	GSGDEEQIRKAEEKIQKDSSKS
00480	-1039.873	APSDERQKKEWEKRLREEAKKP
00481	-1039.867	SSEDERQLRKKAEEAAKSAPRE
00482	-1039.862	GEIDPRQVEKAIEEALRKANGT
00483	-1039.849	KYDERAMEELLKKANSAETEIQ
00484	-1039.849	NSSPSARDILTKIDKDASDTGQ
00485	-1039.845	NGADERQARETADKTTKTAGGR
00486	-1039.844	KGASEEEMKKAIEDAERTYGNI
00487	-1039.832	GEPRDHDKAEKAIKDFLRDYPT
00488	-1039.814	KGTDEEALKRAEEIARKASTQP
00489	-1039.808	NGGDGKTTADKIERTRRSNNED
00490	-1039.794	KGGDERELRKGAKDIEEHQKNG
00491	-1039.793	KHPDEEDDKKIKTADEKAKSNT
00492	-1039.773	NPDDSRKLRDAWRTEKAKTGGR
00493	-1039.769	GGPDSDTVEKAVQDAKKRDGPQ
00494	-1039.765	RTSDKRRAEKAITDIQRTLNNT
00495	-1039.759	GDSDPRKKEKLKKTADELSKLP
00496	-1039.755	KGASKESAERAIKEIKRDEGDS
00497	-1039.749	DNVPKEKTERAIKDALAKLNGQ
00498	-1039.742	ANADKDTLKKIADSARDKLGSD
00499	-1039.738	NGVDERQKRKAEEISRKRSNLP
00500	-1039.733	RGVTEEDGKKAEKEAQKEASKG
00501	-1039.732	TSATRDDLLRALKEAKKRMGTD
00502	-1039.731	GADKRSKEKIDRMETEARKEPK
00503	-1039.716	SNTSEEEKKKMETIAQELASRS
00504	-1039.705	TNIDERQIRTLDKKWKEENKKS
00505	-1039.698	HDISEEDKKKLKKISTDAHRTD
00506	-1039.697	GGDGVRDALSKMDEKIKRNNNQ
00507	-1039.665	GGDDETEARKKIETLQRKWNGS
00508	-1039.663	GPVHEEELKRARDIRAELLSRD
00509	-1039.659	DEPTEEYKERLDKGLKEAKKDT
00510	-1039.65	RGAVPELRKELIERAEKASSQP
00511	-1039.643	NGPHEEQLKKGREIANKIASHP
00512	-1039.622	TEWPPEWYKKKWKEAAKKVDKR
00513	-1039.62	TNDDPRKIQEITDRIAKSIGPN
00514	-1039.609	DNVSEEEGDKTGKKAQKANNGQ
00515	-1039.593	KSGGSEDETRDGLIQAEKDAKK
00516	-1039.588	NANEEQKKTAQELSKESSKNHP
00517	-1039.587	RPISEEALRRAEETAKANANRS
00518	-1039.584	SGLTEEKQRTAEKLADSGKKNS
00519	-1039.583	GQIKEEQLRRRDDIRDKLLSQS
00520	-1039.576	KGDEEGMKDALRRGRDALLNNQ
00521	-1039.574	PGLKEEAREKAEKAGQTGSSQS
00522	-1039.574	RKDKDADEKLKEVEDYLKKSTS
00523	-1039.574	TEEDAREAWKKVEKVLKDLNNQ
00524	-1039.573	TEIDERETTKMAQKLRRDNKDR
00525	-1039.572	KGGEKGRDATELADKKNSSNSP
00526	-1039.572	GLQNEEQTRKGLETAKELSKTS
00527	-1039.566	GSTEDDKETLRQALEYWTAHSS
00528	-1039.562	KGLEEEKAKKGDKEAKKLSSQP
00529	-1039.552	LYLDPREGLRDADILQRQTGGR
00530	-1039.55	GLDTRKVKDIADKLAEEGAKKP
00531	-1039.536	NSTDPRQVEKAIEKAQKTIGEV
00532	-1039.535	SKPLPEIKEKIDKATEKGKKTP
00533	-1039.525	GMGDERARELAEKWAKRAKDIP
00534	-1039.518	TNTDEKELKKLADKARDDSSHP
00535	-1039.503	SEPDPRKLKELEERLRKESSKG
00536	-1039.49	KKDDETAKEALDKASKSGSSGT
00537	-1039.489	NGSDAEKAIRKVKKWLKEHNIE
00538	-1039.487	RTGPPEGSKHSEELDKMRKANI
00539	-1039.483	VKDGAREKLKKELDKKSKAQEP
00540	-1039.477	MEIKEEQKRRLKEVITKAANQP
00541	-1039.47	LYGDVREVWKGIEKADKEASKG
00542	-1039.46	DNQDTRETKKKAQDVADKVGNK
00543	-1039.455	GIDERDAKKLRDEWDWALKYPR
00544	-1039.451	NPGPQEEIKKEIEKALREASKG
00545	-1039.447	TSPDKRLHDKMSKIGRDLSKNG
00546	-1039.443	DPTGKARKARDEWKKEASKNPS
00547	-1039.44	RSANNEEELKKLWDKIDKDNNK
00548	-1039.439	GSKEWRDADKKIKTDKSKKNAD
00549	-1039.431	AKVPRDEQESAIKDAKRKLNGT
00550	-1039.431	RDTSPEDKKEREARMEKAKNKP
00551	-1039.43	DPDNERDKRIKWKKAKKDLGGT
00552	-1039.415	NDNHAEEAKKKTDETKKKLGGR
00553	-1039.414	GDIDERQLKALEEAEKKASSNQ
00554	-1039.409	QIGPERDARDVEDEMRKKKGPG
00555	-1039.406	TEVSSDEAKEIADKIASSKGNS
00556	-1039.406	PGLDEKTTRDGLEKAKKDANKP
00557	-1039.393	SELDEREAEKAIREAEKKHKGR
00558	-1039.39	RQADERDQRRGDKLRKDWSQRS
00559	-1039.386	SNSIYEEVAKRVDDQAEKEGRQ
00560	-1039.38	SEDTRWMKEEADKIDKKAQNTP
00561	-1039.355	SKKQEEEKRKIKSAKEKLDKND
00562	-1039.345	GPNPPEDKKKLEDTTTTASTQS
00563	-1039.342	DNQDQKAIKDTADEVSKRLGGS
00564	-1039.339	GGASEEARKTNDDTARKLSSQP
00565	-1039.335	NGGDEREIRKAVAKVLKDLGGQ
00566	-1039.335	LPPTEKKKEATKKADDTAKKAQ
00567	-1039.334	KADRSKRDANKEELDRRSKASQ
00568	-1039.329	ANISEEQKERLKEVLKSSKDNT
00569	-1039.324	KMDETNRDKASRDITLALKANQ
00570	-1039.31	GGATEEAKEKAKEAHKRARDHG
00571	-1039.296	MRLSDDDKRRLDEWARDYASLG
00572	-1039.281	IKDDDKAAEEKWQKTARDLNQG
00573	-1039.278	NGDEDGKKIVTDIIDTAEKHPS
00574	-1039.27	EGLKEELLKKWKEDEKDLKQLG
00575	-1039.267	KQLTEEDKKWLEIWDRQSSQPS
00576	-1039.264	LDDGKRDMKKRTDEGIKSAKGP
00577	-1039.262	GGDKKALEIARDADEKGKKDPK
00578	-1039.26	HQQSEEMRKKLEKAAQEVASKG
00579	-1039.258	APVDERIAIEIALRIRKRDGGR
00580	-1039.251	DSSDSRELKKIVDTEKKKTNDR
00581	-1039.25	KGGDGRDAAETVKTDKEKKGDE
00582	-1039.245	GQLREEDLKKMEDTATKARDSP
00583	-1039.236	GSGPEEADRKGKEKMEKLLYAP
00584	-1039.23	GADDTREMEKAVEKVQRSRNNK
00585	-1039.228	QNLDEETLKYLREAAKDMKDHP
00586	-1039.222	KQKPPRDQRDAEDKADKEAKKG
00587	-1039.178	KGGDRDKGTKGLRDAQIKTGGQ
00588	-1039.175	SITDEEKDKELDKRLKEEQSKG
00589	-1039.175	GGATEEARKLLDTLAKIWSSQP
00590	-1039.164	NNDDPRKDLDKQEKAKKSKEPT
00591	-1039.159	GANDEKGLREAEEIAQRLASKG
00592	-1039.157	RTANPKDFEEELKKAKDKQKGT
00593	-1039.156	GTGDRDTGEKKIKDTKKSLQRD
00594	-1039.141	GGGSKDELDKALKKTLRDLGGQ
00595	-1039.139	QGGNEEAKKIIRDAAKDMNDKR
00596	-1039.139	SRLDKSQVETETQKVQKSNNHQ
00597	-1039.129	KGGSEEAKKRAEKTAQDLSQHP
00598	-1039.12	INDDEKKLKEILKEAKKKIGSQ
00599	-1039.12	KYSEEGRDSLKEIEDRTSKHPE
00600	-1039.103	GPNNEEALRKAIEEILRRLNNQ
00601	-1039.101	RVRNKEEAEKGLRKAQKELNGR
00602	-1039.094	RGASEDAKKKADKIARKASSQP
00603	-1039.09	KGNDEKRKREADKKLRDMKSGT
00604	-1039.086	MDDKDRLRDGLTHVEELYQKGD
00605	-1039.056	KSADSRDADEAAKKTAKSRNNK
00606	-1039.05	KHGPEEHLTKALTKAEKDGKGP
00607	-1039.049	RGASEEAHKKAEKEAQKLASQP
00608	-1039.048	DNDDEKTAKEIIDDIKAKIQGR
00609	-1039.046	KRSPSEEEGLKTIETRKRSETS
00610	-1039.045	TPDDKRKLKEEVDKTAKEAARS
00611	-1039.041	APEDKREGYKTVEDIARKHDKT
00612	-1039.025	GGASTEEADRAARDIMSKRGGR
00613	-1039.023	GPLDKKTLDKALEDNTRTTKGQ
00614	-1039.017	NSDDQTKIKLAVEETAKRLGGQ
00615	-1039.01	KSGSEEEIRKGLDEAQKRGKSG
00616	-1039.007	SNLDPREFKKAMRDASEEAKKG
00617	-1039.003	GAKDPRAEEKLRRAEDDAKKKG
00618	-1039	GGKDGSEAEKGAQTVIKKLQGG
00619	-1038.998	DEERDEKKKKLKETIKTASQLS
00620	-1038.997	DDIKDEQRDTLAKELRDRSSHP
00621	-1038.991	RLNDPDSRDKTLEAAKEEAKKG
00622	-1038.967	SDSEKSKKLKDYLDKYEKTNHP
00623	-1038.964	TNSSEEDKKKLEKIIQYLASIS
00624	-1038.955	KGAPPEKLKEVDDKAKKWASSG
00625	-1038.953	NIDDKRKTWKTTEDIRKSNNGR
00626	-1038.952	GPNHEDQIKTRDDAIKKGLNKP
00627	-1038.947	RGGDERQMKKGIKKALSDLNNT
00628	-1038.944	NKSSELAKRARDETEKVASKNR
00629	-1038.944	NTLSEEELRDYELMWRDLSSLP
00630	-1038.936	KGADKDTATELLKRAQSKINDK
00631	-1038.93	GPSDRDKGEKVAEELKKKWQSE
00632	-1038.927	HEDDERKLKTLIKRAEEEGKKP
00633	-1038.921	YNVSEDDQTDAERKQTEHKSKG
00634	-1038.913	NLPDEEAAKDAERRASSGSSGT
00635	-1038.908	KREDDREVKKKIETTRKKTNGA
00636	-1038.906	NGPHRDEAASTADKIAKENNHQ
00637	-1038.905	QKVPKLRDLWEKADRIAKSLST
00638	-1038.891	KRDDDRDTKRQLKKGEDEGSKG
00639	-1038.888	KGLYEEKWKDWLKKLEEMLKRP
00640	-1038.885	SSEHRDQMLTKNKKAKEAMKGR
00641	-1038.883	GAKPPEEIEKALRKASREASKG
00642	-1038.872	GNYDRDAIDSMLRDLLKKTKNN
00643	-1038.86	TPQPEELLRRLIKKAEDSANNI
00644	-1038.859	DTDKRFKRDLILSAEEALKYPR
00645	-1038.849	KGTDKSTRDEAEKKARRDLNDS
00646	-1038.846	FQDDRDRKKARDVADYGAKYPN
00647	-1038.842	NGDDLSKALKTAKEILKKLNGQ
00648	-1038.838	KYDPTGRDEGKKWADEASKTQS
00649	-1038.837	GNKDSEKTKKIADKINKDLNNQ
00650	-1038.836	GNATEEAQRKAEEAAQKIASKS
00651	-1038.809	TKRDPREIQKMAEEVARRLNGS
00652	-1038.808	GPLSEEEKRKLEETQTRIQQTG
00653	-1038.793	NGGDARDGIRIAKEKLKRANRD
00654	-1038.787	KSVGKERMEKLIRRKEELISQP
00655	-1038.784	RRDDDREAKKSEEERRKLANSS
00656	-1038.778	GGAERARDQRSHAKYARDYPHS
00657	-1038.762	KGTDKRETKKAVDALKKLQNLP
00658	-1038.757	SSESEEQKERRKIAEERGKDSS
00659	-1038.738	QEGDRDDKKKRDLALRDGRDGS
00660	-1038.729	TDESARDIADKILKEKQDKGAD
00661	-1038.715	HPIDERQLKKMEEEIKKGANSP
00662	-1038.715	NTEPEEKIRRMLKKLKRDGSNE
00663	-1038.714	YNWDEEQRKRIAKENSKKSSQS
00664	-1038.713	GTTSSEYIQKLATKLAKDWGHS
00665	-1038.699	RRTDPRIETKTRDLIEYLRDHP
00666	-1038.698	GLTDEKLQEKLERIARKLSNVP
00667	-1038.697	KQPPKTKEHRDEILKTQKSGSQ
00668	-1038.694	RGLTEEKGRKAEKLGEDHSKKG
00669	-1038.69	RNSESAKDGAKKAAERAERDRR
00670	-1038.677	RGANEEEAKKRAEKALKDADNK
00671	-1038.675	QRDDEGLKEMLKIIDKRAKNPS
00672	-1038.67	EGLDKRKIDDMEKKLRENKDHP
00673	-1038.666	TSDPPEKDKRVADKAHKDANGR
00674	-1038.661	DTDSEKKGKTNDRDARELSKYS
00675	-1038.655	INDDERKLKKLADEAEKKSAKQ
00676	-1038.655	DSDRQRDMDEMLKKLNKKANGR
00677	-1038.647	RSGPPEDHKKGKKTQDKLAKSG
00678	-1038.646	NGAPPEEKEKIDRIASKAANIS
00679	-1038.643	GDSEEAKEIAKDLADKGLKNPN
00680	-1038.633	KPMSEEEKKRLEKAIQEIASQS
00681	-1038.629	GPVKEEQKKELEKTKRELAKRG
00682	-1038.619	SNQDPSKLKEALKKAKDSLGGV
00683	-1038.603	WPLSEEALRKHKEAEERAKHST
00684	-1038.599	ANKDAAKEAVRLAEEWIKSGSQ
00685	-1038.593	NGRSSDDAETAAEKAKKAHNGQ
00686	-1038.577	RGQDEEVAKKAKDIANKARDHP
00687	-1038.57	NSGDRDQLKRGEDTARDLANVS
00688	-1038.568	TSDKERVKKGLKKAEKEASKNQ
00689	-1038.555	APISDDQRKKVDTDAKKEASKG
00690	-1038.55	NGSSSDEADSAAKKAKKDIGDQ
00691	-1038.541	QTDDESAFERGTKIAKKLANSS
00692	-1038.524	INTDPRDLKRLATEWLKKANNR
00693	-1038.51	NTPEEAKKKLKKELDKLEKNAH
00694	-1038.509	YPFQPEQLKKLETWLQQLASLS
00695	-1038.505	GDERKEEIKRKAEKAAKTYGQD
00696	-1038.498	KTGPPRDGDRGLTDAKKKLNNA
00697	-1038.497	ANSDDDTKKKAKDTARDAKDLT
00698	-1038.493	RSQSEEQHRKGLKKSDSDLNDK
00699	-1038.489	RFDEKSFRDTLRDAERDAAHAS
00700	-1038.486	KRKDEEKGRKEITELKKKLKGR
00701	-1038.481	GADERLEEEALKRGKTALERNE
00702	-1038.474	RGKDMREGSKEAKTKKDQANRD
00703	-1038.466	SVPDERLLRMLEDISRRASQTS
00704	-1038.456	GEIDPRWLTRLRDILEDRKKRS
00705	-1038.454	GELSEEQLDRLDKTIKELARQP
00706	-1038.453	DSQDERQIRTIVSELAKESSKG
00707	-1038.451	GSKPEAEKMRDKMLRDLSSQLY
00708	-1038.451	NPKDAEKGLTKALKDTKKNNNQ
00709	-1038.45	RKGPPEGEKTAKKIARDRRDVS
00710	-1038.439	GAPPEARKVANEQWEKRGKNNL
00711	-1038.435	GNIDDRIREDLKRKARDASTQQ
00712	-1038.421	TSEDKRQGKAKADKITKDLSSE
00713	-1038.421	TDDDRRKAEKGARDYSKTYNGQ
00714	-1038.421	DNMSDEERKEIDIRARDEANKP
00715	-1038.41	NDESAQEKTLTALDKIQKSTGT
00716	-1038.397	GMGPREYGDDLRKKDKRDKNNQ
00717	-1038.397	GGQNEELWRKLEKERRDKKDHP
00718	-1038.386	GPIREEDLKKAEKKWKSDRDRP
00719	-1038.373	AGASDEARKRIRDHARDASNRQ
00720	-1038.368	SEHDRDTLKTIEDELQKLASHP
00721	-1038.355	KGGDSRQADKGGKDFADSLKGR
00722	-1038.348	KSGDEEARRRLEKIAQTLAKSS
00723	-1038.34	KQLDEEEIKDLEKKAREGLNSS
00724	-1038.337	RGDQTGREEADRRGDKAIKNNL
00725	-1038.327	QSLDTDQAKTIVRDEKLKIGPR
00726	-1038.324	NSGDERKKKKAEDAARTGANSP
00727	-1038.322	DIKSSEQHEKAVRMAESAKTAQ
00728	-1038.319	SNTSEEQKRDLEIILQKLSSLS
00729	-1038.319	GGLDKDKAKEARDKYLSTVGNQ
00730	-1038.311	GPLEEERKKELEKKANEDSKKP
00731	-1038.307	GADESARDKAEKTARDIAAQNQ
00732	-1038.304	GPIDERGKEKVKKAEEEGKKGI
00733	-1038.293	SFDDPEAKKAMERDAKEIAKHP
00734	-1038.289	VNISKEELDRALEEVKRKQNGR
00735	-1038.284	NGYNNEEALKKLEKKKKDKNEQ
00736	-1038.279	GDLSPEDKKKIDKAEKEGSKNI
00737	-1038.27	NSASKDRRDEMEDIIEKAKTQD
00738	-1038.261	RQMDERELKLIKDLATKGLNSP
00739	-1038.26	APISDEQRKRLDLTARDIASKG
00740	-1038.259	RGQSEEAKEKIKKEEKKSSSGQ
00741	-1038.253	NADDRRDTEIKADKVRKKLSRG
00742	-1038.243	KHRPEGRDKLEEAWRRIKSDPT
00743	-1038.235	KGAPEEKIKKDRDKLEEDSKRP
00744	-1038.232	TNSREEEAKEYARQLEEKKSSS
00745	-1038.23	SGPEETKEKAKRIADEASKGQD
00746	-1038.224	RMDDKRKGDKIRKEWKSRANRD
00747	-1038.22	TSDEESKKIAKELADRASQSNE
00748	-1038.214	SGLDEEKKEKTDKMAKKGANSS
00749	-1038.213	SSKYKKDERDARKYIEALSQQP
00750	-1038.197	NSDKEKTRKETEKVESDSRNKG
00751	-1038.179	TDDKDYAKEQADRAYEAGLRRS
00752	-1038.177	GAKDAEEGEKQIQRLKKEWGDR
00753	-1038.161	SGGDQSQTETETQKQQKKNSNG
00754	-1038.159	GASEEAKRKAKDKADKAEKDSK
00755	-1038.157	GQLKEEQKKRLRDGIATVASQP
00756	-1038.152	SGPTEEAKKLAEEWDKIASKNL
00757	-1038.138	NGASSDEADKNTKKARDTYKDV
00758	-1038.138	RKAPNADDKKKEVEKSSKDDPS
00759	-1038.125	TENDKRKLDTLKEEWKKSSSNT
00760	-1038.125	GGNDPRKLKKARDTADSAKDAR
00761	-1038.124	GHPPEEGLRKLKEALKKGSSGV
00762	-1038.113	RNMEEEKQKEGEKAAQDLQNKP
00763	-1038.104	KGATEEARDKLDKTAKELAKSG
00764	-1038.104	GPYDERWMTKMDKDLKKKSSIP
00765	-1038.103	ELTDERVKEKVKKILEDAKTAR
00766	-1038.101	RGAGEWAKKILSEEAKKGSQNI
00767	-1038.091	SEETEEIKKRLDDTAKKIRDSG
00768	-1038.082	NDESAKEKAKQTVTKTARKYPR
00769	-1038.082	KGKDEAKKAVKWAEEYIKKGGQ
00770	-1038.08	NGGDPRQTLRDLRDTQAEASKG
00771	-1038.07	GDERLKEKAKKIADYAAKHSHS
00772	-1038.067	TQPSPSKEEKLRRTEELSKDKR
00773	-1038.055	PGLVPEKLDKALKKAEELSRTS
00774	-1038.054	KGAPKEVALTITEDLASKTGGT
00775	-1038.053	GSSSEEEKKEAKKIQEYLQKHS
00776	-1038.052	KGADEKAKKKVEDAAKDGQNKP
00777	-1038.048	ITFDESELKKMLKKIAKDANKS
00778	-1038.044	GKGSEEDKKKSRDVKKHAASKS
00779	-1038.04	TNQDPDQMKKKVDDLAKKLGKS
00780	-1038.037	GDTDERNKDKRDKIAEKLAKSH
00781	-1038.037	IPEDRRHFEEGLETAKKIASQP
00782	-1038.03	KRGDDDTGKRDLDEMWSKSNGQ
00783	-1038.025	TEDSEETEEARRRAEKEASKHQ
00784	-1038.024	SDESAAEKAKEVLSKLKRDASQ
00785	-1038.019	DSRNPTRRDAESYAETEASKNI
00786	-1038.014	GGADERDGRRLEELAKDMQKQS
00787	-1038.011	RGYDPNWKDGKKIVETLYKLSI
00788	-1038.004	AGASDEARKKAEKVAKRDGSKG
00789	-1037.995	AQVDERDLKKGKEIQKRLANSG
00790	-1037.994	TESDKEETDRMIKDILIKNNGQ
00791	-1037.991	NGGPEEEMWKGIEEAKRRIGGT
00792	-1037.986	RGKSEEALRRMEYEARLKSSHP
00793	-1037.982	APIDERWLEAAKDAITKARDHP
00794	-1037.981	PGKDETRARDAKEIQKKLQNSS
00795	-1037.975	APDEAEKTKRTADKARDEGSKG
00796	-1037.971	QTRDEREARKGWDKAKKDTDDK
00797	-1037.97	DEKSEKEKKDDKKIADKASSLP
00798	-1037.967	GGVSDEERDKLEKIAQDLANKP
00799	-1037.966	KSDDEEQIRKKLDKTLKDAGGR
00800	-1037.963	GQGPEEGKKEADKRAKDASKGT
00801	-1037.962	KQKSDEAREKGIKKGKKDTNGR
00802	-1037.959	NGPDKSQVEKGTSTAKKKLGPG
00803	-1037.956	SNGEQEKQHKIAKEAADKIARS
00804	-1037.945	MELSEEQLKRLRDIIIKLASSS
00805	-1037.945	NSKNAEELEKAIRDIRIKWNNQ
00806	-1037.943	NPPHRDEQIEAEKKAKKKQSSG
00807	-1037.941	RTVNGEKGLKDASIKARDIGGK
00808	-1037.933	LTLDEKHLRDGKKKIDTEANKS
00809	-1037.932	RGAREEDRRKLDDLARKWANRP
00810	-1037.93	KPSDRDTARDLYEKAMKALGGT
00811	-1037.906	MNISEEQKEMLKDIYKKALNGR
00812	-1037.9	GQADRDQLLTLRDTIRDAAHSS
00813	-1037.9	IDIHRDQQLSHEDEAKKRQGND
00814	-1037.898	KMDDMRKGWSIIKSERDKYGDQ
00815	-1037.885	KGSDERNRQMNDDIADKLAKSG
00816	-1037.884	KGADERKQREGNKTAEDLSNKP
00817	-1037.883	KGLNDELRKRAEKAAQDLANVP
00818	-1037.88	NPLSEEQKRKTEKKAQDEASKG
00819	-1037.88	NKYDELKKKAWKAARDGETYSS
00820	-1037.878	KSTDEESARQGLEEAERRARSG
00821	-1037.873	DEPDEKKLKETEKAIQDGEKSS
00822	-1037.872	TPTSKDDNDMLEKIAKSALNDH
00823	-1037.87	DSQHTKEILDKLKEFKKKVSSS
00824	-1037.867	NARDEREITEEIKKGEEEGKKG
00825	-1037.858	KTEKDGEKKLRTAWKEASKDNR
00826	-1037.853	KGATKEARDKAEELAKDLQRSS
00827	-1037.844	DPIDEREWRKRDASLRDLKNGT
00828	-1037.842	GLGSPEDQKEAKKTWEDAKHKP
00829	-1037.84	QELSEEQKKKLESTIRSLANTP
00830	-1037.837	NLQYKELADKLEEDWKRLSSLS
00831	-1037.833	KGADKRNEEKAIRSYKKASSTD
00832	-1037.819	TEDTRDAEKADRKGKELLDKQI
00833	-1037.817	NGKEEGLKKAEDLIKKWRDNNY
00834	-1037.816	EGLHEDKKKKLELTIRDLSNQS
00835	-1037.812	KETDEETKKKLEDVIDKGLKTH
00836	-1037.811	TSGDQDDMKRKADEAHKSTNGT
00837	-1037.809	KQTPKARDGIEKVQKDSTIRFP
00838	-1037.808	AGPEARDWHERLNKEIRDKNSD
00839	-1037.803	TNKDRRELLSASRDAQLEAKKG
00840	-1037.797	SNDDKEKMKKIVEKVASKFRSG
00841	-1037.79	DEHDKEELIKQDKIWKREASKG
00842	-1037.783	VPLDEEQRRTLEKIADRDAKAG
00843	-1037.773	NSDNQEELKKELEKTWRSINSS
00844	-1037.772	GAGDERQMKTRLKEAESKVNGR
00845	-1037.771	SQSEEEQKKELEKYWTELAKKG
00846	-1037.762	QKADDRAVEKTLKDATKNLNHS
00847	-1037.759	MEVKEKQLRDRDRDAKIEASKG
00848	-1037.752	GPPAEERWRKGKKYADELAKSG
00849	-1037.752	KGDDRDTGIKRIKDWKSKANRD
00850	-1037.746	DPKGAKDADEWMKRARDELSKG
00851	-1037.744	QELDEETRKSTKKTADSLASGN
00852	-1037.74	STDNTRDGQKEAKRRKRDANGR
00853	-1037.734	IAYGLKDGMRWVTELAKKLGNK
00854	-1037.733	DNKDSETLKKIADKTAKERGNR
00855	-1037.72	DNTDERQHKETEKEAEKEKSKG
00856	-1037.707	PGADETTAKKARDTAAHAKDLE
00857	-1037.703	GQYREEDLRKLETDIRDAQASP
00858	-1037.702	TNVDTRQTASMADKIAKANNNQ
00859	-1037.693	GNDDKRKIDKGITTARDEGSKG
00860	-1037.687	QTIDESKRDEAIKRIEALKSVP
00861	-1037.686	GEDDRRRKKAKDIADKAMKDGS
00862	-1037.681	RSGDKDTGKKKIETLARSLNGT
00863	-1037.672	DGIDERQLKKMEKIIQRDGNKP
00864	-1037.67	NPDDPTKHDKTDKTGLREGSKG
00865	-1037.665	TSANKEQKDRWDEYRKRVASKG
00866	-1037.663	PGVDEESAKEALDKGKKALNNR
00867	-1037.663	GALAPEQLAEIWDKTKKKVKDQ
00868	-1037.659	GIDEEKKREYEDWLKKWLANAH
00869	-1037.653	RGATRDAKIKAETTAQRDGNKP
00870	-1037.652	NNAGRDHRDEMLRDADIERKKG
00871	-1037.65	GKGGDEAKKAADKGEERARKNI
00872	-1037.648	NAPDSRKVQDIADKAYKKHNGT
00873	-1037.643	PGTDSEKAKKATEKAQKDLQHQ
00874	-1037.64	PGADRDGAEKAADKAKKDIGPT
00875	-1037.636	ADEGQKDEIRKKAEDTGDKLRY
00876	-1037.632	QLHFEERLRKKLEKSKEESSSS
00877	-1037.63	QLKSEEQLEKGLKTAEELSKLS
00878	-1037.623	KDEDESDKRRLEDIIKKIASQS
00879	-1037.608	RGADERDAKRGEEVAQRLANSS
00880	-1037.597	EGADQDGKRDMEKKAQEIASKG
00881	-1037.596	TEMHRDQVDKHAKKARDDLNGI
00882	-1037.592	KGATDEARKKAEETHKRLKDVP
00883	-1037.588	KYDDDRRRYEGELRGRDYGKSG
00884	-1037.583	EEKDKKKQDMLDELAKRASTSS
00885	-1037.574	LTQPKEKVEKGAKEAKKKLNNG
00886	-1037.57	GPHDEEKKKEIEKADEEAKKNI
00887	-1037.567	KKDSDADKAKEIADTLYKRQEP
00888	-1037.567	SSEDDGDKAEKAAQDIYKKSGT
00889	-1037.558	ANVSEEGLKKIEKLQRELANKP
00890	-1037.535	QNADRDGTDKIIKDLKKKKGDQ
00891	-1037.528	GKDDEEKARRAWKTVKKRDGGR
00892	-1037.521	NSDSEAAKKIADTATKHMKDIK
00893	-1037.52	TESAEAAKDLREEWKKAANRHD
00894	-1037.519	RSADRDTATEARDRLLTESSKD
00895	-1037.516	TTSPSKDEGIKKAEEEAKKDPS
00896	-1037.513	KGQDEKNQKKADDIAKKLQSQS
00897	-1037.509	KGGHEKEHEEDLKKAIDISKSG
00898	-1037.503	KMDERYRDALRDLEDTARKTGQ
00899	-1037.476	DTRDSSAAEKGAQDFLKTHNHQ
00900	-1037.475	DGLDHRQTLKGLKEAQDRLNNS
00901	-1037.474	INLDETMWKLLAEAEKKAKSGQ
00902	-1037.474	KGGDEYRDVADEAAKKVTSSND
00903	-1037.469	KGASEEAAKENSDRGKKASTQP
00904	-1037.462	KGADEREGARDRDKFKRDAKGR
00905	-1037.455	RPMSEEEKKRMLEKLKRDGQKP
00906	-1037.453	SSQDEHKKKLIKDATDKGLKSS
00907	-1037.449	TSDEDSVKDGVKKADARAANKD
00908	-1037.447	SSLSEEQKKELEKRWRDAQTQP
00909	-1037.442	GSHSPEELTRLEQLAQELSSRH
00910	-1037.437	RGSKNKEEGDKELKKKEDRQEP
00911	-1037.437	KTSDERDVTKGLKKAEKLAHDS
00912	-1037.434	NGPPAEEDAIKDLIEAKQKQRQ
00913	-1037.432	TSDDAKTKADKAIKEFLSKYPT
00914	-1037.43	GLTDEDRAKAAVEKALKALNND
00915	-1037.43	DHQDERQIRTKLRDLESSSSQS
00916	-1037.427	KGLTEEKQRRAKEAADRGSQVP
00917	-1037.415	GNQVEEELRRMEDKARKDANKS
00918	-1037.412	TEIDEKQKEDRRRIAESHARSG
00919	-1037.402	GPLDERQLRKALKTAKKILGGT
00920	-1037.398	GGEPERDIKTKIDLKLRDTGNV
00921	-1037.391	DNVDRDGLEKTIQDILKKNNNQ
00922	-1037.388	GPLDERQAKSEAKKVLDKLGGQ
00923	-1037.386	QPPDERMLRKMDTAIRKLQSQS
00924	-1037.379	DSPSAKRDNDIIAKELKSRYPS
00925	-1037.371	KGSHEEKVRKGLKIAEELARSG
00926	-1037.369	KKPDRDGLSKLKKWIDEQSQRS
00927	-1037.359	QQATEGAKKHRDEAEKWKKQQT
00928	-1037.352	GGGDQKDADKAAKDKAKEMNTK
00929	-1037.351	ELDDQEARKKMLEKLKSGVPTS
00930	-1037.351	GKTDERQKKTVEKRAEEAKKKG
00931	-1037.347	SNQREEDKKKWMTIVDELSKLP
00932	-1037.343	KGADEEAAKRAEKLAQKWSNID
00933	-1037.34	GNDDEEALKKAEKLAQIMASQP
00934	-1037.34	LSWDPRDMLTKLEELKKKWNWT
00935	-1037.323	KEMDEKEIRDLLLEAKKEGSKG
00936	-1037.322	GNPDEYTKKLIEELHQRANNSD
00937	-1037.32	DHDDEDKLKKEAEEAASKQGSN
00938	-1037.302	GSSPDQIKKARDIATKLSSNPT
00939	-1037.29	REMSEEEKTRLDKKLRRDASKP
00940	-1037.276	RGGDQRQMLTAATKFAQDAQSS
00941	-1037.272	DGVSDEAKRDLKKAIDTGAKAP
00942	-1037.272	NGGDADTALRDLDEEKKRKGQE
00943	-1037.268	KLTNHEEDLRRWLEEKKKKGIK
00944	-1037.268	GKDSEAKKVEEKIRDYLSKYPE
00945	-1037.257	GHPPEEGLKKLKEILEKAKSNQ
00946	-1037.251	KGKWGRDGADKTIKDRKRDNQP
00947	-1037.248	TDSPPEESEKLAKKLAKDSSHP
00948	-1037.242	KPGSEEGKKQKRDADEFKKDKR
00949	-1037.241	QVKSEESYEDWMEILKKLANSP
00950	-1037.24	KGDEREARKAIKWAEEESKKNQ
00951	-1037.239	KKADDRQAKDEEDKARDKQNSH
00952	-1037.229	KGGDGRKGATDGEESAKKKGEK
00953	-1037.216	DTRSPSSSREAMIEAKKHADSG
00954	-1037.213	DDSEAKKGADKTIEEAIRNNKQ
00955	-1037.209	YTDSEEVKRARDTAKKGSAESK
00956	-1037.205	QEADERAREEQKKAEEKGKSNQ
00957	-1037.203	TNTDEREMETMLRDMQREANKG
00958	-1037.199	GADDERLKKLDEMDKTASQNPP
00959	-1037.195	NGGRHEETEKKADKVKKDMGTE
00960	-1037.195	RSPGGEHDKKAEKKWQEDAQKS
00961	-1037.186	SDKSEEEKEKLKEAEKKSSRNQ
00962	-1037.174	GQGSEEDKKKMKEAMDRGSSGK
00963	-1037.172	SDEDERQKKKKLEEALKKAPRT
00964	-1037.171	NGGDADASARDQTKDKRDKNRD
00965	-1037.166	NPEKARDAHKIMETVARKIGSK
00966	-1037.163	YIPSEEEKEKADRTAKTLKNNT
00967	-1037.162	AQMKEEQLDKLEKLIDKGLKSP
00968	-1037.148	SQQEEEKDRRTEETAKKEASKG
00969	-1037.141	TSRDARELWELARQGRAKVGSQ
00970	-1037.14	RPLDEREKKKLLILWRDWANSD
00971	-1037.139	GGPPPEEATSRAKDIASKLNHQ
00972	-1037.137	NHGDESASRDRDETAKKLANSD
00973	-1037.13	KGADERDAKKADKSAKHAKDIQ
00974	-1037.129	KGSDEEKKKKGETEDRKLSNVS
00975	-1037.128	GGNHEEIKKKLSDILSKLSSLP
00976	-1037.119	GDRDELRDAHKIGSEYAAKNQY
00977	-1037.115	TSDSEEQARRKAEEAAQRAKSS
00978	-1037.113	QHGAERDGRKKQEEIKKKTNNR
00979	-1037.099	KNRKEEATKKALDIADKASTQE
00980	-1037.097	QKGPEEGERKGEEIRQKLSNVS
00981	-1037.091	NAPEEAQKKTDETEKKARSKNS
00982	-1037.09	DTSQSYRELEKELQKRRDRGDQ
00983	-1037.087	TDQDQREMEKKIKDAQTKIGTE
00984	-1037.085	RGADDRLKEEAKKAWEKGKSGR
00985	-1037.084	RTGPDEGKKEFKKALEKAKKGS
00986	-1037.083	NGDDPRKAEKAAQDFISKLGGG
00987	-1037.08	GPIREEDKRKTKTIADEGSKHP
00988	-1037.077	TEEDRDTMLKKVDDTAKENSKD
00989	-1037.076	RKDDERKGKTLAKEYKKRQNND
00990	-1037.076	GDVDERIKKRATEIRAKEQSKS
00991	-1037.075	LEWDERYLRTVLDRASKEGSKG
00992	-1037.071	RGDDWDKGLKIIEDLERKTNNK
00993	-1037.062	QEMDESQKRTLETLIQQWSSQP
00994	-1037.062	NGNAKDNRDIRDKIADEIKKSG
00995	-1037.053	GPFDEEAIRKMLKIAKALSQVS
00996	-1037.052	KDRDQDKIDDGIRKGQAEGKKG
00997	-1037.044	SSMSEEELTRMNIKLKKGSQQP
00998	-1037.044	NPADRDQLKKTKEKNDKDSSKS
00999	-1037.043	NASEEQKKRAEDTADKADKDQR
01000	-1037.041	KSTNEWSLRDYLTQASKDASRG
01001	-1037.03	HNRSEEEAKKTAKMGEDIAKKG
01002	-1037.03	KGADDKGREKADRVAKRDSSQG
01003	-1037.025	KHDKKAKRDLDAELEKAEKDQR
01004	-1037.008	KEMDDREKETMDRIAKKIAAQG
01005	-1036.992	KNLSEEDLRRMLKAIDTGLKSS
01006	-1036.986	RGATDKAREIADRVDKNLDNIE
01007	-1036.98	RGGDERQLTKALKWARDASSLP
01008	-1036.978	RIPYPEETKKTVSKTDSENQPN
01009	-1036.974	RHGDRDTGIKIAKAWKKKVGDD
01010	-1036.969	TNMDPRQIKKAWEDSKKDAQKG
01011	-1036.96	TNKPEEEMKKKWDKAARDGSIS
01012	-1036.946	KMDDSGKDRLTEFLKERKKYPD
01013	-1036.944	DNYHRDQRAKMAKAALDWSSRS
01014	-1036.942	NGDEQRKMLEALKKILANTKDN
01015	-1036.941	KSGDDSQKTEMRDIQIELARKH
01016	-1036.941	QEIDERQLDTREKLAKKIASKG
01017	-1036.935	SDPSEESKRYIDTLAAKMRDHP
01018	-1036.923	KHKDMKEGLSKAEDMWRKLNRK
01019	-1036.922	NSIDRDQAIELEKIIKYLANLP
01020	-1036.92	SDPRPEIEEALKKLKKKSNSDH
01021	-1036.919	RRDSDEEWKKKYAKAREEAKKS
01022	-1036.918	HPLSEKQLRDRDKAIKEGQSKG
01023	-1036.917	DDDRRDEAEKGADKTRKDLGGR
01024	-1036.915	GKSSKEQKDKRDDEIKKASQKG
01025	-1036.912	GASEEQKKRAEDTARKGLRDSS
01026	-1036.912	SNKDESQLRTALKKAEEEAKKS
01027	-1036.906	RNSDKEKRDKTKEITDKASSTT
01028	-1036.905	LRSEEDKKKLRDALDEGKKKSE
01029	-1036.901	KGRDEETAKTNLDDAKKKTKSR
01030	-1036.896	APLSDEDRKTEEKKLQKKSQVP
01031	-1036.883	GKDDEKKGEEIAREEKEKKNNS
01032	-1036.882	TQESDELKKKAKDAADKGQKSP
01033	-1036.878	KGDERGKEKADRIGEEAQRRKE
01034	-1036.874	RGTDERNRRAAIEWAKKAKDVE
01035	-1036.868	KSGDEREGRSRLEEWLRKLNNK
01036	-1036.867	KSSDAADGARKLADKATKQPYS
01037	-1036.864	RGASEEAKKRTDTEAKKASQKH
01038	-1036.862	APQDEREKKEAMDRMNEESKKS
01039	-1036.856	PGLSEEAKKKAEKAAKKGLNSP
01040	-1036.855	KGADERQIRSGLEKTKKDKKDR
01041	-1036.853	RNRDEEAAKKATRDAKDLQKLP
01042	-1036.847	GIASRDQLLTGDKLRKEASKTS
01043	-1036.847	GNNDPKTAEKAVQDAQKSLNNV
01044	-1036.834	NAGPKAEEAIRTAEKRIKTYGQ
01045	-1036.826	TEPDPRKKDIIDKTTKDASKKS
01046	-1036.821	GNKDEDARDKALDEAKKKIRGR
01047	-1036.819	KMDQDSRRDAEKKIRDLESANK
01048	-1036.815	PGGDERKTRDAIDKGKKTLNSE
01049	-1036.809	NANKENAKKTEKKIQEKSKEKQ
01050	-1036.806	SNDDRDSADEKVKKIQKKVGNR
01051	-1036.804	KYDETYASQAPEKEIADELSKS
01052	-1036.802	ANEDKRQMTKKTETTSKRLNGR
01053	-1036.802	DNIDKEQLDRALKTGEELSKNG
01054	-1036.799	RQLTEEDKKERKKADERLKKSS
01055	-1036.799	PGSDADKARKRATKAARDAGKS
01056	-1036.799	KNPRPDALEEAERKAQRDANRS
01057	-1036.797	SQLDEDKLDKLKKALRDLSRHP
01058	-1036.79	GANDERVKEGLKRADKEARKNI
01059	-1036.787	KGLDEDAIKKALRDAEIESSKG
01060	-1036.786	KKTSEQDEGAERAEKKAKKDPR
01061	-1036.785	SSQNHEEAKKAADDAKKKANGR
01062	-1036.784	GSQDEEGLDKMRKEAKKARDRS
01063	-1036.781	REASEEEKERWIRKAEKDASKP
01064	-1036.775	KGASEEAQKRAEEKARKDSQRP
01065	-1036.774	RKPVEEMKKRIKEMLTRASDQR
01066	-1036.772	KSKGVEEGKKRLKEKKKQDNGA
01067	-1036.771	NTIPDEKTIKDWLDKYSKANST
01068	-1036.765	KPESDEDKKKHRDAKKDIDNAD
01069	-1036.761	NGDERKARETANKAERDGRSTS
01070	-1036.753	NPSDERSKSRLKEVEKLASDPR
01071	-1036.745	GGPSRDEVEKATKKAQDDMNRK
01072	-1036.744	GTGEPEEAETAVKIAQSKLNGS
01073	-1036.74	NGKDERQIRKAIKEAEEEASKG
01074	-1036.739	ISPNAEKLRDAIIKVLRDLGNQ
01075	-1036.739	KGGDSSQAEKGATETKKRDGDT
01076	-1036.737	HEVDESGLDKLIKKILRDWNNR
01077	-1036.736	NDESVRDKATEITEKYRKTYQQ
01078	-1036.734	KGDPPRDATDKLEKKRKRDGTQ
01079	-1036.732	GPLDEREARYWIKEAEKSANGV
01080	-1036.731	INDDERKLKKKIDEILKKHSKQ
01081	-1036.729	DEADRDERADWERQAKEESKKG
01082	-1036.729	LDEPQEEAKKKWKETKDKLNQK
01083	-1036.726	GTGSEKQKRDAKIEWSKRSSQS
01084	-1036.722	RKGRDEETKKAAKELEKEARKG
01085	-1036.717	KELHRDELRDMEETMKRIADNG
01086	-1036.712	DNQDEDHLRTGYKIGQREGSKG
01087	-1036.71	GADFMKDFKDELKKITEKLKDV
01088	-1036.705	SNWDEREVKKIADDRNKENGDT
01089	-1036.703	NDESTRDKLESTVRKILSSNTS
01090	-1036.703	GKNDRDEQIKAEKAAQDGAKSG
01091	-1036.702	KGDPYDKVREEDDKLLKSRGGR
01092	-1036.699	RLSGEENRDKTDKTAKRDKDSP
01093	-1036.687	LPDDPRKITKALLEGEEEGKKG
01094	-1036.686	RGDEESAKEAEKLIREKSKDPR
01095	-1036.685	GDIDEKTKKDLDKTAKDEASKG
01096	-1036.685	IEDREEVRKGLKEAEKKASSGK
01097	-1036.684	NGTDPRQLTEGLKYAEELSKYS
01098	-1036.682	KQMSEEELRRMEETAEKGLKGS
01099	-1036.681	KTDEEVKKGVKKAEDDAKKTGE
01100	-1036.674	GNPDRDTKETIDRLAEDGKNKS
01101	-1036.673	ADKDLSRKAREIANKDEKDNPP
01102	-1036.669	HPYDKREVDRGLKTAEDLSQVS
01103	-1036.666	RGGDDEARQKADDIAAKAQNIP
01104	-1036.666	GGPSEEETKKMLDKWKKDVGTE
01105	-1036.656	VPDDHRKIHKKAEDAAKKAGSD
01106	-1036.655	PGLDERKLKKLRDILAYLSQHP
01107	-1036.654	KNKDPDSAREKAKEAIKKIPKQ
01108	-1036.652	DPLSEEEKKKRDTIAEKLRNSP
01109	-1036.648	RKDDEREKRTLETLARDWANSG
01110	-1036.637	GKGSDEELKRELEKLKSTGEYT
01111	-1036.637	KGEKGREILKKELERLSSENSG
01112	-1036.636	DGADKDTGKKELDKLLKDAGNQ
01113	-1036.636	DPLDERDTKIALAKADAEGSKG
01114	-1036.634	GQPDERKKEEGDKRRKKESTKP
01115	-1036.622	RGGSEEEKKEADKKRKANANSS
01116	-1036.62	QTSKSEEETRKAADYWTKYSQS
01117	-1036.619	GRADDEQVKKALKLAAEWSSLS
01118	-1036.618	KGLNEEAHRKAEKAIKDLDGKP
01119	-1036.614	RGASEETHRYLATEAEKKLYDS
01120	-1036.607	QSGRPEDWKKGWDTAKKIADSG
01121	-1036.605	NADRRNERDALKEWEKADKHSS
01122	-1036.599	NGSVEEAKEIAKKGEEAAKEQR
01123	-1036.597	SNDETLNKLAQQVANEASKDKQ
01124	-1036.594	GHKTEEGKKKWSEVWTKLANKG
01125	-1036.594	KGADRDGAEKGAQTFADKLKGQ
01126	-1036.587	YQPDESQLDELRKRHEKGKSNS
01127	-1036.586	TNASDEERKRWAEEADKAKTQS
01128	-1036.586	TDDDPRVRKGLKEASKMASKNE
01129	-1036.583	DSQDKRKKDKLETVIRDLANSS
01130	-1036.583	GSSHAKDGEEAAKKADEASKGS
01131	-1036.572	PGLDEETKRRAEEAAQRGQSSP
01132	-1036.571	SNEDEKEKREKLKKVEKDVPPE
01133	-1036.57	NGHKPNRDKASDEATKRRDNND
01134	-1036.57	PGSRSEEAQKAAEEVRKKRGGR
01135	-1036.567	RQYDKSEEEKQKEAMKKGSSGQ
01136	-1036.565	MKSEEHAKKAWEIAKKALDQSY
01137	-1036.563	GNLSDEDRKRGETIARDEASKG
01138	-1036.562	REIDERELKMMEKIARTASQLP
01139	-1036.552	KLDDEEGAKKTAKKAKRDTGGR
01140	-1036.552	GKPSEEAKDRGKKIQEKLQKSS
01141	-1036.552	TNSSEEENEEKIRRGETEGSKG
01142	-1036.545	QDDPPEKGKSVADDLHEKLKGK
01143	-1036.544	GQSDDETGEKTIQTLLKQWGGQ
01144	-1036.543	TEIDERQERTAKSIAEKIAKSG
01145	-1036.532	DHEDRDKITEHDKKAKKKSSQP
01146	-1036.532	GSGPDRDNRDEKIKRKKDNNND
01147	-1036.526	DPMSEEDKKEMEKVIKSVNSQP
01148	-1036.522	RGGKKEEAKKAAKEGKKEASKG
01149	-1036.512	KGDERGEEVIKKSEEKLKETGQ
01150	-1036.508	KGAEKARDKKRDADIIRSRQQS
01151	-1036.501	NGNDRDGLKKIEELAKDWHKKG
01152	-1036.496	GAASEEAKDKGEKIAQELSKLP
01153	-1036.49	KNDERKKRAADEGAKEGEKMRS
01154	-1036.489	DNQDERDAKKLLDESKEGLKGL
01155	-1036.482	IHPGEELKKKALKLADDAQTHP
01156	-1036.481	GLTDTKEQEKRADKEAKDDMGK
01157	-1036.478	KGADEESKRRIDKAARDALNGR
01158	-1036.471	QRADDRLMDEMLKRAEELIKQP
01159	-1036.471	FNGDEEAKERAKELDKTSRDHR
01160	-1036.469	SGRSEEEKKKAKKIWDKLSSLP
01161	-1036.465	KKASEEEWRDGKEAIKEGEKSI
01162	-1036.465	GADEEVKKIADTEATKKLTYPN
01163	-1036.463	SNNSRDDKIKADLWRQYLSSLP
01164	-1036.462	LNDEELAKKLRKLATEALKNSS
01165	-1036.455	SQFDEDALKKAEKAAEEIHKAG
01166	-1036.455	KGGPLEAAIKGAESFKKKQEGE
01167	-1036.451	RGAEDARKAAEEADERAKKSKS
01168	-1036.451	PGTTEEKARRAEKFAKDQANVS
01169	-1036.441	DNLHEEQKKLIKELADKGLKSP
01170	-1036.431	RDGPPEAKEKAKKADKDWRNRP
01171	-1036.429	MEIDESQLRKLKETMSRGLNGS
01172	-1036.42	GPIDEEQLRRAIETWKKLSQDD
01173	-1036.413	REMSEEEKRTLKDIADKLSSQP
01174	-1036.411	NAEGARDKAEKAIKEKKKRFQG
01175	-1036.41	GKGPDEGKKGAEKAKEDAKYPK
01176	-1036.396	STDSKVKELIEKLARDGESKKQ
01177	-1036.395	DGSDERAKQRGKKVASDLANRS
01178	-1036.392	AQFREEELKKWEKILQDIAAHS
01179	-1036.389	GADEEDAKLLEKLMRDWGLKGK
01180	-1036.388	TEPTEEMKKKVDKAERDGRKHP
01181	-1036.386	SDIDERQEKTTKDIQKKTADGG
01182	-1036.386	GPIPEEAWKEALKRAKDTASNG
01183	-1036.385	RNPDSRAEELNKSAEEVLANSR
01184	-1036.383	REMDTEWLIKWTTEFARRVGSQ
01185	-1036.37	GQKDEEAAKKADELAKKAKDIP
01186	-1036.368	GGGDESQGRDILKEILERLKTK
01187	-1036.361	RLYEETKKGLKKAEEKAKRNKT
01188	-1036.345	KSGDERQDKGAKDASSASSGAP
01189	-1036.338	TSYDAKSGAEKASRDFKRDYPT
01190	-1036.335	KEQRTEWVLRMADKTLKDRGDG
01191	-1036.335	NPDDRDKMTKAEKEALKEASKG
01192	-1036.32	NGGDRDSRDELDEHIKKASQHP
01193	-1036.31	KTEQEKAKKGWDKFLKDFQTRS
01194	-1036.308	QKGPERDREEEKKARAFGSQNI
01195	-1036.307	GPFKRDDLSKADDIWKKLQSSP
01196	-1036.304	DQFSEEELRKTKKYLDELSKHP
01197	-1036.303	NGDDEEHWRKKYTEAMKKVDRS
01198	-1036.298	QLADSEAKKADERAKKALTHSS
01199	-1036.295	NEPKEELKKRIEDAIRDGQSKP
01200	-1036.294	NTGPEEQLRRGLTKAEKDSQKS
01201	-1036.293	RGTDERAQKKAEKVISILANVP
01202	-1036.288	SDTKEEDIRTLIELLKKWSSIP
01203	-1036.285	YQLKEEQLRKGDTTLKELSKIP
01204	-1036.28	QQMSEEDKDRLKKTIESGLKSS
01205	-1036.268	DSESVKKKLRDLEEDIKKKNNQ
01206	-1036.268	KPMTEEDLRKLDKAIKDGENSS
01207	-1036.266	RGGDKKKMRDALAETLKKLNGV
01208	-1036.262	GEPREEWKKLATKWKEDGKTAQ
01209	-1036.26	ANLSEDQKKKARDLATKLANAP
01210	-1036.26	AGATDEARERAERTAEKGLRSP
01211	-1036.259	TNKDAEKVKTELDKFAKSKGPN
01212	-1036.256	GKKDEKTIRDMDLIAQKIAKSG
01213	-1036.253	SNKDKRELRDKLTSAEEDAKKG
01214	-1036.251	SNDKTKNKELSKLKEVLDKNAP
01215	-1036.25	GDNREEAKEEINRRAKEASKLP
01216	-1036.248	KGSSEEQFKKGLKKARDSANHT
01217	-1036.246	RKSDDREFAEAMKEAKKGQEHP
01218	-1036.244	DAKNARDMEKEITKVLRKLGGQ
01219	-1036.243	GAPPEAKKWLTKDKEKQDKGHS
01220	-1036.243	GPFDTRDTETKAQKTKKKLNNE
01221	-1036.24	GKRDEDGTKTEVEKTNRSLGNR
01222	-1036.239	GNLDEREIKKRRDKWREDSKKP
01223	-1036.233	VPDDERNLRTKITKADQKTNGR
01224	-1036.229	DEDDRDTAAKIAKDISDTYQGQ
01225	-1036.229	RGTHRDKVDKGLKIGEREASKG
01226	-1036.223	DSLSEEEWKRAWDIIKAEQSKS
01227	-1036.218	RGAVEEGKKTADDAHKKGSQIP
01228	-1036.218	DKIDEEFLKKVETEAARLAQLS
01229	-1036.214	SGISPSIEEMKKMIEDILRHPS
01230	-1036.214	GQEWARDVLLELEKELSKRNGT
01231	-1036.21	KRSSDEDIKKLLEESKKASTKS
01232	-1036.208	GSNNGEKAEKAAQKYIRDLNGQ
01233	-1036.207	NLADEKEQKKMLELIKKWKDRS
01234	-1036.206	KGLDEKKQRKAEKIARDQSQRQ
01235	-1036.2	GPKDKRIKDKLDKISKWWSKYS
01236	-1036.198	RGKQEEKAKKAEEIWKDLAKKP
01237	-1036.193	GDGREEDKKERAKEEEKSKSNT
01238	-1036.188	GSQGRDAADDWARKWLSKYNNS
01239	-1036.185	KGSDDRLSEMLKKLGDSSKDVS
01240	-1036.176	DQEDDRKKKKIEKRIKELRDTS
01241	-1036.175	GDEQGEKGAKDADEDAKKKGKQ
01242	-1036.172	DNLSEEEADRRLRDAKIEASKG
01243	-1036.168	KTKDETLKKIGKKVADDDKDKP
01244	-1036.168	DPLDDEQRKKLEELDRRGANSD
01245	-1036.162	QNKPQEETKKKLEEIKRKKGDQ
01246	-1036.161	AGRSEEAHKHALDLAKKAKNGS
01247	-1036.154	KPSSSSGSRDDEKRKDKEKKNR
01248	-1036.15	DSRDDERLKELEDRATKEASKG
01249	-1036.147	KRDDDKKGKDTQKTRKSKANRD
01250	-1036.145	KLPPDLRDALKAWEEIKKKMSV
01251	-1036.144	MEDDPTRKKQMEEIAQRLASQS
01252	-1036.144	ADRDVSAVIKEMDKRLKDSEGK
01253	-1036.144	QDIDQDQMEKWMKEAKDSLGTD
01254	-1036.142	RGSSEEQKERAKRAADDASKNQ
01255	-1036.14	KGDDTRKELAHVKEAEKKAQKQ
01256	-1036.134	RHDHDESVKSQRDLAEKGLKHP
01257	-1036.133	KGGDMTEGSKQAKRDRDANNNQ
01258	-1036.127	NSGPKRDGDKGYKEFLDKQNGQ
01259	-1036.123	DSRPEEEIKKIIDDAEKKNDDH
01260	-1036.122	SGRNEEAFRKWEKKLQDRPPPP
01261	-1036.114	GADPRQKKKAYEIADYGAKYPN
01262	-1036.114	KGATEKASKDAKKHADEAAKDG
01263	-1036.113	ANLSDEEKTRTEETARKEASKG
01264	-1036.102	NASPEDKKKAKEVGDKGLKKST
01265	-1036.102	KSASEEEQRKAAEERKKNSQSS
01266	-1036.1	NSMGEEALRRGEKEGLKEASKG
01267	-1036.1	GGKDDRVKSKIEDLDSKAQHRE
01268	-1036.099	GPAPAEEGKKYIEKLQKDWNGD
01269	-1036.099	TEEDSETGKKKAIDTARKRQNR
01270	-1036.09	NGGDEREMRDALKKVQSEASKG
01271	-1036.088	GDFSEETRRKLERDVRIEASKS
01272	-1036.083	GQGDEEGLRKRDKAIKDASQRQ
01273	-1036.076	TEQDHEEMRDKTKEALDKGRTS
01274	-1036.075	LQLRPEDLKELWTRLNKGLNSP
01275	-1036.074	NGGSTKEAMDAAKTWKKKMGAD
01276	-1036.073	NQQDPRDLDKALKDADKEGSKG
01277	-1036.069	HDPDPEGKKRLEEWIKTEASKG
01278	-1036.064	KSKGEEKKGAKDLADKGKKYPN
01279	-1036.063	NTSSTEEGKKSAEDAQSKVGGR
01280	-1036.062	RGADEEEGKKLKTIADKLAQHP
01281	-1036.059	KGRPWEEGKTELDDKLSKSHPG
01282	-1036.053	GAERARDQRKLTDDLAKKAKNR
01283	-1036.046	DSRPKEELLREAEKKARDAKSS
01284	-1036.045	KNASEEEKRKMETEIQKMASHP
01285	-1036.044	APAQRDEADSAIKEALKRLDNR
01286	-1036.041	SEDKEEKRDRLKKAITKLAKSS
01287	-1036.04	SELDESQKTKRDIEAKKIANSG
01288	-1036.034	GTDQRRAEKTIKTAEERAKSNS
01289	-1036.03	GADKTELKKKTKKIDEKAKHSR
01290	-1036.026	QQMDETQKKRLETAWKQMKATG
01291	-1036.026	SGDPREAHKGAEKTIRDLANSS
01292	-1036.026	RGLDPRAQEGSKSLKDLSRDRS
01293	-1036.025	NHKDEDALRDKADKYIKKAQHG
01294	-1036.025	QRSDERQKREGDDRAKKFAASG
01295	-1036.011	HPLDERQLTKAIQDGKRDTANG
01296	-1036.01	DDPVKDLRDLEEEWDKKAKDAK
01297	-1036.009	SNSSEEDKKKADEIAKKLANSS
01298	-1036.009	GAKDERAKKALKKALTTGRDSG
01299	-1036.007	KRDERARDILTKLAKEAEKVSW
01300	-1036.005	KGRDEDKTETGKKIVLSQLGTQ
01301	-1036	TKDSRDSKLAKKAAEDGQSQEG
01302	-1035.998	TSGDQKQIKEKIDTTARDAKDN
01303	-1035.991	YTLSEEEMRRGEKTAKRDQKGQ
01304	-1035.99	GGKDKAEKAIRTASEHISKGGQ
01305	-1035.986	MDDEDKKELAKEAAKEGSKNPP
01306	-1035.985	LKDDRDKLLDRAEKAARDSKSS
01307	-1035.975	NYNEEKVKKGLSKDEEAKKNLP
01308	-1035.971	SGADERNRDKNDETARKLSSQP
01309	-1035.968	NAGDERDKEGMKEVAKKESNPH
01310	-1035.966	TNGDKDKAAKDAEDASRKLSGK
01311	-1035.964	GLTRQEDAKKKIEKAKRDTGGR
01312	-1035.964	KTKEEAAKRGEEALRKLETYPR
01313	-1035.958	RPQDPRELKKIADRDREETKKP
01314	-1035.958	GNTTEEILKRIEDKTKEAAKKP
01315	-1035.957	AGQDEEAKKEANKAEEKWKDKR
01316	-1035.955	NAKDGEKGHRDTQKEKRDKNLS
01317	-1035.955	DEISDEKRKKLEKILQYLASLP
01318	-1035.953	NAASEEDKKSADEWAKKASQTS
01319	-1035.949	GEPDKRLEEGLREIEERAKKDD
01320	-1035.944	KGGDYREAARDLEKVKREASKG
01321	-1035.937	SEDRDRALTVLSKIDKSSENSS
01322	-1035.933	AETKEEQLKKLLKALEKAKSNT
01323	-1035.933	SNVDRDEADATARTVATKLKDD
01324	-1035.931	RGSDERLQKKAEKAAKDGAKRP
01325	-1035.929	GYVEEGLTKADRLAKYLRDLNI
01326	-1035.925	KNLDPTETEKGLRKAERDASTS
01327	-1035.923	KQDDRHRDEMLTKAKKDSSSSS
01328	-1035.919	GAGPKAHKIAIELAKEANKHPL
01329	-1035.916	EGSDEESHKLALILARDARDQP
01330	-1035.91	GPILEELLRIMETTIEELKKYS
01331	-1035.91	RPTSSSYEEALKERDKRAKHSG
01332	-1035.909	KGSIEEEQKKIDKKARDASSQP
01333	-1035.905	QETDESGKKKRDELQKKWRDGD
01334	-1035.901	RGLDEDKAKKAVKEGEKWANVS
01335	-1035.895	SDEDERKKKKLETAADKGNKGT
01336	-1035.893	RPTDEDKGKKDGEKAKRSLNGQ
01337	-1035.89	RSDDRDGGKKKLEILLKKLNTK
01338	-1035.89	PGGEKAKSMRDELEKLKKKNPH
01339	-1035.887	RGATEEAKKKIDKTIKKASQDS
01340	-1035.882	GLADEEAKKIADRDAEEAKKYS
01341	-1035.882	DHKDPDKTEKGIRKAEEEAKSG
01342	-1035.874	DNSDEETLKKVEKIASEISSRG
01343	-1035.87	KGADERKARDVEEKKKSASSPV
01344	-1035.867	RKDDDAREKAKEELTKRNSSNQ
01345	-1035.86	SEGPPDAKEGKKIAEKLANSQQ
01346	-1035.857	NPPDRDEWLEAWKEVESTARTG
01347	-1035.857	GKYDEKKARDLADKAYKDAGGR
01348	-1035.85	GTGSEEDKRKAEELRRKWLNIS
01349	-1035.85	RGATDEAREKNYKAGEKGKTQG
01350	-1035.845	RNMTDEQRKKAEEAAKKGSSND
01351	-1035.84	GNIQEEQGRSAAKEAHDRLNGS
01352	-1035.84	SQVDERQLKKMEKIIKEANKHS
01353	-1035.837	KGTDERGLKAAADEQKKGSSGT
01354	-1035.833	GIYDQETAKSKQAKAKKEASKG
01355	-1035.832	NPPRPEDLKKLAKIIRDLSQLS
01356	-1035.826	GPYTEEHHQIALELSERGKSQS
01357	-1035.825	GPLDETSLKATERDAKLEASKG
01358	-1035.824	RNADQKKAKELERDWQEKAKQG
01359	-1035.824	GEVDERLLRATEDKIKKDSQRS
01360	-1035.816	NVLEEAKKLKDYLRERKKSGDQ
01361	-1035.815	GKGDEEELKEALTRLSKKINNQ
01362	-1035.814	GDPSEEGKRRAEEAWKRGSSNT
01363	-1035.812	NSSDSTEEKKRLDKLAKSRNNN
01364	-1035.811	PGGSEEQAEKADRKAKKASSQS
01365	-1035.81	GGDRDGRDEAEKRSQETASKQQ
01366	-1035.807	KGGDRDGKETAEKTAQKHAAKG
01367	-1035.807	TNEDAREAWKKVKDIADKRKGY
01368	-1035.806	KKVKDEEEANKKREKWKRTHQS
01369	-1035.801	KKTGDEALKSGLKYADEASKTS
01370	-1035.801	GTPPEARKKAEDLIRDSKDHSS
01371	-1035.801	RDLPEEEKRKGKEKIDRARDGP
01372	-1035.799	DNLDPTQLEKRWKEGKDYGSKG
01373	-1035.795	GDGPEEEKKKMEETIKRLSSQP
01374	-1035.795	NGKDERNKKKLKETERDARNQP
01375	-1035.795	KGDHRDSAEKGADTFRKKQGDQ
01376	-1035.783	NGDSKIKEAIDRADKRLKSNAQ
01377	-1035.779	GASDKRWADKMKERADKAKDKQ
01378	-1035.777	NAQGAKEGADKIEKKRRKRGDP
01379	-1035.771	GGASTEEVLRILKELAKKRQGR
01380	-1035.766	INDDQRKAEEAAKEAKERLNTE
01381	-1035.765	PGAVEEEAEKAIKEAKKKIGPE
01382	-1035.764	PNAQKSQKEKMDRKAEKAKNKP
01383	-1035.759	KGDSPSKLETIWKEQSKTGEYH
01384	-1035.754	GGPPSEEIDKAAKAAKRDLGVD
01385	-1035.754	NLPRKEDMKKLDKLAKEWAKSG
01386	-1035.75	RKLTEEGAKTAEKTAKDLAKKG
01387	-1035.743	KGATGEQREKGIRDAKSKMGGQ
01388	-1035.743	KNGDRDSAIKGEQDAKSKTKGQ
01389	-1035.738	GIPDKTKIDIIKKTAKDASTQP
01390	-1035.723	TELHEEQAERAIQKARKDSGGH
01391	-1035.722	NGPSPEEIKWGLDYAKKKLGDR
01392	-1035.721	APVDQRETQKKIDKWLKEVNGQ
01393	-1035.72	NADEEGIKIAESIAQKLASEKS
01394	-1035.717	STVDPSQIEKAAQDANKSNNGR
01395	-1035.717	RGGDLSKDSRKDELKKEADANR
01396	-1035.716	AGASEEAHRKAEDAARKLANVS
01397	-1035.715	TSYPPEWGIKYTNMRKKQIGPQ
01398	-1035.714	GAGEDAKKKAQKVATEGEKISK
01399	-1035.713	DEDKDSGKSTADEASKRSSSNS
01400	-1035.709	DDRDESKKTKLRDILLHLQSRS
01401	-1035.707	SDERGKEGTKRTEEKRKREGKS
01402	-1035.704	GQPRDEGKKAAEEAKKLQEENK
01403	-1035.7	LNDDERKVKKLLDDTKSKRGDR
01404	-1035.699	SKFSTDETDELVKRLAKKWNKS
01405	-1035.699	GDKDKKRFDEAMEKIKKNSQHP
01406	-1035.695	GDNDKEKAKKAEKIAQKLANSS
01407	-1035.691	GSASRDEQIKAKKKWAKDKDKS
01408	-1035.69	SSAQEEEADKTAKDLRKKWGDV
01409	-1035.686	YQMTEDDWKKLKTVLEKGEKGS
01410	-1035.683	REYDERELEKWKKEWTKKYNAP
01411	-1035.678	SARGSELKEKAIKAGETGKTQP
01412	-1035.677	LYKPQEEVKKALREASKESSKS
01413	-1035.668	GDIDESQKETLEKILKRDGNKS
01414	-1035.667	GSGDSRDLKKKTDETISRAGNT
01415	-1035.662	SEQDRDSLIKTDKKLAEESKKG
01416	-1035.658	NGQPEAEKAIRKAEKDTKDTGQ
01417	-1035.654	SNPSEEEKKKAKKEWKKASSGV
01418	-1035.651	GNLDEEQLRTLETEAQKLANSS
01419	-1035.643	DNLDERQLRLVKTLADRAKDVP
01420	-1035.637	KGASEEAKKKNDDKAKKLSSQS
01421	-1035.634	KVKNRDEVIKTADETEKRAGGR
01422	-1035.632	GKKDEEIKEKLKKQAEKEKYPS
01423	-1035.629	TEDDEKKTEKAIKDAKKSMNND
01424	-1035.627	KGRSEEATRRTLDKAAKDASKG
01425	-1035.621	KQDDSLEEGLDKVEKDKKKTQS
01426	-1035.618	KKDDDRRGTEKLKQLLDMLNTK
01427	-1035.618	KNSQKERRDEMEKIAKDAQNKP
01428	-1035.61	TEAQEEDARDTLDKTLKSLNGV
01429	-1035.606	NKIDPRDLETMLRILKSRLNGR
01430	-1035.606	TSRSKEDVRRENDETSRRRPPS
01431	-1035.605	SDDDEKKKRDAEKLARKAMHSS
01432	-1035.596	GNHEGEKLDKIAEKIRRDRNDQ
01433	-1035.593	IIMHRDELIKVLRKIDTESSKP
01434	-1035.589	GPADRDKAESTAKDLLKKWGGG
01435	-1035.589	GNYNEKAERGKKIAEDIAKSNT
01436	-1035.581	GGADPRDTKKAEDVARDLANRS
01437	-1035.577	RGSDHQGKKADEEDKKAKKNPG
01438	-1035.575	REMDDSELKKLETILQQLASSS
01439	-1035.574	TKAQEEQKREAEDRAKKEASKG
01440	-1035.568	GPLDERTLRKAIEDTQRRDNHS
01441	-1035.566	DKPDRDIKKKMRDIAIRDGSKG
01442	-1035.564	SGKHRDAEEKGEKDAKKNAGDS
01443	-1035.561	GGPSKDEITEGMKKGSGSLKGQ
01444	-1035.559	QSAGEKDKEKVDRMRASWSQRS
01445	-1035.557	KGASEEGARRAEELAKKKSSQP
01446	-1035.556	GQASEEQLKKMWTTIDRALKSP
01447	-1035.554	GQQSEEQKEKQKDAESKGSSGR
01448	-1035.551	DNKDPRKQKKAEEAAQKLASQP
01449	-1035.547	GTGSEEEGEKAQKTFKSALNNQ
01450	-1035.546	GELDERLKRLADDIAKKLASTS
01451	-1035.544	GDGDEEQKTKGKRDADIEASKG
01452	-1035.544	RRDSDEKGRDIWLTILKQLNGR
01453	-1035.543	KGLDEDAKEALKEAEKEASKNK
01454	-1035.54	SDSRQSDKAREHADRARDQPHS
01455	-1035.538	NSDKDRTEEMLKRADTALKQQN
01456	-1035.538	GGGPPEKAEKDIETWLRQMGGQ
01457	-1035.535	SEPHEKKKRLIDKAAKEGSSGT
01458	-1035.535	GEVDPTRLKKRDKTAEEIKRDG
01459	-1035.532	TNGPPEEQKKLDKITKDAANKS
01460	-1035.532	GPVYEEKWRDEYLRLKKELNGQ
01461	-1035.532	AGVDERKQRDGKRDATEESKKD
01462	-1035.529	KGRKDEGDRDRDKIEKTASTQS
01463	-1035.523	GEPDDRQKDLLEKLAEKGLKSS
01464	-1035.52	DSDEEGIRRARKYAKEAEKQPG
01465	-1035.517	SSLPPEAARDLDIKIRKDANKS
01466	-1035.512	QTGDETQQEIARQKIEKDSNKS
01467	-1035.506	KSTDERELRKGKDIAKKAAESP
01468	-1035.506	IQLDERQWRKAEKHAQKLAKSS
01469	-1035.499	RGLSEEKARKAEEVAQRLSSQS
01470	-1035.495	GDVQPEEGKKVAEKGQRDLGGQ
01471	-1035.491	RSGDISAGEKTAEELIRRWGGR
01472	-1035.49	RQGEAERNLTEAWKKMREDLKY
01473	-1035.487	DGGDERVHRKADKAAKDAGNNS
01474	-1035.48	QEVDPDEVKKALEKAKAKGGGS
01475	-1035.476	NGENSRDKARTIADYAAKYPQS
01476	-1035.473	SGADEEAKRIADDIAKKASQLS
01477	-1035.471	KGGSQEETRDGQTDLRDKLGDK
01478	-1035.468	STGGEEVHKRNETAARKASSQP
01479	-1035.468	TNTPERDARAEWDKLKKKLNDR
01480	-1035.465	AGSSESAKDIANKLGEDGKNKP
01481	-1035.463	GQDTDSYRDIWLRDYKDLLSKP
01482	-1035.462	GQADNEALERFAKKLKEDLQSD
01483	-1035.461	SNADSKSIADMAEKIAQDNNNQ
01484	-1035.441	GSNDKEKHKDAIDKAEKEGSKG
01485	-1035.44	SGVKPEQAKKTEKEARDKASGP
01486	-1035.439	GGHKQEETEKKIDKDKKDKNRE
01487	-1035.439	DNLREEDLKRTLDHGKELHKRG
01488	-1035.435	EGVDEKVRKKTLEILKKLSQSH
01489	-1035.432	KSSDSTEGSKWLDDKLKKDQRK
01490	-1035.427	GGDQEGAKKATEEGKRRLANNQ
01491	-1035.424	DNYGWGKEAQERAEKAKRRQDP
01492	-1035.418	GEISEEEYRKLMDIAKKVADSG
01493	-1035.41	GPVDERQLRTAEEIARRASSQP
01494	-1035.408	GQLREEEKKKLKEALKKGSSNT
01495	-1035.407	SGITRDLLENLKEVEKLYKNAD
01496	-1035.407	GAQNAEELRKTLTEKEKNDQKR
01497	-1035.407	SSLSEEDKKKLDTAIKRDANRS
01498	-1035.404	NNPEGAEGAKEADKRARDKGPQ
01499	-1035.403	QEIKEEQKKRLKKALDSGKSNR
01500	-1035.402	GVSNKEEALKKADKVARDLKDS
01501	-1035.399	KGYGQEEGIKLADIWARDNSQG
01502	-1035.396	APLDERQKKSGLKTAEELAKTH
01503	-1035.385	GAQDRDGILSGTKEAKERLGGQ
01504	-1035.377	GNIPEEEKRKLKKWLTELSKLS
01505	-1035.377	SNQDQREMKEKIDKAEEEGKKG
01506	-1035.369	KDDRQEDAKETKKKQDKDSNRS
01507	-1035.365	GEPVEEKLKTMWDLAKKIAAKG
01508	-1035.365	GNQDKRLKDRARKAADDLSQHP
01509	-1035.363	THPGDELKEKLKKALEIGSSSK
01510	-1035.362	GVDDEKKIRDIEEETKRRIGGQ
01511	-1035.361	DSSDTDTVEKGVKTEQAKLNDK
01512	-1035.358	NAPDAEKEALKRYKDKKKNNET
01513	-1035.356	GQGDERKRDKGIKDFRDTYNGQ
01514	-1035.354	GLESQEDTLRKIDKAKRDSGGS
01515	-1035.353	PGADERGKKKAEEEAQRLANLP
01516	-1035.351	TNDSEEKIRKIVEKLLREAKGR
01517	-1035.343	GSSDSSDAEKAIKDALSKKNGQ
01518	-1035.341	DQPHEEKKKRAEKALKDALKTD
01519	-1035.339	SSLDERQKKKGSTIAKKLANSD
01520	-1035.335	TNADDDTKRDMEIRIQILANQP
01521	-1035.331	GPITEELKRILESIDRRAANQE
01522	-1035.329	TNSNRDWLIKMARDRDRDNDKQ
01523	-1035.328	NARPDGKKMEEKARKKWKRNEP
01524	-1035.328	NGPDDDGRTKLDKILKYLASIP
01525	-1035.326	KGGDKRAEELADKNKKSAKDIE
01526	-1035.322	GKDDDEKAKRDAGTKLTKNKDI
01527	-1035.316	NRDDDKRAKTGLRDASRDASKG
01528	-1035.314	RNGDERDLKRAEIEAQKLSNYS
01529	-1035.312	TDTDEETRTKLLTEKKKRDKSD
01530	-1035.309	GNYSEEELRRSNKDASKKASSS
01531	-1035.306	KDLDERQKKEAQKEADKGSQKS
01532	-1035.303	TTDETAKKKAEEWDKRAKSNEQ
01533	-1035.3	NLKNKEELDKLDEIWKRLNVSF
01534	-1035.3	FNSDQRELESRLRTAWKKSQKQ
01535	-1035.3	KGASKEGAESAASDVKSKLGDT
01536	-1035.292	NTDIEEGKKIIKSLTDNSKDIP
01537	-1035.288	KGADEKNQRKAEKWIRDYSNVP
01538	-1035.286	GTKDPRLKEKLKKAADTAASQS
01539	-1035.283	DNTDEDSLRKMLTEASKEASKG
01540	-1035.282	NAKDERKERTIDDATKKGKNSS
01541	-1035.282	SKNSEEDWKKAKEIWKKLSQIP
01542	-1035.28	DTDEDKLRKMLKELTEKSKYSS
01543	-1035.277	NGDDDRSKEAKKEAEKLWKNRG
01544	-1035.272	RGAGEETLKRAIKKGKEGLNSH
01545	-1035.272	GPLSEEQKRRLEDVIKKALNRP
01546	-1035.271	KGGNEEVKKTADKTASDASQRP
01547	-1035.262	NGPDEDTAEKLVKKARDSMKRD
01548	-1035.261	GAPPEAHETALKVIEDAKKSKD
01549	-1035.259	RGKDERQARTIDRDLAKDKNKS
01550	-1035.258	SNDSKKDEQAKRADEAIKSDSQ
01551	-1035.254	ADIKEEQKKELETKMTKEAKKP
01552	-1035.252	REGDRKSAKEEEEKAKKALDDR
01553	-1035.249	IKTEDDKRQTEEKIKKTLQTKQ
01554	-1035.248	NGIDERAKEALKKAKEARDKNQ
01555	-1035.247	GVPDDTEKLDKDAKKKVIYRTS
01556	-1035.243	NAKDAEKGLTEIDTRRKQSSRS
01557	-1035.24	SGLTEEAQKKAEKAAKDASTQT
01558	-1035.24	HDEDERLKEGLRQAEEWGKKSD
01559	-1035.239	RAKDAKEETKKALLEARDKHRG
01560	-1035.237	KGAGGESVEEAIRRAKAKLGGS
01561	-1035.229	RETDELAKKARDVADETAKRNS
01562	-1035.227	NSASKEEVKTAISIVKTRTGGQ
01563	-1035.227	RNKDEEAAKKAEEIAKKLSNVS
01564	-1035.226	GAGSTEEADRAAKKVKDELGTD
01565	-1035.226	QEIDEKTKKDTEKEAKKMAESS
01566	-1035.221	KNGKKEDAKRIADKKSKENQKD
01567	-1035.213	DNDDGTKNKKKVDKAAKETNGR
01568	-1035.212	SGDDERAKRRAKEIQIKLQKHS
01569	-1035.211	NASEEAHKIALKIARDASKSRW
01570	-1035.211	TEQRSEETERKTQTEKSKLGDS
01571	-1035.207	NIESQDKTDKAIKDVLSKLNNR
01572	-1035.205	RDANRDEGLKKIDKTKKDLQGR
01573	-1035.202	QEISEEQKKWRRDKRDELNSGS
01574	-1035.201	SKKSEEEVRRTLKKLKRDTNDQ
01575	-1035.2	READERQIRKWRTDVEIEASKS
01576	-1035.197	NGDSDKLKEWLRQHKEELEKGT
01577	-1035.192	GQSDEEDQKRGKTVQSDLLSKS
01578	-1035.184	YHKEEQAKKAQIVASLGLRDAY
01579	-1035.182	GGGSEETAIRTTEELKRRWGGR
01580	-1035.182	KGNDESAKEIIDDIEKKAKDSS
01581	-1035.18	GGADRDSAKYWEWVAKHAKDYE
01582	-1035.176	GADERVHKKALDEATKARDDKR
01583	-1035.175	GQADEEQKTEAKKRRTEIAKHP
01584	-1035.173	KDGDEREKEKAKTIRRDLSQIS
01585	-1035.171	SGVSEEQKKAARDWLRDGENSS
01586	-1035.165	GADPRRVKDMLSKLAEKAKKGE
01587	-1035.161	KEIDRDTLRDILKEVEDKTNKT
01588	-1035.16	GNENAEKLKEIADRLAKKTGNR
01589	-1035.159	HPTREEEKRRGDETRTRLAHVS
01590	-1035.159	GADEYAKWVTKKAEEKAKKYPD
01591	-1035.155	NASDAESALKKVKSDQSKKNEK
01592	-1035.153	RRDDDRESSKQESASTDHANKS
01593	-1035.146	GNPRDEIKEIQDKTARDLAKRG
01594	-1035.141	KGADRDTILSKQKEIDKEASKG
01595	-1035.138	KLDERAKEALKKALKTAANTGQ
01596	-1035.133	DGGKLEEAKKTADKAAKDSSKS
01597	-1035.121	TNSSDEEKKELKKTADKLSSQS
01598	-1035.119	NTKETEGLDKKAEDTRRRDGSQ
01599	-1035.11	MSGDPREYEGLKTAEKIASSNT
01600	-1035.108	HDGREEDKKKATEDALKKGKSD
01601	-1035.107	GDIPEEGKKASRDAKEWAKKIK
01602	-1035.105	SGLNKAKEFEEELKKILKRNEP
01603	-1035.095	GGATDEARKKAEKVAKKGQSSP
01604	-1035.094	RGANEEAKEIADRIAKSQSQVP
01605	-1035.092	TDESIRRDVRDAIEKVHKSHPE
01606	-1035.09	GGADEDKQKYGEKIAQELSSLP
01607	-1035.088	SRDDDRDREKADKTAKKGLNSP
01608	-1035.085	GADGEALEKTKKALKWARDVPA
01609	-1035.084	KNADEEEKKRTEEMIKKGSQQP
01610	-1035.081	GDLDERKLRKGEKAARDHAAQG
01611	-1035.073	TDESARDIAKTIADEKSKEGNQ
01612	-1035.072	GGLLHEVAEKAAQDWLKKAGGQ
01613	-1035.064	TETPERDLKEALERAESSSSQP
01614	-1035.061	NGAQGEEAKEALKKGKTEASKG
01615	-1035.06	GSGDSREGDKERKKELKKNNNQ
01616	-1035.059	GMDRDWVRDIATELGERGKNLP
01617	-1035.058	DNKDERENKRDMDKLDKDMKPI
01618	-1035.056	GPIDERQLTRGEQIARKLSQVS
01619	-1035.055	RSASEEEKKKAEKIRKDLANVS
01620	-1035.045	GKQDEDTMKSKWETEKRKANGS
01621	-1035.042	NSPPEAEYYTRLITRDIRDQVS
01622	-1035.035	DEFSEEKKRRAEEIAQRIASQS
01623	-1035.03	NSGDERQIDKMLKKAERDASDH
01624	-1035.028	DSGDKREAKTAVDRARKKLNQK
01625	-1035.017	KGTHDEARKKQDELSEKGKKSG
01626	-1035.016	PGMSEETARRAEEEAKKRADDK
01627	-1035.012	KGGDKDSARDAIIEAQQRLNHR
01628	-1035.007	GGAGEEAKEKITRADKESSKNK
01629	-1035.004	KGVSEEAKEKTDRAERKSSSNV
01630	-1035.004	NGRSEELQKKLEDLLRKLANSS
01631	-1035.003	GAPNKKDAEEGADKGRRDLNDR
01632	-1034.999	QSSSAKRDGDKFVESRLKQPLP
01633	-1034.998	QEESEEEKKKLRDHLLKGLNTP
01634	-1034.996	PGGDKDAADEIYKRHDEESSRP
01635	-1034.994	NEYDEDTHEDMLKKAKEKTGDT
01636	-1034.99	RGADPEQATQAIKKIKSKTGGS
01637	-1034.986	GNHSERDRDDTDKKAKKIAAQG
01638	-1034.985	NGGSEEEALKIIEKAQKSRGNT
01639	-1034.983	GYTSEETKRKMKETEEKAKNSD
01640	-1034.981	NGSDSEQVKEMLDRIKKKLNRD
01641	-1034.974	KPGDERLSDEQKKNARDAKLNI
01642	-1034.969	SESAKRDHEKAERIKQDALNRS
01643	-1034.968	QGADEEQREIAKKLARDASKGE
01644	-1034.967	TSPDSRATEKADDIARKLSSQP
01645	-1034.959	DTDRLEETRDIADKAAKDTGGR
01646	-1034.957	VPMDEDKLTKMDKIAKEIASQG
01647	-1034.956	TEEPSEEGKKKADEKAKEAQNI
01648	-1034.955	GDSDEREVRTKQTKTKKRDKDK
01649	-1034.949	RGASESQKELASKWMRDGKNQQ
01650	-1034.944	NGVDRDQMDKYLKEAKKRLNSD
01651	-1034.942	TEEDSREAEKKVKEMADKLRGV
01652	-1034.941	GSDSLKEKAERTVRKAERDNSS
01653	-1034.94	DDISDEDKKKMDETAKKIASQS
01654	-1034.933	KPSDEDTARKLDKKASKDKNSD
01655	-1034.928	RSGDPRQDDEGKKRIKNSKDRS
01656	-1034.927	SGKTEELKKHAKKAAEDSKHGS
01657	-1034.919	SGAKEEAKKKTKEIAKKASQKS
01658	-1034.919	GPRGEEGAEKASKKIKKDLNGQ
01659	-1034.918	QEIDEREKEKRKKIIEKLKSQG
01660	-1034.907	SGTQEEQVLEVLDKTRKKLGDQ
01661	-1034.903	GQLDPTKLKEMEEIAKNALKLP
01662	-1034.902	SEMSEEDKERADRIWKYLASLS
01663	-1034.902	DNQSEDQLKKGRTKIKKASSHG
01664	-1034.901	KAKSEENHDRADKTAEELKKTG
01665	-1034.898	KGDAQEWRDRLRDNRDKILNHP
01666	-1034.898	GTDSNAEKAITKADLDLRDGKH
01667	-1034.897	KQLDEEELRRIDKTSKDGKNSS
01668	-1034.895	RGATEEAKETARQAASQADNRE
01669	-1034.894	KGASEEAHKIAEDIARKLASQS
01670	-1034.888	RGATDENRKKLEELAQKLRDQP
01671	-1034.881	GPVPEEALKKKKKDDQKEDKRY
01672	-1034.88	TQKVRDEHESALKEAKSKLNGT
01673	-1034.878	GLNDEEAKRRGEKYARDASTQP
01674	-1034.877	GGTDKESVKKALRDTLLKLNNQ
01675	-1034.876	PGTDKRKATEGTKKGKSSTGGS
01676	-1034.873	NSADEEERRKLEKLIKDLSQVP
01677	-1034.872	KGGDEEEVTKIAKELKEKAQRD
01678	-1034.87	TDERSKKEAQDAGDKAAKDYPT
01679	-1034.865	TDDQRWREGGKKIYRDAKDHSQ
01680	-1034.86	AGRSDDQSKHNEEMDDAASKNP
01681	-1034.857	NASKEAQKDAEKIITELERKKK
01682	-1034.856	NADERAKEALKKATEYASKGGQ
01683	-1034.851	GHPDHNIEKLKEKWDRTAKHPG
01684	-1034.846	DTSQEAKEQADKAEEKGKKDPT
01685	-1034.846	GTGSEEQKKRGEDKADKHAKAG
01686	-1034.844	RNLDEKAAKEAEKKAQKDANKS
01687	-1034.84	SQPREEDKRDKKRQDDKAKSNT
01688	-1034.839	RGGDELKKGVKEADKQGKRDPR
01689	-1034.839	AELDETQLTKLKITWSKGSQNP
01690	-1034.838	NGYPAEYATTLAKEWVKRKNRE
01691	-1034.837	AGRDEERTKRLDEEWKRRASSG
01692	-1034.835	SKDESADELKDIIRKRNEKNPP
01693	-1034.834	GQIDERGWKTILKILDETSKKG
01694	-1034.832	TEPDEDTIKSLEEKIKRDSKGQ
01695	-1034.825	SGNRREEAKKAADKAEKKIPPE
01696	-1034.823	GIYDESKDEEAKRQLDKAQKHP
01697	-1034.817	GDEDKESSKKKITKAIKDNSGP
01698	-1034.817	SGADRDGALDADRLAKEWSQLS
01699	-1034.816	RMDSAEKGKKEIEKILRSRGGR
01700	-1034.81	GDRKPEKEKRLKDTLKKASTSS
01701	-1034.809	QNGPPEGQKKAKKAAEKGLKGP
01702	-1034.806	GPLAEEWLERRDKTAAKLWNST
01703	-1034.806	GADDHRKLAKLIKKGADAVGGQ
01704	-1034.806	GNPDRDKTEKAIQDDYKRRGGR
01705	-1034.804	SEPDEKQVRETEKIAKKRLNNT
01706	-1034.804	GPGGRDEGEKGIEKWRKTQGGQ
01707	-1034.802	GEVKPKQKEKMEKIAQDLASKP
01708	-1034.801	KGKDQEKGLKEAETRAKKAQGR
01709	-1034.801	TSLDERQGKTSADEASKKGGGQ
01710	-1034.8	SNVDGDTWADKLTKTTKRDNKQ
01711	-1034.8	TNADPKTINDILREIKERLGGR
01712	-1034.799	DHPDEEKHKKAEKEAQKGSSQP
01713	-1034.791	NAKDAEKKLEDARKDLKDLENR
01714	-1034.79	RKGDPRDAKDIKKKLSKDKDIK
01715	-1034.79	RGLVDEKRDIARRAADKGLNSS
01716	-1034.786	GQMDERQLKKLKDALEKGKSGT
01717	-1034.785	KGRDEAIKRKEELEKAAKDFKS
01718	-1034.782	KGADRDTALKLLEDIERTNENR
01719	-1034.775	GQFDKRQEDKAKKISTEHASKG
01720	-1034.773	RGASEEAYRRAVTTAKKEANKS
01721	-1034.772	KPGSEEASRDGLEGEKGARANK
01722	-1034.769	AARGKKDLEKEERKSRDERQKP
01723	-1034.766	KITNRDHFEEKMKEAKKRVGGQ
01724	-1034.765	SGADEEAKEGIKKASSHSSSED
01725	-1034.758	SSQDDEKIRQAEEIARRASQTS
01726	-1034.757	DNKSEDEKRKWDKIIARDAQKP
01727	-1034.755	SDESSKEKAKDASKVSKKIGGQ
01728	-1034.752	IPDDRDGTLKKIEKVAAQYKGI
01729	-1034.75	SNSDPREAEAEVKKQKKRTGDR
01730	-1034.747	SSRDKRELKKLAEKAAKAASGP
01731	-1034.745	GATEETAKKAEYYAYLLAASGT
01732	-1034.745	DQSHEEKIRTLETISKDAANKS
01733	-1034.74	NGSDEEQYKKMESIIKRDGNKP
01734	-1034.74	DKDNPWLAAYLAEEVAKRMGHQ
01735	-1034.738	TEQDEEEALDKIKKAQKKHSGP
01736	-1034.738	DNHDQDTTASIATTLAKQTNGR
01737	-1034.733	HEGDERAKKVEKIDEAAKRDQR
01738	-1034.731	TEQPKEEIDKGLESAKKSQGDR
01739	-1034.73	NGPPPEAFERALKIGKRDLQGQ
01740	-1034.73	GKSDERAIKKRDEDADKLRKSS
01741	-1034.728	GADERQKEKIWRETEKWEKHSY
01742	-1034.727	AGATEETKEEAEDIAKKGKNTP
01743	-1034.721	GADPSAAEIAEKAKQKAAKSLF
01744	-1034.718	GAENKEELKKALTEVKKRTDDK
01745	-1034.716	KKNDDREGSKGREKNKKSTNSE
01746	-1034.715	KEIDEKQLKDAEKEIAKAASHG
01747	-1034.706	GAPPLGQIETKKAQEWLRDHQG
01748	-1034.705	GEQRYEETLRRIEEARKKMGGD
01749	-1034.704	QRKSDEALKSGKEEADRRSQQP
01750	-1034.694	GDKDDQEKMLKELSKVKRDIKS
01751	-1034.69	GSEDEAKKLMKDMKTTSKRHKS
01752	-1034.69	SGATEEAKRKAEEAAKKGANGS
01753	-1034.684	KASPKAWEDWKKREEEIQKNSG
01754	-1034.675	NGADERIAKRDATLTKKRDNGR
01755	-1034.674	NTVDEEEAKKTTEKTLKDSGFT
01756	-1034.673	RGASEEARDELETRIRDASSQS
01757	-1034.67	KSGKEEEIKKGLTKVEKLSNVS
01758	-1034.67	TGKSEEQGKEEAKLAEKLRDER
01759	-1034.666	RGADERAKKIADEKAKEGSSGT
01760	-1034.666	NGSDESKAEKVIQDIKKRDNNK
01761	-1034.664	KIKDEEGAKEGWKKNKKDLDND
01762	-1034.662	KMDDQRKAKKETDKRYRDNANR
01763	-1034.66	AEHDERQLRKRDRDAEEEAKKG
01764	-1034.658	DDDDPDAKEMLKKITEDAKRRS
01765	-1034.655	GRVSEEEKSRRDEWIKKASQLP
01766	-1034.654	KGADEDGARKAEKTAQELSKYS
01767	-1034.648	SQPSEEIKKTIEDAHRDALNKP
01768	-1034.647	GSPDPREFEKKHRTALKEASKG
01769	-1034.644	FNDDERKIKEELKKASKLKDVS
01770	-1034.64	NTDKRKASKGLDEADKKARSNT
01771	-1034.634	SEMQPEQEEKLRRTMSSSSSNS
01772	-1034.623	KGRDDSSKEELEKILKTLSSQS
01773	-1034.622	RRDDERKEKKADRDLAKDKNGS
01774	-1034.618	RGHSEELARKTEEVAQRAAKSG
01775	-1034.615	DSSPSRDERMEEAKKEWKKGSQ
01776	-1034.615	NSTEEAKDMAKKAKEKADKGRQ
01777	-1034.613	NSNNPEEVKKWSRLRDILADQR
01778	-1034.611	GPFDERDFRTEMKKAKEKQKGT
01779	-1034.608	GDTDRDKVLDALDKAKKFADQG
01780	-1034.606	KGGDSDSAKDNLRTAQEQQNNV
01781	-1034.596	NAKDPTEMSKYLSTLNRDLNGA
01782	-1034.594	GNIDKREGRDLVEDAIKKAGHE
01783	-1034.59	GGDRETAHKRADEMAKKASTHG
01784	-1034.588	RKDDDRKASEKWSRNSQSKDVS
01785	-1034.585	RQGDRDSHIEAKKYADNASKYE
01786	-1034.585	SDESSYEKALKAVKDVKDKHKS
01787	-1034.585	GPLDRDHLKKALDTAWREASKG
01788	-1034.584	RGASEEAKRKNDKTATEASKYS
01789	-1034.583	GPPKAKDKITEALKKAKRDASS
01790	-1034.579	DNLSRDEKLDATSKAETEASKG
01791	-1034.579	DQDDSKRKYKDEAKKELDKKPP
01792	-1034.578	QGANDEARRIADETSKKASKTT
01793	-1034.576	KPTDEDQAKKGDTERKKEANKS
01794	-1034.574	DSDETKKKEAQKLADEGAKKSS
01795	-1034.571	GVDTRGAEEWKKLEDYLKKNKS
01796	-1034.57	GSPKEEAKKELKKAQRDMSSGQ
01797	-1034.568	NGDREKAKKARDEWDKKASSNT
01798	-1034.565	GSGTEEDRKRGEKIARELANSS
01799	-1034.564	GKSDEREEKKKIDKVLSELNRK
01800	-1034.559	KGADERLREEVDRLAKKGNSHS
01801	-1034.556	SEADEEKKTKWEKIAQYLASLG
01802	-1034.552	SEIDQDKAKTITDDILKKSGGR
01803	-1034.549	RKHDETEAKKIKKEIRDRSKTK
01804	-1034.549	DNDDKRKLKDEADKAAKKAGPS
01805	-1034.547	SDQDKRKKDTAKKAGDEGLNSD
01806	-1034.54	GNSDRDFAIKMAKIAKRAKDKQ
01807	-1034.539	NSGSEEQVRKGLEKADKNKDRS
01808	-1034.535	TEQSEEEAKDTVTKAAKTYGGK
01809	-1034.532	KGRDKRKQDKARDERDKLRRSS
01810	-1034.531	GVDHKIRDGLKKAKEWADTYPG
01811	-1034.53	HENPEEVKKKLEEFIKKASSQP
01812	-1034.522	NGVDERQLKSGLTEVRERSKSS
01813	-1034.516	GFHDEEWAKEADKRAKRAKDIQ
01814	-1034.514	DGSDDKKRDLIEKWRDEALSSS
01815	-1034.511	SGATEEAHRRALKAMKEGLSKP
01816	-1034.509	GADEREMKKGTDEADKKAKNQP
01817	-1034.508	DSSSAEEGAKKADKIAKDIGLH
01818	-1034.508	NGVDHLRDEWSKILKKLLSDQK
01819	-1034.506	NATSDEIKTRIEDAIDKGLKSP
01820	-1034.506	GKAAPEQQKEAKKKKEELDKHP
01821	-1034.503	NGADESQARDEILKILRRDNEK
01822	-1034.503	TSEDSREMAKKLKEAIDRHRNT
01823	-1034.502	NIPNMKDLQKERKKVKKSIGKS
01824	-1034.501	NTRDGTRDKRDWTDEWLKKGGD
01825	-1034.501	RGLDEEAAKKLTEEAKKAASLP
01826	-1034.493	APPGKRDDAKRKADEAGARNDP
01827	-1034.491	RSAREEGLRRMLEKMKEGSNNL
01828	-1034.49	NVPLSKEWLDKLLEATKRDKKS
01829	-1034.49	KGGSEEAIDKMLKEQKKLLNSS
01830	-1034.489	KQLTEEELKFLEKKQEDASSNT
01831	-1034.488	RGAEKENLRDLLKMWSKLSQHP
01832	-1034.486	KNTDESEKRTSTKIADELSKHP
01833	-1034.483	GETDEREQKRRLKVEEESKKNQ
01834	-1034.478	ANADSEAAQRVADEAAKKAQGR
01835	-1034.477	NGPDPRDAKRDLDTIRTKKGDK
01836	-1034.473	TNVSDEDRKKMDTIARRDANKS
01837	-1034.471	SNEPEEKYKKAEKEWQKLSSLP
01838	-1034.468	GENPKRDMDKAEKIAQDASQRS
01839	-1034.467	RGLSDEKRKKGLEAQKEAKKVP
01840	-1034.464	GKGDEREAKKRARDRDTEASKG
01841	-1034.464	RREDDRKTQEAAKKARDDGSKG
01842	-1034.46	DDDDERIRKILDKLEKDAANRS
01843	-1034.458	PGATEEKGETAAQEAKKKANDR
01844	-1034.457	RPLDESAKEGLDKAEKTGSSGS
01845	-1034.456	KGKDEKGVETAEREAQKAQSQP
01846	-1034.454	NAGDQRKVEEGLTKASKWAGNS
01847	-1034.452	GAPDPREMAEHWKKLQTEASKG
01848	-1034.452	NPTKEEQIRKGLKYGEDEASKG
01849	-1034.45	QEKDERADRGWKIVEELSKIKQ
01850	-1034.448	TTADERQLREGKKEQKKLKSQP
01851	-1034.447	RGLSDEGRKRAEEAAKKGQSQP
01852	-1034.433	LKNDERLRDWLDKRDKAMKSSG
01853	-1034.417	RGSDERKARKGEKEASKAASTS
01854	-1034.415	RAQPELAKEWKDRLEELLTNAH
01855	-1034.41	GELHRDQRITREQEIKKHSSTD
01856	-1034.407	KGIGRDEAEKHIKEFLKRHNNQ
01857	-1034.396	ANLDEEQKRRAEKEIKERSKSS
01858	-1034.395	SRGDERTEKGVKDASKEASKNL
01859	-1034.395	GGPPSRDVDKIVREYLKRVKGQ
01860	-1034.395	GARDEDRDKIKKMATKAMSNGS
01861	-1034.393	APGHKEEAKEGLKEGESRSDKK
01862	-1034.39	TNTSEEQLTRLRIYLAKASSGT
01863	-1034.376	RGATEEAKKRADDVIKKLANVP
01864	-1034.376	DNINEEQRRRLDSEARKMSSQS
01865	-1034.374	NSLKEEKWKKWIEIADKLQKKP
01866	-1034.367	GSGEEAEKAQRIAKKNEDDNRP
01867	-1034.366	GKDDDRSAKSALKEAQDRTGGR
01868	-1034.363	RPPDEDKVKTARKIIKKLSSLP
01869	-1034.363	RHPPEEARQRGEELIKRLEKHS
01870	-1034.363	GVQDQDAALKKIKEAEKEASKG
01871	-1034.362	HDLDESAKDALKKAEAIARDKQ
01872	-1034.361	GPQDRDGNTKKIETAAREGSKS
01873	-1034.359	KGASEETVKKTTEDLEKKKGNK
01874	-1034.358	SNASQEKIERMLQDLKKKTGDQ
01875	-1034.357	SDLKEVKEKVKKADDEAKKTGQ
01876	-1034.353	SDESLGEKAVKKATELAKRNSS
01877	-1034.351	SNTDKAKELTKKALTEAAKYPQ
01878	-1034.349	NIIEEETLRKTLEKAKEKSSLP
01879	-1034.349	TSDDKRKLQKLAEEGTKEGSKG
01880	-1034.348	KGANEEAKKKADKAIKFWSNYD
01881	-1034.346	GKWDEEQKKRWEEIATKTRDNA
01882	-1034.346	LKSEEIGKKTQKLATEGLKYPS
01883	-1034.345	NPKDGEKALREITKRAKDNNHS
01884	-1034.344	KDADKDSIKKGIDDAKSKLDGS
01885	-1034.342	RMDSRWEEHYKTMLDWALKVGQ
01886	-1034.339	KKPEEGDKAGKKTEKEMKKHPE
01887	-1034.338	TNTLPEQTAKLAEKLIKANGGQ
01888	-1034.337	SESDPKALETAKKGEKAAKNNQ
01889	-1034.335	IEMDERQKEKLQKYWAELSKHP
01890	-1034.333	TNIDEEEQKKAEEDARRTLNDR
01891	-1034.331	TSDPPEKGKKLADEMHKRNGNT
01892	-1034.331	KGKSEEMKKKRRDLSKKAKHGQ
01893	-1034.33	NGADEKQVKEALEKGKREASKG
01894	-1034.33	RTKDPDGGLKKAEKEAKDKNGA
01895	-1034.326	DKHDEEEKKKLDTYLRDASNLP
01896	-1034.321	RGKEEGKKAAEKADRDKEKAKV
01897	-1034.318	GSNRREDAEEAIKKTRSDLGDQ
01898	-1034.317	HDGSAKKGAEELKKIASKRNGS
01899	-1034.313	INDEQEKLKRIWDSSARDANKG
01900	-1034.311	GTDGGDEGLKKALKERDRDNRT
01901	-1034.307	GGSDAEAAWKATKDAQDKLGGQ
01902	-1034.306	RPSDERDLERGKKIQKILRSQS
01903	-1034.306	NSKYEETKRKVDKAEKDGKSSS
01904	-1034.305	GSQPEDDKKRKEMEDIARKLQR
01905	-1034.305	RGLSDEARDKAKKIADKGRDAP
01906	-1034.304	KGKDEDGKRDADIRAELAKHWS
01907	-1034.304	GAPPEAKSKAKDAANKGEKDKQ
01908	-1034.296	RPLDESARDALDEALKRGRDGG
01909	-1034.294	KGASDSDKEKIKEADKKASSNQ
01910	-1034.291	DNSSEEIHDYLRKLGEDGKKKP
01911	-1034.29	SNSDPTETEKIMKEIKDKAGRD
01912	-1034.289	KGADKDKMRDALIDTQKKLGGQ
01913	-1034.286	DNMDRDERIKMDQYARWLSKLS
01914	-1034.285	GADQKTLKRDEREKKEKNDQKP
01915	-1034.284	GKGDDSALAEREKRKEEIDKNL
01916	-1034.284	KKPDRDEDIKGKTTQRDLSNLS
01917	-1034.279	RDDSEEKKKKTKKALTDARDAD
01918	-1034.276	KQPPEEGRDKRDETIKRLRDTS
01919	-1034.272	KDLVDEWRKLNEQLAQEASTQP
01920	-1034.27	SPPGSKEEADKAVKEAKKQGNA
01921	-1034.269	SGTDESKYEEMEKKAQRDSSQP
01922	-1034.268	NANDERSKEAEEIWEKLERDQQ
01923	-1034.265	PGADRDGARDAIDKASKDSSKS
01924	-1034.264	TKMDEKEARDWAKWLRDASSLP
01925	-1034.261	SESKEEQIRTIETLRDRAKDIP
01926	-1034.259	DNLDSRDAEKAARDAAEKMNHT
01927	-1034.258	RNGSEEEAKKAEEGARRGASQP
01928	-1034.256	RDAREEEKRRGKETQKKLAKSS
01929	-1034.254	ADIKPEQKEKIDRTGKTGLNSS
01930	-1034.253	RMTNEEDGKKSAEELTKEASKG
01931	-1034.25	GKGPDEGLKKRDETIKKASQLS
01932	-1034.241	KGADEEERKKAKEAAKKASSGV
01933	-1034.239	KYDPNGAKEARKEAKKAEDVIS
01934	-1034.233	RGATDEAKKRADKGAKSVASQP
01935	-1034.232	SSSDQREAERDIAEALKEASKG
01936	-1034.23	VSQDERMKKTIDDATKDGKSKP
01937	-1034.23	SNVEEDKKAAQEAAKEGDKKRG
01938	-1034.227	SEGTTEQADRAAKKARAKNGGQ
01939	-1034.225	RSSREEEKKRGRDTQIDLKNKS
01940	-1034.224	KGGDHEEVKRGTEKARSQLAGG
01941	-1034.221	GADESAKEKADKAEKSSSQHPS
01942	-1034.218	RPGPEEGKEKAKKEWEKAKSGQ
01943	-1034.216	GDRDVKEKAKKRAEWAKRVSTS
01944	-1034.21	GKGDDRKGKKGLEEAKRRIGNH
01945	-1034.207	TNTEEDRDRLLKTQEDSKSTGQ
01946	-1034.207	GADNKDEMDKKIKTDIKKRGGQ
01947	-1034.206	PGGDRDSAKALADSASKKNTKD
01948	-1034.202	QDQDPREKKTLIKEGKKKAGDS
01949	-1034.201	NPRPDAEKAWKEAKERHDKGGQ
01950	-1034.201	GQLDEEQLRKMETASKDGANKS
01951	-1034.197	QESRKEERDRLDKTLKDRSKGI
01952	-1034.194	INLDERQWKELETRIRRNRDAP
01953	-1034.191	NSDHEEALKKKITKATESGKSP
01954	-1034.187	LNASEEELRQLEETIRRLASTS
01955	-1034.187	TNPDERLKSMLEEISKDSANKP
01956	-1034.186	SSSGTEKKMREVLKKLREESKS
01957	-1034.185	MNDPSSAKGAEKNAKKAEKSSS
01958	-1034.185	NGGPSEELEKAIQSFLKAIGGQ
01959	-1034.182	NADDYTDWLKKWDKTVKDRGES
01960	-1034.178	KGDSSIEEVIKTSEEQHKKGGQ
01961	-1034.178	HQQDEEYERRLRKLDEDSKDKS
01962	-1034.177	VEGKEDDKKRAEKYARDYANHS
01963	-1034.175	DNKPQEDIQRKAEEARKRNGNQ
01964	-1034.172	GMDRDMLEQLKKAEEKAQRKDS
01965	-1034.171	TEPGRAEEAEKGAQDWKKKYPT
01966	-1034.165	LGDERAHEKANDLADKGLKDKT
01967	-1034.161	DEPSEEKKRKIDDASDKGKKSS
01968	-1034.161	RSQNREEAKKVADEATSKSSSP
01969	-1034.16	VNNDERWLREMLKIAEKRAQTS
01970	-1034.159	GRKEEELKKSDSRKEEVDKDTR
01971	-1034.158	NTPNRDEGKKTNEKIAKDTGGR
01972	-1034.149	RGSDEEAAKLATELEKRAQSQS
01973	-1034.147	KDTSKEAWERAEKYARDAAQQH
01974	-1034.135	KGADRDGGKSTADSYRSAYEPK
01975	-1034.133	RGGEAARDGYLSALEKISRTGQ
01976	-1034.131	WQPDERELRKRKKIATELKKKG
01977	-1034.131	RSGDEREARDGLDKAKKSASNG
01978	-1034.13	KNADRDGAETGAKEVQKKLNGQ
01979	-1034.124	DPDDKAKEQADRNEETIKRTGQ
01980	-1034.121	DPQDQRKMLTEMKKERDKYKGD
01981	-1034.119	DQMDPEEKKKAEKIIQKIANSD
01982	-1034.119	QTADEEQKKKAKEGLDRAKSNK
01983	-1034.118	RGADERAARKADSRAKYLASLS
01984	-1034.115	SSRDEEALKRMRDILKKLSSQP
01985	-1034.114	KTINPEKSQKMRDERDKKAKHP
01986	-1034.111	GAEGLRDEMDERVKRNRKQPYQ
01987	-1034.106	NAPEEAKEKADKIYKKAMKILF
01988	-1034.105	HSEDDRIKDGLRRAEEAAKSPE
01989	-1034.097	PPLEPEVEKETKKAEDEGSKNI
01990	-1034.097	QPDSEEKKKTTEYLKKLEKDKR
01991	-1034.095	NKDDETAEKKMKKEARDKSNVS
01992	-1034.092	GKKGDEEWWDKYTKTVLKRQDP
01993	-1034.092	GPMHEYLKELIKELAKRGRDGS
01994	-1034.089	DHGDEEGKKRTDSFIKTYRHVP
01995	-1034.088	NGGDREKAQKIAEELRKQNTLN
01996	-1034.085	LDASEEEARKELEKMLRSAQKE
01997	-1034.083	SDDESYKEILKKAIEYAIKYPQ
01998	-1034.078	AGHSEETHKKALEAAKEASKNT
01999	-1034.077	KGASEEKARKALTDTKTKLGGR
[truncated: 8,001 more rows]
