# Supplementary material for: Improving split‐HaloTag through computational protein engineering
Source: Protein Sci. 2025 Apr 18;34(5):e70123. doi: 10.1002/pro.70123 (PMC12006747; doi:10.1002/pro.70123)
Supplement: Supplementary file 1 — Data S1. Supporting Information [file PRO-34-e70123-s001.zip › Structures_rev/rosetta_scores_23.csv]

rank	score	linker_sequence
00001	-1061.528	KSKYDRDQILKIIAELEKKTGGS
00002	-1061.489	QSKYPPEWLEKVIRELLKRKNGR
00003	-1060.503	KSKYDKRQIRDIADKIAKDNNHQ
00004	-1058.89	KGASDRDEAKKLADDIRKKKGDQ
00005	-1057.684	NSNGHRDELEKILQTIRKQNNDI
00006	-1056.956	LKDERQRDKALEIADRADKYPTS
00007	-1056.677	KSKYDQSQIEKILQDIKKKTGGR
00008	-1056.358	KTKYTKEDHDKTIEKALKSLGGQ
00009	-1056.312	QLTTDEETARKLAEKAKRDLKDT
00010	-1056.165	QKSTDEEAARKTKRDLVGRVGKR
00011	-1055.811	RKARSDEEHTDILIKLKKSKGDR
00012	-1055.558	RYLTDRDKIKKGLETAKSLLGGT
00013	-1055.516	KYDKDEEKARKILKDILDKIGSK
00014	-1055.148	FSGLDERTIKSIIEKVKKDRKDR
00015	-1055.069	KSAASPEELKKALKDILRDAQNS
00016	-1054.478	GDPQDDRKRETLRQILEKLEKSS
00017	-1054.405	KTAPDEDKARKDRDKNKKDLGGD
00018	-1054.038	GPNLDRDTVLTILEKVRSKIGDQ
00019	-1053.915	GLSIDKRQQRDLLEDTKKKINDI
00020	-1053.835	QSADDPRKALKIADDEKKKKGTD
00021	-1053.547	QMTVDQDQLEKLLQEWIKKAGGQ
00022	-1053.372	KKHPNGDEILKDMWDKLEKQPQP
00023	-1053.166	GSNSDQREIKKMLDKIKKDKNDQ
00024	-1053.11	PTDERLLEKAKKIADTADTYPTS
00025	-1053.064	KYDKTEETIRRREEIAKRIADNG
00026	-1053.046	RMATDARELWDLTEKLRQKTGGR
00027	-1052.768	KSQYDRDQIKTIADEGSKASSGE
00028	-1052.732	KYDSDERTLDKMKKIQTDLANKP
00029	-1052.697	TNDERQKKKAQDIADRNLKKSQQ
00030	-1052.582	KYNSDEETAKKILDKLKKDLNGR
00031	-1052.498	NAAADEREMKKILDKIKKSKGDQ
00032	-1052.496	KSAADLEQGLREAEKWKDAIKSE
00033	-1052.48	KGRYPEEAKKTRKKGEDLGKNNI
00034	-1052.435	NGDKRVEEAISRAKAEQKKQNSE
00035	-1052.42	GVKYSPEEITKMLDEMLKKRGNR
00036	-1052.388	RQPDSPSKDEKLETIISYLASLP
00037	-1052.112	KQRPEADEKRKKLREDKKKTGGQ
00038	-1052.018	RKQIHEEELKSGIKKGKDDLNND
00039	-1051.948	DDLTDEEKKKKLEKILRDLSQVP
00040	-1051.815	KIKVTEEGKKIEKLARELTSKNI
00041	-1051.743	KGAPSEEEAKKMVEKALKDKGGQ
00042	-1051.739	DLKLPERDMKIRLKEAKKKVGGR
00043	-1051.587	RYSTDEKTLKDAEKIQKKIASDG
00044	-1051.477	NGDERARDKTNDTIDKAIKSNKQ
00045	-1051.452	QLAASPEETDKAVKDVLKKLGGT
00046	-1051.393	TSNPDKKAVEDAIEELLRKWNNQ
00047	-1051.317	RNPQSKEQVDRGITKAKKDLNSE
00048	-1051.291	KGLDKRGIEEASRKADELLKKQI
00049	-1051.278	KSKGDEETLRKEQTKWLQKQGNQ
00050	-1051.221	GTPVDPRKVEKIIEKLSKEKNGR
00051	-1051.13	KGPPGIRDIIEKLDRKAKKEGSQ
00052	-1051.116	NGKIDHEQTERIIQELLKRRGNQ
00053	-1051.113	KYDQDPRAQKTQSIIIRDLRLSG
00054	-1050.971	KTNTDEEKKKEAEEIWRKLENGT
00055	-1050.942	GSQEDEREQRRKQKEAKDSTNGR
00056	-1050.917	GVERIERDLDIILKEILKKKNGQ
00057	-1050.802	NTIGRAEEGISYAKDVLRKIGRE
00058	-1050.703	QSTGDLRQALKTGKDELKKEGSE
00059	-1050.636	NGPPDKKEAKDKIEETKSRIGGQ
00060	-1050.563	QPQPDEEKILRKIEEDTKKKGPQ
00061	-1050.506	QLTQSKEEIEKALTKARDEASKG
00062	-1050.487	QKATGADDILSDWLTKWKSKNPD
00063	-1050.47	RGAQEQERIERVIQTILRDWGNR
00064	-1050.376	RKSGAWRDAEKKLEEEKKRKGTE
00065	-1050.276	KNPAPQEEIDKALKDTRKKLNDQ
00066	-1050.237	TEIDPTLKEIAKEIAEKALKHPS
00067	-1050.191	NSKMTEEIEKRDRDKWLRDQGGT
00068	-1050.124	KSDENTEEWLKIISRERSKSGGQ
00069	-1050.099	NGKVSEEKYTKMLKKLTRDWNGT
00070	-1050.087	KMEVSEEEAKKLIRDATEEAKKG
00071	-1050.042	KYDSTEETLRRAKKIQKILQNRS
00072	-1049.992	KDSKDPREQEKEIKKILSSWGGR
00073	-1049.992	KFADDKRNAQKKTEAVRKKLGGQ
00074	-1049.976	NSKADPTETEKQVRRVLKELNGQ
00075	-1049.955	NAPAHKEEIDRIAKTIISRRGGR
00076	-1049.91	LEDLKEEQKKKWEDMWRKLSSLP
00077	-1049.822	RVQGHADEGIKIAKKILKAQNTE
00078	-1049.797	LSYAQEEQKKDRDRRQKEIKDKG
00079	-1049.752	KSKYSKKEATDTAKEARDRLQDS
00080	-1049.734	KGTEHRDDWEKKYEKLAKSIGNT
00081	-1049.709	KQPKDAEELWKEVKDRSKKMSGS
00082	-1049.679	KGGRSEEAKKKIEKAIRDAANKS
00083	-1049.665	NQEEDPREVEKKIQEVRKRLNDQ
00084	-1049.663	GDPLSEEQKDRTEKTNQREASKG
00085	-1049.622	QKGKDGDKRLKDWQDKYKKANQP
00086	-1049.56	NKPFRDEELEKARKDWLDKQGGQ
00087	-1049.555	KQPIPRDEAIKRWKDVKKTLGGQ
00088	-1049.552	KAPADKEELEDKLKKVQRDLSRG
00089	-1049.552	KSTSDEEGAEKGKEKRDKDSTKS
00090	-1049.54	DDKRDEEKWRRMNTELAKLANQP
00091	-1049.522	SERDDAKEGAKKLADTRLSRKDP
00092	-1049.466	KQEPREEEAKKRIETDLKRKNNS
00093	-1049.434	NDHTDEETFRRIQTKLKKDKGDR
00094	-1049.419	KKNIDDRTRDEWLKDLDEKANRP
00095	-1049.341	KSDNSRDAKKKLKEALDEGSKGQ
00096	-1049.328	GLPISEEDKKKLDETAKEISKSG
00097	-1049.299	DQSRDKRQLAKAAEKAKRDARGE
00098	-1049.292	GADLKEEQLRTRDKKARDDSSKP
00099	-1049.258	GAPIDERQQESALKDTLSKLNNR
00100	-1049.227	NSSVPKEEAWKRIEKTAKDVGGR
00101	-1049.192	FDQRKQEDLKRMAEIQKDLANRS
00102	-1049.161	SAKLSEEQKKKLEKILTELRDAG
00103	-1049.103	GAYLPKEYVDWLIKKIRDELQDS
00104	-1049.076	NTVHDERMSELETKAREAAKRNI
00105	-1049.069	DNTQSEEDRRDQTEKAIKDHGQT
00106	-1049.066	RPVTDEEGKKELKKRLEESKKNQ
00107	-1049.057	DDKRKVKEGMKEVKKIKDSKKDR
00108	-1049.05	RVHGDARQAITLAKETAKRDQTE
00109	-1049.045	DPTKDEESDKEMEKYLREEAKKS
00110	-1049.041	QKLPGTDEWATKHYIYAMKQPHS
00111	-1049.038	NSKYSRDDMEKILDEILKRLSRG
00112	-1048.974	QWTTDWDTGDKIVKKIAKDLNGA
00113	-1048.967	KNTLDEEQWRKQLEKALREASKG
00114	-1048.928	KGNYDKRQTDDIIEKLKQRDNRD
00115	-1048.915	KQSLSEEQRDKLEKKWRDEASKG
00116	-1048.889	RADNHRDTLIKRDRDARDFAASG
00117	-1048.846	RIGGDAREAERDVEADKKRKNSD
00118	-1048.822	TDTTDEEFKKKVEKLAKDALNSP
00119	-1048.794	QKGADDDEAKKAMEKAWREASKG
00120	-1048.79	IQHADEREAEKWLQDLRDKLNGR
00121	-1048.778	KEGQDPDYRDKAKRDADTIASQG
00122	-1048.758	KSGEDERAKKLLKIARELKEKNQ
00123	-1048.755	SGKKDERELKSKWTKAELIARSG
00124	-1048.753	DIRFDPRELKKTADKIASDRNGR
00125	-1048.744	IERLSEEQYTKWVKTLKDRRDSS
00126	-1048.728	KGAASEEQAIKIAKEVLKRLGGQ
00127	-1048.697	QKARSDEETEKAAKKIKDDANRQ
00128	-1048.695	SGNASKEQLDKILKKVLDSLDNK
00129	-1048.649	GDQTDQRQIEKIIRDDLLKRKGQ
00130	-1048.649	RSTDDARNTKKKVDELASRNNNR
00131	-1048.641	RVIGSKEEIDKTAKKIQRDNGGR
00132	-1048.625	NEGVDERQKEKQKEILKEGSKNQ
00133	-1048.587	KMKIDESWRDILKWADEAAKKQL
00134	-1048.581	KVDERAEEWLRRFLEKFKKDAKG
00135	-1048.539	SDDSQREEQKKKITKAHEDGKKG
00136	-1048.517	DHQLDRDTILKILDKLKKDRGDQ
00137	-1048.516	SNDDRDKVQKIQEDTAKDIHNKG
00138	-1048.494	GGQKDKRDYDSAVKSFLDANNGD
00139	-1048.465	DSPSKADELRRGVEKALKDLNND
00140	-1048.425	NMTVSEEEATKIIKTLEEQNKHD
00141	-1048.414	GPPYDPREIDKMLKDIKKKLQTD
00142	-1048.412	RSTLTEESKRDLELLTRWAKQGW
00143	-1048.379	RFDDTEETKKKQKKIQKEIADKG
00144	-1048.372	RSGNNRDEAKKDLTKKKKDQNTE
00145	-1048.342	NANLSEEQLRTIEELAKKAKDKP
00146	-1048.332	RYSSKEEEVRKTLETIKKSENSE
00147	-1048.311	GQDDRMEEKLRRLEEELRRKNHP
00148	-1048.296	QKVSDDKELEDAIKDVKSKWGGR
00149	-1048.288	NGDKSMEEKLKKIQTEKRDKNQQ
00150	-1048.287	KMDQDERQKKKLEDTIKKARDLS
00151	-1048.245	QKASSEEDIERGKKIRTDLQRSS
00152	-1048.237	AGSEDKDAIKRGEDLARKMSTQP
00153	-1048.194	RSNGDKDKEGKTRVEKMAKKQDH
00154	-1048.187	NVQGSQEEMEKWMETWKKKLNDE
00155	-1048.182	QSAKPKRDTRKTATDIARKLGGR
00156	-1048.159	DTNEDPRQIKKKIDEAIKRHDSK
00157	-1048.157	IDSRDERVKRLREWLKEASKHSS
00158	-1048.157	GLIYDPRQLDKWLKDILSSRNGR
00159	-1048.156	ITIYDEKADEGLKRAKDKADKGI
00160	-1048.115	QMARDKREAKKMWDDIISKRGNR
00161	-1048.114	IKVPGGDERLKKTWKEKKDKGIT
00162	-1048.083	KYKYSEEEFRTIQTELKKEASKS
00163	-1048.03	NTIGDPREAEKKASEDQTRKNSK
00164	-1048.022	KNPPSEEEKKKGDKDAKKHASKG
00165	-1048.003	GSYDDLDAVRKMLDKIAKDLKGV
00166	-1047.993	KNPTSRDEAEKTIKEALDKRQNT
00167	-1047.945	GASPEQKKKLKEILKEAKKNKGK
00168	-1047.945	KRKEDERLKKTLKTVLRDASSGT
00169	-1047.907	TKHYYPNLEEADKEGEDRLKKNK
00170	-1047.857	NPDNDERAQKRMKDLQDKLRKSG
00171	-1047.851	DKTSDPKEQEERLRTAWSKVGHQ
00172	-1047.843	ESKYRQEDLKKILDDLKKKAGGR
00173	-1047.837	APWLDPREAETKIQRLLKKLGGQ
00174	-1047.827	KYDNTEEKLRKMDELAKKIAKSG
00175	-1047.819	GADNTEEKLRDMTDKAEKKARSG
00176	-1047.807	QDGGSPEDKKKGWTKTKQKTKGQ
00177	-1047.806	KGAEDKRKIEKAIKDWASKYQHQ
00178	-1047.785	RSKEDRDGRDRDKKAKEALKKQL
00179	-1047.781	KTKVSEEEMKKNIKKAETDGSKG
00180	-1047.764	KGDNDERKKREDDKKRDEKLNSP
00181	-1047.759	KKDPRADELWKRWLKERKEKGDG
00182	-1047.744	ETSASDEDKKKALKWAEWLASLG
00183	-1047.71	TSHPSRDEKDWLDKYWRDGLNSS
00184	-1047.682	DNKQDKRQLKSKAEKAKSDVNSR
00185	-1047.672	QLAKEPEQTKREVDDLAEKLRGV
00186	-1047.649	QSASSEEGEWFGRMADDLRRKGI
00187	-1047.642	NGEPRAEEKAAEADKEARDKNNQ
00188	-1047.605	NDHWPEEYIEKTIKDIRDTLQTE
00189	-1047.589	GGNIDRDSLLKLLEELNRRKNGR
00190	-1047.582	NDPWDKREIDTIIRQLISRDGGQ
00191	-1047.575	KIVASEETWKKAKKIWEDGKTAP
00192	-1047.563	NSKYSAEWMYKKAEELSRKTGDR
00193	-1047.554	KENPREEDKEYLYKMALYLAQLP
00194	-1047.513	KMDERARDWMLKWLEEYLRKTGQ
00195	-1047.511	PGAEDERQQKLNEDISKKASSQS
00196	-1047.511	RGAKDARDGAEKTIRKTIRDNLP
00197	-1047.509	KGSPNLEKALRDLEKEKRDKNRT
00198	-1047.466	DNPLQPEQLKTMESIAEDLARKP
00199	-1047.418	KSEADRREAEKAANEYRDRMNGQ
00200	-1047.413	RDTGQEEARDDTIYKWLRDLNNQ
00201	-1047.408	QTASDEDDAKKKLEENWRKLNNR
00202	-1047.399	NTDQDEDKVESAIKETLDRLNNR
00203	-1047.388	SQLDPRQLKELDKRDKEAKKHPS
00204	-1047.382	GISYNEEQDRRNKEAKDLAKNNI
00205	-1047.34	NSKFSKEEVDRITESILKSKGGQ
00206	-1047.331	NANMDERQLRDISKKLRDEASKG
00207	-1047.277	QMAADKRETKKIVDTLAKEASKS
00208	-1047.268	NADISEEQWRRTEKLLQYLSSLP
00209	-1047.247	NSDSRAEDGLKTADERAKRAGGQ
00210	-1047.22	SENTDLESAERHVKDLQSKWGSK
00211	-1047.204	DSKDDQEEMRQKLEKLLKKRGGR
00212	-1047.167	KIKADRDGLEDAKRIRDELAKHP
00213	-1047.115	KGSQSEEEAIRLAIEVTQKRNGQ
00214	-1047.111	NGRLVEEELKTYLSKFKRDQNSE
00215	-1047.109	DPKGDEEDAKKGAEYIKRMDQSD
00216	-1047.091	KSGSDEDTTKDLRDKTLTEASKG
00217	-1047.089	GANYDKRKLEKIIQDDRKRRNDT
00218	-1047.082	AEGIDSKWLEEWLQKWLKDVQHQ
00219	-1047.076	NAKYSEEELRRLDKEWRDRSKDG
00220	-1047.048	KYDTTEGRKGRDSAMEKAKRDPR
00221	-1047.036	NSKLDTREAKKRATDTAKRDNHS
00222	-1047.029	QSQKDRDGAELEKWAKEMRDKNV
00223	-1047.019	NAPYDSRQIKKITDKLAKEANGT
00224	-1047.018	KYKGDVKEMEKQLETEKRDAGTE
00225	-1047.014	QTNDDEENIRKKIDDLHKKRGNN
00226	-1047.013	GITGDARQGIDTAKKIQKANNTE
00227	-1047.011	QMAGTEEDKRKRDDEATKAKDKH
00228	-1046.984	QQDKDAEKKLREYLDRVSKTGHP
00229	-1046.981	QTTSARDDAKRRLEENWKKTNNV
00230	-1046.972	QKAVSDEQAKKRLDKAKKRDGSS
00231	-1046.957	NANWDERWMRTVWEKILRSKNGR
00232	-1046.937	KMKDDGDKGAQEAQKDLDKKGKR
00233	-1046.918	DEGKSKEEQERRIQEAEKRAGGQ
00234	-1046.917	NLTLSEEEARKGWAKAQKEASKG
00235	-1046.909	NGQWDEDTWQDIYKKLKRDWNSD
00236	-1046.891	RAQLSDEDWKKTEKKLQDDSSKS
00237	-1046.886	KSKSDEETKKKIEDEWKKKKDHP
00238	-1046.87	GGNYTEEDKKKNDKTGKDHASQG
00239	-1046.86	QTKAQEEQMKKALTDTKRSLNGQ
00240	-1046.852	KYVEDEEIRKKLKEAKDKAKNNI
00241	-1046.849	KIPNDEEAHRKGAKKAKDHLDNA
00242	-1046.81	QSGTNEIEEKVRKWEKEKRIKKD
00243	-1046.807	PSADSEENTKKKLEEILKRRKGR
00244	-1046.798	QQGDGQEEKEKKKKRDRDARDHP
00245	-1046.794	TDKSDEKKLKSGYSTGQREGSKG
00246	-1046.782	NSAADEKQLRDIWRDLAEDSKKG
00247	-1046.781	NDSTDEKTLDDITKTLLRDKNGQ
00248	-1046.781	KTKADQRDLEKVEKTLRDRSKNG
00249	-1046.779	NGDPRAKEKAKDIANKASKQPTS
00250	-1046.775	GAVADERELNEQIKQLKEKLGTD
00251	-1046.75	SGADEQEKIERIIKEILTRWGGQ
00252	-1046.744	GKKYDDSQLKKIIDTLKKQANDT
00253	-1046.73	SNNDDERKMRDIWKEVQDRTGGS
00254	-1046.715	GGDKQARDRAIKWYKDRRDNNQP
00255	-1046.714	DGTASEEEQKKTEEDAQKEASKG
00256	-1046.697	GAVPDRDELDKRLRDTKKKLNRD
00257	-1046.678	LNHSADETRKTAEYLYKRAKDIP
00258	-1046.666	QKTSDSRARDGLSYALDLSAKNI
00259	-1046.628	NSKYDEKQIKDATKEAQERLKRQ
00260	-1046.621	RMEDTEEARKGLKTALDKGAKNL
00261	-1046.606	NENLREEEVRKGLRDALKEASKG
00262	-1046.603	KQDESARDRADTTIKEWKKKYSD
00263	-1046.599	ITDRDERTIRTALDIQTKLANSS
00264	-1046.585	NLKLSHDDTEKVIDDLLKKRGNT
00265	-1046.568	RTQGDGEQAIKAGKTEKKKEGVE
00266	-1046.565	DKHPSEERLRRTLKEALDRNKDG
00267	-1046.565	NTVGHRDELLEWLDKYKKSAGYE
00268	-1046.56	AGQGDEEETKEILRQIESKAGGR
00269	-1046.543	KYVFTKSFEEMLKEGDDKGKKNI
00270	-1046.541	KNKTTEEFWRKWTEWLERASSLP
00271	-1046.525	RQQIDEELKRKLEDIQSKIASKG
00272	-1046.502	TSESKPEDEKQKEKMKELSKYSS
00273	-1046.474	NVEVDERQLKSIIDKLLKDKNNS
00274	-1046.465	GSKMTEEDKKELTRLARDWSSRG
00275	-1046.458	GSNAQKEEIDRLVKILRKIYNGQ
00276	-1046.446	RKAPERDAREGKKKLDKHRANAS
00277	-1046.444	QLPPNRDEGLKKAKKFKKDLGGS
00278	-1046.404	NSGADRDEIKEVLERLREASKLP
00279	-1046.402	LENLDKEKIRQIQEKTSKSSNNQ
00280	-1046.401	QKAYEPQAEEWKKEIKKKKSSEG
00281	-1046.336	QPNLDEREARKRNRDRAEESKKP
00282	-1046.334	HPIRDPESGKKGVKKAQEEASKG
00283	-1046.334	GTDDDSREIQKKVHDTQKRDQLH
00284	-1046.328	GSSPSDQEKLDKYIKTVLSKTGQ
00285	-1046.322	DTTDKRILKTIIDDFATKYANVP
00286	-1046.293	DNRLDERAKRGLKKALEEGKSNQ
00287	-1046.291	KKARDDSQAEKAAQDVNKALNGQ
00288	-1046.251	NSAKDKEGIKTDLKKIHKTTGSQ
00289	-1046.238	KKEEDGDKRGKTFIDKAIKNNQP
00290	-1046.231	GKDDERVRRGMDEVEKRSQSGSS
00291	-1046.224	TDDKDTAKKKADKIDKDAKSKKQ
00292	-1046.221	QSDRGEEIQKKWRDELERLKRNI
00293	-1046.192	KSAGDGEQADTVARQIHKALNGQ
00294	-1046.191	SASRDERDIKTLEDKAQKIASKG
00295	-1046.191	QKAKDEEEDKKEKKWARDTKLNT
00296	-1046.158	KSATDSRDTQRIATEMLKKANNR
00297	-1046.15	DTKAPQEELEKTIKKIKDDKGDR
00298	-1046.129	KPSTDERARDAEEEKKKLESRKS
00299	-1046.121	NAKFDEETKKAEETAKERLKKQV
00300	-1046.115	ETDSSRRDKVEKAIKDYLKKYPT
00301	-1046.061	LPDNDSRRKEKMLKTIKDLANVP
00302	-1046.033	RHESAAERVKEAEKRNQEESSKS
00303	-1046.012	RQKIDDKAKELLKKAKEEADKYK
00304	-1045.986	NKQVDDRQAKKWWTDLARSIGGQ
00305	-1045.983	KSKVDEEQQKKNYEKAQKEASKG
00306	-1045.978	QFGKDKRETRRDLKEIKEKTGGR
00307	-1045.97	KKSGNDEKGEKDIQRIIKELNGR
00308	-1045.968	RKHERGDDNITKTLKDEKSKGDQ
00309	-1045.966	RISSDPSRDEGRKKAEELASKNI
00310	-1045.928	NNPADEREIEKAARDWKSKQGSD
00311	-1045.926	NAEQSEEDKKRVEKIAEKLSRSG
00312	-1045.923	ISYVDEEKWRRLVDKWKKDSSKS
00313	-1045.909	LNGLRSEEIKKIADTIHKALNQQ
00314	-1045.898	QSTYDEEQIRKMDEKKQKDANQP
00315	-1045.89	IYYLSEEAKKRLKTALDLGKKGI
00316	-1045.864	DADERAREEATRRAEEAWKKNQQ
00317	-1045.862	QPGLLEEQMLRILTDLQKKLQSR
00318	-1045.844	KSDEHGEEKWKKWLRDYKSANSD
00319	-1045.841	QSGPGRDENLKRLTEELKKNNNQ
00320	-1045.836	SGDIKEEFRKKMEEQAKKAKDGR
00321	-1045.822	GKEIDPRDLERRLTELKKKLGGQ
00322	-1045.818	KGTSDEEGIQKTRDDILKKGNGQ
00323	-1045.795	GATKDDHLKVRDITKRALDENHP
00324	-1045.775	KIKDDERARDWKEDAKDKKSKNQ
00325	-1045.765	GQPNVPEKAEKTAQKLKRDSNDT
00326	-1045.74	NPDSSMDEMLKRIDDLLKKNLMS
00327	-1045.738	KGANDERMKELTDRLEKSKSNSS
00328	-1045.713	EQHADEKELEDALRKLLKDLGGQ
00329	-1045.713	QLAKDPRLSEEEDKAKKTADNNI
00330	-1045.701	DQKYPDEWWKEVKDKKKKRDKRD
00331	-1045.69	GSQISEEQAEKIIQKVKKDLGTE
00332	-1045.69	KRSDDPKAKDEQTKRLESSKNNQ
00333	-1045.681	KFKQPPEFDKSSDEAKKKRDNNQ
00334	-1045.673	KAPTDKKKIDDTSDKLRKDKNGQ
00335	-1045.672	KIKDLRDAKETFKKTVTKLRDHP
00336	-1045.635	KIKYDDRLLTEKKKAEAKAANNI
00337	-1045.626	GMDERARDETEKVIDSNLKSNPT
00338	-1045.626	NSKTTDEDRKKLDRDLKLNSRIP
00339	-1045.608	GSKYSRDETIKIADEINKRIGGQ
00340	-1045.607	DNTGDEEDKKKAERIAQEHASQG
00341	-1045.606	RKDSNEEEARKRKEEVKRKTKDQ
00342	-1045.598	RGSQDEEGWKRKLEELLRRLGGQ
00343	-1045.59	KRDESAEDILKDILKKTKENNHP
00344	-1045.59	SSAESDEGRKLAKDATEKRDKGI
00345	-1045.584	GSDEDERFKEMLKEMEKAAKDPK
00346	-1045.579	KHKPGVEEALKKIKEWADTYQLK
00347	-1045.573	KPPTDERAWEALRDAIEKAKNSD
00348	-1045.572	QKGASDEETDKAIKKTATKASKS
00349	-1045.57	RQSSHKEDGLKILKELKKKTGGT
00350	-1045.567	GAPWQRDQLEKELDKTRKAHNNR
00351	-1045.561	RISHSARDNRDKLEKDIEDAKKS
00352	-1045.56	GADNSEETLTKLKKTWKDLWKQG
00353	-1045.556	QKPKDEETAIRERDKAIESGKGP
00354	-1045.551	SDNMDERQIRTMETLKKRAKDYK
00355	-1045.549	DHPLDQREIEKMLKDIKDSLNRD
00356	-1045.531	NLQTHEEQLRRAKDKIDKDANKP
00357	-1045.507	IKSQDEETLKKEYKKALEEAKKG
00358	-1045.493	KSADDGAQAATTLLKKLLDNNAQ
00359	-1045.483	QESTDPRADKGKKDMAKKSSNPY
00360	-1045.469	TEPLDEKRARELDKHAKTEASKG
00361	-1045.466	GADDRKRDELEKIAQDLKKKYPE
00362	-1045.466	KGLHRDRLKKVEEIIQRDEKDGK
00363	-1045.465	GDPPEAKDRVESILRDVKKKHEK
00364	-1045.458	NSARDQKQLLDITKKLADKTNGN
00365	-1045.439	KYREDDRGKEKLKETSKKASSNT
00366	-1045.432	QRGDDSERDAALKVEKLAKDAQR
00367	-1045.429	GQHLSEEQLKRMEDTAKRDAHIP
00368	-1045.427	NQDDHVEEEIKKLEKKAKDSNNN
00369	-1045.423	RMDNRFEEARDKLAEEKSRKQTE
00370	-1045.413	KTGGSREELEKTIEKLRKDNNDQ
00371	-1045.396	TGVPDEEQKDKTDKLIKKLAQTS
00372	-1045.395	RTPPGAADEAQDRADKAQKTQQP
00373	-1045.392	DKNLTSKLDEIVKKGREAAKKQL
00374	-1045.384	QDSSDEEGKKKQKKALEFGSQNI
00375	-1045.375	SLNLPPEAFKRGRDTIIYLSTQP
00376	-1045.371	GLPIDPRELDKRAKKIKDAWNNS
00377	-1045.364	RKKYSEEKYKKDKKDTDRKRGGD
00378	-1045.362	GMDPDPRAWRDLDKVLKEGSSGQ
00379	-1045.344	TEGLDRKTVDDIAKKIQRDNGGQ
00380	-1045.331	IPGLDPREVEKAIKKVLKDLGGQ
00381	-1045.327	KQPVDPREIERDLDTTKKSLNTD
00382	-1045.322	NSKYSHEDVEKIIKEVKKRLNTD
00383	-1045.312	NTPLDRDQKRDWLTTMEKLQKSP
00384	-1045.308	YERVDERQKKARKEIEKRLKASI
00385	-1045.298	KADLSEEALKRLEEIIKKALKHP
00386	-1045.29	PGAENEEVMKEAQKRWLDKQNNR
00387	-1045.289	GPKPDRRKVKKIADEISSKLGGS
00388	-1045.28	NSKNDEEAKRRREEADKRAKNNE
00389	-1045.276	SGLPSEEELTKLDKKWKKAAKHD
00390	-1045.274	SDSTSEKEKKDAEDKASKEASKG
00391	-1045.259	KYKESEEARRRLEKAKKFASSNT
00392	-1045.256	LDTIDPRLAEEAADEILKRWNGQ
00393	-1045.244	GADERAREKTRDLSIEWSKKKPP
00394	-1045.231	GDQLSEEEVDRIIRDVQKKLGGQ
00395	-1045.222	TSGEWVKKLTNSLIKKARDDNKQ
00396	-1045.218	NQAAHYEEMLKKLEDVLRKLNGR
00397	-1045.202	TNEKDRDRDLEEIKKADEEAKKG
00398	-1045.198	DDKRNRDEKLKKVEKVRRDLNGS
00399	-1045.192	QYAYSLEWGLKVIKDWKKKANRL
00400	-1045.181	KMIPDRDMWIETEKKAAKGSSNS
00401	-1045.163	KFDNSEEVLKKAKEIWEKLRKSG
00402	-1045.143	GLPIEPEIAKKLEEEAKRKLGNR
00403	-1045.141	ESQTESEQQQKKATDTARKLGHQ
00404	-1045.136	KIDSRAEEAAKERDKRRKSANRQ
00405	-1045.116	TKKYDKRELAERADRTSKALDTD
00406	-1045.11	DLDERWKEILKKWLRDASSTLQS
00407	-1045.102	GPYKPEIDKMLSTIQRILDENQP
00408	-1045.095	RLENDESKWDKKDKDDKKEASKG
00409	-1045.089	KRKNDAKSILEEILKKLGDRAKI
00410	-1045.083	DSPSHKEDLERLITEAQKKADKK
00411	-1045.074	NMDGDHEELEKRIKKIKDSANTD
00412	-1045.07	SDPRDKKDIEKKIKTAEKELSKY
00413	-1045.064	KSSPTAEEAKRDTDIRNKKLNNR
00414	-1045.064	VADDRLREKLERLLKDWESKNPP
00415	-1045.045	DTDEHAEERTRTALKKLSKDSRS
00416	-1045.023	RGAQEEQKRKARDLASKALQYPY
00417	-1045.019	RGKQRPDEATKILKKIKSDLNTE
00418	-1045.009	DHPWSEEEKKRADKMWKDIASKG
00419	-1045.007	SQPLDPREAEKMARDLLKKAGGR
00420	-1045.005	DGKTRPEDREKLARKLSQEAKKP
00421	-1045	NAPPHAEEKLRRFLAELEKKGIK
00422	-1044.999	NLASDMKQGSETVEKWRQAQGNQ
00423	-1044.986	KESIDQDRTESILQEINSKRGGR
00424	-1044.986	SAISDRDLLIYLLLKGIWDNKDR
00425	-1044.972	KTPSSEETKKRIDKTAKDLADQG
00426	-1044.968	RAKLSEEEATKMAKELEKKAQHP
00427	-1044.966	KSKGDQREMEKALQDIKKKKGPG
00428	-1044.965	NSDQDERTLKKLEKTWKDLANSS
00429	-1044.955	TEVKDLDWMKKLIDEIKKRVGGR
00430	-1044.938	KSKLSEEEKKRATKKWEEDAKKS
00431	-1044.918	NPDDHLEDKTRDAIEKAQKDYPT
00432	-1044.909	GGDNSEETQKMLDDIARKIHEKG
00433	-1044.904	QLTASEEELKTTIDSAEKSAKGR
00434	-1044.884	GNSGVTEEADKAAKEIIKRLGGS
00435	-1044.878	KNGDDERKLKKIAEDTYKKHGNQ
00436	-1044.86	SASKDPREMWKLIKEAIDRANHQ
00437	-1044.857	KGKVDPRQAEKAAKDARDSLGNV
00438	-1044.845	QDGADEETKKAVEEKARKSKDQE
00439	-1044.818	QPPTDEEAKKSAKELEEKKKKGQ
00440	-1044.809	NDQSDERQIESIIEKIIRDKNNQ
00441	-1044.804	SWEDDEKSKRDLEDIVDKLAKHP
00442	-1044.781	NIPPDARRQAEEAIEDFKRKYPD
00443	-1044.774	GGNKDEDTIRRDEKIAKKAFNGD
00444	-1044.763	QSAYDEREAKKITEDTAKKAGGR
00445	-1044.761	GKQPQEEELSRLEETIKKGLSSD
00446	-1044.758	GLKPEQRDALKEAEKRAKESGGQ
00447	-1044.756	KGSKLGEKAEKEVQKVNKSLNGQ
00448	-1044.751	AGAEKARDGADKTIRDAQSRGDQ
00449	-1044.72	GTNASEEEIRRKTDKTKKDNGDT
00450	-1044.672	NKDLREEDKKKGEKKAQEHARQG
00451	-1044.669	GAKITEEWKKIHKEADDKLKKNI
00452	-1044.664	NSYIPEEDFKRLDKIWKDRASGP
00453	-1044.657	GDNTDERQILDMLKKLQSKTNGR
00454	-1044.653	SGQLDKDRLRDALEQIKKDKGGQ
00455	-1044.638	NDNSDKDWLDKYLKTLISRRGGQ
00456	-1044.633	KDTASEEEKKSTEDKAAKDSSHP
00457	-1044.627	GSSDDEEAKKKLAKIMEKAKSGT
00458	-1044.612	TESHKEEQKRRMKKAEEEAKKNI
00459	-1044.606	KIGSYEGIKREEEILKSIRDDPR
00460	-1044.604	LGPPDERLDRAKKKAEKDASSGQ
00461	-1044.598	SGKVHRDELESILKKIRDDNGGQ
00462	-1044.597	RIVGDGDTALKKMAKKQKDDNEK
00463	-1044.594	GGEIDKDWLRDYLTELAKQTRDN
00464	-1044.593	GADQDPRTREMMKEIWKRLADSG
00465	-1044.593	KSVDSPSKKELLSKAKSTSDSGT
00466	-1044.582	NPGLDKESVDKMLKKLAEEASKG
00467	-1044.582	GKGKRAEEALEELKEDRKSKGGS
00468	-1044.577	RKSSGERDRLIEEKERTEKQISS
00469	-1044.577	RLANTKEAEEGLKKAKKLADENR
00470	-1044.573	NSPPKAEEWKRILEEKEKKGESS
00471	-1044.571	KYDQHRDAIKEWLERRDKEAQKS
00472	-1044.533	ADGKDPREMQAKLRDVISELSKS
00473	-1044.53	KGRQDERKAEKIAKDIQKRDKRS
00474	-1044.524	NSNPSDEQKSRWKTLLEIAKHRG
00475	-1044.521	KVNRRDEEMKKGIKDGEKAADGK
00476	-1044.515	RKAGPPELWKKMDRDAKEASKLP
00477	-1044.509	KGSVSDEEREKILEDLKRKTGGR
00478	-1044.497	KLPPDRDGAESAAQKAIKDNGGR
00479	-1044.493	VPDKHAEEKADKTIKDAKKKYPT
00480	-1044.484	KFVPDESRDEALKEGDERAKRKD
00481	-1044.484	GAPPEARDIAEEVKKRLKDNNQD
00482	-1044.475	GDDADPRKADEIVRRNESKKGGR
00483	-1044.442	VKDERVAEKADRLAKYWKTYSQP
00484	-1044.425	LKNEEAKKRLEEFERRRRKANQP
00485	-1044.423	SDESDKEKHKELDERISKTNNTQ
00486	-1044.409	KGNNDESVRDDLNRLHEEAAQKP
00487	-1044.404	SEGVDKRKIKTLTDDLAKKWNSS
00488	-1044.402	DDERKAEENQKKTEELRKKLGGS
00489	-1044.398	NVDIKEEQKEYLKELHKKSSSNK
00490	-1044.39	QTEPDEDKLRTGYKIMLELQSVP
00491	-1044.389	KGAEGARDIAESFIKTVLDQNRS
00492	-1044.388	RNAPSEEELRRLEDKIRKEAQKS
00493	-1044.386	KAKNSSEKDKAEEKAKERWRDQQ
00494	-1044.373	KYKVTEKADRDLKIALSFGNSKS
00495	-1044.364	RNAYSEEEAKKMADEWARQANQQ
00496	-1044.355	GSKEPRDEAIDRLLKEYEAAKGR
00497	-1044.35	KAQDPPEKVDRAIKKVLKELGGR
00498	-1044.349	GKPTKDEERERLDKLLREWSKYS
00499	-1044.342	ITILSEEAKKTLEKRKSYGDSGQ
00500	-1044.34	ASDRDEKKLEDAIKIGREIAGDE
00501	-1044.338	YTEDQEEKKRMLDKILKALSQKS
00502	-1044.333	GKRPDEEEALKEVEKRARDSGGS
00503	-1044.325	NNKYSSDDTEREIRRLKKELNNS
00504	-1044.321	KGDNREERWKTEYDRLKKEWKGR
00505	-1044.319	IQYIDEEGAKKARDVKDKADKNI
00506	-1044.311	KMKKDPRQADKGLKDTQKKTQHR
00507	-1044.305	GSKMNRDGKDYLDKLYEEAVKKG
00508	-1044.299	GYEPDESKAESAVQEAKKRLNRD
00509	-1044.283	TEDKDEHQIRIWWTLLDKWAKHP
00510	-1044.282	KGSEDERDKKIVEDIARDGSSGT
00511	-1044.281	NSKKSRDQILRDAEKAAKTYKDI
00512	-1044.278	RFDNVDEKVDKFLKLLVKWLSLS
00513	-1044.275	SLGRGGEEGLRKVWEERDRRNGQ
00514	-1044.265	KGGKSEKALRDGELEAQKEASKG
00515	-1044.257	SSSDKREETDKTLKEAKKRSGGR
00516	-1044.253	KSRKSTEEMLKELTEKWKKSQKG
00517	-1044.25	KSPRDEDTEKDAKTKVSTEASKG
00518	-1044.25	KGKDDSGDEERKRFEDEREKDKR
00519	-1044.247	RAPKSEELKRILEKTIKTALSRG
00520	-1044.237	RSQMKEEQLQKIQKDLKKKWNGQ
00521	-1044.231	RQEVKKEETDRIIDKTLKDLNNS
00522	-1044.23	QLSSDEEGIRKGLSDAKAKADKG
00523	-1044.215	LKRLTEEEIRRRLAEAQKEASKG
00524	-1044.213	GSSLDEKKAKETIKKEKEKSGGS
00525	-1044.213	GAHPDEKKLLDERDKIKRDWGGG
00526	-1044.207	KSDSSEEAKKGLAKAKALADNNK
00527	-1044.191	KLKDDPREAKKKVDELSKRLNGS
00528	-1044.185	DDPRKSEENARRSTKKALELNHS
00529	-1044.181	KTRTDEEAEKKWKKDDEDSKSNQ
00530	-1044.174	GVPPDETTLEKMERTGLSKLNGT
00531	-1044.173	TSGIKEEQKERLTKTAETVARSG
00532	-1044.145	NQPPNGRDKAEEKARQIHERGDP
00533	-1044.128	DDLTDEDKKKKMLDTVKTGAQLS
00534	-1044.126	GSARDQREATKILEKLEKEANGR
00535	-1044.124	KTKSDEKTNSEMASKIISKKNNQ
00536	-1044.122	RAPLDRDTKLKLRDTLIKLANTS
00537	-1044.122	GQSESEWAHKYLAELWEKAKTRG
00538	-1044.121	NHNQPEEKWRKLEEKWSKEASKG
00539	-1044.108	KGGDDKEAADRAAKKWKDDYNNQ
00540	-1044.105	DSTYSKRDLDLLAKEYWDKAGNR
00541	-1044.098	KASQNEEGITKMRKKADDDKDHP
00542	-1044.089	KSNVSEEQDRKNKRDARDESSKG
00543	-1044.085	KGDWDEEKKEEMEKMWQSGLKGP
00544	-1044.084	SKNQDEDTVRTRIEQAIKKMKDY
00545	-1044.083	GNSSDERAKEEFKRIVKEAKSKS
00546	-1044.071	QKGDDDRKARTLLTKAAKSSSKG
00547	-1044.065	NSDDLTEEAKKAEETGRKAKDIQ
00548	-1044.053	LQPTDEDTHDKLRKIAEYLASLP
00549	-1044.05	GGTGDERVKKALKKLTESLKNSD
00550	-1044.046	KGKIDQRQLKKIVEEVLRRLGGQ
00551	-1044.042	NDERRRDEILDRADKATKEGSKS
00552	-1044.034	KNGGDIREAETTATKKKKKDQSE
00553	-1044.024	TDKRLHEEADKTAKKIIRDLNGQ
00554	-1044	NAPPHGKELARKLAKKALDTKPP
00555	-1043.995	KGDENARDKIEKTDRKLKRDKDP
00556	-1043.979	PGGPDSSQVEKILRKLKKDLDGP
00557	-1043.976	GQTSRREEMEKTVQDILKKLNGR
00558	-1043.972	NLQTSEEEKKKLEDTIKTEASKG
00559	-1043.944	RADLHDDKRDKFETMLTKGRDHP
00560	-1043.94	NGDNREEALRTLKDLIDKTKKTG
00561	-1043.933	APWLDERQIKTALEITQRRLGNR
00562	-1043.933	RKKDDETVLKLLKKIKKDAERLS
00563	-1043.931	KGYKDRDADETLKRLLTEGSKGI
00564	-1043.929	GDNTSEEEMRRMLEKVKRSLGDR
00565	-1043.928	QKSGQEEKLRKNLDKISKDAQKH
00566	-1043.926	KLKADKKTKDEWKKASQEAQKNP
00567	-1043.921	NNPLSDDDKKKLEKFIEEQKHKP
00568	-1043.919	GDNTSEEEIKKRAKEYQDRLGGR
00569	-1043.917	NSQYDKEQIESAIKDVQRKLGNS
00570	-1043.917	SEKKDPTKDEVDKWAAYLLTYKI
00571	-1043.91	NAPGREEERKRTADKAEKDLKDN
00572	-1043.907	GKADEDDKAWKIIKKTKIDLNNQ
00573	-1043.905	SSGDERGIRYLLKKAKEAEKYPI
00574	-1043.902	DNDSTIHEKVLSFIEWWKALNLS
00575	-1043.899	DSKEDQRQLEKKLRELQKKRGNQ
00576	-1043.898	KGAKSEAAKKAVRDARDAVKHSN
00577	-1043.896	KMSQSEEAKRTLDKIIKTARDRG
00578	-1043.893	KTSASEEELRRTKDKIEKDSTKP
00579	-1043.878	GMQEEQAKWLEEWLKKLKKDYPT
00580	-1043.876	KKDPRARDILRDWEKEMKSRNQP
00581	-1043.869	TNDKKAARDTIIKADDEIKKKKS
00582	-1043.867	GAEISEEEKEKLERLWKKIASKG
00583	-1043.862	NSQLDRDGRDEWDKWLLEEAKKP
00584	-1043.859	NLNLDESQLRTILKKNEEKSSLP
00585	-1043.85	GASKDPDGVTKALQEAEKEASKG
00586	-1043.847	SRPLDERELRRDDAWLKYLSNLS
00587	-1043.847	DSRDQTELHKKAEETARRLSSQS
00588	-1043.841	KPGGSDEEKKEAKKIQEKLKKDG
00589	-1043.841	RSRSSEEFEKWLDKAIKNKDNRV
00590	-1043.835	NSDESAKEIIDKTEKDAKKKDQK
00591	-1043.832	QQSSGEAAKKGKKVADELKSKQS
00592	-1043.827	DTNQDEREMRDKLIEAEKRNSGP
00593	-1043.82	KGAGTEEAKKKLDSAAKDGQNKP
00594	-1043.815	KGSEDEEGKKKLEKIQRSSSSNT
00595	-1043.803	SNDSTAEEKAKKLAEKIKKDDSS
00596	-1043.8	MDKDTKDKIKKLLDKWLKDASKG
00597	-1043.797	KFTLDRDEIAEALKIAEKAAHDS
00598	-1043.793	KKKSDSQKEKIKEADKRAKATGE
00599	-1043.793	STTDKETLKELADRLAKEASQKS
00600	-1043.785	NLYEDEETKKAKEELKRKASSGS
00601	-1043.784	EDGVDEETKKKGKKLADELSQVS
00602	-1043.783	NPTSTSEAEEAKRDITELRKKNT
00603	-1043.765	DLKEEAKKKLKEALKRGEDNSGK
00604	-1043.765	GATKDPTEQKKGLEKAEKTQNNS
00605	-1043.761	NNQQSEEDKRKIDTLARDKALSG
00606	-1043.76	YDPRKGSELMKEGKKEQKKRPPI
00607	-1043.759	GKADESEAKSKAQSTRRLRDTKR
00608	-1043.758	DTDEKKREWMEKWIQEYKKKYPS
00609	-1043.741	RTGPDSSAGEKTSTEERKKKNDQ
00610	-1043.733	GIQFDEEQKKWLEEMWKKASSLP
00611	-1043.722	GGDQSEEALRQMEETATKGRDGP
00612	-1043.717	KSSNDKRGEEGLRDAQEKAKNNT
00613	-1043.694	KYDSRGRDGWLTLLDKLTKSNEK
00614	-1043.688	EGAKDKDAVKKTLRDASKEASKG
00615	-1043.679	DSPSNAEKAETAIREAEKEGSKG
00616	-1043.661	RYDKDRYHIYGKTIQDKASTDGK
00617	-1043.655	KSTDDEEAAKERYKKAMEYLKNT
00618	-1043.653	KIPEDHRKEEWKKILKREQSRES
00619	-1043.636	NSQLDPTEEDKKQKKTEKDTKGR
00620	-1043.616	NGEADEREIDKWAKDWKTKQGTE
00621	-1043.596	GGEIPEEYQKYVKEVQERLQRSP
00622	-1043.573	APGYSLEELLRTAEKARKDNGSD
00623	-1043.572	RQKGDEREADKRRKKDKKDKGGQ
00624	-1043.562	QLSKDARDGLDEATKKRDTYGGL
00625	-1043.559	KHDPREEEWETRVRDATKKRGGR
00626	-1043.545	FDKGDRDEGLEKADKASELSKYP
00627	-1043.537	KTPTSEETKERLDRMASERSKTS
00628	-1043.537	NNPLHEEYVDKMIKDILKKLNGR
00629	-1043.533	TDSTDRDYLDTMRKALRDLSNLP
00630	-1043.533	KGGAPSEVIKKILIEIQKRLGGQ
00631	-1043.518	GSGHEKQWKDMLKYIRDALTKKI
00632	-1043.518	KMDSRGEEIMKRMETRDRDNNQQ
00633	-1043.514	QKHEDQSKRDELEIRIEQLAKTS
00634	-1043.511	NKDVSEEKLKRGRDKAIEDAKRG
00635	-1043.505	TEDPRLGEKAQRVADELSKKHPS
00636	-1043.503	NDPVSEEDKKGRDTALEEAKKGI
00637	-1043.502	NGKLDERIAEKWKSAERDARNHI
00638	-1043.494	NQNEDPTETEKKLKEVRDKSGKQ
00639	-1043.493	GPPEARDIFRDTKDKIKKRDNTD
00640	-1043.48	GWQPHEEKEKTWKDIAKKLKDKG
00641	-1043.479	KYKGDQEGLTKKLEKDIKKTGNI
00642	-1043.478	QKGADDRDASLTFRDWVRDQGGQ
00643	-1043.478	VPGTDRDRAETLKRIWDSILGGT
00644	-1043.474	KKLPDEDKLKKAWDKIRKDLNDS
00645	-1043.457	SARPDEEELKDMERRAKEHADKG
00646	-1043.448	NADLSPENQKKLETIMKRLANVP
00647	-1043.444	KDTTDRDERDSLEEILKSLADHP
00648	-1043.439	KQDERAEEIIKTLDKLAKDYEPR
00649	-1043.435	QRGSDDKTVKDTDKLADKLSNVS
00650	-1043.425	GGYGDRDIRLELEKAIRHAKDKE
00651	-1043.414	KTDIQDEQRKEMSKELDKKASLP
00652	-1043.407	GGDSRAREKGLRFIEDYRKKYPY
00653	-1043.4	SANIDSSQAESAVKDAKKKLNDS
00654	-1043.393	NSQLNRDQAEKHIKKVKKKLKQK
00655	-1043.39	QKAPGGDERLEKTLKTARDAKSS
00656	-1043.37	NKDLQEEQMDTLDKKAKKDSSQD
00657	-1043.353	RKGGSDEDTKKGIDKARDDLKNR
00658	-1043.342	RIFIDRDQRDKFEKMLKDILNGH
00659	-1043.332	KGGEDSKANEDAAQYMIKMLQGR
00660	-1043.33	DEDPSAHDKAIKARDDFKRDYPT
00661	-1043.329	NQKEDPKAKEDLDRLIKDRANKP
00662	-1043.314	RSAPNTKEIVDRDSKKTARDVNS
00663	-1043.313	KLTDDEEAKKRADEERKKAKKGI
00664	-1043.306	NDNISEEEKKEIDKRQKDEAKKG
00665	-1043.306	RIGTERDTARDDETRFKRDEKHK
00666	-1043.297	NSSSDEEAWKKLKESDKDRKNNK
00667	-1043.289	GSQAQKEQLDDWKKKWLEKAGTS
00668	-1043.284	SDKGDDRERKKQKKYLDELLKTS
00669	-1043.279	KADLHDEKLDRLSKKARDDSSKP
00670	-1043.275	GRKLSEDDLRDMDDKAKKEASKG
00671	-1043.274	QKNPTEESEKGLKEQKKLRDNKL
00672	-1043.26	RNLIHEEEKKWLETMLTELQKHP
00673	-1043.26	RQPPDPEGLKKGLEKAKKYGDSG
00674	-1043.25	GGAKDETLKEKGERAAQTEASKG
00675	-1043.244	KNAGDEETLEKVLKKAAEDSKKG
00676	-1043.244	NPDESAEERLKRALKELDDKNIK
00677	-1043.243	NDKQSEEEKKRKLDKITKNSQHP
00678	-1043.238	GGKITEEWLRDWLDMRDKSSSGT
00679	-1043.232	NSKFDERKMRKALEDTRKKTQDQ
00680	-1043.228	KMRMDDDAKKDLKDKWEKSKKSG
00681	-1043.219	VDERRREEVRKKAEEAYKKHKDI
00682	-1043.211	RSKRSSDETDSAIKEILSRLGDQ
00683	-1043.21	NSVHDDRLRDEWLRLERDARQNN
00684	-1043.204	SGKPSDEEKKKLELWIRDESSKS
00685	-1043.201	NQYVDEEADKTLKTIQRDGSSGT
00686	-1043.201	KQISDERTKERILRAIGSGLNNI
00687	-1043.189	GWIPKDELKEKWTKIYKKLLSTG
00688	-1043.178	KGGPSEEEARDIIEKIEKETQKI
00689	-1043.175	NTDNDERKLRRDEKIWKEIADHP
00690	-1043.174	DDESQAKQKRDKADTTAKKIGPD
00691	-1043.169	RDGSSEEAEKTLRTLAERGKNND
00692	-1043.169	GLELIDRDVELAIEDALRKQNNT
00693	-1043.166	YSPSDAEKIKEALKKIEKDANRS
00694	-1043.163	ASKFREEEIKKGQETAKRQVNGR
00695	-1043.158	GQQTSEEWLKWLEKMLKELAKQP
00696	-1043.153	SKTIDESQKEKWKTWLEQEASKS
00697	-1043.144	GLQPQEEQKKEHKKREEDAKHRG
00698	-1043.129	GTSQSEEELKTKLTKAEKDAGGQ
00699	-1043.128	DNGLDRDTGKKIIDKIRKSKNGS
00700	-1043.121	QTKDVEEAKRTQTETMERGKSGQ
00701	-1043.119	QTVGDAQKEANKWIDEYLKKAQD
00702	-1043.115	GQEVSEDQLREMEDRAKKGRDHP
00703	-1043.114	NAHIHRDELIDLEKKWLSSQGGT
00704	-1043.114	KAPASPEELDKADKTRKKLQKDP
00705	-1043.104	DSTLKPEKQTKLDQIADKLAKTS
00706	-1043.094	GGPKDARDIIDKLDKETKKKNKP
00707	-1043.092	NSQPGTKEKAEKAIKRELSKGNQ
00708	-1043.088	KSKMQEEQLRRMRDYWIKLQSSP
00709	-1043.075	KGALNDEQRKKLEKILAELANRP
00710	-1043.074	LKDIIEEELRRIIETLIKQTNGK
00711	-1043.073	AEDKKKRDWRIELDKLATKLKDK
00712	-1043.067	SANISEEEKDRLLKYLRDAQKKS
00713	-1043.052	NVDESAKEKLKKYLKKWKDNGLD
00714	-1043.052	NKRTDERDLRRRDTIIKDIANKP
00715	-1043.048	KTVGDKREADERITRDQKAKGNS
00716	-1043.046	GSKAQPEQIEKVIEDLLRKKGNR
00717	-1043.042	NAPVSEEEAKTKTDKIADANKGR
00718	-1043.039	SGPSDKDKIEKVIKKLLRDKGGQ
00719	-1043.028	PGGASEEDKEKIDKAARDWQNLP
00720	-1043.023	NPTLTDEDRIKMEQKAQKEASKG
00721	-1043.022	TEPRDKRSWDTWLDKLNKDKGNQ
00722	-1043.019	RNPASEEDKKLLDDLAKKGRDSP
00723	-1043.019	IDYAHDRDREKAIKDILDSWGGS
00724	-1043.017	HDDLKRDEWLKIIEDVIKKTAQG
00725	-1043.011	KDKRAAKDWLKIMKTVKKKIGGS
00726	-1043.002	NPNSDKREIEKALKETKKKLGGR
00727	-1043.002	KAPVSEDDRKRAEEIAKRIADKG
00728	-1042.994	GADESAEELAKKIEDDKRKKNAH
00729	-1042.992	NKDNSEEAKEKLKEAWSKGSSGR
00730	-1042.988	RKDDKKLSEMLDESTKRYKNNQP
00731	-1042.986	SPDWHRDQLITIERDLRKEKSKG
00732	-1042.986	NANSERDTALKKLKEELDKNNTK
00733	-1042.986	QSGDPRQQEEGDKRLKELKDKQQ
00734	-1042.983	RSKYDERQINSQAETIKSKLNRD
00735	-1042.982	NADRSEEAKRRLEDLHKKGRDGT
00736	-1042.97	GKNADQDKITKDIEETLKKKGNQ
00737	-1042.967	TNLDESQLSEALKYADALASQNR
00738	-1042.967	SEEDRRDEILKELKKLEREASKG
00739	-1042.958	KARPDRSKLKKKLEKKAKRDKGK
00740	-1042.935	DDESAKDKGDKAVKEALKKADGK
00741	-1042.935	NGSGSDEELTRIAKAIQRDLNGG
00742	-1042.934	SEDSPKEKMDKASKEVKDRIGDD
00743	-1042.926	PGAKDERAKRTLSKALRDLANQP
00744	-1042.925	KGASPSILEEVKKGLDKAKKNHP
00745	-1042.92	KSKEEEELKKGERDAKAEAKKNQ
00746	-1042.92	GAVFRKEERDRILTDIKRKQNSD
00747	-1042.918	KLNNDKEGRDGLIKAQRDHKDNQ
00748	-1042.901	QQDERAEEGKEKAEKDAKKRGNS
00749	-1042.898	NDSVDQRQAKKAADDARDSLGGQ
00750	-1042.89	IYYESEEARKKTTKTERDGKDHP
00751	-1042.888	GSQLDPRELKEALKEAEKFASKG
00752	-1042.884	GSSEDPRQAKKKIDDLAKILGNR
00753	-1042.881	KNSDERKADENIKRADEKAKKSS
00754	-1042.88	NSSQQEEQIRKAIKKGQAKADNK
00755	-1042.872	KYDQDERAEEILKRIKEYADKVP
00756	-1042.871	DNTASEEAKRRGKDAQEKAKNRE
00757	-1042.866	RAANDKRGWDTIEKLYRDARDLD
00758	-1042.85	DSDERAREWAEKMTDHLRKIQYS
00759	-1042.846	NESFDEDTWRKLWEKVQRDLGHT
00760	-1042.846	GPYTERDGREKDKEAKKRIKNNL
00761	-1042.845	GLSFRPEDRKEIDKELKRLASLD
00762	-1042.844	DSSLDERQAKKGIKEGKDKTGDT
00763	-1042.837	NTPLSDDDRKKFDKDASRDSSSH
00764	-1042.821	KGDKSDEAKDRLREADEKRDKQQ
00765	-1042.811	MPKYSEEELKRLVDKATKSAGKQ
00766	-1042.808	GSKDDSEKMKEADKKWREASKGP
00767	-1042.807	RTQPHEEEAKKTWDKLSKRDKDK
00768	-1042.784	DDNASEEQIREALDRQKKGLNSH
00769	-1042.773	KKEENGDEKLKKTLKDSAKKAGS
00770	-1042.769	TQSSKEEVHRKAEEVAQKLSSQP
00771	-1042.769	GHASDEESARKGLKEAQKEASKG
00772	-1042.768	GRYPPPNRDELEKKWKEKADRNE
00773	-1042.768	KAQADEEQVKHWAKLAKHAKDIQ
00774	-1042.752	QEASGKEDALKDLKRRQIESNNQ
00775	-1042.746	GARDLEEKMRKAVDEINKRLGGQ
00776	-1042.744	NNHTERDEMRDIKETLERRKNGQ
00777	-1042.741	LDERKAEEAKKRADDATKKAGGS
00778	-1042.733	SDGKPNEELVKKAEKEADKNNKQ
00779	-1042.728	KAPVSEEDAERAADKANKDKGGQ
00780	-1042.725	GVVIDERQRKKLEKDWTEEAKKG
00781	-1042.717	APGMDPNKVAKIADDIRKKNNNQ
00782	-1042.712	DDQRKAEETKRAADETAKRLNGT
00783	-1042.71	GTSVDTRQGEKTALDIARSNGGS
00784	-1042.701	GLQFDRETLKKIIDEIRKRWQDQ
00785	-1042.693	GANISEEQAERAAQKAKKDNNNS
00786	-1042.683	GNPLSEEELRKLLTTGLKLNGND
00787	-1042.682	KDFTEEHKKAVEIALKEGSKDSR
00788	-1042.671	GLAYSRDEILKLIKIAARDASKQ
00789	-1042.656	GHHRDLLLTLESLLKKWSKDQPS
00790	-1042.65	KRDPRADELLRDLLETWEKRQQH
00791	-1042.637	GSTPSFEEVERRLKDDLSKKGDK
00792	-1042.624	TEIKEKAEEWIKRIDREAKEKPK
00793	-1042.618	RKTLDRDEADKTTRDIASKLGKS
00794	-1042.613	KGKVSEEELRKIEKKIKEKLNND
00795	-1042.61	SEREDEWLKKYAEDSREAEKHPS
00796	-1042.609	NSGADKETVDRVVDKIKKDTGGQ
00797	-1042.607	APWKGGEKARDALIKAKRDTNGR
00798	-1042.607	GNKPDPRKLEKLKRAIEEAKHKD
00799	-1042.603	NADIKEEFKELEKIWAKLLRDNQ
00800	-1042.594	DGQKHRDDLRDALKEASKEASKG
00801	-1042.593	GGSESEELRRIWKKAEERLKKQT
00802	-1042.59	NGPGDKREAEKAIEWAQKYLNND
00803	-1042.584	NVYDDEEAKKEKKKNRDKAANNV
00804	-1042.58	GPTVQEEAKEKWKEDAKKLNKRP
00805	-1042.572	KDSDDESRAEEAITRARDSLQND
00806	-1042.571	SGGKDTKEILDRAEETAKRHGKQ
00807	-1042.571	KGKGQSEKAEDGATKWKKTYNNG
00808	-1042.562	DDTLDESGTKKMLERLLRERKGR
00809	-1042.559	RLSPSAKDGRDIIEKIKKEKGGS
00810	-1042.544	GADSRLEENLKELEKEKRDRNQD
00811	-1042.534	RVPPDEEILKKIDKTAKKLSSQP
00812	-1042.517	NPELQKEQVETELEKTKKKLNDT
00813	-1042.511	RSDESGKDELEKKLKKIEKHPPP
00814	-1042.496	SEDPRHTKKGLEAADRIYKTDNR
00815	-1042.484	MNEKDLKKKIEDAIKKVKKDNPT
00816	-1042.462	GIYDDRDGRRDEQEKRLRDEGGK
00817	-1042.462	DANLDEEQKKRLEEDQQRKASTG
00818	-1042.449	NTKGDEREVDKMAKTILRDAKGS
00819	-1042.442	RGDQDEDKKEKVKKLWEELQRRP
00820	-1042.435	RGKDDEDGLKKIKEAEKEGSKGI
00821	-1042.426	GSQASEEDAIKTAEKVKKKSGGD
00822	-1042.424	SESFDKDTWTALLIKTRDDANNI
00823	-1042.419	IKDLDEETAKKIIDTAAREGSKS
00824	-1042.419	SNKEPRDLKIYLREASKDASNNK
00825	-1042.418	KTQVPREETERAVEKVLKALGGD
00826	-1042.418	DGEKDKEKGDTKLKDWLKKVGRQ
00827	-1042.41	KDSTDESQKKDADTKATEASKTS
00828	-1042.405	NPVRDERFQKTLERDVRELAKLP
00829	-1042.4	KGATSPEELEKTLKDAKAKQGDE
00830	-1042.398	QKDTDPRDKERLDKELRDKSSLP
00831	-1042.377	LKPLSEEELRKIDDTWKKLESSS
00832	-1042.376	DSPSKKEELDKALTDTLSKAGNT
00833	-1042.372	GSPEEEKKKLKKELERLEKENSS
00834	-1042.369	GAKKHKEKVDKETEKAKKSTGGR
00835	-1042.361	GADLKRDERDKAEKSWQKEASKG
00836	-1042.357	KYKTGPHIRDARETWKERSKKNQ
00837	-1042.356	NASLDRDQILTILEKLIKKLGSQ
00838	-1042.35	RKREDKYARDGLRDNDEKAKKQI
00839	-1042.338	GLQLSEEDLKELKKALEEGKKGI
00840	-1042.33	KINMHEEQLRTAIAKSDEEKKKG
00841	-1042.327	SSERDRDENLKKQKKAKKDTGGR
00842	-1042.325	SSGEDKREALKRADELLKRMGQS
00843	-1042.312	KTKASEEDKKKRDRDAKLGLNSH
00844	-1042.311	DDNSSEEDKRRWEKWWRYLASLP
00845	-1042.309	NPSLQDEQLDRLLKKLEKDKNKP
00846	-1042.306	QEDDHLEEKARHAAKLAERDAGK
00847	-1042.305	HSSQHEDELRKKQEEVIKKIGST
00848	-1042.299	NTQQDEDWWDEYLKKLEELLKHS
00849	-1042.286	ESHDDEAWKEWKKKHKEWLKHSE
00850	-1042.279	DSTGNREEMKKKWKDAKKKHGDS
00851	-1042.278	NADERKVKKTLDWADKKYKGDQK
00852	-1042.277	NQTAHEEQARKAEDKATKEASKG
00853	-1042.272	NVPADERILQKAIKKWRSIYQGG
00854	-1042.271	DDSRDPRVQEGVKEADKKASSNT
00855	-1042.269	GSDADKEKLDKIYKKFKRDAGGT
00856	-1042.264	GFQGDRDWWIEWLDRERKKKNDQ
00857	-1042.26	LDSEDPTAKKIQRDLQLDLANKS
00858	-1042.259	GWIPKEELLRKLKDTQTKLAKTG
00859	-1042.259	GAEPNGEEKAIRTSIDLRDKGQQ
00860	-1042.258	RPSGSRDELLKRVDKTVKDWKGR
00861	-1042.256	RGKDDEEGLKIADERAKRGLNGE
00862	-1042.256	KSSYDSDQARKITEDLRQKWGNK
00863	-1042.252	NYIPDPRLEEKLDKTLKYWANTS
00864	-1042.244	KGSEDENWKKWLKSRDERIKRPD
00865	-1042.238	ASDEELKKKTQKTADDVVKTWKS
00866	-1042.23	GNKIDPRQAAKIADKLAKDRGNQ
00867	-1042.216	NSHEKARDILEEAWQKIKKKHPY
00868	-1042.214	NSPFDQREMEKLIKEVRKKLNRQ
00869	-1042.209	GDNSDDETKKKLEKHLKAMASQS
00870	-1042.206	GNKEHRDEADKAAKDIKTKRKDR
00871	-1042.204	TSEFDDSQKEKMERIWKTLANTP
00872	-1042.202	KMKPGGEDELRKWLRDHLKKSGQ
00873	-1042.202	NADRSDRAKEMEKKAQKALTYPG
00874	-1042.193	KQKDDPEGKKKLKKIWEDGKTAH
00875	-1042.191	APNLDEEQKKWLDKWAKWLASLP
00876	-1042.188	SGSLSEEEKKTLEKILKELSSQP
00877	-1042.182	GQPLDERTMRTQLKELLEKRNGR
00878	-1042.176	SADERSRDEAIKRAEEAIRKKPP
00879	-1042.164	GLEPKEELLKKLRDIILRDAHKS
00880	-1042.161	GSSQDEKEIRDKIEKAASEVNSR
00881	-1042.16	RKNEDERLKKILRDIKSWMASGQ
00882	-1042.16	GGKKHRDDARDAEIKLRDENSKG
00883	-1042.16	LNGEDKNEIKKKVDDTSKKAKGR
00884	-1042.16	DRDNDKRNQDKKERDAIEASKKP
00885	-1042.151	GFELDESQKKEMDKDLSKKASQP
00886	-1042.151	RKSQDEDTAKDLWKKTKKKLGGQ
00887	-1042.15	QLRIDKTEAKKLIEDAKKKVGGR
00888	-1042.146	NGGKDQERLLKIIEKRHRDSQGG
00889	-1042.145	NENTDERQLRAMEEIAKKGLNSS
00890	-1042.135	DPTGDEDSLKKAVEEAEKRAGGQ
00891	-1042.129	SSPISEEQKKKLTKKWRDDLNGT
00892	-1042.115	KLKFRDEDRKEMDKEAKKRSSQP
00893	-1042.114	RMDERGEEALKKADRDANDESRR
00894	-1042.113	KQTGDEEDGKRILKELKDRWQRD
00895	-1042.113	QGKTDERDYKSAVKDFLTKQNNT
00896	-1042.106	RNKKDERELTTKILEGEKEGSKG
00897	-1042.1	TNNPWTAEWLERYNKEMQERKGD
00898	-1042.097	KTKFDEREFKDKLSKTKSSLGGQ
00899	-1042.095	YNKDDEEGRKALEKIIKYLASLG
00900	-1042.091	GMPIDERQWRKLKKIQSELSKNI
00901	-1042.084	GQQADEREIEKARKEFLDTLGNR
00902	-1042.08	RGKDGEEYIDKAIKTAKREASKG
00903	-1042.067	ISVPDEDLLTKLEKWRQTVDKSY
00904	-1042.066	DSRRDEKAERDWQEALKKGSSGS
00905	-1042.055	DSKYSEEDIQRALEDVKKKLGGQ
00906	-1042.032	GGSAQSEEADRAARKIRDDLGGR
00907	-1042.023	IHGVDKRELRDRIEKTKKDLGDQ
00908	-1042.021	EGAKRFEEGKEKLKDIYSKTAGQ
00909	-1042.01	GQPIDPRELKTALDETLRQLQGQ
00910	-1042.009	NPKPGAQELLKYLEKEHKSQNRT
00911	-1042.007	RPGVPPEELEKLKDILKKLANVP
00912	-1041.994	KYDYSEEAKERLSRRMASAKDNR
00913	-1041.993	GSSSDSREQEKKLTDKKKKDGKS
00914	-1041.988	NANLSEEEKKYWEKVWATRASQP
00915	-1041.984	GDPLDEREARKLWKDAKDKTKGR
00916	-1041.967	GDKGDEEQKRKWDKWWKWLASLP
00917	-1041.963	GDHYDPRQLEKILRTLDEEGKKP
00918	-1041.962	NSNASEKQKEDAERLAQYLASLG
00919	-1041.959	NQEIHRDEFESILTTILRRKNNV
00920	-1041.959	PSAGDRKKTEEAIKEVKKRLGGR
00921	-1041.957	GGDESIKDKAKKLADSASKDSKS
00922	-1041.95	QKAASEEELKRHEELLKKLSQAS
00923	-1041.947	SKIPDKDTLIDKLEKTATRDYPT
00924	-1041.947	QKHVDEEQADKRDKDSDKMKKSG
00925	-1041.945	GATEEDKKTLKKEKTKNRDNSQR
00926	-1041.944	QSGTDEKAKEEQKKAEEISRKRI
00927	-1041.939	GVPADQKKQEKAAEEWKKKFQSE
00928	-1041.938	KYDKSEDGERGFREAEKKGSSNT
00929	-1041.924	QTGGDPRESEKKKKTDKKASSGT
00930	-1041.921	GDQTDKRQVDETLKRLLSSQNGR
00931	-1041.918	NSIGDRDELDKLLKKISTKSGGS
00932	-1041.914	KKPVSEEEEKENLTRAKQEGSKG
00933	-1041.911	GADESVHELAIRWLETARKQNRQ
00934	-1041.908	KKDPRGEELLTKLRDEWSKKGNA
00935	-1041.9	KGGGDEKTKRDATEGSKHAKDGR
00936	-1041.886	GGKNNEAAKEAISRGDDAARKKL
00937	-1041.88	GQPDDEDYIIKMAIDIIRKRGGQ
00938	-1041.862	KRDPDEHSKSKKETEAKKEASKG
00939	-1041.841	RTIPDKRRWDTMKSIADDIAKKG
00940	-1041.839	GNSDDETRQIADKLADKANKYPY
00941	-1041.832	RGQADETEIKKAIDTVRRDLNGQ
00942	-1041.828	QSSGTDEEGTKTVDKDKKDKGKS
00943	-1041.826	GPPMSPEQLKKIDEFAKRQSSQS
00944	-1041.818	RFREDRDAKSKGEDTKAKQAQGI
00945	-1041.817	RNPLDPRIIKDGLRKAQEEASKG
00946	-1041.816	KKPPDDEKGDAERKKKDKKGRYE
00947	-1041.815	GIDYDERAKRGLKKALDSGKSGI
00948	-1041.81	SEQDLSERVKTLLEQLKRDKDVP
00949	-1041.792	NAPPDKEKAREVIKTLRKTYQDQ
00950	-1041.787	ARGMDERELKKHRKKLEEDSQAP
00951	-1041.779	KSKGDEDTLDELWKKERRDKNDQ
00952	-1041.778	RMKGTSEEQDKAGKKTQTEENTE
00953	-1041.776	DDKRDEEKRTKAKKKIDEAAKLP
00954	-1041.774	LGDKDRRQALKQIDKAKKAVNGR
00955	-1041.768	NGHKEEKDDEIEKEAKKLLRDNI
00956	-1041.767	QSDESEETQKKADETRKKLESSS
00957	-1041.767	RGSHDSDGIDEMNKDILSKKNGR
00958	-1041.766	KKDITEEEKRRLEKALRDGSKNQ
00959	-1041.755	KGATDEREAKKFVDSLLKSKGPG
00960	-1041.75	PDFYTEKMKEILTEAAKGLRDKI
00961	-1041.746	GSTVDPRELDKLLREILKKKGGQ
00962	-1041.742	TSGHDEKRLKTREEIIDKHSKSG
00963	-1041.729	DTDKREEAKKEKKEKWDRAASHP
00964	-1041.726	NSDFTEEAIRTAKTIADQIAKTG
00965	-1041.725	GASQDPRDKKKLEDIIKKLQSIS
00966	-1041.723	NQPMDEEEQKTLETIIEKLARSG
00967	-1041.718	QSVSDEDKQEEGKEIIKKLEKSP
00968	-1041.718	INDNARDKIRDGIESGDKSTNSQ
00969	-1041.716	KNVPSKDERDTLSDKWKKSSSTS
00970	-1041.714	GTKEDEDTRKTLDKTEKDARDSQ
00971	-1041.703	KTGSDERADKLRKMWEKWLSSNK
00972	-1041.699	SSSADKREAEKAATTVRKKLQDG
00973	-1041.697	GQEIDRDGLKEYLDKLKKKLGGS
00974	-1041.692	GDNPDERQKRSLEDYIKKKAKLP
00975	-1041.683	SSNKREEDERKGEETAQRLSSQS
00976	-1041.676	NVKYSSEQLERIIQAILKRDGNR
00977	-1041.674	NLKDVPEWKKALEKALRHGSQND
00978	-1041.67	DSSDQKKNTKKAIEKALRDLNNS
00979	-1041.665	GGPDDEKAKRDLEKKAQEDSSQS
00980	-1041.662	SGPIDDRQRKKLEEILEKLARQP
00981	-1041.66	RTQADDDWSEKYWRDLKLKIGGR
00982	-1041.658	SSSDNPEKVKDILDKTLKKLGNT
00983	-1041.646	DSEDKKELKKKADKIADSAKYRQ
00984	-1041.644	GDERSTEELLRAADTAARDVGGR
00985	-1041.625	QTAVDRDELEKALKEADEKAKQP
00986	-1041.615	GMPISEEQLRRALDKAKKTQDDK
00987	-1041.609	GASKAAKEIADKTEKTKRDRGDQ
00988	-1041.601	GKDSDEDGAKKKWKDALDSTNGR
00989	-1041.585	KDTASDEQKERAERTGQSIAANG
00990	-1041.584	KETGSEEEKKKTEKKLRDESKKD
00991	-1041.579	NGDAPEEWLTKMSEDIKSKLGRD
00992	-1041.576	NTDERGRDKAEKFSKTKSKDGNQ
00993	-1041.569	VENNKEEIRDKLKKITEASKHPS
00994	-1041.562	SGPLSEEQKKRLEDIIKKALNGR
00995	-1041.556	SKDADERMGEKTVQKGKKALNNT
00996	-1041.556	KQEIKEEQKKALEKLLTYLSKLP
00997	-1041.55	SGLKSQKEIKDKTDKVAKDKGNR
00998	-1041.545	KGGNDEYLWKIWLKVASYLWSQP
00999	-1041.544	GIQVDESQKEYLDKIARDLASKG
01000	-1041.536	NDKFDSKTAQEQIKKDLDSKGEK
01001	-1041.526	KTGQDEDTASEMADKASKEASKG
01002	-1041.522	DSDQHLEEKVRKTIRDLKANNFD
01003	-1041.52	DERIDSREILKIIEKLKKDAGGQ
01004	-1041.518	GSSKSELADEIWKRGDDRAKKNI
01005	-1041.516	DGHQDDDKAKKGSKTAEEISKDG
01006	-1041.515	NAKVPPEQRDIEETWKEKIKKNQ
01007	-1041.509	RQDDESAKKKRNDLQKKWKSSND
01008	-1041.504	DSGTNEEGWDRIDKLSKDQSQKG
01009	-1041.503	QSGEDEETHKRLDEKRKKDSQKS
01010	-1041.503	RMKITEEAKKKLDTAIDKAKKGI
01011	-1041.493	NAPPHTEEAVKKAKKYLRDYNIT
01012	-1041.493	LDRGDTERDKRLADDLYKKNKGV
01013	-1041.493	NSQYDLDYAETVIKTLLRDKNNQ
01014	-1041.483	SDDSSRRDWQDWLDKYKKTYDNS
01015	-1041.474	RMGGDRREMRDTLSKLASEWSKS
01016	-1041.474	GEPPIEERIKWLLDLLRKLSSLP
01017	-1041.473	NSEKDAEKKLEKTLQELSKKYPT
01018	-1041.465	MDERKQEEIHKKADELARKHSPQ
01019	-1041.46	SKGKDKTDIKRALTEAKKKTNKR
01020	-1041.46	GENQDKRELKKKADDAAKKHSSG
01021	-1041.452	RSIPDEKTKRIAKEIRDRLNKSS
01022	-1041.451	NSKASEETLRKGVSTAKRDWGDD
01023	-1041.447	QSAGDPDSALKKADKDTKDKGGQ
01024	-1041.446	KQTSDERFERALEKADDRLKKQT
01025	-1041.445	PMDERDYKRLLDIVNDLAKKNPP
01026	-1041.439	DDERAKRDQIRKWDKTKKKLGSQ
01027	-1041.434	GASKDEEIKRMWKTAEEQAKNNL
01028	-1041.417	KGSENQEEIKKGITEAQRRTGGQ
01029	-1041.417	KSDETGRDKMRKEAEHAKKVPHQ
01030	-1041.411	RGANNREWWEKYYKELRSKINDR
01031	-1041.409	KQADGEEKIEKTQEDLKRKWNGQ
01032	-1041.403	KHTDNTEKSRDIERMYEEGKSGN
01033	-1041.396	DKPDDEKKKKDTLKTIKDKTQGS
01034	-1041.395	NDNRDEETEKELKKREEDAKTGS
01035	-1041.39	GGSSDKREIDKRKKKWLKEVQNK
01036	-1041.388	DAPIDEETKKKTKKKADEDSSKS
01037	-1041.383	GPPLDESQLRDLYLYQRDAANRH
01038	-1041.376	GASPTAKEYLTKLEEEISKKQKP
01039	-1041.375	GQHTDERELDKKAKERKRDLNGA
01040	-1041.369	SGQAQEEEITKTLDKVKKSWQDR
01041	-1041.368	SGNTPPEEMEKILDELRKKLNDQ
01042	-1041.368	RGGQPEARKLAEEWETTAKEGRQ
01043	-1041.368	NSDERTKEILKKIEKEIRSKGGE
01044	-1041.353	NAKLSEDDKRKMAEDAKSGSQKP
01045	-1041.348	DDNVDPREMNKILRDIRDSLNGQ
01046	-1041.347	KGALDYEEMIRAIEKWLRLKGSQ
01047	-1041.334	GTQLSEEQKKKLKETIKKGSSNQ
01048	-1041.334	GSSLDRDELLKALKDRKDTRDSG
01049	-1041.329	KLNDDAKKLLDKVEDLIKKTGNK
01050	-1041.329	KTVYSEESKKRLKEALTTGAKNI
01051	-1041.329	NPKVSEEDAKKLADELDKRAKKR
01052	-1041.327	DKRLTEEYAKEVVTKAHKTYNGQ
01053	-1041.322	KGAKDERDKRKWEKIARDLWSKP
01054	-1041.319	GTTADHEEIDRIAKKIKKDNNNQ
01055	-1041.314	KQVGDRDEMDKRLKDIRRKLNDR
01056	-1041.31	DGKISEYAKEVLKEADDRAKKGD
01057	-1041.308	SKQLRDEDKKKMEDTAKKISSQS
01058	-1041.296	NNPTREEEIKRALDTAKTKGGND
01059	-1041.29	RNSSDEEGIRRAWEKTKRDLGGQ
01060	-1041.288	KGASKKADEIAYKYSIKLKDHPY
01061	-1041.285	GYPIDERQKRELKARWEKGKSGT
01062	-1041.275	NQTEEATVKLRIWADEKSKKTGQ
01063	-1041.274	NNNISEEDKKRLAKELAEEAKKP
01064	-1041.274	DPTGSEEKHDKAAKKSFLAITQD
01065	-1041.271	SGADGAQEILKDLWEKKKKDNEK
01066	-1041.27	NKGRDKREVKRDADKAAKEAGGQ
01067	-1041.267	GDNQDEEQLRALEDHLDKGQKTP
01068	-1041.249	KGNQSKEDAEKKWKTWLRDNESH
01069	-1041.24	NTDQDPRRKKELEEILKKLANTH
01070	-1041.239	TRQLSEEEKKTWEKILKELSKTS
01071	-1041.232	YDKNDEEWWKGLKTALKKSSRTD
01072	-1041.232	NDKDTGHKKAERDTDELYKKHPY
01073	-1041.232	GVQLDESQLKDREDKAKTKANTH
01074	-1041.229	KSKYSKEYTRKAAEEARKRANGR
01075	-1041.226	GLNLDERQERKAKKFMEDQKHVP
01076	-1041.22	GDARDEEQKKTAKKIEKEGLKGK
01077	-1041.218	SGQLDPREERKRIEKAKKEVGGQ
01078	-1041.216	TEDSDAEKKAIAAEKTGKDRNGD
01079	-1041.212	GEIPNLEEALRRLDKDSKKKGGQ
01080	-1041.209	VDDKTAKEKADTAATEGDKKGKQ
01081	-1041.208	SSRAQEEQVRKNEDKVKKDLQGQ
01082	-1041.204	RAQSDQERLDRGLKTAEELSKTS
01083	-1041.2	DSSSDESEKEKLKELLKKWSSLP
01084	-1041.2	ALKYPPEWLDRILKKLRDDQNKS
01085	-1041.198	RPTRPKEEGDKDIETKKRKANRD
01086	-1041.195	DETGSEEDWKRWKKIWDEESKKP
01087	-1041.193	QKAPGEKDARKTLEEIIKRDNNR
01088	-1041.185	GSYAHEDELKKIKKDWIDTYGGR
01089	-1041.183	GSNADDREIKTITKKLTDDRQNK
01090	-1041.182	GTGMSEDDKRTWERDARYLWNLP
01091	-1041.177	GSRIDEDLEKTYKKGLEKAKKGD
01092	-1041.175	KGADKRVEEIALRLRDSSKDDQS
01093	-1041.169	DGDSSARDKAEKTIKTVLDQNPT
01094	-1041.152	LSPLSKEQRDRWDSWLREQSKLP
01095	-1041.147	NSNTSEEELKRGLDKISRDSSHS
01096	-1041.14	GDISGAEERLKIAEKLAKDLNNR
01097	-1041.135	NDSRLRERAERASDKWKKDTGSD
01098	-1041.135	GDQIDEEQWKEINKELEKAKNKP
01099	-1041.131	GVPLDHKDWERMERTIKKLQSQS
01100	-1041.125	NDNSKRQEELKEYLDRKKKKDKD
01101	-1041.125	SGDIKEEQLRKAIKDADRKSSQP
01102	-1041.125	GDPIDERQLRKWTKEGTDDGSKG
01103	-1041.123	DKTQDPRELKKGLEIAKKIASRG
01104	-1041.12	GAKDDEEKKKELEDRIEKAKSTT
01105	-1041.119	TSDQDERQKKKWERDLDKLRKHP
01106	-1041.118	TEDKDEEGLKRKLTTLEKEGSKG
01107	-1041.117	KGKTEERDIRKKWTELKKKLGGQ
01108	-1041.113	DHQKSPEELKAIEKWIRYQASLS
01109	-1041.102	KSKIHEEELKRILKELSERAKHH
01110	-1041.102	LDERDKKKGQIAAEEAKKKAQGQ
01111	-1041.101	GMVLDEEIIRKLLKIRDEASKNR
01112	-1041.099	MKGVDWKTLYDRAVKVWKDLDKR
01113	-1041.098	DNDDTTEKRERNEKWAQAHANHP
01114	-1041.087	NAPPGQEEMIRTLEKLAARDGFQ
01115	-1041.086	GVNLDEETLERQIKTVLKKLNGQ
01116	-1041.085	GSSLDEREAKDALRKAEEEGKKG
01117	-1041.085	DRNDDKKKLTIATKIWKKLQSSS
01118	-1041.08	NPGGDKEATERTIQTVQKQLGGQ
01119	-1041.075	GASEDPREQKKKADDIASKWGPT
01120	-1041.072	QSGGDSTQGQIIAEKIKKTNNTQ
01121	-1041.069	DPGLDEREARKRADKMAKDNSNE
01122	-1041.068	GAKQDERLEKYWEEVAKKAKDIQ
01123	-1041.057	TKDTAEERDKRIVDEFEKRKGPR
01124	-1041.053	KGNQDDRKLKKVADDAYKKASKY
01125	-1041.036	NAKPDERLERTLKKGEERAKKRI
01126	-1041.036	TNNQDPEKIKKIADDTTRDDGGR
01127	-1041.035	SDSFDDREWEKWLKKWKRDAGYD
01128	-1041.032	RGAEDEKTGKKIADEAKKSAGDR
01129	-1041.028	KGGKDEREKERLDKAIKYLANVP
01130	-1041.026	NLLPSAEEGKKKLDKDKKDKGRD
01131	-1041.018	KKDSRGDEIRTKAARDLTKLRHG
01132	-1041.017	LNNKRTEEVLRKAEKAAKEMSKG
01133	-1041.015	QPGSDEEYADKGLKKAKTEASKG
01134	-1041.013	GKDSREEYLKKYLRDLKLKQNDQ
01135	-1041.013	RGSSDEREVEKVERKIKTDLNNR
01136	-1040.999	DDSTSEEKLESILDKILKDWGNR
01137	-1040.998	GANQIEEKKKRLEELLRKLANQP
01138	-1040.998	NAPVDRDHQDKLEKIAKYLASLS
01139	-1040.996	KSSPSTEEWLKALKDLKEEAKKP
01140	-1040.996	NHPGQEEEVKEGTDKAAKSSNGQ
01141	-1040.99	NTTQDKWFKDARDSAKDQQNNPP
01142	-1040.989	DDDDEKKKEKLKTAEDIAAKHKD
01143	-1040.987	NAPSHQDEGDKERQKWQKKLNNQ
01144	-1040.972	MQPLDERQLRTAETIRQQLSQVP
01145	-1040.971	GVPVDPRELEKILTDLTKKNGGV
01146	-1040.929	RTPPDRDTHKKWEELGKRAKDIQ
01147	-1040.92	QKGGSDEDMKEGEKDSEKSKNNQ
01148	-1040.915	GNKYDPRDMKRLAQEWIERNNNQ
01149	-1040.911	LPPDEREKEKHKKAAELWEELRK
01150	-1040.907	TSELPMEELEKKLEDKKKKANRD
01151	-1040.897	NAPMDEKTKKELKDKLEKAKNDG
01152	-1040.896	GQEVPEEAKKMWDELDKHKDIKP
01153	-1040.893	NSSEDERGKKKAKEAKERRDKQI
01154	-1040.889	NADESQKKKAKDVADTSATRKDP
01155	-1040.889	RGKIDERILDEILRRVRKTYQDK
01156	-1040.888	GVQSKWRDKWLEILKKKDESGRQ
01157	-1040.884	KGKNDERGKKYWKDARDLLANNI
01158	-1040.872	TRPLSEKEKKDWDTEMRDKASDD
01159	-1040.87	LDERKAEETKRIADTLARDLKGN
01160	-1040.865	GTDQHRDAREGLKKALAFGANNI
01161	-1040.864	TKQLSEEELRRLNEEWEKAKSKE
01162	-1040.864	KGNLDERQKKDLERILRELSSLS
01163	-1040.86	RSASKPDRDKTKAIADTGLKHPS
01164	-1040.856	NDSNDKRQLDRDIKEWLDRNGGQ
01165	-1040.854	DSKGRRDENQEITDKFAAKIGGR
01166	-1040.849	GSDIDEDQKKKITKTLQKEASKG
01167	-1040.849	QKVPGADDRATETLDKATKQPYP
01168	-1040.849	GDKDYSDHKEEIDKMLTEIAKKG
01169	-1040.843	GIPPDEEMKKKIDTEADKGLKSS
01170	-1040.84	RGQQEEEQIRDKEDKDKKQDNRK
01171	-1040.839	GANYDEEELKKTIKKILDRDNGQ
01172	-1040.836	KKDPDETKDKKGLDKALKNSNNT
01173	-1040.83	QKSNNEENGKKAQKKFKSDLNGQ
01174	-1040.827	YEYLDRDALEELKKRQKEGSKNQ
01175	-1040.826	GSTSHDRDAEELKKHWDKGLKTP
01176	-1040.826	NGLPGKREEAKKLADWLSKYPTS
01177	-1040.821	QVGRDKREGKDELEKRQKKAGHR
01178	-1040.82	KGGTDERQQKKAEDAAREGQKKG
01179	-1040.811	NSDISEEQKEDLKEKWEKGLKGP
01180	-1040.806	GKQIPEEVLRRLKKMWEKGLKDP
01181	-1040.804	ISQSQEEQKRKLEEIILKLQSQP
01182	-1040.803	NADDSRKEKTKKISRDATLDYGK
01183	-1040.802	KGAQDEEALEKMWKTAEELAKKP
01184	-1040.794	NPKNDESLKKIWKKGEEKAKKGD
01185	-1040.793	KYHPGAADKAKELQDKWKKTSRQ
01186	-1040.793	KTDERTLEEALKKLTKKSKDTGS
01187	-1040.787	NSSNNEEALKEITKRLKNKDTIE
01188	-1040.786	NSNVDERQTDSAIRDTLSKLGGQ
01189	-1040.778	DDSSQAEKQEKMAEKWLRENQPN
01190	-1040.777	NLSDNRKDEWRDWLDKYAKTYPQ
01191	-1040.774	KGGKDEDKLRKADRDAKLHAKSG
01192	-1040.763	KKSGHEEEKKDAERKLKTEASKG
01193	-1040.759	GVEWKEEQLKRLDDTARKIASKG
01194	-1040.755	GLEPHEEKAAKTAEEIIRRWGGQ
01195	-1040.754	GGVKDEDQLKKLEDTGRREASKG
01196	-1040.752	SEREEDRRDMEETMKKIKSTYPH
01197	-1040.742	KYKYDERDLEHLKKLDEDGKSGT
01198	-1040.737	NNPLDEEQRRRMEELWEKWQKHP
01199	-1040.726	KDGTSEEEKTKGLTEAKKMADKG
01200	-1040.724	GTSLDERQIRDLRIIISRGLNSS
01201	-1040.724	DSKADEETAKSIAEKAKKDWNGT
01202	-1040.723	GSYWDPRWIDKMLKDLKRDINNE
01203	-1040.722	KQRVPKDWEEILKKWEYEAKYGD
01204	-1040.715	KDGQSKEQVDKMLKALKDTFSPS
01205	-1040.705	NPTDDKDGMERDMQIWLKQQNNQ
01206	-1040.702	GGNISEEEVDRMLKKAKRDTGGT
01207	-1040.701	DDDQRRRDKAEKTIQDILKEGQT
01208	-1040.697	NPTLDEDSTKKKIESALKAYKGH
01209	-1040.695	NTKIDEELKKILETILKRDRSTS
01210	-1040.686	TKDDHAKDVEKEIKRILTELNGA
01211	-1040.68	GSQSREEEGDRTLKDILSKLNTK
01212	-1040.672	DSDSSRSEKTDRMLKELSKNSDD
01213	-1040.668	SGKTHDEEAKKAWDTIKKQQGDS
01214	-1040.666	NAPKDAEKNVRKTEKAAKDSGGQ
01215	-1040.663	TEQPDEKALREMEKTAESAKNRS
01216	-1040.66	KTPITEELMTKLEKIMQDGQNSP
01217	-1040.656	KSSDDKGEKDMLKKATEALKHPS
01218	-1040.65	DDKRKELMKSMEEALKEQSKRED
01219	-1040.642	KGAEDPRNKKKADDAAKEGSKNI
01220	-1040.636	NANLTEETLKEIETRIRDALNNE
01221	-1040.619	QSSKDKRDFDEAMKEVEKRANAP
01222	-1040.612	HNTEDPRKLQKIVDEIASKRNNQ
01223	-1040.61	GQPLSEEYLRRVWTTLSEEAKKG
01224	-1040.609	RNKDHARDGVDKADKDAKKNNHS
01225	-1040.599	SSKSDEREQEKVIDEMKKKTKDR
01226	-1040.597	NDKTQEEELKKTLDKLKKEASKG
01227	-1040.596	RQDKDPEAGKKTVEDLLKKLGSS
01228	-1040.594	NAPNREEDYKKAEEDGKKEASKG
01229	-1040.588	NPGADRDGIIKAVTEWAKEGSKG
01230	-1040.586	GQETDEEEMKKKTTETLKKLGKR
01231	-1040.584	NGGGDRDQWLEWWKRMAEEASKG
01232	-1040.581	REYEHEEAKRGLTKAKKLADNNI
01233	-1040.575	DGEKDEDKKKTWEEELKKDQKKS
01234	-1040.564	NASMNEELKKYWKDHRDDLANNK
01235	-1040.561	GIPRDEYMEKIIKKLHDEANKGD
01236	-1040.561	QFKSESAKDKWKKVEKDAKDYPQ
01237	-1040.558	SSRDKTELKKEADKIDKKARTDP
01238	-1040.55	NGPKDKERLDRTAEKIKKSNGND
01239	-1040.547	DSDEEKKDKKKKTNDDIARVPYP
01240	-1040.542	GQQLEPEQIKTVQELIKELANKP
01241	-1040.541	KSGATDETKERTKRAIKKWSSQP
01242	-1040.534	GVRDSTEELRRKTDEHAKKSGGQ
01243	-1040.529	NPNLSEEDKKKHEELLKKLQNQP
01244	-1040.525	NLTDIEEQKKKARDTRDTQSKRS
01245	-1040.522	QSSSDEERATKELKKATKEASGP
01246	-1040.522	KGDNRMEEAEKKLREEQKKKNEK
01247	-1040.519	RSPKDSKEKLKDVTKLAKDRNGS
01248	-1040.508	GDHNDQRELEKMWKTIQDKRGNR
01249	-1040.508	GVPQSEEDLKRTLTEATKRLGGT
01250	-1040.504	VKDNDEKWMRDATDKAEKTAGRG
01251	-1040.499	SKNLQEEQARKGITSAEEDAKKG
01252	-1040.484	KSGNNERDAEEILKRLKKKRQSD
01253	-1040.483	NQKDSEEQFKKKLKEVLSQAQKS
01254	-1040.483	DPGKSEEEKKKWDTWLKKEANKS
01255	-1040.483	SDKRFEEWEKRMKKKEDESKSNQ
01256	-1040.48	APYLDEETRKTLDDLLKKWSSSS
01257	-1040.477	GDNTSEEEWRKWEKDVQKKSSQS
01258	-1040.476	KKGESDEAREKLKELDEKTKKRG
01259	-1040.462	KGAPSRDDKEEQKKKERDDSQKS
01260	-1040.46	DKKGDRDEGLTAAEEWKKKLGSD
01261	-1040.457	GAPIDEEELQRLWKSAKDRLGTD
01262	-1040.455	KGGPQRDNKEVLDKGDERAKKNI
01263	-1040.453	RNKDAGKKAEEFIQKYKRDANDI
01264	-1040.45	QISSDEERARRGKKKAEEQSKKG
01265	-1040.448	GPPLTDEDKKTLEKWLKRDGNKS
01266	-1040.447	LPKDKAEEAHKRADEAQKKANSQ
01267	-1040.447	QTGRSEEELEEAKKRITSARDAP
01268	-1040.445	NSPPDEEMKKKIEERAKRAKDIP
01269	-1040.442	NGVPDEKTKTKFRDILSWLSSGS
01270	-1040.441	RKDDDERTIKTTIEILKKLWNNI
01271	-1040.439	GADSSMEEAIDKIKKKLKKDNTQ
01272	-1040.438	SGKLDEEVKRILDETAKKLSSQP
01273	-1040.437	QQLPSEEELRRIWEKLKKTHKDR
01274	-1040.426	GTKDRDKIKKLAKDAEYAAIYNL
01275	-1040.425	SAWWSREETKTIADRTLKKIGGR
01276	-1040.417	TNASEEEKKEWLKKWEEDSKKNT
01277	-1040.41	RQVKNERDGRARIESTIKALKDK
01278	-1040.408	RGQASEEYKKLLDELTKRKDEIP
01279	-1040.406	GVVIDERELEKILSTIITRNGGR
01280	-1040.399	NSQVSPEEVEKAIEETKKRLNNR
01281	-1040.397	TENYGEEFKTTLEEILKYLASIS
01282	-1040.395	NANMDDKTKEKMDRTAKKIAANG
01283	-1040.395	IDRPGWEEIVKKLVNEWDRVPYS
01284	-1040.395	KGSADKKTIDETSKRLQEKWNGS
01285	-1040.394	QSDDQEEIRKKLAEAKRQADSGS
01286	-1040.393	DDGNTKEEKKEAEKEWAKLANHP
01287	-1040.391	GNPEDAHKKVLELDEKLSKENSD
01288	-1040.391	GVPPSEETLRDIEERFKREQGNQ
01289	-1040.387	NTPIDESQQKKLEKIIKTLANSS
01290	-1040.385	DSRDSTELLKEMEKIIKKEAQKS
01291	-1040.384	GDQTDERQWKKIEEMLKKLQKHS
01292	-1040.383	TRPLTEEDKKRHDKLYKDLARQS
01293	-1040.381	GPFDRDTLKDALEKIETKARDGD
01294	-1040.375	GKQLDPSQLKTVEWLAKYLASQG
01295	-1040.373	NVPRRDRDWWLKWLELKKRLNDS
01296	-1040.371	QDSGNEEAKKELKKRERDGRLNI
01297	-1040.37	RSSDDLDSAKKKMEKIAQRDSGV
01298	-1040.369	RMDEHGQEKADKIAKKAKKRKDP
01299	-1040.366	KGDRKEDHRDEEEKRKSDEASKG
01300	-1040.361	QPNMTEEILRKLDEMWKRLSSIP
01301	-1040.361	GVPFDHKMKEWLDKMKESGLKGP
01302	-1040.359	APWLQEEQVRTIQTEAAKEANKP
01303	-1040.357	GSQKDPDSVDKAAREAAKRLQHD
01304	-1040.354	DGGKPPEEIEKAIRDAQKDAKRG
01305	-1040.354	NTDHEAAKMADDTKKELDSKNAQ
01306	-1040.352	NGGKDATEALRRAKEKRRDDNDQ
01307	-1040.352	GSQEKVKEILDRIDKTTKRDGQY
01308	-1040.35	SHPTDRETWNKILETRIKTKGKT
01309	-1040.35	DNNLSEEALKEALRQAKEVLQGR
01310	-1040.349	SAPPEARDILSKILDEEKKKNEP
01311	-1040.347	KGAADEDEKRDFEKLWQKLANRP
01312	-1040.342	NTELSEEQKRDIDDKAAKGSSGN
01313	-1040.338	NSKENEEAKKAKKDGEDLRDKGI
01314	-1040.338	NSGDSKIEKGLKIATDRARSSQD
01315	-1040.332	GEPLSEEQKRKAREIADSNSSQS
01316	-1040.329	NGQKYEERKDKHEKKLRDDSSKP
01317	-1040.317	RDLPDSRIRDEWKKRMEDMRKKG
01318	-1040.313	TKDQDRDGLKKLLEKWIKDSQGR
01319	-1040.309	RSDSRFEEMQKDLESDKRKLNHP
01320	-1040.307	KQGGQPETEYLIEKTYKDSASSG
01321	-1040.307	DDYIDERIWRLLDKMERDAKHIP
01322	-1040.303	KYLPKEDEVRDKWEDWYKKVPTD
01323	-1040.303	GDTSDPRLIKTAEDAAKYLASLP
01324	-1040.3	DTQKDPRRDEIAERAKKRLRDND
01325	-1040.296	DIKKKQEKLKEAEKRAEAAKSGD
01326	-1040.296	QMAVTEDDLRDIERERDKMAKDS
01327	-1040.285	SKDQSEEQRRDGWEIIKKLQKHS
01328	-1040.281	NSQVPPEEAKKIVDDFASKKGNA
01329	-1040.279	KRDDREEEAKRDLTKIKAILRDN
01330	-1040.274	RRDESEEAKKGLTTAELQARSNS
01331	-1040.272	DEVPPSEDDKRRRKTIAREVSKG
01332	-1040.268	KLPMDERQAKKMYKDLLDKGQNR
01333	-1040.265	DKPGEKDDKATKLEKYNNSMRPD
01334	-1040.264	GASQDRDTKIKMDQTAKHLAKLG
01335	-1040.26	GGELKEEQLRTRDKIIRDRSQNI
01336	-1040.257	RGEPSEERLKRTLDKAKKDLGND
01337	-1040.252	KSDDDRDSKESSKDIKRDQKRDG
01338	-1040.252	GADERARDKAEKDIKKLLEKKKD
01339	-1040.251	GLDLKEEQKKELEKYQTKMANKS
01340	-1040.234	NANMSEEDRRRLDKMAKDKASKG
01341	-1040.234	GPGSDERDYDKIMKKLKKDWGGV
01342	-1040.234	NGKKNQEEAEKYAEKVKREHGSD
01343	-1040.229	QKGRSDEEHKENEKKALTEGSKG
01344	-1040.226	KMVNPDRDAKEITKTLKKEASKG
01345	-1040.224	LDFRKKDETKDKLDKLDKKWNQK
01346	-1040.224	RTQDNIKEADKKRKDEEKKKQEK
01347	-1040.218	RHSQDEENADKTRKKIAAKTSQS
01348	-1040.218	GANLDADWARKMAETIARDWNGS
01349	-1040.216	AELKHKEKGDTIRKKIKSKLQGR
01350	-1040.215	KGGKSPEEAERAAQEAKKRMNND
01351	-1040.215	SNPLDESQLREKDKKRQELQSTS
01352	-1040.209	TSPSQSEFIKDVIRLAKHAKDIQ
01353	-1040.208	GSDNRRDDAIKKIEEDKKRKNSD
01354	-1040.206	GKPDDERDRKKLEKILQYLANQS
01355	-1040.205	QEVKPEQKKELDERIKRTLAHSS
01356	-1040.193	RSRSDEEGKERSKRMAELLSKGL
01357	-1040.191	SNKASRDYWQYLWEIVVKILGGQ
01358	-1040.179	RMSNIEEQWKKWLAAIKKQQRDS
01359	-1040.171	EGAKDEEGQKERDDKMKKLSTQP
01360	-1040.169	KVTKDALDTGRKELEKKLTYQTS
01361	-1040.168	SDDSSTRDKNKKVADDKKKNNEP
01362	-1040.166	SSGVQEEQKKELEKRAQDIASKG
01363	-1040.163	KTKTSEEEKEKGHKSAQSSTGGQ
01364	-1040.145	KAANDSKAEIARKLADDGKTYPN
01365	-1040.14	RGGEDRDGMRDAIIEGKKYGASG
01366	-1040.139	DKDWDTEGGLRTATTLYKQAGNQ
01367	-1040.135	KSGASKEEIAKTYKEALDRSSEP
01368	-1040.129	NQPLDERWWTEFLKWMDKAMNAP
01369	-1040.124	GAKTDSREEELTKRALDKAKKND
01370	-1040.124	NVDRKEEEVRYWLTLAQQSSNGR
01371	-1040.122	KKDPDEERAKKELTDRKSKANRD
01372	-1040.12	GMQPDERRDRKLKDVWTKLANTS
01373	-1040.117	KQRNEDELKRDYKEALKEASKNV
01374	-1040.115	KGADDPRKVATLAELRRKNTGDT
01375	-1040.109	RQSKDKESQEKTLRELRKKWNSS
01376	-1040.1	RGRLSEEQWRKGLTTARDLSQQP
01377	-1040.099	SSRRDEKTDEMLKKSKKKASQNQ
01378	-1040.096	GSSESSEEQEKKLRDVQEDAKKG
01379	-1040.093	GSDSDEKKIEEMLKRTKEKLNTD
01380	-1040.093	KSHEDTEKHIRTADKKANDESAH
01381	-1040.087	NANTDEEEFKRKLEETQRKRKNR
01382	-1040.086	QTSGSEEYIKRVLEEAEKRSSDG
01383	-1040.084	GVPPDEKTLDDLTKKAKEWHKRG
01384	-1040.081	SEPGRQEELERELQKVKSKLNGQ
01385	-1040.079	TNDERHKKRAKKREEDWKKLASH
01386	-1040.079	VPGDGKRVKEALKKLRDELAKNR
01387	-1040.078	NAPVDPRQLKKIKDIADENSKDH
01388	-1040.059	GVQPQEEQLRRLEELTDKGLKSP
01389	-1040.053	NGDQSKEMLDKGLKTAREESKKG
01390	-1040.05	NKDMDEEEWKKTETELLKKANHP
01391	-1040.049	KSIDDKEHAKKLIDKTEKDANNT
01392	-1040.037	GAPNKEEKAKKLKEAIDKGQKSS
01393	-1040.036	GSNMSEEDRRKAADKAAKDHGKQ
01394	-1040.035	TSEFREEETEKAIRDAKKKLNGV
01395	-1040.035	NSSKDETNKKRYEDTQKKASQRG
01396	-1040.031	KYDKRGRDERDKRQTDTKRKSQS
01397	-1040.017	GSQVDEREAKKRAEEVMDAKKGS
01398	-1040.013	KYSKDESNKRSWKDARKKTLANA
01399	-1040.012	NQQQTEELKRRMTKFLRDALTAP
01400	-1040.005	NASASEEQLKRRDDIITKIRKSG
01401	-1040.005	RGITDEKTTRDRLKSIRDRDQDN
01402	-1040.004	GLNIPQEEIDRKLKELKKRWNQD
01403	-1040.003	GPRSDEDKKKLETTLRIASSQKQ
01404	-1040.002	KYSAHEKELRLIERDLRIEASKG
01405	-1039.992	KDNIDEEERKRAEEKAQRDAKKP
01406	-1039.984	NQELKEEQKDRASKKATTHARSG
01407	-1039.982	GKPWPPEAEEEKKKQKEREKHPS
01408	-1039.98	KMHPGGQEKAKEIVDRALKTKHP
01409	-1039.977	DHTQDERELADKIRKGEAEGSKG
01410	-1039.975	RGKTDERDLELILKKIRDELGGQ
01411	-1039.974	NGDKDPRAKEKRDRIIEKLIRSG
01412	-1039.974	NPTLDERQGKKKTSEAEKKAKGR
01413	-1039.967	NTDQRQAEWNKKYANTVLSQGRS
01414	-1039.967	GQPLHERDATEIKKEWEEKANKS
01415	-1039.962	GASQSPDHKDKLTKTAADMSKGK
01416	-1039.953	GLQHHEEQLRRAKKIRTDLSKKP
01417	-1039.95	KAHPDRDTVRDLLKKTKDDLKNT
01418	-1039.949	RTNQEEEEKAFRTAQEKRKNHSQ
01419	-1039.948	GLDIKEEQKRKFAKLLDDWSSIP
01420	-1039.946	KGADDEDKMKTHNKLATEWSKLP
01421	-1039.946	SDFDDPTKVKKAADDAVKSTKGR
01422	-1039.946	NGSNSEEERKRRDTEWSKEASKG
01423	-1039.942	DHPLDERQRDKLEKTWTKRASDH
01424	-1039.941	RGAKDEEAKKRMLTAIRDGRDGT
01425	-1039.938	GANIKEEETKRIADKTNKDLNNQ
01426	-1039.934	TSSDDQEKKKTLRDILIYLSKFP
01427	-1039.932	RARHDQDSLKKYLDKLKKDLNNQ
01428	-1039.927	GQQIDEEKWKELEKIWTKRANDS
01429	-1039.925	KSVVTEEAKEAWKINTKLAKNNQ
01430	-1039.921	NTQGDMKTWLEIWKKQQKANNHQ
01431	-1039.917	TDSIDRETLKKLLEKWKRDKQDR
01432	-1039.917	GDQVDLKKAKEYADAEKKKEQRE
01433	-1039.914	NVVHSRDAKIILRDIEEEGKKNI
01434	-1039.91	EGGPDESQAKDIIDKIIKSIDHS
01435	-1039.908	NTKDDPKGKERFKKMLEEAKKNI
01436	-1039.902	IIAGDPREGEKTGKAAQKANNSE
01437	-1039.898	NGRGSEEELKKLEDIITKLLNSS
01438	-1039.896	MDKRHQEDAWKKTEEARKDASKG
01439	-1039.896	GYQEARDEAKKEYDKMVKRDGDH
01440	-1039.894	QTDTDESKLKKGNEIRKKEQKKS
01441	-1039.891	NKNQDPRAQKRLKETWKKGRDGR
01442	-1039.884	TSSDTREKKKKIDKIAKRDSRGN
01443	-1039.883	NSTDKDKETADRLEKTKKRDTGQ
01444	-1039.882	DDERKLRTALEQAKKDEKANVHF
01445	-1039.879	VDKKDKKKIKDLIDSAHKSTNGR
01446	-1039.879	NQRYDLTTTLRKLDEDKKRKQIE
01447	-1039.873	GQYFSEEEYKKWMDDLRKKASQP
01448	-1039.868	NTQYDLRTALRDIETDKKKKNRD
01449	-1039.853	RGAGDEKGLKEGLERGKKTLKTK
01450	-1039.853	NNPQSEEQMKRISTETRDRSSGN
01451	-1039.851	RQWDSEEQKKRWEEWLKKAATHP
01452	-1039.849	TEPRDERDLRKLETEMKAEGSKG
01453	-1039.849	QNVYSEEAKKGLKKAKEIAKKGQ
01454	-1039.847	RIANDERLVKKGTESLKKLWKSG
01455	-1039.847	NTDESAEELLRKLQKDWRDLSKY
01456	-1039.847	TDHKTDEKVKRLAKSARDKSKKG
01457	-1039.838	GPYDPSGLKYAEELATKLLANNI
01458	-1039.831	YEPGDEKLIKMQEELKDLQAKGQ
01459	-1039.831	GSKREPEELKKELDERRKKKGDT
01460	-1039.83	GQKYDERAKEKLRDTTEEAKKNQ
01461	-1039.825	MKKDVEEWKRALTEAWERGKSNT
01462	-1039.818	GDSLDRDQAKKLEEIIKKALNGS
01463	-1039.817	KGADHGEEGARKAEEEAKRRGNS
01464	-1039.813	QMGRDPRDAKRIANEAERDSSKP
01465	-1039.805	KYDERSRDDGSKKREKNKRDLNG
01466	-1039.803	NGRRAQEELEKRLEDLWRKNNNQ
01467	-1039.801	NDNTSEEEMETILKTIHDTLGGS
01468	-1039.793	GVYLSEEQKKRLEDLLKKWANDH
01469	-1039.79	NQPLSDEDKKKIETYLREASKKS
01470	-1039.784	GPEPSEEEKDKWKKIVEKLQKSS
01471	-1039.781	NAPPHGLEKALKYEEEKRRRGEG
01472	-1039.779	KRDPDEKKIREVEDKLLKEASKG
01473	-1039.777	SSKSDSEKADRTAKKLIKDRNNG
01474	-1039.771	GGSPSTEEKLKEIKKRLGDHRDD
01475	-1039.77	QSPSEKKDKRDFDKELDERQSVP
01476	-1039.769	QKGTNGDEKKKEADDKLSKNKGQ
01477	-1039.764	TSGSWVHEKLRQILKDRNDKNSS
01478	-1039.761	NAWWDQRQLEKILTTLDKQWKQK
01479	-1039.754	KMSQDERAKKALEKALRKAENGS
01480	-1039.753	KSNADEREVRRDWTILRDEASKG
01481	-1039.749	KPGKDGEKGFKDMLEEAKKNNHQ
01482	-1039.748	DPTWDEEKQKKMEKIAQEASKGE
01483	-1039.747	NAQPETKKIADSVAKDHRDKNHP
01484	-1039.746	QDGSDEKVKRDAEDVASKLSSQS
01485	-1039.745	GASSDEREIKDWLDKYRKKANDQ
01486	-1039.74	GDSSPTRDMAEKARLAIESKTGY
01487	-1039.738	NAQVSEEAKEGLKDATDKAKKNI
01488	-1039.735	GKGTHDEETKKIATEVAKKLRDS
01489	-1039.734	IGGQEAEKAVRWAEEWLKQVNGQ
01490	-1039.731	SSQQDERQIKKAQKIWSKLANQP
01491	-1039.727	NGRPDAEKALRDILTKKSKTKSD
01492	-1039.725	NANLPEEAKKRAEDLIQKLASDS
01493	-1039.724	DPSKDTREIQDTLDKLWKKWKWT
01494	-1039.724	QKAVSDEEAKKGWKKAEDEGSKG
01495	-1039.719	SSDDYREEMKKAITEAEKRAQGT
01496	-1039.719	SEGADSEGTKEILKRLRDEQLKG
01497	-1039.712	KQSDDDRKRDKLDKTWKKAWNSS
01498	-1039.712	SEDQTLRDKISKTERDNRDLRLQ
01499	-1039.711	APRSDSRQIQSIADDVYKKAGNR
01500	-1039.711	RGKDKERDIRIALDLGRKASSQP
01501	-1039.704	GGTPGKKDEQAKKGEKEAKKQPP
01502	-1039.7	NKDTKTEQADRTARKLMKDWGNQ
01503	-1039.699	GDTSKARDIATKAIKKIRSSGES
01504	-1039.696	FDLRDEESLKKLEDIIQALSQQP
01505	-1039.689	KNEDDEKTLKDRLKTAWSEGSKS
01506	-1039.688	RASQDEEGIKKAEETGQKHASKG
01507	-1039.687	TESDRPEDKEKKKEIDSRASSNT
01508	-1039.685	NQEPKLEEAEKKTKDKQDKAGTK
01509	-1039.679	QLPSREEDASKKQKKTSDSIGSS
01510	-1039.675	RKAPNEEERWKEWDKLRKHLGSY
01511	-1039.671	LANLSEEELKKATEKREKKSKDS
01512	-1039.67	TKDKDEREKKKLRTTATELSKLP
01513	-1039.666	TDPLDRDQLKELEDRAKKGSSGN
01514	-1039.656	RASHDQETMLKLIKEIKSRLNRD
01515	-1039.655	NADKKSFDEMQKKMEDKLRKTGQ
01516	-1039.654	LKPGDEEGLDTVRKIQEEGSKNQ
01517	-1039.642	YRPDDQEKITKGLEESKKLQNSS
01518	-1039.641	SHPLDERQLRDLEDKWSKDSQKS
01519	-1039.64	NTEIDERAKRAEEEWERRGRNND
01520	-1039.64	KEKKDEKRIREILRDAEEEGKKP
01521	-1039.636	SESWDEKKLRDRDTKRDILRDSG
01522	-1039.633	GLPPETEKGIREVEKDAKAKNNQ
01523	-1039.632	NSHDLGKDRDEWLKKFEKDAKSP
01524	-1039.631	GASMSEEDKKKLDKMWKKLLNTP
01525	-1039.63	GGKDLRDALLEAEKRAREASTQP
01526	-1039.618	SGEIKEEWKKKLETLIKILANVS
01527	-1039.613	GSQMSEEDLRKITDKLKKGSSGT
01528	-1039.612	RSAGDRDAKLRADSFMKDAANRD
01529	-1039.61	QTSKDKRQALKAAEDTAKKTKGS
01530	-1039.607	QTSVSEDELEETADKAEKASSQS
01531	-1039.606	FRNQNEEDMKEALKEAHKESSKS
01532	-1039.606	GAKRLEEEKKKRDEIEKKIKKGE
01533	-1039.604	NAKYSEEELRKLESDILSKTGGR
01534	-1039.602	GDHTDEEAKKRARDLRDEANKKT
01535	-1039.6	NNPLDESQKKTLEDIIKDAANKS
01536	-1039.597	KAASDEDLKEKAKDWWTKLANHD
01537	-1039.596	PSGHNEEAKKEARDWEELAKKNI
01538	-1039.595	KSEPDASKKAEKAMEDMKKTNSS
01539	-1039.595	RLVLDETGREEEKKAKELAKKGI
01540	-1039.592	KADIKRDKKRDWDKYLEELKKTS
01541	-1039.592	NAIHSEEEKKRWLDTLKKLENSP
01542	-1039.591	GSQLNEEQTERVIEKTQKDLGNQ
01543	-1039.59	GSKKKEELLKKMEETARRLANHP
01544	-1039.58	QTSDAGKDREWGEKLLREQSSGS
01545	-1039.578	YKDMDEKQFEKMLRDAQSEASKG
01546	-1039.578	GKEERAEEKKRELLEKWSKTQPS
01547	-1039.578	SSPVDSREAKKAAKKAKKDLDDK
01548	-1039.574	DQKMRPEDKERWERKMRSDANKS
01549	-1039.574	GADSSAEEKWKKLEEELRKRNTK
01550	-1039.571	TKSPSRDEATKKTERDASEEGKY
01551	-1039.566	NANISEEEEKKLQDTWKYLRDHP
01552	-1039.564	DDKRDEDKKRKMDKILKRDGNKS
01553	-1039.564	KTPASYEKAVRDAETWKRDRNNQ
01554	-1039.559	NPEPRERDWRIVETKLRDESSKG
01555	-1039.556	KYKDSEEAKKGKKTAEDLAKKKI
01556	-1039.555	DSTLSEEQARKEIDKAIKTYGRD
01557	-1039.554	DDQRREEMHDRRDKAIKKGQNGT
01558	-1039.551	NADERAKDIAKKTAEDTKKSDSK
01559	-1039.551	KTVETEKARRDLKKIEDSSSNNQ
01560	-1039.55	EDKRDERELKTAWEIVKRKVNDT
01561	-1039.544	GAILDDEIKKRLEKKLKEASQKH
01562	-1039.536	DETLDTETMLRETKKAEDKANNQ
01563	-1039.535	QTLKDEEERLKEAEDRAKKIGSR
01564	-1039.534	NADQEGAKKADKKAKDKKKKGLQ
01565	-1039.53	KNKLSEEEQKELAKEARDKAQAP
01566	-1039.528	GLSVPEEWKKKLEEDHQRSASSH
01567	-1039.525	KYEVKEEQARKWTKEVEKLSRGP
01568	-1039.523	GADSRGALKAAKKGEDDHKKTGQ
01569	-1039.523	ITAGDKREADKKRKRDTRDTGGR
01570	-1039.523	RGAGSEEGEKKIREGAKRGSSNQ
01571	-1039.522	GIPETEELKKKLKAIDKKASSGT
01572	-1039.521	LPPKSEKELKEEERDKLEEAKKG
01573	-1039.521	KNPLDERQVESGIRTAQKKVGKT
01574	-1039.513	GIVFDERLETKLKRIQTEASKGQ
01575	-1039.51	MDDSKREEAHKGALEAHERGKHP
01576	-1039.504	NSNSDMTEAEKDIQRQQRDKGNQ
01577	-1039.502	SAEPDQEYAEKVIKEILERIGGR
01578	-1039.494	KKSGADEEAKKTAKEDRSQKNDQ
01579	-1039.494	KQDETKDALSTRDKAMKDGANSG
01580	-1039.489	RKAGRDEDMKEIIKTLLSRWGGS
01581	-1039.481	STDRDRDGIRDTAIKQYKDRNGD
01582	-1039.479	NGKEDEKGKEMKKIAKRDHDLNI
01583	-1039.479	NLKADEETITRAEEDAKKKSSKG
01584	-1039.472	PTKASRDELLTWLKLLEEEAKKG
01585	-1039.468	KSQYSSEDVKKAGDEAYKIYKDR
01586	-1039.466	NPNLSEEEVRRLEEELKKGLSDS
01587	-1039.462	GPPGDEKKLDEDKKELKKKWNSD
01588	-1039.458	NVPYDPKELKEKTSKLKKEASKG
01589	-1039.458	KSDKRAGKEAERISDEKIKKTGQ
01590	-1039.457	PSKAPPEAQKLIDKWEKWAKKYD
01591	-1039.456	NTDVKEEQKRYLEDLQRKAKDQS
01592	-1039.45	RGTEVEENKKRIKEAEKDASKNQ
01593	-1039.443	KRKDDERLLKRRDKAIEKAQKSS
01594	-1039.429	GSPEDESERKTKADEIDKRASNN
01595	-1039.426	GFNDDQKEVEKKLQDILKKSNGQ
01596	-1039.423	KSKSDKDTIDRDLKSEKDKANQS
01597	-1039.421	GTKGDEREALRDLDEEKKKKGSD
01598	-1039.42	GGDPRARDEAKKRRDTKIKKNID
01599	-1039.417	TEKDGYLEEVLRRLEKKIRLTGQ
01600	-1039.407	QTKTDPREGLKTADKWHKDNGGR
01601	-1039.398	GAQQSDSLKERDREAKERAKKQL
01602	-1039.394	RVEPREEIKKELDKRHKEASQRS
01603	-1039.392	GSKEDRDQMIKKMLKAKKDRGEE
01604	-1039.392	NADESAQERLEEWLQKYLSSTGQ
01605	-1039.387	GAQIKEEWKEKLKRALSSTRDNQ
01606	-1039.387	GADIKEEWLKEWTDKQRRAKDIP
01607	-1039.384	GNDISPEELDKFLKKLEEDSKKS
01608	-1039.383	NAPEGARDITDKLYKTLKKISDG
01609	-1039.38	AKYVEEEQVERAIKEAKKRGNGD
01610	-1039.378	GSEPRRDELIREWKILKSKWGGD
01611	-1039.372	GGKDNPGMKELEDDSKKDKDGRT
01612	-1039.369	NASKDQFEEAKKDWKRLKDENPT
01613	-1039.363	TSQLDRDQLKKLKETQDRLASQS
01614	-1039.362	NAQYDPNKEKRDRKREDKLKKNI
01615	-1039.362	LERQDDDKIEKKIQDAEKEASKG
01616	-1039.359	NTVLTEEAIKKLKDAQTKAKKNI
01617	-1039.352	GGAEKARDGLRDVDIMRKKRGDQ
01618	-1039.352	GDIIDERQKKALKDISTKARDGR
01619	-1039.351	GLDLDERDLETLKKLMRDWSQHP
01620	-1039.35	NANISEEELEKAIKTASEEGKKG
01621	-1039.35	GTDADRDKRKKWNKDMSDKASKG
01622	-1039.348	QMGGDRRELEKIAKELRDKTGNN
01623	-1039.346	KTNETPDARKRIEDEAKKKANDS
01624	-1039.345	NTVDDERAKKYLSDLRDEQSKNQ
01625	-1039.335	QSKLEEELAKRGEKKWDLTKKNI
01626	-1039.333	KSGPNAEEGQTRHDKKKKSDGND
01627	-1039.327	GQARHAEEADKKFGEARKRASEY
01628	-1039.326	SASPSTRDKTKTILTKAEKQQRP
01629	-1039.321	NSDKRPEEMEKAIKTWQSKYQNS
01630	-1039.312	SGRLDERQKEKTEKDAKKIAAKG
01631	-1039.307	NGKLTEEWKDRDKKATERRDKNI
01632	-1039.306	GGQMDERIKEMLTRIERNAKDKE
01633	-1039.292	RAPGAERAKRYANNLEEILKKSS
01634	-1039.291	KKKDDKEGETKGKITAKKLRDSG
01635	-1039.289	SSSIDERELDERNKRLDEKSKHP
01636	-1039.288	RMSKSRDDDLTLKTLRKRARDGD
01637	-1039.287	KIAGTEELKKERDYNKYLADLGI
01638	-1039.283	GSSATEETKKWLDEMARQNSTQP
01639	-1039.281	NTAAHEEQVKKLDKKARDSSQSS
01640	-1039.277	SHPRDDEWLTKQLKKAQDKANHT
01641	-1039.275	KLSASEEEERRARSKLDEEKKKG
01642	-1039.273	ITIPTKEGEDALKEGERRIKNNT
01643	-1039.272	KSGPDKDADEKAKDEAEKAKNKS
01644	-1039.261	DSIRFEEQERKLKKMAEDAKNSS
01645	-1039.261	NGEFTEEEGKRAADDASSKLNGR
01646	-1039.257	NKQPKVEEGKKEKKKKKRDRQDQ
01647	-1039.255	KSATDPRQLTKAEKDIKKLLKDP
01648	-1039.245	RDHPGTKEKVKKIADDALRRNDS
01649	-1039.245	QSQQPEEELKRLDEKWKRDAGNT
01650	-1039.245	SSEEKREEILKGLEKADKDANRD
01651	-1039.243	NAPWDEEKWRKLREEQLRKRQSE
01652	-1039.242	NAQISEDDWREWEARKEDAKAHK
01653	-1039.241	GQSKDAKDNRDIDEELKKKRGDQ
01654	-1039.238	DSQSKEEMKRDLKKKADDASQAP
01655	-1039.233	TNDPRLEEGKKKIEKAIKEASKG
01656	-1039.233	RSQLHEEQADKWVKDMKKKAGDR
01657	-1039.227	KGPVDRDDAERILREILKRNGNS
01658	-1039.221	SGPKEEEMYKALKKAEKEASKNI
01659	-1039.219	EPNSDKDTKTKKVEEVRKKLNGS
01660	-1039.216	TKSLTEEQKDKADKDNQRDANKS
01661	-1039.215	SERLDDTLRRDLDIIADKLAKDH
01662	-1039.212	KSGSNEEEMWKTIKDEWKKKQKQ
01663	-1039.209	DDDEEHLKKSAKDATKLLKKAKT
01664	-1039.208	GGEKDAEKKAIDIKRWKDKAYGD
01665	-1039.204	KDGADEDTKKELERQIKAGEYKE
01666	-1039.2	NDKVDRDKMIELGERWIKSTNGN
01667	-1039.198	TEYLDPRQQEKLDRIAKKGKSQP
01668	-1039.197	KIAASRDELLKLRKDIEKKKNHH
01669	-1039.197	KGAENQEEMDKKLKEAEKEGSKG
01670	-1039.196	GVHPGARDEIDTRARDTEIKNPP
01671	-1039.193	EGAKIEERVKRAEKVAQELASQG
01672	-1039.192	LTEYSDKEKKDGRDARLSAASSP
01673	-1039.189	MKYEKDKETAKEMEKIIQKIGSK
01674	-1039.185	NDNLTEEDKKKIEKMLRELSKLS
01675	-1039.184	NAKLTRDGAETLKKAEDLARKGI
01676	-1039.182	KAKLDEEIKKDASTKRDKTAKSS
01677	-1039.18	GLELDDETKKRWATIMERLQKSS
01678	-1039.179	GIPWDEKYLRELLSKIKSSIGGS
01679	-1039.171	KMPPVPYEEILKEIEKRAKDTGQ
01680	-1039.171	DETGREEKMKDILTKIKKRDQGR
01681	-1039.171	TDNSRLEDAKETWKEIKKKTNDT
01682	-1039.168	GAEKDDKRSRDSAKKMKDSEQTE
01683	-1039.166	NSKVDRDEADKTIKTIRRDRGDS
01684	-1039.164	KFKEREEDKKKRDTDTERALKGR
01685	-1039.16	GASPSAKEITERIEKEIRDKNHP
01686	-1039.154	GAKITDETKKTWTWARDAMIYNL
01687	-1039.144	KSAADKRDVEESAKELEAKKSQP
01688	-1039.142	KDKKDRDMILRWLETQKKRKEDT
01689	-1039.141	DSPSREEEWRKGLRDADEASKSS
01690	-1039.136	GAQPDPRLEEEWKRARDRGSKGD
01691	-1039.134	QTAASEEDFKKTETKLAEESKKS
01692	-1039.124	RANLSEEEKKRMDTEIKKEANKP
01693	-1039.124	RTDGSEEELRKLLEKLDKDASGR
01694	-1039.115	GSKPVREELDKILKELDKKTGKN
01695	-1039.115	DERDDKRKKDRAEKTAQYLANVP
01696	-1039.113	NSTSSFRDAYEWVERMARSLNGQ
01697	-1039.109	GVYMSEEDWKTLDKIIKDALSKS
01698	-1039.108	YDSLDERQKEKLERILDKLQKHP
01699	-1039.107	GDDDKQKERSKKAEKDARDNWGI
01700	-1039.103	NGKKDAHSGASTFIEKKEKAGDP
01701	-1039.102	SGVHREEDWDKALKTAKREASKG
01702	-1039.102	RGAKDGEKGARDADEDAKRKGGS
01703	-1039.101	NGDIKDEQKDKITKDQIKAQNSP
01704	-1039.098	SPGIDERQLRDGAKKGMAEGKKG
01705	-1039.096	QKTEKGEKLKTREDKIRSKRGPE
01706	-1039.085	RSKIDTREALKKLSRDARDNKDV
01707	-1039.081	KGSETEELRKAWKKAEERIKKGI
01708	-1039.081	GDPRKIKEGLERMRDAIRDRSRS
01709	-1039.081	DEGKDPRDLEKLWEELQRRRGGQ
01710	-1039.081	NAREDESYDRDKKTVERDGRLNI
01711	-1039.078	NTQGDIESALKKITRDAESSGNQ
01712	-1039.071	KKPSDERTLKTGLDIALREASKG
01713	-1039.07	GGKDDERKLRTTDKLAKEWASKG
01714	-1039.067	KGTLDEKQLRDKEKEIKEEQSKP
01715	-1039.064	GNKSNPEAAKKAIDKAQKDLNGT
01716	-1039.063	DHDLDEKWVRSAIKKAEDDTGGQ
01717	-1039.06	RQPGSDDQLKSAQEKRSRELGGR
01718	-1039.053	GAPPEAHEINDKIARDRLSKGVP
01719	-1039.049	NADIKPEQWKTWRDTATEESKKS
01720	-1039.048	SDPIDPRDLESLLEKAKRDMGGD
01721	-1039.048	RSESDEEAKKGLKETEKLKDHPS
01722	-1039.047	NAPFDEREFKKMLDKAKKMAKKG
01723	-1039.034	NSGTREEDAKKMAEDIERRKNHQ
01724	-1039.032	KDNIDEREARTKQTILKSQLGGT
01725	-1039.031	GKEISPEELKKLDDKAKKDASKG
01726	-1039.028	GARDEDRKINDKLAKDAEKKGLQ
01727	-1039.021	KVNNDGSEAVKKAKEEQKRNGIE
01728	-1039.02	SGQDERLKKAGEEALRTAESHPS
01729	-1039.02	NSGSPSKEEEKKKEEDKTKKDQS
01730	-1039.02	GQPLDERQKEAVERKLAADSRKS
01731	-1039.016	GTSVSQEETKKLTKEVADRLNGR
01732	-1039.009	QYDYDEEHLRKAKRDREILQKVP
01733	-1039.005	NANIPRDDLLKKLSKASEDGKKP
01734	-1039.004	DAQPGARDIIRDLEIEHKKKNQP
01735	-1039.002	MDPRDAEKAKEGIERAIRKAQNT
01736	-1039	NGPGDTRRQAHEMALKLLKQSTS
01737	-1038.994	NTSYSDEAWDGLKKALESSKSNT
01738	-1038.987	SDDIPLEETLRKLKEEKSRKGNQ
01739	-1038.987	SGPPDKERDEWIKKWDEYVKKAR
01740	-1038.985	KNGKDRKKKVDETLKKAARDGKQ
01741	-1038.982	KNGGDERQLKKAMEIAKDIHKKG
01742	-1038.979	YSPSQQERKKKAEDLWKKLSSLS
01743	-1038.975	SNDNTMEEKIRDAKSKAASTAKT
01744	-1038.968	GQQPYEEGKEILKKLKELADRNI
01745	-1038.963	TEDSSAKDKGTKAALDIRDGNPQ
01746	-1038.963	KTPMSDEAKTRLDKAIKDLASKS
01747	-1038.962	GPDDEKKKKKAEETADKADKDKQ
01748	-1038.961	FKKEEGAREAKKHATWLLKYSTS
01749	-1038.958	RQADDKRKQKEILDRTIKAYAHQ
01750	-1038.956	RTTEDRDQKIKLKQTIDSGLNGD
01751	-1038.945	DSNSSEEERKRTEDKNQKDSSGP
01752	-1038.941	SGKDKAKELRKNEEKLKRDSTKP
01753	-1038.941	KYVPDKRDATKKLRDVKSKLGSD
01754	-1038.94	RQDTDEEEGDKHAKKAYKDANNT
01755	-1038.94	QEGASEEEKKTAEEKQKDELQKP
01756	-1038.938	KGSKNWEKWLKHRDEILTESSKG
01757	-1038.934	GKEPDDDKAATIAKEIKDKSNDQ
01758	-1038.929	SDNLDEDQARKGRDIQIKLQNTS
01759	-1038.928	NSQADERDLKSYWEELRKKLDDK
01760	-1038.925	KNRIDEEELRRLIEKWEKKKSQS
01761	-1038.925	NSYDDEKTLRDRLLTLQKQTRTQ
01762	-1038.924	NTPDDKKWKTEMDRSKRDARSQL
01763	-1038.923	GSQHSEDDTEDMITKTQKTLNHD
01764	-1038.92	GVQQDDDTLKRDWDLDYKRRGGA
01765	-1038.913	NRNIPPEELKKGIEYAERLQSQS
01766	-1038.911	QTGQDDKAAELAKEAEKTARDNT
01767	-1038.911	KGPLDEEKTDKMIKDLQKKRGNQ
01768	-1038.901	QANIDEEQKKTTEKLIRDMASTS
01769	-1038.9	GSSEDPRKMKKLADEATKRTGGS
01770	-1038.894	GQEIDEETKKRLKDTQKTLASDH
01771	-1038.893	GNSTDESQAATTADKIHKRDQGA
01772	-1038.89	KSDERREEGKKVIERDRRTSQDT
01773	-1038.887	KGAEDEEAQKKIEEAARKGLNGS
01774	-1038.887	KKRIDETQKDRLEKTLKDLANKS
01775	-1038.886	DAPEEAEKEIKKTEEKLKTKKGD
01776	-1038.879	NPLNDERAKKRDKDARYLYELNI
01777	-1038.878	GAQLDERELDKALKYIEKLSNLS
01778	-1038.877	RKPPDESAEERLRKAEEESKKNQ
01779	-1038.873	SGADDEQKIKEIVDKTHKSANGR
01780	-1038.87	GWQKIERDWREWLKKLRDDSSKS
01781	-1038.857	NGQITEEYLKKYKSKEEDIRKNK
01782	-1038.853	SRGDDPSKLKKLRDIQLDLANKP
01783	-1038.851	QQGGDKKTFDIYGRTKLRDNKGV
01784	-1038.851	KSEPHAEDKIKTTKRESSKSNSD
01785	-1038.849	RKGEHDSKKEELDRTWSYLQNAH
01786	-1038.848	KRREGDELNKKILDKIAKSRNNR
01787	-1038.847	THPQEERDQRIREDKIKKTLNGG
01788	-1038.847	QKKPDERADEELEKTAQKLASQS
01789	-1038.846	SNGDGRDKALKHYRDAMRDNQKN
01790	-1038.844	YQPGKEEYERAVKKAEKEASKNR
01791	-1038.843	SGIYSEEEFRKAMKEAKDRTGDT
01792	-1038.842	SSPDEKSRDIQETVASDALSKSS
01793	-1038.842	RTTKDEEREEEERDTKDKAKKNV
01794	-1038.837	KIGAKPDYSEEKKRADTIRDANQ
01795	-1038.835	NQEIDERALRTWEKLKRHAKDLE
01796	-1038.833	NAKIQEKDAKSAADKAASDAGKR
01797	-1038.832	RDSDQRTVKRAEDTIKSARDNKQ
01798	-1038.832	VDDRAEEAKRAQKKAAESGKDKR
01799	-1038.829	TQWDRKEELDKWDKWLKEALKWS
01800	-1038.823	DPGASEDDKRTTEKIQRKLSNIS
01801	-1038.822	KKEEGGDDKLRDDTEEIKKKHRD
01802	-1038.821	APRDDEEKKDKLDKALKTGKKHG
01803	-1038.821	GGLDDDRWKEWLKDQERRGSSNS
01804	-1038.817	QAGGDKRQAKEIADKLSKKKQLH
01805	-1038.817	IENLQPEQRKKLERDARYWASLP
01806	-1038.813	TESESLKDKADEAVERILKTTGY
01807	-1038.81	NAPIEEELKKRLDTLAKQIAAQG
01808	-1038.81	KQKIDEKQKKDLEKLAKELRDSP
01809	-1038.804	GPEPSEDDKRRLTEIIQRALNSS
01810	-1038.802	SSSIDDETRKMLEKIAQKLASQS
01811	-1038.8	TGRAPERDLQDMLTKADQNSQHS
01812	-1038.799	GLEISRDQKLILDTIRKKQSSGT
01813	-1038.791	NDERDLKKARDEASKFAKAHKDD
01814	-1038.79	SEDPKSHEKALKVIRDLSKDSRY
01815	-1038.789	QTSHDERAEEKKKKAEKKASSNT
01816	-1038.789	NGEKDRDKKKTTEDLARKWASQG
01817	-1038.788	GAEEEAEKKAKEWERQAREKKPP
01818	-1038.786	NANLSDKEKTDLEKTAKDLAKNG
01819	-1038.786	TSDSTMQERVKRAQEEWKKSNSQ
01820	-1038.785	NIKWDERQMRDLWTKVRDELAKG
01821	-1038.785	QKGASDEEAKKGWEKLKKETGSD
01822	-1038.785	RKDETADEIDKKREEEKRKASSS
01823	-1038.784	KGDKDPRKLKKREDDAKDSASKS
01824	-1038.782	NNPIDRDQKKKLDDIIKKIAATS
01825	-1038.778	RSAGDEYSIKIMLKLIAKWANLS
01826	-1038.777	GLNLHEEQEKKAKTTQKKIADSG
01827	-1038.772	NYPIDDKVKEILDKTEKKGRNGS
01828	-1038.77	SNDSRLRDIAKKITDDLAEKIKE
01829	-1038.77	QEADDPDGKEEAKKAKKYGDAGI
01830	-1038.769	AESKHRDDHRDLLKEAQKEGSKG
01831	-1038.767	NSSPEAERLAKEADETEKKTNRG
01832	-1038.766	GDSGDERDKRKLETIAQIEASKG
01833	-1038.766	EGGASKEEQDKALKETKKKLNGD
01834	-1038.765	GKTLDLEQLLKLIEDWKRKRNEL
01835	-1038.764	RGRSDEEDQEKIRQAAEEGKKKP
01836	-1038.764	KGKADEEQMERAVEEAKRRLGGV
01837	-1038.758	RGNLSEEDKRRATEEATRKAQSS
01838	-1038.755	QSIEDRDKAKKDRDTTLSKINDK
01839	-1038.753	MDERKHEEMKKMEEETKKGLNSS
01840	-1038.752	NGSKDERELRETEKRAQELASQP
01841	-1038.749	GPSSDEETARRILTKLKKDANDQ
01842	-1038.748	GSDPSGRDRLAELEKDKKSKGEK
01843	-1038.742	GGEDDEKKLTKINKELEKLAKAP
01844	-1038.739	SESRDPREDKKGTDTAKKRLNGQ
01845	-1038.736	RGIVSEEEADTIAKQARRDLNDQ
01846	-1038.734	GLQLREEDLTKRERDIEDAKNKS
01847	-1038.732	NGWYDQDHLDKWAKDKRKRDQDG
01848	-1038.732	GLSGDTRQLLEKIDKHAKKLEKR
01849	-1038.73	ENDKDKEKRQKDTEEAAKSVRQG
01850	-1038.724	KQKYSEEEAKKMWTEIASKTGNK
01851	-1038.717	GMPLDERTARKLWKEAQKKQNNT
01852	-1038.714	NPQFDDSRREELKEALDRGKKNI
01853	-1038.707	KMAYDRDQWKELLDRDKKKKGED
01854	-1038.706	NDQADEKQKKDLEKKMEEDKKDG
01855	-1038.704	SSSLPPRDLRDIQEDLSRKKNGQ
01856	-1038.704	NSKESEEWRKKTEKHLQDLARSS
01857	-1038.703	KTPITEEIKKMLETLAEIGKKHS
01858	-1038.698	GTDLKRDQKLKRDRDLRDAKHQS
01859	-1038.696	GQWTHPEEIEKELQDRNKKTKGN
01860	-1038.694	RGKKNRDKVIALRDEWIKRAKSH
01861	-1038.69	KESYVEEQEKRAIDDAYKKANNT
01862	-1038.686	NAEPRTEDGQKTAKKIADSEGHR
01863	-1038.685	RPARDPDSGKKGAKKTKEDRNNR
01864	-1038.679	DEPDDEKKKKTDKLIKDLKKKNS
01865	-1038.679	KDASDEKAKEKAEKTRRTLQNSS
01866	-1038.677	GADESARELTDRLLKTKLANNVP
01867	-1038.672	DPEEYEEKKKRLRDTIETAKTLS
01868	-1038.672	SQPESEEAKKAWKEVEERAKEKN
01869	-1038.658	NAPITEEDKKKAEKIAQKLANIS
01870	-1038.656	KIKKSEEEFWKGLEEAQRKLGRG
01871	-1038.656	QSAADKSQEEKLKEDAERDKSKS
01872	-1038.651	STDSTQKEILKEKDKERQKKGNS
01873	-1038.649	PGGGDEKEFSKIDRDAKEEAKKG
01874	-1038.648	KHDEDWKKILLTANKGEESSKNG
01875	-1038.647	DNRASEEAAKKWAKIARDASQKP
01876	-1038.64	SSSLDPRDLTYVELLIQKWSSQS
01877	-1038.639	RGSEDEEGLSRMLKALKDNKSNP
01878	-1038.638	HPHDSSARDALKKAEDKAKKNQS
01879	-1038.635	PSNADESQWRYLETLAKHADEKP
01880	-1038.63	GSRIDERAKEIIAKIQTEASKGK
01881	-1038.624	HDQKSPDELKRDDRDRKLNHRSD
01882	-1038.619	KDGRDERKALDGADKGRKKLNSK
01883	-1038.617	GDTRDKEEADRAATKAKKDNNGR
01884	-1038.617	NYYEDESAKDAKKDAKRRARDND
01885	-1038.614	GGKNHKEDLDKALKKLKKEIDDK
01886	-1038.614	SDSKAEEGLKELEKEAKKASSGS
01887	-1038.608	RGRQDQREIKSKVDTLASRLGHQ
01888	-1038.607	QQSKDLRDGSEEAKERRSKKGNS
01889	-1038.607	KGSKNRDKADKEIRKAQEEAKKG
01890	-1038.607	KLATDKREGESALRKTQSDAKGR
01891	-1038.606	DSPAQEEQLRTIDTRARDAANSH
01892	-1038.606	RRSSAEEELKRTWEELSKRASSG
01893	-1038.603	NNPLDEEQKKTTDEIIKRLHKSG
01894	-1038.602	GVPIDEETLRKLDKTAKDASSTH
01895	-1038.593	KIAESQDEGKKRAKKAADDASKG
01896	-1038.592	GASQDERDKRTMDKIMKDASSQP
01897	-1038.59	NNKIDARQATTMLDKWRKSTGGR
01898	-1038.589	GKPLSEDDKKKLTDIWKKLANSP
01899	-1038.586	EGGASPDEIRDTLIEIWKKLNNR
01900	-1038.585	SALKDERKLTELEKLIQRDANKS
01901	-1038.584	GSSIDEDTKKYWKKLEDSKKHPQ
01902	-1038.583	RTKTDERDRDRLEDEWEKRKSQS
01903	-1038.582	GGQSDETKMKQAKKYMKDIDQSE
01904	-1038.581	SDKLPDEVLRDAKIIRKKLQNSS
01905	-1038.581	NPTLDPRQAKKGLDKTKKDLNDS
01906	-1038.58	KHTTDEETLRRAKDEQKKGSQKP
01907	-1038.58	APQDDEDRDRKKKSTASREASKG
01908	-1038.578	KTGGPKEENRTLLEILSRDAGNN
01909	-1038.575	KQAISEEGEKRAKDVWEKGKSGS
01910	-1038.571	GASNDEDRFRTAEKDAKSKKNNS
01911	-1038.569	NQPPGARDKGERDIRDWLAKHKS
01912	-1038.569	SGDVKEEQKRKADDIAKKLSSQS
01913	-1038.569	QEGGDPREKDEADKRAKDMANKS
01914	-1038.567	GTPSDEEEQKKHEEMLKRIASKG
01915	-1038.562	GLNLREEELRKLWDWIEKAKSQS
01916	-1038.556	THPGSEEKIKQVLRDLRDLINGP
01917	-1038.556	GADEERVKETLRQIKEYLDKGGQ
01918	-1038.556	RETDMSRGDKTLKDLKEEIDKGV
01919	-1038.548	QTDEGEEEVKKKIETAAKQTGGS
01920	-1038.546	GASGPERDIKLKIETAISKIGSK
01921	-1038.543	KSTDIERDKRIGKEAQDKLAKHD
01922	-1038.54	KEPKDDEKIRQLEEKAKKIADQG
01923	-1038.54	NADIPEEELKRILDSIYKRDGGQ
01924	-1038.533	STDSSARDIITKIILDHIRSGSQ
01925	-1038.533	GLQEPPRDIRDKLRDAEAEGSKG
01926	-1038.528	QDQLHRDQKIDLERISKELANSE
01927	-1038.528	SNDSRKDEIATKRARDRKKVSDS
01928	-1038.524	IKDDKRKAASAVEYWASIMNNIP
01929	-1038.524	NGDQSEEKTTKKSKKDKTHADKG
01930	-1038.516	DPTATEEKRRRADEIAKYLSKLP
01931	-1038.515	TSSKDEDTYKKAAEWKKKAKDIP
01932	-1038.51	KDGGSEEEILKALKDIKKKTKND
01933	-1038.509	GQTDESGYKEMTERAKKALKDGK
01934	-1038.508	GLPPEAKRDTDKKATEWKKKYPS
01935	-1038.506	DSTASEEKHKTIAKLARDLSSIS
01936	-1038.505	NLYIPPEEQEKRERIAKSIANSG
01937	-1038.504	RASDNEELKRRLDDKSKKGEDNS
01938	-1038.503	NEGLDEETMRRELAKAREEAKKG
01939	-1038.502	DSRGQADARDKELIAQKAQKYPN
01940	-1038.502	KEIKRERDLRRWLDELKKAKNDA
01941	-1038.501	KKYDEKKADELRRELEKKRSSNQ
01942	-1038.501	NLKMDERQVRDILNKLQEKGKSH
01943	-1038.499	NAGYDERYKKALRDALEAAKDKT
01944	-1038.497	GVQYDERQLSKLEKLMKDGQNSP
01945	-1038.496	GSTISEDQKKKLDKAARDSKNGI
01946	-1038.492	SSDYDEREKKKWKKDLSDKKKNQ
01947	-1038.492	KHDSKPEDKEKKKKADTDLKNNI
01948	-1038.491	SGSDDEKRGKSKLDDLKKKIGSK
01949	-1038.486	QPQLDKRYLDDIWDKLKKEASKG
01950	-1038.485	GWRASEEEKKKWEKEWKDMASKG
01951	-1038.481	GAQEDERAKDLEEETKERLSKGD
01952	-1038.475	NPTFTEEELKKLLTEQKKASSNQ
01953	-1038.471	GQQQSEETKKKLKDLWKKLRDSG
01954	-1038.469	DSSWSEEDWKSRKEQEKKLKNND
01955	-1038.463	SQQMSEEDKRDFDTDLEKKLYGP
01956	-1038.459	GGSGDKRQLDKLLKKIRDDKNGQ
01957	-1038.458	KQANREEDGKKTLTELRDRLNGH
01958	-1038.456	KSTGQEEQWRKWEKALEEKKSTT
01959	-1038.456	DGQPKTRDNILKKEKELETQKGK
01960	-1038.454	NYSQDERDKEKLERYLQEASKSS
01961	-1038.453	GPLDERQIRTAEKIARDLASKSQ
01962	-1038.453	NSSIPERDARKRLTEAKQKIGPQ
01963	-1038.451	GFQSSEDDQRKWDETAKKAKDKE
01964	-1038.451	DNKNDEKARRIAEKASKDQRDKG
01965	-1038.449	GGSFDERWMKDYITKLKKKWNTD
01966	-1038.447	GASEDEKMRKAWKKIEKLAKENT
01967	-1038.446	SESESAHDIVRDIADTKSKRNEP
01968	-1038.446	GSNLDKREAKERRDKTSSSIGSS
01969	-1038.444	NTHKDGKKIMLTWIDEFQKKSGQ
01970	-1038.439	GSSDTERKKEIETEADERYKKQI
01971	-1038.435	KSKDDEDAKRNQKKAEERGSNNE
01972	-1038.428	RSDSDERRQKTLEELARKIASKG
01973	-1038.427	QIAASEEEMRKNWEKLKKEASKG
01974	-1038.427	NSDERARKKGSDILTTRTKLNLP
01975	-1038.421	NTQEVEEKKKTAEKAAEDAAKGP
01976	-1038.42	KGGKKEEAKDGLRKALEKSKSNQ
01977	-1038.415	SGQRSEETLKRGETEAQKIASQP
01978	-1038.415	DAYYDEREADKAWKTIATEGKKS
01979	-1038.414	RADITEEKLTKLAEKWKKDRDRH
01980	-1038.412	NGPTDEEQLKKLKKAERDASSNT
01981	-1038.41	NTENPEEEQDKIDKELKKKWNND
01982	-1038.402	KPGASEEEKEKADKKLRDDSNKS
01983	-1038.401	LPSFDPESIEKKIKETLDRNQGR
01984	-1038.398	RSPPGAQEKLDKYLKDREKENSS
01985	-1038.395	GANLQEEQKKQLTREWKEKSKDR
01986	-1038.389	KAPRSDEEKKKQRDLEIAWANTP
01987	-1038.387	DVKPDERAKEGRTKAKIKYKQNI
01988	-1038.386	NLNQDEREKEEAKKIIDDLAKRS
01989	-1038.385	RAPDGEEIKKTTDDILKKLEKSP
01990	-1038.381	TNDERVKDKIRDILRDRESSNSS
01991	-1038.38	NKGSKEQEKGARDIADKAEKHSS
01992	-1038.378	NSKNREEKFRKIKETLRKQWNDD
01993	-1038.378	SGRLDDSQIRDALAEAKKHADSG
01994	-1038.377	SPNKDDDKLSKLAEKATKKSKDP
01995	-1038.376	NKDQDERAEEELRRRAESAKTAQ
01996	-1038.376	NLPIDEREKKELDKMWRWLSKQP
01997	-1038.375	RQPGDEEQQRKMAKRQKKASSGS
01998	-1038.37	NANLTEDDMRKMEEAIKRDANKS
01999	-1038.363	LKDERQKEKTKEILEKASKSKNG
[truncated: 8,001 more rows]
