# Supplementary material for: Improving split‐HaloTag through computational protein engineering
Source: Protein Sci. 2025 Apr 18;34(5):e70123. doi: 10.1002/pro.70123 (PMC12006747; doi:10.1002/pro.70123)
Supplement: Supplementary file 1 — Data S1. Supporting Information [file PRO-34-e70123-s001.zip › Structures_rev/Structure_01.pdb]

HEADER                                            21-APR-22   XXXX              
EXPDTA    THEORETICAL MODEL                                                     
REMARK 220                                                                      
REMARK 220 EXPERIMENTAL DETAILS                                                 
REMARK 220  EXPERIMENT TYPE                : THEORETICAL MODELLING              
REMARK 220  DATE OF DATA COLLECTION        : 21-APR-22                          
REMARK 220                                                                      
REMARK 220 REMARK: MODEL GENERATED BY ROSETTA                                   
REMARK 220  VERSION 2021.36+release.57ac713                                     
ATOM      1  N   GLY A   1      17.300  26.144  27.460  1.00  0.00           N  
ATOM      2  CA  GLY A   1      16.677  27.081  26.484  1.00  0.00           C  
ATOM      3  C   GLY A   1      17.718  27.954  25.802  1.00  0.00           C  
ATOM      4  O   GLY A   1      17.747  27.979  24.557  1.00  0.00           O  
ATOM      5 1H   GLY A   1      16.589  25.587  27.889  1.00  0.00           H  
ATOM      6 2H   GLY A   1      17.948  25.549  26.984  1.00  0.00           H  
ATOM      7 3H   GLY A   1      17.782  26.666  28.163  1.00  0.00           H  
ATOM      8 1HA  GLY A   1      16.130  26.512  25.732  1.00  0.00           H  
ATOM      9 2HA  GLY A   1      15.953  27.713  26.998  1.00  0.00           H  
ATOM     10  N   ASP A   2      18.586  28.591  26.600  1.00  0.00           N  
ATOM     11  CA  ASP A   2      19.616  29.578  26.170  1.00  0.00           C  
ATOM     12  C   ASP A   2      20.604  28.945  25.168  1.00  0.00           C  
ATOM     13  O   ASP A   2      21.017  29.728  24.311  1.00  0.00           O  
ATOM     14  CB  ASP A   2      20.385  30.119  27.378  1.00  0.00           C  
ATOM     15  CG  ASP A   2      21.333  31.255  27.016  1.00  0.00           C  
ATOM     16  OD1 ASP A   2      20.859  32.303  26.647  1.00  0.00           O  
ATOM     17  OD2 ASP A   2      22.521  31.064  27.112  1.00  0.00           O  
ATOM     18  H   ASP A   2      18.508  28.355  27.579  1.00  0.00           H  
ATOM     19  HA  ASP A   2      19.112  30.411  25.679  1.00  0.00           H  
ATOM     20 1HB  ASP A   2      19.680  30.479  28.127  1.00  0.00           H  
ATOM     21 2HB  ASP A   2      20.963  29.314  27.832  1.00  0.00           H  
ATOM     22  N   VAL A   3      21.014  27.666  25.301  1.00  0.00           N  
ATOM     23  CA  VAL A   3      21.999  27.013  24.365  1.00  0.00           C  
ATOM     24  C   VAL A   3      21.369  26.864  22.970  1.00  0.00           C  
ATOM     25  O   VAL A   3      21.974  27.322  21.972  1.00  0.00           O  
ATOM     26  CB  VAL A   3      22.421  25.624  24.880  1.00  0.00           C  
ATOM     27  CG1 VAL A   3      23.269  24.906  23.841  1.00  0.00           C  
ATOM     28  CG2 VAL A   3      23.179  25.767  26.191  1.00  0.00           C  
ATOM     29  H   VAL A   3      20.635  27.131  26.069  1.00  0.00           H  
ATOM     30  HA  VAL A   3      22.888  27.641  24.305  1.00  0.00           H  
ATOM     31  HB  VAL A   3      21.528  25.020  25.040  1.00  0.00           H  
ATOM     32 1HG1 VAL A   3      23.559  23.926  24.222  1.00  0.00           H  
ATOM     33 2HG1 VAL A   3      22.694  24.783  22.924  1.00  0.00           H  
ATOM     34 3HG1 VAL A   3      24.164  25.493  23.634  1.00  0.00           H  
ATOM     35 1HG2 VAL A   3      23.474  24.782  26.550  1.00  0.00           H  
ATOM     36 2HG2 VAL A   3      24.069  26.377  26.032  1.00  0.00           H  
ATOM     37 3HG2 VAL A   3      22.538  26.246  26.932  1.00  0.00           H  
ATOM     38  N   GLY A   4      20.212  26.213  22.857  1.00  0.00           N  
ATOM     39  CA  GLY A   4      19.575  26.148  21.524  1.00  0.00           C  
ATOM     40  C   GLY A   4      19.291  27.533  20.949  1.00  0.00           C  
ATOM     41  O   GLY A   4      19.426  27.718  19.724  1.00  0.00           O  
ATOM     42  H   GLY A   4      19.759  25.765  23.642  1.00  0.00           H  
ATOM     43 1HA  GLY A   4      20.222  25.603  20.837  1.00  0.00           H  
ATOM     44 2HA  GLY A   4      18.641  25.593  21.594  1.00  0.00           H  
ATOM     45  N   ARG A   5      18.870  28.499  21.753  1.00  0.00           N  
ATOM     46  CA  ARG A   5      18.572  29.871  21.261  1.00  0.00           C  
ATOM     47  C   ARG A   5      19.839  30.470  20.640  1.00  0.00           C  
ATOM     48  O   ARG A   5      19.753  31.046  19.548  1.00  0.00           O  
ATOM     49  CB  ARG A   5      18.081  30.771  22.385  1.00  0.00           C  
ATOM     50  CG  ARG A   5      17.684  32.174  21.954  1.00  0.00           C  
ATOM     51  CD  ARG A   5      16.999  32.911  23.047  1.00  0.00           C  
ATOM     52  NE  ARG A   5      15.665  32.390  23.300  1.00  0.00           N  
ATOM     53  CZ  ARG A   5      14.595  32.613  22.511  1.00  0.00           C  
ATOM     54  NH1 ARG A   5      14.719  33.346  21.427  1.00  0.00           N  
ATOM     55  NH2 ARG A   5      13.422  32.094  22.828  1.00  0.00           N  
ATOM     56  H   ARG A   5      18.749  28.291  22.734  1.00  0.00           H  
ATOM     57  HA  ARG A   5      17.784  29.805  20.509  1.00  0.00           H  
ATOM     58 1HB  ARG A   5      17.215  30.315  22.863  1.00  0.00           H  
ATOM     59 2HB  ARG A   5      18.860  30.866  23.141  1.00  0.00           H  
ATOM     60 1HG  ARG A   5      18.575  32.733  21.670  1.00  0.00           H  
ATOM     61 2HG  ARG A   5      17.005  32.115  21.103  1.00  0.00           H  
ATOM     62 1HD  ARG A   5      17.579  32.821  23.965  1.00  0.00           H  
ATOM     63 2HD  ARG A   5      16.909  33.962  22.777  1.00  0.00           H  
ATOM     64  HE  ARG A   5      15.530  31.822  24.125  1.00  0.00           H  
ATOM     65 1HH1 ARG A   5      15.616  33.742  21.185  1.00  0.00           H  
ATOM     66 2HH1 ARG A   5      13.917  33.513  20.836  1.00  0.00           H  
ATOM     67 1HH2 ARG A   5      13.326  31.530  23.661  1.00  0.00           H  
ATOM     68 2HH2 ARG A   5      12.621  32.261  22.237  1.00  0.00           H  
ATOM     69  N   LYS A   6      21.003  30.302  21.259  1.00  0.00           N  
ATOM     70  CA  LYS A   6      22.250  30.858  20.683  1.00  0.00           C  
ATOM     71  C   LYS A   6      22.520  30.106  19.378  1.00  0.00           C  
ATOM     72  O   LYS A   6      22.764  30.763  18.351  1.00  0.00           O  
ATOM     73  CB  LYS A   6      23.432  30.723  21.644  1.00  0.00           C  
ATOM     74  CG  LYS A   6      23.408  31.700  22.812  1.00  0.00           C  
ATOM     75  CD  LYS A   6      24.620  31.515  23.712  1.00  0.00           C  
ATOM     76  CE  LYS A   6      24.806  32.704  24.643  1.00  0.00           C  
ATOM     77  NZ  LYS A   6      23.622  32.914  25.520  1.00  0.00           N  
ATOM     78  H   LYS A   6      21.048  29.792  22.130  1.00  0.00           H  
ATOM     79  HA  LYS A   6      22.097  31.919  20.486  1.00  0.00           H  
ATOM     80 1HB  LYS A   6      23.454  29.712  22.054  1.00  0.00           H  
ATOM     81 2HB  LYS A   6      24.363  30.876  21.099  1.00  0.00           H  
ATOM     82 1HG  LYS A   6      23.400  32.722  22.432  1.00  0.00           H  
ATOM     83 2HG  LYS A   6      22.503  31.543  23.399  1.00  0.00           H  
ATOM     84 1HD  LYS A   6      24.495  30.611  24.310  1.00  0.00           H  
ATOM     85 2HD  LYS A   6      25.515  31.403  23.099  1.00  0.00           H  
ATOM     86 1HE  LYS A   6      25.682  32.542  25.270  1.00  0.00           H  
ATOM     87 2HE  LYS A   6      24.969  33.606  24.054  1.00  0.00           H  
ATOM     88 1HZ  LYS A   6      23.784  33.710  26.121  1.00  0.00           H  
ATOM     89 2HZ  LYS A   6      22.805  33.084  24.950  1.00  0.00           H  
ATOM     90 3HZ  LYS A   6      23.471  32.091  26.086  1.00  0.00           H  
ATOM     91  N   LEU A   7      22.402  28.775  19.397  1.00  0.00           N  
ATOM     92  CA  LEU A   7      22.762  27.951  18.212  1.00  0.00           C  
ATOM     93  C   LEU A   7      21.814  28.340  17.071  1.00  0.00           C  
ATOM     94  O   LEU A   7      22.230  28.343  15.904  1.00  0.00           O  
ATOM     95  CB  LEU A   7      22.646  26.451  18.514  1.00  0.00           C  
ATOM     96  CG  LEU A   7      23.680  25.888  19.496  1.00  0.00           C  
ATOM     97  CD1 LEU A   7      23.313  24.455  19.855  1.00  0.00           C  
ATOM     98  CD2 LEU A   7      25.065  25.957  18.870  1.00  0.00           C  
ATOM     99  H   LEU A   7      22.062  28.316  20.230  1.00  0.00           H  
ATOM    100  HA  LEU A   7      23.797  28.164  17.944  1.00  0.00           H  
ATOM    101 1HB  LEU A   7      21.657  26.256  18.926  1.00  0.00           H  
ATOM    102 2HB  LEU A   7      22.742  25.900  17.578  1.00  0.00           H  
ATOM    103  HG  LEU A   7      23.668  26.476  20.414  1.00  0.00           H  
ATOM    104 1HD1 LEU A   7      24.048  24.055  20.553  1.00  0.00           H  
ATOM    105 2HD1 LEU A   7      22.326  24.437  20.319  1.00  0.00           H  
ATOM    106 3HD1 LEU A   7      23.301  23.845  18.952  1.00  0.00           H  
ATOM    107 1HD2 LEU A   7      25.801  25.557  19.568  1.00  0.00           H  
ATOM    108 2HD2 LEU A   7      25.079  25.369  17.952  1.00  0.00           H  
ATOM    109 3HD2 LEU A   7      25.309  26.994  18.640  1.00  0.00           H  
ATOM    110  N   ILE A   8      20.525  28.501  17.364  1.00  0.00           N  
ATOM    111  CA  ILE A   8      19.509  28.668  16.292  1.00  0.00           C  
ATOM    112  C   ILE A   8      19.367  30.136  15.906  1.00  0.00           C  
ATOM    113  O   ILE A   8      19.315  30.433  14.713  1.00  0.00           O  
ATOM    114  CB  ILE A   8      18.169  28.021  16.698  1.00  0.00           C  
ATOM    115  CG1 ILE A   8      18.303  26.509  16.865  1.00  0.00           C  
ATOM    116  CG2 ILE A   8      17.073  28.434  15.747  1.00  0.00           C  
ATOM    117  CD1 ILE A   8      17.079  25.824  17.449  1.00  0.00           C  
ATOM    118  H   ILE A   8      20.227  28.510  18.329  1.00  0.00           H  
ATOM    119  HA  ILE A   8      19.835  28.107  15.416  1.00  0.00           H  
ATOM    120  HB  ILE A   8      17.904  28.339  17.706  1.00  0.00           H  
ATOM    121 1HG1 ILE A   8      18.509  26.053  15.896  1.00  0.00           H  
ATOM    122 2HG1 ILE A   8      19.149  26.287  17.515  1.00  0.00           H  
ATOM    123 1HG2 ILE A   8      16.135  27.968  16.049  1.00  0.00           H  
ATOM    124 2HG2 ILE A   8      16.963  29.517  15.769  1.00  0.00           H  
ATOM    125 3HG2 ILE A   8      17.328  28.115  14.737  1.00  0.00           H  
ATOM    126 1HD1 ILE A   8      17.266  24.753  17.531  1.00  0.00           H  
ATOM    127 2HD1 ILE A   8      16.872  26.232  18.438  1.00  0.00           H  
ATOM    128 3HD1 ILE A   8      16.222  25.994  16.799  1.00  0.00           H  
ATOM    129  N   ILE A   9      19.280  31.044  16.872  1.00  0.00           N  
ATOM    130  CA  ILE A   9      18.937  32.446  16.557  1.00  0.00           C  
ATOM    131  C   ILE A   9      20.203  33.175  16.082  1.00  0.00           C  
ATOM    132  O   ILE A   9      20.139  33.913  15.071  1.00  0.00           O  
ATOM    133  CB  ILE A   9      18.338  33.172  17.775  1.00  0.00           C  
ATOM    134  CG1 ILE A   9      17.094  32.435  18.277  1.00  0.00           C  
ATOM    135  CG2 ILE A   9      18.002  34.613  17.423  1.00  0.00           C  
ATOM    136  CD1 ILE A   9      16.020  32.266  17.227  1.00  0.00           C  
ATOM    137  H   ILE A   9      19.449  30.783  17.833  1.00  0.00           H  
ATOM    138  HA  ILE A   9      18.193  32.449  15.761  1.00  0.00           H  
ATOM    139  HB  ILE A   9      19.059  33.167  18.592  1.00  0.00           H  
ATOM    140 1HG1 ILE A   9      17.377  31.447  18.638  1.00  0.00           H  
ATOM    141 2HG1 ILE A   9      16.663  32.979  19.119  1.00  0.00           H  
ATOM    142 1HG2 ILE A   9      17.579  35.111  18.295  1.00  0.00           H  
ATOM    143 2HG2 ILE A   9      18.907  35.133  17.112  1.00  0.00           H  
ATOM    144 3HG2 ILE A   9      17.277  34.629  16.608  1.00  0.00           H  
ATOM    145 1HD1 ILE A   9      15.170  31.735  17.658  1.00  0.00           H  
ATOM    146 2HD1 ILE A   9      15.695  33.246  16.876  1.00  0.00           H  
ATOM    147 3HD1 ILE A   9      16.417  31.693  16.390  1.00  0.00           H  
ATOM    148  N   ASP A  10      21.338  32.985  16.770  1.00  0.00           N  
ATOM    149  CA  ASP A  10      22.510  33.834  16.427  1.00  0.00           C  
ATOM    150  C   ASP A  10      23.385  33.091  15.431  1.00  0.00           C  
ATOM    151  O   ASP A  10      23.824  33.728  14.470  1.00  0.00           O  
ATOM    152  CB  ASP A  10      23.329  34.192  17.670  1.00  0.00           C  
ATOM    153  CG  ASP A  10      22.559  35.058  18.658  1.00  0.00           C  
ATOM    154  OD1 ASP A  10      22.059  36.082  18.256  1.00  0.00           O  
ATOM    155  OD2 ASP A  10      22.478  34.687  19.804  1.00  0.00           O  
ATOM    156  H   ASP A  10      21.427  32.296  17.503  1.00  0.00           H  
ATOM    157  HA  ASP A  10      22.147  34.760  15.982  1.00  0.00           H  
ATOM    158 1HB  ASP A  10      23.640  33.278  18.176  1.00  0.00           H  
ATOM    159 2HB  ASP A  10      24.232  34.724  17.369  1.00  0.00           H  
ATOM    160  N   GLN A  11      23.621  31.806  15.637  1.00  0.00           N  
ATOM    161  CA  GLN A  11      24.552  31.045  14.751  1.00  0.00           C  
ATOM    162  C   GLN A  11      23.829  30.467  13.542  1.00  0.00           C  
ATOM    163  O   GLN A  11      24.500  29.902  12.669  1.00  0.00           O  
ATOM    164  CB  GLN A  11      25.235  29.912  15.521  1.00  0.00           C  
ATOM    165  CG  GLN A  11      26.167  30.383  16.624  1.00  0.00           C  
ATOM    166  CD  GLN A  11      26.807  29.229  17.373  1.00  0.00           C  
ATOM    167  OE1 GLN A  11      27.212  28.229  16.773  1.00  0.00           O  
ATOM    168  NE2 GLN A  11      26.903  29.360  18.691  1.00  0.00           N  
ATOM    169  H   GLN A  11      23.167  31.326  16.402  1.00  0.00           H  
ATOM    170  HA  GLN A  11      25.320  31.727  14.389  1.00  0.00           H  
ATOM    171 1HB  GLN A  11      24.478  29.270  15.972  1.00  0.00           H  
ATOM    172 2HB  GLN A  11      25.814  29.299  14.830  1.00  0.00           H  
ATOM    173 1HG  GLN A  11      26.961  30.986  16.183  1.00  0.00           H  
ATOM    174 2HG  GLN A  11      25.598  30.979  17.337  1.00  0.00           H  
ATOM    175 1HE2 GLN A  11      27.316  28.632  19.239  1.00  0.00           H  
ATOM    176 2HE2 GLN A  11      26.562  30.188  19.138  1.00  0.00           H  
ATOM    177  N   ASN A  12      22.496  30.516  13.497  1.00  0.00           N  
ATOM    178  CA  ASN A  12      21.694  30.014  12.356  1.00  0.00           C  
ATOM    179  C   ASN A  12      21.964  28.531  12.113  1.00  0.00           C  
ATOM    180  O   ASN A  12      21.891  28.079  10.941  1.00  0.00           O  
ATOM    181  CB  ASN A  12      21.974  30.815  11.098  1.00  0.00           C  
ATOM    182  CG  ASN A  12      20.824  30.793  10.131  1.00  0.00           C  
ATOM    183  OD1 ASN A  12      19.663  30.650  10.531  1.00  0.00           O  
ATOM    184  ND2 ASN A  12      21.123  30.932   8.865  1.00  0.00           N  
ATOM    185  H   ASN A  12      22.022  30.923  14.291  1.00  0.00           H  
ATOM    186  HA  ASN A  12      20.636  30.120  12.604  1.00  0.00           H  
ATOM    187 1HB  ASN A  12      22.189  31.850  11.366  1.00  0.00           H  
ATOM    188 2HB  ASN A  12      22.859  30.415  10.602  1.00  0.00           H  
ATOM    189 1HD2 ASN A  12      20.398  30.926   8.175  1.00  0.00           H  
ATOM    190 2HD2 ASN A  12      22.076  31.045   8.586  1.00  0.00           H  
ATOM    191  N   VAL A  13      22.251  27.764  13.144  1.00  0.00           N  
ATOM    192  CA  VAL A  13      22.592  26.322  12.995  1.00  0.00           C  
ATOM    193  C   VAL A  13      21.425  25.546  12.405  1.00  0.00           C  
ATOM    194  O   VAL A  13      21.662  24.577  11.712  1.00  0.00           O  
ATOM    195  CB  VAL A  13      22.967  25.704  14.355  1.00  0.00           C  
ATOM    196  CG1 VAL A  13      23.060  24.189  14.244  1.00  0.00           C  
ATOM    197  CG2 VAL A  13      24.281  26.291  14.846  1.00  0.00           C  
ATOM    198  H   VAL A  13      22.239  28.175  14.066  1.00  0.00           H  
ATOM    199  HA  VAL A  13      23.451  26.237  12.328  1.00  0.00           H  
ATOM    200  HB  VAL A  13      22.178  25.925  15.074  1.00  0.00           H  
ATOM    201 1HG1 VAL A  13      23.326  23.769  15.214  1.00  0.00           H  
ATOM    202 2HG1 VAL A  13      22.098  23.788  13.925  1.00  0.00           H  
ATOM    203 3HG1 VAL A  13      23.825  23.925  13.513  1.00  0.00           H  
ATOM    204 1HG2 VAL A  13      24.539  25.850  15.808  1.00  0.00           H  
ATOM    205 2HG2 VAL A  13      25.069  26.075  14.124  1.00  0.00           H  
ATOM    206 3HG2 VAL A  13      24.178  27.370  14.958  1.00  0.00           H  
ATOM    207  N   PHE A  14      20.161  25.916  12.659  1.00  0.00           N  
ATOM    208  CA  PHE A  14      19.028  25.100  12.208  1.00  0.00           C  
ATOM    209  C   PHE A  14      18.946  25.155  10.684  1.00  0.00           C  
ATOM    210  O   PHE A  14      18.332  24.304  10.062  1.00  0.00           O  
ATOM    211  CB  PHE A  14      17.716  25.592  12.823  1.00  0.00           C  
ATOM    212  CG  PHE A  14      16.706  24.503  13.044  1.00  0.00           C  
ATOM    213  CD1 PHE A  14      16.646  23.827  14.254  1.00  0.00           C  
ATOM    214  CD2 PHE A  14      15.813  24.150  12.043  1.00  0.00           C  
ATOM    215  CE1 PHE A  14      15.716  22.825  14.459  1.00  0.00           C  
ATOM    216  CE2 PHE A  14      14.882  23.150  12.245  1.00  0.00           C  
ATOM    217  CZ  PHE A  14      14.834  22.487  13.455  1.00  0.00           C  
ATOM    218  H   PHE A  14      19.981  26.770  13.169  1.00  0.00           H  
ATOM    219  HA  PHE A  14      19.194  24.071  12.529  1.00  0.00           H  
ATOM    220 1HB  PHE A  14      17.920  26.066  13.782  1.00  0.00           H  
ATOM    221 2HB  PHE A  14      17.270  26.343  12.174  1.00  0.00           H  
ATOM    222  HD1 PHE A  14      17.342  24.096  15.049  1.00  0.00           H  
ATOM    223  HD2 PHE A  14      15.851  24.674  11.088  1.00  0.00           H  
ATOM    224  HE1 PHE A  14      15.680  22.303  15.415  1.00  0.00           H  
ATOM    225  HE2 PHE A  14      14.186  22.883  11.450  1.00  0.00           H  
ATOM    226  HZ  PHE A  14      14.102  21.696  13.615  1.00  0.00           H  
ATOM    227  N   ILE A  15      19.549  26.182  10.073  1.00  0.00           N  
ATOM    228  CA  ILE A  15      19.478  26.382   8.603  1.00  0.00           C  
ATOM    229  C   ILE A  15      20.772  25.916   7.964  1.00  0.00           C  
ATOM    230  O   ILE A  15      20.722  25.283   6.871  1.00  0.00           O  
ATOM    231  CB  ILE A  15      19.228  27.856   8.236  1.00  0.00           C  
ATOM    232  CG1 ILE A  15      17.918  28.346   8.857  1.00  0.00           C  
ATOM    233  CG2 ILE A  15      19.203  28.031   6.725  1.00  0.00           C  
ATOM    234  CD1 ILE A  15      16.707  27.539   8.446  1.00  0.00           C  
ATOM    235  H   ILE A  15      20.069  26.842  10.635  1.00  0.00           H  
ATOM    236  HA  ILE A  15      18.648  25.793   8.214  1.00  0.00           H  
ATOM    237  HB  ILE A  15      20.024  28.474   8.651  1.00  0.00           H  
ATOM    238 1HG1 ILE A  15      17.996  28.315   9.943  1.00  0.00           H  
ATOM    239 2HG1 ILE A  15      17.746  29.385   8.573  1.00  0.00           H  
ATOM    240 1HG2 ILE A  15      19.025  29.079   6.484  1.00  0.00           H  
ATOM    241 2HG2 ILE A  15      20.160  27.720   6.307  1.00  0.00           H  
ATOM    242 3HG2 ILE A  15      18.406  27.420   6.301  1.00  0.00           H  
ATOM    243 1HD1 ILE A  15      15.818  27.947   8.926  1.00  0.00           H  
ATOM    244 2HD1 ILE A  15      16.589  27.586   7.363  1.00  0.00           H  
ATOM    245 3HD1 ILE A  15      16.841  26.503   8.752  1.00  0.00           H  
ATOM    246  N   GLU A  16      21.899  26.254   8.582  1.00  0.00           N  
ATOM    247  CA  GLU A  16      23.199  25.781   8.055  1.00  0.00           C  
ATOM    248  C   GLU A  16      23.500  24.342   8.399  1.00  0.00           C  
ATOM    249  O   GLU A  16      24.175  23.698   7.555  1.00  0.00           O  
ATOM    250  CB  GLU A  16      24.336  26.661   8.580  1.00  0.00           C  
ATOM    251  CG  GLU A  16      24.243  28.122   8.165  1.00  0.00           C  
ATOM    252  CD  GLU A  16      24.150  28.303   6.676  1.00  0.00           C  
ATOM    253  OE1 GLU A  16      24.959  27.742   5.976  1.00  0.00           O  
ATOM    254  OE2 GLU A  16      23.268  29.003   6.236  1.00  0.00           O  
ATOM    255  H   GLU A  16      21.885  26.833   9.410  1.00  0.00           H  
ATOM    256  HA  GLU A  16      23.177  25.851   6.967  1.00  0.00           H  
ATOM    257 1HB  GLU A  16      24.352  26.623   9.670  1.00  0.00           H  
ATOM    258 2HB  GLU A  16      25.290  26.272   8.225  1.00  0.00           H  
ATOM    259 1HG  GLU A  16      23.362  28.567   8.629  1.00  0.00           H  
ATOM    260 2HG  GLU A  16      25.121  28.651   8.536  1.00  0.00           H  
ATOM    261  N   GLY A  17      23.027  23.805   9.510  1.00  0.00           N  
ATOM    262  CA  GLY A  17      23.248  22.401   9.883  1.00  0.00           C  
ATOM    263  C   GLY A  17      22.027  21.568   9.651  1.00  0.00           C  
ATOM    264  O   GLY A  17      22.036  20.728   8.803  1.00  0.00           O  
ATOM    265  H   GLY A  17      22.487  24.398  10.125  1.00  0.00           H  
ATOM    266 1HA  GLY A  17      24.078  21.997   9.303  1.00  0.00           H  
ATOM    267 2HA  GLY A  17      23.532  22.343  10.933  1.00  0.00           H  
ATOM    268  N   THR A  18      20.976  21.792  10.436  1.00  0.00           N  
ATOM    269  CA  THR A  18      19.848  20.854  10.465  1.00  0.00           C  
ATOM    270  C   THR A  18      19.180  20.754   9.091  1.00  0.00           C  
ATOM    271  O   THR A  18      18.884  19.654   8.651  1.00  0.00           O  
ATOM    272  CB  THR A  18      18.805  21.270  11.518  1.00  0.00           C  
ATOM    273  OG1 THR A  18      19.400  21.238  12.822  1.00  0.00           O  
ATOM    274  CG2 THR A  18      17.611  20.328  11.487  1.00  0.00           C  
ATOM    275  H   THR A  18      20.947  22.614  11.023  1.00  0.00           H  
ATOM    276  HA  THR A  18      20.227  19.866  10.729  1.00  0.00           H  
ATOM    277  HB  THR A  18      18.466  22.285  11.313  1.00  0.00           H  
ATOM    278  HG1 THR A  18      20.219  20.738  12.787  1.00  0.00           H  
ATOM    279 1HG2 THR A  18      16.884  20.638  12.238  1.00  0.00           H  
ATOM    280 2HG2 THR A  18      17.149  20.358  10.500  1.00  0.00           H  
ATOM    281 3HG2 THR A  18      17.943  19.313  11.701  1.00  0.00           H  
ATOM    282  N   LEU A  19      18.901  21.875   8.438  1.00  0.00           N  
ATOM    283  CA  LEU A  19      18.239  21.837   7.106  1.00  0.00           C  
ATOM    284  C   LEU A  19      18.942  20.877   6.151  1.00  0.00           C  
ATOM    285  O   LEU A  19      18.349  19.894   5.762  1.00  0.00           O  
ATOM    286  CB  LEU A  19      18.209  23.237   6.482  1.00  0.00           C  
ATOM    287  CG  LEU A  19      17.879  23.291   4.984  1.00  0.00           C  
ATOM    288  CD1 LEU A  19      16.420  22.910   4.772  1.00  0.00           C  
ATOM    289  CD2 LEU A  19      18.163  24.688   4.452  1.00  0.00           C  
ATOM    290  H   LEU A  19      19.136  22.770   8.843  1.00  0.00           H  
ATOM    291  HA  LEU A  19      17.213  21.493   7.240  1.00  0.00           H  
ATOM    292 1HB  LEU A  19      17.466  23.836   7.006  1.00  0.00           H  
ATOM    293 2HB  LEU A  19      19.185  23.702   6.623  1.00  0.00           H  
ATOM    294  HG  LEU A  19      18.494  22.567   4.450  1.00  0.00           H  
ATOM    295 1HD1 LEU A  19      16.186  22.948   3.708  1.00  0.00           H  
ATOM    296 2HD1 LEU A  19      16.250  21.900   5.144  1.00  0.00           H  
ATOM    297 3HD1 LEU A  19      15.780  23.608   5.309  1.00  0.00           H  
ATOM    298 1HD2 LEU A  19      17.929  24.726   3.387  1.00  0.00           H  
ATOM    299 2HD2 LEU A  19      17.547  25.413   4.985  1.00  0.00           H  
ATOM    300 3HD2 LEU A  19      19.216  24.927   4.601  1.00  0.00           H  
ATOM    301  N   PRO A  20      20.234  21.065   5.837  1.00  0.00           N  
ATOM    302  CA  PRO A  20      20.874  20.067   4.971  1.00  0.00           C  
ATOM    303  C   PRO A  20      21.163  18.725   5.652  1.00  0.00           C  
ATOM    304  O   PRO A  20      21.336  17.698   4.934  1.00  0.00           O  
ATOM    305  CB  PRO A  20      22.175  20.771   4.573  1.00  0.00           C  
ATOM    306  CG  PRO A  20      22.463  21.679   5.719  1.00  0.00           C  
ATOM    307  CD  PRO A  20      21.113  22.202   6.132  1.00  0.00           C  
ATOM    308  HA  PRO A  20      20.233  19.884   4.095  1.00  0.00           H  
ATOM    309 1HB  PRO A  20      22.968  20.028   4.407  1.00  0.00           H  
ATOM    310 2HB  PRO A  20      22.036  21.310   3.625  1.00  0.00           H  
ATOM    311 1HG  PRO A  20      22.968  21.126   6.525  1.00  0.00           H  
ATOM    312 2HG  PRO A  20      23.150  22.480   5.405  1.00  0.00           H  
ATOM    313 1HD  PRO A  20      21.125  22.443   7.205  1.00  0.00           H  
ATOM    314 2HD  PRO A  20      20.866  23.093   5.537  1.00  0.00           H  
ATOM    315  N   MET A  21      21.221  18.670   6.976  1.00  0.00           N  
ATOM    316  CA  MET A  21      21.461  17.412   7.766  1.00  0.00           C  
ATOM    317  C   MET A  21      20.395  16.370   7.425  1.00  0.00           C  
ATOM    318  O   MET A  21      20.657  15.156   7.486  1.00  0.00           O  
ATOM    319  CB  MET A  21      21.458  17.694   9.267  1.00  0.00           C  
ATOM    320  CG  MET A  21      21.741  16.477  10.137  1.00  0.00           C  
ATOM    321  SD  MET A  21      21.479  16.801  11.892  1.00  0.00           S  
ATOM    322  CE  MET A  21      19.691  16.803  11.973  1.00  0.00           C  
ATOM    323  H   MET A  21      21.092  19.542   7.469  1.00  0.00           H  
ATOM    324  HA  MET A  21      22.438  17.014   7.495  1.00  0.00           H  
ATOM    325 1HB  MET A  21      22.208  18.450   9.497  1.00  0.00           H  
ATOM    326 2HB  MET A  21      20.487  18.096   9.560  1.00  0.00           H  
ATOM    327 1HG  MET A  21      21.090  15.657   9.837  1.00  0.00           H  
ATOM    328 2HG  MET A  21      22.774  16.161   9.996  1.00  0.00           H  
ATOM    329 1HE  MET A  21      19.373  16.992  12.999  1.00  0.00           H  
ATOM    330 2HE  MET A  21      19.297  17.585  11.321  1.00  0.00           H  
ATOM    331 3HE  MET A  21      19.310  15.834  11.648  1.00  0.00           H  
ATOM    332  N   GLY A  22      19.163  16.793   7.216  1.00  0.00           N  
ATOM    333  CA  GLY A  22      18.048  15.894   6.936  1.00  0.00           C  
ATOM    334  C   GLY A  22      17.998  15.431   5.490  1.00  0.00           C  
ATOM    335  O   GLY A  22      17.003  14.795   5.115  1.00  0.00           O  
ATOM    336  H   GLY A  22      18.995  17.787   7.254  1.00  0.00           H  
ATOM    337 1HA  GLY A  22      18.118  15.016   7.579  1.00  0.00           H  
ATOM    338 2HA  GLY A  22      17.110  16.393   7.174  1.00  0.00           H  
ATOM    339  N   VAL A  23      19.003  15.763   4.698  1.00  0.00           N  
ATOM    340  CA  VAL A  23      19.062  15.399   3.261  1.00  0.00           C  
ATOM    341  C   VAL A  23      20.257  14.479   3.048  1.00  0.00           C  
ATOM    342  O   VAL A  23      21.352  14.799   3.559  1.00  0.00           O  
ATOM    343  CB  VAL A  23      19.203  16.646   2.369  1.00  0.00           C  
ATOM    344  CG1 VAL A  23      19.147  16.259   0.899  1.00  0.00           C  
ATOM    345  CG2 VAL A  23      18.109  17.649   2.704  1.00  0.00           C  
ATOM    346  H   VAL A  23      19.762  16.293   5.103  1.00  0.00           H  
ATOM    347  HA  VAL A  23      18.134  14.892   2.994  1.00  0.00           H  
ATOM    348  HB  VAL A  23      20.179  17.100   2.545  1.00  0.00           H  
ATOM    349 1HG1 VAL A  23      19.248  17.153   0.283  1.00  0.00           H  
ATOM    350 2HG1 VAL A  23      19.960  15.570   0.673  1.00  0.00           H  
ATOM    351 3HG1 VAL A  23      18.193  15.778   0.685  1.00  0.00           H  
ATOM    352 1HG2 VAL A  23      18.215  18.529   2.070  1.00  0.00           H  
ATOM    353 2HG2 VAL A  23      17.134  17.194   2.534  1.00  0.00           H  
ATOM    354 3HG2 VAL A  23      18.194  17.943   3.751  1.00  0.00           H  
ATOM    355  N   VAL A  24      20.044  13.405   2.290  1.00  0.00           N  
ATOM    356  CA  VAL A  24      21.164  12.457   2.039  1.00  0.00           C  
ATOM    357  C   VAL A  24      22.176  13.165   1.141  1.00  0.00           C  
ATOM    358  O   VAL A  24      23.367  13.257   1.494  1.00  0.00           O  
ATOM    359  CB  VAL A  24      20.673  11.165   1.358  1.00  0.00           C  
ATOM    360  CG1 VAL A  24      21.854  10.299   0.945  1.00  0.00           C  
ATOM    361  CG2 VAL A  24      19.748  10.405   2.296  1.00  0.00           C  
ATOM    362  H   VAL A  24      19.140  13.218   1.879  1.00  0.00           H  
ATOM    363  HA  VAL A  24      21.609  12.186   2.997  1.00  0.00           H  
ATOM    364  HB  VAL A  24      20.133  11.428   0.448  1.00  0.00           H  
ATOM    365 1HG1 VAL A  24      21.489   9.391   0.466  1.00  0.00           H  
ATOM    366 2HG1 VAL A  24      22.483  10.850   0.247  1.00  0.00           H  
ATOM    367 3HG1 VAL A  24      22.436  10.034   1.828  1.00  0.00           H  
ATOM    368 1HG2 VAL A  24      19.404   9.494   1.807  1.00  0.00           H  
ATOM    369 2HG2 VAL A  24      20.286  10.148   3.208  1.00  0.00           H  
ATOM    370 3HG2 VAL A  24      18.889  11.029   2.545  1.00  0.00           H  
ATOM    371  N   ARG A  25      21.733  13.719   0.019  1.00  0.00           N  
ATOM    372  CA  ARG A  25      22.588  14.474  -0.925  1.00  0.00           C  
ATOM    373  C   ARG A  25      22.834  15.867  -0.369  1.00  0.00           C  
ATOM    374  O   ARG A  25      22.078  16.391   0.446  1.00  0.00           O  
ATOM    375  CB  ARG A  25      21.944  14.581  -2.299  1.00  0.00           C  
ATOM    376  CG  ARG A  25      20.746  15.514  -2.372  1.00  0.00           C  
ATOM    377  CD  ARG A  25      20.264  15.681  -3.767  1.00  0.00           C  
ATOM    378  NE  ARG A  25      19.040  16.462  -3.830  1.00  0.00           N  
ATOM    379  CZ  ARG A  25      18.993  17.803  -3.952  1.00  0.00           C  
ATOM    380  NH1 ARG A  25      20.108  18.496  -4.025  1.00  0.00           N  
ATOM    381  NH2 ARG A  25      17.826  18.422  -3.999  1.00  0.00           N  
ATOM    382  H   ARG A  25      20.749  13.611  -0.187  1.00  0.00           H  
ATOM    383  HA  ARG A  25      23.534  13.943  -1.034  1.00  0.00           H  
ATOM    384 1HB  ARG A  25      22.681  14.935  -3.019  1.00  0.00           H  
ATOM    385 2HB  ARG A  25      21.615  13.595  -2.624  1.00  0.00           H  
ATOM    386 1HG  ARG A  25      19.930  15.106  -1.775  1.00  0.00           H  
ATOM    387 2HG  ARG A  25      21.024  16.495  -1.986  1.00  0.00           H  
ATOM    388 1HD  ARG A  25      21.026  16.194  -4.356  1.00  0.00           H  
ATOM    389 2HD  ARG A  25      20.067  14.703  -4.204  1.00  0.00           H  
ATOM    390  HE  ARG A  25      18.161  15.964  -3.776  1.00  0.00           H  
ATOM    391 1HH1 ARG A  25      20.999  18.023  -3.988  1.00  0.00           H  
ATOM    392 2HH1 ARG A  25      20.072  19.501  -4.116  1.00  0.00           H  
ATOM    393 1HH2 ARG A  25      16.969  17.889  -3.943  1.00  0.00           H  
ATOM    394 2HH2 ARG A  25      17.791  19.426  -4.091  1.00  0.00           H  
ATOM    395  N   PRO A  26      23.991  16.463  -0.733  1.00  0.00           N  
ATOM    396  CA  PRO A  26      24.252  17.839  -0.372  1.00  0.00           C  
ATOM    397  C   PRO A  26      23.292  18.763  -1.111  1.00  0.00           C  
ATOM    398  O   PRO A  26      22.915  18.438  -2.229  1.00  0.00           O  
ATOM    399  CB  PRO A  26      25.721  18.016  -0.720  1.00  0.00           C  
ATOM    400  CG  PRO A  26      25.968  17.060  -1.823  1.00  0.00           C  
ATOM    401  CD  PRO A  26      25.029  15.879  -1.630  1.00  0.00           C  
ATOM    402  HA  PRO A  26      24.154  17.951   0.718  1.00  0.00           H  
ATOM    403 1HB  PRO A  26      25.916  19.058  -1.014  1.00  0.00           H  
ATOM    404 2HB  PRO A  26      26.344  17.808   0.162  1.00  0.00           H  
ATOM    405 1HG  PRO A  26      25.794  17.548  -2.794  1.00  0.00           H  
ATOM    406 2HG  PRO A  26      27.019  16.735  -1.816  1.00  0.00           H  
ATOM    407 1HD  PRO A  26      24.631  15.562  -2.605  1.00  0.00           H  
ATOM    408 2HD  PRO A  26      25.571  15.054  -1.145  1.00  0.00           H  
ATOM    409  N   LEU A  27      22.930  19.858  -0.469  1.00  0.00           N  
ATOM    410  CA  LEU A  27      22.074  20.834  -1.162  1.00  0.00           C  
ATOM    411  C   LEU A  27      22.948  21.818  -1.929  1.00  0.00           C  
ATOM    412  O   LEU A  27      24.085  22.106  -1.470  1.00  0.00           O  
ATOM    413  CB  LEU A  27      21.187  21.589  -0.164  1.00  0.00           C  
ATOM    414  CG  LEU A  27      20.152  20.737   0.583  1.00  0.00           C  
ATOM    415  CD1 LEU A  27      19.419  21.603   1.599  1.00  0.00           C  
ATOM    416  CD2 LEU A  27      19.181  20.126  -0.417  1.00  0.00           C  
ATOM    417  H   LEU A  27      23.222  20.045   0.480  1.00  0.00           H  
ATOM    418  HA  LEU A  27      21.431  20.296  -1.857  1.00  0.00           H  
ATOM    419 1HB  LEU A  27      21.825  22.061   0.580  1.00  0.00           H  
ATOM    420 2HB  LEU A  27      20.648  22.370  -0.700  1.00  0.00           H  
ATOM    421  HG  LEU A  27      20.660  19.941   1.128  1.00  0.00           H  
ATOM    422 1HD1 LEU A  27      18.684  20.997   2.129  1.00  0.00           H  
ATOM    423 2HD1 LEU A  27      20.135  22.011   2.312  1.00  0.00           H  
ATOM    424 3HD1 LEU A  27      18.913  22.418   1.084  1.00  0.00           H  
ATOM    425 1HD2 LEU A  27      18.446  19.520   0.114  1.00  0.00           H  
ATOM    426 2HD2 LEU A  27      18.671  20.921  -0.961  1.00  0.00           H  
ATOM    427 3HD2 LEU A  27      19.729  19.498  -1.119  1.00  0.00           H  
ATOM    428  N   THR A  28      22.449  22.370  -3.031  1.00  0.00           N  
ATOM    429  CA  THR A  28      23.203  23.331  -3.867  1.00  0.00           C  
ATOM    430  C   THR A  28      23.167  24.698  -3.201  1.00  0.00           C  
ATOM    431  O   THR A  28      22.312  24.965  -2.336  1.00  0.00           O  
ATOM    432  CB  THR A  28      22.635  23.428  -5.294  1.00  0.00           C  
ATOM    433  OG1 THR A  28      21.272  23.871  -5.239  1.00  0.00           O  
ATOM    434  CG2 THR A  28      22.696  22.075  -5.987  1.00  0.00           C  
ATOM    435  H   THR A  28      21.510  22.113  -3.301  1.00  0.00           H  
ATOM    436  HA  THR A  28      24.235  22.988  -3.941  1.00  0.00           H  
ATOM    437  HB  THR A  28      23.214  24.150  -5.868  1.00  0.00           H  
ATOM    438  HG1 THR A  28      20.729  23.186  -4.842  1.00  0.00           H  
ATOM    439 1HG2 THR A  28      22.290  22.163  -6.995  1.00  0.00           H  
ATOM    440 2HG2 THR A  28      23.732  21.741  -6.040  1.00  0.00           H  
ATOM    441 3HG2 THR A  28      22.110  21.351  -5.423  1.00  0.00           H  
ATOM    442  N   GLU A  29      24.043  25.585  -3.654  1.00  0.00           N  
ATOM    443  CA  GLU A  29      24.082  26.983  -3.152  1.00  0.00           C  
ATOM    444  C   GLU A  29      22.739  27.648  -3.470  1.00  0.00           C  
ATOM    445  O   GLU A  29      22.249  28.429  -2.598  1.00  0.00           O  
ATOM    446  CB  GLU A  29      25.230  27.773  -3.787  1.00  0.00           C  
ATOM    447  CG  GLU A  29      26.616  27.343  -3.333  1.00  0.00           C  
ATOM    448  CD  GLU A  29      27.719  28.089  -4.032  1.00  0.00           C  
ATOM    449  OE1 GLU A  29      27.427  28.827  -4.942  1.00  0.00           O  
ATOM    450  OE2 GLU A  29      28.854  27.920  -3.656  1.00  0.00           O  
ATOM    451  H   GLU A  29      24.702  25.297  -4.362  1.00  0.00           H  
ATOM    452  HA  GLU A  29      24.242  26.960  -2.074  1.00  0.00           H  
ATOM    453 1HB  GLU A  29      25.186  27.671  -4.872  1.00  0.00           H  
ATOM    454 2HB  GLU A  29      25.114  28.832  -3.554  1.00  0.00           H  
ATOM    455 1HG  GLU A  29      26.705  27.510  -2.260  1.00  0.00           H  
ATOM    456 2HG  GLU A  29      26.732  26.275  -3.517  1.00  0.00           H  
ATOM    457  N   VAL A  30      22.173  27.370  -4.642  1.00  0.00           N  
ATOM    458  CA  VAL A  30      20.868  27.975  -5.040  1.00  0.00           C  
ATOM    459  C   VAL A  30      19.784  27.488  -4.079  1.00  0.00           C  
ATOM    460  O   VAL A  30      19.028  28.327  -3.515  1.00  0.00           O  
ATOM    461  CB  VAL A  30      20.488  27.589  -6.482  1.00  0.00           C  
ATOM    462  CG1 VAL A  30      19.071  28.042  -6.798  1.00  0.00           C  
ATOM    463  CG2 VAL A  30      21.481  28.199  -7.460  1.00  0.00           C  
ATOM    464  H   VAL A  30      22.636  26.737  -5.277  1.00  0.00           H  
ATOM    465  HA  VAL A  30      20.960  29.060  -4.991  1.00  0.00           H  
ATOM    466  HB  VAL A  30      20.506  26.503  -6.574  1.00  0.00           H  
ATOM    467 1HG1 VAL A  30      18.818  27.761  -7.821  1.00  0.00           H  
ATOM    468 2HG1 VAL A  30      18.374  27.566  -6.109  1.00  0.00           H  
ATOM    469 3HG1 VAL A  30      19.003  29.125  -6.693  1.00  0.00           H  
ATOM    470 1HG2 VAL A  30      21.206  27.921  -8.477  1.00  0.00           H  
ATOM    471 2HG2 VAL A  30      21.467  29.284  -7.363  1.00  0.00           H  
ATOM    472 3HG2 VAL A  30      22.482  27.828  -7.241  1.00  0.00           H  
ATOM    473  N   GLU A  31      19.711  26.193  -3.813  1.00  0.00           N  
ATOM    474  CA  GLU A  31      18.680  25.663  -2.902  1.00  0.00           C  
ATOM    475  C   GLU A  31      18.900  26.226  -1.496  1.00  0.00           C  
ATOM    476  O   GLU A  31      17.902  26.550  -0.820  1.00  0.00           O  
ATOM    477  CB  GLU A  31      18.714  24.133  -2.866  1.00  0.00           C  
ATOM    478  CG  GLU A  31      18.250  23.465  -4.152  1.00  0.00           C  
ATOM    479  CD  GLU A  31      18.649  22.017  -4.235  1.00  0.00           C  
ATOM    480  OE1 GLU A  31      19.788  21.718  -3.970  1.00  0.00           O  
ATOM    481  OE2 GLU A  31      17.811  21.209  -4.563  1.00  0.00           O  
ATOM    482  H   GLU A  31      20.368  25.555  -4.239  1.00  0.00           H  
ATOM    483  HA  GLU A  31      17.701  25.978  -3.266  1.00  0.00           H  
ATOM    484 1HB  GLU A  31      19.729  23.797  -2.660  1.00  0.00           H  
ATOM    485 2HB  GLU A  31      18.079  23.775  -2.055  1.00  0.00           H  
ATOM    486 1HG  GLU A  31      17.165  23.535  -4.216  1.00  0.00           H  
ATOM    487 2HG  GLU A  31      18.673  24.001  -5.001  1.00  0.00           H  
ATOM    488  N   MET A  32      20.129  26.307  -1.030  1.00  0.00           N  
ATOM    489  CA  MET A  32      20.354  26.855   0.328  1.00  0.00           C  
ATOM    490  C   MET A  32      19.907  28.311   0.376  1.00  0.00           C  
ATOM    491  O   MET A  32      19.333  28.751   1.390  1.00  0.00           O  
ATOM    492  CB  MET A  32      21.823  26.733   0.730  1.00  0.00           C  
ATOM    493  CG  MET A  32      22.277  25.313   1.036  1.00  0.00           C  
ATOM    494  SD  MET A  32      21.464  24.622   2.490  1.00  0.00           S  
ATOM    495  CE  MET A  32      22.155  25.648   3.784  1.00  0.00           C  
ATOM    496  H   MET A  32      20.923  26.005  -1.576  1.00  0.00           H  
ATOM    497  HA  MET A  32      19.755  26.281   1.035  1.00  0.00           H  
ATOM    498 1HB  MET A  32      22.452  27.119  -0.071  1.00  0.00           H  
ATOM    499 2HB  MET A  32      22.010  27.343   1.615  1.00  0.00           H  
ATOM    500 1HG  MET A  32      22.062  24.671   0.183  1.00  0.00           H  
ATOM    501 2HG  MET A  32      23.353  25.304   1.207  1.00  0.00           H  
ATOM    502 1HE  MET A  32      21.747  25.342   4.748  1.00  0.00           H  
ATOM    503 2HE  MET A  32      23.240  25.537   3.796  1.00  0.00           H  
ATOM    504 3HE  MET A  32      21.899  26.692   3.597  1.00  0.00           H  
ATOM    505  N   ASP A  33      20.238  29.106  -0.639  1.00  0.00           N  
ATOM    506  CA  ASP A  33      19.873  30.532  -0.606  1.00  0.00           C  
ATOM    507  C   ASP A  33      18.359  30.695  -0.531  1.00  0.00           C  
ATOM    508  O   ASP A  33      17.876  31.580   0.235  1.00  0.00           O  
ATOM    509  CB  ASP A  33      20.463  31.266  -1.812  1.00  0.00           C  
ATOM    510  CG  ASP A  33      21.948  31.516  -1.655  1.00  0.00           C  
ATOM    511  OD1 ASP A  33      22.486  31.338  -0.543  1.00  0.00           O  
ATOM    512  OD2 ASP A  33      22.544  31.968  -2.654  1.00  0.00           O  
ATOM    513  H   ASP A  33      20.740  28.745  -1.439  1.00  0.00           H  
ATOM    514  HA  ASP A  33      20.318  30.983   0.282  1.00  0.00           H  
ATOM    515 1HB  ASP A  33      20.294  30.678  -2.714  1.00  0.00           H  
ATOM    516 2HB  ASP A  33      19.953  32.221  -1.942  1.00  0.00           H  
ATOM    517  N   HIS A  34      17.596  29.838  -1.201  1.00  0.00           N  
ATOM    518  CA  HIS A  34      16.121  29.947  -1.140  1.00  0.00           C  
ATOM    519  C   HIS A  34      15.649  29.651   0.295  1.00  0.00           C  
ATOM    520  O   HIS A  34      14.654  30.226   0.767  1.00  0.00           O  
ATOM    521  CB  HIS A  34      15.449  28.983  -2.123  1.00  0.00           C  
ATOM    522  CG  HIS A  34      15.469  29.461  -3.542  1.00  0.00           C  
ATOM    523  ND1 HIS A  34      14.789  30.587  -3.957  1.00  0.00           N  
ATOM    524  CD2 HIS A  34      16.085  28.967  -4.641  1.00  0.00           C  
ATOM    525  CE1 HIS A  34      14.987  30.764  -5.252  1.00  0.00           C  
ATOM    526  NE2 HIS A  34      15.770  29.795  -5.690  1.00  0.00           N  
ATOM    527  H   HIS A  34      18.013  29.104  -1.757  1.00  0.00           H  
ATOM    528  HA  HIS A  34      15.819  30.959  -1.409  1.00  0.00           H  
ATOM    529 1HB  HIS A  34      15.948  28.015  -2.083  1.00  0.00           H  
ATOM    530 2HB  HIS A  34      14.411  28.829  -1.830  1.00  0.00           H  
ATOM    531  HD2 HIS A  34      16.714  28.077  -4.686  1.00  0.00           H  
ATOM    532  HE1 HIS A  34      14.575  31.573  -5.855  1.00  0.00           H  
ATOM    533  HE2 HIS A  34      16.088  29.677  -6.641  1.00  0.00           H  
ATOM    534  N   TYR A  35      16.277  28.711   0.967  1.00  0.00           N  
ATOM    535  CA  TYR A  35      15.918  28.377   2.360  1.00  0.00           C  
ATOM    536  C   TYR A  35      16.470  29.402   3.333  1.00  0.00           C  
ATOM    537  O   TYR A  35      15.852  29.682   4.367  1.00  0.00           O  
ATOM    538  CB  TYR A  35      16.424  26.982   2.732  1.00  0.00           C  
ATOM    539  CG  TYR A  35      15.599  25.857   2.147  1.00  0.00           C  
ATOM    540  CD1 TYR A  35      16.182  24.950   1.274  1.00  0.00           C  
ATOM    541  CD2 TYR A  35      14.259  25.733   2.483  1.00  0.00           C  
ATOM    542  CE1 TYR A  35      15.429  23.923   0.740  1.00  0.00           C  
ATOM    543  CE2 TYR A  35      13.506  24.706   1.948  1.00  0.00           C  
ATOM    544  CZ  TYR A  35      14.086  23.804   1.080  1.00  0.00           C  
ATOM    545  OH  TYR A  35      13.336  22.781   0.548  1.00  0.00           O  
ATOM    546  H   TYR A  35      17.025  28.203   0.516  1.00  0.00           H  
ATOM    547  HA  TYR A  35      14.832  28.386   2.449  1.00  0.00           H  
ATOM    548 1HB  TYR A  35      17.453  26.864   2.389  1.00  0.00           H  
ATOM    549 2HB  TYR A  35      16.426  26.873   3.817  1.00  0.00           H  
ATOM    550  HD1 TYR A  35      17.236  25.048   1.011  1.00  0.00           H  
ATOM    551  HD2 TYR A  35      13.800  26.446   3.168  1.00  0.00           H  
ATOM    552  HE1 TYR A  35      15.887  23.211   0.054  1.00  0.00           H  
ATOM    553  HE2 TYR A  35      12.452  24.608   2.212  1.00  0.00           H  
ATOM    554  HH  TYR A  35      13.919  22.132   0.148  1.00  0.00           H  
ATOM    555  N   ARG A  36      17.630  30.012   3.020  1.00  0.00           N  
ATOM    556  CA  ARG A  36      18.227  31.044   3.917  1.00  0.00           C  
ATOM    557  C   ARG A  36      17.461  32.363   3.895  1.00  0.00           C  
ATOM    558  O   ARG A  36      17.251  32.945   4.979  1.00  0.00           O  
ATOM    559  CB  ARG A  36      19.667  31.351   3.477  1.00  0.00           C  
ATOM    560  CG  ARG A  36      20.678  30.273   3.787  1.00  0.00           C  
ATOM    561  CD  ARG A  36      21.963  30.534   3.059  1.00  0.00           C  
ATOM    562  NE  ARG A  36      23.008  29.600   3.440  1.00  0.00           N  
ATOM    563  CZ  ARG A  36      24.009  29.217   2.646  1.00  0.00           C  
ATOM    564  NH1 ARG A  36      24.106  29.634   1.403  1.00  0.00           N  
ATOM    565  NH2 ARG A  36      24.910  28.390   3.116  1.00  0.00           N  
ATOM    566  H   ARG A  36      18.106  29.770   2.164  1.00  0.00           H  
ATOM    567  HA  ARG A  36      18.208  30.666   4.940  1.00  0.00           H  
ATOM    568 1HB  ARG A  36      19.688  31.520   2.402  1.00  0.00           H  
ATOM    569 2HB  ARG A  36      20.007  32.267   3.959  1.00  0.00           H  
ATOM    570 1HG  ARG A  36      20.875  30.256   4.859  1.00  0.00           H  
ATOM    571 2HG  ARG A  36      20.285  29.304   3.476  1.00  0.00           H  
ATOM    572 1HD  ARG A  36      21.799  30.439   1.985  1.00  0.00           H  
ATOM    573 2HD  ARG A  36      22.311  31.541   3.285  1.00  0.00           H  
ATOM    574  HE  ARG A  36      22.975  29.213   4.374  1.00  0.00           H  
ATOM    575 1HH1 ARG A  36      23.412  30.264   1.025  1.00  0.00           H  
ATOM    576 2HH1 ARG A  36      24.875  29.326   0.825  1.00  0.00           H  
ATOM    577 1HH2 ARG A  36      24.841  28.055   4.067  1.00  0.00           H  
ATOM    578 2HH2 ARG A  36      25.673  28.090   2.530  1.00  0.00           H  
ATOM    579  N   GLU A  37      17.007  32.789   2.731  1.00  0.00           N  
ATOM    580  CA  GLU A  37      16.364  34.130   2.532  1.00  0.00           C  
ATOM    581  C   GLU A  37      15.408  34.465   3.688  1.00  0.00           C  
ATOM    582  O   GLU A  37      15.520  35.519   4.334  1.00  0.00           O  
ATOM    583  CB  GLU A  37      15.597  34.176   1.208  1.00  0.00           C  
ATOM    584  CG  GLU A  37      14.849  35.478   0.959  1.00  0.00           C  
ATOM    585  CD  GLU A  37      14.161  35.511  -0.377  1.00  0.00           C  
ATOM    586  OE1 GLU A  37      14.300  34.568  -1.119  1.00  0.00           O  
ATOM    587  OE2 GLU A  37      13.496  36.481  -0.656  1.00  0.00           O  
ATOM    588  H   GLU A  37      17.103  32.166   1.942  1.00  0.00           H  
ATOM    589  HA  GLU A  37      17.147  34.889   2.503  1.00  0.00           H  
ATOM    590 1HB  GLU A  37      16.290  34.024   0.381  1.00  0.00           H  
ATOM    591 2HB  GLU A  37      14.871  33.363   1.180  1.00  0.00           H  
ATOM    592 1HG  GLU A  37      14.103  35.612   1.742  1.00  0.00           H  
ATOM    593 2HG  GLU A  37      15.553  36.306   1.021  1.00  0.00           H  
ATOM    594  N   PRO A  38      14.386  33.646   4.023  1.00  0.00           N  
ATOM    595  CA  PRO A  38      13.440  34.033   5.083  1.00  0.00           C  
ATOM    596  C   PRO A  38      14.025  34.115   6.480  1.00  0.00           C  
ATOM    597  O   PRO A  38      13.377  34.674   7.362  1.00  0.00           O  
ATOM    598  CB  PRO A  38      12.391  32.920   5.004  1.00  0.00           C  
ATOM    599  CG  PRO A  38      13.125  31.768   4.408  1.00  0.00           C  
ATOM    600  CD  PRO A  38      14.020  32.390   3.370  1.00  0.00           C  
ATOM    601  HA  PRO A  38      13.003  35.013   4.837  1.00  0.00           H  
ATOM    602 1HB  PRO A  38      11.996  32.702   6.007  1.00  0.00           H  
ATOM    603 2HB  PRO A  38      11.540  33.248   4.388  1.00  0.00           H  
ATOM    604 1HG  PRO A  38      13.687  31.233   5.186  1.00  0.00           H  
ATOM    605 2HG  PRO A  38      12.414  31.046   3.977  1.00  0.00           H  
ATOM    606 1HD  PRO A  38      14.890  31.739   3.197  1.00  0.00           H  
ATOM    607 2HD  PRO A  38      13.454  32.537   2.437  1.00  0.00           H  
ATOM    608  N   PHE A  39      15.216  33.560   6.687  1.00  0.00           N  
ATOM    609  CA  PHE A  39      15.838  33.517   8.016  1.00  0.00           C  
ATOM    610  C   PHE A  39      17.185  34.248   8.018  1.00  0.00           C  
ATOM    611  O   PHE A  39      18.003  34.029   8.912  1.00  0.00           O  
ATOM    612  CB  PHE A  39      16.037  32.069   8.468  1.00  0.00           C  
ATOM    613  CG  PHE A  39      14.757  31.293   8.597  1.00  0.00           C  
ATOM    614  CD1 PHE A  39      14.452  30.276   7.704  1.00  0.00           C  
ATOM    615  CD2 PHE A  39      13.855  31.577   9.611  1.00  0.00           C  
ATOM    616  CE1 PHE A  39      13.275  29.562   7.822  1.00  0.00           C  
ATOM    617  CE2 PHE A  39      12.679  30.864   9.732  1.00  0.00           C  
ATOM    618  CZ  PHE A  39      12.389  29.855   8.836  1.00  0.00           C  
ATOM    619  H   PHE A  39      15.706  33.156   5.902  1.00  0.00           H  
ATOM    620  HA  PHE A  39      15.175  34.015   8.725  1.00  0.00           H  
ATOM    621 1HB  PHE A  39      16.678  31.551   7.756  1.00  0.00           H  
ATOM    622 2HB  PHE A  39      16.542  32.055   9.433  1.00  0.00           H  
ATOM    623  HD1 PHE A  39      15.154  30.043   6.902  1.00  0.00           H  
ATOM    624  HD2 PHE A  39      14.085  32.375  10.319  1.00  0.00           H  
ATOM    625  HE1 PHE A  39      13.048  28.766   7.113  1.00  0.00           H  
ATOM    626  HE2 PHE A  39      11.979  31.097  10.534  1.00  0.00           H  
ATOM    627  HZ  PHE A  39      11.460  29.293   8.929  1.00  0.00           H  
ATOM    628  N   LEU A  40      17.394  35.152   7.059  1.00  0.00           N  
ATOM    629  CA  LEU A  40      18.642  35.948   7.053  1.00  0.00           C  
ATOM    630  C   LEU A  40      18.704  36.875   8.266  1.00  0.00           C  
ATOM    631  O   LEU A  40      19.808  37.051   8.806  1.00  0.00           O  
ATOM    632  CB  LEU A  40      18.745  36.779   5.767  1.00  0.00           C  
ATOM    633  CG  LEU A  40      18.979  35.983   4.477  1.00  0.00           C  
ATOM    634  CD1 LEU A  40      18.902  36.920   3.280  1.00  0.00           C  
ATOM    635  CD2 LEU A  40      20.334  35.293   4.546  1.00  0.00           C  
ATOM    636  H   LEU A  40      16.711  35.304   6.330  1.00  0.00           H  
ATOM    637  HA  LEU A  40      19.489  35.264   7.093  1.00  0.00           H  
ATOM    638 1HB  LEU A  40      17.822  37.344   5.644  1.00  0.00           H  
ATOM    639 2HB  LEU A  40      19.567  37.486   5.875  1.00  0.00           H  
ATOM    640  HG  LEU A  40      18.196  35.233   4.365  1.00  0.00           H  
ATOM    641 1HD1 LEU A  40      19.069  36.354   2.363  1.00  0.00           H  
ATOM    642 2HD1 LEU A  40      17.917  37.385   3.244  1.00  0.00           H  
ATOM    643 3HD1 LEU A  40      19.665  37.692   3.373  1.00  0.00           H  
ATOM    644 1HD2 LEU A  40      20.500  34.726   3.629  1.00  0.00           H  
ATOM    645 2HD2 LEU A  40      21.118  36.042   4.657  1.00  0.00           H  
ATOM    646 3HD2 LEU A  40      20.355  34.616   5.400  1.00  0.00           H  
ATOM    647  N   ASN A  41      17.574  37.417   8.679  1.00  0.00           N  
ATOM    648  CA  ASN A  41      17.496  38.308   9.861  1.00  0.00           C  
ATOM    649  C   ASN A  41      17.296  37.483  11.129  1.00  0.00           C  
ATOM    650  O   ASN A  41      16.301  36.763  11.233  1.00  0.00           O  
ATOM    651  CB  ASN A  41      16.383  39.329   9.709  1.00  0.00           C  
ATOM    652  CG  ASN A  41      16.443  40.410  10.752  1.00  0.00           C  
ATOM    653  OD1 ASN A  41      16.790  40.153  11.911  1.00  0.00           O  
ATOM    654  ND2 ASN A  41      16.111  41.614  10.364  1.00  0.00           N  
ATOM    655  H   ASN A  41      16.731  37.210   8.163  1.00  0.00           H  
ATOM    656  HA  ASN A  41      18.442  38.845   9.953  1.00  0.00           H  
ATOM    657 1HB  ASN A  41      16.444  39.789   8.722  1.00  0.00           H  
ATOM    658 2HB  ASN A  41      15.418  38.827   9.777  1.00  0.00           H  
ATOM    659 1HD2 ASN A  41      16.132  42.373  11.016  1.00  0.00           H  
ATOM    660 2HD2 ASN A  41      15.836  41.777   9.417  1.00  0.00           H  
ATOM    661  N   PRO A  42      18.213  37.551  12.117  1.00  0.00           N  
ATOM    662  CA  PRO A  42      18.087  36.732  13.328  1.00  0.00           C  
ATOM    663  C   PRO A  42      16.736  36.798  14.041  1.00  0.00           C  
ATOM    664  O   PRO A  42      16.346  35.730  14.557  1.00  0.00           O  
ATOM    665  CB  PRO A  42      19.196  37.257  14.249  1.00  0.00           C  
ATOM    666  CG  PRO A  42      20.262  37.724  13.288  1.00  0.00           C  
ATOM    667  CD  PRO A  42      19.501  38.322  12.129  1.00  0.00           C  
ATOM    668  HA  PRO A  42      18.282  35.680  13.074  1.00  0.00           H  
ATOM    669 1HB  PRO A  42      18.805  38.062  14.888  1.00  0.00           H  
ATOM    670 2HB  PRO A  42      19.539  36.453  14.919  1.00  0.00           H  
ATOM    671 1HG  PRO A  42      20.922  38.454  13.778  1.00  0.00           H  
ATOM    672 2HG  PRO A  42      20.894  36.878  12.981  1.00  0.00           H  
ATOM    673 1HD  PRO A  42      19.322  39.390  12.321  1.00  0.00           H  
ATOM    674 2HD  PRO A  42      20.077  38.186  11.203  1.00  0.00           H  
ATOM    675  N   VAL A  43      16.024  37.916  13.941  1.00  0.00           N  
ATOM    676  CA  VAL A  43      14.754  38.108  14.697  1.00  0.00           C  
ATOM    677  C   VAL A  43      13.710  37.181  14.103  1.00  0.00           C  
ATOM    678  O   VAL A  43      12.771  36.905  14.818  1.00  0.00           O  
ATOM    679  CB  VAL A  43      14.258  39.564  14.618  1.00  0.00           C  
ATOM    680  CG1 VAL A  43      15.359  40.525  15.041  1.00  0.00           C  
ATOM    681  CG2 VAL A  43      13.785  39.873  13.206  1.00  0.00           C  
ATOM    682  H   VAL A  43      16.352  38.654  13.336  1.00  0.00           H  
ATOM    683  HA  VAL A  43      14.936  37.870  15.746  1.00  0.00           H  
ATOM    684  HB  VAL A  43      13.431  39.695  15.316  1.00  0.00           H  
ATOM    685 1HG1 VAL A  43      14.991  41.550  14.979  1.00  0.00           H  
ATOM    686 2HG1 VAL A  43      15.657  40.309  16.066  1.00  0.00           H  
ATOM    687 3HG1 VAL A  43      16.218  40.408  14.380  1.00  0.00           H  
ATOM    688 1HG2 VAL A  43      13.435  40.904  13.157  1.00  0.00           H  
ATOM    689 2HG2 VAL A  43      14.611  39.736  12.507  1.00  0.00           H  
ATOM    690 3HG2 VAL A  43      12.970  39.200  12.939  1.00  0.00           H  
ATOM    691  N   ASP A  44      13.884  36.705  12.857  1.00  0.00           N  
ATOM    692  CA  ASP A  44      12.894  35.869  12.173  1.00  0.00           C  
ATOM    693  C   ASP A  44      13.137  34.372  12.442  1.00  0.00           C  
ATOM    694  O   ASP A  44      12.329  33.533  11.970  1.00  0.00           O  
ATOM    695  CB  ASP A  44      12.924  36.136  10.667  1.00  0.00           C  
ATOM    696  CG  ASP A  44      12.448  37.536  10.303  1.00  0.00           C  
ATOM    697  OD1 ASP A  44      11.776  38.140  11.105  1.00  0.00           O  
ATOM    698  OD2 ASP A  44      12.760  37.987   9.227  1.00  0.00           O  
ATOM    699  H   ASP A  44      14.743  36.940  12.381  1.00  0.00           H  
ATOM    700  HA  ASP A  44      11.905  36.123  12.555  1.00  0.00           H  
ATOM    701 1HB  ASP A  44      13.940  36.005  10.294  1.00  0.00           H  
ATOM    702 2HB  ASP A  44      12.292  35.409  10.156  1.00  0.00           H  
ATOM    703  N   ARG A  45      14.135  34.024  13.260  1.00  0.00           N  
ATOM    704  CA  ARG A  45      14.496  32.614  13.504  1.00  0.00           C  
ATOM    705  C   ARG A  45      13.721  32.003  14.682  1.00  0.00           C  
ATOM    706  O   ARG A  45      13.936  30.823  14.989  1.00  0.00           O  
ATOM    707  CB  ARG A  45      16.011  32.499  13.699  1.00  0.00           C  
ATOM    708  CG  ARG A  45      16.742  32.868  12.414  1.00  0.00           C  
ATOM    709  CD  ARG A  45      18.237  32.923  12.579  1.00  0.00           C  
ATOM    710  NE  ARG A  45      18.854  33.451  11.380  1.00  0.00           N  
ATOM    711  CZ  ARG A  45      20.069  33.995  11.321  1.00  0.00           C  
ATOM    712  NH1 ARG A  45      20.796  34.156  12.411  1.00  0.00           N  
ATOM    713  NH2 ARG A  45      20.518  34.483  10.169  1.00  0.00           N  
ATOM    714  H   ARG A  45      14.657  34.754  13.726  1.00  0.00           H  
ATOM    715  HA  ARG A  45      14.255  32.036  12.611  1.00  0.00           H  
ATOM    716 1HB  ARG A  45      16.325  33.158  14.507  1.00  0.00           H  
ATOM    717 2HB  ARG A  45      16.264  31.480  13.990  1.00  0.00           H  
ATOM    718 1HG  ARG A  45      16.522  32.127  11.644  1.00  0.00           H  
ATOM    719 2HG  ARG A  45      16.411  33.851  12.077  1.00  0.00           H  
ATOM    720 1HD  ARG A  45      18.486  33.568  13.422  1.00  0.00           H  
ATOM    721 2HD  ARG A  45      18.620  31.921  12.766  1.00  0.00           H  
ATOM    722  HE  ARG A  45      18.324  33.405  10.520  1.00  0.00           H  
ATOM    723 1HH1 ARG A  45      20.433  33.866  13.308  1.00  0.00           H  
ATOM    724 2HH1 ARG A  45      21.714  34.569  12.347  1.00  0.00           H  
ATOM    725 1HH2 ARG A  45      19.938  34.440   9.342  1.00  0.00           H  
ATOM    726 2HH2 ARG A  45      21.438  34.895  10.120  1.00  0.00           H  
ATOM    727  N   GLU A  46      12.832  32.750  15.311  1.00  0.00           N  
ATOM    728  CA  GLU A  46      12.060  32.219  16.474  1.00  0.00           C  
ATOM    729  C   GLU A  46      11.253  30.970  16.125  1.00  0.00           C  
ATOM    730  O   GLU A  46      11.230  30.026  16.943  1.00  0.00           O  
ATOM    731  CB  GLU A  46      11.111  33.288  17.020  1.00  0.00           C  
ATOM    732  CG  GLU A  46      10.483  32.944  18.363  1.00  0.00           C  
ATOM    733  CD  GLU A  46      11.473  32.960  19.493  1.00  0.00           C  
ATOM    734  OE1 GLU A  46      12.510  33.560  19.341  1.00  0.00           O  
ATOM    735  OE2 GLU A  46      11.193  32.372  20.511  1.00  0.00           O  
ATOM    736  H   GLU A  46      12.668  33.697  15.003  1.00  0.00           H  
ATOM    737  HA  GLU A  46      12.764  31.943  17.259  1.00  0.00           H  
ATOM    738 1HB  GLU A  46      11.650  34.229  17.133  1.00  0.00           H  
ATOM    739 2HB  GLU A  46      10.304  33.457  16.306  1.00  0.00           H  
ATOM    740 1HG  GLU A  46       9.693  33.664  18.577  1.00  0.00           H  
ATOM    741 2HG  GLU A  46      10.029  31.956  18.297  1.00  0.00           H  
ATOM    742  N   PRO A  47      10.628  30.852  14.923  1.00  0.00           N  
ATOM    743  CA  PRO A  47       9.936  29.611  14.613  1.00  0.00           C  
ATOM    744  C   PRO A  47      10.862  28.407  14.640  1.00  0.00           C  
ATOM    745  O   PRO A  47      10.422  27.272  14.840  1.00  0.00           O  
ATOM    746  CB  PRO A  47       9.396  29.871  13.203  1.00  0.00           C  
ATOM    747  CG  PRO A  47       9.287  31.355  13.120  1.00  0.00           C  
ATOM    748  CD  PRO A  47      10.486  31.861  13.879  1.00  0.00           C  
ATOM    749  HA  PRO A  47       9.115  29.467  15.331  1.00  0.00           H  
ATOM    750 1HB  PRO A  47      10.084  29.451  12.454  1.00  0.00           H  
ATOM    751 2HB  PRO A  47       8.429  29.364  13.071  1.00  0.00           H  
ATOM    752 1HG  PRO A  47       9.284  31.677  12.069  1.00  0.00           H  
ATOM    753 2HG  PRO A  47       8.336  31.691  13.559  1.00  0.00           H  
ATOM    754 1HD  PRO A  47      11.358  31.889  13.210  1.00  0.00           H  
ATOM    755 2HD  PRO A  47      10.271  32.863  14.279  1.00  0.00           H  
ATOM    756  N   LEU A  48      12.150  28.641  14.436  1.00  0.00           N  
ATOM    757  CA  LEU A  48      13.123  27.537  14.345  1.00  0.00           C  
ATOM    758  C   LEU A  48      13.438  27.009  15.742  1.00  0.00           C  
ATOM    759  O   LEU A  48      13.628  25.796  15.924  1.00  0.00           O  
ATOM    760  CB  LEU A  48      14.414  28.003  13.661  1.00  0.00           C  
ATOM    761  CG  LEU A  48      14.259  28.506  12.220  1.00  0.00           C  
ATOM    762  CD1 LEU A  48      15.584  29.077  11.735  1.00  0.00           C  
ATOM    763  CD2 LEU A  48      13.798  27.362  11.329  1.00  0.00           C  
ATOM    764  H   LEU A  48      12.475  29.592  14.340  1.00  0.00           H  
ATOM    765  HA  LEU A  48      12.685  26.738  13.748  1.00  0.00           H  
ATOM    766 1HB  LEU A  48      14.847  28.811  14.249  1.00  0.00           H  
ATOM    767 2HB  LEU A  48      15.120  27.173  13.647  1.00  0.00           H  
ATOM    768  HG  LEU A  48      13.520  29.308  12.192  1.00  0.00           H  
ATOM    769 1HD1 LEU A  48      15.474  29.435  10.711  1.00  0.00           H  
ATOM    770 2HD1 LEU A  48      15.880  29.906  12.378  1.00  0.00           H  
ATOM    771 3HD1 LEU A  48      16.348  28.302  11.768  1.00  0.00           H  
ATOM    772 1HD2 LEU A  48      13.687  27.720  10.305  1.00  0.00           H  
ATOM    773 2HD2 LEU A  48      14.537  26.560  11.355  1.00  0.00           H  
ATOM    774 3HD2 LEU A  48      12.840  26.985  11.688  1.00  0.00           H  
ATOM    775  N   TRP A  49      13.581  27.937  16.714  1.00  0.00           N  
ATOM    776  CA  TRP A  49      13.800  27.605  18.132  1.00  0.00           C  
ATOM    777  C   TRP A  49      12.555  26.957  18.738  1.00  0.00           C  
ATOM    778  O   TRP A  49      12.638  25.967  19.447  1.00  0.00           O  
ATOM    779  CB  TRP A  49      14.164  28.858  18.929  1.00  0.00           C  
ATOM    780  CG  TRP A  49      14.373  28.598  20.391  1.00  0.00           C  
ATOM    781  CD1 TRP A  49      15.520  28.165  20.986  1.00  0.00           C  
ATOM    782  CD2 TRP A  49      13.403  28.756  21.455  1.00  0.00           C  
ATOM    783  NE1 TRP A  49      15.332  28.041  22.340  1.00  0.00           N  
ATOM    784  CE2 TRP A  49      14.043  28.399  22.645  1.00  0.00           C  
ATOM    785  CE3 TRP A  49      12.065  29.165  21.492  1.00  0.00           C  
ATOM    786  CZ2 TRP A  49      13.392  28.436  23.868  1.00  0.00           C  
ATOM    787  CZ3 TRP A  49      11.411  29.203  22.718  1.00  0.00           C  
ATOM    788  CH2 TRP A  49      12.059  28.848  23.875  1.00  0.00           C  
ATOM    789  H   TRP A  49      13.530  28.907  16.438  1.00  0.00           H  
ATOM    790  HA  TRP A  49      14.628  26.899  18.198  1.00  0.00           H  
ATOM    791 1HB  TRP A  49      15.078  29.294  18.525  1.00  0.00           H  
ATOM    792 2HB  TRP A  49      13.373  29.600  18.823  1.00  0.00           H  
ATOM    793  HD1 TRP A  49      16.449  27.949  20.463  1.00  0.00           H  
ATOM    794  HE1 TRP A  49      16.028  27.735  23.005  1.00  0.00           H  
ATOM    795  HE3 TRP A  49      11.547  29.450  20.577  1.00  0.00           H  
ATOM    796  HZ2 TRP A  49      13.888  28.158  24.798  1.00  0.00           H  
ATOM    797  HZ3 TRP A  49      10.369  29.521  22.739  1.00  0.00           H  
ATOM    798  HH2 TRP A  49      11.517  28.890  24.820  1.00  0.00           H  
ATOM    799  N   ARG A  50      11.381  27.481  18.421  1.00  0.00           N  
ATOM    800  CA  ARG A  50      10.138  26.911  19.018  1.00  0.00           C  
ATOM    801  C   ARG A  50       9.913  25.527  18.449  1.00  0.00           C  
ATOM    802  O   ARG A  50       9.592  24.595  19.190  1.00  0.00           O  
ATOM    803  CB  ARG A  50       8.922  27.778  18.730  1.00  0.00           C  
ATOM    804  CG  ARG A  50       7.621  27.277  19.337  1.00  0.00           C  
ATOM    805  CD  ARG A  50       7.643  27.350  20.820  1.00  0.00           C  
ATOM    806  NE  ARG A  50       7.529  28.719  21.297  1.00  0.00           N  
ATOM    807  CZ  ARG A  50       7.717  29.102  22.575  1.00  0.00           C  
ATOM    808  NH1 ARG A  50       8.027  28.210  23.490  1.00  0.00           N  
ATOM    809  NH2 ARG A  50       7.590  30.375  22.909  1.00  0.00           N  
ATOM    810  H   ARG A  50      11.307  28.259  17.783  1.00  0.00           H  
ATOM    811  HA  ARG A  50      10.266  26.860  20.100  1.00  0.00           H  
ATOM    812 1HB  ARG A  50       9.095  28.785  19.107  1.00  0.00           H  
ATOM    813 2HB  ARG A  50       8.776  27.853  17.652  1.00  0.00           H  
ATOM    814 1HG  ARG A  50       6.792  27.887  18.976  1.00  0.00           H  
ATOM    815 2HG  ARG A  50       7.460  26.238  19.047  1.00  0.00           H  
ATOM    816 1HD  ARG A  50       6.809  26.778  21.225  1.00  0.00           H  
ATOM    817 2HD  ARG A  50       8.580  26.937  21.191  1.00  0.00           H  
ATOM    818  HE  ARG A  50       7.292  29.434  20.622  1.00  0.00           H  
ATOM    819 1HH1 ARG A  50       8.124  27.238  23.234  1.00  0.00           H  
ATOM    820 2HH1 ARG A  50       8.168  28.497  24.448  1.00  0.00           H  
ATOM    821 1HH2 ARG A  50       7.352  31.060  22.206  1.00  0.00           H  
ATOM    822 2HH2 ARG A  50       7.731  30.661  23.866  1.00  0.00           H  
ATOM    823  N   PHE A  51      10.161  25.331  17.149  1.00  0.00           N  
ATOM    824  CA  PHE A  51       9.777  24.052  16.553  1.00  0.00           C  
ATOM    825  C   PHE A  51      10.241  22.845  17.363  1.00  0.00           C  
ATOM    826  O   PHE A  51       9.433  21.975  17.687  1.00  0.00           O  
ATOM    827  CB  PHE A  51      10.340  23.949  15.135  1.00  0.00           C  
ATOM    828  CG  PHE A  51      10.260  22.567  14.550  1.00  0.00           C  
ATOM    829  CD1 PHE A  51       9.050  22.054  14.110  1.00  0.00           C  
ATOM    830  CD2 PHE A  51      11.395  21.779  14.439  1.00  0.00           C  
ATOM    831  CE1 PHE A  51       8.975  20.782  13.572  1.00  0.00           C  
ATOM    832  CE2 PHE A  51      11.324  20.509  13.901  1.00  0.00           C  
ATOM    833  CZ  PHE A  51      10.112  20.010  13.467  1.00  0.00           C  
ATOM    834  H   PHE A  51      10.601  26.031  16.569  1.00  0.00           H  
ATOM    835  HA  PHE A  51       8.688  24.005  16.507  1.00  0.00           H  
ATOM    836 1HB  PHE A  51       9.797  24.628  14.478  1.00  0.00           H  
ATOM    837 2HB  PHE A  51      11.384  24.259  15.134  1.00  0.00           H  
ATOM    838  HD1 PHE A  51       8.150  22.665  14.192  1.00  0.00           H  
ATOM    839  HD2 PHE A  51      12.353  22.172  14.782  1.00  0.00           H  
ATOM    840  HE1 PHE A  51       8.017  20.391  13.231  1.00  0.00           H  
ATOM    841  HE2 PHE A  51      12.224  19.899  13.819  1.00  0.00           H  
ATOM    842  HZ  PHE A  51      10.055  19.008  13.045  1.00  0.00           H  
ATOM    843  N   PRO A  52      11.535  22.670  17.689  1.00  0.00           N  
ATOM    844  CA  PRO A  52      11.920  21.397  18.314  1.00  0.00           C  
ATOM    845  C   PRO A  52      11.297  21.207  19.688  1.00  0.00           C  
ATOM    846  O   PRO A  52      11.312  20.113  20.236  1.00  0.00           O  
ATOM    847  CB  PRO A  52      13.445  21.511  18.408  1.00  0.00           C  
ATOM    848  CG  PRO A  52      13.705  22.978  18.358  1.00  0.00           C  
ATOM    849  CD  PRO A  52      12.682  23.507  17.388  1.00  0.00           C  
ATOM    850  HA  PRO A  52      11.626  20.567  17.654  1.00  0.00           H  
ATOM    851 1HB  PRO A  52      13.801  21.046  19.339  1.00  0.00           H  
ATOM    852 2HB  PRO A  52      13.915  20.966  17.576  1.00  0.00           H  
ATOM    853 1HG  PRO A  52      13.604  23.416  19.362  1.00  0.00           H  
ATOM    854 2HG  PRO A  52      14.738  23.170  18.031  1.00  0.00           H  
ATOM    855 1HD  PRO A  52      12.485  24.568  17.605  1.00  0.00           H  
ATOM    856 2HD  PRO A  52      13.052  23.383  16.360  1.00  0.00           H  
ATOM    857  N   ASN A  53      10.781  22.289  20.236  1.00  0.00           N  
ATOM    858  CA  ASN A  53      10.181  22.283  21.595  1.00  0.00           C  
ATOM    859  C   ASN A  53       8.668  22.047  21.526  1.00  0.00           C  
ATOM    860  O   ASN A  53       8.008  22.049  22.566  1.00  0.00           O  
ATOM    861  CB  ASN A  53      10.481  23.579  22.326  1.00  0.00           C  
ATOM    862  CG  ASN A  53      11.922  23.687  22.742  1.00  0.00           C  
ATOM    863  OD1 ASN A  53      12.357  23.032  23.696  1.00  0.00           O  
ATOM    864  ND2 ASN A  53      12.671  24.503  22.045  1.00  0.00           N  
ATOM    865  H   ASN A  53      10.796  23.150  19.709  1.00  0.00           H  
ATOM    866  HA  ASN A  53      10.617  21.459  22.162  1.00  0.00           H  
ATOM    867 1HB  ASN A  53      10.236  24.425  21.684  1.00  0.00           H  
ATOM    868 2HB  ASN A  53       9.853  23.649  23.214  1.00  0.00           H  
ATOM    869 1HD2 ASN A  53      13.638  24.615  22.276  1.00  0.00           H  
ATOM    870 2HD2 ASN A  53      12.278  25.013  21.281  1.00  0.00           H  
ATOM    871  N   GLU A  54       8.100  21.841  20.339  1.00  0.00           N  
ATOM    872  CA  GLU A  54       6.661  21.574  20.137  1.00  0.00           C  
ATOM    873  C   GLU A  54       6.417  20.153  19.562  1.00  0.00           C  
ATOM    874  O   GLU A  54       5.363  19.958  18.922  1.00  0.00           O  
ATOM    875  CB  GLU A  54       6.056  22.623  19.202  1.00  0.00           C  
ATOM    876  CG  GLU A  54       5.943  24.015  19.808  1.00  0.00           C  
ATOM    877  CD  GLU A  54       4.826  24.130  20.807  1.00  0.00           C  
ATOM    878  OE1 GLU A  54       3.695  23.932  20.430  1.00  0.00           O  
ATOM    879  OE2 GLU A  54       5.103  24.416  21.948  1.00  0.00           O  
ATOM    880  H   GLU A  54       8.712  21.876  19.536  1.00  0.00           H  
ATOM    881  HA  GLU A  54       6.159  21.633  21.103  1.00  0.00           H  
ATOM    882 1HB  GLU A  54       6.662  22.699  18.299  1.00  0.00           H  
ATOM    883 2HB  GLU A  54       5.057  22.308  18.900  1.00  0.00           H  
ATOM    884 1HG  GLU A  54       6.883  24.262  20.301  1.00  0.00           H  
ATOM    885 2HG  GLU A  54       5.785  24.736  19.008  1.00  0.00           H  
ATOM    886  N   LEU A  55       7.348  19.200  19.701  1.00  0.00           N  
ATOM    887  CA  LEU A  55       7.110  17.847  19.174  1.00  0.00           C  
ATOM    888  C   LEU A  55       6.735  16.917  20.310  1.00  0.00           C  
ATOM    889  O   LEU A  55       7.136  17.114  21.458  1.00  0.00           O  
ATOM    890  CB  LEU A  55       8.355  17.313  18.454  1.00  0.00           C  
ATOM    891  CG  LEU A  55       8.529  17.769  17.000  1.00  0.00           C  
ATOM    892  CD1 LEU A  55       8.797  19.268  16.966  1.00  0.00           C  
ATOM    893  CD2 LEU A  55       9.671  16.995  16.358  1.00  0.00           C  
ATOM    894  H   LEU A  55       8.222  19.401  20.168  1.00  0.00           H  
ATOM    895  HA  LEU A  55       6.291  17.895  18.457  1.00  0.00           H  
ATOM    896 1HB  LEU A  55       9.238  17.627  19.008  1.00  0.00           H  
ATOM    897 2HB  LEU A  55       8.317  16.224  18.457  1.00  0.00           H  
ATOM    898  HG  LEU A  55       7.608  17.583  16.447  1.00  0.00           H  
ATOM    899 1HD1 LEU A  55       8.921  19.592  15.933  1.00  0.00           H  
ATOM    900 2HD1 LEU A  55       7.956  19.798  17.414  1.00  0.00           H  
ATOM    901 3HD1 LEU A  55       9.705  19.487  17.526  1.00  0.00           H  
ATOM    902 1HD2 LEU A  55       9.795  17.319  15.324  1.00  0.00           H  
ATOM    903 2HD2 LEU A  55      10.593  17.182  16.910  1.00  0.00           H  
ATOM    904 3HD2 LEU A  55       9.445  15.929  16.380  1.00  0.00           H  
ATOM    905  N   PRO A  56       5.963  15.864  19.995  1.00  0.00           N  
ATOM    906  CA  PRO A  56       5.501  14.961  21.046  1.00  0.00           C  
ATOM    907  C   PRO A  56       6.587  13.973  21.461  1.00  0.00           C  
ATOM    908  O   PRO A  56       6.478  12.770  21.149  1.00  0.00           O  
ATOM    909  CB  PRO A  56       4.316  14.249  20.386  1.00  0.00           C  
ATOM    910  CG  PRO A  56       4.678  14.197  18.941  1.00  0.00           C  
ATOM    911  CD  PRO A  56       5.346  15.519  18.675  1.00  0.00           C  
ATOM    912  HA  PRO A  56       5.173  15.553  21.913  1.00  0.00           H  
ATOM    913 1HB  PRO A  56       4.182  13.251  20.829  1.00  0.00           H  
ATOM    914 2HB  PRO A  56       3.388  14.810  20.573  1.00  0.00           H  
ATOM    915 1HG  PRO A  56       5.341  13.341  18.747  1.00  0.00           H  
ATOM    916 2HG  PRO A  56       3.777  14.046  18.329  1.00  0.00           H  
ATOM    917 1HD  PRO A  56       6.111  15.394  17.894  1.00  0.00           H  
ATOM    918 2HD  PRO A  56       4.591  16.256  18.363  1.00  0.00           H  
ATOM    919  N   ILE A  57       7.650  14.498  22.048  1.00  0.00           N  
ATOM    920  CA  ILE A  57       8.866  13.686  22.324  1.00  0.00           C  
ATOM    921  C   ILE A  57       9.142  13.761  23.818  1.00  0.00           C  
ATOM    922  O   ILE A  57       9.156  14.868  24.385  1.00  0.00           O  
ATOM    923  CB  ILE A  57      10.093  14.184  21.539  1.00  0.00           C  
ATOM    924  CG1 ILE A  57       9.798  14.193  20.037  1.00  0.00           C  
ATOM    925  CG2 ILE A  57      11.305  13.317  21.841  1.00  0.00           C  
ATOM    926  CD1 ILE A  57      10.853  14.892  19.211  1.00  0.00           C  
ATOM    927  H   ILE A  57       7.637  15.472  22.315  1.00  0.00           H  
ATOM    928  HA  ILE A  57       8.672  12.658  22.020  1.00  0.00           H  
ATOM    929  HB  ILE A  57      10.314  15.212  21.823  1.00  0.00           H  
ATOM    930 1HG1 ILE A  57       9.707  13.168  19.678  1.00  0.00           H  
ATOM    931 2HG1 ILE A  57       8.842  14.687  19.856  1.00  0.00           H  
ATOM    932 1HG2 ILE A  57      12.163  13.682  21.277  1.00  0.00           H  
ATOM    933 2HG2 ILE A  57      11.527  13.360  22.907  1.00  0.00           H  
ATOM    934 3HG2 ILE A  57      11.096  12.286  21.556  1.00  0.00           H  
ATOM    935 1HD1 ILE A  57      10.573  14.858  18.158  1.00  0.00           H  
ATOM    936 2HD1 ILE A  57      10.935  15.932  19.531  1.00  0.00           H  
ATOM    937 3HD1 ILE A  57      11.811  14.394  19.348  1.00  0.00           H  
ATOM    938  N   ALA A  58       9.375  12.584  24.403  1.00  0.00           N  
ATOM    939  CA  ALA A  58       9.770  12.460  25.821  1.00  0.00           C  
ATOM    940  C   ALA A  58       8.651  13.015  26.707  1.00  0.00           C  
ATOM    941  O   ALA A  58       8.933  13.444  27.835  1.00  0.00           O  
ATOM    942  CB  ALA A  58      11.088  13.156  26.063  1.00  0.00           C  
ATOM    943  H   ALA A  58       9.277  11.747  23.845  1.00  0.00           H  
ATOM    944  HA  ALA A  58       9.909  11.402  26.042  1.00  0.00           H  
ATOM    945 1HB  ALA A  58      11.364  13.056  27.113  1.00  0.00           H  
ATOM    946 2HB  ALA A  58      11.858  12.702  25.440  1.00  0.00           H  
ATOM    947 3HB  ALA A  58      10.993  14.211  25.813  1.00  0.00           H  
ATOM    948  N   GLY A  59       7.409  13.036  26.191  1.00  0.00           N  
ATOM    949  CA  GLY A  59       6.205  13.381  26.950  1.00  0.00           C  
ATOM    950  C   GLY A  59       5.965  14.859  27.160  1.00  0.00           C  
ATOM    951  O   GLY A  59       5.023  15.225  27.866  1.00  0.00           O  
ATOM    952  H   GLY A  59       7.323  12.797  25.214  1.00  0.00           H  
ATOM    953 1HA  GLY A  59       5.327  12.977  26.444  1.00  0.00           H  
ATOM    954 2HA  GLY A  59       6.250  12.915  27.934  1.00  0.00           H  
ATOM    955  N   GLU A  60       6.781  15.719  26.552  1.00  0.00           N  
ATOM    956  CA  GLU A  60       6.693  17.174  26.796  1.00  0.00           C  
ATOM    957  C   GLU A  60       6.755  17.933  25.468  1.00  0.00           C  
ATOM    958  O   GLU A  60       7.556  17.625  24.595  1.00  0.00           O  
ATOM    959  CB  GLU A  60       7.821  17.643  27.718  1.00  0.00           C  
ATOM    960  CG  GLU A  60       7.755  19.116  28.094  1.00  0.00           C  
ATOM    961  CD  GLU A  60       8.880  19.541  28.996  1.00  0.00           C  
ATOM    962  OE1 GLU A  60       9.668  18.704  29.366  1.00  0.00           O  
ATOM    963  OE2 GLU A  60       8.952  20.704  29.315  1.00  0.00           O  
ATOM    964  H   GLU A  60       7.477  15.369  25.910  1.00  0.00           H  
ATOM    965  HA  GLU A  60       5.740  17.387  27.281  1.00  0.00           H  
ATOM    966 1HB  GLU A  60       7.802  17.061  28.640  1.00  0.00           H  
ATOM    967 2HB  GLU A  60       8.783  17.463  27.238  1.00  0.00           H  
ATOM    968 1HG  GLU A  60       7.788  19.714  27.184  1.00  0.00           H  
ATOM    969 2HG  GLU A  60       6.805  19.311  28.590  1.00  0.00           H  
ATOM    970  N   PRO A  61       5.882  18.935  25.270  1.00  0.00           N  
ATOM    971  CA  PRO A  61       4.793  19.312  26.173  1.00  0.00           C  
ATOM    972  C   PRO A  61       3.665  18.284  26.136  1.00  0.00           C  
ATOM    973  O   PRO A  61       3.460  17.624  25.116  1.00  0.00           O  
ATOM    974  CB  PRO A  61       4.340  20.667  25.620  1.00  0.00           C  
ATOM    975  CG  PRO A  61       4.605  20.572  24.156  1.00  0.00           C  
ATOM    976  CD  PRO A  61       5.881  19.780  24.057  1.00  0.00           C  
ATOM    977  HA  PRO A  61       5.189  19.416  27.194  1.00  0.00           H  
ATOM    978 1HB  PRO A  61       3.277  20.831  25.852  1.00  0.00           H  
ATOM    979 2HB  PRO A  61       4.904  21.478  26.104  1.00  0.00           H  
ATOM    980 1HG  PRO A  61       3.761  20.081  23.649  1.00  0.00           H  
ATOM    981 2HG  PRO A  61       4.696  21.578  23.721  1.00  0.00           H  
ATOM    982 1HD  PRO A  61       5.862  19.165  23.145  1.00  0.00           H  
ATOM    983 2HD  PRO A  61       6.740  20.467  24.045  1.00  0.00           H  
ATOM    984  N   ALA A  62       2.954  18.094  27.249  1.00  0.00           N  
ATOM    985  CA  ALA A  62       1.865  17.101  27.306  1.00  0.00           C  
ATOM    986  C   ALA A  62       0.782  17.424  26.271  1.00  0.00           C  
ATOM    987  O   ALA A  62       0.182  16.446  25.719  1.00  0.00           O  
ATOM    988  CB  ALA A  62       1.297  17.061  28.721  1.00  0.00           C  
ATOM    989  H   ALA A  62       3.164  18.642  28.071  1.00  0.00           H  
ATOM    990  HA  ALA A  62       2.285  16.124  27.067  1.00  0.00           H  
ATOM    991 1HB  ALA A  62       0.493  16.327  28.769  1.00  0.00           H  
ATOM    992 2HB  ALA A  62       2.086  16.781  29.421  1.00  0.00           H  
ATOM    993 3HB  ALA A  62       0.910  18.043  28.985  1.00  0.00           H  
ATOM    994  N   ASN A  63       0.513  18.688  25.944  1.00  0.00           N  
ATOM    995  CA  ASN A  63      -0.596  19.043  25.020  1.00  0.00           C  
ATOM    996  C   ASN A  63      -0.330  18.417  23.645  1.00  0.00           C  
ATOM    997  O   ASN A  63      -1.251  17.769  23.116  1.00  0.00           O  
ATOM    998  CB  ASN A  63      -0.763  20.547  24.905  1.00  0.00           C  
ATOM    999  CG  ASN A  63      -1.361  21.158  26.141  1.00  0.00           C  
ATOM   1000  OD1 ASN A  63      -1.945  20.457  26.975  1.00  0.00           O  
ATOM   1001  ND2 ASN A  63      -1.226  22.453  26.276  1.00  0.00           N  
ATOM   1002  H   ASN A  63       1.081  19.425  26.336  1.00  0.00           H  
ATOM   1003  HA  ASN A  63      -1.524  18.627  25.416  1.00  0.00           H  
ATOM   1004 1HB  ASN A  63       0.208  21.008  24.718  1.00  0.00           H  
ATOM   1005 2HB  ASN A  63      -1.404  20.778  24.053  1.00  0.00           H  
ATOM   1006 1HD2 ASN A  63      -1.604  22.914  27.080  1.00  0.00           H  
ATOM   1007 2HD2 ASN A  63      -0.746  22.981  25.576  1.00  0.00           H  
ATOM   1008  N   ILE A  64       0.850  18.637  23.056  1.00  0.00           N  
ATOM   1009  CA  ILE A  64       1.082  18.143  21.658  1.00  0.00           C  
ATOM   1010  C   ILE A  64       1.056  16.623  21.695  1.00  0.00           C  
ATOM   1011  O   ILE A  64       0.757  15.997  20.681  1.00  0.00           O  
ATOM   1012  CB  ILE A  64       2.424  18.627  21.079  1.00  0.00           C  
ATOM   1013  CG1 ILE A  64       2.465  18.399  19.565  1.00  0.00           C  
ATOM   1014  CG2 ILE A  64       3.584  17.916  21.759  1.00  0.00           C  
ATOM   1015  CD1 ILE A  64       1.445  19.208  18.798  1.00  0.00           C  
ATOM   1016  H   ILE A  64       1.591  19.130  23.534  1.00  0.00           H  
ATOM   1017  HA  ILE A  64       0.289  18.528  21.019  1.00  0.00           H  
ATOM   1018  HB  ILE A  64       2.524  19.700  21.238  1.00  0.00           H  
ATOM   1019 1HG1 ILE A  64       3.455  18.650  19.186  1.00  0.00           H  
ATOM   1020 2HG1 ILE A  64       2.293  17.344  19.351  1.00  0.00           H  
ATOM   1021 1HG2 ILE A  64       4.525  18.269  21.336  1.00  0.00           H  
ATOM   1022 2HG2 ILE A  64       3.564  18.127  22.827  1.00  0.00           H  
ATOM   1023 3HG2 ILE A  64       3.496  16.841  21.600  1.00  0.00           H  
ATOM   1024 1HD1 ILE A  64       1.535  18.993  17.733  1.00  0.00           H  
ATOM   1025 2HD1 ILE A  64       0.442  18.946  19.138  1.00  0.00           H  
ATOM   1026 3HD1 ILE A  64       1.620  20.270  18.969  1.00  0.00           H  
ATOM   1027  N   VAL A  65       1.487  16.024  22.797  1.00  0.00           N  
ATOM   1028  CA  VAL A  65       1.470  14.539  22.909  1.00  0.00           C  
ATOM   1029  C   VAL A  65       0.018  14.058  22.817  1.00  0.00           C  
ATOM   1030  O   VAL A  65      -0.270  13.175  21.971  1.00  0.00           O  
ATOM   1031  CB  VAL A  65       2.087  14.071  24.241  1.00  0.00           C  
ATOM   1032  CG1 VAL A  65       1.874  12.577  24.430  1.00  0.00           C  
ATOM   1033  CG2 VAL A  65       3.569  14.413  24.273  1.00  0.00           C  
ATOM   1034  H   VAL A  65       1.830  16.572  23.573  1.00  0.00           H  
ATOM   1035  HA  VAL A  65       2.062  14.124  22.094  1.00  0.00           H  
ATOM   1036  HB  VAL A  65       1.579  14.575  25.063  1.00  0.00           H  
ATOM   1037 1HG1 VAL A  65       2.316  12.263  25.376  1.00  0.00           H  
ATOM   1038 2HG1 VAL A  65       0.806  12.360  24.440  1.00  0.00           H  
ATOM   1039 3HG1 VAL A  65       2.348  12.035  23.612  1.00  0.00           H  
ATOM   1040 1HG2 VAL A  65       3.998  14.080  25.217  1.00  0.00           H  
ATOM   1041 2HG2 VAL A  65       4.075  13.914  23.447  1.00  0.00           H  
ATOM   1042 3HG2 VAL A  65       3.695  15.492  24.177  1.00  0.00           H  
ATOM   1043  N   ALA A  66      -0.880  14.621  23.610  1.00  0.00           N  
ATOM   1044  CA  ALA A  66      -2.303  14.204  23.565  1.00  0.00           C  
ATOM   1045  C   ALA A  66      -2.902  14.481  22.177  1.00  0.00           C  
ATOM   1046  O   ALA A  66      -3.630  13.669  21.665  1.00  0.00           O  
ATOM   1047  CB  ALA A  66      -3.072  14.866  24.686  1.00  0.00           C  
ATOM   1048  H   ALA A  66      -0.600  15.344  24.257  1.00  0.00           H  
ATOM   1049  HA  ALA A  66      -2.347  13.131  23.750  1.00  0.00           H  
ATOM   1050 1HB  ALA A  66      -4.115  14.554  24.645  1.00  0.00           H  
ATOM   1051 2HB  ALA A  66      -2.642  14.573  25.645  1.00  0.00           H  
ATOM   1052 3HB  ALA A  66      -3.013  15.948  24.579  1.00  0.00           H  
ATOM   1053  N   LEU A  67      -2.578  15.623  21.576  1.00  0.00           N  
ATOM   1054  CA  LEU A  67      -3.162  16.040  20.290  1.00  0.00           C  
ATOM   1055  C   LEU A  67      -2.711  15.103  19.180  1.00  0.00           C  
ATOM   1056  O   LEU A  67      -3.507  14.791  18.315  1.00  0.00           O  
ATOM   1057  CB  LEU A  67      -2.755  17.479  19.949  1.00  0.00           C  
ATOM   1058  CG  LEU A  67      -3.350  18.569  20.849  1.00  0.00           C  
ATOM   1059  CD1 LEU A  67      -2.643  19.891  20.580  1.00  0.00           C  
ATOM   1060  CD2 LEU A  67      -4.844  18.685  20.587  1.00  0.00           C  
ATOM   1061  H   LEU A  67      -1.903  16.223  22.028  1.00  0.00           H  
ATOM   1062  HA  LEU A  67      -4.247  15.998  20.373  1.00  0.00           H  
ATOM   1063 1HB  LEU A  67      -1.670  17.556  20.007  1.00  0.00           H  
ATOM   1064 2HB  LEU A  67      -3.059  17.693  18.924  1.00  0.00           H  
ATOM   1065  HG  LEU A  67      -3.183  18.309  21.895  1.00  0.00           H  
ATOM   1066 1HD1 LEU A  67      -3.066  20.666  21.220  1.00  0.00           H  
ATOM   1067 2HD1 LEU A  67      -1.579  19.785  20.794  1.00  0.00           H  
ATOM   1068 3HD1 LEU A  67      -2.778  20.170  19.536  1.00  0.00           H  
ATOM   1069 1HD2 LEU A  67      -5.267  19.459  21.228  1.00  0.00           H  
ATOM   1070 2HD2 LEU A  67      -5.011  18.947  19.542  1.00  0.00           H  
ATOM   1071 3HD2 LEU A  67      -5.326  17.731  20.804  1.00  0.00           H  
ATOM   1072  N   VAL A  68      -1.452  14.707  19.185  1.00  0.00           N  
ATOM   1073  CA  VAL A  68      -0.889  13.811  18.155  1.00  0.00           C  
ATOM   1074  C   VAL A  68      -1.351  12.368  18.388  1.00  0.00           C  
ATOM   1075  O   VAL A  68      -1.794  11.705  17.419  1.00  0.00           O  
ATOM   1076  CB  VAL A  68       0.650  13.864  18.173  1.00  0.00           C  
ATOM   1077  CG1 VAL A  68       1.231  12.757  17.306  1.00  0.00           C  
ATOM   1078  CG2 VAL A  68       1.127  15.228  17.698  1.00  0.00           C  
ATOM   1079  H   VAL A  68      -0.856  15.036  19.930  1.00  0.00           H  
ATOM   1080  HA  VAL A  68      -1.237  14.146  17.177  1.00  0.00           H  
ATOM   1081  HB  VAL A  68       0.999  13.691  19.191  1.00  0.00           H  
ATOM   1082 1HG1 VAL A  68       2.320  12.810  17.330  1.00  0.00           H  
ATOM   1083 2HG1 VAL A  68       0.907  11.789  17.686  1.00  0.00           H  
ATOM   1084 3HG1 VAL A  68       0.886  12.880  16.279  1.00  0.00           H  
ATOM   1085 1HG2 VAL A  68       2.216  15.259  17.713  1.00  0.00           H  
ATOM   1086 2HG2 VAL A  68       0.773  15.404  16.681  1.00  0.00           H  
ATOM   1087 3HG2 VAL A  68       0.733  16.002  18.357  1.00  0.00           H  
ATOM   1088  N   GLU A  69      -1.326  11.914  19.634  1.00  0.00           N  
ATOM   1089  CA  GLU A  69      -1.793  10.538  19.936  1.00  0.00           C  
ATOM   1090  C   GLU A  69      -3.251  10.408  19.503  1.00  0.00           C  
ATOM   1091  O   GLU A  69      -3.640   9.340  18.987  1.00  0.00           O  
ATOM   1092  CB  GLU A  69      -1.654  10.215  21.425  1.00  0.00           C  
ATOM   1093  CG  GLU A  69      -0.224   9.977  21.887  1.00  0.00           C  
ATOM   1094  CD  GLU A  69      -0.120   9.720  23.364  1.00  0.00           C  
ATOM   1095  OE1 GLU A  69      -1.121   9.811  24.035  1.00  0.00           O  
ATOM   1096  OE2 GLU A  69       0.960   9.433  23.823  1.00  0.00           O  
ATOM   1097  H   GLU A  69      -0.991  12.497  20.388  1.00  0.00           H  
ATOM   1098  HA  GLU A  69      -1.177   9.833  19.376  1.00  0.00           H  
ATOM   1099 1HB  GLU A  69      -2.063  11.036  22.015  1.00  0.00           H  
ATOM   1100 2HB  GLU A  69      -2.235   9.323  21.660  1.00  0.00           H  
ATOM   1101 1HG  GLU A  69       0.181   9.118  21.351  1.00  0.00           H  
ATOM   1102 2HG  GLU A  69       0.380  10.847  21.631  1.00  0.00           H  
ATOM   1103  N   GLU A  70      -4.036  11.449  19.702  1.00  0.00           N  
ATOM   1104  CA  GLU A  70      -5.457  11.458  19.274  1.00  0.00           C  
ATOM   1105  C   GLU A  70      -5.502  11.231  17.765  1.00  0.00           C  
ATOM   1106  O   GLU A  70      -6.286  10.398  17.312  1.00  0.00           O  
ATOM   1107  CB  GLU A  70      -6.145  12.777  19.632  1.00  0.00           C  
ATOM   1108  CG  GLU A  70      -7.620  12.839  19.261  1.00  0.00           C  
ATOM   1109  CD  GLU A  70      -8.261  14.149  19.626  1.00  0.00           C  
ATOM   1110  OE1 GLU A  70      -7.568  15.014  20.106  1.00  0.00           O  
ATOM   1111  OE2 GLU A  70      -9.444  14.285  19.424  1.00  0.00           O  
ATOM   1112  H   GLU A  70      -3.655  12.264  20.161  1.00  0.00           H  
ATOM   1113  HA  GLU A  70      -5.980  10.652  19.791  1.00  0.00           H  
ATOM   1114 1HB  GLU A  70      -6.062  12.951  20.705  1.00  0.00           H  
ATOM   1115 2HB  GLU A  70      -5.638  13.600  19.128  1.00  0.00           H  
ATOM   1116 1HG  GLU A  70      -7.720  12.685  18.187  1.00  0.00           H  
ATOM   1117 2HG  GLU A  70      -8.145  12.030  19.767  1.00  0.00           H  
ATOM   1118  N   TYR A  71      -4.726  11.968  16.954  1.00  0.00           N  
ATOM   1119  CA  TYR A  71      -4.849  11.724  15.509  1.00  0.00           C  
ATOM   1120  C   TYR A  71      -4.227  10.401  15.098  1.00  0.00           C  
ATOM   1121  O   TYR A  71      -4.664   9.841  14.066  1.00  0.00           O  
ATOM   1122  CB  TYR A  71      -4.351  12.892  14.659  1.00  0.00           C  
ATOM   1123  CG  TYR A  71      -2.874  13.170  14.518  1.00  0.00           C  
ATOM   1124  CD1 TYR A  71      -1.986  12.259  13.981  1.00  0.00           C  
ATOM   1125  CD2 TYR A  71      -2.398  14.451  14.782  1.00  0.00           C  
ATOM   1126  CE1 TYR A  71      -0.657  12.611  13.770  1.00  0.00           C  
ATOM   1127  CE2 TYR A  71      -1.091  14.804  14.603  1.00  0.00           C  
ATOM   1128  CZ  TYR A  71      -0.199  13.883  14.078  1.00  0.00           C  
ATOM   1129  OH  TYR A  71       1.112  14.253  13.869  1.00  0.00           O  
ATOM   1130  H   TYR A  71      -4.074  12.668  17.281  1.00  0.00           H  
ATOM   1131  HA  TYR A  71      -5.908  11.676  15.255  1.00  0.00           H  
ATOM   1132 1HB  TYR A  71      -4.703  12.772  13.634  1.00  0.00           H  
ATOM   1133 2HB  TYR A  71      -4.767  13.823  15.041  1.00  0.00           H  
ATOM   1134  HD1 TYR A  71      -2.326  11.257  13.720  1.00  0.00           H  
ATOM   1135  HD2 TYR A  71      -3.077  15.221  15.148  1.00  0.00           H  
ATOM   1136  HE1 TYR A  71       0.038  11.888  13.347  1.00  0.00           H  
ATOM   1137  HE2 TYR A  71      -0.754  15.806  14.873  1.00  0.00           H  
ATOM   1138  HH  TYR A  71       1.660  13.467  13.808  1.00  0.00           H  
ATOM   1139  N   MET A  72      -3.237   9.899  15.797  1.00  0.00           N  
ATOM   1140  CA  MET A  72      -2.681   8.570  15.442  1.00  0.00           C  
ATOM   1141  C   MET A  72      -3.731   7.467  15.667  1.00  0.00           C  
ATOM   1142  O   MET A  72      -3.845   6.591  14.801  1.00  0.00           O  
ATOM   1143  CB  MET A  72      -1.422   8.281  16.256  1.00  0.00           C  
ATOM   1144  CG  MET A  72      -0.228   9.156  15.901  1.00  0.00           C  
ATOM   1145  SD  MET A  72       0.203   9.066  14.151  1.00  0.00           S  
ATOM   1146  CE  MET A  72       0.756   7.368  14.026  1.00  0.00           C  
ATOM   1147  H   MET A  72      -2.843  10.403  16.579  1.00  0.00           H  
ATOM   1148  HA  MET A  72      -2.418   8.576  14.385  1.00  0.00           H  
ATOM   1149 1HB  MET A  72      -1.633   8.419  17.315  1.00  0.00           H  
ATOM   1150 2HB  MET A  72      -1.127   7.240  16.114  1.00  0.00           H  
ATOM   1151 1HG  MET A  72      -0.451  10.193  16.148  1.00  0.00           H  
ATOM   1152 2HG  MET A  72       0.638   8.845  16.485  1.00  0.00           H  
ATOM   1153 1HE  MET A  72       1.058   7.158  12.999  1.00  0.00           H  
ATOM   1154 2HE  MET A  72       1.604   7.211  14.693  1.00  0.00           H  
ATOM   1155 3HE  MET A  72      -0.057   6.699  14.309  1.00  0.00           H  
ATOM   1156  N   ASP A  73      -4.542   7.574  16.711  1.00  0.00           N  
ATOM   1157  CA  ASP A  73      -5.677   6.635  16.894  1.00  0.00           C  
ATOM   1158  C   ASP A  73      -6.637   6.785  15.709  1.00  0.00           C  
ATOM   1159  O   ASP A  73      -7.077   5.758  15.122  1.00  0.00           O  
ATOM   1160  CB  ASP A  73      -6.417   6.902  18.207  1.00  0.00           C  
ATOM   1161  CG  ASP A  73      -7.517   5.886  18.484  1.00  0.00           C  
ATOM   1162  OD1 ASP A  73      -7.553   4.881  17.815  1.00  0.00           O  
ATOM   1163  OD2 ASP A  73      -8.311   6.125  19.362  1.00  0.00           O  
ATOM   1164  H   ASP A  73      -4.391   8.302  17.393  1.00  0.00           H  
ATOM   1165  HA  ASP A  73      -5.283   5.619  16.926  1.00  0.00           H  
ATOM   1166 1HB  ASP A  73      -5.708   6.883  19.035  1.00  0.00           H  
ATOM   1167 2HB  ASP A  73      -6.861   7.898  18.179  1.00  0.00           H  
ATOM   1168  N   TRP A  74      -6.996   8.007  15.341  1.00  0.00           N  
ATOM   1169  CA  TRP A  74      -7.923   8.260  14.221  1.00  0.00           C  
ATOM   1170  C   TRP A  74      -7.364   7.592  12.973  1.00  0.00           C  
ATOM   1171  O   TRP A  74      -8.151   6.920  12.247  1.00  0.00           O  
ATOM   1172  CB  TRP A  74      -8.107   9.759  13.976  1.00  0.00           C  
ATOM   1173  CG  TRP A  74      -8.993  10.070  12.808  1.00  0.00           C  
ATOM   1174  CD1 TRP A  74     -10.354  10.005  12.777  1.00  0.00           C  
ATOM   1175  CD2 TRP A  74      -8.582  10.498  11.487  1.00  0.00           C  
ATOM   1176  NE1 TRP A  74     -10.817  10.361  11.534  1.00  0.00           N  
ATOM   1177  CE2 TRP A  74      -9.746  10.667  10.732  1.00  0.00           C  
ATOM   1178  CE3 TRP A  74      -7.338  10.749  10.894  1.00  0.00           C  
ATOM   1179  CZ2 TRP A  74      -9.709  11.075   9.408  1.00  0.00           C  
ATOM   1180  CZ3 TRP A  74      -7.302  11.159   9.567  1.00  0.00           C  
ATOM   1181  CH2 TRP A  74      -8.457  11.319   8.844  1.00  0.00           C  
ATOM   1182  H   TRP A  74      -6.617   8.792  15.853  1.00  0.00           H  
ATOM   1183  HA  TRP A  74      -8.894   7.835  14.473  1.00  0.00           H  
ATOM   1184 1HB  TRP A  74      -8.536  10.223  14.864  1.00  0.00           H  
ATOM   1185 2HB  TRP A  74      -7.136  10.221  13.802  1.00  0.00           H  
ATOM   1186  HD1 TRP A  74     -10.983   9.714  13.616  1.00  0.00           H  
ATOM   1187  HE1 TRP A  74     -11.786  10.392  11.254  1.00  0.00           H  
ATOM   1188  HE3 TRP A  74      -6.418  10.627  11.464  1.00  0.00           H  
ATOM   1189  HZ2 TRP A  74     -10.616  11.207   8.818  1.00  0.00           H  
ATOM   1190  HZ3 TRP A  74      -6.329  11.351   9.112  1.00  0.00           H  
ATOM   1191  HH2 TRP A  74      -8.392  11.642   7.805  1.00  0.00           H  
ATOM   1192  N   LEU A  75      -6.069   7.758  12.714  1.00  0.00           N  
ATOM   1193  CA  LEU A  75      -5.490   7.195  11.477  1.00  0.00           C  
ATOM   1194  C   LEU A  75      -5.649   5.681  11.465  1.00  0.00           C  
ATOM   1195  O   LEU A  75      -5.873   5.145  10.393  1.00  0.00           O  
ATOM   1196  CB  LEU A  75      -4.005   7.559  11.356  1.00  0.00           C  
ATOM   1197  CG  LEU A  75      -3.706   9.023  11.009  1.00  0.00           C  
ATOM   1198  CD1 LEU A  75      -2.209   9.276  11.125  1.00  0.00           C  
ATOM   1199  CD2 LEU A  75      -4.205   9.324   9.604  1.00  0.00           C  
ATOM   1200  H   LEU A  75      -5.470   8.264  13.351  1.00  0.00           H  
ATOM   1201  HA  LEU A  75      -6.021   7.616  10.624  1.00  0.00           H  
ATOM   1202 1HB  LEU A  75      -3.514   7.335  12.301  1.00  0.00           H  
ATOM   1203 2HB  LEU A  75      -3.557   6.936  10.581  1.00  0.00           H  
ATOM   1204  HG  LEU A  75      -4.210   9.676  11.722  1.00  0.00           H  
ATOM   1205 1HD1 LEU A  75      -1.995  10.316  10.879  1.00  0.00           H  
ATOM   1206 2HD1 LEU A  75      -1.882   9.071  12.144  1.00  0.00           H  
ATOM   1207 3HD1 LEU A  75      -1.675   8.623  10.434  1.00  0.00           H  
ATOM   1208 1HD2 LEU A  75      -3.992  10.365   9.358  1.00  0.00           H  
ATOM   1209 2HD2 LEU A  75      -3.700   8.673   8.891  1.00  0.00           H  
ATOM   1210 3HD2 LEU A  75      -5.280   9.152   9.555  1.00  0.00           H  
ATOM   1211  N   HIS A  76      -5.474   5.053  12.618  1.00  0.00           N  
ATOM   1212  CA  HIS A  76      -5.559   3.584  12.706  1.00  0.00           C  
ATOM   1213  C   HIS A  76      -6.999   3.119  12.448  1.00  0.00           C  
ATOM   1214  O   HIS A  76      -7.139   1.931  12.099  1.00  0.00           O  
ATOM   1215  CB  HIS A  76      -5.089   3.086  14.077  1.00  0.00           C  
ATOM   1216  CG  HIS A  76      -3.600   3.049  14.224  1.00  0.00           C  
ATOM   1217  ND1 HIS A  76      -2.849   4.178  14.475  1.00  0.00           N  
ATOM   1218  CD2 HIS A  76      -2.722   2.021  14.157  1.00  0.00           C  
ATOM   1219  CE1 HIS A  76      -1.572   3.845  14.556  1.00  0.00           C  
ATOM   1220  NE2 HIS A  76      -1.469   2.543  14.366  1.00  0.00           N  
ATOM   1221  H   HIS A  76      -5.278   5.584  13.455  1.00  0.00           H  
ATOM   1222  HA  HIS A  76      -4.916   3.136  11.950  1.00  0.00           H  
ATOM   1223 1HB  HIS A  76      -5.494   3.732  14.856  1.00  0.00           H  
ATOM   1224 2HB  HIS A  76      -5.475   2.081  14.250  1.00  0.00           H  
ATOM   1225  HD1 HIS A  76      -3.204   5.096  14.656  1.00  0.00           H  
ATOM   1226  HD2 HIS A  76      -2.846   0.952  13.979  1.00  0.00           H  
ATOM   1227  HE1 HIS A  76      -0.813   4.602  14.752  1.00  0.00           H  
ATOM   1228  N   GLN A  77      -8.000   3.925  12.764  1.00  0.00           N  
ATOM   1229  CA  GLN A  77      -9.422   3.597  12.535  1.00  0.00           C  
ATOM   1230  C   GLN A  77      -9.930   4.178  11.225  1.00  0.00           C  
ATOM   1231  O   GLN A  77     -10.882   3.635  10.665  1.00  0.00           O  
ATOM   1232  CB  GLN A  77     -10.287   4.109  13.690  1.00  0.00           C  
ATOM   1233  CG  GLN A  77      -9.967   3.478  15.034  1.00  0.00           C  
ATOM   1234  CD  GLN A  77     -10.875   3.981  16.140  1.00  0.00           C  
ATOM   1235  OE1 GLN A  77     -12.098   4.039  15.980  1.00  0.00           O  
ATOM   1236  NE2 GLN A  77     -10.283   4.347  17.271  1.00  0.00           N  
ATOM   1237  H   GLN A  77      -7.761   4.812  13.184  1.00  0.00           H  
ATOM   1238  HA  GLN A  77      -9.522   2.513  12.480  1.00  0.00           H  
ATOM   1239 1HB  GLN A  77     -10.165   5.187  13.786  1.00  0.00           H  
ATOM   1240 2HB  GLN A  77     -11.337   3.917  13.470  1.00  0.00           H  
ATOM   1241 1HG  GLN A  77     -10.088   2.398  14.956  1.00  0.00           H  
ATOM   1242 2HG  GLN A  77      -8.938   3.720  15.301  1.00  0.00           H  
ATOM   1243 1HE2 GLN A  77     -10.831   4.686  18.037  1.00  0.00           H  
ATOM   1244 2HE2 GLN A  77      -9.289   4.283  17.359  1.00  0.00           H  
ATOM   1245  N   SER A  78      -9.320   5.256  10.723  1.00  0.00           N  
ATOM   1246  CA  SER A  78      -9.884   6.002   9.590  1.00  0.00           C  
ATOM   1247  C   SER A  78      -9.748   5.211   8.308  1.00  0.00           C  
ATOM   1248  O   SER A  78      -8.663   4.770   7.976  1.00  0.00           O  
ATOM   1249  CB  SER A  78      -9.164   7.317   9.411  1.00  0.00           C  
ATOM   1250  OG  SER A  78      -9.618   7.916   8.200  1.00  0.00           O  
ATOM   1251  H   SER A  78      -8.449   5.566  11.132  1.00  0.00           H  
ATOM   1252  HA  SER A  78     -10.943   6.178   9.784  1.00  0.00           H  
ATOM   1253 1HB  SER A  78      -9.366   7.961  10.265  1.00  0.00           H  
ATOM   1254 2HB  SER A  78      -8.089   7.141   9.380  1.00  0.00           H  
ATOM   1255  HG  SER A  78     -10.029   8.747   8.455  1.00  0.00           H  
ATOM   1256  N   PRO A  79     -10.821   5.077   7.512  1.00  0.00           N  
ATOM   1257  CA  PRO A  79     -10.731   4.409   6.226  1.00  0.00           C  
ATOM   1258  C   PRO A  79     -10.207   5.309   5.103  1.00  0.00           C  
ATOM   1259  O   PRO A  79     -10.050   4.826   3.958  1.00  0.00           O  
ATOM   1260  CB  PRO A  79     -12.185   3.995   5.975  1.00  0.00           C  
ATOM   1261  CG  PRO A  79     -12.988   5.099   6.575  1.00  0.00           C  
ATOM   1262  CD  PRO A  79     -12.229   5.482   7.816  1.00  0.00           C  
ATOM   1263  HA  PRO A  79     -10.073   3.532   6.319  1.00  0.00           H  
ATOM   1264 1HB  PRO A  79     -12.361   3.875   4.896  1.00  0.00           H  
ATOM   1265 2HB  PRO A  79     -12.384   3.020   6.443  1.00  0.00           H  
ATOM   1266 1HG  PRO A  79     -13.081   5.931   5.861  1.00  0.00           H  
ATOM   1267 2HG  PRO A  79     -14.008   4.751   6.791  1.00  0.00           H  
ATOM   1268 1HD  PRO A  79     -12.311   6.567   7.976  1.00  0.00           H  
ATOM   1269 2HD  PRO A  79     -12.635   4.932   8.679  1.00  0.00           H  
ATOM   1270  N   VAL A  80      -9.861   6.568   5.417  1.00  0.00           N  
ATOM   1271  CA  VAL A  80      -9.455   7.535   4.358  1.00  0.00           C  
ATOM   1272  C   VAL A  80      -8.222   7.008   3.632  1.00  0.00           C  
ATOM   1273  O   VAL A  80      -7.241   6.600   4.274  1.00  0.00           O  
ATOM   1274  CB  VAL A  80      -9.140   8.918   4.959  1.00  0.00           C  
ATOM   1275  CG1 VAL A  80      -8.529   9.830   3.906  1.00  0.00           C  
ATOM   1276  CG2 VAL A  80     -10.407   9.533   5.535  1.00  0.00           C  
ATOM   1277  H   VAL A  80      -9.874   6.869   6.381  1.00  0.00           H  
ATOM   1278  HA  VAL A  80     -10.282   7.647   3.656  1.00  0.00           H  
ATOM   1279  HB  VAL A  80      -8.400   8.800   5.751  1.00  0.00           H  
ATOM   1280 1HG1 VAL A  80      -8.312  10.803   4.347  1.00  0.00           H  
ATOM   1281 2HG1 VAL A  80      -7.605   9.387   3.533  1.00  0.00           H  
ATOM   1282 3HG1 VAL A  80      -9.230   9.955   3.081  1.00  0.00           H  
ATOM   1283 1HG2 VAL A  80     -10.176  10.510   5.959  1.00  0.00           H  
ATOM   1284 2HG2 VAL A  80     -11.149   9.646   4.744  1.00  0.00           H  
ATOM   1285 3HG2 VAL A  80     -10.804   8.884   6.316  1.00  0.00           H  
ATOM   1286  N   PRO A  81      -8.203   6.983   2.291  1.00  0.00           N  
ATOM   1287  CA  PRO A  81      -7.032   6.470   1.589  1.00  0.00           C  
ATOM   1288  C   PRO A  81      -5.746   7.181   2.040  1.00  0.00           C  
ATOM   1289  O   PRO A  81      -5.743   8.398   2.148  1.00  0.00           O  
ATOM   1290  CB  PRO A  81      -7.361   6.768   0.123  1.00  0.00           C  
ATOM   1291  CG  PRO A  81      -8.850   6.723   0.065  1.00  0.00           C  
ATOM   1292  CD  PRO A  81      -9.294   7.352   1.359  1.00  0.00           C  
ATOM   1293  HA  PRO A  81      -6.951   5.387   1.764  1.00  0.00           H  
ATOM   1294 1HB  PRO A  81      -6.953   7.748  -0.162  1.00  0.00           H  
ATOM   1295 2HB  PRO A  81      -6.886   6.020  -0.530  1.00  0.00           H  
ATOM   1296 1HG  PRO A  81      -9.213   7.269  -0.818  1.00  0.00           H  
ATOM   1297 2HG  PRO A  81      -9.194   5.684  -0.041  1.00  0.00           H  
ATOM   1298 1HD  PRO A  81      -9.366   8.442   1.231  1.00  0.00           H  
ATOM   1299 2HD  PRO A  81     -10.265   6.930   1.658  1.00  0.00           H  
ATOM   1300  N   LYS A  82      -4.689   6.403   2.212  1.00  0.00           N  
ATOM   1301  CA  LYS A  82      -3.389   6.885   2.717  1.00  0.00           C  
ATOM   1302  C   LYS A  82      -2.278   6.490   1.768  1.00  0.00           C  
ATOM   1303  O   LYS A  82      -2.286   5.375   1.187  1.00  0.00           O  
ATOM   1304  CB  LYS A  82      -3.124   6.291   4.083  1.00  0.00           C  
ATOM   1305  CG  LYS A  82      -4.052   6.800   5.169  1.00  0.00           C  
ATOM   1306  CD  LYS A  82      -3.884   6.079   6.487  1.00  0.00           C  
ATOM   1307  CE  LYS A  82      -5.143   6.051   7.343  1.00  0.00           C  
ATOM   1308  NZ  LYS A  82      -6.263   5.391   6.608  1.00  0.00           N  
ATOM   1309  H   LYS A  82      -4.795   5.426   1.979  1.00  0.00           H  
ATOM   1310  HA  LYS A  82      -3.423   7.973   2.777  1.00  0.00           H  
ATOM   1311 1HB  LYS A  82      -3.225   5.206   4.033  1.00  0.00           H  
ATOM   1312 2HB  LYS A  82      -2.099   6.511   4.382  1.00  0.00           H  
ATOM   1313 1HG  LYS A  82      -3.863   7.861   5.340  1.00  0.00           H  
ATOM   1314 2HG  LYS A  82      -5.087   6.680   4.849  1.00  0.00           H  
ATOM   1315 1HD  LYS A  82      -3.588   5.046   6.302  1.00  0.00           H  
ATOM   1316 2HD  LYS A  82      -3.102   6.564   7.070  1.00  0.00           H  
ATOM   1317 1HE  LYS A  82      -4.944   5.509   8.266  1.00  0.00           H  
ATOM   1318 2HE  LYS A  82      -5.430   7.071   7.603  1.00  0.00           H  
ATOM   1319 1HZ  LYS A  82      -7.090   5.380   7.189  1.00  0.00           H  
ATOM   1320 2HZ  LYS A  82      -6.456   5.901   5.758  1.00  0.00           H  
ATOM   1321 3HZ  LYS A  82      -6.002   4.442   6.378  1.00  0.00           H  
ATOM   1322  N   LEU A  83      -1.298   7.374   1.623  1.00  0.00           N  
ATOM   1323  CA  LEU A  83      -0.086   7.123   0.817  1.00  0.00           C  
ATOM   1324  C   LEU A  83       1.112   7.576   1.641  1.00  0.00           C  
ATOM   1325  O   LEU A  83       1.237   8.765   1.896  1.00  0.00           O  
ATOM   1326  CB  LEU A  83      -0.132   7.876  -0.518  1.00  0.00           C  
ATOM   1327  CG  LEU A  83       1.103   7.716  -1.415  1.00  0.00           C  
ATOM   1328  CD1 LEU A  83       1.261   6.253  -1.805  1.00  0.00           C  
ATOM   1329  CD2 LEU A  83       0.954   8.598  -2.646  1.00  0.00           C  
ATOM   1330  H   LEU A  83      -1.399   8.262   2.094  1.00  0.00           H  
ATOM   1331  HA  LEU A  83      -0.029   6.056   0.603  1.00  0.00           H  
ATOM   1332 1HB  LEU A  83      -0.997   7.531  -1.082  1.00  0.00           H  
ATOM   1333 2HB  LEU A  83      -0.258   8.939  -0.314  1.00  0.00           H  
ATOM   1334  HG  LEU A  83       1.994   8.012  -0.862  1.00  0.00           H  
ATOM   1335 1HD1 LEU A  83       2.139   6.140  -2.442  1.00  0.00           H  
ATOM   1336 2HD1 LEU A  83       1.385   5.648  -0.907  1.00  0.00           H  
ATOM   1337 3HD1 LEU A  83       0.375   5.923  -2.347  1.00  0.00           H  
ATOM   1338 1HD2 LEU A  83       1.832   8.485  -3.283  1.00  0.00           H  
ATOM   1339 2HD2 LEU A  83       0.063   8.301  -3.200  1.00  0.00           H  
ATOM   1340 3HD2 LEU A  83       0.860   9.639  -2.338  1.00  0.00           H  
ATOM   1341  N   LEU A  84       1.967   6.643   2.026  1.00  0.00           N  
ATOM   1342  CA  LEU A  84       3.124   6.900   2.909  1.00  0.00           C  
ATOM   1343  C   LEU A  84       4.368   6.777   2.063  1.00  0.00           C  
ATOM   1344  O   LEU A  84       4.541   5.728   1.431  1.00  0.00           O  
ATOM   1345  CB  LEU A  84       3.178   5.909   4.079  1.00  0.00           C  
ATOM   1346  CG  LEU A  84       4.489   5.892   4.876  1.00  0.00           C  
ATOM   1347  CD1 LEU A  84       4.668   7.227   5.588  1.00  0.00           C  
ATOM   1348  CD2 LEU A  84       4.464   4.741   5.871  1.00  0.00           C  
ATOM   1349  H   LEU A  84       1.805   5.705   1.689  1.00  0.00           H  
ATOM   1350  HA  LEU A  84       3.028   7.903   3.322  1.00  0.00           H  
ATOM   1351 1HB  LEU A  84       2.372   6.146   4.772  1.00  0.00           H  
ATOM   1352 2HB  LEU A  84       3.013   4.904   3.692  1.00  0.00           H  
ATOM   1353  HG  LEU A  84       5.329   5.763   4.193  1.00  0.00           H  
ATOM   1354 1HD1 LEU A  84       5.600   7.215   6.154  1.00  0.00           H  
ATOM   1355 2HD1 LEU A  84       4.703   8.030   4.851  1.00  0.00           H  
ATOM   1356 3HD1 LEU A  84       3.833   7.392   6.267  1.00  0.00           H  
ATOM   1357 1HD2 LEU A  84       5.396   4.729   6.437  1.00  0.00           H  
ATOM   1358 2HD2 LEU A  84       3.625   4.870   6.555  1.00  0.00           H  
ATOM   1359 3HD2 LEU A  84       4.352   3.799   5.334  1.00  0.00           H  
ATOM   1360  N   PHE A  85       5.247   7.761   2.135  1.00  0.00           N  
ATOM   1361  CA  PHE A  85       6.592   7.676   1.549  1.00  0.00           C  
ATOM   1362  C   PHE A  85       7.609   7.547   2.666  1.00  0.00           C  
ATOM   1363  O   PHE A  85       7.506   8.247   3.690  1.00  0.00           O  
ATOM   1364  CB  PHE A  85       6.906   8.907   0.696  1.00  0.00           C  
ATOM   1365  CG  PHE A  85       6.008   9.062  -0.498  1.00  0.00           C  
ATOM   1366  CD1 PHE A  85       4.845   9.814  -0.416  1.00  0.00           C  
ATOM   1367  CD2 PHE A  85       6.323   8.457  -1.705  1.00  0.00           C  
ATOM   1368  CE1 PHE A  85       4.018   9.958  -1.513  1.00  0.00           C  
ATOM   1369  CE2 PHE A  85       5.498   8.600  -2.804  1.00  0.00           C  
ATOM   1370  CZ  PHE A  85       4.344   9.351  -2.707  1.00  0.00           C  
ATOM   1371  H   PHE A  85       4.972   8.604   2.618  1.00  0.00           H  
ATOM   1372  HA  PHE A  85       6.634   6.796   0.906  1.00  0.00           H  
ATOM   1373 1HB  PHE A  85       6.818   9.804   1.307  1.00  0.00           H  
ATOM   1374 2HB  PHE A  85       7.935   8.851   0.343  1.00  0.00           H  
ATOM   1375  HD1 PHE A  85       4.587  10.295   0.529  1.00  0.00           H  
ATOM   1376  HD2 PHE A  85       7.234   7.863  -1.781  1.00  0.00           H  
ATOM   1377  HE1 PHE A  85       3.107  10.551  -1.435  1.00  0.00           H  
ATOM   1378  HE2 PHE A  85       5.758   8.119  -3.747  1.00  0.00           H  
ATOM   1379  HZ  PHE A  85       3.692   9.463  -3.573  1.00  0.00           H  
ATOM   1380  N   TRP A  86       8.611   6.706   2.453  1.00  0.00           N  
ATOM   1381  CA  TRP A  86       9.697   6.535   3.424  1.00  0.00           C  
ATOM   1382  C   TRP A  86      10.990   6.199   2.697  1.00  0.00           C  
ATOM   1383  O   TRP A  86      10.982   5.620   1.577  1.00  0.00           O  
ATOM   1384  CB  TRP A  86       9.365   5.431   4.429  1.00  0.00           C  
ATOM   1385  CG  TRP A  86       9.017   4.122   3.786  1.00  0.00           C  
ATOM   1386  CD1 TRP A  86       7.797   3.747   3.309  1.00  0.00           C  
ATOM   1387  CD2 TRP A  86       9.903   3.003   3.544  1.00  0.00           C  
ATOM   1388  NE1 TRP A  86       7.861   2.477   2.791  1.00  0.00           N  
ATOM   1389  CE2 TRP A  86       9.143   2.007   2.925  1.00  0.00           C  
ATOM   1390  CE3 TRP A  86      11.260   2.770   3.800  1.00  0.00           C  
ATOM   1391  CZ2 TRP A  86       9.691   0.789   2.555  1.00  0.00           C  
ATOM   1392  CZ3 TRP A  86      11.810   1.549   3.427  1.00  0.00           C  
ATOM   1393  CH2 TRP A  86      11.045   0.585   2.821  1.00  0.00           C  
ATOM   1394  H   TRP A  86       8.627   6.168   1.599  1.00  0.00           H  
ATOM   1395  HA  TRP A  86       9.823   7.470   3.969  1.00  0.00           H  
ATOM   1396 1HB  TRP A  86      10.217   5.272   5.090  1.00  0.00           H  
ATOM   1397 2HB  TRP A  86       8.524   5.743   5.047  1.00  0.00           H  
ATOM   1398  HD1 TRP A  86       6.901   4.365   3.335  1.00  0.00           H  
ATOM   1399  HE1 TRP A  86       7.091   1.970   2.379  1.00  0.00           H  
ATOM   1400  HE3 TRP A  86      11.873   3.533   4.278  1.00  0.00           H  
ATOM   1401  HZ2 TRP A  86       9.100   0.010   2.073  1.00  0.00           H  
ATOM   1402  HZ3 TRP A  86      12.867   1.375   3.630  1.00  0.00           H  
ATOM   1403  HH2 TRP A  86      11.509  -0.362   2.542  1.00  0.00           H  
ATOM   1404  N   GLY A  87      12.087   6.537   3.353  1.00  0.00           N  
ATOM   1405  CA  GLY A  87      13.430   6.166   2.886  1.00  0.00           C  
ATOM   1406  C   GLY A  87      14.181   5.383   3.930  1.00  0.00           C  
ATOM   1407  O   GLY A  87      13.681   5.137   5.040  1.00  0.00           O  
ATOM   1408  H   GLY A  87      11.992   7.069   4.206  1.00  0.00           H  
ATOM   1409 1HA  GLY A  87      13.347   5.573   1.975  1.00  0.00           H  
ATOM   1410 2HA  GLY A  87      13.988   7.066   2.633  1.00  0.00           H  
ATOM   1411  N   THR A  88      15.413   5.087   3.576  1.00  0.00           N  
ATOM   1412  CA  THR A  88      16.338   4.340   4.439  1.00  0.00           C  
ATOM   1413  C   THR A  88      17.577   5.179   4.717  1.00  0.00           C  
ATOM   1414  O   THR A  88      18.105   5.730   3.746  1.00  0.00           O  
ATOM   1415  CB  THR A  88      16.749   2.998   3.805  1.00  0.00           C  
ATOM   1416  OG1 THR A  88      15.584   2.190   3.592  1.00  0.00           O  
ATOM   1417  CG2 THR A  88      17.719   2.255   4.711  1.00  0.00           C  
ATOM   1418  H   THR A  88      15.729   5.393   2.666  1.00  0.00           H  
ATOM   1419  HA  THR A  88      15.836   4.128   5.383  1.00  0.00           H  
ATOM   1420  HB  THR A  88      17.228   3.182   2.843  1.00  0.00           H  
ATOM   1421  HG1 THR A  88      15.115   2.505   2.816  1.00  0.00           H  
ATOM   1422 1HG2 THR A  88      17.999   1.309   4.246  1.00  0.00           H  
ATOM   1423 2HG2 THR A  88      18.611   2.862   4.865  1.00  0.00           H  
ATOM   1424 3HG2 THR A  88      17.243   2.060   5.671  1.00  0.00           H  
ATOM   1425  N   PRO A  89      18.027   5.362   5.984  1.00  0.00           N  
ATOM   1426  CA  PRO A  89      17.416   4.802   7.195  1.00  0.00           C  
ATOM   1427  C   PRO A  89      16.151   5.503   7.688  1.00  0.00           C  
ATOM   1428  O   PRO A  89      15.452   4.986   8.515  1.00  0.00           O  
ATOM   1429  CB  PRO A  89      18.549   4.951   8.215  1.00  0.00           C  
ATOM   1430  CG  PRO A  89      19.257   6.195   7.797  1.00  0.00           C  
ATOM   1431  CD  PRO A  89      19.233   6.151   6.292  1.00  0.00           C  
ATOM   1432  HA  PRO A  89      17.168   3.745   7.019  1.00  0.00           H  
ATOM   1433 1HB  PRO A  89      18.134   5.018   9.232  1.00  0.00           H  
ATOM   1434 2HB  PRO A  89      19.197   4.063   8.190  1.00  0.00           H  
ATOM   1435 1HG  PRO A  89      18.743   7.079   8.203  1.00  0.00           H  
ATOM   1436 2HG  PRO A  89      20.278   6.206   8.205  1.00  0.00           H  
ATOM   1437 1HD  PRO A  89      19.155   7.175   5.897  1.00  0.00           H  
ATOM   1438 2HD  PRO A  89      20.147   5.661   5.925  1.00  0.00           H  
ATOM   1439  N   GLY A  90      15.861   6.702   7.182  1.00  0.00           N  
ATOM   1440  CA  GLY A  90      14.774   7.501   7.763  1.00  0.00           C  
ATOM   1441  C   GLY A  90      15.191   8.175   9.043  1.00  0.00           C  
ATOM   1442  O   GLY A  90      16.346   8.001   9.518  1.00  0.00           O  
ATOM   1443  H   GLY A  90      16.381   7.073   6.399  1.00  0.00           H  
ATOM   1444 1HA  GLY A  90      14.454   8.256   7.046  1.00  0.00           H  
ATOM   1445 2HA  GLY A  90      13.916   6.859   7.958  1.00  0.00           H  
ATOM   1446  N   VAL A  91      14.338   9.014   9.560  1.00  0.00           N  
ATOM   1447  CA  VAL A  91      14.524   9.766  10.821  1.00  0.00           C  
ATOM   1448  C   VAL A  91      13.253   9.595  11.662  1.00  0.00           C  
ATOM   1449  O   VAL A  91      13.308   8.916  12.716  1.00  0.00           O  
ATOM   1450  CB  VAL A  91      14.779  11.261  10.551  1.00  0.00           C  
ATOM   1451  CG1 VAL A  91      14.825  12.038  11.858  1.00  0.00           C  
ATOM   1452  CG2 VAL A  91      16.077  11.432   9.775  1.00  0.00           C  
ATOM   1453  H   VAL A  91      13.486   9.140   9.032  1.00  0.00           H  
ATOM   1454  HA  VAL A  91      15.392   9.360  11.341  1.00  0.00           H  
ATOM   1455  HB  VAL A  91      13.951  11.662   9.967  1.00  0.00           H  
ATOM   1456 1HG1 VAL A  91      15.007  13.092  11.648  1.00  0.00           H  
ATOM   1457 2HG1 VAL A  91      13.874  11.930  12.379  1.00  0.00           H  
ATOM   1458 3HG1 VAL A  91      15.629  11.650  12.484  1.00  0.00           H  
ATOM   1459 1HG2 VAL A  91      16.251  12.491   9.587  1.00  0.00           H  
ATOM   1460 2HG2 VAL A  91      16.905  11.025  10.357  1.00  0.00           H  
ATOM   1461 3HG2 VAL A  91      16.006  10.902   8.825  1.00  0.00           H  
ATOM   1462  N   LEU A  92      12.126  10.129  11.194  1.00  0.00           N  
ATOM   1463  CA  LEU A  92      10.851   9.970  11.925  1.00  0.00           C  
ATOM   1464  C   LEU A  92      10.197   8.627  11.614  1.00  0.00           C  
ATOM   1465  O   LEU A  92       9.684   7.987  12.580  1.00  0.00           O  
ATOM   1466  CB  LEU A  92       9.882  11.104  11.566  1.00  0.00           C  
ATOM   1467  CG  LEU A  92      10.308  12.509  12.011  1.00  0.00           C  
ATOM   1468  CD1 LEU A  92       9.363  13.541  11.410  1.00  0.00           C  
ATOM   1469  CD2 LEU A  92      10.305  12.584  13.530  1.00  0.00           C  
ATOM   1470  H   LEU A  92      12.136  10.651  10.329  1.00  0.00           H  
ATOM   1471  HA  LEU A  92      11.057  10.014  12.994  1.00  0.00           H  
ATOM   1472 1HB  LEU A  92       9.755  11.123  10.485  1.00  0.00           H  
ATOM   1473 2HB  LEU A  92       8.914  10.892  12.022  1.00  0.00           H  
ATOM   1474  HG  LEU A  92      11.311  12.720  11.639  1.00  0.00           H  
ATOM   1475 1HD1 LEU A  92       9.666  14.539  11.726  1.00  0.00           H  
ATOM   1476 2HD1 LEU A  92       9.400  13.478  10.323  1.00  0.00           H  
ATOM   1477 3HD1 LEU A  92       8.347  13.346  11.752  1.00  0.00           H  
ATOM   1478 1HD2 LEU A  92      10.609  13.582  13.846  1.00  0.00           H  
ATOM   1479 2HD2 LEU A  92       9.302  12.375  13.903  1.00  0.00           H  
ATOM   1480 3HD2 LEU A  92      11.002  11.848  13.932  1.00  0.00           H  
ATOM   1481  N   ILE A  93      10.222   8.173  10.363  1.00  0.00           N  
ATOM   1482  CA  ILE A  93       9.497   6.939   9.941  1.00  0.00           C  
ATOM   1483  C   ILE A  93      10.515   5.995   9.338  1.00  0.00           C  
ATOM   1484  O   ILE A  93      10.604   5.907   8.117  1.00  0.00           O  
ATOM   1485  CB  ILE A  93       8.384   7.230   8.918  1.00  0.00           C  
ATOM   1486  CG1 ILE A  93       7.446   8.320   9.444  1.00  0.00           C  
ATOM   1487  CG2 ILE A  93       7.606   5.961   8.603  1.00  0.00           C  
ATOM   1488  CD1 ILE A  93       6.713   7.936  10.709  1.00  0.00           C  
ATOM   1489  H   ILE A  93      10.755   8.688   9.678  1.00  0.00           H  
ATOM   1490  HA  ILE A  93       9.030   6.495  10.820  1.00  0.00           H  
ATOM   1491  HB  ILE A  93       8.826   7.611   7.998  1.00  0.00           H  
ATOM   1492 1HG1 ILE A  93       8.018   9.226   9.642  1.00  0.00           H  
ATOM   1493 2HG1 ILE A  93       6.706   8.562   8.682  1.00  0.00           H  
ATOM   1494 1HG2 ILE A  93       6.823   6.185   7.879  1.00  0.00           H  
ATOM   1495 2HG2 ILE A  93       8.281   5.214   8.188  1.00  0.00           H  
ATOM   1496 3HG2 ILE A  93       7.155   5.575   9.517  1.00  0.00           H  
ATOM   1497 1HD1 ILE A  93       6.068   8.759  11.020  1.00  0.00           H  
ATOM   1498 2HD1 ILE A  93       6.105   7.050  10.523  1.00  0.00           H  
ATOM   1499 3HD1 ILE A  93       7.434   7.724  11.497  1.00  0.00           H  
ATOM   1500  N   PRO A  94      11.201   5.192  10.174  1.00  0.00           N  
ATOM   1501  CA  PRO A  94      12.152   4.245   9.624  1.00  0.00           C  
ATOM   1502  C   PRO A  94      11.441   3.118   8.887  1.00  0.00           C  
ATOM   1503  O   PRO A  94      10.244   2.886   9.058  1.00  0.00           O  
ATOM   1504  CB  PRO A  94      12.886   3.736  10.868  1.00  0.00           C  
ATOM   1505  CG  PRO A  94      11.913   3.944  11.978  1.00  0.00           C  
ATOM   1506  CD  PRO A  94      11.227   5.240  11.637  1.00  0.00           C  
ATOM   1507  HA  PRO A  94      12.839   4.775   8.948  1.00  0.00           H  
ATOM   1508 1HB  PRO A  94      13.163   2.681  10.735  1.00  0.00           H  
ATOM   1509 2HB  PRO A  94      13.821   4.299  11.010  1.00  0.00           H  
ATOM   1510 1HG  PRO A  94      11.214   3.096  12.034  1.00  0.00           H  
ATOM   1511 2HG  PRO A  94      12.441   3.986  12.942  1.00  0.00           H  
ATOM   1512 1HD  PRO A  94      10.215   5.244  12.068  1.00  0.00           H  
ATOM   1513 2HD  PRO A  94      11.818   6.082  12.026  1.00  0.00           H  
ATOM   1514  N   PRO A  95      12.144   2.337   8.050  1.00  0.00           N  
ATOM   1515  CA  PRO A  95      11.520   1.195   7.367  1.00  0.00           C  
ATOM   1516  C   PRO A  95      10.693   0.254   8.276  1.00  0.00           C  
ATOM   1517  O   PRO A  95       9.655  -0.226   7.850  1.00  0.00           O  
ATOM   1518  CB  PRO A  95      12.741   0.471   6.792  1.00  0.00           C  
ATOM   1519  CG  PRO A  95      13.718   1.562   6.517  1.00  0.00           C  
ATOM   1520  CD  PRO A  95      13.561   2.508   7.678  1.00  0.00           C  
ATOM   1521  HA  PRO A  95      10.859   1.568   6.570  1.00  0.00           H  
ATOM   1522 1HB  PRO A  95      13.118  -0.266   7.518  1.00  0.00           H  
ATOM   1523 2HB  PRO A  95      12.457  -0.086   5.887  1.00  0.00           H  
ATOM   1524 1HG  PRO A  95      14.736   1.151   6.441  1.00  0.00           H  
ATOM   1525 2HG  PRO A  95      13.494   2.038   5.550  1.00  0.00           H  
ATOM   1526 1HD  PRO A  95      14.234   2.204   8.493  1.00  0.00           H  
ATOM   1527 2HD  PRO A  95      13.786   3.533   7.350  1.00  0.00           H  
ATOM   1528  N   ALA A  96      11.151   0.026   9.513  1.00  0.00           N  
ATOM   1529  CA  ALA A  96      10.416  -0.843  10.453  1.00  0.00           C  
ATOM   1530  C   ALA A  96       9.054  -0.216  10.764  1.00  0.00           C  
ATOM   1531  O   ALA A  96       8.031  -0.962  10.805  1.00  0.00           O  
ATOM   1532  CB  ALA A  96      11.214  -1.095  11.713  1.00  0.00           C  
ATOM   1533  H   ALA A  96      12.014   0.456   9.812  1.00  0.00           H  
ATOM   1534  HA  ALA A  96      10.262  -1.808   9.971  1.00  0.00           H  
ATOM   1535 1HB  ALA A  96      10.644  -1.739  12.382  1.00  0.00           H  
ATOM   1536 2HB  ALA A  96      12.155  -1.582  11.455  1.00  0.00           H  
ATOM   1537 3HB  ALA A  96      11.421  -0.147  12.208  1.00  0.00           H  
ATOM   1538  N   GLU A  97       9.026   1.100  10.956  1.00  0.00           N  
ATOM   1539  CA  GLU A  97       7.789   1.830  11.273  1.00  0.00           C  
ATOM   1540  C   GLU A  97       6.912   1.873  10.018  1.00  0.00           C  
ATOM   1541  O   GLU A  97       5.691   1.641  10.131  1.00  0.00           O  
ATOM   1542  CB  GLU A  97       8.093   3.249  11.760  1.00  0.00           C  
ATOM   1543  CG  GLU A  97       6.859   4.099  12.028  1.00  0.00           C  
ATOM   1544  CD  GLU A  97       5.977   3.527  13.102  1.00  0.00           C  
ATOM   1545  OE1 GLU A  97       6.330   2.516  13.658  1.00  0.00           O  
ATOM   1546  OE2 GLU A  97       4.948   4.103  13.366  1.00  0.00           O  
ATOM   1547  H   GLU A  97       9.894   1.611  10.881  1.00  0.00           H  
ATOM   1548  HA  GLU A  97       7.268   1.299  12.070  1.00  0.00           H  
ATOM   1549 1HB  GLU A  97       8.673   3.201  12.682  1.00  0.00           H  
ATOM   1550 2HB  GLU A  97       8.701   3.766  11.017  1.00  0.00           H  
ATOM   1551 1HG  GLU A  97       7.177   5.097  12.328  1.00  0.00           H  
ATOM   1552 2HG  GLU A  97       6.288   4.192  11.106  1.00  0.00           H  
ATOM   1553  N   ALA A  98       7.475   2.105   8.837  1.00  0.00           N  
ATOM   1554  CA  ALA A  98       6.695   2.169   7.580  1.00  0.00           C  
ATOM   1555  C   ALA A  98       5.989   0.827   7.327  1.00  0.00           C  
ATOM   1556  O   ALA A  98       4.833   0.829   6.840  1.00  0.00           O  
ATOM   1557  CB  ALA A  98       7.565   2.573   6.401  1.00  0.00           C  
ATOM   1558  H   ALA A  98       8.476   2.241   8.804  1.00  0.00           H  
ATOM   1559  HA  ALA A  98       5.937   2.944   7.691  1.00  0.00           H  
ATOM   1560 1HB  ALA A  98       6.958   2.609   5.497  1.00  0.00           H  
ATOM   1561 2HB  ALA A  98       7.997   3.556   6.588  1.00  0.00           H  
ATOM   1562 3HB  ALA A  98       8.364   1.844   6.273  1.00  0.00           H  
ATOM   1563  N   ALA A  99       6.672  -0.290   7.578  1.00  0.00           N  
ATOM   1564  CA  ALA A  99       6.114  -1.646   7.396  1.00  0.00           C  
ATOM   1565  C   ALA A  99       4.916  -1.814   8.336  1.00  0.00           C  
ATOM   1566  O   ALA A  99       3.814  -2.237   7.873  1.00  0.00           O  
ATOM   1567  CB  ALA A  99       7.171  -2.668   7.667  1.00  0.00           C  
ATOM   1568  H   ALA A  99       7.619  -0.188   7.911  1.00  0.00           H  
ATOM   1569  HA  ALA A  99       5.781  -1.739   6.363  1.00  0.00           H  
ATOM   1570 1HB  ALA A  99       6.755  -3.667   7.532  1.00  0.00           H  
ATOM   1571 2HB  ALA A  99       8.001  -2.525   6.977  1.00  0.00           H  
ATOM   1572 3HB  ALA A  99       7.528  -2.561   8.690  1.00  0.00           H  
ATOM   1573  N   ARG A 100       5.068  -1.405   9.587  1.00  0.00           N  
ATOM   1574  CA  ARG A 100       3.977  -1.481  10.587  1.00  0.00           C  
ATOM   1575  C   ARG A 100       2.803  -0.635  10.091  1.00  0.00           C  
ATOM   1576  O   ARG A 100       1.668  -1.106  10.086  1.00  0.00           O  
ATOM   1577  CB  ARG A 100       4.431  -0.981  11.951  1.00  0.00           C  
ATOM   1578  CG  ARG A 100       3.412  -1.153  13.067  1.00  0.00           C  
ATOM   1579  CD  ARG A 100       3.852  -0.487  14.320  1.00  0.00           C  
ATOM   1580  NE  ARG A 100       3.728   0.959  14.236  1.00  0.00           N  
ATOM   1581  CZ  ARG A 100       2.567   1.635  14.341  1.00  0.00           C  
ATOM   1582  NH1 ARG A 100       1.441   0.982  14.533  1.00  0.00           N  
ATOM   1583  NH2 ARG A 100       2.559   2.954  14.252  1.00  0.00           N  
ATOM   1584  H   ARG A 100       5.964  -1.029   9.864  1.00  0.00           H  
ATOM   1585  HA  ARG A 100       3.675  -2.524  10.692  1.00  0.00           H  
ATOM   1586 1HB  ARG A 100       5.337  -1.508  12.248  1.00  0.00           H  
ATOM   1587 2HB  ARG A 100       4.674   0.079  11.887  1.00  0.00           H  
ATOM   1588 1HG  ARG A 100       2.460  -0.716  12.761  1.00  0.00           H  
ATOM   1589 2HG  ARG A 100       3.274  -2.216  13.274  1.00  0.00           H  
ATOM   1590 1HD  ARG A 100       3.238  -0.834  15.150  1.00  0.00           H  
ATOM   1591 2HD  ARG A 100       4.895  -0.729  14.513  1.00  0.00           H  
ATOM   1592  HE  ARG A 100       4.572   1.496  14.090  1.00  0.00           H  
ATOM   1593 1HH1 ARG A 100       1.447  -0.025  14.601  1.00  0.00           H  
ATOM   1594 2HH1 ARG A 100       0.571   1.489  14.611  1.00  0.00           H  
ATOM   1595 1HH2 ARG A 100       3.424   3.456  14.104  1.00  0.00           H  
ATOM   1596 2HH2 ARG A 100       1.689   3.460  14.330  1.00  0.00           H  
ATOM   1597  N   LEU A 101       3.079   0.593   9.703  1.00  0.00           N  
ATOM   1598  CA  LEU A 101       2.007   1.532   9.274  1.00  0.00           C  
ATOM   1599  C   LEU A 101       1.284   1.017   8.053  1.00  0.00           C  
ATOM   1600  O   LEU A 101       0.048   1.150   8.008  1.00  0.00           O  
ATOM   1601  CB  LEU A 101       2.587   2.918   8.964  1.00  0.00           C  
ATOM   1602  CG  LEU A 101       3.165   3.681  10.162  1.00  0.00           C  
ATOM   1603  CD1 LEU A 101       3.938   4.895   9.667  1.00  0.00           C  
ATOM   1604  CD2 LEU A 101       2.036   4.094  11.094  1.00  0.00           C  
ATOM   1605  H   LEU A 101       4.039   0.907   9.695  1.00  0.00           H  
ATOM   1606  HA  LEU A 101       1.289   1.633  10.087  1.00  0.00           H  
ATOM   1607 1HB  LEU A 101       3.381   2.805   8.228  1.00  0.00           H  
ATOM   1608 2HB  LEU A 101       1.800   3.534   8.527  1.00  0.00           H  
ATOM   1609  HG  LEU A 101       3.863   3.038  10.700  1.00  0.00           H  
ATOM   1610 1HD1 LEU A 101       4.350   5.437  10.519  1.00  0.00           H  
ATOM   1611 2HD1 LEU A 101       4.752   4.569   9.018  1.00  0.00           H  
ATOM   1612 3HD1 LEU A 101       3.269   5.550   9.110  1.00  0.00           H  
ATOM   1613 1HD2 LEU A 101       2.448   4.635  11.947  1.00  0.00           H  
ATOM   1614 2HD2 LEU A 101       1.339   4.738  10.558  1.00  0.00           H  
ATOM   1615 3HD2 LEU A 101       1.512   3.206  11.447  1.00  0.00           H  
ATOM   1616  N   ALA A 102       1.980   0.454   7.071  1.00  0.00           N  
ATOM   1617  CA  ALA A 102       1.359  -0.089   5.840  1.00  0.00           C  
ATOM   1618  C   ALA A 102       0.367  -1.196   6.215  1.00  0.00           C  
ATOM   1619  O   ALA A 102      -0.650  -1.390   5.518  1.00  0.00           O  
ATOM   1620  CB  ALA A 102       2.390  -0.692   4.913  1.00  0.00           C  
ATOM   1621  H   ALA A 102       2.982   0.399   7.182  1.00  0.00           H  
ATOM   1622  HA  ALA A 102       0.818   0.720   5.348  1.00  0.00           H  
ATOM   1623 1HB  ALA A 102       1.896  -1.079   4.023  1.00  0.00           H  
ATOM   1624 2HB  ALA A 102       3.112   0.073   4.625  1.00  0.00           H  
ATOM   1625 3HB  ALA A 102       2.907  -1.504   5.424  1.00  0.00           H  
ATOM   1626  N   LYS A 103       0.688  -1.950   7.251  1.00  0.00           N  
ATOM   1627  CA  LYS A 103      -0.176  -3.079   7.635  1.00  0.00           C  
ATOM   1628  C   LYS A 103      -1.186  -2.612   8.663  1.00  0.00           C  
ATOM   1629  O   LYS A 103      -2.244  -3.255   8.745  1.00  0.00           O  
ATOM   1630  CB  LYS A 103       0.644  -4.244   8.190  1.00  0.00           C  
ATOM   1631  CG  LYS A 103       1.569  -4.903   7.175  1.00  0.00           C  
ATOM   1632  CD  LYS A 103       2.383  -6.020   7.812  1.00  0.00           C  
ATOM   1633  CE  LYS A 103       3.323  -6.664   6.804  1.00  0.00           C  
ATOM   1634  NZ  LYS A 103       4.164  -7.723   7.425  1.00  0.00           N  
ATOM   1635  H   LYS A 103       1.522  -1.763   7.790  1.00  0.00           H  
ATOM   1636  HA  LYS A 103      -0.704  -3.428   6.747  1.00  0.00           H  
ATOM   1637 1HB  LYS A 103       1.257  -3.894   9.022  1.00  0.00           H  
ATOM   1638 2HB  LYS A 103      -0.027  -5.011   8.578  1.00  0.00           H  
ATOM   1639 1HG  LYS A 103       0.976  -5.317   6.358  1.00  0.00           H  
ATOM   1640 2HG  LYS A 103       2.249  -4.158   6.765  1.00  0.00           H  
ATOM   1641 1HD  LYS A 103       2.970  -5.617   8.638  1.00  0.00           H  
ATOM   1642 2HD  LYS A 103       1.710  -6.782   8.204  1.00  0.00           H  
ATOM   1643 1HE  LYS A 103       2.743  -7.107   5.996  1.00  0.00           H  
ATOM   1644 2HE  LYS A 103       3.976  -5.902   6.377  1.00  0.00           H  
ATOM   1645 1HZ  LYS A 103       4.774  -8.124   6.726  1.00  0.00           H  
ATOM   1646 2HZ  LYS A 103       4.722  -7.319   8.165  1.00  0.00           H  
ATOM   1647 3HZ  LYS A 103       3.571  -8.444   7.807  1.00  0.00           H  
ATOM   1648  N   SER A 104      -0.865  -1.606   9.470  1.00  0.00           N  
ATOM   1649  CA  SER A 104      -1.688  -1.155  10.627  1.00  0.00           C  
ATOM   1650  C   SER A 104      -2.733  -0.121  10.188  1.00  0.00           C  
ATOM   1651  O   SER A 104      -3.834  -0.079  10.813  1.00  0.00           O  
ATOM   1652  CB  SER A 104      -0.806  -0.559  11.706  1.00  0.00           C  
ATOM   1653  OG  SER A 104       0.095  -1.512  12.201  1.00  0.00           O  
ATOM   1654  H   SER A 104       0.001  -1.128   9.266  1.00  0.00           H  
ATOM   1655  HA  SER A 104      -2.209  -2.021  11.039  1.00  0.00           H  
ATOM   1656 1HB  SER A 104      -0.255   0.289  11.299  1.00  0.00           H  
ATOM   1657 2HB  SER A 104      -1.427  -0.186  12.518  1.00  0.00           H  
ATOM   1658  HG  SER A 104       0.712  -1.690  11.486  1.00  0.00           H  
ATOM   1659  N   LEU A 105      -2.413   0.740   9.229  1.00  0.00           N  
ATOM   1660  CA  LEU A 105      -3.364   1.806   8.845  1.00  0.00           C  
ATOM   1661  C   LEU A 105      -4.248   1.273   7.725  1.00  0.00           C  
ATOM   1662  O   LEU A 105      -3.786   0.827   6.662  1.00  0.00           O  
ATOM   1663  CB  LEU A 105      -2.629   3.070   8.382  1.00  0.00           C  
ATOM   1664  CG  LEU A 105      -1.669   3.693   9.403  1.00  0.00           C  
ATOM   1665  CD1 LEU A 105      -1.068   4.966   8.824  1.00  0.00           C  
ATOM   1666  CD2 LEU A 105      -2.419   3.981  10.695  1.00  0.00           C  
ATOM   1667  H   LEU A 105      -1.524   0.679   8.752  1.00  0.00           H  
ATOM   1668  HA  LEU A 105      -3.966   2.062   9.716  1.00  0.00           H  
ATOM   1669 1HB  LEU A 105      -2.053   2.829   7.490  1.00  0.00           H  
ATOM   1670 2HB  LEU A 105      -3.369   3.825   8.118  1.00  0.00           H  
ATOM   1671  HG  LEU A 105      -0.852   3.000   9.604  1.00  0.00           H  
ATOM   1672 1HD1 LEU A 105      -0.386   5.409   9.549  1.00  0.00           H  
ATOM   1673 2HD1 LEU A 105      -0.521   4.728   7.911  1.00  0.00           H  
ATOM   1674 3HD1 LEU A 105      -1.864   5.674   8.596  1.00  0.00           H  
ATOM   1675 1HD2 LEU A 105      -1.737   4.424  11.421  1.00  0.00           H  
ATOM   1676 2HD2 LEU A 105      -3.236   4.675  10.495  1.00  0.00           H  
ATOM   1677 3HD2 LEU A 105      -2.823   3.052  11.096  1.00  0.00           H  
ATOM   1678  N   PRO A 106      -5.579   1.437   7.860  1.00  0.00           N  
ATOM   1679  CA  PRO A 106      -6.477   0.996   6.801  1.00  0.00           C  
ATOM   1680  C   PRO A 106      -6.193   1.683   5.466  1.00  0.00           C  
ATOM   1681  O   PRO A 106      -5.874   2.906   5.438  1.00  0.00           O  
ATOM   1682  CB  PRO A 106      -7.853   1.383   7.349  1.00  0.00           C  
ATOM   1683  CG  PRO A 106      -7.684   1.335   8.830  1.00  0.00           C  
ATOM   1684  CD  PRO A 106      -6.296   1.871   9.066  1.00  0.00           C  
ATOM   1685  HA  PRO A 106      -6.388  -0.094   6.683  1.00  0.00           H  
ATOM   1686 1HB  PRO A 106      -8.136   2.380   6.984  1.00  0.00           H  
ATOM   1687 2HB  PRO A 106      -8.615   0.678   6.984  1.00  0.00           H  
ATOM   1688 1HG  PRO A 106      -8.461   1.940   9.321  1.00  0.00           H  
ATOM   1689 2HG  PRO A 106      -7.808   0.304   9.193  1.00  0.00           H  
ATOM   1690 1HD  PRO A 106      -6.336   2.967   9.146  1.00  0.00           H  
ATOM   1691 2HD  PRO A 106      -5.883   1.428   9.984  1.00  0.00           H  
ATOM   1692  N   ASN A 107      -6.315   0.933   4.372  1.00  0.00           N  
ATOM   1693  CA  ASN A 107      -6.245   1.483   3.000  1.00  0.00           C  
ATOM   1694  C   ASN A 107      -4.972   2.335   2.826  1.00  0.00           C  
ATOM   1695  O   ASN A 107      -5.039   3.407   2.197  1.00  0.00           O  
ATOM   1696  CB  ASN A 107      -7.485   2.297   2.680  1.00  0.00           C  
ATOM   1697  CG  ASN A 107      -8.736   1.463   2.668  1.00  0.00           C  
ATOM   1698  OD1 ASN A 107      -8.708   0.284   2.297  1.00  0.00           O  
ATOM   1699  ND2 ASN A 107      -9.835   2.052   3.068  1.00  0.00           N  
ATOM   1700  H   ASN A 107      -6.464  -0.058   4.496  1.00  0.00           H  
ATOM   1701  HA  ASN A 107      -6.186   0.651   2.297  1.00  0.00           H  
ATOM   1702 1HB  ASN A 107      -7.600   3.092   3.418  1.00  0.00           H  
ATOM   1703 2HB  ASN A 107      -7.369   2.770   1.705  1.00  0.00           H  
ATOM   1704 1HD2 ASN A 107     -10.697   1.546   3.081  1.00  0.00           H  
ATOM   1705 2HD2 ASN A 107      -9.811   3.008   3.360  1.00  0.00           H  
ATOM   1706  N   CYS A 108      -3.840   1.860   3.329  1.00  0.00           N  
ATOM   1707  CA  CYS A 108      -2.539   2.580   3.249  1.00  0.00           C  
ATOM   1708  C   CYS A 108      -1.619   1.894   2.244  1.00  0.00           C  
ATOM   1709  O   CYS A 108      -1.471   0.649   2.334  1.00  0.00           O  
ATOM   1710  CB  CYS A 108      -1.846   2.627   4.612  1.00  0.00           C  
ATOM   1711  SG  CYS A 108      -0.260   3.498   4.604  1.00  0.00           S  
ATOM   1712  H   CYS A 108      -3.877   0.961   3.787  1.00  0.00           H  
ATOM   1713  HA  CYS A 108      -2.729   3.604   2.928  1.00  0.00           H  
ATOM   1714 1HB  CYS A 108      -2.498   3.118   5.334  1.00  0.00           H  
ATOM   1715 2HB  CYS A 108      -1.671   1.611   4.966  1.00  0.00           H  
ATOM   1716  HG  CYS A 108      -0.016   3.331   3.309  1.00  0.00           H  
ATOM   1717  N   LYS A 109      -1.097   2.641   1.294  1.00  0.00           N  
ATOM   1718  CA  LYS A 109      -0.032   2.206   0.362  1.00  0.00           C  
ATOM   1719  C   LYS A 109       1.276   2.815   0.885  1.00  0.00           C  
ATOM   1720  O   LYS A 109       1.269   4.014   1.171  1.00  0.00           O  
ATOM   1721  CB  LYS A 109      -0.311   2.647  -1.075  1.00  0.00           C  
ATOM   1722  CG  LYS A 109       0.774   2.264  -2.073  1.00  0.00           C  
ATOM   1723  CD  LYS A 109       0.429   2.742  -3.475  1.00  0.00           C  
ATOM   1724  CE  LYS A 109       1.559   2.454  -4.453  1.00  0.00           C  
ATOM   1725  NZ  LYS A 109       1.263   2.977  -5.815  1.00  0.00           N  
ATOM   1726  H   LYS A 109      -1.467   3.578   1.214  1.00  0.00           H  
ATOM   1727  HA  LYS A 109       0.015   1.116   0.375  1.00  0.00           H  
ATOM   1728 1HB  LYS A 109      -1.249   2.207  -1.415  1.00  0.00           H  
ATOM   1729 2HB  LYS A 109      -0.427   3.731  -1.107  1.00  0.00           H  
ATOM   1730 1HG  LYS A 109       1.722   2.709  -1.769  1.00  0.00           H  
ATOM   1731 2HG  LYS A 109       0.889   1.180  -2.086  1.00  0.00           H  
ATOM   1732 1HD  LYS A 109      -0.476   2.239  -3.820  1.00  0.00           H  
ATOM   1733 2HD  LYS A 109       0.242   3.816  -3.458  1.00  0.00           H  
ATOM   1734 1HE  LYS A 109       2.477   2.914  -4.092  1.00  0.00           H  
ATOM   1735 2HE  LYS A 109       1.718   1.378  -4.518  1.00  0.00           H  
ATOM   1736 1HZ  LYS A 109       2.034   2.765  -6.432  1.00  0.00           H  
ATOM   1737 2HZ  LYS A 109       0.421   2.542  -6.167  1.00  0.00           H  
ATOM   1738 3HZ  LYS A 109       1.132   3.977  -5.771  1.00  0.00           H  
ATOM   1739  N   ALA A 110       2.375   2.055   0.929  1.00  0.00           N  
ATOM   1740  CA  ALA A 110       3.695   2.618   1.284  1.00  0.00           C  
ATOM   1741  C   ALA A 110       4.628   2.565   0.088  1.00  0.00           C  
ATOM   1742  O   ALA A 110       4.649   1.552  -0.663  1.00  0.00           O  
ATOM   1743  CB  ALA A 110       4.261   1.930   2.495  1.00  0.00           C  
ATOM   1744  H   ALA A 110       2.302   1.072   0.713  1.00  0.00           H  
ATOM   1745  HA  ALA A 110       3.554   3.661   1.569  1.00  0.00           H  
ATOM   1746 1HB  ALA A 110       5.232   2.361   2.737  1.00  0.00           H  
ATOM   1747 2HB  ALA A 110       3.584   2.064   3.339  1.00  0.00           H  
ATOM   1748 3HB  ALA A 110       4.378   0.867   2.289  1.00  0.00           H  
ATOM   1749  N   VAL A 111       5.446   3.609  -0.085  1.00  0.00           N  
ATOM   1750  CA  VAL A 111       6.381   3.696  -1.239  1.00  0.00           C  
ATOM   1751  C   VAL A 111       7.786   3.786  -0.666  1.00  0.00           C  
ATOM   1752  O   VAL A 111       8.065   4.683   0.116  1.00  0.00           O  
ATOM   1753  CB  VAL A 111       6.095   4.927  -2.121  1.00  0.00           C  
ATOM   1754  CG1 VAL A 111       7.097   5.010  -3.262  1.00  0.00           C  
ATOM   1755  CG2 VAL A 111       4.672   4.860  -2.656  1.00  0.00           C  
ATOM   1756  H   VAL A 111       5.425   4.360   0.589  1.00  0.00           H  
ATOM   1757  HA  VAL A 111       6.255   2.805  -1.855  1.00  0.00           H  
ATOM   1758  HB  VAL A 111       6.216   5.828  -1.520  1.00  0.00           H  
ATOM   1759 1HG1 VAL A 111       6.880   5.885  -3.874  1.00  0.00           H  
ATOM   1760 2HG1 VAL A 111       8.105   5.093  -2.856  1.00  0.00           H  
ATOM   1761 3HG1 VAL A 111       7.025   4.112  -3.875  1.00  0.00           H  
ATOM   1762 1HG2 VAL A 111       4.476   5.733  -3.277  1.00  0.00           H  
ATOM   1763 2HG2 VAL A 111       4.550   3.955  -3.251  1.00  0.00           H  
ATOM   1764 3HG2 VAL A 111       3.970   4.843  -1.822  1.00  0.00           H  
ATOM   1765  N   ASP A 112       8.648   2.877  -1.112  1.00  0.00           N  
ATOM   1766  CA  ASP A 112      10.099   2.849  -0.792  1.00  0.00           C  
ATOM   1767  C   ASP A 112      10.824   3.719  -1.796  1.00  0.00           C  
ATOM   1768  O   ASP A 112      10.863   3.359  -2.985  1.00  0.00           O  
ATOM   1769  CB  ASP A 112      10.663   1.427  -0.831  1.00  0.00           C  
ATOM   1770  CG  ASP A 112      12.130   1.360  -0.428  1.00  0.00           C  
ATOM   1771  OD1 ASP A 112      12.781   2.378  -0.457  1.00  0.00           O  
ATOM   1772  OD2 ASP A 112      12.586   0.292  -0.096  1.00  0.00           O  
ATOM   1773  H   ASP A 112       8.262   2.163  -1.713  1.00  0.00           H  
ATOM   1774  HA  ASP A 112      10.238   3.238   0.217  1.00  0.00           H  
ATOM   1775 1HB  ASP A 112      10.088   0.788  -0.161  1.00  0.00           H  
ATOM   1776 2HB  ASP A 112      10.560   1.022  -1.838  1.00  0.00           H  
ATOM   1777  N   ILE A 113      11.357   4.884  -1.396  1.00  0.00           N  
ATOM   1778  CA  ILE A 113      11.963   5.817  -2.377  1.00  0.00           C  
ATOM   1779  C   ILE A 113      13.495   5.662  -2.402  1.00  0.00           C  
ATOM   1780  O   ILE A 113      14.094   6.503  -3.061  1.00  0.00           O  
ATOM   1781  CB  ILE A 113      11.600   7.278  -2.052  1.00  0.00           C  
ATOM   1782  CG1 ILE A 113      12.276   7.720  -0.753  1.00  0.00           C  
ATOM   1783  CG2 ILE A 113      10.091   7.441  -1.953  1.00  0.00           C  
ATOM   1784  CD1 ILE A 113      12.194   9.208  -0.497  1.00  0.00           C  
ATOM   1785  H   ILE A 113      11.349   5.134  -0.417  1.00  0.00           H  
ATOM   1786  HA  ILE A 113      11.574   5.579  -3.366  1.00  0.00           H  
ATOM   1787  HB  ILE A 113      11.975   7.929  -2.841  1.00  0.00           H  
ATOM   1788 1HG1 ILE A 113      11.819   7.203   0.090  1.00  0.00           H  
ATOM   1789 2HG1 ILE A 113      13.329   7.437  -0.776  1.00  0.00           H  
ATOM   1790 1HG2 ILE A 113       9.852   8.479  -1.723  1.00  0.00           H  
ATOM   1791 2HG2 ILE A 113       9.632   7.165  -2.902  1.00  0.00           H  
ATOM   1792 3HG2 ILE A 113       9.706   6.796  -1.163  1.00  0.00           H  
ATOM   1793 1HD1 ILE A 113      12.696   9.444   0.442  1.00  0.00           H  
ATOM   1794 2HD1 ILE A 113      12.679   9.745  -1.313  1.00  0.00           H  
ATOM   1795 3HD1 ILE A 113      11.150   9.509  -0.434  1.00  0.00           H  
ATOM   1796  N   GLY A 114      14.056   4.650  -1.735  1.00  0.00           N  
ATOM   1797  CA  GLY A 114      15.519   4.483  -1.674  1.00  0.00           C  
ATOM   1798  C   GLY A 114      16.094   5.256  -0.511  1.00  0.00           C  
ATOM   1799  O   GLY A 114      15.419   5.544   0.477  1.00  0.00           O  
ATOM   1800  H   GLY A 114      13.465   3.983  -1.261  1.00  0.00           H  
ATOM   1801 1HA  GLY A 114      15.760   3.424  -1.575  1.00  0.00           H  
ATOM   1802 2HA  GLY A 114      15.963   4.827  -2.608  1.00  0.00           H  
ATOM   1803  N   PRO A 115      17.389   5.619  -0.582  1.00  0.00           N  
ATOM   1804  CA  PRO A 115      18.012   6.326   0.523  1.00  0.00           C  
ATOM   1805  C   PRO A 115      17.225   7.601   0.793  1.00  0.00           C  
ATOM   1806  O   PRO A 115      16.780   8.257  -0.131  1.00  0.00           O  
ATOM   1807  CB  PRO A 115      19.427   6.617   0.012  1.00  0.00           C  
ATOM   1808  CG  PRO A 115      19.692   5.528  -0.971  1.00  0.00           C  
ATOM   1809  CD  PRO A 115      18.367   5.305  -1.650  1.00  0.00           C  
ATOM   1810  HA  PRO A 115      18.044   5.666   1.403  1.00  0.00           H  
ATOM   1811 1HB  PRO A 115      19.465   7.619  -0.440  1.00  0.00           H  
ATOM   1812 2HB  PRO A 115      20.138   6.616   0.851  1.00  0.00           H  
ATOM   1813 1HG  PRO A 115      20.481   5.834  -1.674  1.00  0.00           H  
ATOM   1814 2HG  PRO A 115      20.058   4.630  -0.453  1.00  0.00           H  
ATOM   1815 1HD  PRO A 115      18.271   5.995  -2.502  1.00  0.00           H  
ATOM   1816 2HD  PRO A 115      18.298   4.261  -1.987  1.00  0.00           H  
ATOM   1817  N   GLY A 116      17.127   7.902   2.071  1.00  0.00           N  
ATOM   1818  CA  GLY A 116      16.444   9.116   2.536  1.00  0.00           C  
ATOM   1819  C   GLY A 116      16.452   9.178   4.040  1.00  0.00           C  
ATOM   1820  O   GLY A 116      16.518   8.146   4.721  1.00  0.00           O  
ATOM   1821  H   GLY A 116      17.535   7.276   2.751  1.00  0.00           H  
ATOM   1822 1HA  GLY A 116      16.940   9.994   2.121  1.00  0.00           H  
ATOM   1823 2HA  GLY A 116      15.419   9.121   2.166  1.00  0.00           H  
ATOM   1824  N   LEU A 117      16.447  10.395   4.544  1.00  0.00           N  
ATOM   1825  CA  LEU A 117      16.516  10.703   5.974  1.00  0.00           C  
ATOM   1826  C   LEU A 117      15.207  11.383   6.342  1.00  0.00           C  
ATOM   1827  O   LEU A 117      14.201  10.658   6.485  1.00  0.00           O  
ATOM   1828  CB  LEU A 117      17.708  11.613   6.298  1.00  0.00           C  
ATOM   1829  CG  LEU A 117      19.095  11.000   6.067  1.00  0.00           C  
ATOM   1830  CD1 LEU A 117      20.165  12.052   6.325  1.00  0.00           C  
ATOM   1831  CD2 LEU A 117      19.277   9.798   6.983  1.00  0.00           C  
ATOM   1832  H   LEU A 117      16.393  11.154   3.879  1.00  0.00           H  
ATOM   1833  HA  LEU A 117      16.643   9.771   6.523  1.00  0.00           H  
ATOM   1834 1HB  LEU A 117      17.636  12.510   5.685  1.00  0.00           H  
ATOM   1835 2HB  LEU A 117      17.645  11.908   7.345  1.00  0.00           H  
ATOM   1836  HG  LEU A 117      19.184  10.682   5.028  1.00  0.00           H  
ATOM   1837 1HD1 LEU A 117      21.150  11.616   6.161  1.00  0.00           H  
ATOM   1838 2HD1 LEU A 117      20.022  12.891   5.644  1.00  0.00           H  
ATOM   1839 3HD1 LEU A 117      20.090  12.402   7.354  1.00  0.00           H  
ATOM   1840 1HD2 LEU A 117      20.263   9.362   6.818  1.00  0.00           H  
ATOM   1841 2HD2 LEU A 117      19.190  10.116   8.022  1.00  0.00           H  
ATOM   1842 3HD2 LEU A 117      18.510   9.055   6.765  1.00  0.00           H  
ATOM   1843  N   ASN A 118      15.149  12.702   6.387  1.00  0.00           N  
ATOM   1844  CA  ASN A 118      13.935  13.418   6.865  1.00  0.00           C  
ATOM   1845  C   ASN A 118      13.296  14.235   5.742  1.00  0.00           C  
ATOM   1846  O   ASN A 118      12.082  14.078   5.521  1.00  0.00           O  
ATOM   1847  CB  ASN A 118      14.262  14.316   8.045  1.00  0.00           C  
ATOM   1848  CG  ASN A 118      13.128  15.234   8.404  1.00  0.00           C  
ATOM   1849  OD1 ASN A 118      13.232  16.457   8.255  1.00  0.00           O  
ATOM   1850  ND2 ASN A 118      12.045  14.669   8.874  1.00  0.00           N  
ATOM   1851  H   ASN A 118      15.953  13.239   6.090  1.00  0.00           H  
ATOM   1852  HA  ASN A 118      13.201  12.678   7.189  1.00  0.00           H  
ATOM   1853 1HB  ASN A 118      14.506  13.702   8.913  1.00  0.00           H  
ATOM   1854 2HB  ASN A 118      15.141  14.917   7.811  1.00  0.00           H  
ATOM   1855 1HD2 ASN A 118      11.258  15.231   9.130  1.00  0.00           H  
ATOM   1856 2HD2 ASN A 118      12.005  13.675   8.978  1.00  0.00           H  
ATOM   1857  N   LEU A 119      14.053  15.085   5.058  1.00  0.00           N  
ATOM   1858  CA  LEU A 119      13.511  15.969   4.000  1.00  0.00           C  
ATOM   1859  C   LEU A 119      13.483  15.216   2.686  1.00  0.00           C  
ATOM   1860  O   LEU A 119      14.157  15.651   1.706  1.00  0.00           O  
ATOM   1861  CB  LEU A 119      14.358  17.239   3.851  1.00  0.00           C  
ATOM   1862  CG  LEU A 119      14.415  18.149   5.085  1.00  0.00           C  
ATOM   1863  CD1 LEU A 119      15.318  19.340   4.797  1.00  0.00           C  
ATOM   1864  CD2 LEU A 119      13.009  18.603   5.447  1.00  0.00           C  
ATOM   1865  H   LEU A 119      15.038  15.124   5.275  1.00  0.00           H  
ATOM   1866  HA  LEU A 119      12.500  16.262   4.279  1.00  0.00           H  
ATOM   1867 1HB  LEU A 119      15.378  16.950   3.605  1.00  0.00           H  
ATOM   1868 2HB  LEU A 119      13.960  17.827   3.024  1.00  0.00           H  
ATOM   1869  HG  LEU A 119      14.846  17.599   5.923  1.00  0.00           H  
ATOM   1870 1HD1 LEU A 119      15.359  19.986   5.674  1.00  0.00           H  
ATOM   1871 2HD1 LEU A 119      16.322  18.987   4.560  1.00  0.00           H  
ATOM   1872 3HD1 LEU A 119      14.921  19.901   3.951  1.00  0.00           H  
ATOM   1873 1HD2 LEU A 119      13.050  19.249   6.325  1.00  0.00           H  
ATOM   1874 2HD2 LEU A 119      12.578  19.154   4.611  1.00  0.00           H  
ATOM   1875 3HD2 LEU A 119      12.391  17.732   5.666  1.00  0.00           H  
ATOM   1876  N   LEU A 120      12.600  14.225   2.597  1.00  0.00           N  
ATOM   1877  CA  LEU A 120      12.686  13.224   1.527  1.00  0.00           C  
ATOM   1878  C   LEU A 120      12.432  13.915   0.195  1.00  0.00           C  
ATOM   1879  O   LEU A 120      12.859  13.366  -0.836  1.00  0.00           O  
ATOM   1880  CB  LEU A 120      11.667  12.097   1.741  1.00  0.00           C  
ATOM   1881  CG  LEU A 120      11.816  11.306   3.047  1.00  0.00           C  
ATOM   1882  CD1 LEU A 120      10.778  10.193   3.088  1.00  0.00           C  
ATOM   1883  CD2 LEU A 120      13.226  10.743   3.142  1.00  0.00           C  
ATOM   1884  H   LEU A 120      11.855  14.158   3.275  1.00  0.00           H  
ATOM   1885  HA  LEU A 120      13.685  12.790   1.539  1.00  0.00           H  
ATOM   1886 1HB  LEU A 120      10.667  12.526   1.726  1.00  0.00           H  
ATOM   1887 2HB  LEU A 120      11.751  11.391   0.915  1.00  0.00           H  
ATOM   1888  HG  LEU A 120      11.631  11.966   3.895  1.00  0.00           H  
ATOM   1889 1HD1 LEU A 120      10.883   9.631   4.016  1.00  0.00           H  
ATOM   1890 2HD1 LEU A 120       9.778  10.625   3.038  1.00  0.00           H  
ATOM   1891 3HD1 LEU A 120      10.928   9.525   2.240  1.00  0.00           H  
ATOM   1892 1HD2 LEU A 120      13.332  10.181   4.071  1.00  0.00           H  
ATOM   1893 2HD2 LEU A 120      13.412  10.082   2.295  1.00  0.00           H  
ATOM   1894 3HD2 LEU A 120      13.946  11.561   3.129  1.00  0.00           H  
ATOM   1895  N   GLN A 121      11.769  15.070   0.186  1.00  0.00           N  
ATOM   1896  CA  GLN A 121      11.465  15.817  -1.058  1.00  0.00           C  
ATOM   1897  C   GLN A 121      12.745  16.304  -1.738  1.00  0.00           C  
ATOM   1898  O   GLN A 121      12.681  16.667  -2.945  1.00  0.00           O  
ATOM   1899  CB  GLN A 121      10.551  17.009  -0.765  1.00  0.00           C  
ATOM   1900  CG  GLN A 121       9.158  16.626  -0.297  1.00  0.00           C  
ATOM   1901  CD  GLN A 121       8.240  17.826  -0.166  1.00  0.00           C  
ATOM   1902  OE1 GLN A 121       7.896  18.474  -1.159  1.00  0.00           O  
ATOM   1903  NE2 GLN A 121       7.837  18.131   1.062  1.00  0.00           N  
ATOM   1904  H   GLN A 121      11.464  15.446   1.072  1.00  0.00           H  
ATOM   1905  HA  GLN A 121      10.950  15.147  -1.746  1.00  0.00           H  
ATOM   1906 1HB  GLN A 121      11.004  17.635   0.004  1.00  0.00           H  
ATOM   1907 2HB  GLN A 121      10.448  17.618  -1.664  1.00  0.00           H  
ATOM   1908 1HG  GLN A 121       8.719  15.937  -1.019  1.00  0.00           H  
ATOM   1909 2HG  GLN A 121       9.233  16.145   0.679  1.00  0.00           H  
ATOM   1910 1HE2 GLN A 121       7.230  18.913   1.211  1.00  0.00           H  
ATOM   1911 2HE2 GLN A 121       8.139  17.579   1.840  1.00  0.00           H  
ATOM   1912  N   GLU A 122      13.851  16.355  -1.019  1.00  0.00           N  
ATOM   1913  CA  GLU A 122      15.148  16.816  -1.578  1.00  0.00           C  
ATOM   1914  C   GLU A 122      15.880  15.628  -2.196  1.00  0.00           C  
ATOM   1915  O   GLU A 122      16.628  15.868  -3.168  1.00  0.00           O  
ATOM   1916  CB  GLU A 122      16.020  17.465  -0.501  1.00  0.00           C  
ATOM   1917  CG  GLU A 122      15.414  18.709   0.133  1.00  0.00           C  
ATOM   1918  CD  GLU A 122      15.162  19.808  -0.861  1.00  0.00           C  
ATOM   1919  OE1 GLU A 122      15.798  19.813  -1.887  1.00  0.00           O  
ATOM   1920  OE2 GLU A 122      14.331  20.645  -0.593  1.00  0.00           O  
ATOM   1921  H   GLU A 122      13.807  16.069  -0.051  1.00  0.00           H  
ATOM   1922  HA  GLU A 122      14.947  17.561  -2.349  1.00  0.00           H  
ATOM   1923 1HB  GLU A 122      16.212  16.744   0.294  1.00  0.00           H  
ATOM   1924 2HB  GLU A 122      16.982  17.743  -0.930  1.00  0.00           H  
ATOM   1925 1HG  GLU A 122      14.470  18.440   0.607  1.00  0.00           H  
ATOM   1926 2HG  GLU A 122      16.087  19.073   0.908  1.00  0.00           H  
ATOM   1927  N   ASP A 123      15.650  14.419  -1.714  1.00  0.00           N  
ATOM   1928  CA  ASP A 123      16.397  13.227  -2.203  1.00  0.00           C  
ATOM   1929  C   ASP A 123      15.687  12.596  -3.405  1.00  0.00           C  
ATOM   1930  O   ASP A 123      16.351  12.172  -4.377  1.00  0.00           O  
ATOM   1931  CB  ASP A 123      16.667  12.240  -1.080  1.00  0.00           C  
ATOM   1932  CG  ASP A 123      17.762  12.805  -0.196  1.00  0.00           C  
ATOM   1933  OD1 ASP A 123      18.847  13.147  -0.764  1.00  0.00           O  
ATOM   1934  OD2 ASP A 123      17.501  13.006   1.018  1.00  0.00           O  
ATOM   1935  H   ASP A 123      14.950  14.300  -0.995  1.00  0.00           H  
ATOM   1936  HA  ASP A 123      17.392  13.546  -2.513  1.00  0.00           H  
ATOM   1937 1HB  ASP A 123      15.751  12.079  -0.510  1.00  0.00           H  
ATOM   1938 2HB  ASP A 123      16.964  11.280  -1.503  1.00  0.00           H  
ATOM   1939  N   ASN A 124      14.372  12.424  -3.398  1.00  0.00           N  
ATOM   1940  CA  ASN A 124      13.686  11.751  -4.521  1.00  0.00           C  
ATOM   1941  C   ASN A 124      12.290  12.333  -4.715  1.00  0.00           C  
ATOM   1942  O   ASN A 124      11.294  11.607  -4.625  1.00  0.00           O  
ATOM   1943  CB  ASN A 124      13.613  10.252  -4.295  1.00  0.00           C  
ATOM   1944  CG  ASN A 124      13.152   9.507  -5.517  1.00  0.00           C  
ATOM   1945  OD1 ASN A 124      12.699  10.112  -6.495  1.00  0.00           O  
ATOM   1946  ND2 ASN A 124      13.258   8.202  -5.481  1.00  0.00           N  
ATOM   1947  H   ASN A 124      13.826  12.758  -2.617  1.00  0.00           H  
ATOM   1948  HA  ASN A 124      14.255  11.933  -5.434  1.00  0.00           H  
ATOM   1949 1HB  ASN A 124      14.595   9.879  -4.005  1.00  0.00           H  
ATOM   1950 2HB  ASN A 124      12.926  10.040  -3.476  1.00  0.00           H  
ATOM   1951 1HD2 ASN A 124      12.967   7.654  -6.265  1.00  0.00           H  
ATOM   1952 2HD2 ASN A 124      13.630   7.754  -4.668  1.00  0.00           H  
ATOM   1953  N   PRO A 125      12.176  13.625  -5.105  1.00  0.00           N  
ATOM   1954  CA  PRO A 125      10.866  14.218  -5.377  1.00  0.00           C  
ATOM   1955  C   PRO A 125      10.229  13.691  -6.677  1.00  0.00           C  
ATOM   1956  O   PRO A 125       9.018  13.851  -6.861  1.00  0.00           O  
ATOM   1957  CB  PRO A 125      11.196  15.711  -5.479  1.00  0.00           C  
ATOM   1958  CG  PRO A 125      12.619  15.742  -5.921  1.00  0.00           C  
ATOM   1959  CD  PRO A 125      13.262  14.590  -5.195  1.00  0.00           C  
ATOM   1960  HA  PRO A 125      10.195  14.015  -4.529  1.00  0.00           H  
ATOM   1961 1HB  PRO A 125      10.516  16.198  -6.193  1.00  0.00           H  
ATOM   1962 2HB  PRO A 125      11.041  16.198  -4.504  1.00  0.00           H  
ATOM   1963 1HG  PRO A 125      12.679  15.640  -7.015  1.00  0.00           H  
ATOM   1964 2HG  PRO A 125      13.074  16.710  -5.667  1.00  0.00           H  
ATOM   1965 1HD  PRO A 125      14.101  14.203  -5.792  1.00  0.00           H  
ATOM   1966 2HD  PRO A 125      13.610  14.927  -4.208  1.00  0.00           H  
ATOM   1967  N   ASP A 126      11.027  13.086  -7.533  1.00  0.00           N  
ATOM   1968  CA  ASP A 126      10.461  12.609  -8.830  1.00  0.00           C  
ATOM   1969  C   ASP A 126       9.536  11.413  -8.560  1.00  0.00           C  
ATOM   1970  O   ASP A 126       8.379  11.432  -9.045  1.00  0.00           O  
ATOM   1971  CB  ASP A 126      11.567  12.203  -9.808  1.00  0.00           C  
ATOM   1972  CG  ASP A 126      11.045  11.933 -11.212  1.00  0.00           C  
ATOM   1973  OD1 ASP A 126      10.497  12.832 -11.805  1.00  0.00           O  
ATOM   1974  OD2 ASP A 126      11.200  10.830 -11.679  1.00  0.00           O  
ATOM   1975  H   ASP A 126      12.007  12.937  -7.339  1.00  0.00           H  
ATOM   1976  HA  ASP A 126       9.892  13.423  -9.279  1.00  0.00           H  
ATOM   1977 1HB  ASP A 126      12.315  12.995  -9.860  1.00  0.00           H  
ATOM   1978 2HB  ASP A 126      12.065  11.305  -9.441  1.00  0.00           H  
ATOM   1979  N   LEU A 127       9.961  10.445  -7.772  1.00  0.00           N  
ATOM   1980  CA  LEU A 127       9.047   9.325  -7.445  1.00  0.00           C  
ATOM   1981  C   LEU A 127       7.923   9.845  -6.542  1.00  0.00           C  
ATOM   1982  O   LEU A 127       6.776   9.412  -6.656  1.00  0.00           O  
ATOM   1983  CB  LEU A 127       9.799   8.186  -6.745  1.00  0.00           C  
ATOM   1984  CG  LEU A 127       8.967   6.938  -6.425  1.00  0.00           C  
ATOM   1985  CD1 LEU A 127       8.365   6.385  -7.710  1.00  0.00           C  
ATOM   1986  CD2 LEU A 127       9.848   5.902  -5.743  1.00  0.00           C  
ATOM   1987  H   LEU A 127      10.894  10.446  -7.386  1.00  0.00           H  
ATOM   1988  HA  LEU A 127       8.626   8.940  -8.373  1.00  0.00           H  
ATOM   1989 1HB  LEU A 127      10.629   7.877  -7.379  1.00  0.00           H  
ATOM   1990 2HB  LEU A 127      10.206   8.563  -5.807  1.00  0.00           H  
ATOM   1991  HG  LEU A 127       8.145   7.209  -5.761  1.00  0.00           H  
ATOM   1992 1HD1 LEU A 127       7.774   5.498  -7.482  1.00  0.00           H  
ATOM   1993 2HD1 LEU A 127       7.725   7.139  -8.166  1.00  0.00           H  
ATOM   1994 3HD1 LEU A 127       9.164   6.120  -8.401  1.00  0.00           H  
ATOM   1995 1HD2 LEU A 127       9.256   5.014  -5.515  1.00  0.00           H  
ATOM   1996 2HD2 LEU A 127      10.669   5.629  -6.406  1.00  0.00           H  
ATOM   1997 3HD2 LEU A 127      10.250   6.317  -4.819  1.00  0.00           H  
ATOM   1998  N   ILE A 128       8.249  10.704  -5.584  1.00  0.00           N  
ATOM   1999  CA  ILE A 128       7.202  11.169  -4.642  1.00  0.00           C  
ATOM   2000  C   ILE A 128       6.123  11.907  -5.428  1.00  0.00           C  
ATOM   2001  O   ILE A 128       4.920  11.591  -5.235  1.00  0.00           O  
ATOM   2002  CB  ILE A 128       7.778  12.094  -3.555  1.00  0.00           C  
ATOM   2003  CG1 ILE A 128       8.727  11.316  -2.639  1.00  0.00           C  
ATOM   2004  CG2 ILE A 128       6.656  12.730  -2.748  1.00  0.00           C  
ATOM   2005  CD1 ILE A 128       9.566  12.196  -1.740  1.00  0.00           C  
ATOM   2006  H   ILE A 128       9.192  11.051  -5.481  1.00  0.00           H  
ATOM   2007  HA  ILE A 128       6.771  10.299  -4.148  1.00  0.00           H  
ATOM   2008  HB  ILE A 128       8.368  12.882  -4.023  1.00  0.00           H  
ATOM   2009 1HG1 ILE A 128       8.150  10.638  -2.010  1.00  0.00           H  
ATOM   2010 2HG1 ILE A 128       9.399  10.708  -3.244  1.00  0.00           H  
ATOM   2011 1HG2 ILE A 128       7.081  13.381  -1.984  1.00  0.00           H  
ATOM   2012 2HG2 ILE A 128       6.020  13.316  -3.410  1.00  0.00           H  
ATOM   2013 3HG2 ILE A 128       6.063  11.950  -2.271  1.00  0.00           H  
ATOM   2014 1HD1 ILE A 128      10.212  11.572  -1.122  1.00  0.00           H  
ATOM   2015 2HD1 ILE A 128      10.179  12.860  -2.351  1.00  0.00           H  
ATOM   2016 3HD1 ILE A 128       8.914  12.789  -1.100  1.00  0.00           H  
ATOM   2017  N   GLY A 129       6.478  12.879  -6.285  1.00  0.00           N  
ATOM   2018  CA  GLY A 129       5.452  13.626  -7.037  1.00  0.00           C  
ATOM   2019  C   GLY A 129       4.680  12.719  -7.991  1.00  0.00           C  
ATOM   2020  O   GLY A 129       3.451  12.832  -8.085  1.00  0.00           O  
ATOM   2021  H   GLY A 129       7.453  13.107  -6.423  1.00  0.00           H  
ATOM   2022 1HA  GLY A 129       4.757  14.094  -6.338  1.00  0.00           H  
ATOM   2023 2HA  GLY A 129       5.926  14.428  -7.602  1.00  0.00           H  
ATOM   2024  N   SER A 130       5.375  11.814  -8.656  1.00  0.00           N  
ATOM   2025  CA  SER A 130       4.727  10.932  -9.647  1.00  0.00           C  
ATOM   2026  C   SER A 130       3.713  10.037  -8.943  1.00  0.00           C  
ATOM   2027  O   SER A 130       2.569   9.967  -9.383  1.00  0.00           O  
ATOM   2028  CB  SER A 130       5.755  10.084 -10.370  1.00  0.00           C  
ATOM   2029  OG  SER A 130       6.640  10.885 -11.104  1.00  0.00           O  
ATOM   2030  H   SER A 130       6.366  11.720  -8.488  1.00  0.00           H  
ATOM   2031  HA  SER A 130       4.214  11.555 -10.381  1.00  0.00           H  
ATOM   2032 1HB  SER A 130       6.313   9.492  -9.645  1.00  0.00           H  
ATOM   2033 2HB  SER A 130       5.248   9.390 -11.039  1.00  0.00           H  
ATOM   2034  HG  SER A 130       7.331  11.146 -10.491  1.00  0.00           H  
ATOM   2035  N   GLU A 131       4.057   9.427  -7.807  1.00  0.00           N  
ATOM   2036  CA  GLU A 131       3.125   8.503  -7.103  1.00  0.00           C  
ATOM   2037  C   GLU A 131       1.977   9.316  -6.502  1.00  0.00           C  
ATOM   2038  O   GLU A 131       0.852   8.803  -6.506  1.00  0.00           O  
ATOM   2039  CB  GLU A 131       3.843   7.717  -6.004  1.00  0.00           C  
ATOM   2040  CG  GLU A 131       4.774   6.627  -6.515  1.00  0.00           C  
ATOM   2041  CD  GLU A 131       4.052   5.555  -7.283  1.00  0.00           C  
ATOM   2042  OE1 GLU A 131       3.109   5.010  -6.762  1.00  0.00           O  
ATOM   2043  OE2 GLU A 131       4.446   5.279  -8.392  1.00  0.00           O  
ATOM   2044  H   GLU A 131       4.973   9.595  -7.415  1.00  0.00           H  
ATOM   2045  HA  GLU A 131       2.730   7.791  -7.828  1.00  0.00           H  
ATOM   2046 1HB  GLU A 131       4.432   8.401  -5.393  1.00  0.00           H  
ATOM   2047 2HB  GLU A 131       3.106   7.248  -5.351  1.00  0.00           H  
ATOM   2048 1HG  GLU A 131       5.524   7.080  -7.164  1.00  0.00           H  
ATOM   2049 2HG  GLU A 131       5.289   6.177  -5.668  1.00  0.00           H  
ATOM   2050  N   ILE A 132       2.201  10.540  -6.006  1.00  0.00           N  
ATOM   2051  CA  ILE A 132       1.071  11.341  -5.471  1.00  0.00           C  
ATOM   2052  C   ILE A 132       0.084  11.608  -6.612  1.00  0.00           C  
ATOM   2053  O   ILE A 132      -1.115  11.354  -6.399  1.00  0.00           O  
ATOM   2054  CB  ILE A 132       1.547  12.675  -4.866  1.00  0.00           C  
ATOM   2055  CG1 ILE A 132       2.347  12.425  -3.585  1.00  0.00           C  
ATOM   2056  CG2 ILE A 132       0.362  13.586  -4.588  1.00  0.00           C  
ATOM   2057  CD1 ILE A 132       3.106  13.636  -3.093  1.00  0.00           C  
ATOM   2058  H   ILE A 132       3.132  10.931  -5.989  1.00  0.00           H  
ATOM   2059  HA  ILE A 132       0.585  10.770  -4.681  1.00  0.00           H  
ATOM   2060  HB  ILE A 132       2.219  13.172  -5.565  1.00  0.00           H  
ATOM   2061 1HG1 ILE A 132       1.673  12.099  -2.793  1.00  0.00           H  
ATOM   2062 2HG1 ILE A 132       3.064  11.621  -3.754  1.00  0.00           H  
ATOM   2063 1HG2 ILE A 132       0.716  14.524  -4.160  1.00  0.00           H  
ATOM   2064 2HG2 ILE A 132      -0.167  13.789  -5.518  1.00  0.00           H  
ATOM   2065 3HG2 ILE A 132      -0.314  13.099  -3.885  1.00  0.00           H  
ATOM   2066 1HD1 ILE A 132       3.648  13.381  -2.182  1.00  0.00           H  
ATOM   2067 2HD1 ILE A 132       3.813  13.959  -3.858  1.00  0.00           H  
ATOM   2068 3HD1 ILE A 132       2.405  14.443  -2.882  1.00  0.00           H  
ATOM   2069  N   ALA A 133       0.559  12.042  -7.781  1.00  0.00           N  
ATOM   2070  CA  ALA A 133      -0.297  12.358  -8.936  1.00  0.00           C  
ATOM   2071  C   ALA A 133      -1.059  11.088  -9.341  1.00  0.00           C  
ATOM   2072  O   ALA A 133      -2.284  11.178  -9.497  1.00  0.00           O  
ATOM   2073  CB  ALA A 133       0.504  12.909 -10.074  1.00  0.00           C  
ATOM   2074  H   ALA A 133       1.559  12.153  -7.865  1.00  0.00           H  
ATOM   2075  HA  ALA A 133      -1.008  13.127  -8.631  1.00  0.00           H  
ATOM   2076 1HB  ALA A 133      -0.158  13.133 -10.911  1.00  0.00           H  
ATOM   2077 2HB  ALA A 133       1.007  13.823  -9.755  1.00  0.00           H  
ATOM   2078 3HB  ALA A 133       1.246  12.177 -10.385  1.00  0.00           H  
ATOM   2079  N   ARG A 134      -0.378   9.954  -9.433  1.00  0.00           N  
ATOM   2080  CA  ARG A 134      -1.016   8.672  -9.846  1.00  0.00           C  
ATOM   2081  C   ARG A 134      -2.044   8.296  -8.776  1.00  0.00           C  
ATOM   2082  O   ARG A 134      -3.169   7.858  -9.103  1.00  0.00           O  
ATOM   2083  CB  ARG A 134       0.004   7.554  -9.998  1.00  0.00           C  
ATOM   2084  CG  ARG A 134       0.937   7.698 -11.190  1.00  0.00           C  
ATOM   2085  CD  ARG A 134       2.048   6.713 -11.140  1.00  0.00           C  
ATOM   2086  NE  ARG A 134       2.899   6.794 -12.316  1.00  0.00           N  
ATOM   2087  CZ  ARG A 134       4.133   6.261 -12.406  1.00  0.00           C  
ATOM   2088  NH1 ARG A 134       4.645   5.612 -11.384  1.00  0.00           N  
ATOM   2089  NH2 ARG A 134       4.828   6.390 -13.522  1.00  0.00           N  
ATOM   2090  H   ARG A 134       0.608   9.965  -9.214  1.00  0.00           H  
ATOM   2091  HA  ARG A 134      -1.499   8.821 -10.812  1.00  0.00           H  
ATOM   2092 1HB  ARG A 134       0.620   7.500  -9.102  1.00  0.00           H  
ATOM   2093 2HB  ARG A 134      -0.514   6.600 -10.098  1.00  0.00           H  
ATOM   2094 1HG  ARG A 134       0.378   7.537 -12.112  1.00  0.00           H  
ATOM   2095 2HG  ARG A 134       1.367   8.700 -11.196  1.00  0.00           H  
ATOM   2096 1HD  ARG A 134       2.663   6.903 -10.260  1.00  0.00           H  
ATOM   2097 2HD  ARG A 134       1.638   5.705 -11.085  1.00  0.00           H  
ATOM   2098  HE  ARG A 134       2.539   7.286 -13.123  1.00  0.00           H  
ATOM   2099 1HH1 ARG A 134       4.113   5.514 -10.531  1.00  0.00           H  
ATOM   2100 2HH1 ARG A 134       5.569   5.213 -11.451  1.00  0.00           H  
ATOM   2101 1HH2 ARG A 134       4.435   6.889 -14.309  1.00  0.00           H  
ATOM   2102 2HH2 ARG A 134       5.752   5.991 -13.590  1.00  0.00           H  
ATOM   2103  N   TRP A 135      -1.688   8.487  -7.515  1.00  0.00           N  
ATOM   2104  CA  TRP A 135      -2.606   8.173  -6.399  1.00  0.00           C  
ATOM   2105  C   TRP A 135      -3.838   9.060  -6.473  1.00  0.00           C  
ATOM   2106  O   TRP A 135      -4.958   8.546  -6.310  1.00  0.00           O  
ATOM   2107  CB  TRP A 135      -1.872   8.380  -5.094  1.00  0.00           C  
ATOM   2108  CG  TRP A 135      -2.659   8.350  -3.827  1.00  0.00           C  
ATOM   2109  CD1 TRP A 135      -3.142   7.272  -3.142  1.00  0.00           C  
ATOM   2110  CD2 TRP A 135      -2.950   9.507  -3.040  1.00  0.00           C  
ATOM   2111  NE1 TRP A 135      -3.711   7.687  -1.959  1.00  0.00           N  
ATOM   2112  CE2 TRP A 135      -3.580   9.050  -1.865  1.00  0.00           C  
ATOM   2113  CE3 TRP A 135      -2.715  10.875  -3.233  1.00  0.00           C  
ATOM   2114  CZ2 TRP A 135      -3.980   9.938  -0.865  1.00  0.00           C  
ATOM   2115  CZ3 TRP A 135      -3.057  11.747  -2.232  1.00  0.00           C  
ATOM   2116  CH2 TRP A 135      -3.725  11.280  -1.093  1.00  0.00           C  
ATOM   2117  H   TRP A 135      -0.769   8.853  -7.308  1.00  0.00           H  
ATOM   2118  HA  TRP A 135      -2.908   7.130  -6.483  1.00  0.00           H  
ATOM   2119 1HB  TRP A 135      -1.104   7.615  -4.983  1.00  0.00           H  
ATOM   2120 2HB  TRP A 135      -1.371   9.348  -5.108  1.00  0.00           H  
ATOM   2121  HD1 TRP A 135      -3.084   6.240  -3.485  1.00  0.00           H  
ATOM   2122  HE1 TRP A 135      -4.152   7.088  -1.276  1.00  0.00           H  
ATOM   2123  HE3 TRP A 135      -2.266  11.236  -4.157  1.00  0.00           H  
ATOM   2124  HZ2 TRP A 135      -4.467   9.599   0.051  1.00  0.00           H  
ATOM   2125  HZ3 TRP A 135      -2.804  12.803  -2.334  1.00  0.00           H  
ATOM   2126  HH2 TRP A 135      -4.053  12.020  -0.363  1.00  0.00           H  
ATOM   2127  N   LEU A 136      -3.672  10.353  -6.744  1.00  0.00           N  
ATOM   2128  CA  LEU A 136      -4.814  11.296  -6.803  1.00  0.00           C  
ATOM   2129  C   LEU A 136      -5.837  10.797  -7.838  1.00  0.00           C  
ATOM   2130  O   LEU A 136      -7.049  10.987  -7.529  1.00  0.00           O  
ATOM   2131  CB  LEU A 136      -4.339  12.707  -7.172  1.00  0.00           C  
ATOM   2132  CG  LEU A 136      -3.541  13.445  -6.090  1.00  0.00           C  
ATOM   2133  CD1 LEU A 136      -2.972  14.734  -6.668  1.00  0.00           C  
ATOM   2134  CD2 LEU A 136      -4.444  13.732  -4.900  1.00  0.00           C  
ATOM   2135  H   LEU A 136      -2.738  10.698  -6.917  1.00  0.00           H  
ATOM   2136  HA  LEU A 136      -5.280  11.336  -5.819  1.00  0.00           H  
ATOM   2137 1HB  LEU A 136      -3.712  12.641  -8.060  1.00  0.00           H  
ATOM   2138 2HB  LEU A 136      -5.211  13.315  -7.414  1.00  0.00           H  
ATOM   2139  HG  LEU A 136      -2.703  12.825  -5.769  1.00  0.00           H  
ATOM   2140 1HD1 LEU A 136      -2.404  15.258  -5.899  1.00  0.00           H  
ATOM   2141 2HD1 LEU A 136      -2.315  14.498  -7.505  1.00  0.00           H  
ATOM   2142 3HD1 LEU A 136      -3.787  15.369  -7.013  1.00  0.00           H  
ATOM   2143 1HD2 LEU A 136      -3.876  14.256  -4.130  1.00  0.00           H  
ATOM   2144 2HD2 LEU A 136      -5.281  14.353  -5.219  1.00  0.00           H  
ATOM   2145 3HD2 LEU A 136      -4.822  12.793  -4.496  1.00  0.00           H  
ATOM   2146  N   SER A 137      -5.359  10.237  -8.962  1.00  0.00           N  
ATOM   2147  CA  SER A 137      -6.207   9.820 -10.128  1.00  0.00           C  
ATOM   2148  C   SER A 137      -7.111   8.669  -9.695  1.00  0.00           C  
ATOM   2149  O   SER A 137      -8.042   8.329 -10.489  1.00  0.00           O  
ATOM   2150  CB  SER A 137      -5.353   9.388 -11.304  1.00  0.00           C  
ATOM   2151  OG  SER A 137      -4.807   8.116 -11.089  1.00  0.00           O  
ATOM   2152  H   SER A 137      -4.360  10.097  -9.005  1.00  0.00           H  
ATOM   2153  HA  SER A 137      -6.812  10.672 -10.439  1.00  0.00           H  
ATOM   2154 1HB  SER A 137      -5.960   9.378 -12.209  1.00  0.00           H  
ATOM   2155 2HB  SER A 137      -4.552  10.110 -11.456  1.00  0.00           H  
ATOM   2156  HG  SER A 137      -4.284   8.185 -10.287  1.00  0.00           H  
ATOM   2157  N   THR A 138      -6.839   8.044  -8.541  1.00  0.00           N  
ATOM   2158  CA  THR A 138      -7.599   6.860  -8.066  1.00  0.00           C  
ATOM   2159  C   THR A 138      -8.469   7.232  -6.868  1.00  0.00           C  
ATOM   2160  O   THR A 138      -9.026   6.268  -6.263  1.00  0.00           O  
ATOM   2161  CB  THR A 138      -6.663   5.700  -7.679  1.00  0.00           C  
ATOM   2162  OG1 THR A 138      -5.831   6.099  -6.582  1.00  0.00           O  
ATOM   2163  CG2 THR A 138      -5.787   5.306  -8.858  1.00  0.00           C  
ATOM   2164  H   THR A 138      -6.081   8.400  -7.977  1.00  0.00           H  
ATOM   2165  HA  THR A 138      -8.246   6.517  -8.873  1.00  0.00           H  
ATOM   2166  HB  THR A 138      -7.258   4.840  -7.372  1.00  0.00           H  
ATOM   2167  HG1 THR A 138      -5.791   7.058  -6.544  1.00  0.00           H  
ATOM   2168 1HG2 THR A 138      -5.132   4.485  -8.566  1.00  0.00           H  
ATOM   2169 2HG2 THR A 138      -6.417   4.991  -9.690  1.00  0.00           H  
ATOM   2170 3HG2 THR A 138      -5.183   6.159  -9.163  1.00  0.00           H  
ATOM   2171  N   LEU A 139      -8.542   8.513  -6.463  1.00  0.00           N  
ATOM   2172  CA  LEU A 139      -9.353   8.935  -5.302  1.00  0.00           C  
ATOM   2173  C   LEU A 139     -10.739   9.314  -5.846  1.00  0.00           C  
ATOM   2174  O   LEU A 139     -10.868   9.645  -7.028  1.00  0.00           O  
ATOM   2175  CB  LEU A 139      -8.715  10.121  -4.569  1.00  0.00           C  
ATOM   2176  CG  LEU A 139      -7.303   9.881  -4.019  1.00  0.00           C  
ATOM   2177  CD1 LEU A 139      -6.800  11.147  -3.338  1.00  0.00           C  
ATOM   2178  CD2 LEU A 139      -7.329   8.711  -3.046  1.00  0.00           C  
ATOM   2179  H   LEU A 139      -8.019   9.208  -6.977  1.00  0.00           H  
ATOM   2180  HA  LEU A 139      -9.419   8.101  -4.604  1.00  0.00           H  
ATOM   2181 1HB  LEU A 139      -8.664  10.966  -5.254  1.00  0.00           H  
ATOM   2182 2HB  LEU A 139      -9.354  10.397  -3.731  1.00  0.00           H  
ATOM   2183  HG  LEU A 139      -6.625   9.653  -4.842  1.00  0.00           H  
ATOM   2184 1HD1 LEU A 139      -5.797  10.977  -2.948  1.00  0.00           H  
ATOM   2185 2HD1 LEU A 139      -6.773  11.962  -4.061  1.00  0.00           H  
ATOM   2186 3HD1 LEU A 139      -7.469  11.410  -2.519  1.00  0.00           H  
ATOM   2187 1HD2 LEU A 139      -6.325   8.540  -2.656  1.00  0.00           H  
ATOM   2188 2HD2 LEU A 139      -8.005   8.938  -2.222  1.00  0.00           H  
ATOM   2189 3HD2 LEU A 139      -7.675   7.816  -3.563  1.00  0.00           H  
ATOM   2190  N   GLU A 140     -11.736   9.245  -5.000  1.00  0.00           N  
ATOM   2191  CA  GLU A 140     -13.104   9.660  -5.392  1.00  0.00           C  
ATOM   2192  C   GLU A 140     -13.186  11.190  -5.332  1.00  0.00           C  
ATOM   2193  O   GLU A 140     -13.857  11.752  -4.467  1.00  0.00           O  
ATOM   2194  CB  GLU A 140     -14.160   9.036  -4.476  1.00  0.00           C  
ATOM   2195  CG  GLU A 140     -14.223   7.517  -4.534  1.00  0.00           C  
ATOM   2196  CD  GLU A 140     -15.274   6.940  -3.626  1.00  0.00           C  
ATOM   2197  OE1 GLU A 140     -15.858   7.685  -2.876  1.00  0.00           O  
ATOM   2198  OE2 GLU A 140     -15.493   5.753  -3.683  1.00  0.00           O  
ATOM   2199  H   GLU A 140     -11.574   8.902  -4.063  1.00  0.00           H  
ATOM   2200  HA  GLU A 140     -13.291   9.318  -6.410  1.00  0.00           H  
ATOM   2201 1HB  GLU A 140     -13.962   9.324  -3.444  1.00  0.00           H  
ATOM   2202 2HB  GLU A 140     -15.144   9.423  -4.740  1.00  0.00           H  
ATOM   2203 1HG  GLU A 140     -14.437   7.211  -5.558  1.00  0.00           H  
ATOM   2204 2HG  GLU A 140     -13.250   7.112  -4.259  1.00  0.00           H  
ATOM   2205  N   ILE A 141     -12.498  11.850  -6.257  1.00  0.00           N  
ATOM   2206  CA  ILE A 141     -12.396  13.305  -6.243  1.00  0.00           C  
ATOM   2207  C   ILE A 141     -12.726  13.893  -7.609  1.00  0.00           C  
ATOM   2208  O   ILE A 141     -12.834  13.169  -8.598  1.00  0.00           O  
ATOM   2209  CB  ILE A 141     -10.986  13.753  -5.817  1.00  0.00           C  
ATOM   2210  CG1 ILE A 141      -9.943  13.260  -6.824  1.00  0.00           C  
ATOM   2211  CG2 ILE A 141     -10.665  13.242  -4.421  1.00  0.00           C  
ATOM   2212  CD1 ILE A 141      -8.547  13.778  -6.560  1.00  0.00           C  
ATOM   2213  H   ILE A 141     -12.033  11.332  -6.989  1.00  0.00           H  
ATOM   2214  HA  ILE A 141     -13.114  13.695  -5.522  1.00  0.00           H  
ATOM   2215  HB  ILE A 141     -10.934  14.841  -5.817  1.00  0.00           H  
ATOM   2216 1HG1 ILE A 141      -9.911  12.171  -6.812  1.00  0.00           H  
ATOM   2217 2HG1 ILE A 141     -10.234  13.567  -7.829  1.00  0.00           H  
ATOM   2218 1HG2 ILE A 141      -9.664  13.567  -4.136  1.00  0.00           H  
ATOM   2219 2HG2 ILE A 141     -11.391  13.640  -3.713  1.00  0.00           H  
ATOM   2220 3HG2 ILE A 141     -10.709  12.153  -4.413  1.00  0.00           H  
ATOM   2221 1HD1 ILE A 141      -7.865  13.386  -7.315  1.00  0.00           H  
ATOM   2222 2HD1 ILE A 141      -8.549  14.868  -6.603  1.00  0.00           H  
ATOM   2223 3HD1 ILE A 141      -8.220  13.454  -5.573  1.00  0.00           H  
ATOM   2224  N   ARG A 142     -12.884  15.212  -7.657  1.00  0.00           N  
ATOM   2225  CA  ARG A 142     -13.041  15.919  -8.922  1.00  0.00           C  
ATOM   2226  C   ARG A 142     -11.688  16.248  -9.540  1.00  0.00           C  
ATOM   2227  O   ARG A 142     -10.794  16.757  -8.865  1.00  0.00           O  
ATOM   2228  CB  ARG A 142     -13.830  17.204  -8.723  1.00  0.00           C  
ATOM   2229  CG  ARG A 142     -15.283  17.007  -8.320  1.00  0.00           C  
ATOM   2230  CD  ARG A 142     -15.946  18.298  -8.005  1.00  0.00           C  
ATOM   2231  NE  ARG A 142     -15.893  19.223  -9.126  1.00  0.00           N  
ATOM   2232  CZ  ARG A 142     -16.842  19.330 -10.075  1.00  0.00           C  
ATOM   2233  NH1 ARG A 142     -17.911  18.566 -10.026  1.00  0.00           N  
ATOM   2234  NH2 ARG A 142     -16.700  20.205 -11.056  1.00  0.00           N  
ATOM   2235  H   ARG A 142     -12.897  15.737  -6.795  1.00  0.00           H  
ATOM   2236  HA  ARG A 142     -13.566  15.266  -9.621  1.00  0.00           H  
ATOM   2237 1HB  ARG A 142     -13.354  17.808  -7.951  1.00  0.00           H  
ATOM   2238 2HB  ARG A 142     -13.820  17.785  -9.645  1.00  0.00           H  
ATOM   2239 1HG  ARG A 142     -15.826  16.533  -9.138  1.00  0.00           H  
ATOM   2240 2HG  ARG A 142     -15.333  16.371  -7.436  1.00  0.00           H  
ATOM   2241 1HD  ARG A 142     -16.993  18.119  -7.761  1.00  0.00           H  
ATOM   2242 2HD  ARG A 142     -15.450  18.764  -7.155  1.00  0.00           H  
ATOM   2243  HE  ARG A 142     -15.085  19.828  -9.198  1.00  0.00           H  
ATOM   2244 1HH1 ARG A 142     -18.019  17.898  -9.276  1.00  0.00           H  
ATOM   2245 2HH1 ARG A 142     -18.622  18.646 -10.738  1.00  0.00           H  
ATOM   2246 1HH2 ARG A 142     -15.879  20.793 -11.094  1.00  0.00           H  
ATOM   2247 2HH2 ARG A 142     -17.411  20.285 -11.768  1.00  0.00           H  
ATOM   2248  N   SER A 143     -11.545  15.955 -10.828  1.00  0.00           N  
ATOM   2249  CA  SER A 143     -10.284  16.171 -11.528  1.00  0.00           C  
ATOM   2250  C   SER A 143     -10.475  16.115 -13.038  1.00  0.00           C  
ATOM   2251  O   SER A 143     -11.575  15.856 -13.525  1.00  0.00           O  
ATOM   2252  CB  SER A 143      -9.265  15.133 -11.099  1.00  0.00           C  
ATOM   2253  OG  SER A 143      -9.567  13.878 -11.644  1.00  0.00           O  
ATOM   2254  H   SER A 143     -12.330  15.572 -11.336  1.00  0.00           H  
ATOM   2255  HA  SER A 143      -9.908  17.161 -11.266  1.00  0.00           H  
ATOM   2256 1HB  SER A 143      -8.272  15.443 -11.422  1.00  0.00           H  
ATOM   2257 2HB  SER A 143      -9.249  15.066 -10.012  1.00  0.00           H  
ATOM   2258  HG  SER A 143      -9.335  13.930 -12.574  1.00  0.00           H  
ATOM   2259  N   ASP A 144      -9.397  16.360 -13.775  1.00  0.00           N  
ATOM   2260  CA  ASP A 144      -9.328  15.981 -15.181  1.00  0.00           C  
ATOM   2261  C   ASP A 144      -9.175  14.474 -15.339  1.00  0.00           C  
ATOM   2262  O   ASP A 144      -9.016  13.750 -14.356  1.00  0.00           O  
ATOM   2263  CB  ASP A 144      -8.162  16.693 -15.872  1.00  0.00           C  
ATOM   2264  CG  ASP A 144      -8.436  16.990 -17.340  1.00  0.00           C  
ATOM   2265  OD1 ASP A 144      -9.224  16.290 -17.931  1.00  0.00           O  
ATOM   2266  OD2 ASP A 144      -7.855  17.914 -17.857  1.00  0.00           O  
ATOM   2267  H   ASP A 144      -8.604  16.820 -13.350  1.00  0.00           H  
ATOM   2268  HA  ASP A 144     -10.257  16.284 -15.667  1.00  0.00           H  
ATOM   2269 1HB  ASP A 144      -7.954  17.633 -15.359  1.00  0.00           H  
ATOM   2270 2HB  ASP A 144      -7.266  16.076 -15.802  1.00  0.00           H  
ATOM   2271  N   ASP A 145      -9.228  14.006 -16.581  1.00  0.00           N  
ATOM   2272  CA  ASP A 145      -9.197  12.575 -16.862  1.00  0.00           C  
ATOM   2273  C   ASP A 145      -8.079  11.886 -16.090  1.00  0.00           C  
ATOM   2274  O   ASP A 145      -6.914  12.271 -16.190  1.00  0.00           O  
ATOM   2275  CB  ASP A 145      -9.018  12.327 -18.362  1.00  0.00           C  
ATOM   2276  CG  ASP A 145      -9.344  10.896 -18.768  1.00  0.00           C  
ATOM   2277  OD1 ASP A 145      -8.713   9.997 -18.263  1.00  0.00           O  
ATOM   2278  OD2 ASP A 145     -10.220  10.715 -19.579  1.00  0.00           O  
ATOM   2279  H   ASP A 145      -9.292  14.657 -17.351  1.00  0.00           H  
ATOM   2280  HA  ASP A 145     -10.146  12.140 -16.547  1.00  0.00           H  
ATOM   2281 1HB  ASP A 145      -9.663  13.004 -18.922  1.00  0.00           H  
ATOM   2282 2HB  ASP A 145      -7.989  12.544 -18.646  1.00  0.00           H  
ATOM   2283  N   PRO A 146      -8.440  10.866 -15.320  1.00  0.00           N  
ATOM   2284  CA  PRO A 146      -7.470  10.130 -14.518  1.00  0.00           C  
ATOM   2285  C   PRO A 146      -6.270   9.708 -15.355  1.00  0.00           C  
ATOM   2286  O   PRO A 146      -5.143   9.661 -14.863  1.00  0.00           O  
ATOM   2287  CB  PRO A 146      -8.273   8.920 -14.030  1.00  0.00           C  
ATOM   2288  CG  PRO A 146      -9.665   9.434 -13.897  1.00  0.00           C  
ATOM   2289  CD  PRO A 146      -9.836  10.361 -15.071  1.00  0.00           C  
ATOM   2290  HA  PRO A 146      -7.114  10.783 -13.720  1.00  0.00           H  
ATOM   2291 1HB  PRO A 146      -8.189   8.097 -14.755  1.00  0.00           H  
ATOM   2292 2HB  PRO A 146      -7.860   8.553 -13.079  1.00  0.00           H  
ATOM   2293 1HG  PRO A 146     -10.381   8.599 -13.909  1.00  0.00           H  
ATOM   2294 2HG  PRO A 146      -9.790   9.946 -12.932  1.00  0.00           H  
ATOM   2295 1HD  PRO A 146     -10.216   9.794 -15.934  1.00  0.00           H  
ATOM   2296 2HD  PRO A 146     -10.531  11.170 -14.802  1.00  0.00           H  
ATOM   2297  N   ARG A 147      -6.518   9.402 -16.624  1.00  0.00           N  
ATOM   2298  CA  ARG A 147      -5.469   8.923 -17.516  1.00  0.00           C  
ATOM   2299  C   ARG A 147      -4.553  10.060 -17.949  1.00  0.00           C  
ATOM   2300  O   ARG A 147      -3.391   9.838 -18.290  1.00  0.00           O  
ATOM   2301  CB  ARG A 147      -6.073   8.265 -18.748  1.00  0.00           C  
ATOM   2302  CG  ARG A 147      -6.847   6.985 -18.476  1.00  0.00           C  
ATOM   2303  CD  ARG A 147      -7.624   6.549 -19.665  1.00  0.00           C  
ATOM   2304  NE  ARG A 147      -8.682   7.490 -19.995  1.00  0.00           N  
ATOM   2305  CZ  ARG A 147      -9.538   7.347 -21.026  1.00  0.00           C  
ATOM   2306  NH1 ARG A 147      -9.448   6.299 -21.815  1.00  0.00           N  
ATOM   2307  NH2 ARG A 147     -10.468   8.260 -21.244  1.00  0.00           N  
ATOM   2308  H   ARG A 147      -7.458   9.503 -16.979  1.00  0.00           H  
ATOM   2309  HA  ARG A 147      -4.869   8.186 -16.981  1.00  0.00           H  
ATOM   2310 1HB  ARG A 147      -6.752   8.963 -19.237  1.00  0.00           H  
ATOM   2311 2HB  ARG A 147      -5.282   8.027 -19.459  1.00  0.00           H  
ATOM   2312 1HG  ARG A 147      -6.151   6.189 -18.210  1.00  0.00           H  
ATOM   2313 2HG  ARG A 147      -7.543   7.149 -17.652  1.00  0.00           H  
ATOM   2314 1HD  ARG A 147      -6.959   6.468 -20.524  1.00  0.00           H  
ATOM   2315 2HD  ARG A 147      -8.079   5.580 -19.466  1.00  0.00           H  
ATOM   2316  HE  ARG A 147      -8.783   8.309 -19.411  1.00  0.00           H  
ATOM   2317 1HH1 ARG A 147      -8.737   5.601 -21.648  1.00  0.00           H  
ATOM   2318 2HH1 ARG A 147     -10.090   6.192 -22.587  1.00  0.00           H  
ATOM   2319 1HH2 ARG A 147     -10.538   9.066 -20.637  1.00  0.00           H  
ATOM   2320 2HH2 ARG A 147     -11.110   8.153 -22.016  1.00  0.00           H  
ATOM   2321  N   LYS A 148      -5.082  11.278 -17.933  1.00  0.00           N  
ATOM   2322  CA  LYS A 148      -4.285  12.463 -18.228  1.00  0.00           C  
ATOM   2323  C   LYS A 148      -3.303  12.761 -17.102  1.00  0.00           C  
ATOM   2324  O   LYS A 148      -2.151  13.117 -17.349  1.00  0.00           O  
ATOM   2325  CB  LYS A 148      -5.192  13.672 -18.469  1.00  0.00           C  
ATOM   2326  CG  LYS A 148      -4.449  14.961 -18.792  1.00  0.00           C  
ATOM   2327  CD  LYS A 148      -5.409  16.060 -19.223  1.00  0.00           C  
ATOM   2328  CE  LYS A 148      -4.732  17.422 -19.216  1.00  0.00           C  
ATOM   2329  NZ  LYS A 148      -5.686  18.519 -19.532  1.00  0.00           N  
ATOM   2330  H   LYS A 148      -6.061  11.387 -17.711  1.00  0.00           H  
ATOM   2331  HA  LYS A 148      -3.716  12.279 -19.140  1.00  0.00           H  
ATOM   2332 1HB  LYS A 148      -5.869  13.459 -19.297  1.00  0.00           H  
ATOM   2333 2HB  LYS A 148      -5.803  13.851 -17.584  1.00  0.00           H  
ATOM   2334 1HG  LYS A 148      -3.899  15.295 -17.911  1.00  0.00           H  
ATOM   2335 2HG  LYS A 148      -3.736  14.778 -19.596  1.00  0.00           H  
ATOM   2336 1HD  LYS A 148      -5.776  15.849 -20.228  1.00  0.00           H  
ATOM   2337 2HD  LYS A 148      -6.261  16.085 -18.543  1.00  0.00           H  
ATOM   2338 1HE  LYS A 148      -4.296  17.607 -18.236  1.00  0.00           H  
ATOM   2339 2HE  LYS A 148      -3.929  17.433 -19.954  1.00  0.00           H  
ATOM   2340 1HZ  LYS A 148      -5.199  19.404 -19.519  1.00  0.00           H  
ATOM   2341 2HZ  LYS A 148      -6.083  18.368 -20.449  1.00  0.00           H  
ATOM   2342 3HZ  LYS A 148      -6.425  18.532 -18.844  1.00  0.00           H  
ATOM   2343  N   THR A 149      -3.766  12.614 -15.866  1.00  0.00           N  
ATOM   2344  CA  THR A 149      -2.908  12.792 -14.700  1.00  0.00           C  
ATOM   2345  C   THR A 149      -1.734  11.822 -14.728  1.00  0.00           C  
ATOM   2346  O   THR A 149      -0.584  12.220 -14.542  1.00  0.00           O  
ATOM   2347  CB  THR A 149      -3.702  12.605 -13.394  1.00  0.00           C  
ATOM   2348  OG1 THR A 149      -4.727  13.604 -13.308  1.00  0.00           O  
ATOM   2349  CG2 THR A 149      -2.782  12.723 -12.189  1.00  0.00           C  
ATOM   2350  H   THR A 149      -4.737  12.373 -15.729  1.00  0.00           H  
ATOM   2351  HA  THR A 149      -2.511  13.807 -14.715  1.00  0.00           H  
ATOM   2352  HB  THR A 149      -4.171  11.622 -13.391  1.00  0.00           H  
ATOM   2353  HG1 THR A 149      -4.347  14.424 -12.982  1.00  0.00           H  
ATOM   2354 1HG2 THR A 149      -3.360  12.589 -11.275  1.00  0.00           H  
ATOM   2355 2HG2 THR A 149      -2.008  11.958 -12.246  1.00  0.00           H  
ATOM   2356 3HG2 THR A 149      -2.317  13.708 -12.182  1.00  0.00           H  
ATOM   2357  N   GLN A 150      -2.030  10.548 -14.961  1.00  0.00           N  
ATOM   2358  CA  GLN A 150      -1.004   9.512 -14.969  1.00  0.00           C  
ATOM   2359  C   GLN A 150      -0.032   9.709 -16.125  1.00  0.00           C  
ATOM   2360  O   GLN A 150       1.176   9.529 -15.970  1.00  0.00           O  
ATOM   2361  CB  GLN A 150      -1.645   8.124 -15.056  1.00  0.00           C  
ATOM   2362  CG  GLN A 150      -2.424   7.720 -13.816  1.00  0.00           C  
ATOM   2363  CD  GLN A 150      -3.120   6.382 -13.980  1.00  0.00           C  
ATOM   2364  OE1 GLN A 150      -2.734   5.564 -14.820  1.00  0.00           O  
ATOM   2365  NE2 GLN A 150      -4.154   6.152 -13.178  1.00  0.00           N  
ATOM   2366  H   GLN A 150      -2.991  10.291 -15.137  1.00  0.00           H  
ATOM   2367  HA  GLN A 150      -0.442   9.574 -14.037  1.00  0.00           H  
ATOM   2368 1HB  GLN A 150      -2.326   8.090 -15.906  1.00  0.00           H  
ATOM   2369 2HB  GLN A 150      -0.871   7.376 -15.226  1.00  0.00           H  
ATOM   2370 1HG  GLN A 150      -1.734   7.645 -12.975  1.00  0.00           H  
ATOM   2371 2HG  GLN A 150      -3.181   8.477 -13.611  1.00  0.00           H  
ATOM   2372 1HE2 GLN A 150      -4.653   5.286 -13.241  1.00  0.00           H  
ATOM   2373 2HE2 GLN A 150      -4.433   6.842 -12.511  1.00  0.00           H  
ATOM   2374  N   THR A 151      -0.566  10.079 -17.284  1.00  0.00           N  
ATOM   2375  CA  THR A 151       0.252  10.279 -18.475  1.00  0.00           C  
ATOM   2376  C   THR A 151       1.230  11.431 -18.285  1.00  0.00           C  
ATOM   2377  O   THR A 151       2.422  11.298 -18.560  1.00  0.00           O  
ATOM   2378  CB  THR A 151      -0.626  10.544 -19.712  1.00  0.00           C  
ATOM   2379  OG1 THR A 151      -1.449   9.399 -19.972  1.00  0.00           O  
ATOM   2380  CG2 THR A 151       0.239  10.829 -20.930  1.00  0.00           C  
ATOM   2381  H   THR A 151      -1.563  10.226 -17.342  1.00  0.00           H  
ATOM   2382  HA  THR A 151       0.833   9.373 -18.651  1.00  0.00           H  
ATOM   2383  HB  THR A 151      -1.271  11.402 -19.523  1.00  0.00           H  
ATOM   2384  HG1 THR A 151      -2.199   9.401 -19.372  1.00  0.00           H  
ATOM   2385 1HG2 THR A 151      -0.398  11.015 -21.794  1.00  0.00           H  
ATOM   2386 2HG2 THR A 151       0.858  11.706 -20.739  1.00  0.00           H  
ATOM   2387 3HG2 THR A 151       0.880   9.971 -21.129  1.00  0.00           H  
ATOM   2388  N   ILE A 152       0.718  12.563 -17.813  1.00  0.00           N  
ATOM   2389  CA  ILE A 152       1.531  13.762 -17.651  1.00  0.00           C  
ATOM   2390  C   ILE A 152       2.623  13.550 -16.610  1.00  0.00           C  
ATOM   2391  O   ILE A 152       3.782  13.902 -16.832  1.00  0.00           O  
ATOM   2392  CB  ILE A 152       0.660  14.965 -17.244  1.00  0.00           C  
ATOM   2393  CG1 ILE A 152      -0.257  15.375 -18.399  1.00  0.00           C  
ATOM   2394  CG2 ILE A 152       1.534  16.133 -16.814  1.00  0.00           C  
ATOM   2395  CD1 ILE A 152      -1.307  16.392 -18.013  1.00  0.00           C  
ATOM   2396  H   ILE A 152      -0.260  12.593 -17.561  1.00  0.00           H  
ATOM   2397  HA  ILE A 152       2.012  13.986 -18.603  1.00  0.00           H  
ATOM   2398  HB  ILE A 152       0.014  14.682 -16.413  1.00  0.00           H  
ATOM   2399 1HG1 ILE A 152       0.341  15.792 -19.208  1.00  0.00           H  
ATOM   2400 2HG1 ILE A 152      -0.765  14.493 -18.790  1.00  0.00           H  
ATOM   2401 1HG2 ILE A 152       0.903  16.975 -16.531  1.00  0.00           H  
ATOM   2402 2HG2 ILE A 152       2.146  15.836 -15.963  1.00  0.00           H  
ATOM   2403 3HG2 ILE A 152       2.181  16.427 -17.641  1.00  0.00           H  
ATOM   2404 1HD1 ILE A 152      -1.919  16.631 -18.884  1.00  0.00           H  
ATOM   2405 2HD1 ILE A 152      -1.941  15.980 -17.227  1.00  0.00           H  
ATOM   2406 3HD1 ILE A 152      -0.822  17.297 -17.651  1.00  0.00           H  
ATOM   2407  N   ALA A 153       2.247  12.973 -15.474  1.00  0.00           N  
ATOM   2408  CA  ALA A 153       3.195  12.711 -14.398  1.00  0.00           C  
ATOM   2409  C   ALA A 153       4.348  11.839 -14.878  1.00  0.00           C  
ATOM   2410  O   ALA A 153       5.505  12.079 -14.535  1.00  0.00           O  
ATOM   2411  CB  ALA A 153       2.491  12.054 -13.220  1.00  0.00           C  
ATOM   2412  H   ALA A 153       1.280  12.708 -15.354  1.00  0.00           H  
ATOM   2413  HA  ALA A 153       3.617  13.653 -14.048  1.00  0.00           H  
ATOM   2414 1HB  ALA A 153       3.211  11.865 -12.424  1.00  0.00           H  
ATOM   2415 2HB  ALA A 153       1.707  12.715 -12.850  1.00  0.00           H  
ATOM   2416 3HB  ALA A 153       2.049  11.112 -13.540  1.00  0.00           H  
ATOM   2417  N   SER A 154       4.025  10.826 -15.675  1.00  0.00           N  
ATOM   2418  CA  SER A 154       5.040   9.960 -16.264  1.00  0.00           C  
ATOM   2419  C   SER A 154       5.891  10.717 -17.275  1.00  0.00           C  
ATOM   2420  O   SER A 154       7.110  10.555 -17.320  1.00  0.00           O  
ATOM   2421  CB  SER A 154       4.384   8.768 -16.933  1.00  0.00           C  
ATOM   2422  OG  SER A 154       3.696   7.983 -15.998  1.00  0.00           O  
ATOM   2423  H   SER A 154       3.051  10.652 -15.879  1.00  0.00           H  
ATOM   2424  HA  SER A 154       5.699   9.610 -15.468  1.00  0.00           H  
ATOM   2425 1HB  SER A 154       3.692   9.116 -17.699  1.00  0.00           H  
ATOM   2426 2HB  SER A 154       5.145   8.166 -17.428  1.00  0.00           H  
ATOM   2427  HG  SER A 154       2.827   8.379 -15.908  1.00  0.00           H  
ATOM   2428  N   LYS A 155       5.241  11.545 -18.085  1.00  0.00           N  
ATOM   2429  CA  LYS A 155       5.940  12.345 -19.085  1.00  0.00           C  
ATOM   2430  C   LYS A 155       6.963  13.267 -18.435  1.00  0.00           C  
ATOM   2431  O   LYS A 155       8.105  13.359 -18.886  1.00  0.00           O  
ATOM   2432  CB  LYS A 155       4.944  13.163 -19.908  1.00  0.00           C  
ATOM   2433  CG  LYS A 155       5.577  13.993 -21.018  1.00  0.00           C  
ATOM   2434  CD  LYS A 155       4.521  14.735 -21.823  1.00  0.00           C  
ATOM   2435  CE  LYS A 155       5.133  15.432 -23.030  1.00  0.00           C  
ATOM   2436  NZ  LYS A 155       6.020  16.558 -22.631  1.00  0.00           N  
ATOM   2437  H   LYS A 155       4.237  11.623 -18.008  1.00  0.00           H  
ATOM   2438  HA  LYS A 155       6.467  11.671 -19.761  1.00  0.00           H  
ATOM   2439 1HB  LYS A 155       4.214  12.494 -20.366  1.00  0.00           H  
ATOM   2440 2HB  LYS A 155       4.399  13.842 -19.252  1.00  0.00           H  
ATOM   2441 1HG  LYS A 155       6.265  14.718 -20.582  1.00  0.00           H  
ATOM   2442 2HG  LYS A 155       6.139  13.340 -21.685  1.00  0.00           H  
ATOM   2443 1HD  LYS A 155       3.763  14.030 -22.167  1.00  0.00           H  
ATOM   2444 2HD  LYS A 155       4.038  15.480 -21.192  1.00  0.00           H  
ATOM   2445 1HE  LYS A 155       5.714  14.715 -23.608  1.00  0.00           H  
ATOM   2446 2HE  LYS A 155       4.339  15.820 -23.667  1.00  0.00           H  
ATOM   2447 1HZ  LYS A 155       6.405  16.993 -23.457  1.00  0.00           H  
ATOM   2448 2HZ  LYS A 155       5.486  17.239 -22.109  1.00  0.00           H  
ATOM   2449 3HZ  LYS A 155       6.772  16.207 -22.055  1.00  0.00           H  
ATOM   2450  N   ILE A 156       6.548  13.948 -17.372  1.00  0.00           N  
ATOM   2451  CA  ILE A 156       7.414  14.899 -16.685  1.00  0.00           C  
ATOM   2452  C   ILE A 156       8.682  14.222 -16.179  1.00  0.00           C  
ATOM   2453  O   ILE A 156       9.785  14.740 -16.353  1.00  0.00           O  
ATOM   2454  CB  ILE A 156       6.678  15.559 -15.505  1.00  0.00           C  
ATOM   2455  CG1 ILE A 156       5.569  16.482 -16.017  1.00  0.00           C  
ATOM   2456  CG2 ILE A 156       7.656  16.331 -14.632  1.00  0.00           C  
ATOM   2457  CD1 ILE A 156       4.603  16.930 -14.943  1.00  0.00           C  
ATOM   2458  H   ILE A 156       5.608  13.804 -17.032  1.00  0.00           H  
ATOM   2459  HA  ILE A 156       7.708  15.667 -17.400  1.00  0.00           H  
ATOM   2460  HB  ILE A 156       6.195  14.791 -14.902  1.00  0.00           H  
ATOM   2461 1HG1 ILE A 156       6.013  17.368 -16.468  1.00  0.00           H  
ATOM   2462 2HG1 ILE A 156       5.000  15.970 -16.794  1.00  0.00           H  
ATOM   2463 1HG2 ILE A 156       7.119  16.791 -13.804  1.00  0.00           H  
ATOM   2464 2HG2 ILE A 156       8.410  15.649 -14.241  1.00  0.00           H  
ATOM   2465 3HG2 ILE A 156       8.140  17.106 -15.226  1.00  0.00           H  
ATOM   2466 1HD1 ILE A 156       3.846  17.580 -15.383  1.00  0.00           H  
ATOM   2467 2HD1 ILE A 156       4.120  16.058 -14.501  1.00  0.00           H  
ATOM   2468 3HD1 ILE A 156       5.145  17.475 -14.172  1.00  0.00           H  
ATOM   2469  N   SER A 157       8.518  13.063 -15.552  1.00  0.00           N  
ATOM   2470  CA  SER A 157       9.654  12.275 -15.089  1.00  0.00           C  
ATOM   2471  C   SER A 157      10.633  12.001 -16.223  1.00  0.00           C  
ATOM   2472  O   SER A 157      11.838  12.212 -16.080  1.00  0.00           O  
ATOM   2473  CB  SER A 157       9.173  10.964 -14.496  1.00  0.00           C  
ATOM   2474  OG  SER A 157      10.255  10.160 -14.112  1.00  0.00           O  
ATOM   2475  H   SER A 157       7.582  12.718 -15.392  1.00  0.00           H  
ATOM   2476  HA  SER A 157      10.175  12.841 -14.315  1.00  0.00           H  
ATOM   2477 1HB  SER A 157       8.542  11.166 -13.631  1.00  0.00           H  
ATOM   2478 2HB  SER A 157       8.565  10.435 -15.228  1.00  0.00           H  
ATOM   2479  HG  SER A 157      10.545  10.495 -13.261  1.00  0.00           H  
ATOM   2480  N   ARG A 158      10.109  11.528 -17.349  1.00  0.00           N  
ATOM   2481  CA  ARG A 158      10.933  11.252 -18.520  1.00  0.00           C  
ATOM   2482  C   ARG A 158      11.650  12.507 -18.998  1.00  0.00           C  
ATOM   2483  O   ARG A 158      12.869  12.509 -19.172  1.00  0.00           O  
ATOM   2484  CB  ARG A 158      10.083  10.694 -19.652  1.00  0.00           C  
ATOM   2485  CG  ARG A 158      10.856  10.319 -20.907  1.00  0.00           C  
ATOM   2486  CD  ARG A 158       9.964  10.210 -22.089  1.00  0.00           C  
ATOM   2487  NE  ARG A 158       9.449  11.506 -22.502  1.00  0.00           N  
ATOM   2488  CZ  ARG A 158       8.529  11.692 -23.469  1.00  0.00           C  
ATOM   2489  NH1 ARG A 158       8.034  10.658 -24.111  1.00  0.00           N  
ATOM   2490  NH2 ARG A 158       8.126  12.913 -23.771  1.00  0.00           N  
ATOM   2491  H   ARG A 158       9.115  11.357 -17.395  1.00  0.00           H  
ATOM   2492  HA  ARG A 158      11.692  10.519 -18.244  1.00  0.00           H  
ATOM   2493 1HB  ARG A 158       9.559   9.803 -19.309  1.00  0.00           H  
ATOM   2494 2HB  ARG A 158       9.329  11.428 -19.936  1.00  0.00           H  
ATOM   2495 1HG  ARG A 158      11.607  11.082 -21.113  1.00  0.00           H  
ATOM   2496 2HG  ARG A 158      11.347   9.357 -20.758  1.00  0.00           H  
ATOM   2497 1HD  ARG A 158      10.517   9.782 -22.924  1.00  0.00           H  
ATOM   2498 2HD  ARG A 158       9.117   9.569 -21.848  1.00  0.00           H  
ATOM   2499  HE  ARG A 158       9.807  12.326 -22.030  1.00  0.00           H  
ATOM   2500 1HH1 ARG A 158       8.342   9.724 -23.880  1.00  0.00           H  
ATOM   2501 2HH1 ARG A 158       7.344  10.797 -24.836  1.00  0.00           H  
ATOM   2502 1HH2 ARG A 158       8.507  13.709 -23.277  1.00  0.00           H  
ATOM   2503 2HH2 ARG A 158       7.437  13.052 -24.495  1.00  0.00           H  
ATOM   2504  N   ASP A 159      10.888  13.574 -19.209  1.00  0.00           N  
ATOM   2505  CA  ASP A 159      11.418  14.785 -19.825  1.00  0.00           C  
ATOM   2506  C   ASP A 159      12.535  15.387 -18.983  1.00  0.00           C  
ATOM   2507  O   ASP A 159      13.502  15.932 -19.516  1.00  0.00           O  
ATOM   2508  CB  ASP A 159      10.305  15.819 -20.020  1.00  0.00           C  
ATOM   2509  CG  ASP A 159       9.328  15.435 -21.123  1.00  0.00           C  
ATOM   2510  OD1 ASP A 159       9.624  14.527 -21.863  1.00  0.00           O  
ATOM   2511  OD2 ASP A 159       8.295  16.055 -21.216  1.00  0.00           O  
ATOM   2512  H   ASP A 159       9.916  13.546 -18.937  1.00  0.00           H  
ATOM   2513  HA  ASP A 159      11.830  14.526 -20.800  1.00  0.00           H  
ATOM   2514 1HB  ASP A 159       9.751  15.937 -19.089  1.00  0.00           H  
ATOM   2515 2HB  ASP A 159      10.746  16.786 -20.265  1.00  0.00           H  
ATOM   2516  N   LEU A 160      12.398  15.285 -17.665  1.00  0.00           N  
ATOM   2517  CA  LEU A 160      13.374  15.857 -16.746  1.00  0.00           C  
ATOM   2518  C   LEU A 160      14.511  14.881 -16.472  1.00  0.00           C  
ATOM   2519  O   LEU A 160      15.470  15.211 -15.775  1.00  0.00           O  
ATOM   2520  CB  LEU A 160      12.696  16.246 -15.427  1.00  0.00           C  
ATOM   2521  CG  LEU A 160      11.628  17.343 -15.525  1.00  0.00           C  
ATOM   2522  CD1 LEU A 160      10.987  17.552 -14.160  1.00  0.00           C  
ATOM   2523  CD2 LEU A 160      12.266  18.628 -16.032  1.00  0.00           C  
ATOM   2524  H   LEU A 160      11.596  14.799 -17.291  1.00  0.00           H  
ATOM   2525  HA  LEU A 160      13.803  16.748 -17.208  1.00  0.00           H  
ATOM   2526 1HB  LEU A 160      12.222  15.360 -15.006  1.00  0.00           H  
ATOM   2527 2HB  LEU A 160      13.461  16.589 -14.730  1.00  0.00           H  
ATOM   2528  HG  LEU A 160      10.846  17.029 -16.216  1.00  0.00           H  
ATOM   2529 1HD1 LEU A 160      10.228  18.332 -14.230  1.00  0.00           H  
ATOM   2530 2HD1 LEU A 160      10.522  16.623 -13.830  1.00  0.00           H  
ATOM   2531 3HD1 LEU A 160      11.749  17.852 -13.442  1.00  0.00           H  
ATOM   2532 1HD2 LEU A 160      11.507  19.408 -16.103  1.00  0.00           H  
ATOM   2533 2HD2 LEU A 160      13.048  18.944 -15.341  1.00  0.00           H  
ATOM   2534 3HD2 LEU A 160      12.701  18.455 -17.017  1.00  0.00           H  
ATOM   2535  N   ASN A 161      14.396  13.678 -17.024  1.00  0.00           N  
ATOM   2536  CA  ASN A 161      15.378  12.627 -16.781  1.00  0.00           C  
ATOM   2537  C   ASN A 161      15.543  12.361 -15.291  1.00  0.00           C  
ATOM   2538  O   ASN A 161      16.629  12.010 -14.829  1.00  0.00           O  
ATOM   2539  CB  ASN A 161      16.712  12.987 -17.410  1.00  0.00           C  
ATOM   2540  CG  ASN A 161      16.640  13.070 -18.910  1.00  0.00           C  
ATOM   2541  OD1 ASN A 161      16.169  12.139 -19.573  1.00  0.00           O  
ATOM   2542  ND2 ASN A 161      17.098  14.167 -19.457  1.00  0.00           N  
ATOM   2543  H   ASN A 161      13.609  13.486 -17.627  1.00  0.00           H  
ATOM   2544  HA  ASN A 161      15.028  11.710 -17.257  1.00  0.00           H  
ATOM   2545 1HB  ASN A 161      17.050  13.948 -17.021  1.00  0.00           H  
ATOM   2546 2HB  ASN A 161      17.457  12.241 -17.134  1.00  0.00           H  
ATOM   2547 1HD2 ASN A 161      17.076  14.278 -20.451  1.00  0.00           H  
ATOM   2548 2HD2 ASN A 161      17.470  14.895 -18.881  1.00  0.00           H  
ATOM   2549  N   GLY A 162      14.458  12.529 -14.541  1.00  0.00           N  
ATOM   2550  CA  GLY A 162      14.460  12.231 -13.114  1.00  0.00           C  
ATOM   2551  C   GLY A 162      15.245  13.278 -12.334  1.00  0.00           C  
ATOM   2552  O   GLY A 162      15.537  13.096 -11.152  1.00  0.00           O  
ATOM   2553  H   GLY A 162      13.611  12.871 -14.972  1.00  0.00           H  
ATOM   2554 1HA  GLY A 162      13.433  12.194 -12.749  1.00  0.00           H  
ATOM   2555 2HA  GLY A 162      14.896  11.247 -12.948  1.00  0.00           H  
ATOM   2556  N   SER A 163      15.584  14.375 -13.002  1.00  0.00           N  
ATOM   2557  CA  SER A 163      16.399  15.421 -12.395  1.00  0.00           C  
ATOM   2558  C   SER A 163      15.591  16.238 -11.396  1.00  0.00           C  
ATOM   2559  O   SER A 163      14.365  16.143 -11.348  1.00  0.00           O  
ATOM   2560  CB  SER A 163      16.963  16.332 -13.468  1.00  0.00           C  
ATOM   2561  OG  SER A 163      15.948  17.086 -14.071  1.00  0.00           O  
ATOM   2562  H   SER A 163      15.269  14.488 -13.955  1.00  0.00           H  
ATOM   2563  HA  SER A 163      17.226  14.950 -11.863  1.00  0.00           H  
ATOM   2564 1HB  SER A 163      17.703  16.999 -13.027  1.00  0.00           H  
ATOM   2565 2HB  SER A 163      17.472  15.733 -14.223  1.00  0.00           H  
ATOM   2566  HG  SER A 163      15.728  16.630 -14.887  1.00  0.00           H  
ATOM   2567  N   ILE A 164      16.286  17.043 -10.598  1.00  0.00           N  
ATOM   2568  CA  ILE A 164      15.637  17.859  -9.579  1.00  0.00           C  
ATOM   2569  C   ILE A 164      15.841  19.344  -9.850  1.00  0.00           C  
ATOM   2570  O   ILE A 164      16.972  19.811  -9.985  1.00  0.00           O  
ATOM   2571  CB  ILE A 164      16.172  17.514  -8.177  1.00  0.00           C  
ATOM   2572  CG1 ILE A 164      15.961  16.028  -7.875  1.00  0.00           C  
ATOM   2573  CG2 ILE A 164      15.494  18.376  -7.123  1.00  0.00           C  
ATOM   2574  CD1 ILE A 164      16.633  15.562  -6.604  1.00  0.00           C  
ATOM   2575  H   ILE A 164      17.290  17.090 -10.701  1.00  0.00           H  
ATOM   2576  HA  ILE A 164      14.568  17.652  -9.600  1.00  0.00           H  
ATOM   2577  HB  ILE A 164      17.246  17.693  -8.143  1.00  0.00           H  
ATOM   2578 1HG1 ILE A 164      14.894  15.822  -7.793  1.00  0.00           H  
ATOM   2579 2HG1 ILE A 164      16.346  15.431  -8.702  1.00  0.00           H  
ATOM   2580 1HG2 ILE A 164      15.884  18.119  -6.138  1.00  0.00           H  
ATOM   2581 2HG2 ILE A 164      15.694  19.427  -7.329  1.00  0.00           H  
ATOM   2582 3HG2 ILE A 164      14.419  18.200  -7.145  1.00  0.00           H  
ATOM   2583 1HD1 ILE A 164      16.439  14.499  -6.458  1.00  0.00           H  
ATOM   2584 2HD1 ILE A 164      17.708  15.727  -6.679  1.00  0.00           H  
ATOM   2585 3HD1 ILE A 164      16.238  16.122  -5.757  1.00  0.00           H  
ATOM   2586  N   GLY A 165      14.739  20.082  -9.930  1.00  0.00           N  
ATOM   2587  CA  GLY A 165      14.792  21.513 -10.240  1.00  0.00           C  
ATOM   2588  C   GLY A 165      15.066  22.375  -9.017  1.00  0.00           C  
ATOM   2589  O   GLY A 165      14.770  21.925  -7.911  1.00  0.00           O  
ATOM   2590  H   GLY A 165      13.842  19.645  -9.773  1.00  0.00           H  
ATOM   2591 1HA  GLY A 165      15.570  21.696 -10.981  1.00  0.00           H  
ATOM   2592 2HA  GLY A 165      13.846  21.824 -10.684  1.00  0.00           H  
ATOM   2593  N   THR A 166      15.570  23.594  -9.224  1.00  0.00           N  
ATOM   2594  CA  THR A 166      15.857  24.524  -8.122  1.00  0.00           C  
ATOM   2595  C   THR A 166      15.000  25.786  -8.207  1.00  0.00           C  
ATOM   2596  O   THR A 166      15.069  26.620  -7.233  1.00  0.00           O  
ATOM   2597  CB  THR A 166      17.345  24.918  -8.105  1.00  0.00           C  
ATOM   2598  OG1 THR A 166      17.679  25.589  -9.327  1.00  0.00           O  
ATOM   2599  CG2 THR A 166      18.222  23.684  -7.952  1.00  0.00           C  
ATOM   2600  H   THR A 166      15.758  23.883 -10.174  1.00  0.00           H  
ATOM   2601  HA  THR A 166      15.622  24.027  -7.181  1.00  0.00           H  
ATOM   2602  HB  THR A 166      17.532  25.595  -7.272  1.00  0.00           H  
ATOM   2603  HG1 THR A 166      18.634  25.627  -9.420  1.00  0.00           H  
ATOM   2604 1HG2 THR A 166      19.270  23.982  -7.942  1.00  0.00           H  
ATOM   2605 2HG2 THR A 166      17.978  23.179  -7.018  1.00  0.00           H  
ATOM   2606 3HG2 THR A 166      18.046  23.008  -8.787  1.00  0.00           H  
ATOM   2607  N   GLY A 167      14.175  25.956  -9.246  1.00  0.00           N  
ATOM   2608  CA  GLY A 167      13.363  27.168  -9.351  1.00  0.00           C  
ATOM   2609  C   GLY A 167      12.037  27.045  -8.621  1.00  0.00           C  
ATOM   2610  O   GLY A 167      11.767  26.053  -7.882  1.00  0.00           O  
ATOM   2611  H   GLY A 167      14.104  25.253  -9.968  1.00  0.00           H  
ATOM   2612 1HA  GLY A 167      13.917  28.013  -8.941  1.00  0.00           H  
ATOM   2613 2HA  GLY A 167      13.172  27.388 -10.400  1.00  0.00           H  
ATOM   2614  N   PHE A 168      11.219  28.061  -8.847  1.00  0.00           N  
ATOM   2615  CA  PHE A 168       9.879  28.147  -8.221  1.00  0.00           C  
ATOM   2616  C   PHE A 168       8.910  28.792  -9.198  1.00  0.00           C  
ATOM   2617  O   PHE A 168       8.484  29.907  -8.957  1.00  0.00           O  
ATOM   2618  CB  PHE A 168       9.922  28.956  -6.924  1.00  0.00           C  
ATOM   2619  CG  PHE A 168       8.759  28.696  -6.009  1.00  0.00           C  
ATOM   2620  CD1 PHE A 168       8.541  27.431  -5.483  1.00  0.00           C  
ATOM   2621  CD2 PHE A 168       7.880  29.714  -5.673  1.00  0.00           C  
ATOM   2622  CE1 PHE A 168       7.471  27.190  -4.642  1.00  0.00           C  
ATOM   2623  CE2 PHE A 168       6.810  29.476  -4.832  1.00  0.00           C  
ATOM   2624  CZ  PHE A 168       6.606  28.212  -4.316  1.00  0.00           C  
ATOM   2625  H   PHE A 168      11.521  28.798  -9.467  1.00  0.00           H  
ATOM   2626  HA  PHE A 168       9.543  27.137  -7.983  1.00  0.00           H  
ATOM   2627 1HB  PHE A 168      10.838  28.727  -6.382  1.00  0.00           H  
ATOM   2628 2HB  PHE A 168       9.938  30.020  -7.159  1.00  0.00           H  
ATOM   2629  HD1 PHE A 168       9.226  26.622  -5.740  1.00  0.00           H  
ATOM   2630  HD2 PHE A 168       8.041  30.712  -6.081  1.00  0.00           H  
ATOM   2631  HE1 PHE A 168       7.312  26.191  -4.236  1.00  0.00           H  
ATOM   2632  HE2 PHE A 168       6.127  30.286  -4.575  1.00  0.00           H  
ATOM   2633  HZ  PHE A 168       5.763  28.023  -3.654  1.00  0.00           H  
ATOM   2634  N   PRO A 169       8.632  28.126 -10.337  1.00  0.00           N  
ATOM   2635  CA  PRO A 169       7.812  28.687 -11.412  1.00  0.00           C  
ATOM   2636  C   PRO A 169       6.317  28.607 -11.102  1.00  0.00           C  
ATOM   2637  O   PRO A 169       5.587  27.878 -11.798  1.00  0.00           O  
ATOM   2638  CB  PRO A 169       8.182  27.810 -12.612  1.00  0.00           C  
ATOM   2639  CG  PRO A 169       8.472  26.476 -12.014  1.00  0.00           C  
ATOM   2640  CD  PRO A 169       9.184  26.790 -10.725  1.00  0.00           C  
ATOM   2641  HA  PRO A 169       8.104  29.734 -11.581  1.00  0.00           H  
ATOM   2642 1HB  PRO A 169       7.349  27.784 -13.330  1.00  0.00           H  
ATOM   2643 2HB  PRO A 169       9.047  28.239 -13.139  1.00  0.00           H  
ATOM   2644 1HG  PRO A 169       7.537  25.918 -11.857  1.00  0.00           H  
ATOM   2645 2HG  PRO A 169       9.087  25.877 -12.702  1.00  0.00           H  
ATOM   2646 1HD  PRO A 169       8.936  26.025  -9.974  1.00  0.00           H  
ATOM   2647 2HD  PRO A 169      10.269  26.822 -10.903  1.00  0.00           H  
ATOM   2648  N   PHE A 170       5.901  29.322 -10.054  1.00  0.00           N  
ATOM   2649  CA  PHE A 170       4.506  29.277  -9.546  1.00  0.00           C  
ATOM   2650  C   PHE A 170       3.976  30.690  -9.337  1.00  0.00           C  
ATOM   2651  O   PHE A 170       4.735  31.657  -9.098  1.00  0.00           O  
ATOM   2652  CB  PHE A 170       4.424  28.501  -8.230  1.00  0.00           C  
ATOM   2653  CG  PHE A 170       4.985  27.110  -8.311  1.00  0.00           C  
ATOM   2654  CD1 PHE A 170       6.308  26.860  -7.977  1.00  0.00           C  
ATOM   2655  CD2 PHE A 170       4.193  26.049  -8.721  1.00  0.00           C  
ATOM   2656  CE1 PHE A 170       6.826  25.581  -8.051  1.00  0.00           C  
ATOM   2657  CE2 PHE A 170       4.707  24.769  -8.795  1.00  0.00           C  
ATOM   2658  CZ  PHE A 170       6.025  24.535  -8.459  1.00  0.00           C  
ATOM   2659  H   PHE A 170       6.572  29.919  -9.592  1.00  0.00           H  
ATOM   2660  HA  PHE A 170       3.885  28.768 -10.284  1.00  0.00           H  
ATOM   2661 1HB  PHE A 170       4.965  29.042  -7.455  1.00  0.00           H  
ATOM   2662 2HB  PHE A 170       3.384  28.430  -7.914  1.00  0.00           H  
ATOM   2663  HD1 PHE A 170       6.941  27.687  -7.653  1.00  0.00           H  
ATOM   2664  HD2 PHE A 170       3.151  26.234  -8.986  1.00  0.00           H  
ATOM   2665  HE1 PHE A 170       7.867  25.399  -7.786  1.00  0.00           H  
ATOM   2666  HE2 PHE A 170       4.073  23.944  -9.118  1.00  0.00           H  
ATOM   2667  HZ  PHE A 170       6.433  23.527  -8.519  1.00  0.00           H  
ATOM   2668  N   ASP A 171       2.648  30.725  -9.343  1.00  0.00           N  
ATOM   2669  CA  ASP A 171       1.861  31.954  -9.207  1.00  0.00           C  
ATOM   2670  C   ASP A 171       1.688  32.233  -7.720  1.00  0.00           C  
ATOM   2671  O   ASP A 171       0.995  31.478  -7.023  1.00  0.00           O  
ATOM   2672  CB  ASP A 171       0.496  31.827  -9.889  1.00  0.00           C  
ATOM   2673  CG  ASP A 171       0.598  31.740 -11.406  1.00  0.00           C  
ATOM   2674  OD1 ASP A 171       1.223  32.594 -11.990  1.00  0.00           O  
ATOM   2675  OD2 ASP A 171       0.051  30.821 -11.966  1.00  0.00           O  
ATOM   2676  H   ASP A 171       2.168  29.842  -9.447  1.00  0.00           H  
ATOM   2677  HA  ASP A 171       2.405  32.768  -9.687  1.00  0.00           H  
ATOM   2678 1HB  ASP A 171      -0.013  30.936  -9.522  1.00  0.00           H  
ATOM   2679 2HB  ASP A 171      -0.122  32.687  -9.630  1.00  0.00           H  
ATOM   2680  N   PRO A 172       2.310  33.278  -7.184  1.00  0.00           N  
ATOM   2681  CA  PRO A 172       2.168  33.605  -5.770  1.00  0.00           C  
ATOM   2682  C   PRO A 172       0.827  34.296  -5.547  1.00  0.00           C  
ATOM   2683  O   PRO A 172       0.402  35.060  -6.383  1.00  0.00           O  
ATOM   2684  CB  PRO A 172       3.337  34.499  -5.411  1.00  0.00           C  
ATOM   2685  CG  PRO A 172       3.591  35.224  -6.710  1.00  0.00           C  
ATOM   2686  CD  PRO A 172       3.258  34.265  -7.827  1.00  0.00           C  
ATOM   2687  HA  PRO A 172       2.255  32.684  -5.176  1.00  0.00           H  
ATOM   2688 1HB  PRO A 172       3.061  35.162  -4.578  1.00  0.00           H  
ATOM   2689 2HB  PRO A 172       4.186  33.890  -5.069  1.00  0.00           H  
ATOM   2690 1HG  PRO A 172       2.973  36.132  -6.765  1.00  0.00           H  
ATOM   2691 2HG  PRO A 172       4.640  35.551  -6.764  1.00  0.00           H  
ATOM   2692 1HD  PRO A 172       2.772  34.813  -8.649  1.00  0.00           H  
ATOM   2693 2HD  PRO A 172       4.179  33.776  -8.179  1.00  0.00           H  
ATOM   2694  N   HIS A 173       0.228  34.074  -4.387  1.00  0.00           N  
ATOM   2695  CA  HIS A 173      -0.980  34.794  -3.943  1.00  0.00           C  
ATOM   2696  C   HIS A 173      -0.913  34.983  -2.454  1.00  0.00           C  
ATOM   2697  O   HIS A 173      -0.269  34.162  -1.761  1.00  0.00           O  
ATOM   2698  CB  HIS A 173      -2.262  34.041  -4.312  1.00  0.00           C  
ATOM   2699  CG  HIS A 173      -2.482  33.915  -5.788  1.00  0.00           C  
ATOM   2700  ND1 HIS A 173      -3.167  34.861  -6.521  1.00  0.00           N  
ATOM   2701  CD2 HIS A 173      -2.109  32.955  -6.666  1.00  0.00           C  
ATOM   2702  CE1 HIS A 173      -3.205  34.488  -7.788  1.00  0.00           C  
ATOM   2703  NE2 HIS A 173      -2.570  33.336  -7.902  1.00  0.00           N  
ATOM   2704  H   HIS A 173       0.632  33.371  -3.784  1.00  0.00           H  
ATOM   2705  HA  HIS A 173      -1.022  35.768  -4.430  1.00  0.00           H  
ATOM   2706 1HB  HIS A 173      -2.230  33.038  -3.885  1.00  0.00           H  
ATOM   2707 2HB  HIS A 173      -3.121  34.553  -3.882  1.00  0.00           H  
ATOM   2708  HD2 HIS A 173      -1.547  32.049  -6.436  1.00  0.00           H  
ATOM   2709  HE1 HIS A 173      -3.678  35.039  -8.601  1.00  0.00           H  
ATOM   2710  HE2 HIS A 173      -2.442  32.814  -8.758  1.00  0.00           H  
ATOM   2711  N   TYR A 174      -1.543  36.031  -1.976  1.00  0.00           N  
ATOM   2712  CA  TYR A 174      -1.723  36.269  -0.543  1.00  0.00           C  
ATOM   2713  C   TYR A 174      -3.199  36.262  -0.241  1.00  0.00           C  
ATOM   2714  O   TYR A 174      -3.994  36.763  -1.079  1.00  0.00           O  
ATOM   2715  CB  TYR A 174      -1.089  37.592  -0.108  1.00  0.00           C  
ATOM   2716  CG  TYR A 174       0.420  37.540  -0.003  1.00  0.00           C  
ATOM   2717  CD1 TYR A 174       1.202  37.795  -1.120  1.00  0.00           C  
ATOM   2718  CD2 TYR A 174       1.020  37.238   1.210  1.00  0.00           C  
ATOM   2719  CE1 TYR A 174       2.579  37.747  -1.024  1.00  0.00           C  
ATOM   2720  CE2 TYR A 174       2.397  37.191   1.306  1.00  0.00           C  
ATOM   2721  CZ  TYR A 174       3.176  37.444   0.196  1.00  0.00           C  
ATOM   2722  OH  TYR A 174       4.548  37.396   0.291  1.00  0.00           O  
ATOM   2723  H   TYR A 174      -1.917  36.698  -2.636  1.00  0.00           H  
ATOM   2724  HA  TYR A 174      -1.236  35.463   0.005  1.00  0.00           H  
ATOM   2725 1HB  TYR A 174      -1.354  38.374  -0.821  1.00  0.00           H  
ATOM   2726 2HB  TYR A 174      -1.487  37.885   0.862  1.00  0.00           H  
ATOM   2727  HD1 TYR A 174       0.730  38.032  -2.074  1.00  0.00           H  
ATOM   2728  HD2 TYR A 174       0.405  37.037   2.088  1.00  0.00           H  
ATOM   2729  HE1 TYR A 174       3.194  37.947  -1.901  1.00  0.00           H  
ATOM   2730  HE2 TYR A 174       2.869  36.953   2.260  1.00  0.00           H  
ATOM   2731  HH  TYR A 174       4.795  37.002   1.131  1.00  0.00           H  
ATOM   2732  N   VAL A 175      -3.561  35.807   0.944  1.00  0.00           N  
ATOM   2733  CA  VAL A 175      -4.955  35.852   1.433  1.00  0.00           C  
ATOM   2734  C   VAL A 175      -4.901  36.240   2.897  1.00  0.00           C  
ATOM   2735  O   VAL A 175      -3.968  35.847   3.618  1.00  0.00           O  
ATOM   2736  CB  VAL A 175      -5.661  34.493   1.275  1.00  0.00           C  
ATOM   2737  CG1 VAL A 175      -4.952  33.425   2.094  1.00  0.00           C  
ATOM   2738  CG2 VAL A 175      -7.119  34.615   1.694  1.00  0.00           C  
ATOM   2739  H   VAL A 175      -2.844  35.411   1.535  1.00  0.00           H  
ATOM   2740  HA  VAL A 175      -5.504  36.588   0.845  1.00  0.00           H  
ATOM   2741  HB  VAL A 175      -5.607  34.185   0.231  1.00  0.00           H  
ATOM   2742 1HG1 VAL A 175      -5.465  32.471   1.970  1.00  0.00           H  
ATOM   2743 2HG1 VAL A 175      -3.921  33.330   1.753  1.00  0.00           H  
ATOM   2744 3HG1 VAL A 175      -4.962  33.708   3.147  1.00  0.00           H  
ATOM   2745 1HG2 VAL A 175      -7.612  33.650   1.579  1.00  0.00           H  
ATOM   2746 2HG2 VAL A 175      -7.172  34.928   2.737  1.00  0.00           H  
ATOM   2747 3HG2 VAL A 175      -7.617  35.354   1.067  1.00  0.00           H  
ATOM   2748  N   GLU A 176      -5.866  37.042   3.318  1.00  0.00           N  
ATOM   2749  CA  GLU A 176      -6.001  37.433   4.720  1.00  0.00           C  
ATOM   2750  C   GLU A 176      -6.379  36.215   5.551  1.00  0.00           C  
ATOM   2751  O   GLU A 176      -7.329  35.493   5.194  1.00  0.00           O  
ATOM   2752  CB  GLU A 176      -7.052  38.533   4.883  1.00  0.00           C  
ATOM   2753  CG  GLU A 176      -7.215  39.041   6.309  1.00  0.00           C  
ATOM   2754  CD  GLU A 176      -8.227  40.146   6.424  1.00  0.00           C  
ATOM   2755  OE1 GLU A 176      -8.702  40.599   5.410  1.00  0.00           O  
ATOM   2756  OE2 GLU A 176      -8.526  40.538   7.527  1.00  0.00           O  
ATOM   2757  H   GLU A 176      -6.530  37.393   2.644  1.00  0.00           H  
ATOM   2758  HA  GLU A 176      -5.041  37.820   5.065  1.00  0.00           H  
ATOM   2759 1HB  GLU A 176      -6.791  39.383   4.253  1.00  0.00           H  
ATOM   2760 2HB  GLU A 176      -8.021  38.162   4.548  1.00  0.00           H  
ATOM   2761 1HG  GLU A 176      -7.524  38.213   6.946  1.00  0.00           H  
ATOM   2762 2HG  GLU A 176      -6.250  39.399   6.667  1.00  0.00           H  
ATOM   2763  N   VAL A 177      -5.619  35.980   6.612  1.00  0.00           N  
ATOM   2764  CA  VAL A 177      -5.847  34.857   7.553  1.00  0.00           C  
ATOM   2765  C   VAL A 177      -5.815  35.478   8.942  1.00  0.00           C  
ATOM   2766  O   VAL A 177      -4.738  35.765   9.453  1.00  0.00           O  
ATOM   2767  CB  VAL A 177      -4.769  33.764   7.428  1.00  0.00           C  
ATOM   2768  CG1 VAL A 177      -5.073  32.606   8.366  1.00  0.00           C  
ATOM   2769  CG2 VAL A 177      -4.683  33.284   5.987  1.00  0.00           C  
ATOM   2770  H   VAL A 177      -4.845  36.609   6.776  1.00  0.00           H  
ATOM   2771  HA  VAL A 177      -6.811  34.402   7.322  1.00  0.00           H  
ATOM   2772  HB  VAL A 177      -3.807  34.180   7.731  1.00  0.00           H  
ATOM   2773 1HG1 VAL A 177      -4.300  31.843   8.265  1.00  0.00           H  
ATOM   2774 2HG1 VAL A 177      -5.093  32.966   9.394  1.00  0.00           H  
ATOM   2775 3HG1 VAL A 177      -6.041  32.176   8.111  1.00  0.00           H  
ATOM   2776 1HG2 VAL A 177      -3.918  32.512   5.906  1.00  0.00           H  
ATOM   2777 2HG2 VAL A 177      -5.646  32.874   5.683  1.00  0.00           H  
ATOM   2778 3HG2 VAL A 177      -4.424  34.121   5.339  1.00  0.00           H  
ATOM   2779  N   LEU A 178      -6.977  35.681   9.555  1.00  0.00           N  
ATOM   2780  CA  LEU A 178      -7.041  36.297  10.902  1.00  0.00           C  
ATOM   2781  C   LEU A 178      -6.328  37.660  10.945  1.00  0.00           C  
ATOM   2782  O   LEU A 178      -5.766  38.039  11.981  1.00  0.00           O  
ATOM   2783  CB  LEU A 178      -6.412  35.360  11.941  1.00  0.00           C  
ATOM   2784  CG  LEU A 178      -7.014  33.951  12.016  1.00  0.00           C  
ATOM   2785  CD1 LEU A 178      -6.269  33.136  13.065  1.00  0.00           C  
ATOM   2786  CD2 LEU A 178      -8.495  34.047  12.349  1.00  0.00           C  
ATOM   2787  H   LEU A 178      -7.835  35.411   9.095  1.00  0.00           H  
ATOM   2788  HA  LEU A 178      -8.087  36.456  11.160  1.00  0.00           H  
ATOM   2789 1HB  LEU A 178      -5.352  35.256  11.719  1.00  0.00           H  
ATOM   2790 2HB  LEU A 178      -6.513  35.816  12.926  1.00  0.00           H  
ATOM   2791  HG  LEU A 178      -6.889  33.450  11.056  1.00  0.00           H  
ATOM   2792 1HD1 LEU A 178      -6.696  32.134  13.119  1.00  0.00           H  
ATOM   2793 2HD1 LEU A 178      -5.216  33.066  12.792  1.00  0.00           H  
ATOM   2794 3HD1 LEU A 178      -6.362  33.621  14.036  1.00  0.00           H  
ATOM   2795 1HD2 LEU A 178      -8.923  33.046  12.402  1.00  0.00           H  
ATOM   2796 2HD2 LEU A 178      -8.620  34.546  13.310  1.00  0.00           H  
ATOM   2797 3HD2 LEU A 178      -9.005  34.619  11.574  1.00  0.00           H  
ATOM   2798  N   GLY A 179      -6.340  38.359   9.810  1.00  0.00           N  
ATOM   2799  CA  GLY A 179      -5.790  39.716   9.709  1.00  0.00           C  
ATOM   2800  C   GLY A 179      -4.381  39.718   9.130  1.00  0.00           C  
ATOM   2801  O   GLY A 179      -3.884  40.813   8.750  1.00  0.00           O  
ATOM   2802  H   GLY A 179      -6.747  37.931   8.991  1.00  0.00           H  
ATOM   2803 1HA  GLY A 179      -6.439  40.326   9.080  1.00  0.00           H  
ATOM   2804 2HA  GLY A 179      -5.774  40.177  10.696  1.00  0.00           H  
ATOM   2805  N   GLU A 180      -3.698  38.576   9.132  1.00  0.00           N  
ATOM   2806  CA  GLU A 180      -2.322  38.452   8.587  1.00  0.00           C  
ATOM   2807  C   GLU A 180      -2.386  38.053   7.120  1.00  0.00           C  
ATOM   2808  O   GLU A 180      -3.309  37.335   6.737  1.00  0.00           O  
ATOM   2809  CB  GLU A 180      -1.506  37.420   9.370  1.00  0.00           C  
ATOM   2810  CG  GLU A 180      -1.329  37.748  10.846  1.00  0.00           C  
ATOM   2811  CD  GLU A 180      -0.456  38.949  11.077  1.00  0.00           C  
ATOM   2812  OE1 GLU A 180       0.630  38.982  10.551  1.00  0.00           O  
ATOM   2813  OE2 GLU A 180      -0.876  39.837  11.782  1.00  0.00           O  
ATOM   2814  H   GLU A 180      -4.147  37.761   9.525  1.00  0.00           H  
ATOM   2815  HA  GLU A 180      -1.826  39.419   8.677  1.00  0.00           H  
ATOM   2816 1HB  GLU A 180      -1.989  36.445   9.299  1.00  0.00           H  
ATOM   2817 2HB  GLU A 180      -0.515  37.328   8.926  1.00  0.00           H  
ATOM   2818 1HG  GLU A 180      -2.308  37.934  11.286  1.00  0.00           H  
ATOM   2819 2HG  GLU A 180      -0.893  36.885  11.348  1.00  0.00           H  
ATOM   2820  N   ARG A 181      -1.376  38.386   6.371  1.00  0.00           N  
ATOM   2821  CA  ARG A 181      -1.278  37.996   4.959  1.00  0.00           C  
ATOM   2822  C   ARG A 181      -0.482  36.700   4.891  1.00  0.00           C  
ATOM   2823  O   ARG A 181       0.735  36.720   5.167  1.00  0.00           O  
ATOM   2824  CB  ARG A 181      -0.598  39.070   4.123  1.00  0.00           C  
ATOM   2825  CG  ARG A 181      -1.284  40.427   4.144  1.00  0.00           C  
ATOM   2826  CD  ARG A 181      -0.446  41.476   3.509  1.00  0.00           C  
ATOM   2827  NE  ARG A 181       0.841  41.617   4.170  1.00  0.00           N  
ATOM   2828  CZ  ARG A 181       1.841  42.409   3.737  1.00  0.00           C  
ATOM   2829  NH1 ARG A 181       1.688  43.123   2.644  1.00  0.00           N  
ATOM   2830  NH2 ARG A 181       2.976  42.467   4.411  1.00  0.00           N  
ATOM   2831  H   ARG A 181      -0.634  38.934   6.783  1.00  0.00           H  
ATOM   2832  HA  ARG A 181      -2.286  37.853   4.569  1.00  0.00           H  
ATOM   2833 1HB  ARG A 181       0.423  39.212   4.475  1.00  0.00           H  
ATOM   2834 2HB  ARG A 181      -0.544  38.744   3.084  1.00  0.00           H  
ATOM   2835 1HG  ARG A 181      -2.228  40.367   3.600  1.00  0.00           H  
ATOM   2836 2HG  ARG A 181      -1.478  40.721   5.176  1.00  0.00           H  
ATOM   2837 1HD  ARG A 181      -0.267  41.216   2.466  1.00  0.00           H  
ATOM   2838 2HD  ARG A 181      -0.962  42.434   3.560  1.00  0.00           H  
ATOM   2839  HE  ARG A 181       0.996  41.083   5.016  1.00  0.00           H  
ATOM   2840 1HH1 ARG A 181       0.820  43.077   2.129  1.00  0.00           H  
ATOM   2841 2HH1 ARG A 181       2.438  43.716   2.320  1.00  0.00           H  
ATOM   2842 1HH2 ARG A 181       3.094  41.918   5.252  1.00  0.00           H  
ATOM   2843 2HH2 ARG A 181       3.726  43.060   4.087  1.00  0.00           H  
ATOM   2844  N   MET A 182      -1.096  35.627   4.441  1.00  0.00           N  
ATOM   2845  CA  MET A 182      -0.427  34.335   4.264  1.00  0.00           C  
ATOM   2846  C   MET A 182      -0.172  34.110   2.778  1.00  0.00           C  
ATOM   2847  O   MET A 182      -1.065  34.292   1.942  1.00  0.00           O  
ATOM   2848  CB  MET A 182      -1.265  33.201   4.850  1.00  0.00           C  
ATOM   2849  CG  MET A 182      -0.609  31.829   4.774  1.00  0.00           C  
ATOM   2850  SD  MET A 182      -1.642  30.525   5.470  1.00  0.00           S  
ATOM   2851  CE  MET A 182      -1.478  30.862   7.221  1.00  0.00           C  
ATOM   2852  H   MET A 182      -2.077  35.709   4.210  1.00  0.00           H  
ATOM   2853  HA  MET A 182       0.528  34.365   4.789  1.00  0.00           H  
ATOM   2854 1HB  MET A 182      -1.479  33.411   5.897  1.00  0.00           H  
ATOM   2855 2HB  MET A 182      -2.219  33.144   4.326  1.00  0.00           H  
ATOM   2856 1HG  MET A 182      -0.398  31.584   3.734  1.00  0.00           H  
ATOM   2857 2HG  MET A 182       0.336  31.847   5.318  1.00  0.00           H  
ATOM   2858 1HE  MET A 182      -2.063  30.136   7.787  1.00  0.00           H  
ATOM   2859 2HE  MET A 182      -0.429  30.788   7.510  1.00  0.00           H  
ATOM   2860 3HE  MET A 182      -1.844  31.867   7.434  1.00  0.00           H  
ATOM   2861  N   HIS A 183       1.057  33.775   2.468  1.00  0.00           N  
ATOM   2862  CA  HIS A 183       1.488  33.433   1.105  1.00  0.00           C  
ATOM   2863  C   HIS A 183       1.112  32.012   0.747  1.00  0.00           C  
ATOM   2864  O   HIS A 183       1.314  31.093   1.570  1.00  0.00           O  
ATOM   2865  CB  HIS A 183       3.002  33.612   0.948  1.00  0.00           C  
ATOM   2866  CG  HIS A 183       3.506  33.291  -0.425  1.00  0.00           C  
ATOM   2867  ND1 HIS A 183       3.732  32.000  -0.852  1.00  0.00           N  
ATOM   2868  CD2 HIS A 183       3.828  34.094  -1.467  1.00  0.00           C  
ATOM   2869  CE1 HIS A 183       4.171  32.022  -2.099  1.00  0.00           C  
ATOM   2870  NE2 HIS A 183       4.238  33.280  -2.494  1.00  0.00           N  
ATOM   2871  H   HIS A 183       1.734  33.755   3.219  1.00  0.00           H  
ATOM   2872  HA  HIS A 183       0.997  34.095   0.392  1.00  0.00           H  
ATOM   2873 1HB  HIS A 183       3.273  34.642   1.179  1.00  0.00           H  
ATOM   2874 2HB  HIS A 183       3.519  32.969   1.659  1.00  0.00           H  
ATOM   2875  HD1 HIS A 183       3.522  31.164  -0.344  1.00  0.00           H  
ATOM   2876  HD2 HIS A 183       3.813  35.176  -1.600  1.00  0.00           H  
ATOM   2877  HE1 HIS A 183       4.408  31.095  -2.620  1.00  0.00           H  
ATOM   2878  N   TYR A 184       0.687  31.809  -0.489  1.00  0.00           N  
ATOM   2879  CA  TYR A 184       0.458  30.447  -0.983  1.00  0.00           C  
ATOM   2880  C   TYR A 184       0.581  30.388  -2.484  1.00  0.00           C  
ATOM   2881  O   TYR A 184       0.407  31.438  -3.159  1.00  0.00           O  
ATOM   2882  CB  TYR A 184      -0.917  29.933  -0.550  1.00  0.00           C  
ATOM   2883  CG  TYR A 184      -2.071  30.742  -1.100  1.00  0.00           C  
ATOM   2884  CD1 TYR A 184      -2.838  30.237  -2.140  1.00  0.00           C  
ATOM   2885  CD2 TYR A 184      -2.362  31.988  -0.565  1.00  0.00           C  
ATOM   2886  CE1 TYR A 184      -3.892  30.975  -2.642  1.00  0.00           C  
ATOM   2887  CE2 TYR A 184      -3.416  32.726  -1.068  1.00  0.00           C  
ATOM   2888  CZ  TYR A 184      -4.179  32.223  -2.102  1.00  0.00           C  
ATOM   2889  OH  TYR A 184      -5.229  32.959  -2.602  1.00  0.00           O  
ATOM   2890  H   TYR A 184       0.515  32.590  -1.105  1.00  0.00           H  
ATOM   2891  HA  TYR A 184       1.220  29.793  -0.558  1.00  0.00           H  
ATOM   2892 1HB  TYR A 184      -1.039  28.900  -0.877  1.00  0.00           H  
ATOM   2893 2HB  TYR A 184      -0.983  29.943   0.538  1.00  0.00           H  
ATOM   2894  HD1 TYR A 184      -2.609  29.257  -2.560  1.00  0.00           H  
ATOM   2895  HD2 TYR A 184      -1.759  32.385   0.251  1.00  0.00           H  
ATOM   2896  HE1 TYR A 184      -4.495  30.578  -3.459  1.00  0.00           H  
ATOM   2897  HE2 TYR A 184      -3.645  33.706  -0.648  1.00  0.00           H  
ATOM   2898  HH  TYR A 184      -5.639  32.478  -3.326  1.00  0.00           H  
ATOM   2899  N   VAL A 185       0.869  29.214  -2.998  1.00  0.00           N  
ATOM   2900  CA  VAL A 185       0.792  28.893  -4.448  1.00  0.00           C  
ATOM   2901  C   VAL A 185      -0.666  28.556  -4.753  1.00  0.00           C  
ATOM   2902  O   VAL A 185      -1.317  27.837  -3.967  1.00  0.00           O  
ATOM   2903  CB  VAL A 185       1.697  27.704  -4.821  1.00  0.00           C  
ATOM   2904  CG1 VAL A 185       1.429  27.257  -6.250  1.00  0.00           C  
ATOM   2905  CG2 VAL A 185       3.158  28.090  -4.642  1.00  0.00           C  
ATOM   2906  H   VAL A 185       1.160  28.496  -2.349  1.00  0.00           H  
ATOM   2907  HA  VAL A 185       1.128  29.763  -5.014  1.00  0.00           H  
ATOM   2908  HB  VAL A 185       1.461  26.862  -4.170  1.00  0.00           H  
ATOM   2909 1HG1 VAL A 185       2.077  26.416  -6.496  1.00  0.00           H  
ATOM   2910 2HG1 VAL A 185       0.387  26.951  -6.346  1.00  0.00           H  
ATOM   2911 3HG1 VAL A 185       1.631  28.081  -6.933  1.00  0.00           H  
ATOM   2912 1HG2 VAL A 185       3.792  27.244  -4.906  1.00  0.00           H  
ATOM   2913 2HG2 VAL A 185       3.393  28.936  -5.288  1.00  0.00           H  
ATOM   2914 3HG2 VAL A 185       3.337  28.366  -3.602  1.00  0.00           H  
ATOM   2915  N   ASP A 186      -1.124  29.011  -5.904  1.00  0.00           N  
ATOM   2916  CA  ASP A 186      -2.475  28.641  -6.404  1.00  0.00           C  
ATOM   2917  C   ASP A 186      -2.343  28.376  -7.893  1.00  0.00           C  
ATOM   2918  O   ASP A 186      -2.419  29.370  -8.660  1.00  0.00           O  
ATOM   2919  CB  ASP A 186      -3.505  29.745  -6.152  1.00  0.00           C  
ATOM   2920  CG  ASP A 186      -4.935  29.291  -6.414  1.00  0.00           C  
ATOM   2921  OD1 ASP A 186      -5.118  28.161  -6.800  1.00  0.00           O  
ATOM   2922  OD2 ASP A 186      -5.831  30.078  -6.224  1.00  0.00           O  
ATOM   2923  H   ASP A 186      -0.545  29.625  -6.458  1.00  0.00           H  
ATOM   2924  HA  ASP A 186      -2.807  27.747  -5.876  1.00  0.00           H  
ATOM   2925 1HB  ASP A 186      -3.430  30.083  -5.119  1.00  0.00           H  
ATOM   2926 2HB  ASP A 186      -3.288  30.599  -6.793  1.00  0.00           H  
ATOM   2927  N   VAL A 187      -2.172  27.132  -8.255  1.00  0.00           N  
ATOM   2928  CA  VAL A 187      -1.975  26.768  -9.691  1.00  0.00           C  
ATOM   2929  C   VAL A 187      -2.869  25.605 -10.046  1.00  0.00           C  
ATOM   2930  O   VAL A 187      -3.293  24.832  -9.171  1.00  0.00           O  
ATOM   2931  CB  VAL A 187      -0.512  26.383  -9.979  1.00  0.00           C  
ATOM   2932  CG1 VAL A 187       0.408  27.572  -9.745  1.00  0.00           C  
ATOM   2933  CG2 VAL A 187      -0.105  25.206  -9.106  1.00  0.00           C  
ATOM   2934  H   VAL A 187      -2.171  26.402  -7.558  1.00  0.00           H  
ATOM   2935  HA  VAL A 187      -2.226  27.634 -10.305  1.00  0.00           H  
ATOM   2936  HB  VAL A 187      -0.419  26.107 -11.030  1.00  0.00           H  
ATOM   2937 1HG1 VAL A 187       1.438  27.282  -9.954  1.00  0.00           H  
ATOM   2938 2HG1 VAL A 187       0.121  28.390 -10.406  1.00  0.00           H  
ATOM   2939 3HG1 VAL A 187       0.327  27.896  -8.708  1.00  0.00           H  
ATOM   2940 1HG2 VAL A 187       0.930  24.938  -9.316  1.00  0.00           H  
ATOM   2941 2HG2 VAL A 187      -0.204  25.481  -8.056  1.00  0.00           H  
ATOM   2942 3HG2 VAL A 187      -0.750  24.354  -9.320  1.00  0.00           H  
ATOM   2943  N   GLY A 188      -3.052  25.393 -11.355  1.00  0.00           N  
ATOM   2944  CA  GLY A 188      -3.902  24.285 -11.793  1.00  0.00           C  
ATOM   2945  C   GLY A 188      -5.343  24.709 -12.010  1.00  0.00           C  
ATOM   2946  O   GLY A 188      -5.758  25.830 -11.701  1.00  0.00           O  
ATOM   2947  H   GLY A 188      -2.615  25.982 -12.049  1.00  0.00           H  
ATOM   2948 1HA  GLY A 188      -3.511  23.871 -12.722  1.00  0.00           H  
ATOM   2949 2HA  GLY A 188      -3.875  23.489 -11.050  1.00  0.00           H  
ATOM   2950  N   PRO A 189      -6.146  23.774 -12.557  1.00  0.00           N  
ATOM   2951  CA  PRO A 189      -7.549  24.073 -12.803  1.00  0.00           C  
ATOM   2952  C   PRO A 189      -8.394  24.169 -11.536  1.00  0.00           C  
ATOM   2953  O   PRO A 189      -8.215  23.349 -10.646  1.00  0.00           O  
ATOM   2954  CB  PRO A 189      -7.984  22.886 -13.670  1.00  0.00           C  
ATOM   2955  CG  PRO A 189      -7.080  21.777 -13.253  1.00  0.00           C  
ATOM   2956  CD  PRO A 189      -5.752  22.447 -13.015  1.00  0.00           C  
ATOM   2957  HA  PRO A 189      -7.626  25.022 -13.354  1.00  0.00           H  
ATOM   2958 1HB  PRO A 189      -9.046  22.660 -13.491  1.00  0.00           H  
ATOM   2959 2HB  PRO A 189      -7.885  23.142 -14.735  1.00  0.00           H  
ATOM   2960 1HG  PRO A 189      -7.472  21.284 -12.352  1.00  0.00           H  
ATOM   2961 2HG  PRO A 189      -7.032  21.010 -14.040  1.00  0.00           H  
ATOM   2962 1HD  PRO A 189      -5.199  21.900 -12.238  1.00  0.00           H  
ATOM   2963 2HD  PRO A 189      -5.180  22.471 -13.955  1.00  0.00           H  
ATOM   2964  N   ARG A 190      -9.293  25.132 -11.503  1.00  0.00           N  
ATOM   2965  CA  ARG A 190     -10.136  25.425 -10.319  1.00  0.00           C  
ATOM   2966  C   ARG A 190     -11.460  24.636 -10.308  1.00  0.00           C  
ATOM   2967  O   ARG A 190     -12.187  24.743  -9.341  1.00  0.00           O  
ATOM   2968  CB  ARG A 190     -10.451  26.912 -10.254  1.00  0.00           C  
ATOM   2969  CG  ARG A 190      -9.249  27.810 -10.007  1.00  0.00           C  
ATOM   2970  CD  ARG A 190      -9.640  29.241  -9.928  1.00  0.00           C  
ATOM   2971  NE  ARG A 190      -8.499  30.101  -9.652  1.00  0.00           N  
ATOM   2972  CZ  ARG A 190      -8.569  31.437  -9.493  1.00  0.00           C  
ATOM   2973  NH1 ARG A 190      -9.728  32.050  -9.586  1.00  0.00           N  
ATOM   2974  NH2 ARG A 190      -7.472  32.130  -9.245  1.00  0.00           N  
ATOM   2975  H   ARG A 190      -9.404  25.693 -12.336  1.00  0.00           H  
ATOM   2976  HA  ARG A 190      -9.582  25.145  -9.423  1.00  0.00           H  
ATOM   2977 1HB  ARG A 190     -10.911  27.228 -11.189  1.00  0.00           H  
ATOM   2978 2HB  ARG A 190     -11.171  27.097  -9.457  1.00  0.00           H  
ATOM   2979 1HG  ARG A 190      -8.774  27.532  -9.065  1.00  0.00           H  
ATOM   2980 2HG  ARG A 190      -8.534  27.695 -10.822  1.00  0.00           H  
ATOM   2981 1HD  ARG A 190     -10.079  29.551 -10.876  1.00  0.00           H  
ATOM   2982 2HD  ARG A 190     -10.368  29.376  -9.130  1.00  0.00           H  
ATOM   2983  HE  ARG A 190      -7.591  29.664  -9.575  1.00  0.00           H  
ATOM   2984 1HH1 ARG A 190     -10.566  31.519  -9.776  1.00  0.00           H  
ATOM   2985 2HH1 ARG A 190      -9.780  33.051  -9.467  1.00  0.00           H  
ATOM   2986 1HH2 ARG A 190      -6.581  31.659  -9.174  1.00  0.00           H  
ATOM   2987 2HH2 ARG A 190      -7.524  33.131  -9.126  1.00  0.00           H  
ATOM   2988  N   ASP A 191     -11.741  23.773 -11.272  1.00  0.00           N  
ATOM   2989  CA  ASP A 191     -13.020  23.016 -11.196  1.00  0.00           C  
ATOM   2990  C   ASP A 191     -12.898  21.667 -10.489  1.00  0.00           C  
ATOM   2991  O   ASP A 191     -13.942  21.011 -10.334  1.00  0.00           O  
ATOM   2992  CB  ASP A 191     -13.580  22.780 -12.601  1.00  0.00           C  
ATOM   2993  CG  ASP A 191     -13.980  24.070 -13.304  1.00  0.00           C  
ATOM   2994  OD1 ASP A 191     -14.534  24.928 -12.657  1.00  0.00           O  
ATOM   2995  OD2 ASP A 191     -13.728  24.186 -14.479  1.00  0.00           O  
ATOM   2996  H   ASP A 191     -11.119  23.612 -12.051  1.00  0.00           H  
ATOM   2997  HA  ASP A 191     -13.739  23.606 -10.626  1.00  0.00           H  
ATOM   2998 1HB  ASP A 191     -12.833  22.270 -13.209  1.00  0.00           H  
ATOM   2999 2HB  ASP A 191     -14.453  22.130 -12.542  1.00  0.00           H  
ATOM   3000  N   GLY A 192     -11.697  21.281 -10.058  1.00  0.00           N  
ATOM   3001  CA  GLY A 192     -11.492  19.981  -9.410  1.00  0.00           C  
ATOM   3002  C   GLY A 192     -11.425  20.121  -7.908  1.00  0.00           C  
ATOM   3003  O   GLY A 192     -11.661  21.213  -7.353  1.00  0.00           O  
ATOM   3004  H   GLY A 192     -10.908  21.899 -10.182  1.00  0.00           H  
ATOM   3005 1HA  GLY A 192     -12.306  19.308  -9.679  1.00  0.00           H  
ATOM   3006 2HA  GLY A 192     -10.570  19.533  -9.777  1.00  0.00           H  
ATOM   3007  N   THR A 193     -11.061  19.033  -7.245  1.00  0.00           N  
ATOM   3008  CA  THR A 193     -10.896  19.016  -5.771  1.00  0.00           C  
ATOM   3009  C   THR A 193      -9.481  19.490  -5.508  1.00  0.00           C  
ATOM   3010  O   THR A 193      -8.533  18.951  -6.055  1.00  0.00           O  
ATOM   3011  CB  THR A 193     -11.122  17.623  -5.155  1.00  0.00           C  
ATOM   3012  OG1 THR A 193     -12.472  17.205  -5.393  1.00  0.00           O  
ATOM   3013  CG2 THR A 193     -10.861  17.653  -3.657  1.00  0.00           C  
ATOM   3014  H   THR A 193     -10.890  18.187  -7.770  1.00  0.00           H  
ATOM   3015  HA  THR A 193     -11.632  19.689  -5.332  1.00  0.00           H  
ATOM   3016  HB  THR A 193     -10.446  16.905  -5.621  1.00  0.00           H  
ATOM   3017  HG1 THR A 193     -12.933  17.121  -4.555  1.00  0.00           H  
ATOM   3018 1HG2 THR A 193     -11.025  16.660  -3.239  1.00  0.00           H  
ATOM   3019 2HG2 THR A 193      -9.831  17.959  -3.473  1.00  0.00           H  
ATOM   3020 3HG2 THR A 193     -11.540  18.362  -3.184  1.00  0.00           H  
ATOM   3021  N   PRO A 194      -9.315  20.537  -4.699  1.00  0.00           N  
ATOM   3022  CA  PRO A 194      -7.985  21.067  -4.438  1.00  0.00           C  
ATOM   3023  C   PRO A 194      -7.156  20.102  -3.607  1.00  0.00           C  
ATOM   3024  O   PRO A 194      -7.680  19.316  -2.812  1.00  0.00           O  
ATOM   3025  CB  PRO A 194      -8.275  22.363  -3.674  1.00  0.00           C  
ATOM   3026  CG  PRO A 194      -9.598  22.121  -3.032  1.00  0.00           C  
ATOM   3027  CD  PRO A 194     -10.366  21.318  -4.049  1.00  0.00           C  
ATOM   3028  HA  PRO A 194      -7.485  21.277  -5.395  1.00  0.00           H  
ATOM   3029 1HB  PRO A 194      -7.475  22.556  -2.944  1.00  0.00           H  
ATOM   3030 2HB  PRO A 194      -8.288  23.215  -4.370  1.00  0.00           H  
ATOM   3031 1HG  PRO A 194      -9.467  21.584  -2.081  1.00  0.00           H  
ATOM   3032 2HG  PRO A 194     -10.085  23.077  -2.793  1.00  0.00           H  
ATOM   3033 1HD  PRO A 194     -11.094  20.674  -3.534  1.00  0.00           H  
ATOM   3034 2HD  PRO A 194     -10.875  21.999  -4.746  1.00  0.00           H  
ATOM   3035  N   VAL A 195      -5.843  20.197  -3.832  1.00  0.00           N  
ATOM   3036  CA  VAL A 195      -4.806  19.429  -3.097  1.00  0.00           C  
ATOM   3037  C   VAL A 195      -4.004  20.438  -2.295  1.00  0.00           C  
ATOM   3038  O   VAL A 195      -3.555  21.411  -2.824  1.00  0.00           O  
ATOM   3039  CB  VAL A 195      -3.878  18.655  -4.051  1.00  0.00           C  
ATOM   3040  CG1 VAL A 195      -2.862  17.841  -3.262  1.00  0.00           C  
ATOM   3041  CG2 VAL A 195      -4.702  17.754  -4.959  1.00  0.00           C  
ATOM   3042  H   VAL A 195      -5.556  20.841  -4.555  1.00  0.00           H  
ATOM   3043  HA  VAL A 195      -5.305  18.704  -2.452  1.00  0.00           H  
ATOM   3044  HB  VAL A 195      -3.318  19.368  -4.656  1.00  0.00           H  
ATOM   3045 1HG1 VAL A 195      -2.214  17.301  -3.953  1.00  0.00           H  
ATOM   3046 2HG1 VAL A 195      -2.260  18.509  -2.647  1.00  0.00           H  
ATOM   3047 3HG1 VAL A 195      -3.384  17.129  -2.623  1.00  0.00           H  
ATOM   3048 1HG2 VAL A 195      -4.039  17.211  -5.631  1.00  0.00           H  
ATOM   3049 2HG2 VAL A 195      -5.266  17.045  -4.353  1.00  0.00           H  
ATOM   3050 3HG2 VAL A 195      -5.393  18.362  -5.544  1.00  0.00           H  
ATOM   3051  N   LEU A 196      -3.983  20.242  -0.976  1.00  0.00           N  
ATOM   3052  CA  LEU A 196      -3.345  21.170  -0.031  1.00  0.00           C  
ATOM   3053  C   LEU A 196      -1.997  20.608   0.406  1.00  0.00           C  
ATOM   3054  O   LEU A 196      -1.986  19.533   1.010  1.00  0.00           O  
ATOM   3055  CB  LEU A 196      -4.238  21.399   1.194  1.00  0.00           C  
ATOM   3056  CG  LEU A 196      -3.664  22.328   2.272  1.00  0.00           C  
ATOM   3057  CD1 LEU A 196      -3.467  23.721   1.689  1.00  0.00           C  
ATOM   3058  CD2 LEU A 196      -4.605  22.363   3.467  1.00  0.00           C  
ATOM   3059  H   LEU A 196      -4.431  19.409  -0.623  1.00  0.00           H  
ATOM   3060  HA  LEU A 196      -3.195  22.125  -0.533  1.00  0.00           H  
ATOM   3061 1HB  LEU A 196      -5.184  21.824   0.860  1.00  0.00           H  
ATOM   3062 2HB  LEU A 196      -4.442  20.436   1.662  1.00  0.00           H  
ATOM   3063  HG  LEU A 196      -2.689  21.958   2.589  1.00  0.00           H  
ATOM   3064 1HD1 LEU A 196      -3.059  24.381   2.455  1.00  0.00           H  
ATOM   3065 2HD1 LEU A 196      -2.775  23.669   0.849  1.00  0.00           H  
ATOM   3066 3HD1 LEU A 196      -4.425  24.111   1.348  1.00  0.00           H  
ATOM   3067 1HD2 LEU A 196      -4.197  23.022   4.233  1.00  0.00           H  
ATOM   3068 2HD2 LEU A 196      -5.581  22.734   3.151  1.00  0.00           H  
ATOM   3069 3HD2 LEU A 196      -4.714  21.357   3.874  1.00  0.00           H  
ATOM   3070  N   PHE A 197      -0.910  21.319   0.115  1.00  0.00           N  
ATOM   3071  CA  PHE A 197       0.488  20.882   0.344  1.00  0.00           C  
ATOM   3072  C   PHE A 197       1.001  21.626   1.567  1.00  0.00           C  
ATOM   3073  O   PHE A 197       1.208  22.840   1.462  1.00  0.00           O  
ATOM   3074  CB  PHE A 197       1.382  21.169  -0.863  1.00  0.00           C  
ATOM   3075  CG  PHE A 197       1.001  20.399  -2.096  1.00  0.00           C  
ATOM   3076  CD1 PHE A 197      -0.013  20.852  -2.928  1.00  0.00           C  
ATOM   3077  CD2 PHE A 197       1.654  19.222  -2.426  1.00  0.00           C  
ATOM   3078  CE1 PHE A 197      -0.365  20.145  -4.062  1.00  0.00           C  
ATOM   3079  CE2 PHE A 197       1.306  18.514  -3.560  1.00  0.00           C  
ATOM   3080  CZ  PHE A 197       0.294  18.976  -4.378  1.00  0.00           C  
ATOM   3081  H   PHE A 197      -1.080  22.226  -0.296  1.00  0.00           H  
ATOM   3082  HA  PHE A 197       0.490  19.804   0.515  1.00  0.00           H  
ATOM   3083 1HB  PHE A 197       1.343  22.231  -1.100  1.00  0.00           H  
ATOM   3084 2HB  PHE A 197       2.415  20.926  -0.617  1.00  0.00           H  
ATOM   3085  HD1 PHE A 197      -0.533  21.777  -2.678  1.00  0.00           H  
ATOM   3086  HD2 PHE A 197       2.452  18.856  -1.779  1.00  0.00           H  
ATOM   3087  HE1 PHE A 197      -1.163  20.511  -4.706  1.00  0.00           H  
ATOM   3088  HE2 PHE A 197       1.827  17.590  -3.808  1.00  0.00           H  
ATOM   3089  HZ  PHE A 197       0.017  18.417  -5.271  1.00  0.00           H  
ATOM   3090  N   LEU A 198       1.253  20.926   2.677  1.00  0.00           N  
ATOM   3091  CA  LEU A 198       1.746  21.588   3.913  1.00  0.00           C  
ATOM   3092  C   LEU A 198       3.213  21.208   4.132  1.00  0.00           C  
ATOM   3093  O   LEU A 198       3.526  20.041   4.410  1.00  0.00           O  
ATOM   3094  CB  LEU A 198       0.911  21.176   5.131  1.00  0.00           C  
ATOM   3095  CG  LEU A 198      -0.588  21.490   5.047  1.00  0.00           C  
ATOM   3096  CD1 LEU A 198      -1.278  21.023   6.321  1.00  0.00           C  
ATOM   3097  CD2 LEU A 198      -0.783  22.984   4.836  1.00  0.00           C  
ATOM   3098  H   LEU A 198       1.107  19.926   2.678  1.00  0.00           H  
ATOM   3099  HA  LEU A 198       1.659  22.666   3.785  1.00  0.00           H  
ATOM   3100 1HB  LEU A 198       1.016  20.102   5.278  1.00  0.00           H  
ATOM   3101 2HB  LEU A 198       1.307  21.683   6.011  1.00  0.00           H  
ATOM   3102  HG  LEU A 198      -1.028  20.945   4.211  1.00  0.00           H  
ATOM   3103 1HD1 LEU A 198      -2.343  21.246   6.261  1.00  0.00           H  
ATOM   3104 2HD1 LEU A 198      -1.139  19.948   6.437  1.00  0.00           H  
ATOM   3105 3HD1 LEU A 198      -0.847  21.539   7.178  1.00  0.00           H  
ATOM   3106 1HD2 LEU A 198      -1.849  23.207   4.775  1.00  0.00           H  
ATOM   3107 2HD2 LEU A 198      -0.345  23.530   5.672  1.00  0.00           H  
ATOM   3108 3HD2 LEU A 198      -0.296  23.287   3.909  1.00  0.00           H  
ATOM   3109  N   HIS A 199       4.080  22.206   4.072  1.00  0.00           N  
ATOM   3110  CA  HIS A 199       5.552  22.009   4.113  1.00  0.00           C  
ATOM   3111  C   HIS A 199       5.994  21.583   5.505  1.00  0.00           C  
ATOM   3112  O   HIS A 199       5.239  21.649   6.483  1.00  0.00           O  
ATOM   3113  CB  HIS A 199       6.297  23.287   3.711  1.00  0.00           C  
ATOM   3114  CG  HIS A 199       6.058  24.439   4.636  1.00  0.00           C  
ATOM   3115  ND1 HIS A 199       6.652  24.531   5.878  1.00  0.00           N  
ATOM   3116  CD2 HIS A 199       5.290  25.545   4.503  1.00  0.00           C  
ATOM   3117  CE1 HIS A 199       6.258  25.647   6.468  1.00  0.00           C  
ATOM   3118  NE2 HIS A 199       5.432  26.279   5.655  1.00  0.00           N  
ATOM   3119  H   HIS A 199       3.710  23.142   3.996  1.00  0.00           H  
ATOM   3120  HA  HIS A 199       5.834  21.225   3.411  1.00  0.00           H  
ATOM   3121 1HB  HIS A 199       7.369  23.090   3.681  1.00  0.00           H  
ATOM   3122 2HB  HIS A 199       5.991  23.585   2.708  1.00  0.00           H  
ATOM   3123  HD1 HIS A 199       7.338  23.908   6.253  1.00  0.00           H  
ATOM   3124  HD2 HIS A 199       4.641  25.905   3.703  1.00  0.00           H  
ATOM   3125  HE1 HIS A 199       6.620  25.905   7.463  1.00  0.00           H  
ATOM   3126  N   GLY A 200       7.289  21.188   5.568  1.00  0.00           N  
ATOM   3127  CA  GLY A 200       7.909  20.770   6.840  1.00  0.00           C  
ATOM   3128  C   GLY A 200       8.774  21.864   7.430  1.00  0.00           C  
ATOM   3129  O   GLY A 200       8.706  23.014   6.998  1.00  0.00           O  
ATOM   3130  H   GLY A 200       7.843  21.180   4.724  1.00  0.00           H  
ATOM   3131 1HA  GLY A 200       7.130  20.501   7.553  1.00  0.00           H  
ATOM   3132 2HA  GLY A 200       8.515  19.880   6.673  1.00  0.00           H  
ATOM   3133  N   ASN A 201       9.451  21.554   8.527  1.00  0.00           N  
ATOM   3134  CA  ASN A 201      10.355  22.499   9.210  1.00  0.00           C  
ATOM   3135  C   ASN A 201      11.782  22.134   8.825  1.00  0.00           C  
ATOM   3136  O   ASN A 201      12.144  20.955   8.932  1.00  0.00           O  
ATOM   3137  CB  ASN A 201      10.169  22.473  10.716  1.00  0.00           C  
ATOM   3138  CG  ASN A 201      10.751  23.684  11.391  1.00  0.00           C  
ATOM   3139  OD1 ASN A 201      11.941  23.711  11.726  1.00  0.00           O  
ATOM   3140  ND2 ASN A 201       9.936  24.686  11.598  1.00  0.00           N  
ATOM   3141  H   ASN A 201       9.335  20.625   8.906  1.00  0.00           H  
ATOM   3142  HA  ASN A 201      10.129  23.508   8.861  1.00  0.00           H  
ATOM   3143 1HB  ASN A 201       9.105  22.418  10.950  1.00  0.00           H  
ATOM   3144 2HB  ASN A 201      10.642  21.581  11.126  1.00  0.00           H  
ATOM   3145 1HD2 ASN A 201      10.269  25.518  12.043  1.00  0.00           H  
ATOM   3146 2HD2 ASN A 201       8.981  24.621  11.310  1.00  0.00           H  
ATOM   3147  N   PRO A 202      12.708  23.068   8.529  1.00  0.00           N  
ATOM   3148  CA  PRO A 202      12.543  24.527   8.467  1.00  0.00           C  
ATOM   3149  C   PRO A 202      12.298  25.025   7.048  1.00  0.00           C  
ATOM   3150  O   PRO A 202      13.077  25.841   6.531  1.00  0.00           O  
ATOM   3151  CB  PRO A 202      13.929  24.982   8.936  1.00  0.00           C  
ATOM   3152  CG  PRO A 202      14.809  23.956   8.289  1.00  0.00           C  
ATOM   3153  CD  PRO A 202      14.074  22.641   8.413  1.00  0.00           C  
ATOM   3154  HA  PRO A 202      11.708  24.824   9.117  1.00  0.00           H  
ATOM   3155 1HB  PRO A 202      14.119  26.014   8.604  1.00  0.00           H  
ATOM   3156 2HB  PRO A 202      13.973  24.985  10.036  1.00  0.00           H  
ATOM   3157 1HG  PRO A 202      14.995  24.224   7.239  1.00  0.00           H  
ATOM   3158 2HG  PRO A 202      15.789  23.927   8.788  1.00  0.00           H  
ATOM   3159 1HD  PRO A 202      14.243  22.039   7.507  1.00  0.00           H  
ATOM   3160 2HD  PRO A 202      14.429  22.105   9.306  1.00  0.00           H  
ATOM   3161  N   THR A 203      11.235  24.537   6.433  1.00  0.00           N  
ATOM   3162  CA  THR A 203      11.045  24.720   4.984  1.00  0.00           C  
ATOM   3163  C   THR A 203       9.829  25.599   4.732  1.00  0.00           C  
ATOM   3164  O   THR A 203       9.191  26.106   5.657  1.00  0.00           O  
ATOM   3165  CB  THR A 203      10.874  23.374   4.256  1.00  0.00           C  
ATOM   3166  OG1 THR A 203       9.662  22.744   4.690  1.00  0.00           O  
ATOM   3167  CG2 THR A 203      12.052  22.457   4.548  1.00  0.00           C  
ATOM   3168  H   THR A 203      10.539  24.031   6.960  1.00  0.00           H  
ATOM   3169  HA  THR A 203      11.929  25.213   4.578  1.00  0.00           H  
ATOM   3170  HB  THR A 203      10.813  23.547   3.181  1.00  0.00           H  
ATOM   3171  HG1 THR A 203       9.282  23.247   5.414  1.00  0.00           H  
ATOM   3172 1HG2 THR A 203      11.914  21.510   4.025  1.00  0.00           H  
ATOM   3173 2HG2 THR A 203      12.974  22.928   4.208  1.00  0.00           H  
ATOM   3174 3HG2 THR A 203      12.112  22.273   5.620  1.00  0.00           H  
ATOM   3175  N   SER A 204       9.587  25.879   3.480  1.00  0.00           N  
ATOM   3176  CA  SER A 204       8.477  26.711   2.975  1.00  0.00           C  
ATOM   3177  C   SER A 204       7.858  25.976   1.807  1.00  0.00           C  
ATOM   3178  O   SER A 204       8.305  24.859   1.487  1.00  0.00           O  
ATOM   3179  CB  SER A 204       8.959  28.081   2.541  1.00  0.00           C  
ATOM   3180  OG  SER A 204       9.711  27.999   1.362  1.00  0.00           O  
ATOM   3181  H   SER A 204      10.237  25.473   2.822  1.00  0.00           H  
ATOM   3182  HA  SER A 204       7.752  26.846   3.779  1.00  0.00           H  
ATOM   3183 1HB  SER A 204       8.102  28.735   2.384  1.00  0.00           H  
ATOM   3184 2HB  SER A 204       9.565  28.521   3.332  1.00  0.00           H  
ATOM   3185  HG  SER A 204      10.464  28.581   1.487  1.00  0.00           H  
ATOM   3186  N   SER A 205       6.908  26.592   1.116  1.00  0.00           N  
ATOM   3187  CA  SER A 205       6.327  26.002  -0.104  1.00  0.00           C  
ATOM   3188  C   SER A 205       7.402  25.713  -1.164  1.00  0.00           C  
ATOM   3189  O   SER A 205       7.132  24.904  -2.046  1.00  0.00           O  
ATOM   3190  CB  SER A 205       5.196  26.845  -0.617  1.00  0.00           C  
ATOM   3191  OG  SER A 205       5.626  28.153  -0.926  1.00  0.00           O  
ATOM   3192  H   SER A 205       6.574  27.490   1.435  1.00  0.00           H  
ATOM   3193  HA  SER A 205       5.853  25.057   0.161  1.00  0.00           H  
ATOM   3194 1HB  SER A 205       4.773  26.382  -1.509  1.00  0.00           H  
ATOM   3195 2HB  SER A 205       4.408  26.890   0.132  1.00  0.00           H  
ATOM   3196  HG  SER A 205       5.685  28.617  -0.087  1.00  0.00           H  
ATOM   3197  N   TYR A 206       8.583  26.292  -1.070  1.00  0.00           N  
ATOM   3198  CA  TYR A 206       9.697  25.988  -1.994  1.00  0.00           C  
ATOM   3199  C   TYR A 206       9.899  24.472  -2.063  1.00  0.00           C  
ATOM   3200  O   TYR A 206      10.300  23.958  -3.027  1.00  0.00           O  
ATOM   3201  CB  TYR A 206      10.940  26.740  -1.537  1.00  0.00           C  
ATOM   3202  CG  TYR A 206      12.122  26.458  -2.412  1.00  0.00           C  
ATOM   3203  CD1 TYR A 206      12.227  27.043  -3.674  1.00  0.00           C  
ATOM   3204  CD2 TYR A 206      13.187  25.747  -1.927  1.00  0.00           C  
ATOM   3205  CE1 TYR A 206      13.321  26.787  -4.487  1.00  0.00           C  
ATOM   3206  CE2 TYR A 206      14.314  25.548  -2.701  1.00  0.00           C  
ATOM   3207  CZ  TYR A 206      14.369  26.032  -3.986  1.00  0.00           C  
ATOM   3208  OH  TYR A 206      15.492  25.825  -4.738  1.00  0.00           O  
ATOM   3209  H   TYR A 206       8.725  26.969  -0.335  1.00  0.00           H  
ATOM   3210  HA  TYR A 206       9.434  26.354  -2.986  1.00  0.00           H  
ATOM   3211 1HB  TYR A 206      10.741  27.812  -1.543  1.00  0.00           H  
ATOM   3212 2HB  TYR A 206      11.181  26.458  -0.513  1.00  0.00           H  
ATOM   3213  HD1 TYR A 206      11.442  27.710  -4.032  1.00  0.00           H  
ATOM   3214  HD2 TYR A 206      13.151  25.330  -0.920  1.00  0.00           H  
ATOM   3215  HE1 TYR A 206      13.390  27.250  -5.470  1.00  0.00           H  
ATOM   3216  HE2 TYR A 206      15.166  25.004  -2.292  1.00  0.00           H  
ATOM   3217  HH  TYR A 206      15.371  26.217  -5.606  1.00  0.00           H  
ATOM   3218  N   VAL A 207       9.736  23.766  -0.920  1.00  0.00           N  
ATOM   3219  CA  VAL A 207      10.086  22.328  -0.826  1.00  0.00           C  
ATOM   3220  C   VAL A 207       9.231  21.526  -1.825  1.00  0.00           C  
ATOM   3221  O   VAL A 207       9.656  20.442  -2.269  1.00  0.00           O  
ATOM   3222  CB  VAL A 207       9.849  21.797   0.601  1.00  0.00           C  
ATOM   3223  CG1 VAL A 207       8.360  21.627   0.866  1.00  0.00           C  
ATOM   3224  CG2 VAL A 207      10.585  20.479   0.791  1.00  0.00           C  
ATOM   3225  H   VAL A 207       9.363  24.237  -0.108  1.00  0.00           H  
ATOM   3226  HA  VAL A 207      11.143  22.212  -1.066  1.00  0.00           H  
ATOM   3227  HB  VAL A 207      10.221  22.529   1.317  1.00  0.00           H  
ATOM   3228 1HG1 VAL A 207       8.212  21.251   1.878  1.00  0.00           H  
ATOM   3229 2HG1 VAL A 207       7.860  22.589   0.759  1.00  0.00           H  
ATOM   3230 3HG1 VAL A 207       7.942  20.918   0.151  1.00  0.00           H  
ATOM   3231 1HG2 VAL A 207      10.414  20.110   1.802  1.00  0.00           H  
ATOM   3232 2HG2 VAL A 207      10.216  19.749   0.071  1.00  0.00           H  
ATOM   3233 3HG2 VAL A 207      11.653  20.633   0.638  1.00  0.00           H  
ATOM   3234  N   TRP A 208       8.047  22.012  -2.168  1.00  0.00           N  
ATOM   3235  CA  TRP A 208       7.108  21.307  -3.059  1.00  0.00           C  
ATOM   3236  C   TRP A 208       7.365  21.625  -4.535  1.00  0.00           C  
ATOM   3237  O   TRP A 208       6.569  21.205  -5.379  1.00  0.00           O  
ATOM   3238  CB  TRP A 208       5.666  21.675  -2.708  1.00  0.00           C  
ATOM   3239  CG  TRP A 208       5.277  21.303  -1.309  1.00  0.00           C  
ATOM   3240  CD1 TRP A 208       5.073  22.155  -0.265  1.00  0.00           C  
ATOM   3241  CD2 TRP A 208       5.041  19.971  -0.791  1.00  0.00           C  
ATOM   3242  NE1 TRP A 208       4.730  21.450   0.861  1.00  0.00           N  
ATOM   3243  CE2 TRP A 208       4.704  20.112   0.558  1.00  0.00           C  
ATOM   3244  CE3 TRP A 208       5.088  18.690  -1.356  1.00  0.00           C  
ATOM   3245  CZ2 TRP A 208       4.415  19.019   1.359  1.00  0.00           C  
ATOM   3246  CZ3 TRP A 208       4.797  17.595  -0.552  1.00  0.00           C  
ATOM   3247  CH2 TRP A 208       4.469  17.756   0.770  1.00  0.00           C  
ATOM   3248  H   TRP A 208       7.787  22.913  -1.793  1.00  0.00           H  
ATOM   3249  HA  TRP A 208       7.239  20.234  -2.921  1.00  0.00           H  
ATOM   3250 1HB  TRP A 208       5.525  22.750  -2.828  1.00  0.00           H  
ATOM   3251 2HB  TRP A 208       4.984  21.177  -3.397  1.00  0.00           H  
ATOM   3252  HD1 TRP A 208       5.168  23.238  -0.318  1.00  0.00           H  
ATOM   3253  HE1 TRP A 208       4.529  21.849   1.767  1.00  0.00           H  
ATOM   3254  HE3 TRP A 208       5.346  18.557  -2.406  1.00  0.00           H  
ATOM   3255  HZ2 TRP A 208       4.152  19.126   2.412  1.00  0.00           H  
ATOM   3256  HZ3 TRP A 208       4.837  16.601  -1.000  1.00  0.00           H  
ATOM   3257  HH2 TRP A 208       4.245  16.874   1.372  1.00  0.00           H  
ATOM   3258  N   ARG A 209       8.413  22.372  -4.826  1.00  0.00           N  
ATOM   3259  CA  ARG A 209       8.733  22.851  -6.198  1.00  0.00           C  
ATOM   3260  C   ARG A 209       8.849  21.686  -7.180  1.00  0.00           C  
ATOM   3261  O   ARG A 209       8.587  21.936  -8.391  1.00  0.00           O  
ATOM   3262  CB  ARG A 209      10.035  23.639  -6.208  1.00  0.00           C  
ATOM   3263  CG  ARG A 209      11.287  22.807  -5.974  1.00  0.00           C  
ATOM   3264  CD  ARG A 209      12.454  23.658  -5.629  1.00  0.00           C  
ATOM   3265  NE  ARG A 209      13.658  22.869  -5.419  1.00  0.00           N  
ATOM   3266  CZ  ARG A 209      13.980  22.258  -4.263  1.00  0.00           C  
ATOM   3267  NH1 ARG A 209      13.180  22.354  -3.223  1.00  0.00           N  
ATOM   3268  NH2 ARG A 209      15.099  21.562  -4.173  1.00  0.00           N  
ATOM   3269  H   ARG A 209       9.023  22.623  -4.062  1.00  0.00           H  
ATOM   3270  HA  ARG A 209       7.931  23.510  -6.531  1.00  0.00           H  
ATOM   3271 1HB  ARG A 209      10.149  24.141  -7.167  1.00  0.00           H  
ATOM   3272 2HB  ARG A 209      10.002  24.408  -5.437  1.00  0.00           H  
ATOM   3273 1HG  ARG A 209      11.113  22.113  -5.151  1.00  0.00           H  
ATOM   3274 2HG  ARG A 209      11.526  22.246  -6.878  1.00  0.00           H  
ATOM   3275 1HD  ARG A 209      12.645  24.360  -6.439  1.00  0.00           H  
ATOM   3276 2HD  ARG A 209      12.245  24.209  -4.713  1.00  0.00           H  
ATOM   3277  HE  ARG A 209      14.298  22.771  -6.196  1.00  0.00           H  
ATOM   3278 1HH1 ARG A 209      12.324  22.886  -3.292  1.00  0.00           H  
ATOM   3279 2HH1 ARG A 209      13.421  21.896  -2.357  1.00  0.00           H  
ATOM   3280 1HH2 ARG A 209      15.714  21.487  -4.972  1.00  0.00           H  
ATOM   3281 2HH2 ARG A 209      15.341  21.103  -3.306  1.00  0.00           H  
ATOM   3282  N   ASN A 210       9.232  20.500  -6.729  1.00  0.00           N  
ATOM   3283  CA  ASN A 210       9.346  19.334  -7.652  1.00  0.00           C  
ATOM   3284  C   ASN A 210       8.201  18.353  -7.467  1.00  0.00           C  
ATOM   3285  O   ASN A 210       8.272  17.223  -8.028  1.00  0.00           O  
ATOM   3286  CB  ASN A 210      10.672  18.619  -7.464  1.00  0.00           C  
ATOM   3287  CG  ASN A 210      11.835  19.409  -7.996  1.00  0.00           C  
ATOM   3288  OD1 ASN A 210      12.056  19.472  -9.210  1.00  0.00           O  
ATOM   3289  ND2 ASN A 210      12.584  20.014  -7.109  1.00  0.00           N  
ATOM   3290  H   ASN A 210       9.450  20.376  -5.750  1.00  0.00           H  
ATOM   3291  HA  ASN A 210       9.295  19.699  -8.679  1.00  0.00           H  
ATOM   3292 1HB  ASN A 210      10.834  18.425  -6.403  1.00  0.00           H  
ATOM   3293 2HB  ASN A 210      10.640  17.655  -7.971  1.00  0.00           H  
ATOM   3294 1HD2 ASN A 210      13.372  20.555  -7.405  1.00  0.00           H  
ATOM   3295 2HD2 ASN A 210      12.368  19.937  -6.136  1.00  0.00           H  
ATOM   3296  N   ILE A 211       7.188  18.717  -6.713  1.00  0.00           N  
ATOM   3297  CA  ILE A 211       6.027  17.824  -6.438  1.00  0.00           C  
ATOM   3298  C   ILE A 211       4.793  18.393  -7.168  1.00  0.00           C  
ATOM   3299  O   ILE A 211       4.130  17.655  -7.895  1.00  0.00           O  
ATOM   3300  CB  ILE A 211       5.739  17.706  -4.930  1.00  0.00           C  
ATOM   3301  CG1 ILE A 211       6.974  17.184  -4.190  1.00  0.00           C  
ATOM   3302  CG2 ILE A 211       4.545  16.796  -4.686  1.00  0.00           C  
ATOM   3303  CD1 ILE A 211       7.447  15.831  -4.670  1.00  0.00           C  
ATOM   3304  H   ILE A 211       7.205  19.642  -6.307  1.00  0.00           H  
ATOM   3305  HA  ILE A 211       6.259  16.829  -6.814  1.00  0.00           H  
ATOM   3306  HB  ILE A 211       5.522  18.692  -4.522  1.00  0.00           H  
ATOM   3307 1HG1 ILE A 211       7.793  17.892  -4.305  1.00  0.00           H  
ATOM   3308 2HG1 ILE A 211       6.755  17.108  -3.125  1.00  0.00           H  
ATOM   3309 1HG2 ILE A 211       4.356  16.723  -3.615  1.00  0.00           H  
ATOM   3310 2HG2 ILE A 211       3.667  17.208  -5.182  1.00  0.00           H  
ATOM   3311 3HG2 ILE A 211       4.755  15.804  -5.086  1.00  0.00           H  
ATOM   3312 1HD1 ILE A 211       8.325  15.528  -4.099  1.00  0.00           H  
ATOM   3313 2HD1 ILE A 211       6.653  15.097  -4.532  1.00  0.00           H  
ATOM   3314 3HD1 ILE A 211       7.706  15.890  -5.727  1.00  0.00           H  
ATOM   3315  N   ILE A 212       4.495  19.661  -6.958  1.00  0.00           N  
ATOM   3316  CA  ILE A 212       3.287  20.329  -7.532  1.00  0.00           C  
ATOM   3317  C   ILE A 212       3.253  20.219  -9.055  1.00  0.00           C  
ATOM   3318  O   ILE A 212       2.167  19.989  -9.572  1.00  0.00           O  
ATOM   3319  CB  ILE A 212       3.230  21.816  -7.139  1.00  0.00           C  
ATOM   3320  CG1 ILE A 212       2.950  21.963  -5.641  1.00  0.00           C  
ATOM   3321  CG2 ILE A 212       2.172  22.542  -7.956  1.00  0.00           C  
ATOM   3322  CD1 ILE A 212       3.164  23.363  -5.114  1.00  0.00           C  
ATOM   3323  H   ILE A 212       5.124  20.197  -6.376  1.00  0.00           H  
ATOM   3324  HA  ILE A 212       2.399  19.837  -7.136  1.00  0.00           H  
ATOM   3325  HB  ILE A 212       4.199  22.279  -7.325  1.00  0.00           H  
ATOM   3326 1HG1 ILE A 212       1.919  21.674  -5.435  1.00  0.00           H  
ATOM   3327 2HG1 ILE A 212       3.596  21.286  -5.082  1.00  0.00           H  
ATOM   3328 1HG2 ILE A 212       2.145  23.592  -7.665  1.00  0.00           H  
ATOM   3329 2HG2 ILE A 212       2.414  22.466  -9.015  1.00  0.00           H  
ATOM   3330 3HG2 ILE A 212       1.197  22.090  -7.772  1.00  0.00           H  
ATOM   3331 1HD1 ILE A 212       2.946  23.387  -4.046  1.00  0.00           H  
ATOM   3332 2HD1 ILE A 212       4.201  23.659  -5.279  1.00  0.00           H  
ATOM   3333 3HD1 ILE A 212       2.502  24.053  -5.634  1.00  0.00           H  
ATOM   3334  N   PRO A 213       4.356  20.360  -9.817  1.00  0.00           N  
ATOM   3335  CA  PRO A 213       4.267  20.250 -11.281  1.00  0.00           C  
ATOM   3336  C   PRO A 213       3.663  18.919 -11.752  1.00  0.00           C  
ATOM   3337  O   PRO A 213       3.269  18.849 -12.909  1.00  0.00           O  
ATOM   3338  CB  PRO A 213       5.731  20.379 -11.713  1.00  0.00           C  
ATOM   3339  CG  PRO A 213       6.359  21.198 -10.638  1.00  0.00           C  
ATOM   3340  CD  PRO A 213       5.715  20.706  -9.369  1.00  0.00           C  
ATOM   3341  HA  PRO A 213       3.662  21.083 -11.671  1.00  0.00           H  
ATOM   3342 1HB  PRO A 213       6.184  19.381 -11.810  1.00  0.00           H  
ATOM   3343 2HB  PRO A 213       5.791  20.856 -12.703  1.00  0.00           H  
ATOM   3344 1HG  PRO A 213       7.450  21.058 -10.642  1.00  0.00           H  
ATOM   3345 2HG  PRO A 213       6.175  22.268 -10.819  1.00  0.00           H  
ATOM   3346 1HD  PRO A 213       6.262  19.826  -8.997  1.00  0.00           H  
ATOM   3347 2HD  PRO A 213       5.720  21.511  -8.619  1.00  0.00           H  
ATOM   3348  N   HIS A 214       3.688  17.861 -10.952  1.00  0.00           N  
ATOM   3349  CA  HIS A 214       3.092  16.559 -11.306  1.00  0.00           C  
ATOM   3350  C   HIS A 214       1.580  16.538 -11.065  1.00  0.00           C  
ATOM   3351  O   HIS A 214       0.912  15.596 -11.506  1.00  0.00           O  
ATOM   3352  CB  HIS A 214       3.750  15.429 -10.508  1.00  0.00           C  
ATOM   3353  CG  HIS A 214       5.194  15.218 -10.842  1.00  0.00           C  
ATOM   3354  ND1 HIS A 214       5.607  14.395 -11.868  1.00  0.00           N  
ATOM   3355  CD2 HIS A 214       6.320  15.721 -10.285  1.00  0.00           C  
ATOM   3356  CE1 HIS A 214       6.928  14.402 -11.929  1.00  0.00           C  
ATOM   3357  NE2 HIS A 214       7.384  15.198 -10.979  1.00  0.00           N  
ATOM   3358  H   HIS A 214       4.141  17.967 -10.055  1.00  0.00           H  
ATOM   3359  HA  HIS A 214       3.253  16.362 -12.366  1.00  0.00           H  
ATOM   3360 1HB  HIS A 214       3.674  15.645  -9.441  1.00  0.00           H  
ATOM   3361 2HB  HIS A 214       3.217  14.496 -10.691  1.00  0.00           H  
ATOM   3362  HD2 HIS A 214       6.374  16.412  -9.443  1.00  0.00           H  
ATOM   3363  HE1 HIS A 214       7.536  13.846 -12.641  1.00  0.00           H  
ATOM   3364  HE2 HIS A 214       8.356  15.395 -10.790  1.00  0.00           H  
ATOM   3365  N   VAL A 215       1.078  17.436 -10.219  1.00  0.00           N  
ATOM   3366  CA  VAL A 215      -0.331  17.452  -9.779  1.00  0.00           C  
ATOM   3367  C   VAL A 215      -1.089  18.616 -10.399  1.00  0.00           C  
ATOM   3368  O   VAL A 215      -2.259  18.423 -10.813  1.00  0.00           O  
ATOM   3369  CB  VAL A 215      -0.417  17.556  -8.244  1.00  0.00           C  
ATOM   3370  CG1 VAL A 215      -1.864  17.711  -7.801  1.00  0.00           C  
ATOM   3371  CG2 VAL A 215       0.215  16.328  -7.606  1.00  0.00           C  
ATOM   3372  H   VAL A 215       1.711  18.140  -9.869  1.00  0.00           H  
ATOM   3373  HA  VAL A 215      -0.802  16.519 -10.091  1.00  0.00           H  
ATOM   3374  HB  VAL A 215       0.116  18.450  -7.920  1.00  0.00           H  
ATOM   3375 1HG1 VAL A 215      -1.906  17.784  -6.714  1.00  0.00           H  
ATOM   3376 2HG1 VAL A 215      -2.284  18.615  -8.241  1.00  0.00           H  
ATOM   3377 3HG1 VAL A 215      -2.439  16.845  -8.129  1.00  0.00           H  
ATOM   3378 1HG2 VAL A 215       0.151  16.409  -6.521  1.00  0.00           H  
ATOM   3379 2HG2 VAL A 215      -0.315  15.434  -7.935  1.00  0.00           H  
ATOM   3380 3HG2 VAL A 215       1.261  16.261  -7.904  1.00  0.00           H  
ATOM   3381  N   ALA A 216      -0.521  19.802 -10.433  1.00  0.00           N  
ATOM   3382  CA  ALA A 216      -1.167  21.036 -10.912  1.00  0.00           C  
ATOM   3383  C   ALA A 216      -1.841  20.866 -12.274  1.00  0.00           C  
ATOM   3384  O   ALA A 216      -2.872  21.527 -12.433  1.00  0.00           O  
ATOM   3385  CB  ALA A 216      -0.189  22.171 -10.952  1.00  0.00           C  
ATOM   3386  H   ALA A 216       0.431  19.842 -10.100  1.00  0.00           H  
ATOM   3387  HA  ALA A 216      -1.950  21.306 -10.203  1.00  0.00           H  
ATOM   3388 1HB  ALA A 216      -0.689  23.071 -11.309  1.00  0.00           H  
ATOM   3389 2HB  ALA A 216       0.206  22.347  -9.951  1.00  0.00           H  
ATOM   3390 3HB  ALA A 216       0.630  21.921 -11.625  1.00  0.00           H  
ATOM   3391  N   PRO A 217      -1.282  20.135 -13.271  1.00  0.00           N  
ATOM   3392  CA  PRO A 217      -1.882  20.137 -14.605  1.00  0.00           C  
ATOM   3393  C   PRO A 217      -3.324  19.644 -14.569  1.00  0.00           C  
ATOM   3394  O   PRO A 217      -4.062  19.934 -15.499  1.00  0.00           O  
ATOM   3395  CB  PRO A 217      -0.980  19.179 -15.390  1.00  0.00           C  
ATOM   3396  CG  PRO A 217       0.339  19.271 -14.701  1.00  0.00           C  
ATOM   3397  CD  PRO A 217      -0.010  19.376 -13.240  1.00  0.00           C  
ATOM   3398  HA  PRO A 217      -1.834  21.154 -15.021  1.00  0.00           H  
ATOM   3399 1HB  PRO A 217      -1.402  18.164 -15.371  1.00  0.00           H  
ATOM   3400 2HB  PRO A 217      -0.933  19.488 -16.444  1.00  0.00           H  
ATOM   3401 1HG  PRO A 217       0.948  18.384 -14.927  1.00  0.00           H  
ATOM   3402 2HG  PRO A 217       0.899  20.144 -15.066  1.00  0.00           H  
ATOM   3403 1HD  PRO A 217      -0.140  18.368 -12.820  1.00  0.00           H  
ATOM   3404 2HD  PRO A 217       0.788  19.917 -12.710  1.00  0.00           H  
ATOM   3405  N   THR A 218      -3.709  18.874 -13.565  1.00  0.00           N  
ATOM   3406  CA  THR A 218      -5.049  18.227 -13.508  1.00  0.00           C  
ATOM   3407  C   THR A 218      -5.792  18.535 -12.211  1.00  0.00           C  
ATOM   3408  O   THR A 218      -7.009  18.228 -12.129  1.00  0.00           O  
ATOM   3409  CB  THR A 218      -4.935  16.700 -13.666  1.00  0.00           C  
ATOM   3410  OG1 THR A 218      -4.096  16.170 -12.632  1.00  0.00           O  
ATOM   3411  CG2 THR A 218      -4.346  16.346 -15.023  1.00  0.00           C  
ATOM   3412  H   THR A 218      -3.058  18.724 -12.806  1.00  0.00           H  
ATOM   3413  HA  THR A 218      -5.654  18.613 -14.329  1.00  0.00           H  
ATOM   3414  HB  THR A 218      -5.924  16.250 -13.578  1.00  0.00           H  
ATOM   3415  HG1 THR A 218      -4.395  16.496 -11.780  1.00  0.00           H  
ATOM   3416 1HG2 THR A 218      -4.274  15.263 -15.117  1.00  0.00           H  
ATOM   3417 2HG2 THR A 218      -4.988  16.737 -15.812  1.00  0.00           H  
ATOM   3418 3HG2 THR A 218      -3.353  16.785 -15.113  1.00  0.00           H  
ATOM   3419  N   HIS A 219      -5.115  19.044 -11.175  1.00  0.00           N  
ATOM   3420  CA  HIS A 219      -5.733  19.402  -9.890  1.00  0.00           C  
ATOM   3421  C   HIS A 219      -5.319  20.798  -9.472  1.00  0.00           C  
ATOM   3422  O   HIS A 219      -4.169  21.204  -9.761  1.00  0.00           O  
ATOM   3423  CB  HIS A 219      -5.350  18.404  -8.793  1.00  0.00           C  
ATOM   3424  CG  HIS A 219      -5.720  16.989  -9.112  1.00  0.00           C  
ATOM   3425  ND1 HIS A 219      -4.988  16.206  -9.980  1.00  0.00           N  
ATOM   3426  CD2 HIS A 219      -6.744  16.216  -8.680  1.00  0.00           C  
ATOM   3427  CE1 HIS A 219      -5.547  15.011 -10.067  1.00  0.00           C  
ATOM   3428  NE2 HIS A 219      -6.613  14.992  -9.289  1.00  0.00           N  
ATOM   3429  H   HIS A 219      -4.123  19.185 -11.299  1.00  0.00           H  
ATOM   3430  HA  HIS A 219      -6.818  19.385  -9.991  1.00  0.00           H  
ATOM   3431 1HB  HIS A 219      -4.273  18.445  -8.624  1.00  0.00           H  
ATOM   3432 2HB  HIS A 219      -5.838  18.682  -7.860  1.00  0.00           H  
ATOM   3433  HD2 HIS A 219      -7.527  16.510  -7.981  1.00  0.00           H  
ATOM   3434  HE1 HIS A 219      -5.188  14.182 -10.678  1.00  0.00           H  
ATOM   3435  HE2 HIS A 219      -7.236  14.207  -9.159  1.00  0.00           H  
ATOM   3436  N   ARG A 220      -6.184  21.520  -8.807  1.00  0.00           N  
ATOM   3437  CA  ARG A 220      -5.799  22.773  -8.123  1.00  0.00           C  
ATOM   3438  C   ARG A 220      -4.867  22.440  -6.961  1.00  0.00           C  
ATOM   3439  O   ARG A 220      -5.230  21.567  -6.151  1.00  0.00           O  
ATOM   3440  CB  ARG A 220      -7.018  23.520  -7.602  1.00  0.00           C  
ATOM   3441  CG  ARG A 220      -6.736  24.920  -7.081  1.00  0.00           C  
ATOM   3442  CD  ARG A 220      -7.972  25.583  -6.591  1.00  0.00           C  
ATOM   3443  NE  ARG A 220      -7.751  26.988  -6.290  1.00  0.00           N  
ATOM   3444  CZ  ARG A 220      -8.651  27.794  -5.692  1.00  0.00           C  
ATOM   3445  NH1 ARG A 220      -9.824  27.319  -5.339  1.00  0.00           N  
ATOM   3446  NH2 ARG A 220      -8.353  29.060  -5.462  1.00  0.00           N  
ATOM   3447  H   ARG A 220      -7.144  21.210  -8.763  1.00  0.00           H  
ATOM   3448  HA  ARG A 220      -5.287  23.416  -8.840  1.00  0.00           H  
ATOM   3449 1HB  ARG A 220      -7.758  23.607  -8.396  1.00  0.00           H  
ATOM   3450 2HB  ARG A 220      -7.474  22.952  -6.791  1.00  0.00           H  
ATOM   3451 1HG  ARG A 220      -6.026  24.865  -6.256  1.00  0.00           H  
ATOM   3452 2HG  ARG A 220      -6.316  25.529  -7.882  1.00  0.00           H  
ATOM   3453 1HD  ARG A 220      -8.748  25.515  -7.353  1.00  0.00           H  
ATOM   3454 2HD  ARG A 220      -8.313  25.089  -5.681  1.00  0.00           H  
ATOM   3455  HE  ARG A 220      -6.859  27.389  -6.548  1.00  0.00           H  
ATOM   3456 1HH1 ARG A 220     -10.052  26.351  -5.515  1.00  0.00           H  
ATOM   3457 2HH1 ARG A 220     -10.499  27.923  -4.891  1.00  0.00           H  
ATOM   3458 1HH2 ARG A 220      -7.450  29.425  -5.734  1.00  0.00           H  
ATOM   3459 2HH2 ARG A 220      -9.027  29.664  -5.015  1.00  0.00           H  
ATOM   3460  N   CYS A 221      -3.754  23.154  -6.877  1.00  0.00           N  
ATOM   3461  CA  CYS A 221      -2.714  22.958  -5.858  1.00  0.00           C  
ATOM   3462  C   CYS A 221      -2.613  24.223  -5.026  1.00  0.00           C  
ATOM   3463  O   CYS A 221      -2.378  25.303  -5.588  1.00  0.00           O  
ATOM   3464  CB  CYS A 221      -1.357  22.648  -6.492  1.00  0.00           C  
ATOM   3465  SG  CYS A 221      -1.322  21.112  -7.446  1.00  0.00           S  
ATOM   3466  H   CYS A 221      -3.633  23.879  -7.570  1.00  0.00           H  
ATOM   3467  HA  CYS A 221      -2.997  22.112  -5.233  1.00  0.00           H  
ATOM   3468 1HB  CYS A 221      -1.071  23.464  -7.156  1.00  0.00           H  
ATOM   3469 2HB  CYS A 221      -0.599  22.578  -5.712  1.00  0.00           H  
ATOM   3470  HG  CYS A 221      -2.256  21.471  -8.322  1.00  0.00           H  
ATOM   3471  N   ILE A 222      -2.800  24.091  -3.699  1.00  0.00           N  
ATOM   3472  CA  ILE A 222      -2.680  25.192  -2.721  1.00  0.00           C  
ATOM   3473  C   ILE A 222      -1.476  24.839  -1.858  1.00  0.00           C  
ATOM   3474  O   ILE A 222      -1.452  23.719  -1.360  1.00  0.00           O  
ATOM   3475  CB  ILE A 222      -3.940  25.358  -1.853  1.00  0.00           C  
ATOM   3476  CG1 ILE A 222      -5.174  25.557  -2.737  1.00  0.00           C  
ATOM   3477  CG2 ILE A 222      -3.775  26.526  -0.893  1.00  0.00           C  
ATOM   3478  CD1 ILE A 222      -5.129  26.815  -3.574  1.00  0.00           C  
ATOM   3479  H   ILE A 222      -3.039  23.166  -3.372  1.00  0.00           H  
ATOM   3480  HA  ILE A 222      -2.531  26.123  -3.266  1.00  0.00           H  
ATOM   3481  HB  ILE A 222      -4.109  24.448  -1.278  1.00  0.00           H  
ATOM   3482 1HG1 ILE A 222      -5.283  24.705  -3.407  1.00  0.00           H  
ATOM   3483 2HG1 ILE A 222      -6.067  25.597  -2.112  1.00  0.00           H  
ATOM   3484 1HG2 ILE A 222      -4.675  26.629  -0.288  1.00  0.00           H  
ATOM   3485 2HG2 ILE A 222      -2.920  26.344  -0.243  1.00  0.00           H  
ATOM   3486 3HG2 ILE A 222      -3.611  27.442  -1.460  1.00  0.00           H  
ATOM   3487 1HD1 ILE A 222      -6.038  26.887  -4.173  1.00  0.00           H  
ATOM   3488 2HD1 ILE A 222      -5.055  27.685  -2.921  1.00  0.00           H  
ATOM   3489 3HD1 ILE A 222      -4.263  26.782  -4.234  1.00  0.00           H  
ATOM   3490  N   ALA A 223      -0.516  25.737  -1.732  1.00  0.00           N  
ATOM   3491  CA  ALA A 223       0.692  25.416  -0.931  1.00  0.00           C  
ATOM   3492  C   ALA A 223       1.072  26.645  -0.115  1.00  0.00           C  
ATOM   3493  O   ALA A 223       1.807  27.499  -0.595  1.00  0.00           O  
ATOM   3494  CB  ALA A 223       1.826  24.952  -1.827  1.00  0.00           C  
ATOM   3495  H   ALA A 223      -0.587  26.644  -2.171  1.00  0.00           H  
ATOM   3496  HA  ALA A 223       0.445  24.592  -0.261  1.00  0.00           H  
ATOM   3497 1HB  ALA A 223       2.700  24.722  -1.217  1.00  0.00           H  
ATOM   3498 2HB  ALA A 223       1.519  24.059  -2.372  1.00  0.00           H  
ATOM   3499 3HB  ALA A 223       2.076  25.741  -2.534  1.00  0.00           H  
ATOM   3500  N   PRO A 224       0.509  26.774   1.101  1.00  0.00           N  
ATOM   3501  CA  PRO A 224       0.775  27.940   1.930  1.00  0.00           C  
ATOM   3502  C   PRO A 224       2.147  27.854   2.582  1.00  0.00           C  
ATOM   3503  O   PRO A 224       2.654  26.774   2.841  1.00  0.00           O  
ATOM   3504  CB  PRO A 224      -0.349  27.885   2.970  1.00  0.00           C  
ATOM   3505  CG  PRO A 224      -0.617  26.429   3.142  1.00  0.00           C  
ATOM   3506  CD  PRO A 224      -0.460  25.853   1.760  1.00  0.00           C  
ATOM   3507  HA  PRO A 224       0.698  28.848   1.313  1.00  0.00           H  
ATOM   3508 1HB  PRO A 224      -0.024  28.372   3.901  1.00  0.00           H  
ATOM   3509 2HB  PRO A 224      -1.226  28.440   2.605  1.00  0.00           H  
ATOM   3510 1HG  PRO A 224       0.090  25.995   3.864  1.00  0.00           H  
ATOM   3511 2HG  PRO A 224      -1.625  26.274   3.553  1.00  0.00           H  
ATOM   3512 1HD  PRO A 224      -0.058  24.832   1.831  1.00  0.00           H  
ATOM   3513 2HD  PRO A 224      -1.435  25.852   1.250  1.00  0.00           H  
ATOM   3514  N   ASP A 225       2.646  29.008   2.938  1.00  0.00           N  
ATOM   3515  CA  ASP A 225       3.773  29.166   3.879  1.00  0.00           C  
ATOM   3516  C   ASP A 225       3.214  29.433   5.276  1.00  0.00           C  
ATOM   3517  O   ASP A 225       2.408  30.358   5.444  1.00  0.00           O  
ATOM   3518  CB  ASP A 225       4.698  30.308   3.455  1.00  0.00           C  
ATOM   3519  CG  ASP A 225       5.503  29.986   2.204  1.00  0.00           C  
ATOM   3520  OD1 ASP A 225       5.508  28.847   1.801  1.00  0.00           O  
ATOM   3521  OD2 ASP A 225       6.106  30.881   1.661  1.00  0.00           O  
ATOM   3522  H   ASP A 225       2.223  29.831   2.535  1.00  0.00           H  
ATOM   3523  HA  ASP A 225       4.353  28.242   3.883  1.00  0.00           H  
ATOM   3524 1HB  ASP A 225       4.107  31.205   3.268  1.00  0.00           H  
ATOM   3525 2HB  ASP A 225       5.390  30.536   4.266  1.00  0.00           H  
ATOM   3526  N   LEU A 226       3.551  28.604   6.234  1.00  0.00           N  
ATOM   3527  CA  LEU A 226       2.986  28.747   7.610  1.00  0.00           C  
ATOM   3528  C   LEU A 226       3.415  30.107   8.179  1.00  0.00           C  
ATOM   3529  O   LEU A 226       4.461  30.648   7.799  1.00  0.00           O  
ATOM   3530  CB  LEU A 226       3.468  27.617   8.529  1.00  0.00           C  
ATOM   3531  CG  LEU A 226       2.962  26.212   8.178  1.00  0.00           C  
ATOM   3532  CD1 LEU A 226       3.612  25.192   9.103  1.00  0.00           C  
ATOM   3533  CD2 LEU A 226       1.446  26.174   8.302  1.00  0.00           C  
ATOM   3534  H   LEU A 226       4.201  27.855   6.045  1.00  0.00           H  
ATOM   3535  HA  LEU A 226       1.900  28.693   7.544  1.00  0.00           H  
ATOM   3536 1HB  LEU A 226       4.556  27.592   8.506  1.00  0.00           H  
ATOM   3537 2HB  LEU A 226       3.152  27.839   9.548  1.00  0.00           H  
ATOM   3538  HG  LEU A 226       3.249  25.966   7.156  1.00  0.00           H  
ATOM   3539 1HD1 LEU A 226       3.252  24.194   8.854  1.00  0.00           H  
ATOM   3540 2HD1 LEU A 226       4.695  25.228   8.980  1.00  0.00           H  
ATOM   3541 3HD1 LEU A 226       3.356  25.423  10.136  1.00  0.00           H  
ATOM   3542 1HD2 LEU A 226       1.085  25.175   8.052  1.00  0.00           H  
ATOM   3543 2HD2 LEU A 226       1.158  26.418   9.325  1.00  0.00           H  
ATOM   3544 3HD2 LEU A 226       1.006  26.900   7.618  1.00  0.00           H  
ATOM   3545  N   ILE A 227       2.601  30.607   9.106  1.00  0.00           N  
ATOM   3546  CA  ILE A 227       2.846  31.973   9.637  1.00  0.00           C  
ATOM   3547  C   ILE A 227       4.230  32.035  10.285  1.00  0.00           C  
ATOM   3548  O   ILE A 227       4.659  31.054  10.904  1.00  0.00           O  
ATOM   3549  CB  ILE A 227       1.776  32.382  10.667  1.00  0.00           C  
ATOM   3550  CG1 ILE A 227       0.398  32.456  10.004  1.00  0.00           C  
ATOM   3551  CG2 ILE A 227       2.136  33.715  11.306  1.00  0.00           C  
ATOM   3552  CD1 ILE A 227       0.300  33.498   8.913  1.00  0.00           C  
ATOM   3553  H   ILE A 227       1.819  30.075   9.459  1.00  0.00           H  
ATOM   3554  HA  ILE A 227       2.804  32.679   8.808  1.00  0.00           H  
ATOM   3555  HB  ILE A 227       1.711  31.623  11.445  1.00  0.00           H  
ATOM   3556 1HG1 ILE A 227       0.149  31.487   9.574  1.00  0.00           H  
ATOM   3557 2HG1 ILE A 227      -0.356  32.682  10.758  1.00  0.00           H  
ATOM   3558 1HG2 ILE A 227       1.369  33.989  12.030  1.00  0.00           H  
ATOM   3559 2HG2 ILE A 227       3.097  33.629  11.810  1.00  0.00           H  
ATOM   3560 3HG2 ILE A 227       2.198  34.483  10.535  1.00  0.00           H  
ATOM   3561 1HD1 ILE A 227      -0.706  33.491   8.492  1.00  0.00           H  
ATOM   3562 2HD1 ILE A 227       0.511  34.483   9.331  1.00  0.00           H  
ATOM   3563 3HD1 ILE A 227       1.022  33.273   8.130  1.00  0.00           H  
ATOM   3564  N   GLY A 228       4.999  33.078  10.002  1.00  0.00           N  
ATOM   3565  CA  GLY A 228       6.355  33.230  10.537  1.00  0.00           C  
ATOM   3566  C   GLY A 228       7.417  32.659   9.629  1.00  0.00           C  
ATOM   3567  O   GLY A 228       8.609  32.951   9.871  1.00  0.00           O  
ATOM   3568  H   GLY A 228       4.627  33.793   9.394  1.00  0.00           H  
ATOM   3569 1HA  GLY A 228       6.565  34.288  10.700  1.00  0.00           H  
ATOM   3570 2HA  GLY A 228       6.421  32.737  11.506  1.00  0.00           H  
ATOM   3571  N   MET A 229       7.052  31.925   8.581  1.00  0.00           N  
ATOM   3572  CA  MET A 229       8.036  31.267   7.700  1.00  0.00           C  
ATOM   3573  C   MET A 229       7.832  31.653   6.236  1.00  0.00           C  
ATOM   3574  O   MET A 229       6.756  32.162   5.852  1.00  0.00           O  
ATOM   3575  CB  MET A 229       7.956  29.750   7.857  1.00  0.00           C  
ATOM   3576  CG  MET A 229       8.192  29.251   9.276  1.00  0.00           C  
ATOM   3577  SD  MET A 229       8.058  27.457   9.413  1.00  0.00           S  
ATOM   3578  CE  MET A 229       9.640  26.948   8.747  1.00  0.00           C  
ATOM   3579  H   MET A 229       6.067  31.817   8.385  1.00  0.00           H  
ATOM   3580  HA  MET A 229       9.034  31.597   7.988  1.00  0.00           H  
ATOM   3581 1HB  MET A 229       6.974  29.403   7.540  1.00  0.00           H  
ATOM   3582 2HB  MET A 229       8.696  29.277   7.209  1.00  0.00           H  
ATOM   3583 1HG  MET A 229       9.187  29.548   9.605  1.00  0.00           H  
ATOM   3584 2HG  MET A 229       7.462  29.703   9.947  1.00  0.00           H  
ATOM   3585 1HE  MET A 229       9.709  25.860   8.765  1.00  0.00           H  
ATOM   3586 2HE  MET A 229       9.733  27.301   7.719  1.00  0.00           H  
ATOM   3587 3HE  MET A 229      10.443  27.372   9.350  1.00  0.00           H  
ATOM   3588  N   GLY A 230       8.850  31.439   5.412  1.00  0.00           N  
ATOM   3589  CA  GLY A 230       8.666  31.623   3.976  1.00  0.00           C  
ATOM   3590  C   GLY A 230       8.354  33.066   3.664  1.00  0.00           C  
ATOM   3591  O   GLY A 230       8.987  34.000   4.200  1.00  0.00           O  
ATOM   3592  H   GLY A 230       9.753  31.150   5.760  1.00  0.00           H  
ATOM   3593 1HA  GLY A 230       9.570  31.314   3.451  1.00  0.00           H  
ATOM   3594 2HA  GLY A 230       7.857  30.982   3.628  1.00  0.00           H  
ATOM   3595  N   LYS A 231       7.364  33.258   2.815  1.00  0.00           N  
ATOM   3596  CA  LYS A 231       6.964  34.583   2.332  1.00  0.00           C  
ATOM   3597  C   LYS A 231       5.721  35.087   3.056  1.00  0.00           C  
ATOM   3598  O   LYS A 231       5.146  36.086   2.595  1.00  0.00           O  
ATOM   3599  CB  LYS A 231       6.714  34.552   0.824  1.00  0.00           C  
ATOM   3600  CG  LYS A 231       7.955  34.276  -0.015  1.00  0.00           C  
ATOM   3601  CD  LYS A 231       8.937  35.436   0.054  1.00  0.00           C  
ATOM   3602  CE  LYS A 231      10.160  35.179  -0.813  1.00  0.00           C  
ATOM   3603  NZ  LYS A 231      11.088  36.342  -0.825  1.00  0.00           N  
ATOM   3604  H   LYS A 231       6.864  32.443   2.487  1.00  0.00           H  
ATOM   3605  HA  LYS A 231       7.774  35.284   2.536  1.00  0.00           H  
ATOM   3606 1HB  LYS A 231       5.976  33.782   0.593  1.00  0.00           H  
ATOM   3607 2HB  LYS A 231       6.299  35.508   0.504  1.00  0.00           H  
ATOM   3608 1HG  LYS A 231       8.446  33.373   0.349  1.00  0.00           H  
ATOM   3609 2HG  LYS A 231       7.665  34.118  -1.053  1.00  0.00           H  
ATOM   3610 1HD  LYS A 231       8.446  36.349  -0.286  1.00  0.00           H  
ATOM   3611 2HD  LYS A 231       9.258  35.580   1.086  1.00  0.00           H  
ATOM   3612 1HE  LYS A 231      10.695  34.307  -0.437  1.00  0.00           H  
ATOM   3613 2HE  LYS A 231       9.845  34.971  -1.835  1.00  0.00           H  
ATOM   3614 1HZ  LYS A 231      11.885  36.132  -1.410  1.00  0.00           H  
ATOM   3615 2HZ  LYS A 231      10.608  37.153  -1.190  1.00  0.00           H  
ATOM   3616 3HZ  LYS A 231      11.403  36.532   0.115  1.00  0.00           H  
ATOM   3617  N   SER A 232       5.301  34.463   4.149  1.00  0.00           N  
ATOM   3618  CA  SER A 232       4.124  34.920   4.933  1.00  0.00           C  
ATOM   3619  C   SER A 232       4.537  35.997   5.915  1.00  0.00           C  
ATOM   3620  O   SER A 232       5.731  36.146   6.245  1.00  0.00           O  
ATOM   3621  CB  SER A 232       3.430  33.746   5.588  1.00  0.00           C  
ATOM   3622  OG  SER A 232       2.811  32.919   4.599  1.00  0.00           O  
ATOM   3623  H   SER A 232       5.807  33.644   4.455  1.00  0.00           H  
ATOM   3624  HA  SER A 232       3.386  35.329   4.242  1.00  0.00           H  
ATOM   3625 1HB  SER A 232       4.155  33.166   6.158  1.00  0.00           H  
ATOM   3626 2HB  SER A 232       2.681  34.112   6.290  1.00  0.00           H  
ATOM   3627  HG  SER A 232       2.736  32.047   4.992  1.00  0.00           H  
ATOM   3628  N   ASP A 233       3.553  36.742   6.372  1.00  0.00           N  
ATOM   3629  CA  ASP A 233       3.769  37.710   7.463  1.00  0.00           C  
ATOM   3630  C   ASP A 233       4.330  37.045   8.713  1.00  0.00           C  
ATOM   3631  O   ASP A 233       4.144  35.825   8.950  1.00  0.00           O  
ATOM   3632  CB  ASP A 233       2.463  38.424   7.815  1.00  0.00           C  
ATOM   3633  CG  ASP A 233       2.153  39.587   6.881  1.00  0.00           C  
ATOM   3634  OD1 ASP A 233       3.069  40.110   6.292  1.00  0.00           O  
ATOM   3635  OD2 ASP A 233       1.004  39.941   6.767  1.00  0.00           O  
ATOM   3636  H   ASP A 233       2.630  36.653   5.970  1.00  0.00           H  
ATOM   3637  HA  ASP A 233       4.492  38.454   7.127  1.00  0.00           H  
ATOM   3638 1HB  ASP A 233       1.636  37.714   7.772  1.00  0.00           H  
ATOM   3639 2HB  ASP A 233       2.517  38.803   8.836  1.00  0.00           H  
ATOM   3640  N   LYS A 234       4.970  37.871   9.517  1.00  0.00           N  
ATOM   3641  CA  LYS A 234       5.744  37.404  10.682  1.00  0.00           C  
ATOM   3642  C   LYS A 234       5.274  38.126  11.928  1.00  0.00           C  
ATOM   3643  O   LYS A 234       5.986  39.000  12.436  1.00  0.00           O  
ATOM   3644  CB  LYS A 234       7.243  37.627  10.479  1.00  0.00           C  
ATOM   3645  CG  LYS A 234       7.824  36.925   9.258  1.00  0.00           C  
ATOM   3646  CD  LYS A 234       9.275  37.320   9.032  1.00  0.00           C  
ATOM   3647  CE  LYS A 234       9.814  36.734   7.735  1.00  0.00           C  
ATOM   3648  NZ  LYS A 234      11.144  37.298   7.379  1.00  0.00           N  
ATOM   3649  H   LYS A 234       4.924  38.861   9.322  1.00  0.00           H  
ATOM   3650  HA  LYS A 234       5.572  36.334  10.806  1.00  0.00           H  
ATOM   3651 1HB  LYS A 234       7.442  38.694  10.376  1.00  0.00           H  
ATOM   3652 2HB  LYS A 234       7.786  37.276  11.357  1.00  0.00           H  
ATOM   3653 1HG  LYS A 234       7.768  35.845   9.399  1.00  0.00           H  
ATOM   3654 2HG  LYS A 234       7.242  37.189   8.376  1.00  0.00           H  
ATOM   3655 1HD  LYS A 234       9.354  38.408   8.989  1.00  0.00           H  
ATOM   3656 2HD  LYS A 234       9.884  36.962   9.862  1.00  0.00           H  
ATOM   3657 1HE  LYS A 234       9.906  35.653   7.836  1.00  0.00           H  
ATOM   3658 2HE  LYS A 234       9.116  36.943   6.924  1.00  0.00           H  
ATOM   3659 1HZ  LYS A 234      11.465  36.885   6.515  1.00  0.00           H  
ATOM   3660 2HZ  LYS A 234      11.066  38.299   7.265  1.00  0.00           H  
ATOM   3661 3HZ  LYS A 234      11.805  37.094   8.115  1.00  0.00           H  
ATOM   3662  N   PRO A 235       4.063  37.828  12.396  1.00  0.00           N  
ATOM   3663  CA  PRO A 235       3.577  38.476  13.609  1.00  0.00           C  
ATOM   3664  C   PRO A 235       4.311  38.009  14.871  1.00  0.00           C  
ATOM   3665  O   PRO A 235       5.017  37.016  14.937  1.00  0.00           O  
ATOM   3666  CB  PRO A 235       2.102  38.064  13.636  1.00  0.00           C  
ATOM   3667  CG  PRO A 235       2.078  36.748  12.933  1.00  0.00           C  
ATOM   3668  CD  PRO A 235       3.095  36.894  11.832  1.00  0.00           C  
ATOM   3669  HA  PRO A 235       3.683  39.566  13.505  1.00  0.00           H  
ATOM   3670 1HB  PRO A 235       1.748  37.998  14.675  1.00  0.00           H  
ATOM   3671 2HB  PRO A 235       1.489  38.826  13.134  1.00  0.00           H  
ATOM   3672 1HG  PRO A 235       2.325  35.938  13.635  1.00  0.00           H  
ATOM   3673 2HG  PRO A 235       1.068  36.540  12.551  1.00  0.00           H  
ATOM   3674 1HD  PRO A 235       3.556  35.917  11.628  1.00  0.00           H  
ATOM   3675 2HD  PRO A 235       2.606  37.290  10.930  1.00  0.00           H  
ATOM   3676  N   ASP A 236       4.167  38.825  15.920  1.00  0.00           N  
ATOM   3677  CA  ASP A 236       4.858  38.541  17.186  1.00  0.00           C  
ATOM   3678  C   ASP A 236       4.084  37.440  17.896  1.00  0.00           C  
ATOM   3679  O   ASP A 236       3.393  37.752  18.883  1.00  0.00           O  
ATOM   3680  CB  ASP A 236       4.949  39.785  18.074  1.00  0.00           C  
ATOM   3681  CG  ASP A 236       5.849  39.585  19.286  1.00  0.00           C  
ATOM   3682  OD1 ASP A 236       6.649  38.680  19.263  1.00  0.00           O  
ATOM   3683  OD2 ASP A 236       5.726  40.337  20.222  1.00  0.00           O  
ATOM   3684  H   ASP A 236       3.580  39.644  15.852  1.00  0.00           H  
ATOM   3685  HA  ASP A 236       5.872  38.212  16.961  1.00  0.00           H  
ATOM   3686 1HB  ASP A 236       5.333  40.622  17.489  1.00  0.00           H  
ATOM   3687 2HB  ASP A 236       3.952  40.059  18.421  1.00  0.00           H  
ATOM   3688  N   LEU A 237       4.216  36.206  17.437  1.00  0.00           N  
ATOM   3689  CA  LEU A 237       3.580  35.019  18.041  1.00  0.00           C  
ATOM   3690  C   LEU A 237       4.665  34.187  18.707  1.00  0.00           C  
ATOM   3691  O   LEU A 237       5.850  34.290  18.317  1.00  0.00           O  
ATOM   3692  CB  LEU A 237       2.844  34.182  16.987  1.00  0.00           C  
ATOM   3693  CG  LEU A 237       1.750  34.916  16.201  1.00  0.00           C  
ATOM   3694  CD1 LEU A 237       1.212  34.004  15.107  1.00  0.00           C  
ATOM   3695  CD2 LEU A 237       0.641  35.343  17.151  1.00  0.00           C  
ATOM   3696  H   LEU A 237       4.796  36.090  16.618  1.00  0.00           H  
ATOM   3697  HA  LEU A 237       2.852  35.355  18.779  1.00  0.00           H  
ATOM   3698 1HB  LEU A 237       3.573  33.808  16.270  1.00  0.00           H  
ATOM   3699 2HB  LEU A 237       2.381  33.329  17.482  1.00  0.00           H  
ATOM   3700  HG  LEU A 237       2.176  35.797  15.720  1.00  0.00           H  
ATOM   3701 1HD1 LEU A 237       0.435  34.525  14.548  1.00  0.00           H  
ATOM   3702 2HD1 LEU A 237       2.022  33.729  14.431  1.00  0.00           H  
ATOM   3703 3HD1 LEU A 237       0.793  33.104  15.557  1.00  0.00           H  
ATOM   3704 1HD2 LEU A 237      -0.136  35.866  16.592  1.00  0.00           H  
ATOM   3705 2HD2 LEU A 237       0.214  34.463  17.631  1.00  0.00           H  
ATOM   3706 3HD2 LEU A 237       1.050  36.009  17.911  1.00  0.00           H  
ATOM   3707  N   GLY A 238       4.260  33.281  19.606  1.00  0.00           N  
ATOM   3708  CA  GLY A 238       5.232  32.302  20.098  1.00  0.00           C  
ATOM   3709  C   GLY A 238       5.473  31.168  19.103  1.00  0.00           C  
ATOM   3710  O   GLY A 238       6.338  30.322  19.365  1.00  0.00           O  
ATOM   3711  H   GLY A 238       3.312  33.250  19.952  1.00  0.00           H  
ATOM   3712 1HA  GLY A 238       6.179  32.801  20.305  1.00  0.00           H  
ATOM   3713 2HA  GLY A 238       4.879  31.880  21.038  1.00  0.00           H  
ATOM   3714  N   TYR A 239       4.676  31.114  18.052  1.00  0.00           N  
ATOM   3715  CA  TYR A 239       4.818  30.082  16.998  1.00  0.00           C  
ATOM   3716  C   TYR A 239       4.558  28.701  17.595  1.00  0.00           C  
ATOM   3717  O   TYR A 239       5.157  27.680  17.279  1.00  0.00           O  
ATOM   3718  CB  TYR A 239       6.125  30.168  16.214  1.00  0.00           C  
ATOM   3719  CG  TYR A 239       6.274  31.527  15.576  1.00  0.00           C  
ATOM   3720  CD1 TYR A 239       5.413  31.926  14.570  1.00  0.00           C  
ATOM   3721  CD2 TYR A 239       7.262  32.438  15.952  1.00  0.00           C  
ATOM   3722  CE1 TYR A 239       5.508  33.181  13.984  1.00  0.00           C  
ATOM   3723  CE2 TYR A 239       7.356  33.707  15.399  1.00  0.00           C  
ATOM   3724  CZ  TYR A 239       6.486  34.064  14.382  1.00  0.00           C  
ATOM   3725  OH  TYR A 239       6.549  35.301  13.789  1.00  0.00           O  
ATOM   3726  H   TYR A 239       3.943  31.804  17.969  1.00  0.00           H  
ATOM   3727  HA  TYR A 239       4.076  30.274  16.222  1.00  0.00           H  
ATOM   3728 1HB  TYR A 239       6.965  29.980  16.884  1.00  0.00           H  
ATOM   3729 2HB  TYR A 239       6.141  29.396  15.446  1.00  0.00           H  
ATOM   3730  HD1 TYR A 239       4.635  31.247  14.219  1.00  0.00           H  
ATOM   3731  HD2 TYR A 239       7.998  32.163  16.706  1.00  0.00           H  
ATOM   3732  HE1 TYR A 239       4.816  33.467  13.193  1.00  0.00           H  
ATOM   3733  HE2 TYR A 239       8.107  34.406  15.766  1.00  0.00           H  
ATOM   3734  HH  TYR A 239       6.226  35.966  14.402  1.00  0.00           H  
ATOM   3735  N   PHE A 240       3.507  28.621  18.394  1.00  0.00           N  
ATOM   3736  CA  PHE A 240       3.090  27.363  19.023  1.00  0.00           C  
ATOM   3737  C   PHE A 240       2.319  26.546  17.989  1.00  0.00           C  
ATOM   3738  O   PHE A 240       1.794  27.078  17.001  1.00  0.00           O  
ATOM   3739  CB  PHE A 240       2.221  27.619  20.256  1.00  0.00           C  
ATOM   3740  CG  PHE A 240       2.962  28.250  21.399  1.00  0.00           C  
ATOM   3741  CD1 PHE A 240       2.854  29.611  21.648  1.00  0.00           C  
ATOM   3742  CD2 PHE A 240       3.769  27.486  22.229  1.00  0.00           C  
ATOM   3743  CE1 PHE A 240       3.535  30.193  22.700  1.00  0.00           C  
ATOM   3744  CE2 PHE A 240       4.450  28.065  23.282  1.00  0.00           C  
ATOM   3745  CZ  PHE A 240       4.333  29.421  23.517  1.00  0.00           C  
ATOM   3746  H   PHE A 240       2.976  29.462  18.574  1.00  0.00           H  
ATOM   3747  HA  PHE A 240       3.983  26.823  19.341  1.00  0.00           H  
ATOM   3748 1HB  PHE A 240       1.391  28.271  19.986  1.00  0.00           H  
ATOM   3749 2HB  PHE A 240       1.798  26.677  20.603  1.00  0.00           H  
ATOM   3750  HD1 PHE A 240       2.222  30.221  21.002  1.00  0.00           H  
ATOM   3751  HD2 PHE A 240       3.861  26.416  22.043  1.00  0.00           H  
ATOM   3752  HE1 PHE A 240       3.442  31.263  22.883  1.00  0.00           H  
ATOM   3753  HE2 PHE A 240       5.080  27.453  23.927  1.00  0.00           H  
ATOM   3754  HZ  PHE A 240       4.871  29.879  24.346  1.00  0.00           H  
ATOM   3755  N   PHE A 241       2.190  25.258  18.275  1.00  0.00           N  
ATOM   3756  CA  PHE A 241       1.305  24.387  17.464  1.00  0.00           C  
ATOM   3757  C   PHE A 241      -0.087  25.008  17.361  1.00  0.00           C  
ATOM   3758  O   PHE A 241      -0.617  25.175  16.290  1.00  0.00           O  
ATOM   3759  CB  PHE A 241       1.200  22.988  18.073  1.00  0.00           C  
ATOM   3760  CG  PHE A 241       0.285  22.066  17.319  1.00  0.00           C  
ATOM   3761  CD1 PHE A 241       0.703  21.459  16.144  1.00  0.00           C  
ATOM   3762  CD2 PHE A 241      -0.995  21.803  17.783  1.00  0.00           C  
ATOM   3763  CE1 PHE A 241      -0.139  20.610  15.450  1.00  0.00           C  
ATOM   3764  CE2 PHE A 241      -1.838  20.954  17.092  1.00  0.00           C  
ATOM   3765  CZ  PHE A 241      -1.408  20.358  15.923  1.00  0.00           C  
ATOM   3766  H   PHE A 241       2.698  24.857  19.050  1.00  0.00           H  
ATOM   3767  HA  PHE A 241       1.731  24.295  16.464  1.00  0.00           H  
ATOM   3768 1HB  PHE A 241       2.189  22.532  18.108  1.00  0.00           H  
ATOM   3769 2HB  PHE A 241       0.838  23.064  19.097  1.00  0.00           H  
ATOM   3770  HD1 PHE A 241       1.707  21.658  15.770  1.00  0.00           H  
ATOM   3771  HD2 PHE A 241      -1.334  22.275  18.706  1.00  0.00           H  
ATOM   3772  HE1 PHE A 241       0.202  20.140  14.527  1.00  0.00           H  
ATOM   3773  HE2 PHE A 241      -2.841  20.756  17.468  1.00  0.00           H  
ATOM   3774  HZ  PHE A 241      -2.072  19.690  15.376  1.00  0.00           H  
ATOM   3775  N   ASP A 242      -0.685  25.384  18.487  1.00  0.00           N  
ATOM   3776  CA  ASP A 242      -2.048  25.962  18.443  1.00  0.00           C  
ATOM   3777  C   ASP A 242      -2.092  27.240  17.566  1.00  0.00           C  
ATOM   3778  O   ASP A 242      -3.108  27.548  16.961  1.00  0.00           O  
ATOM   3779  CB  ASP A 242      -2.534  26.290  19.857  1.00  0.00           C  
ATOM   3780  CG  ASP A 242      -2.839  25.047  20.682  1.00  0.00           C  
ATOM   3781  OD1 ASP A 242      -2.930  23.986  20.110  1.00  0.00           O  
ATOM   3782  OD2 ASP A 242      -2.979  25.169  21.875  1.00  0.00           O  
ATOM   3783  H   ASP A 242      -0.223  25.280  19.379  1.00  0.00           H  
ATOM   3784  HA  ASP A 242      -2.722  25.227  18.004  1.00  0.00           H  
ATOM   3785 1HB  ASP A 242      -1.775  26.875  20.377  1.00  0.00           H  
ATOM   3786 2HB  ASP A 242      -3.436  26.900  19.800  1.00  0.00           H  
ATOM   3787  N   ASP A 243      -1.028  28.043  17.575  1.00  0.00           N  
ATOM   3788  CA  ASP A 243      -0.975  29.263  16.743  1.00  0.00           C  
ATOM   3789  C   ASP A 243      -1.127  28.865  15.281  1.00  0.00           C  
ATOM   3790  O   ASP A 243      -1.943  29.423  14.562  1.00  0.00           O  
ATOM   3791  CB  ASP A 243       0.337  30.025  16.946  1.00  0.00           C  
ATOM   3792  CG  ASP A 243       0.453  30.649  18.330  1.00  0.00           C  
ATOM   3793  OD1 ASP A 243      -0.563  30.882  18.942  1.00  0.00           O  
ATOM   3794  OD2 ASP A 243       1.555  30.886  18.763  1.00  0.00           O  
ATOM   3795  H   ASP A 243      -0.238  27.813  18.163  1.00  0.00           H  
ATOM   3796  HA  ASP A 243      -1.796  29.918  17.037  1.00  0.00           H  
ATOM   3797 1HB  ASP A 243       1.178  29.346  16.798  1.00  0.00           H  
ATOM   3798 2HB  ASP A 243       0.419  30.815  16.199  1.00  0.00           H  
ATOM   3799  N   HIS A 244      -0.333  27.912  14.842  1.00  0.00           N  
ATOM   3800  CA  HIS A 244      -0.370  27.530  13.423  1.00  0.00           C  
ATOM   3801  C   HIS A 244      -1.718  26.910  13.074  1.00  0.00           C  
ATOM   3802  O   HIS A 244      -2.199  27.110  11.939  1.00  0.00           O  
ATOM   3803  CB  HIS A 244       0.754  26.544  13.088  1.00  0.00           C  
ATOM   3804  CG  HIS A 244       2.057  27.205  12.765  1.00  0.00           C  
ATOM   3805  ND1 HIS A 244       3.265  26.543  12.836  1.00  0.00           N  
ATOM   3806  CD2 HIS A 244       2.343  28.468  12.371  1.00  0.00           C  
ATOM   3807  CE1 HIS A 244       4.238  27.371  12.498  1.00  0.00           C  
ATOM   3808  NE2 HIS A 244       3.705  28.545  12.212  1.00  0.00           N  
ATOM   3809  H   HIS A 244       0.304  27.434  15.463  1.00  0.00           H  
ATOM   3810  HA  HIS A 244      -0.233  28.416  12.804  1.00  0.00           H  
ATOM   3811 1HB  HIS A 244       0.912  25.872  13.932  1.00  0.00           H  
ATOM   3812 2HB  HIS A 244       0.460  25.934  12.235  1.00  0.00           H  
ATOM   3813  HD2 HIS A 244       1.626  29.274  12.210  1.00  0.00           H  
ATOM   3814  HE1 HIS A 244       5.299  27.127  12.461  1.00  0.00           H  
ATOM   3815  HE2 HIS A 244       4.212  29.369  11.922  1.00  0.00           H  
ATOM   3816  N   VAL A 245      -2.310  26.139  13.978  1.00  0.00           N  
ATOM   3817  CA  VAL A 245      -3.619  25.492  13.733  1.00  0.00           C  
ATOM   3818  C   VAL A 245      -4.657  26.569  13.522  1.00  0.00           C  
ATOM   3819  O   VAL A 245      -5.473  26.477  12.610  1.00  0.00           O  
ATOM   3820  CB  VAL A 245      -4.037  24.600  14.917  1.00  0.00           C  
ATOM   3821  CG1 VAL A 245      -5.485  24.157  14.764  1.00  0.00           C  
ATOM   3822  CG2 VAL A 245      -3.111  23.398  15.012  1.00  0.00           C  
ATOM   3823  H   VAL A 245      -1.847  25.994  14.864  1.00  0.00           H  
ATOM   3824  HA  VAL A 245      -3.534  24.863  12.847  1.00  0.00           H  
ATOM   3825  HB  VAL A 245      -3.975  25.181  15.838  1.00  0.00           H  
ATOM   3826 1HG1 VAL A 245      -5.764  23.527  15.610  1.00  0.00           H  
ATOM   3827 2HG1 VAL A 245      -6.133  25.032  14.735  1.00  0.00           H  
ATOM   3828 3HG1 VAL A 245      -5.596  23.591  13.840  1.00  0.00           H  
ATOM   3829 1HG2 VAL A 245      -3.413  22.772  15.852  1.00  0.00           H  
ATOM   3830 2HG2 VAL A 245      -3.169  22.820  14.089  1.00  0.00           H  
ATOM   3831 3HG2 VAL A 245      -2.087  23.738  15.163  1.00  0.00           H  
ATOM   3832  N   ARG A 246      -4.708  27.555  14.420  1.00  0.00           N  
ATOM   3833  CA  ARG A 246      -5.736  28.595  14.340  1.00  0.00           C  
ATOM   3834  C   ARG A 246      -5.661  29.341  13.016  1.00  0.00           C  
ATOM   3835  O   ARG A 246      -6.717  29.648  12.393  1.00  0.00           O  
ATOM   3836  CB  ARG A 246      -5.588  29.589  15.483  1.00  0.00           C  
ATOM   3837  CG  ARG A 246      -6.058  29.080  16.837  1.00  0.00           C  
ATOM   3838  CD  ARG A 246      -6.034  30.152  17.865  1.00  0.00           C  
ATOM   3839  NE  ARG A 246      -4.676  30.525  18.227  1.00  0.00           N  
ATOM   3840  CZ  ARG A 246      -4.346  31.629  18.926  1.00  0.00           C  
ATOM   3841  NH1 ARG A 246      -5.284  32.456  19.329  1.00  0.00           N  
ATOM   3842  NH2 ARG A 246      -3.079  31.879  19.206  1.00  0.00           N  
ATOM   3843  H   ARG A 246      -4.031  27.588  15.168  1.00  0.00           H  
ATOM   3844  HA  ARG A 246      -6.715  28.121  14.418  1.00  0.00           H  
ATOM   3845 1HB  ARG A 246      -4.542  29.874  15.584  1.00  0.00           H  
ATOM   3846 2HB  ARG A 246      -6.153  30.492  15.255  1.00  0.00           H  
ATOM   3847 1HG  ARG A 246      -7.081  28.711  16.751  1.00  0.00           H  
ATOM   3848 2HG  ARG A 246      -5.406  28.272  17.169  1.00  0.00           H  
ATOM   3849 1HD  ARG A 246      -6.538  31.038  17.479  1.00  0.00           H  
ATOM   3850 2HD  ARG A 246      -6.544  29.807  18.763  1.00  0.00           H  
ATOM   3851  HE  ARG A 246      -3.926  29.912  17.935  1.00  0.00           H  
ATOM   3852 1HH1 ARG A 246      -6.253  32.265  19.114  1.00  0.00           H  
ATOM   3853 2HH1 ARG A 246      -5.037  33.284  19.852  1.00  0.00           H  
ATOM   3854 1HH2 ARG A 246      -2.357  31.243  18.896  1.00  0.00           H  
ATOM   3855 2HH2 ARG A 246      -2.832  32.706  19.729  1.00  0.00           H  
ATOM   3856  N   PHE A 247      -4.445  29.678  12.588  1.00  0.00           N  
ATOM   3857  CA  PHE A 247      -4.266  30.371  11.301  1.00  0.00           C  
ATOM   3858  C   PHE A 247      -4.541  29.420  10.130  1.00  0.00           C  
ATOM   3859  O   PHE A 247      -5.180  29.794   9.157  1.00  0.00           O  
ATOM   3860  CB  PHE A 247      -2.848  30.935  11.185  1.00  0.00           C  
ATOM   3861  CG  PHE A 247      -2.669  32.265  11.859  1.00  0.00           C  
ATOM   3862  CD1 PHE A 247      -2.293  32.339  13.192  1.00  0.00           C  
ATOM   3863  CD2 PHE A 247      -2.876  33.446  11.163  1.00  0.00           C  
ATOM   3864  CE1 PHE A 247      -2.128  33.562  13.814  1.00  0.00           C  
ATOM   3865  CE2 PHE A 247      -2.711  34.671  11.781  1.00  0.00           C  
ATOM   3866  CZ  PHE A 247      -2.336  34.728  13.108  1.00  0.00           C  
ATOM   3867  H   PHE A 247      -3.631  29.460  13.146  1.00  0.00           H  
ATOM   3868  HA  PHE A 247      -4.974  31.198  11.252  1.00  0.00           H  
ATOM   3869 1HB  PHE A 247      -2.141  30.233  11.624  1.00  0.00           H  
ATOM   3870 2HB  PHE A 247      -2.587  31.049  10.134  1.00  0.00           H  
ATOM   3871  HD1 PHE A 247      -2.127  31.416  13.750  1.00  0.00           H  
ATOM   3872  HD2 PHE A 247      -3.173  33.401  10.114  1.00  0.00           H  
ATOM   3873  HE1 PHE A 247      -1.833  33.605  14.862  1.00  0.00           H  
ATOM   3874  HE2 PHE A 247      -2.876  35.591  11.221  1.00  0.00           H  
ATOM   3875  HZ  PHE A 247      -2.207  35.692  13.597  1.00  0.00           H  
ATOM   3876  N   MET A 248      -4.062  28.186  10.191  1.00  0.00           N  
ATOM   3877  CA  MET A 248      -4.352  27.256   9.066  1.00  0.00           C  
ATOM   3878  C   MET A 248      -5.863  27.057   8.915  1.00  0.00           C  
ATOM   3879  O   MET A 248      -6.368  27.079   7.794  1.00  0.00           O  
ATOM   3880  CB  MET A 248      -3.659  25.912   9.282  1.00  0.00           C  
ATOM   3881  CG  MET A 248      -3.891  24.899   8.170  1.00  0.00           C  
ATOM   3882  SD  MET A 248      -3.314  23.246   8.605  1.00  0.00           S  
ATOM   3883  CE  MET A 248      -4.472  22.813   9.900  1.00  0.00           C  
ATOM   3884  H   MET A 248      -3.509  27.857  10.970  1.00  0.00           H  
ATOM   3885  HA  MET A 248      -3.972  27.698   8.145  1.00  0.00           H  
ATOM   3886 1HB  MET A 248      -2.585  26.068   9.373  1.00  0.00           H  
ATOM   3887 2HB  MET A 248      -4.006  25.469  10.216  1.00  0.00           H  
ATOM   3888 1HG  MET A 248      -4.955  24.844   7.944  1.00  0.00           H  
ATOM   3889 2HG  MET A 248      -3.368  25.220   7.270  1.00  0.00           H  
ATOM   3890 1HE  MET A 248      -4.244  21.814  10.273  1.00  0.00           H  
ATOM   3891 2HE  MET A 248      -4.390  23.533  10.716  1.00  0.00           H  
ATOM   3892 3HE  MET A 248      -5.487  22.830   9.502  1.00  0.00           H  
ATOM   3893  N   ASP A 249      -6.589  26.855  10.002  1.00  0.00           N  
ATOM   3894  CA  ASP A 249      -8.040  26.637   9.912  1.00  0.00           C  
ATOM   3895  C   ASP A 249      -8.619  27.822   9.116  1.00  0.00           C  
ATOM   3896  O   ASP A 249      -9.424  27.588   8.179  1.00  0.00           O  
ATOM   3897  CB  ASP A 249      -8.685  26.543  11.297  1.00  0.00           C  
ATOM   3898  CG  ASP A 249      -8.369  25.235  12.010  1.00  0.00           C  
ATOM   3899  OD1 ASP A 249      -7.805  24.364  11.391  1.00  0.00           O  
ATOM   3900  OD2 ASP A 249      -8.694  25.120  13.168  1.00  0.00           O  
ATOM   3901  H   ASP A 249      -6.147  26.849  10.910  1.00  0.00           H  
ATOM   3902  HA  ASP A 249      -8.217  25.695   9.392  1.00  0.00           H  
ATOM   3903 1HB  ASP A 249      -8.340  27.371  11.916  1.00  0.00           H  
ATOM   3904 2HB  ASP A 249      -9.768  26.635  11.201  1.00  0.00           H  
ATOM   3905  N   ALA A 250      -8.281  29.049   9.533  1.00  0.00           N  
ATOM   3906  CA  ALA A 250      -8.802  30.286   8.893  1.00  0.00           C  
ATOM   3907  C   ALA A 250      -8.377  30.322   7.425  1.00  0.00           C  
ATOM   3908  O   ALA A 250      -9.214  30.707   6.608  1.00  0.00           O  
ATOM   3909  CB  ALA A 250      -8.398  31.501   9.693  1.00  0.00           C  
ATOM   3910  H   ALA A 250      -7.647  29.130  10.315  1.00  0.00           H  
ATOM   3911  HA  ALA A 250      -9.891  30.262   8.947  1.00  0.00           H  
ATOM   3912 1HB  ALA A 250      -8.786  32.399   9.212  1.00  0.00           H  
ATOM   3913 2HB  ALA A 250      -8.805  31.425  10.702  1.00  0.00           H  
ATOM   3914 3HB  ALA A 250      -7.312  31.558   9.743  1.00  0.00           H  
ATOM   3915  N   PHE A 251      -7.150  29.934   7.097  1.00  0.00           N  
ATOM   3916  CA  PHE A 251      -6.648  29.887   5.720  1.00  0.00           C  
ATOM   3917  C   PHE A 251      -7.504  28.934   4.909  1.00  0.00           C  
ATOM   3918  O   PHE A 251      -7.941  29.264   3.820  1.00  0.00           O  
ATOM   3919  CB  PHE A 251      -5.186  29.438   5.680  1.00  0.00           C  
ATOM   3920  CG  PHE A 251      -4.659  29.214   4.291  1.00  0.00           C  
ATOM   3921  CD1 PHE A 251      -4.277  30.285   3.498  1.00  0.00           C  
ATOM   3922  CD2 PHE A 251      -4.546  27.932   3.775  1.00  0.00           C  
ATOM   3923  CE1 PHE A 251      -3.792  30.080   2.220  1.00  0.00           C  
ATOM   3924  CE2 PHE A 251      -4.060  27.724   2.499  1.00  0.00           C  
ATOM   3925  CZ  PHE A 251      -3.684  28.800   1.720  1.00  0.00           C  
ATOM   3926  H   PHE A 251      -6.539  29.660   7.853  1.00  0.00           H  
ATOM   3927  HA  PHE A 251      -6.710  30.889   5.294  1.00  0.00           H  
ATOM   3928 1HB  PHE A 251      -4.562  30.188   6.163  1.00  0.00           H  
ATOM   3929 2HB  PHE A 251      -5.075  28.510   6.240  1.00  0.00           H  
ATOM   3930  HD1 PHE A 251      -4.362  31.298   3.893  1.00  0.00           H  
ATOM   3931  HD2 PHE A 251      -4.844  27.082   4.390  1.00  0.00           H  
ATOM   3932  HE1 PHE A 251      -3.495  30.931   1.607  1.00  0.00           H  
ATOM   3933  HE2 PHE A 251      -3.976  26.711   2.105  1.00  0.00           H  
ATOM   3934  HZ  PHE A 251      -3.303  28.637   0.713  1.00  0.00           H  
ATOM   3935  N   ILE A 252      -7.718  27.729   5.414  1.00  0.00           N  
ATOM   3936  CA  ILE A 252      -8.470  26.707   4.659  1.00  0.00           C  
ATOM   3937  C   ILE A 252      -9.874  27.226   4.369  1.00  0.00           C  
ATOM   3938  O   ILE A 252     -10.339  27.028   3.228  1.00  0.00           O  
ATOM   3939  CB  ILE A 252      -8.556  25.378   5.433  1.00  0.00           C  
ATOM   3940  CG1 ILE A 252      -7.174  24.730   5.536  1.00  0.00           C  
ATOM   3941  CG2 ILE A 252      -9.542  24.435   4.760  1.00  0.00           C  
ATOM   3942  CD1 ILE A 252      -7.112  23.575   6.509  1.00  0.00           C  
ATOM   3943  H   ILE A 252      -7.362  27.502   6.331  1.00  0.00           H  
ATOM   3944  HA  ILE A 252      -7.950  26.518   3.721  1.00  0.00           H  
ATOM   3945  HB  ILE A 252      -8.891  25.572   6.451  1.00  0.00           H  
ATOM   3946 1HG1 ILE A 252      -6.868  24.366   4.555  1.00  0.00           H  
ATOM   3947 2HG1 ILE A 252      -6.444  25.477   5.849  1.00  0.00           H  
ATOM   3948 1HG2 ILE A 252      -9.590  23.500   5.319  1.00  0.00           H  
ATOM   3949 2HG2 ILE A 252     -10.528  24.895   4.737  1.00  0.00           H  
ATOM   3950 3HG2 ILE A 252      -9.213  24.231   3.741  1.00  0.00           H  
ATOM   3951 1HD1 ILE A 252      -6.101  23.168   6.528  1.00  0.00           H  
ATOM   3952 2HD1 ILE A 252      -7.381  23.924   7.507  1.00  0.00           H  
ATOM   3953 3HD1 ILE A 252      -7.809  22.798   6.197  1.00  0.00           H  
ATOM   3954  N   GLU A 253     -10.552  27.792   5.365  1.00  0.00           N  
ATOM   3955  CA  GLU A 253     -11.895  28.375   5.109  1.00  0.00           C  
ATOM   3956  C   GLU A 253     -11.780  29.618   4.233  1.00  0.00           C  
ATOM   3957  O   GLU A 253     -12.668  29.803   3.386  1.00  0.00           O  
ATOM   3958  CB  GLU A 253     -12.596  28.735   6.421  1.00  0.00           C  
ATOM   3959  CG  GLU A 253     -13.017  27.536   7.259  1.00  0.00           C  
ATOM   3960  CD  GLU A 253     -13.760  27.925   8.507  1.00  0.00           C  
ATOM   3961  OE1 GLU A 253     -13.831  29.097   8.792  1.00  0.00           O  
ATOM   3962  OE2 GLU A 253     -14.256  27.050   9.176  1.00  0.00           O  
ATOM   3963  H   GLU A 253     -10.168  27.833   6.298  1.00  0.00           H  
ATOM   3964  HA  GLU A 253     -12.501  27.634   4.588  1.00  0.00           H  
ATOM   3965 1HB  GLU A 253     -11.935  29.353   7.030  1.00  0.00           H  
ATOM   3966 2HB  GLU A 253     -13.489  29.324   6.208  1.00  0.00           H  
ATOM   3967 1HG  GLU A 253     -13.655  26.891   6.656  1.00  0.00           H  
ATOM   3968 2HG  GLU A 253     -12.128  26.968   7.533  1.00  0.00           H  
ATOM   3969  N   ALA A 254     -10.751  30.432   4.417  1.00  0.00           N  
ATOM   3970  CA  ALA A 254     -10.650  31.727   3.688  1.00  0.00           C  
ATOM   3971  C   ALA A 254     -10.659  31.473   2.181  1.00  0.00           C  
ATOM   3972  O   ALA A 254     -11.256  32.336   1.409  1.00  0.00           O  
ATOM   3973  CB  ALA A 254      -9.418  32.471   4.100  1.00  0.00           C  
ATOM   3974  H   ALA A 254     -10.019  30.172   5.063  1.00  0.00           H  
ATOM   3975  HA  ALA A 254     -11.517  32.332   3.950  1.00  0.00           H  
ATOM   3976 1HB  ALA A 254      -9.364  33.414   3.556  1.00  0.00           H  
ATOM   3977 2HB  ALA A 254      -9.455  32.672   5.171  1.00  0.00           H  
ATOM   3978 3HB  ALA A 254      -8.538  31.871   3.875  1.00  0.00           H  
ATOM   3979  N   LEU A 255     -10.058  30.386   1.701  1.00  0.00           N  
ATOM   3980  CA  LEU A 255      -9.994  30.111   0.243  1.00  0.00           C  
ATOM   3981  C   LEU A 255     -11.156  29.194  -0.186  1.00  0.00           C  
ATOM   3982  O   LEU A 255     -11.146  28.698  -1.320  1.00  0.00           O  
ATOM   3983  CB  LEU A 255      -8.655  29.458  -0.122  1.00  0.00           C  
ATOM   3984  CG  LEU A 255      -7.409  30.323   0.105  1.00  0.00           C  
ATOM   3985  CD1 LEU A 255      -6.168  29.545  -0.311  1.00  0.00           C  
ATOM   3986  CD2 LEU A 255      -7.536  31.615  -0.689  1.00  0.00           C  
ATOM   3987  H   LEU A 255      -9.636  29.732   2.344  1.00  0.00           H  
ATOM   3988  HA  LEU A 255     -10.077  31.057  -0.291  1.00  0.00           H  
ATOM   3989 1HB  LEU A 255      -8.540  28.550   0.467  1.00  0.00           H  
ATOM   3990 2HB  LEU A 255      -8.680  29.182  -1.176  1.00  0.00           H  
ATOM   3991  HG  LEU A 255      -7.316  30.556   1.166  1.00  0.00           H  
ATOM   3992 1HD1 LEU A 255      -5.282  30.159  -0.149  1.00  0.00           H  
ATOM   3993 2HD1 LEU A 255      -6.091  28.636   0.286  1.00  0.00           H  
ATOM   3994 3HD1 LEU A 255      -6.239  29.282  -1.366  1.00  0.00           H  
ATOM   3995 1HD2 LEU A 255      -6.650  32.230  -0.527  1.00  0.00           H  
ATOM   3996 2HD2 LEU A 255      -7.627  31.382  -1.750  1.00  0.00           H  
ATOM   3997 3HD2 LEU A 255      -8.421  32.159  -0.359  1.00  0.00           H  
ATOM   3998  N   GLY A 256     -12.090  28.911   0.714  1.00  0.00           N  
ATOM   3999  CA  GLY A 256     -13.276  28.112   0.377  1.00  0.00           C  
ATOM   4000  C   GLY A 256     -12.900  26.667   0.117  1.00  0.00           C  
ATOM   4001  O   GLY A 256     -13.565  25.978  -0.682  1.00  0.00           O  
ATOM   4002  H   GLY A 256     -11.980  29.255   1.657  1.00  0.00           H  
ATOM   4003 1HA  GLY A 256     -13.995  28.166   1.194  1.00  0.00           H  
ATOM   4004 2HA  GLY A 256     -13.759  28.533  -0.504  1.00  0.00           H  
ATOM   4005  N   LEU A 257     -11.864  26.142   0.763  1.00  0.00           N  
ATOM   4006  CA  LEU A 257     -11.395  24.776   0.480  1.00  0.00           C  
ATOM   4007  C   LEU A 257     -12.219  23.802   1.331  1.00  0.00           C  
ATOM   4008  O   LEU A 257     -11.696  23.205   2.295  1.00  0.00           O  
ATOM   4009  CB  LEU A 257      -9.900  24.629   0.793  1.00  0.00           C  
ATOM   4010  CG  LEU A 257      -8.973  25.636   0.102  1.00  0.00           C  
ATOM   4011  CD1 LEU A 257      -7.545  25.431   0.590  1.00  0.00           C  
ATOM   4012  CD2 LEU A 257      -9.065  25.459  -1.407  1.00  0.00           C  
ATOM   4013  H   LEU A 257     -11.387  26.690   1.464  1.00  0.00           H  
ATOM   4014  HA  LEU A 257     -11.544  24.572  -0.580  1.00  0.00           H  
ATOM   4015 1HB  LEU A 257      -9.759  24.733   1.868  1.00  0.00           H  
ATOM   4016 2HB  LEU A 257      -9.581  23.629   0.501  1.00  0.00           H  
ATOM   4017  HG  LEU A 257      -9.274  26.650   0.367  1.00  0.00           H  
ATOM   4018 1HD1 LEU A 257      -6.886  26.147   0.099  1.00  0.00           H  
ATOM   4019 2HD1 LEU A 257      -7.505  25.583   1.669  1.00  0.00           H  
ATOM   4020 3HD1 LEU A 257      -7.222  24.418   0.353  1.00  0.00           H  
ATOM   4021 1HD2 LEU A 257      -8.407  26.176  -1.898  1.00  0.00           H  
ATOM   4022 2HD2 LEU A 257      -8.763  24.446  -1.673  1.00  0.00           H  
ATOM   4023 3HD2 LEU A 257     -10.092  25.629  -1.731  1.00  0.00           H  
ATOM   4024  N   GLU A 258     -13.472  23.689   0.944  1.00  0.00           N  
ATOM   4025  CA  GLU A 258     -14.475  22.934   1.710  1.00  0.00           C  
ATOM   4026  C   GLU A 258     -14.045  21.471   1.659  1.00  0.00           C  
ATOM   4027  O   GLU A 258     -14.183  20.766   2.687  1.00  0.00           O  
ATOM   4028  CB  GLU A 258     -15.883  23.110   1.136  1.00  0.00           C  
ATOM   4029  CG  GLU A 258     -16.474  24.498   1.336  1.00  0.00           C  
ATOM   4030  CD  GLU A 258     -16.765  24.808   2.778  1.00  0.00           C  
ATOM   4031  OE1 GLU A 258     -17.440  24.030   3.409  1.00  0.00           O  
ATOM   4032  OE2 GLU A 258     -16.311  25.824   3.250  1.00  0.00           O  
ATOM   4033  H   GLU A 258     -13.748  24.141   0.084  1.00  0.00           H  
ATOM   4034  HA  GLU A 258     -14.481  23.307   2.735  1.00  0.00           H  
ATOM   4035 1HB  GLU A 258     -15.868  22.903   0.066  1.00  0.00           H  
ATOM   4036 2HB  GLU A 258     -16.557  22.389   1.599  1.00  0.00           H  
ATOM   4037 1HG  GLU A 258     -15.774  25.239   0.951  1.00  0.00           H  
ATOM   4038 2HG  GLU A 258     -17.396  24.575   0.760  1.00  0.00           H  
ATOM   4039  N   GLU A 259     -13.496  21.051   0.542  1.00  0.00           N  
ATOM   4040  CA  GLU A 259     -13.074  19.652   0.333  1.00  0.00           C  
ATOM   4041  C   GLU A 259     -11.664  19.677  -0.232  1.00  0.00           C  
ATOM   4042  O   GLU A 259     -11.413  20.387  -1.208  1.00  0.00           O  
ATOM   4043  CB  GLU A 259     -14.017  18.912  -0.618  1.00  0.00           C  
ATOM   4044  CG  GLU A 259     -13.617  17.471  -0.903  1.00  0.00           C  
ATOM   4045  CD  GLU A 259     -14.504  16.809  -1.922  1.00  0.00           C  
ATOM   4046  OE1 GLU A 259     -14.149  16.803  -3.076  1.00  0.00           O  
ATOM   4047  OE2 GLU A 259     -15.537  16.309  -1.545  1.00  0.00           O  
ATOM   4048  H   GLU A 259     -13.360  21.722  -0.201  1.00  0.00           H  
ATOM   4049  HA  GLU A 259     -13.091  19.138   1.295  1.00  0.00           H  
ATOM   4050 1HB  GLU A 259     -15.023  18.903  -0.199  1.00  0.00           H  
ATOM   4051 2HB  GLU A 259     -14.063  19.441  -1.570  1.00  0.00           H  
ATOM   4052 1HG  GLU A 259     -12.590  17.454  -1.267  1.00  0.00           H  
ATOM   4053 2HG  GLU A 259     -13.654  16.904   0.026  1.00  0.00           H  
ATOM   4054  N   VAL A 260     -10.760  18.910   0.387  1.00  0.00           N  
ATOM   4055  CA  VAL A 260      -9.338  18.871  -0.018  1.00  0.00           C  
ATOM   4056  C   VAL A 260      -8.864  17.430  -0.107  1.00  0.00           C  
ATOM   4057  O   VAL A 260      -9.478  16.492   0.466  1.00  0.00           O  
ATOM   4058  CB  VAL A 260      -8.457  19.637   0.987  1.00  0.00           C  
ATOM   4059  CG1 VAL A 260      -8.880  21.096   1.062  1.00  0.00           C  
ATOM   4060  CG2 VAL A 260      -8.543  18.979   2.356  1.00  0.00           C  
ATOM   4061  H   VAL A 260     -11.067  18.336   1.158  1.00  0.00           H  
ATOM   4062  HA  VAL A 260      -9.243  19.350  -0.993  1.00  0.00           H  
ATOM   4063  HB  VAL A 260      -7.425  19.619   0.638  1.00  0.00           H  
ATOM   4064 1HG1 VAL A 260      -8.247  21.623   1.777  1.00  0.00           H  
ATOM   4065 2HG1 VAL A 260      -8.776  21.556   0.079  1.00  0.00           H  
ATOM   4066 3HG1 VAL A 260      -9.919  21.158   1.385  1.00  0.00           H  
ATOM   4067 1HG2 VAL A 260      -7.917  19.525   3.061  1.00  0.00           H  
ATOM   4068 2HG2 VAL A 260      -9.577  18.992   2.702  1.00  0.00           H  
ATOM   4069 3HG2 VAL A 260      -8.196  17.948   2.287  1.00  0.00           H  
ATOM   4070  N   VAL A 261      -7.733  17.240  -0.772  1.00  0.00           N  
ATOM   4071  CA  VAL A 261      -6.856  16.097  -0.534  1.00  0.00           C  
ATOM   4072  C   VAL A 261      -5.573  16.637   0.110  1.00  0.00           C  
ATOM   4073  O   VAL A 261      -5.125  17.704  -0.304  1.00  0.00           O  
ATOM   4074  CB  VAL A 261      -6.530  15.360  -1.847  1.00  0.00           C  
ATOM   4075  CG1 VAL A 261      -5.624  14.168  -1.577  1.00  0.00           C  
ATOM   4076  CG2 VAL A 261      -7.818  14.916  -2.524  1.00  0.00           C  
ATOM   4077  H   VAL A 261      -7.475  17.922  -1.471  1.00  0.00           H  
ATOM   4078  HA  VAL A 261      -7.367  15.401   0.131  1.00  0.00           H  
ATOM   4079  HB  VAL A 261      -5.985  16.035  -2.507  1.00  0.00           H  
ATOM   4080 1HG1 VAL A 261      -5.404  13.658  -2.516  1.00  0.00           H  
ATOM   4081 2HG1 VAL A 261      -4.694  14.512  -1.125  1.00  0.00           H  
ATOM   4082 3HG1 VAL A 261      -6.124  13.477  -0.899  1.00  0.00           H  
ATOM   4083 1HG2 VAL A 261      -7.580  14.396  -3.452  1.00  0.00           H  
ATOM   4084 2HG2 VAL A 261      -8.366  14.246  -1.862  1.00  0.00           H  
ATOM   4085 3HG2 VAL A 261      -8.432  15.789  -2.745  1.00  0.00           H  
ATOM   4086  N   LEU A 262      -5.078  16.017   1.151  1.00  0.00           N  
ATOM   4087  CA  LEU A 262      -3.901  16.527   1.896  1.00  0.00           C  
ATOM   4088  C   LEU A 262      -2.626  15.859   1.396  1.00  0.00           C  
ATOM   4089  O   LEU A 262      -2.608  14.636   1.206  1.00  0.00           O  
ATOM   4090  CB  LEU A 262      -4.057  16.274   3.401  1.00  0.00           C  
ATOM   4091  CG  LEU A 262      -5.264  16.947   4.067  1.00  0.00           C  
ATOM   4092  CD1 LEU A 262      -5.304  16.573   5.543  1.00  0.00           C  
ATOM   4093  CD2 LEU A 262      -5.169  18.454   3.887  1.00  0.00           C  
ATOM   4094  H   LEU A 262      -5.517  15.159   1.452  1.00  0.00           H  
ATOM   4095  HA  LEU A 262      -3.828  17.602   1.733  1.00  0.00           H  
ATOM   4096 1HB  LEU A 262      -4.144  15.201   3.565  1.00  0.00           H  
ATOM   4097 2HB  LEU A 262      -3.159  16.627   3.908  1.00  0.00           H  
ATOM   4098  HG  LEU A 262      -6.184  16.584   3.606  1.00  0.00           H  
ATOM   4099 1HD1 LEU A 262      -6.162  17.051   6.016  1.00  0.00           H  
ATOM   4100 2HD1 LEU A 262      -5.392  15.491   5.642  1.00  0.00           H  
ATOM   4101 3HD1 LEU A 262      -4.388  16.909   6.028  1.00  0.00           H  
ATOM   4102 1HD2 LEU A 262      -6.027  18.933   4.360  1.00  0.00           H  
ATOM   4103 2HD2 LEU A 262      -4.251  18.819   4.349  1.00  0.00           H  
ATOM   4104 3HD2 LEU A 262      -5.160  18.694   2.824  1.00  0.00           H  
ATOM   4105  N   VAL A 263      -1.573  16.653   1.263  1.00  0.00           N  
ATOM   4106  CA  VAL A 263      -0.205  16.154   1.004  1.00  0.00           C  
ATOM   4107  C   VAL A 263       0.634  16.814   2.104  1.00  0.00           C  
ATOM   4108  O   VAL A 263       0.758  18.050   2.081  1.00  0.00           O  
ATOM   4109  CB  VAL A 263       0.309  16.543  -0.394  1.00  0.00           C  
ATOM   4110  CG1 VAL A 263       1.708  15.989  -0.620  1.00  0.00           C  
ATOM   4111  CG2 VAL A 263      -0.651  16.036  -1.459  1.00  0.00           C  
ATOM   4112  H   VAL A 263      -1.726  17.648   1.347  1.00  0.00           H  
ATOM   4113  HA  VAL A 263      -0.218  15.065   1.061  1.00  0.00           H  
ATOM   4114  HB  VAL A 263       0.380  17.629  -0.456  1.00  0.00           H  
ATOM   4115 1HG1 VAL A 263       2.056  16.274  -1.614  1.00  0.00           H  
ATOM   4116 2HG1 VAL A 263       2.386  16.393   0.131  1.00  0.00           H  
ATOM   4117 3HG1 VAL A 263       1.685  14.902  -0.543  1.00  0.00           H  
ATOM   4118 1HG2 VAL A 263      -0.281  16.315  -2.445  1.00  0.00           H  
ATOM   4119 2HG2 VAL A 263      -0.726  14.950  -1.394  1.00  0.00           H  
ATOM   4120 3HG2 VAL A 263      -1.635  16.478  -1.302  1.00  0.00           H  
ATOM   4121  N   ILE A 264       1.154  16.030   3.032  1.00  0.00           N  
ATOM   4122  CA  ILE A 264       1.722  16.625   4.267  1.00  0.00           C  
ATOM   4123  C   ILE A 264       3.077  16.019   4.590  1.00  0.00           C  
ATOM   4124  O   ILE A 264       3.362  14.831   4.332  1.00  0.00           O  
ATOM   4125  CB  ILE A 264       0.781  16.427   5.470  1.00  0.00           C  
ATOM   4126  CG1 ILE A 264       0.486  14.939   5.676  1.00  0.00           C  
ATOM   4127  CG2 ILE A 264      -0.509  17.207   5.271  1.00  0.00           C  
ATOM   4128  CD1 ILE A 264      -0.484  14.660   6.802  1.00  0.00           C  
ATOM   4129  H   ILE A 264       1.173  15.027   2.917  1.00  0.00           H  
ATOM   4130  HA  ILE A 264       1.849  17.696   4.108  1.00  0.00           H  
ATOM   4131  HB  ILE A 264       1.272  16.779   6.377  1.00  0.00           H  
ATOM   4132 1HG1 ILE A 264       0.073  14.519   4.759  1.00  0.00           H  
ATOM   4133 2HG1 ILE A 264       1.415  14.409   5.888  1.00  0.00           H  
ATOM   4134 1HG2 ILE A 264      -1.162  17.055   6.130  1.00  0.00           H  
ATOM   4135 2HG2 ILE A 264      -0.281  18.267   5.172  1.00  0.00           H  
ATOM   4136 3HG2 ILE A 264      -1.010  16.857   4.368  1.00  0.00           H  
ATOM   4137 1HD1 ILE A 264      -0.643  13.584   6.887  1.00  0.00           H  
ATOM   4138 2HD1 ILE A 264      -0.074  15.041   7.738  1.00  0.00           H  
ATOM   4139 3HD1 ILE A 264      -1.433  15.151   6.595  1.00  0.00           H  
ATOM   4140  N   HIS A 265       3.898  16.812   5.260  1.00  0.00           N  
ATOM   4141  CA  HIS A 265       5.329  16.502   5.488  1.00  0.00           C  
ATOM   4142  C   HIS A 265       5.764  17.047   6.843  1.00  0.00           C  
ATOM   4143  O   HIS A 265       5.625  18.242   7.072  1.00  0.00           O  
ATOM   4144  CB  HIS A 265       6.212  17.094   4.384  1.00  0.00           C  
ATOM   4145  CG  HIS A 265       7.629  16.612   4.424  1.00  0.00           C  
ATOM   4146  ND1 HIS A 265       8.607  17.107   3.588  1.00  0.00           N  
ATOM   4147  CD2 HIS A 265       8.231  15.678   5.198  1.00  0.00           C  
ATOM   4148  CE1 HIS A 265       9.752  16.499   3.848  1.00  0.00           C  
ATOM   4149  NE2 HIS A 265       9.550  15.628   4.819  1.00  0.00           N  
ATOM   4150  H   HIS A 265       3.516  17.671   5.631  1.00  0.00           H  
ATOM   4151  HA  HIS A 265       5.472  15.422   5.482  1.00  0.00           H  
ATOM   4152 1HB  HIS A 265       5.793  16.844   3.409  1.00  0.00           H  
ATOM   4153 2HB  HIS A 265       6.219  18.181   4.468  1.00  0.00           H  
ATOM   4154  HD2 HIS A 265       7.758  15.078   5.976  1.00  0.00           H  
ATOM   4155  HE1 HIS A 265      10.701  16.686   3.345  1.00  0.00           H  
ATOM   4156  HE2 HIS A 265      10.249  15.021   5.223  1.00  0.00           H  
ATOM   4157  N   ASP A 266       6.319  16.194   7.706  1.00  0.00           N  
ATOM   4158  CA  ASP A 266       7.045  16.692   8.899  1.00  0.00           C  
ATOM   4159  C   ASP A 266       6.100  17.630   9.653  1.00  0.00           C  
ATOM   4160  O   ASP A 266       4.924  17.269   9.843  1.00  0.00           O  
ATOM   4161  CB  ASP A 266       8.332  17.427   8.515  1.00  0.00           C  
ATOM   4162  CG  ASP A 266       9.200  17.769   9.719  1.00  0.00           C  
ATOM   4163  OD1 ASP A 266       9.750  16.867  10.306  1.00  0.00           O  
ATOM   4164  OD2 ASP A 266       9.305  18.929  10.040  1.00  0.00           O  
ATOM   4165  H   ASP A 266       6.250  15.198   7.553  1.00  0.00           H  
ATOM   4166  HA  ASP A 266       7.317  15.839   9.520  1.00  0.00           H  
ATOM   4167 1HB  ASP A 266       8.913  16.810   7.830  1.00  0.00           H  
ATOM   4168 2HB  ASP A 266       8.082  18.351   7.992  1.00  0.00           H  
ATOM   4169  N   TRP A 267       6.539  18.846   9.978  1.00  0.00           N  
ATOM   4170  CA  TRP A 267       5.662  19.702  10.810  1.00  0.00           C  
ATOM   4171  C   TRP A 267       4.275  19.880  10.189  1.00  0.00           C  
ATOM   4172  O   TRP A 267       3.288  19.764  10.874  1.00  0.00           O  
ATOM   4173  CB  TRP A 267       6.298  21.078  11.018  1.00  0.00           C  
ATOM   4174  CG  TRP A 267       5.575  21.927  12.018  1.00  0.00           C  
ATOM   4175  CD1 TRP A 267       5.064  23.173  11.812  1.00  0.00           C  
ATOM   4176  CD2 TRP A 267       5.276  21.594  13.396  1.00  0.00           C  
ATOM   4177  NE1 TRP A 267       4.472  23.638  12.960  1.00  0.00           N  
ATOM   4178  CE2 TRP A 267       4.591  22.684  13.939  1.00  0.00           C  
ATOM   4179  CE3 TRP A 267       5.530  20.475  14.198  1.00  0.00           C  
ATOM   4180  CZ2 TRP A 267       4.154  22.694  15.254  1.00  0.00           C  
ATOM   4181  CZ3 TRP A 267       5.091  20.485  15.517  1.00  0.00           C  
ATOM   4182  CH2 TRP A 267       4.421  21.566  16.030  1.00  0.00           C  
ATOM   4183  H   TRP A 267       7.436  19.204   9.684  1.00  0.00           H  
ATOM   4184  HA  TRP A 267       5.535  19.226  11.782  1.00  0.00           H  
ATOM   4185 1HB  TRP A 267       7.328  20.955  11.353  1.00  0.00           H  
ATOM   4186 2HB  TRP A 267       6.324  21.613  10.069  1.00  0.00           H  
ATOM   4187  HD1 TRP A 267       5.119  23.721  10.873  1.00  0.00           H  
ATOM   4188  HE1 TRP A 267       4.023  24.536  13.069  1.00  0.00           H  
ATOM   4189  HE3 TRP A 267       6.060  19.613  13.795  1.00  0.00           H  
ATOM   4190  HZ2 TRP A 267       3.620  23.544  15.681  1.00  0.00           H  
ATOM   4191  HZ3 TRP A 267       5.294  19.610  16.135  1.00  0.00           H  
ATOM   4192  HH2 TRP A 267       4.090  21.540  17.069  1.00  0.00           H  
ATOM   4193  N   GLY A 268       4.182  20.082   8.868  1.00  0.00           N  
ATOM   4194  CA  GLY A 268       2.899  20.239   8.202  1.00  0.00           C  
ATOM   4195  C   GLY A 268       1.959  19.069   8.495  1.00  0.00           C  
ATOM   4196  O   GLY A 268       0.747  19.203   8.366  1.00  0.00           O  
ATOM   4197  H   GLY A 268       5.029  20.126   8.321  1.00  0.00           H  
ATOM   4198 1HA  GLY A 268       2.432  21.169   8.528  1.00  0.00           H  
ATOM   4199 2HA  GLY A 268       3.055  20.317   7.127  1.00  0.00           H  
ATOM   4200  N   SER A 269       2.524  17.901   8.806  1.00  0.00           N  
ATOM   4201  CA  SER A 269       1.705  16.716   9.075  1.00  0.00           C  
ATOM   4202  C   SER A 269       1.108  16.833  10.475  1.00  0.00           C  
ATOM   4203  O   SER A 269       0.027  16.257  10.695  1.00  0.00           O  
ATOM   4204  CB  SER A 269       2.532  15.451   8.958  1.00  0.00           C  
ATOM   4205  OG  SER A 269       3.449  15.352  10.013  1.00  0.00           O  
ATOM   4206  H   SER A 269       3.530  17.826   8.860  1.00  0.00           H  
ATOM   4207  HA  SER A 269       0.904  16.675   8.336  1.00  0.00           H  
ATOM   4208 1HB  SER A 269       1.873  14.583   8.963  1.00  0.00           H  
ATOM   4209 2HB  SER A 269       3.065  15.451   8.008  1.00  0.00           H  
ATOM   4210  HG  SER A 269       3.826  16.228  10.119  1.00  0.00           H  
ATOM   4211  N   ALA A 270       1.777  17.468  11.429  1.00  0.00           N  
ATOM   4212  CA  ALA A 270       1.163  17.692  12.759  1.00  0.00           C  
ATOM   4213  C   ALA A 270      -0.078  18.534  12.566  1.00  0.00           C  
ATOM   4214  O   ALA A 270      -1.040  18.364  13.303  1.00  0.00           O  
ATOM   4215  CB  ALA A 270       2.149  18.269  13.714  1.00  0.00           C  
ATOM   4216  H   ALA A 270       2.713  17.806  11.256  1.00  0.00           H  
ATOM   4217  HA  ALA A 270       0.894  16.721  13.175  1.00  0.00           H  
ATOM   4218 1HB  ALA A 270       1.671  18.424  14.681  1.00  0.00           H  
ATOM   4219 2HB  ALA A 270       2.988  17.583  13.828  1.00  0.00           H  
ATOM   4220 3HB  ALA A 270       2.509  19.223  13.332  1.00  0.00           H  
ATOM   4221  N   LEU A 271      -0.041  19.467  11.624  1.00  0.00           N  
ATOM   4222  CA  LEU A 271      -1.252  20.277  11.414  1.00  0.00           C  
ATOM   4223  C   LEU A 271      -2.279  19.545  10.553  1.00  0.00           C  
ATOM   4224  O   LEU A 271      -3.484  19.596  10.851  1.00  0.00           O  
ATOM   4225  CB  LEU A 271      -0.889  21.611  10.750  1.00  0.00           C  
ATOM   4226  CG  LEU A 271       0.118  22.482  11.514  1.00  0.00           C  
ATOM   4227  CD1 LEU A 271       0.593  23.616  10.616  1.00  0.00           C  
ATOM   4228  CD2 LEU A 271      -0.534  23.022  12.778  1.00  0.00           C  
ATOM   4229  H   LEU A 271       0.774  19.642  11.052  1.00  0.00           H  
ATOM   4230  HA  LEU A 271      -1.705  20.480  12.384  1.00  0.00           H  
ATOM   4231 1HB  LEU A 271      -0.470  21.407   9.766  1.00  0.00           H  
ATOM   4232 2HB  LEU A 271      -1.800  22.195  10.621  1.00  0.00           H  
ATOM   4233  HG  LEU A 271       0.988  21.882  11.782  1.00  0.00           H  
ATOM   4234 1HD1 LEU A 271       1.309  24.234  11.158  1.00  0.00           H  
ATOM   4235 2HD1 LEU A 271       1.073  23.201   9.729  1.00  0.00           H  
ATOM   4236 3HD1 LEU A 271      -0.259  24.225  10.317  1.00  0.00           H  
ATOM   4237 1HD2 LEU A 271       0.182  23.640  13.321  1.00  0.00           H  
ATOM   4238 2HD2 LEU A 271      -1.403  23.623  12.510  1.00  0.00           H  
ATOM   4239 3HD2 LEU A 271      -0.848  22.190  13.409  1.00  0.00           H  
ATOM   4240  N   GLY A 272      -1.843  18.976   9.449  1.00  0.00           N  
ATOM   4241  CA  GLY A 272      -2.792  18.356   8.536  1.00  0.00           C  
ATOM   4242  C   GLY A 272      -3.520  17.207   9.204  1.00  0.00           C  
ATOM   4243  O   GLY A 272      -4.742  17.105   9.049  1.00  0.00           O  
ATOM   4244  H   GLY A 272      -0.859  18.960   9.220  1.00  0.00           H  
ATOM   4245 1HA  GLY A 272      -3.512  19.102   8.199  1.00  0.00           H  
ATOM   4246 2HA  GLY A 272      -2.266  17.996   7.654  1.00  0.00           H  
ATOM   4247  N   PHE A 273      -2.801  16.291   9.821  1.00  0.00           N  
ATOM   4248  CA  PHE A 273      -3.477  15.123  10.461  1.00  0.00           C  
ATOM   4249  C   PHE A 273      -4.490  15.577  11.526  1.00  0.00           C  
ATOM   4250  O   PHE A 273      -5.584  14.984  11.640  1.00  0.00           O  
ATOM   4251  CB  PHE A 273      -2.450  14.189  11.105  1.00  0.00           C  
ATOM   4252  CG  PHE A 273      -1.845  13.201  10.149  1.00  0.00           C  
ATOM   4253  CD1 PHE A 273      -2.608  12.640   9.135  1.00  0.00           C  
ATOM   4254  CD2 PHE A 273      -0.514  12.829  10.262  1.00  0.00           C  
ATOM   4255  CE1 PHE A 273      -2.053  11.730   8.255  1.00  0.00           C  
ATOM   4256  CE2 PHE A 273       0.043  11.921   9.383  1.00  0.00           C  
ATOM   4257  CZ  PHE A 273      -0.728  11.371   8.379  1.00  0.00           C  
ATOM   4258  H   PHE A 273      -1.795  16.364   9.870  1.00  0.00           H  
ATOM   4259  HA  PHE A 273      -4.013  14.568   9.690  1.00  0.00           H  
ATOM   4260 1HB  PHE A 273      -1.643  14.780  11.539  1.00  0.00           H  
ATOM   4261 2HB  PHE A 273      -2.921  13.635  11.916  1.00  0.00           H  
ATOM   4262  HD1 PHE A 273      -3.655  12.925   9.037  1.00  0.00           H  
ATOM   4263  HD2 PHE A 273       0.094  13.263  11.056  1.00  0.00           H  
ATOM   4264  HE1 PHE A 273      -2.663  11.297   7.463  1.00  0.00           H  
ATOM   4265  HE2 PHE A 273       1.091  11.637   9.483  1.00  0.00           H  
ATOM   4266  HZ  PHE A 273      -0.290  10.653   7.687  1.00  0.00           H  
ATOM   4267  N   HIS A 274      -4.162  16.597  12.320  1.00  0.00           N  
ATOM   4268  CA  HIS A 274      -5.100  17.104  13.352  1.00  0.00           C  
ATOM   4269  C   HIS A 274      -6.361  17.673  12.668  1.00  0.00           C  
ATOM   4270  O   HIS A 274      -7.484  17.343  13.045  1.00  0.00           O  
ATOM   4271  CB  HIS A 274      -4.443  18.182  14.220  1.00  0.00           C  
ATOM   4272  CG  HIS A 274      -5.295  18.636  15.364  1.00  0.00           C  
ATOM   4273  ND1 HIS A 274      -5.673  17.794  16.389  1.00  0.00           N  
ATOM   4274  CD2 HIS A 274      -5.843  19.841  15.645  1.00  0.00           C  
ATOM   4275  CE1 HIS A 274      -6.417  18.464  17.252  1.00  0.00           C  
ATOM   4276  NE2 HIS A 274      -6.535  19.707  16.824  1.00  0.00           N  
ATOM   4277  H   HIS A 274      -3.258  17.035  12.219  1.00  0.00           H  
ATOM   4278  HA  HIS A 274      -5.396  16.285  14.008  1.00  0.00           H  
ATOM   4279 1HB  HIS A 274      -3.503  17.802  14.623  1.00  0.00           H  
ATOM   4280 2HB  HIS A 274      -4.207  19.050  13.605  1.00  0.00           H  
ATOM   4281  HD1 HIS A 274      -5.372  16.849  16.520  1.00  0.00           H  
ATOM   4282  HD2 HIS A 274      -5.821  20.803  15.131  1.00  0.00           H  
ATOM   4283  HE1 HIS A 274      -6.816  17.973  18.139  1.00  0.00           H  
ATOM   4284  N   TRP A 275      -6.191  18.450  11.595  1.00  0.00           N  
ATOM   4285  CA  TRP A 275      -7.363  18.987  10.875  1.00  0.00           C  
ATOM   4286  C   TRP A 275      -8.193  17.843  10.308  1.00  0.00           C  
ATOM   4287  O   TRP A 275      -9.435  17.854  10.452  1.00  0.00           O  
ATOM   4288  CB  TRP A 275      -6.930  19.920   9.742  1.00  0.00           C  
ATOM   4289  CG  TRP A 275      -8.070  20.653   9.103  1.00  0.00           C  
ATOM   4290  CD1 TRP A 275      -8.710  21.752   9.594  1.00  0.00           C  
ATOM   4291  CD2 TRP A 275      -8.715  20.343   7.844  1.00  0.00           C  
ATOM   4292  NE1 TRP A 275      -9.704  22.145   8.733  1.00  0.00           N  
ATOM   4293  CE2 TRP A 275      -9.721  21.295   7.656  1.00  0.00           C  
ATOM   4294  CE3 TRP A 275      -8.522  19.349   6.877  1.00  0.00           C  
ATOM   4295  CZ2 TRP A 275     -10.539  21.286   6.537  1.00  0.00           C  
ATOM   4296  CZ3 TRP A 275      -9.341  19.341   5.754  1.00  0.00           C  
ATOM   4297  CH2 TRP A 275     -10.323  20.285   5.589  1.00  0.00           C  
ATOM   4298  H   TRP A 275      -5.264  18.677  11.265  1.00  0.00           H  
ATOM   4299  HA  TRP A 275      -7.969  19.557  11.578  1.00  0.00           H  
ATOM   4300 1HB  TRP A 275      -6.222  20.654  10.126  1.00  0.00           H  
ATOM   4301 2HB  TRP A 275      -6.419  19.344   8.972  1.00  0.00           H  
ATOM   4302  HD1 TRP A 275      -8.467  22.247  10.533  1.00  0.00           H  
ATOM   4303  HE1 TRP A 275     -10.323  22.931   8.868  1.00  0.00           H  
ATOM   4304  HE3 TRP A 275      -7.742  18.599   7.002  1.00  0.00           H  
ATOM   4305  HZ2 TRP A 275     -11.324  22.027   6.388  1.00  0.00           H  
ATOM   4306  HZ3 TRP A 275      -9.185  18.564   5.006  1.00  0.00           H  
ATOM   4307  HH2 TRP A 275     -10.948  20.250   4.697  1.00  0.00           H  
ATOM   4308  N   ALA A 276      -7.541  16.869   9.690  1.00  0.00           N  
ATOM   4309  CA  ALA A 276      -8.242  15.704   9.077  1.00  0.00           C  
ATOM   4310  C   ALA A 276      -9.051  14.959  10.158  1.00  0.00           C  
ATOM   4311  O   ALA A 276     -10.191  14.523   9.895  1.00  0.00           O  
ATOM   4312  CB  ALA A 276      -7.238  14.841   8.368  1.00  0.00           C  
ATOM   4313  H   ALA A 276      -6.534  16.923   9.633  1.00  0.00           H  
ATOM   4314  HA  ALA A 276      -8.929  16.083   8.320  1.00  0.00           H  
ATOM   4315 1HB  ALA A 276      -7.744  13.988   7.917  1.00  0.00           H  
ATOM   4316 2HB  ALA A 276      -6.745  15.423   7.588  1.00  0.00           H  
ATOM   4317 3HB  ALA A 276      -6.495  14.487   9.080  1.00  0.00           H  
ATOM   4318  N   LYS A 277      -8.497  14.828  11.360  1.00  0.00           N  
ATOM   4319  CA  LYS A 277      -9.209  14.124  12.455  1.00  0.00           C  
ATOM   4320  C   LYS A 277     -10.476  14.896  12.828  1.00  0.00           C  
ATOM   4321  O   LYS A 277     -11.526  14.272  13.139  1.00  0.00           O  
ATOM   4322  CB  LYS A 277      -8.312  13.957  13.683  1.00  0.00           C  
ATOM   4323  CG  LYS A 277      -8.923  13.124  14.801  1.00  0.00           C  
ATOM   4324  CD  LYS A 277      -9.720  13.990  15.764  1.00  0.00           C  
ATOM   4325  CE  LYS A 277     -10.495  13.142  16.762  1.00  0.00           C  
ATOM   4326  NZ  LYS A 277     -11.255  13.978  17.731  1.00  0.00           N  
ATOM   4327  H   LYS A 277      -7.578  15.210  11.537  1.00  0.00           H  
ATOM   4328  HA  LYS A 277      -9.493  13.132  12.102  1.00  0.00           H  
ATOM   4329 1HB  LYS A 277      -7.375  13.485  13.387  1.00  0.00           H  
ATOM   4330 2HB  LYS A 277      -8.069  14.939  14.091  1.00  0.00           H  
ATOM   4331 1HG  LYS A 277      -9.584  12.369  14.373  1.00  0.00           H  
ATOM   4332 2HG  LYS A 277      -8.131  12.617  15.351  1.00  0.00           H  
ATOM   4333 1HD  LYS A 277      -9.041  14.648  16.310  1.00  0.00           H  
ATOM   4334 2HD  LYS A 277     -10.422  14.607  15.204  1.00  0.00           H  
ATOM   4335 1HE  LYS A 277     -11.195  12.501  16.227  1.00  0.00           H  
ATOM   4336 2HE  LYS A 277      -9.803  12.506  17.314  1.00  0.00           H  
ATOM   4337 1HZ  LYS A 277     -11.754  13.379  18.374  1.00  0.00           H  
ATOM   4338 2HZ  LYS A 277     -10.613  14.564  18.246  1.00  0.00           H  
ATOM   4339 3HZ  LYS A 277     -11.913  14.558  17.232  1.00  0.00           H  
ATOM   4340  N   ARG A 278     -10.397  16.231  12.819  1.00  0.00           N  
ATOM   4341  CA  ARG A 278     -11.538  17.101  13.212  1.00  0.00           C  
ATOM   4342  C   ARG A 278     -12.559  17.212  12.081  1.00  0.00           C  
ATOM   4343  O   ARG A 278     -13.737  17.455  12.395  1.00  0.00           O  
ATOM   4344  CB  ARG A 278     -11.059  18.496  13.584  1.00  0.00           C  
ATOM   4345  CG  ARG A 278     -10.240  18.571  14.863  1.00  0.00           C  
ATOM   4346  CD  ARG A 278      -9.746  19.948  15.119  1.00  0.00           C  
ATOM   4347  NE  ARG A 278      -8.744  20.355  14.146  1.00  0.00           N  
ATOM   4348  CZ  ARG A 278      -8.536  21.625  13.748  1.00  0.00           C  
ATOM   4349  NH1 ARG A 278      -9.266  22.598  14.247  1.00  0.00           N  
ATOM   4350  NH2 ARG A 278      -7.599  21.893  12.856  1.00  0.00           N  
ATOM   4351  H   ARG A 278      -9.527  16.660  12.534  1.00  0.00           H  
ATOM   4352  HA  ARG A 278     -12.025  16.661  14.083  1.00  0.00           H  
ATOM   4353 1HB  ARG A 278     -10.447  18.898  12.777  1.00  0.00           H  
ATOM   4354 2HB  ARG A 278     -11.917  19.157  13.703  1.00  0.00           H  
ATOM   4355 1HG  ARG A 278     -10.856  18.265  15.709  1.00  0.00           H  
ATOM   4356 2HG  ARG A 278      -9.378  17.907  14.783  1.00  0.00           H  
ATOM   4357 1HD  ARG A 278     -10.578  20.649  15.065  1.00  0.00           H  
ATOM   4358 2HD  ARG A 278      -9.296  19.995  16.110  1.00  0.00           H  
ATOM   4359  HE  ARG A 278      -8.163  19.634  13.740  1.00  0.00           H  
ATOM   4360 1HH1 ARG A 278      -9.982  22.394  14.929  1.00  0.00           H  
ATOM   4361 2HH1 ARG A 278      -9.109  23.550  13.949  1.00  0.00           H  
ATOM   4362 1HH2 ARG A 278      -7.038  21.144  12.472  1.00  0.00           H  
ATOM   4363 2HH2 ARG A 278      -7.443  22.844  12.558  1.00  0.00           H  
ATOM   4364  N   ASN A 279     -12.156  17.005  10.827  1.00  0.00           N  
ATOM   4365  CA  ASN A 279     -13.045  17.094   9.646  1.00  0.00           C  
ATOM   4366  C   ASN A 279     -12.807  15.908   8.731  1.00  0.00           C  
ATOM   4367  O   ASN A 279     -12.315  16.029   7.594  1.00  0.00           O  
ATOM   4368  CB  ASN A 279     -12.837  18.394   8.893  1.00  0.00           C  
ATOM   4369  CG  ASN A 279     -13.233  19.599   9.703  1.00  0.00           C  
ATOM   4370  OD1 ASN A 279     -14.403  19.998   9.714  1.00  0.00           O  
ATOM   4371  ND2 ASN A 279     -12.278  20.186  10.379  1.00  0.00           N  
ATOM   4372  H   ASN A 279     -11.182  16.774  10.694  1.00  0.00           H  
ATOM   4373  HA  ASN A 279     -14.080  17.059   9.988  1.00  0.00           H  
ATOM   4374 1HB  ASN A 279     -11.789  18.489   8.611  1.00  0.00           H  
ATOM   4375 2HB  ASN A 279     -13.424  18.381   7.974  1.00  0.00           H  
ATOM   4376 1HD2 ASN A 279     -12.482  20.993  10.935  1.00  0.00           H  
ATOM   4377 2HD2 ASN A 279     -11.346  19.830  10.340  1.00  0.00           H  
ATOM   4378  N   PRO A 280     -13.106  14.681   9.216  1.00  0.00           N  
ATOM   4379  CA  PRO A 280     -12.913  13.492   8.384  1.00  0.00           C  
ATOM   4380  C   PRO A 280     -13.629  13.597   7.040  1.00  0.00           C  
ATOM   4381  O   PRO A 280     -13.097  13.118   6.031  1.00  0.00           O  
ATOM   4382  CB  PRO A 280     -13.510  12.377   9.249  1.00  0.00           C  
ATOM   4383  CG  PRO A 280     -13.342  12.868  10.646  1.00  0.00           C  
ATOM   4384  CD  PRO A 280     -13.626  14.344  10.561  1.00  0.00           C  
ATOM   4385  HA  PRO A 280     -11.837  13.335   8.222  1.00  0.00           H  
ATOM   4386 1HB  PRO A 280     -14.563  12.214   8.977  1.00  0.00           H  
ATOM   4387 2HB  PRO A 280     -12.980  11.432   9.062  1.00  0.00           H  
ATOM   4388 1HG  PRO A 280     -14.035  12.342  11.319  1.00  0.00           H  
ATOM   4389 2HG  PRO A 280     -12.325  12.652  11.005  1.00  0.00           H  
ATOM   4390 1HD  PRO A 280     -14.710  14.515  10.639  1.00  0.00           H  
ATOM   4391 2HD  PRO A 280     -13.091  14.868  11.367  1.00  0.00           H  
ATOM   4392  N   GLU A 281     -14.787  14.279   6.990  1.00  0.00           N  
ATOM   4393  CA  GLU A 281     -15.641  14.308   5.780  1.00  0.00           C  
ATOM   4394  C   GLU A 281     -15.102  15.283   4.734  1.00  0.00           C  
ATOM   4395  O   GLU A 281     -15.573  15.255   3.581  1.00  0.00           O  
ATOM   4396  CB  GLU A 281     -17.076  14.695   6.144  1.00  0.00           C  
ATOM   4397  CG  GLU A 281     -17.803  13.674   7.009  1.00  0.00           C  
ATOM   4398  CD  GLU A 281     -19.201  14.097   7.364  1.00  0.00           C  
ATOM   4399  OE1 GLU A 281     -19.597  15.167   6.968  1.00  0.00           O  
ATOM   4400  OE2 GLU A 281     -19.874  13.348   8.033  1.00  0.00           O  
ATOM   4401  H   GLU A 281     -15.079  14.789   7.812  1.00  0.00           H  
ATOM   4402  HA  GLU A 281     -15.651  13.311   5.339  1.00  0.00           H  
ATOM   4403 1HB  GLU A 281     -17.073  15.644   6.681  1.00  0.00           H  
ATOM   4404 2HB  GLU A 281     -17.659  14.836   5.233  1.00  0.00           H  
ATOM   4405 1HG  GLU A 281     -17.848  12.726   6.472  1.00  0.00           H  
ATOM   4406 2HG  GLU A 281     -17.233  13.516   7.923  1.00  0.00           H  
ATOM   4407  N   ARG A 282     -14.105  16.086   5.079  1.00  0.00           N  
ATOM   4408  CA  ARG A 282     -13.502  17.066   4.165  1.00  0.00           C  
ATOM   4409  C   ARG A 282     -12.220  16.507   3.536  1.00  0.00           C  
ATOM   4410  O   ARG A 282     -11.638  17.246   2.776  1.00  0.00           O  
ATOM   4411  CB  ARG A 282     -13.184  18.361   4.897  1.00  0.00           C  
ATOM   4412  CG  ARG A 282     -14.394  19.094   5.455  1.00  0.00           C  
ATOM   4413  CD  ARG A 282     -14.013  20.389   6.074  1.00  0.00           C  
ATOM   4414  NE  ARG A 282     -15.120  20.987   6.805  1.00  0.00           N  
ATOM   4415  CZ  ARG A 282     -16.068  21.769   6.252  1.00  0.00           C  
ATOM   4416  NH1 ARG A 282     -16.030  22.038   4.965  1.00  0.00           N  
ATOM   4417  NH2 ARG A 282     -17.035  22.266   7.003  1.00  0.00           N  
ATOM   4418  H   ARG A 282     -13.751  16.010   6.022  1.00  0.00           H  
ATOM   4419  HA  ARG A 282     -14.217  17.284   3.371  1.00  0.00           H  
ATOM   4420 1HB  ARG A 282     -12.513  18.153   5.729  1.00  0.00           H  
ATOM   4421 2HB  ARG A 282     -12.667  19.043   4.222  1.00  0.00           H  
ATOM   4422 1HG  ARG A 282     -15.101  19.294   4.650  1.00  0.00           H  
ATOM   4423 2HG  ARG A 282     -14.874  18.478   6.216  1.00  0.00           H  
ATOM   4424 1HD  ARG A 282     -13.191  20.232   6.771  1.00  0.00           H  
ATOM   4425 2HD  ARG A 282     -13.702  21.087   5.298  1.00  0.00           H  
ATOM   4426  HE  ARG A 282     -15.182  20.803   7.797  1.00  0.00           H  
ATOM   4427 1HH1 ARG A 282     -15.291  21.658   4.391  1.00  0.00           H  
ATOM   4428 2HH1 ARG A 282     -16.741  22.623   4.551  1.00  0.00           H  
ATOM   4429 1HH2 ARG A 282     -17.064  22.059   7.992  1.00  0.00           H  
ATOM   4430 2HH2 ARG A 282     -17.745  22.851   6.589  1.00  0.00           H  
ATOM   4431  N   VAL A 283     -11.792  15.296   3.865  1.00  0.00           N  
ATOM   4432  CA  VAL A 283     -10.492  14.816   3.318  1.00  0.00           C  
ATOM   4433  C   VAL A 283     -10.767  13.534   2.556  1.00  0.00           C  
ATOM   4434  O   VAL A 283     -11.217  12.522   3.181  1.00  0.00           O  
ATOM   4435  CB  VAL A 283      -9.464  14.549   4.434  1.00  0.00           C  
ATOM   4436  CG1 VAL A 283      -8.169  14.009   3.846  1.00  0.00           C  
ATOM   4437  CG2 VAL A 283      -9.208  15.827   5.219  1.00  0.00           C  
ATOM   4438  H   VAL A 283     -12.321  14.690   4.475  1.00  0.00           H  
ATOM   4439  HA  VAL A 283     -10.086  15.589   2.664  1.00  0.00           H  
ATOM   4440  HB  VAL A 283      -9.858  13.784   5.102  1.00  0.00           H  
ATOM   4441 1HG1 VAL A 283      -7.454  13.826   4.648  1.00  0.00           H  
ATOM   4442 2HG1 VAL A 283      -8.370  13.076   3.320  1.00  0.00           H  
ATOM   4443 3HG1 VAL A 283      -7.753  14.737   3.150  1.00  0.00           H  
ATOM   4444 1HG2 VAL A 283      -8.481  15.631   6.006  1.00  0.00           H  
ATOM   4445 2HG2 VAL A 283      -8.820  16.594   4.548  1.00  0.00           H  
ATOM   4446 3HG2 VAL A 283     -10.141  16.173   5.664  1.00  0.00           H  
ATOM   4447  N   LYS A 284     -10.443  13.510   1.274  1.00  0.00           N  
ATOM   4448  CA  LYS A 284     -10.664  12.349   0.364  1.00  0.00           C  
ATOM   4449  C   LYS A 284      -9.398  11.521   0.214  1.00  0.00           C  
ATOM   4450  O   LYS A 284      -9.363  10.685  -0.675  1.00  0.00           O  
ATOM   4451  CB  LYS A 284     -11.138  12.812  -1.015  1.00  0.00           C  
ATOM   4452  CG  LYS A 284     -12.459  13.571  -1.004  1.00  0.00           C  
ATOM   4453  CD  LYS A 284     -13.615  12.661  -0.617  1.00  0.00           C  
ATOM   4454  CE  LYS A 284     -14.949  13.387  -0.714  1.00  0.00           C  
ATOM   4455  NZ  LYS A 284     -16.087  12.517  -0.313  1.00  0.00           N  
ATOM   4456  H   LYS A 284     -10.017  14.350   0.907  1.00  0.00           H  
ATOM   4457  HA  LYS A 284     -11.437  11.712   0.796  1.00  0.00           H  
ATOM   4458 1HB  LYS A 284     -10.384  13.462  -1.460  1.00  0.00           H  
ATOM   4459 2HB  LYS A 284     -11.254  11.948  -1.669  1.00  0.00           H  
ATOM   4460 1HG  LYS A 284     -12.401  14.393  -0.290  1.00  0.00           H  
ATOM   4461 2HG  LYS A 284     -12.649  13.985  -1.993  1.00  0.00           H  
ATOM   4462 1HD  LYS A 284     -13.634  11.794  -1.279  1.00  0.00           H  
ATOM   4463 2HD  LYS A 284     -13.477  12.311   0.406  1.00  0.00           H  
ATOM   4464 1HE  LYS A 284     -14.933  14.264  -0.069  1.00  0.00           H  
ATOM   4465 2HE  LYS A 284     -15.108  13.721  -1.740  1.00  0.00           H  
ATOM   4466 1HZ  LYS A 284     -16.951  13.034  -0.392  1.00  0.00           H  
ATOM   4467 2HZ  LYS A 284     -16.123  11.708  -0.918  1.00  0.00           H  
ATOM   4468 3HZ  LYS A 284     -15.961  12.216   0.643  1.00  0.00           H  
ATOM   4469  N   GLY A 285      -8.346  11.825   0.983  1.00  0.00           N  
ATOM   4470  CA  GLY A 285      -7.109  11.069   0.946  1.00  0.00           C  
ATOM   4471  C   GLY A 285      -6.006  11.899   1.570  1.00  0.00           C  
ATOM   4472  O   GLY A 285      -6.107  13.129   1.561  1.00  0.00           O  
ATOM   4473  H   GLY A 285      -8.423  12.613   1.611  1.00  0.00           H  
ATOM   4474 1HA  GLY A 285      -7.240  10.130   1.484  1.00  0.00           H  
ATOM   4475 2HA  GLY A 285      -6.868  10.816  -0.086  1.00  0.00           H  
ATOM   4476  N   ILE A 286      -5.018  11.229   2.132  1.00  0.00           N  
ATOM   4477  CA  ILE A 286      -3.837  11.926   2.693  1.00  0.00           C  
ATOM   4478  C   ILE A 286      -2.590  11.231   2.202  1.00  0.00           C  
ATOM   4479  O   ILE A 286      -2.407  10.051   2.514  1.00  0.00           O  
ATOM   4480  CB  ILE A 286      -3.848  11.940   4.233  1.00  0.00           C  
ATOM   4481  CG1 ILE A 286      -5.185  12.475   4.752  1.00  0.00           C  
ATOM   4482  CG2 ILE A 286      -2.694  12.775   4.765  1.00  0.00           C  
ATOM   4483  CD1 ILE A 286      -5.338  12.385   6.253  1.00  0.00           C  
ATOM   4484  H   ILE A 286      -5.065  10.221   2.180  1.00  0.00           H  
ATOM   4485  HA  ILE A 286      -3.850  12.959   2.350  1.00  0.00           H  
ATOM   4486  HB  ILE A 286      -3.750  10.921   4.606  1.00  0.00           H  
ATOM   4487 1HG1 ILE A 286      -5.298  13.518   4.459  1.00  0.00           H  
ATOM   4488 2HG1 ILE A 286      -6.003  11.918   4.293  1.00  0.00           H  
ATOM   4489 1HG2 ILE A 286      -2.718  12.774   5.855  1.00  0.00           H  
ATOM   4490 2HG2 ILE A 286      -1.751  12.351   4.423  1.00  0.00           H  
ATOM   4491 3HG2 ILE A 286      -2.786  13.798   4.401  1.00  0.00           H  
ATOM   4492 1HD1 ILE A 286      -6.310  12.782   6.545  1.00  0.00           H  
ATOM   4493 2HD1 ILE A 286      -5.264  11.342   6.564  1.00  0.00           H  
ATOM   4494 3HD1 ILE A 286      -4.551  12.964   6.734  1.00  0.00           H  
ATOM   4495  N   ALA A 287      -1.705  11.981   1.560  1.00  0.00           N  
ATOM   4496  CA  ALA A 287      -0.342  11.560   1.203  1.00  0.00           C  
ATOM   4497  C   ALA A 287       0.580  12.185   2.239  1.00  0.00           C  
ATOM   4498  O   ALA A 287       0.437  13.362   2.566  1.00  0.00           O  
ATOM   4499  CB  ALA A 287       0.028  11.942  -0.215  1.00  0.00           C  
ATOM   4500  H   ALA A 287      -2.015  12.909   1.310  1.00  0.00           H  
ATOM   4501  HA  ALA A 287      -0.301  10.472   1.247  1.00  0.00           H  
ATOM   4502 1HB  ALA A 287       1.044  11.609  -0.427  1.00  0.00           H  
ATOM   4503 2HB  ALA A 287      -0.662  11.469  -0.912  1.00  0.00           H  
ATOM   4504 3HB  ALA A 287      -0.029  13.023  -0.327  1.00  0.00           H  
ATOM   4505  N   PHE A 288       1.493  11.396   2.783  1.00  0.00           N  
ATOM   4506  CA  PHE A 288       2.335  11.857   3.893  1.00  0.00           C  
ATOM   4507  C   PHE A 288       3.676  11.172   3.851  1.00  0.00           C  
ATOM   4508  O   PHE A 288       3.874  10.125   3.204  1.00  0.00           O  
ATOM   4509  CB  PHE A 288       1.615  11.674   5.230  1.00  0.00           C  
ATOM   4510  CG  PHE A 288       1.089  10.277   5.483  1.00  0.00           C  
ATOM   4511  CD1 PHE A 288      -0.153   9.931   4.987  1.00  0.00           C  
ATOM   4512  CD2 PHE A 288       1.788   9.349   6.240  1.00  0.00           C  
ATOM   4513  CE1 PHE A 288      -0.685   8.666   5.226  1.00  0.00           C  
ATOM   4514  CE2 PHE A 288       1.248   8.079   6.466  1.00  0.00           C  
ATOM   4515  CZ  PHE A 288       0.014   7.756   5.973  1.00  0.00           C  
ATOM   4516  H   PHE A 288       1.616  10.457   2.430  1.00  0.00           H  
ATOM   4517  HA  PHE A 288       2.482  12.933   3.793  1.00  0.00           H  
ATOM   4518 1HB  PHE A 288       2.292  11.923   6.045  1.00  0.00           H  
ATOM   4519 2HB  PHE A 288       0.770  12.359   5.285  1.00  0.00           H  
ATOM   4520  HD1 PHE A 288      -0.716  10.658   4.403  1.00  0.00           H  
ATOM   4521  HD2 PHE A 288       2.773   9.601   6.635  1.00  0.00           H  
ATOM   4522  HE1 PHE A 288      -1.659   8.401   4.817  1.00  0.00           H  
ATOM   4523  HE2 PHE A 288       1.814   7.344   7.038  1.00  0.00           H  
ATOM   4524  HZ  PHE A 288      -0.412   6.775   6.178  1.00  0.00           H  
ATOM   4525  N   MET A 289       4.637  11.855   4.438  1.00  0.00           N  
ATOM   4526  CA  MET A 289       5.995  11.311   4.577  1.00  0.00           C  
ATOM   4527  C   MET A 289       6.614  11.873   5.850  1.00  0.00           C  
ATOM   4528  O   MET A 289       6.260  12.989   6.220  1.00  0.00           O  
ATOM   4529  CB  MET A 289       6.852  11.651   3.359  1.00  0.00           C  
ATOM   4530  CG  MET A 289       7.287  13.108   3.281  1.00  0.00           C  
ATOM   4531  SD  MET A 289       7.740  13.610   1.609  1.00  0.00           S  
ATOM   4532  CE  MET A 289       6.127  13.943   0.907  1.00  0.00           C  
ATOM   4533  H   MET A 289       4.435  12.775   4.803  1.00  0.00           H  
ATOM   4534  HA  MET A 289       5.928  10.227   4.657  1.00  0.00           H  
ATOM   4535 1HB  MET A 289       7.750  11.035   3.363  1.00  0.00           H  
ATOM   4536 2HB  MET A 289       6.299  11.418   2.449  1.00  0.00           H  
ATOM   4537 1HG  MET A 289       6.475  13.748   3.625  1.00  0.00           H  
ATOM   4538 2HG  MET A 289       8.145  13.267   3.933  1.00  0.00           H  
ATOM   4539 1HE  MET A 289       6.241  14.265  -0.129  1.00  0.00           H  
ATOM   4540 2HE  MET A 289       5.521  13.037   0.942  1.00  0.00           H  
ATOM   4541 3HE  MET A 289       5.636  14.730   1.480  1.00  0.00           H  
ATOM   4542  N   GLU A 290       7.525  11.123   6.490  1.00  0.00           N  
ATOM   4543  CA  GLU A 290       8.333  11.613   7.630  1.00  0.00           C  
ATOM   4544  C   GLU A 290       7.447  12.555   8.442  1.00  0.00           C  
ATOM   4545  O   GLU A 290       7.743  13.764   8.549  1.00  0.00           O  
ATOM   4546  CB  GLU A 290       9.643  12.231   7.097  1.00  0.00           C  
ATOM   4547  CG  GLU A 290      10.653  11.143   6.755  1.00  0.00           C  
ATOM   4548  CD  GLU A 290      11.373  10.617   7.991  1.00  0.00           C  
ATOM   4549  OE1 GLU A 290      11.710  11.471   8.838  1.00  0.00           O  
ATOM   4550  OE2 GLU A 290      11.598   9.391   8.055  1.00  0.00           O  
ATOM   4551  H   GLU A 290       7.655  10.175   6.166  1.00  0.00           H  
ATOM   4552  HA  GLU A 290       8.638  10.756   8.231  1.00  0.00           H  
ATOM   4553 1HB  GLU A 290       9.429  12.829   6.210  1.00  0.00           H  
ATOM   4554 2HB  GLU A 290      10.062  12.901   7.848  1.00  0.00           H  
ATOM   4555 1HG  GLU A 290      10.133  10.321   6.266  1.00  0.00           H  
ATOM   4556 2HG  GLU A 290      11.381  11.546   6.052  1.00  0.00           H  
ATOM   4557  N   PHE A 291       6.338  11.995   8.900  1.00  0.00           N  
ATOM   4558  CA  PHE A 291       5.306  12.737   9.630  1.00  0.00           C  
ATOM   4559  C   PHE A 291       5.553  12.630  11.142  1.00  0.00           C  
ATOM   4560  O   PHE A 291       6.260  11.709  11.660  1.00  0.00           O  
ATOM   4561  CB  PHE A 291       3.913  12.206   9.287  1.00  0.00           C  
ATOM   4562  CG  PHE A 291       3.670  10.798   9.753  1.00  0.00           C  
ATOM   4563  CD1 PHE A 291       3.145  10.550  11.013  1.00  0.00           C  
ATOM   4564  CD2 PHE A 291       3.965   9.720   8.933  1.00  0.00           C  
ATOM   4565  CE1 PHE A 291       2.921   9.256  11.442  1.00  0.00           C  
ATOM   4566  CE2 PHE A 291       3.741   8.425   9.359  1.00  0.00           C  
ATOM   4567  CZ  PHE A 291       3.219   8.193  10.616  1.00  0.00           C  
ATOM   4568  H   PHE A 291       6.208  11.007   8.734  1.00  0.00           H  
ATOM   4569  HA  PHE A 291       5.359  13.786   9.334  1.00  0.00           H  
ATOM   4570 1HB  PHE A 291       3.158  12.848   9.738  1.00  0.00           H  
ATOM   4571 2HB  PHE A 291       3.767  12.237   8.208  1.00  0.00           H  
ATOM   4572  HD1 PHE A 291       2.909  11.391  11.666  1.00  0.00           H  
ATOM   4573  HD2 PHE A 291       4.378   9.903   7.940  1.00  0.00           H  
ATOM   4574  HE1 PHE A 291       2.509   9.075  12.435  1.00  0.00           H  
ATOM   4575  HE2 PHE A 291       3.977   7.587   8.704  1.00  0.00           H  
ATOM   4576  HZ  PHE A 291       3.044   7.173  10.953  1.00  0.00           H  
ATOM   4577  N   ILE A 292       4.950  13.557  11.863  1.00  0.00           N  
ATOM   4578  CA  ILE A 292       5.142  13.721  13.325  1.00  0.00           C  
ATOM   4579  C   ILE A 292       4.350  12.606  14.010  1.00  0.00           C  
ATOM   4580  O   ILE A 292       3.138  12.494  13.783  1.00  0.00           O  
ATOM   4581  CB  ILE A 292       4.668  15.098  13.826  1.00  0.00           C  
ATOM   4582  CG1 ILE A 292       5.434  16.217  13.116  1.00  0.00           C  
ATOM   4583  CG2 ILE A 292       4.841  15.203  15.333  1.00  0.00           C  
ATOM   4584  CD1 ILE A 292       6.930  16.162  13.326  1.00  0.00           C  
ATOM   4585  H   ILE A 292       4.326  14.183  11.375  1.00  0.00           H  
ATOM   4586  HA  ILE A 292       6.205  13.635  13.546  1.00  0.00           H  
ATOM   4587  HB  ILE A 292       3.615  15.231  13.580  1.00  0.00           H  
ATOM   4588 1HG1 ILE A 292       5.237  16.170  12.045  1.00  0.00           H  
ATOM   4589 2HG1 ILE A 292       5.076  17.184  13.470  1.00  0.00           H  
ATOM   4590 1HG2 ILE A 292       4.502  16.183  15.671  1.00  0.00           H  
ATOM   4591 2HG2 ILE A 292       4.253  14.428  15.822  1.00  0.00           H  
ATOM   4592 3HG2 ILE A 292       5.893  15.076  15.589  1.00  0.00           H  
ATOM   4593 1HD1 ILE A 292       7.403  16.987  12.793  1.00  0.00           H  
ATOM   4594 2HD1 ILE A 292       7.151  16.244  14.391  1.00  0.00           H  
ATOM   4595 3HD1 ILE A 292       7.316  15.217  12.946  1.00  0.00           H  
ATOM   4596  N   ARG A 293       5.018  11.858  14.886  1.00  0.00           N  
ATOM   4597  CA  ARG A 293       4.469  10.713  15.647  1.00  0.00           C  
ATOM   4598  C   ARG A 293       4.974  10.853  17.075  1.00  0.00           C  
ATOM   4599  O   ARG A 293       5.992  11.500  17.314  1.00  0.00           O  
ATOM   4600  CB  ARG A 293       4.906   9.376  15.066  1.00  0.00           C  
ATOM   4601  CG  ARG A 293       6.396   9.093  15.163  1.00  0.00           C  
ATOM   4602  CD  ARG A 293       6.719   7.701  14.756  1.00  0.00           C  
ATOM   4603  NE  ARG A 293       8.153   7.461  14.736  1.00  0.00           N  
ATOM   4604  CZ  ARG A 293       8.873   7.044  15.795  1.00  0.00           C  
ATOM   4605  NH1 ARG A 293       8.282   6.826  16.948  1.00  0.00           N  
ATOM   4606  NH2 ARG A 293      10.176   6.853  15.674  1.00  0.00           N  
ATOM   4607  H   ARG A 293       5.984  12.121  15.022  1.00  0.00           H  
ATOM   4608  HA  ARG A 293       3.380  10.757  15.601  1.00  0.00           H  
ATOM   4609 1HB  ARG A 293       4.383   8.569  15.578  1.00  0.00           H  
ATOM   4610 2HB  ARG A 293       4.629   9.329  14.013  1.00  0.00           H  
ATOM   4611 1HG  ARG A 293       6.940   9.776  14.510  1.00  0.00           H  
ATOM   4612 2HG  ARG A 293       6.727   9.234  16.193  1.00  0.00           H  
ATOM   4613 1HD  ARG A 293       6.266   7.003  15.459  1.00  0.00           H  
ATOM   4614 2HD  ARG A 293       6.328   7.515  13.757  1.00  0.00           H  
ATOM   4615  HE  ARG A 293       8.643   7.617  13.865  1.00  0.00           H  
ATOM   4616 1HH1 ARG A 293       7.286   6.971  17.040  1.00  0.00           H  
ATOM   4617 2HH1 ARG A 293       8.822   6.513  17.742  1.00  0.00           H  
ATOM   4618 1HH2 ARG A 293      10.631   7.021  14.787  1.00  0.00           H  
ATOM   4619 2HH2 ARG A 293      10.716   6.541  16.467  1.00  0.00           H  
ATOM   4620  N   PRO A 294       4.278  10.287  18.089  1.00  0.00           N  
ATOM   4621  CA  PRO A 294       4.857  10.242  19.424  1.00  0.00           C  
ATOM   4622  C   PRO A 294       6.182   9.469  19.402  1.00  0.00           C  
ATOM   4623  O   PRO A 294       6.265   8.459  18.738  1.00  0.00           O  
ATOM   4624  CB  PRO A 294       3.829   9.481  20.239  1.00  0.00           C  
ATOM   4625  CG  PRO A 294       2.576   9.592  19.448  1.00  0.00           C  
ATOM   4626  CD  PRO A 294       3.009   9.579  18.001  1.00  0.00           C  
ATOM   4627  HA  PRO A 294       5.004  11.269  19.790  1.00  0.00           H  
ATOM   4628 1HB  PRO A 294       4.155   8.439  20.377  1.00  0.00           H  
ATOM   4629 2HB  PRO A 294       3.740   9.925  21.241  1.00  0.00           H  
ATOM   4630 1HG  PRO A 294       1.901   8.756  19.685  1.00  0.00           H  
ATOM   4631 2HG  PRO A 294       2.040  10.516  19.711  1.00  0.00           H  
ATOM   4632 1HD  PRO A 294       3.126   8.540  17.661  1.00  0.00           H  
ATOM   4633 2HD  PRO A 294       2.262  10.106  17.389  1.00  0.00           H  
ATOM   4634  N   ILE A 295       7.201  10.000  20.060  1.00  0.00           N  
ATOM   4635  CA  ILE A 295       8.556   9.385  20.107  1.00  0.00           C  
ATOM   4636  C   ILE A 295       8.836   9.374  21.596  1.00  0.00           C  
ATOM   4637  O   ILE A 295       8.811  10.411  22.242  1.00  0.00           O  
ATOM   4638  CB  ILE A 295       9.631  10.177  19.340  1.00  0.00           C  
ATOM   4639  CG1 ILE A 295       9.219  10.356  17.876  1.00  0.00           C  
ATOM   4640  CG2 ILE A 295      10.978   9.477  19.436  1.00  0.00           C  
ATOM   4641  CD1 ILE A 295      10.159  11.232  17.080  1.00  0.00           C  
ATOM   4642  H   ILE A 295       7.036  10.869  20.549  1.00  0.00           H  
ATOM   4643  HA  ILE A 295       8.504   8.398  19.651  1.00  0.00           H  
ATOM   4644  HB  ILE A 295       9.720  11.176  19.766  1.00  0.00           H  
ATOM   4645 1HG1 ILE A 295       9.169   9.381  17.392  1.00  0.00           H  
ATOM   4646 2HG1 ILE A 295       8.223  10.795  17.830  1.00  0.00           H  
ATOM   4647 1HG2 ILE A 295      11.725  10.050  18.888  1.00  0.00           H  
ATOM   4648 2HG2 ILE A 295      11.274   9.401  20.482  1.00  0.00           H  
ATOM   4649 3HG2 ILE A 295      10.900   8.478  19.008  1.00  0.00           H  
ATOM   4650 1HD1 ILE A 295       9.801  11.311  16.054  1.00  0.00           H  
ATOM   4651 2HD1 ILE A 295      10.197  12.226  17.529  1.00  0.00           H  
ATOM   4652 3HD1 ILE A 295      11.156  10.794  17.083  1.00  0.00           H  
ATOM   4653  N   PRO A 296       8.969   8.183  22.210  1.00  0.00           N  
ATOM   4654  CA  PRO A 296       9.218   8.105  23.647  1.00  0.00           C  
ATOM   4655  C   PRO A 296      10.432   8.914  24.126  1.00  0.00           C  
ATOM   4656  O   PRO A 296      10.468   9.280  25.274  1.00  0.00           O  
ATOM   4657  CB  PRO A 296       9.441   6.603  23.850  1.00  0.00           C  
ATOM   4658  CG  PRO A 296       8.684   5.967  22.734  1.00  0.00           C  
ATOM   4659  CD  PRO A 296       8.903   6.885  21.562  1.00  0.00           C  
ATOM   4660  HA  PRO A 296       8.328   8.456  24.188  1.00  0.00           H  
ATOM   4661 1HB  PRO A 296      10.516   6.374  23.820  1.00  0.00           H  
ATOM   4662 2HB  PRO A 296       9.075   6.299  24.842  1.00  0.00           H  
ATOM   4663 1HG  PRO A 296       9.060   4.950  22.551  1.00  0.00           H  
ATOM   4664 2HG  PRO A 296       7.621   5.870  23.003  1.00  0.00           H  
ATOM   4665 1HD  PRO A 296       9.846   6.622  21.060  1.00  0.00           H  
ATOM   4666 2HD  PRO A 296       8.056   6.800  20.865  1.00  0.00           H  
ATOM   4667  N   THR A 297      11.407   9.160  23.257  1.00  0.00           N  
ATOM   4668  CA  THR A 297      12.656   9.872  23.623  1.00  0.00           C  
ATOM   4669  C   THR A 297      13.373  10.366  22.373  1.00  0.00           C  
ATOM   4670  O   THR A 297      13.415   9.646  21.363  1.00  0.00           O  
ATOM   4671  CB  THR A 297      13.606   8.975  24.436  1.00  0.00           C  
ATOM   4672  OG1 THR A 297      14.837   9.670  24.675  1.00  0.00           O  
ATOM   4673  CG2 THR A 297      13.895   7.684  23.685  1.00  0.00           C  
ATOM   4674  H   THR A 297      11.280   8.844  22.306  1.00  0.00           H  
ATOM   4675  HA  THR A 297      12.396  10.734  24.238  1.00  0.00           H  
ATOM   4676  HB  THR A 297      13.148   8.735  25.396  1.00  0.00           H  
ATOM   4677  HG1 THR A 297      15.274   9.292  25.442  1.00  0.00           H  
ATOM   4678 1HG2 THR A 297      14.568   7.062  24.275  1.00  0.00           H  
ATOM   4679 2HG2 THR A 297      12.962   7.148  23.512  1.00  0.00           H  
ATOM   4680 3HG2 THR A 297      14.362   7.917  22.729  1.00  0.00           H  
ATOM   4681  N   TRP A 298      14.099  11.475  22.507  1.00  0.00           N  
ATOM   4682  CA  TRP A 298      14.990  11.954  21.425  1.00  0.00           C  
ATOM   4683  C   TRP A 298      16.012  10.878  21.056  1.00  0.00           C  
ATOM   4684  O   TRP A 298      16.460  10.864  19.896  1.00  0.00           O  
ATOM   4685  CB  TRP A 298      15.720  13.231  21.847  1.00  0.00           C  
ATOM   4686  CG  TRP A 298      14.878  14.466  21.738  1.00  0.00           C  
ATOM   4687  CD1 TRP A 298      14.288  15.143  22.762  1.00  0.00           C  
ATOM   4688  CD2 TRP A 298      14.527  15.182  20.529  1.00  0.00           C  
ATOM   4689  NE1 TRP A 298      13.596  16.225  22.277  1.00  0.00           N  
ATOM   4690  CE2 TRP A 298      13.732  16.265  20.913  1.00  0.00           C  
ATOM   4691  CE3 TRP A 298      14.820  14.993  19.172  1.00  0.00           C  
ATOM   4692  CZ2 TRP A 298      13.220  17.163  19.989  1.00  0.00           C  
ATOM   4693  CZ3 TRP A 298      14.308  15.894  18.247  1.00  0.00           C  
ATOM   4694  CH2 TRP A 298      13.529  16.951  18.645  1.00  0.00           C  
ATOM   4695  H   TRP A 298      14.041  12.002  23.367  1.00  0.00           H  
ATOM   4696  HA  TRP A 298      14.381  12.178  20.549  1.00  0.00           H  
ATOM   4697 1HB  TRP A 298      16.054  13.134  22.880  1.00  0.00           H  
ATOM   4698 2HB  TRP A 298      16.606  13.364  21.227  1.00  0.00           H  
ATOM   4699  HD1 TRP A 298      14.355  14.866  23.813  1.00  0.00           H  
ATOM   4700  HE1 TRP A 298      13.070  16.885  22.833  1.00  0.00           H  
ATOM   4701  HE3 TRP A 298      15.440  14.157  18.850  1.00  0.00           H  
ATOM   4702  HZ2 TRP A 298      12.599  18.009  20.286  1.00  0.00           H  
ATOM   4703  HZ3 TRP A 298      14.540  15.740  17.192  1.00  0.00           H  
ATOM   4704  HH2 TRP A 298      13.143  17.639  17.893  1.00  0.00           H  
ATOM   4705  N   ASP A 299      16.314   9.918  21.945  1.00  0.00           N  
ATOM   4706  CA  ASP A 299      17.374   8.900  21.670  1.00  0.00           C  
ATOM   4707  C   ASP A 299      17.021   8.006  20.477  1.00  0.00           C  
ATOM   4708  O   ASP A 299      17.931   7.342  19.978  1.00  0.00           O  
ATOM   4709  CB  ASP A 299      17.611   8.021  22.900  1.00  0.00           C  
ATOM   4710  CG  ASP A 299      18.330   8.756  24.023  1.00  0.00           C  
ATOM   4711  OD1 ASP A 299      18.864   9.810  23.771  1.00  0.00           O  
ATOM   4712  OD2 ASP A 299      18.339   8.256  25.123  1.00  0.00           O  
ATOM   4713  H   ASP A 299      15.814   9.882  22.821  1.00  0.00           H  
ATOM   4714  HA  ASP A 299      18.301   9.422  21.432  1.00  0.00           H  
ATOM   4715 1HB  ASP A 299      16.655   7.658  23.277  1.00  0.00           H  
ATOM   4716 2HB  ASP A 299      18.203   7.151  22.616  1.00  0.00           H  
ATOM   4717  N   GLU A 300      15.753   7.935  20.072  1.00  0.00           N  
ATOM   4718  CA  GLU A 300      15.304   7.149  18.894  1.00  0.00           C  
ATOM   4719  C   GLU A 300      15.803   7.819  17.598  1.00  0.00           C  
ATOM   4720  O   GLU A 300      15.869   7.113  16.571  1.00  0.00           O  
ATOM   4721  CB  GLU A 300      13.779   7.027  18.868  1.00  0.00           C  
ATOM   4722  CG  GLU A 300      13.206   6.077  19.910  1.00  0.00           C  
ATOM   4723  CD  GLU A 300      11.798   5.649  19.602  1.00  0.00           C  
ATOM   4724  OE1 GLU A 300      11.257   6.114  18.628  1.00  0.00           O  
ATOM   4725  OE2 GLU A 300      11.264   4.856  20.341  1.00  0.00           O  
ATOM   4726  H   GLU A 300      15.071   8.451  20.608  1.00  0.00           H  
ATOM   4727  HA  GLU A 300      15.729   6.147  18.964  1.00  0.00           H  
ATOM   4728 1HB  GLU A 300      13.332   8.008  19.029  1.00  0.00           H  
ATOM   4729 2HB  GLU A 300      13.458   6.678  17.886  1.00  0.00           H  
ATOM   4730 1HG  GLU A 300      13.839   5.191  19.966  1.00  0.00           H  
ATOM   4731 2HG  GLU A 300      13.227   6.566  20.883  1.00  0.00           H  
ATOM   4732  N   TRP A 301      16.101   9.121  17.602  1.00  0.00           N  
ATOM   4733  CA  TRP A 301      16.514   9.836  16.369  1.00  0.00           C  
ATOM   4734  C   TRP A 301      17.896   9.314  15.973  1.00  0.00           C  
ATOM   4735  O   TRP A 301      18.726   9.016  16.850  1.00  0.00           O  
ATOM   4736  CB  TRP A 301      16.562  11.350  16.583  1.00  0.00           C  
ATOM   4737  CG  TRP A 301      15.209  11.976  16.729  1.00  0.00           C  
ATOM   4738  CD1 TRP A 301      14.283  11.702  17.692  1.00  0.00           C  
ATOM   4739  CD2 TRP A 301      14.618  12.992  15.883  1.00  0.00           C  
ATOM   4740  NE1 TRP A 301      13.163  12.473  17.503  1.00  0.00           N  
ATOM   4741  CE2 TRP A 301      13.351  13.269  16.402  1.00  0.00           C  
ATOM   4742  CE3 TRP A 301      15.058  13.679  14.744  1.00  0.00           C  
ATOM   4743  CZ2 TRP A 301      12.509  14.205  15.822  1.00  0.00           C  
ATOM   4744  CZ3 TRP A 301      14.214  14.619  14.164  1.00  0.00           C  
ATOM   4745  CH2 TRP A 301      12.973  14.875  14.690  1.00  0.00           C  
ATOM   4746  H   TRP A 301      16.040   9.632  18.470  1.00  0.00           H  
ATOM   4747  HA  TRP A 301      15.784   9.628  15.587  1.00  0.00           H  
ATOM   4748 1HB  TRP A 301      17.142  11.573  17.479  1.00  0.00           H  
ATOM   4749 2HB  TRP A 301      17.068  11.820  15.740  1.00  0.00           H  
ATOM   4750  HD1 TRP A 301      14.414  10.978  18.493  1.00  0.00           H  
ATOM   4751  HE1 TRP A 301      12.334  12.456  18.080  1.00  0.00           H  
ATOM   4752  HE3 TRP A 301      16.043  13.482  14.324  1.00  0.00           H  
ATOM   4753  HZ2 TRP A 301      11.519  14.422  16.225  1.00  0.00           H  
ATOM   4754  HZ3 TRP A 301      14.563  15.148  13.277  1.00  0.00           H  
ATOM   4755  HH2 TRP A 301      12.337  15.618  14.209  1.00  0.00           H  
ATOM   4756  N   PRO A 302      18.258   9.175  14.677  1.00  0.00           N  
ATOM   4757  CA  PRO A 302      19.612   8.750  14.341  1.00  0.00           C  
ATOM   4758  C   PRO A 302      20.729   9.553  15.019  1.00  0.00           C  
ATOM   4759  O   PRO A 302      20.575  10.757  15.258  1.00  0.00           O  
ATOM   4760  CB  PRO A 302      19.636   8.947  12.822  1.00  0.00           C  
ATOM   4761  CG  PRO A 302      18.219   8.750  12.406  1.00  0.00           C  
ATOM   4762  CD  PRO A 302      17.413   9.394  13.502  1.00  0.00           C  
ATOM   4763  HA  PRO A 302      19.736   7.691  14.612  1.00  0.00           H  
ATOM   4764 1HB  PRO A 302      20.017   9.949  12.578  1.00  0.00           H  
ATOM   4765 2HB  PRO A 302      20.322   8.222  12.360  1.00  0.00           H  
ATOM   4766 1HG  PRO A 302      18.044   9.213  11.423  1.00  0.00           H  
ATOM   4767 2HG  PRO A 302      18.000   7.677  12.295  1.00  0.00           H  
ATOM   4768 1HD  PRO A 302      17.284  10.464  13.282  1.00  0.00           H  
ATOM   4769 2HD  PRO A 302      16.437   8.894  13.584  1.00  0.00           H  
ATOM   4770  N   GLU A 303      21.857   8.895  15.339  1.00  0.00           N  
ATOM   4771  CA  GLU A 303      22.941   9.535  16.126  1.00  0.00           C  
ATOM   4772  C   GLU A 303      23.287  10.928  15.573  1.00  0.00           C  
ATOM   4773  O   GLU A 303      23.445  11.851  16.348  1.00  0.00           O  
ATOM   4774  CB  GLU A 303      24.194   8.657  16.128  1.00  0.00           C  
ATOM   4775  CG  GLU A 303      25.313   9.160  17.029  1.00  0.00           C  
ATOM   4776  CD  GLU A 303      24.941   9.148  18.486  1.00  0.00           C  
ATOM   4777  OE1 GLU A 303      23.904   8.622  18.810  1.00  0.00           O  
ATOM   4778  OE2 GLU A 303      25.696   9.665  19.275  1.00  0.00           O  
ATOM   4779  H   GLU A 303      21.968   7.938  15.035  1.00  0.00           H  
ATOM   4780  HA  GLU A 303      22.599   9.654  17.154  1.00  0.00           H  
ATOM   4781 1HB  GLU A 303      23.932   7.650  16.451  1.00  0.00           H  
ATOM   4782 2HB  GLU A 303      24.589   8.584  15.115  1.00  0.00           H  
ATOM   4783 1HG  GLU A 303      26.191   8.532  16.885  1.00  0.00           H  
ATOM   4784 2HG  GLU A 303      25.574  10.175  16.735  1.00  0.00           H  
ATOM   4785  N   PHE A 304      23.392  11.105  14.262  1.00  0.00           N  
ATOM   4786  CA  PHE A 304      23.739  12.434  13.703  1.00  0.00           C  
ATOM   4787  C   PHE A 304      22.648  13.444  14.048  1.00  0.00           C  
ATOM   4788  O   PHE A 304      23.024  14.664  14.051  1.00  0.00           O  
ATOM   4789  CB  PHE A 304      23.915  12.363  12.185  1.00  0.00           C  
ATOM   4790  CG  PHE A 304      22.633  12.132  11.436  1.00  0.00           C  
ATOM   4791  CD1 PHE A 304      21.766  13.182  11.176  1.00  0.00           C  
ATOM   4792  CD2 PHE A 304      22.292  10.863  10.992  1.00  0.00           C  
ATOM   4793  CE1 PHE A 304      20.586  12.970  10.488  1.00  0.00           C  
ATOM   4794  CE2 PHE A 304      21.114  10.649  10.303  1.00  0.00           C  
ATOM   4795  CZ  PHE A 304      20.260  11.704  10.051  1.00  0.00           C  
ATOM   4796  H   PHE A 304      23.237  10.331  13.632  1.00  0.00           H  
ATOM   4797  HA  PHE A 304      24.683  12.759  14.143  1.00  0.00           H  
ATOM   4798 1HB  PHE A 304      24.355  13.293  11.826  1.00  0.00           H  
ATOM   4799 2HB  PHE A 304      24.605  11.558  11.935  1.00  0.00           H  
ATOM   4800  HD1 PHE A 304      22.024  14.184  11.520  1.00  0.00           H  
ATOM   4801  HD2 PHE A 304      22.966  10.030  11.192  1.00  0.00           H  
ATOM   4802  HE1 PHE A 304      19.914  13.805  10.290  1.00  0.00           H  
ATOM   4803  HE2 PHE A 304      20.858   9.647   9.959  1.00  0.00           H  
ATOM   4804  HZ  PHE A 304      19.330  11.536   9.510  1.00  0.00           H  
ATOM   4805  N   ALA A 305      21.379  13.007  14.261  1.00  0.00           N  
ATOM   4806  CA  ALA A 305      20.264  13.924  14.615  1.00  0.00           C  
ATOM   4807  C   ALA A 305      20.088  14.018  16.131  1.00  0.00           C  
ATOM   4808  O   ALA A 305      19.683  15.094  16.653  1.00  0.00           O  
ATOM   4809  CB  ALA A 305      18.982  13.455  13.944  1.00  0.00           C  
ATOM   4810  H   ALA A 305      21.194  12.019  14.173  1.00  0.00           H  
ATOM   4811  HA  ALA A 305      20.511  14.918  14.242  1.00  0.00           H  
ATOM   4812 1HB  ALA A 305      18.166  14.129  14.206  1.00  0.00           H  
ATOM   4813 2HB  ALA A 305      19.116  13.452  12.863  1.00  0.00           H  
ATOM   4814 3HB  ALA A 305      18.742  12.448  14.282  1.00  0.00           H  
ATOM   4815  N   ARG A 306      20.367  12.949  16.861  1.00  0.00           N  
ATOM   4816  CA  ARG A 306      20.169  12.946  18.342  1.00  0.00           C  
ATOM   4817  C   ARG A 306      20.969  14.080  19.003  1.00  0.00           C  
ATOM   4818  O   ARG A 306      20.374  14.911  19.773  1.00  0.00           O  
ATOM   4819  CB  ARG A 306      20.596  11.617  18.946  1.00  0.00           C  
ATOM   4820  CG  ARG A 306      20.425  11.515  20.454  1.00  0.00           C  
ATOM   4821  CD  ARG A 306      21.008  10.258  20.990  1.00  0.00           C  
ATOM   4822  NE  ARG A 306      22.460  10.253  20.900  1.00  0.00           N  
ATOM   4823  CZ  ARG A 306      23.280  10.942  21.716  1.00  0.00           C  
ATOM   4824  NH1 ARG A 306      22.777  11.687  22.676  1.00  0.00           N  
ATOM   4825  NH2 ARG A 306      24.589  10.871  21.552  1.00  0.00           N  
ATOM   4826  H   ARG A 306      20.722  12.119  16.410  1.00  0.00           H  
ATOM   4827  HA  ARG A 306      19.108  13.093  18.549  1.00  0.00           H  
ATOM   4828 1HB  ARG A 306      20.019  10.810  18.495  1.00  0.00           H  
ATOM   4829 2HB  ARG A 306      21.647  11.434  18.720  1.00  0.00           H  
ATOM   4830 1HG  ARG A 306      20.926  12.357  20.934  1.00  0.00           H  
ATOM   4831 2HG  ARG A 306      19.363  11.534  20.702  1.00  0.00           H  
ATOM   4832 1HD  ARG A 306      20.732  10.147  22.037  1.00  0.00           H  
ATOM   4833 2HD  ARG A 306      20.629   9.410  20.422  1.00  0.00           H  
ATOM   4834  HE  ARG A 306      22.884   9.691  20.173  1.00  0.00           H  
ATOM   4835 1HH1 ARG A 306      21.776  11.742  22.802  1.00  0.00           H  
ATOM   4836 2HH1 ARG A 306      23.392  12.204  23.288  1.00  0.00           H  
ATOM   4837 1HH2 ARG A 306      24.976  10.298  20.814  1.00  0.00           H  
ATOM   4838 2HH2 ARG A 306      25.203  11.387  22.164  1.00  0.00           H  
ATOM   4839  N   GLU A 307      22.282  14.135  18.789  1.00  0.00           N  
ATOM   4840  CA  GLU A 307      23.106  15.198  19.421  1.00  0.00           C  
ATOM   4841  C   GLU A 307      22.656  16.575  18.903  1.00  0.00           C  
ATOM   4842  O   GLU A 307      22.661  17.559  19.666  1.00  0.00           O  
ATOM   4843  CB  GLU A 307      24.593  14.987  19.131  1.00  0.00           C  
ATOM   4844  CG  GLU A 307      25.214  13.801  19.853  1.00  0.00           C  
ATOM   4845  CD  GLU A 307      26.696  13.689  19.628  1.00  0.00           C  
ATOM   4846  OE1 GLU A 307      27.210  14.414  18.812  1.00  0.00           O  
ATOM   4847  OE2 GLU A 307      27.315  12.876  20.274  1.00  0.00           O  
ATOM   4848  H   GLU A 307      22.730  13.454  18.194  1.00  0.00           H  
ATOM   4849  HA  GLU A 307      22.958  15.154  20.501  1.00  0.00           H  
ATOM   4850 1HB  GLU A 307      24.738  14.840  18.060  1.00  0.00           H  
ATOM   4851 2HB  GLU A 307      25.149  15.881  19.415  1.00  0.00           H  
ATOM   4852 1HG  GLU A 307      25.027  13.902  20.922  1.00  0.00           H  
ATOM   4853 2HG  GLU A 307      24.729  12.887  19.512  1.00  0.00           H  
ATOM   4854  N   THR A 308      22.306  16.651  17.640  1.00  0.00           N  
ATOM   4855  CA  THR A 308      21.915  17.928  16.990  1.00  0.00           C  
ATOM   4856  C   THR A 308      20.668  18.504  17.675  1.00  0.00           C  
ATOM   4857  O   THR A 308      20.717  19.708  18.050  1.00  0.00           O  
ATOM   4858  CB  THR A 308      21.641  17.740  15.487  1.00  0.00           C  
ATOM   4859  OG1 THR A 308      22.838  17.301  14.831  1.00  0.00           O  
ATOM   4860  CG2 THR A 308      21.174  19.046  14.862  1.00  0.00           C  
ATOM   4861  H   THR A 308      22.308  15.802  17.095  1.00  0.00           H  
ATOM   4862  HA  THR A 308      22.736  18.637  17.098  1.00  0.00           H  
ATOM   4863  HB  THR A 308      20.869  16.982  15.349  1.00  0.00           H  
ATOM   4864  HG1 THR A 308      22.750  16.375  14.592  1.00  0.00           H  
ATOM   4865 1HG2 THR A 308      20.985  18.894  13.799  1.00  0.00           H  
ATOM   4866 2HG2 THR A 308      20.258  19.376  15.350  1.00  0.00           H  
ATOM   4867 3HG2 THR A 308      21.946  19.805  14.987  1.00  0.00           H  
ATOM   4868  N   PHE A 309      19.607  17.703  17.876  1.00  0.00           N  
ATOM   4869  CA  PHE A 309      18.356  18.282  18.422  1.00  0.00           C  
ATOM   4870  C   PHE A 309      18.430  18.368  19.938  1.00  0.00           C  
ATOM   4871  O   PHE A 309      17.916  19.322  20.500  1.00  0.00           O  
ATOM   4872  CB  PHE A 309      17.141  17.446  18.018  1.00  0.00           C  
ATOM   4873  CG  PHE A 309      16.722  17.638  16.588  1.00  0.00           C  
ATOM   4874  CD1 PHE A 309      17.056  16.702  15.620  1.00  0.00           C  
ATOM   4875  CD2 PHE A 309      15.993  18.754  16.207  1.00  0.00           C  
ATOM   4876  CE1 PHE A 309      16.672  16.877  14.304  1.00  0.00           C  
ATOM   4877  CE2 PHE A 309      15.606  18.932  14.893  1.00  0.00           C  
ATOM   4878  CZ  PHE A 309      15.946  17.992  13.941  1.00  0.00           C  
ATOM   4879  H   PHE A 309      19.641  16.716  17.662  1.00  0.00           H  
ATOM   4880  HA  PHE A 309      18.233  19.287  18.015  1.00  0.00           H  
ATOM   4881 1HB  PHE A 309      17.359  16.390  18.169  1.00  0.00           H  
ATOM   4882 2HB  PHE A 309      16.296  17.700  18.656  1.00  0.00           H  
ATOM   4883  HD1 PHE A 309      17.629  15.820  15.908  1.00  0.00           H  
ATOM   4884  HD2 PHE A 309      15.724  19.497  16.959  1.00  0.00           H  
ATOM   4885  HE1 PHE A 309      16.942  16.134  13.555  1.00  0.00           H  
ATOM   4886  HE2 PHE A 309      15.032  19.813  14.607  1.00  0.00           H  
ATOM   4887  HZ  PHE A 309      15.643  18.131  12.904  1.00  0.00           H  
ATOM   4888  N   GLN A 310      19.128  17.418  20.570  1.00  0.00           N  
ATOM   4889  CA  GLN A 310      19.259  17.473  22.053  1.00  0.00           C  
ATOM   4890  C   GLN A 310      20.120  18.681  22.450  1.00  0.00           C  
ATOM   4891  O   GLN A 310      19.992  19.161  23.624  1.00  0.00           O  
ATOM   4892  CB  GLN A 310      19.876  16.185  22.604  1.00  0.00           C  
ATOM   4893  CG  GLN A 310      18.958  14.976  22.536  1.00  0.00           C  
ATOM   4894  CD  GLN A 310      19.632  13.708  23.024  1.00  0.00           C  
ATOM   4895  OE1 GLN A 310      20.862  13.600  23.015  1.00  0.00           O  
ATOM   4896  NE2 GLN A 310      18.831  12.740  23.452  1.00  0.00           N  
ATOM   4897  H   GLN A 310      19.570  16.664  20.066  1.00  0.00           H  
ATOM   4898  HA  GLN A 310      18.264  17.587  22.484  1.00  0.00           H  
ATOM   4899 1HB  GLN A 310      20.783  15.949  22.047  1.00  0.00           H  
ATOM   4900 2HB  GLN A 310      20.160  16.333  23.645  1.00  0.00           H  
ATOM   4901 1HG  GLN A 310      18.084  15.161  23.161  1.00  0.00           H  
ATOM   4902 2HG  GLN A 310      18.650  14.824  21.501  1.00  0.00           H  
ATOM   4903 1HE2 GLN A 310      19.219  11.880  23.786  1.00  0.00           H  
ATOM   4904 2HE2 GLN A 310      17.839  12.870  23.442  1.00  0.00           H  
ATOM   4905  N   ALA A 311      20.935  19.192  21.519  1.00  0.00           N  
ATOM   4906  CA  ALA A 311      21.736  20.418  21.762  1.00  0.00           C  
ATOM   4907  C   ALA A 311      20.889  21.684  21.585  1.00  0.00           C  
ATOM   4908  O   ALA A 311      21.361  22.784  21.884  1.00  0.00           O  
ATOM   4909  CB  ALA A 311      22.935  20.470  20.853  1.00  0.00           C  
ATOM   4910  H   ALA A 311      21.005  18.728  20.625  1.00  0.00           H  
ATOM   4911  HA  ALA A 311      22.088  20.393  22.794  1.00  0.00           H  
ATOM   4912 1HB  ALA A 311      23.504  21.378  21.053  1.00  0.00           H  
ATOM   4913 2HB  ALA A 311      23.567  19.599  21.033  1.00  0.00           H  
ATOM   4914 3HB  ALA A 311      22.605  20.470  19.815  1.00  0.00           H  
ATOM   4915  N   PHE A 312      19.638  21.533  21.145  1.00  0.00           N  
ATOM   4916  CA  PHE A 312      18.743  22.680  20.901  1.00  0.00           C  
ATOM   4917  C   PHE A 312      17.845  22.950  22.095  1.00  0.00           C  
ATOM   4918  O   PHE A 312      16.890  23.703  21.958  1.00  0.00           O  
ATOM   4919  CB  PHE A 312      17.877  22.437  19.664  1.00  0.00           C  
ATOM   4920  CG  PHE A 312      18.643  22.472  18.372  1.00  0.00           C  
ATOM   4921  CD1 PHE A 312      19.867  23.120  18.292  1.00  0.00           C  
ATOM   4922  CD2 PHE A 312      18.141  21.860  17.234  1.00  0.00           C  
ATOM   4923  CE1 PHE A 312      20.573  23.153  17.104  1.00  0.00           C  
ATOM   4924  CE2 PHE A 312      18.844  21.891  16.045  1.00  0.00           C  
ATOM   4925  CZ  PHE A 312      20.062  22.539  15.981  1.00  0.00           C  
ATOM   4926  H   PHE A 312      19.297  20.597  20.974  1.00  0.00           H  
ATOM   4927  HA  PHE A 312      19.356  23.566  20.727  1.00  0.00           H  
ATOM   4928 1HB  PHE A 312      17.392  21.465  19.745  1.00  0.00           H  
ATOM   4929 2HB  PHE A 312      17.093  23.191  19.615  1.00  0.00           H
[truncated: 45,363 more chars]
