# Supplementary material for: Improving split‐HaloTag through computational protein engineering
Source: Protein Sci. 2025 Apr 18;34(5):e70123. doi: 10.1002/pro.70123 (PMC12006747; doi:10.1002/pro.70123)
Supplement: Supplementary file 1 — Data S1. Supporting Information [file PRO-34-e70123-s001.zip › Structures_rev/Structure_02.pdb]

HEADER                                            21-APR-22   XXXX              
EXPDTA    THEORETICAL MODEL                                                     
REMARK 220                                                                      
REMARK 220 EXPERIMENTAL DETAILS                                                 
REMARK 220  EXPERIMENT TYPE                : THEORETICAL MODELLING              
REMARK 220  DATE OF DATA COLLECTION        : 21-APR-22                          
REMARK 220                                                                      
REMARK 220 REMARK: MODEL GENERATED BY ROSETTA                                   
REMARK 220  VERSION 2021.36+release.57ac713                                     
ATOM      1  N   GLY A   1      17.300  26.144  27.460  1.00  0.00           N  
ATOM      2  CA  GLY A   1      16.677  27.081  26.484  1.00  0.00           C  
ATOM      3  C   GLY A   1      17.718  27.954  25.802  1.00  0.00           C  
ATOM      4  O   GLY A   1      18.095  27.642  24.656  1.00  0.00           O  
ATOM      5 1H   GLY A   1      16.589  25.587  27.889  1.00  0.00           H  
ATOM      6 2H   GLY A   1      17.948  25.549  26.984  1.00  0.00           H  
ATOM      7 3H   GLY A   1      17.782  26.666  28.163  1.00  0.00           H  
ATOM      8 1HA  GLY A   1      16.130  26.512  25.732  1.00  0.00           H  
ATOM      9 2HA  GLY A   1      15.953  27.713  26.998  1.00  0.00           H  
ATOM     10  N   ASP A   2      18.213  28.973  26.518  1.00  0.00           N  
ATOM     11  CA  ASP A   2      19.158  30.016  26.030  1.00  0.00           C  
ATOM     12  C   ASP A   2      20.430  29.374  25.438  1.00  0.00           C  
ATOM     13  O   ASP A   2      20.854  29.942  24.430  1.00  0.00           O  
ATOM     14  CB  ASP A   2      19.544  30.971  27.162  1.00  0.00           C  
ATOM     15  CG  ASP A   2      18.402  31.888  27.579  1.00  0.00           C  
ATOM     16  OD1 ASP A   2      17.438  31.972  26.855  1.00  0.00           O  
ATOM     17  OD2 ASP A   2      18.504  32.496  28.617  1.00  0.00           O  
ATOM     18  H   ASP A   2      17.895  29.007  27.477  1.00  0.00           H  
ATOM     19  HA  ASP A   2      18.664  30.590  25.246  1.00  0.00           H  
ATOM     20 1HB  ASP A   2      19.863  30.395  28.031  1.00  0.00           H  
ATOM     21 2HB  ASP A   2      20.388  31.585  26.848  1.00  0.00           H  
ATOM     22  N   VAL A   3      21.038  28.333  26.045  1.00  0.00           N  
ATOM     23  CA  VAL A   3      22.272  27.664  25.496  1.00  0.00           C  
ATOM     24  C   VAL A   3      21.955  27.023  24.135  1.00  0.00           C  
ATOM     25  O   VAL A   3      22.733  27.211  23.172  1.00  0.00           O  
ATOM     26  CB  VAL A   3      22.791  26.578  26.458  1.00  0.00           C  
ATOM     27  CG1 VAL A   3      23.904  25.774  25.803  1.00  0.00           C  
ATOM     28  CG2 VAL A   3      23.276  27.219  27.749  1.00  0.00           C  
ATOM     29  H   VAL A   3      20.637  27.996  26.908  1.00  0.00           H  
ATOM     30  HA  VAL A   3      23.052  28.417  25.379  1.00  0.00           H  
ATOM     31  HB  VAL A   3      21.980  25.883  26.678  1.00  0.00           H  
ATOM     32 1HG1 VAL A   3      24.259  25.011  26.497  1.00  0.00           H  
ATOM     33 2HG1 VAL A   3      23.525  25.295  24.901  1.00  0.00           H  
ATOM     34 3HG1 VAL A   3      24.728  26.438  25.543  1.00  0.00           H  
ATOM     35 1HG2 VAL A   3      23.641  26.445  28.425  1.00  0.00           H  
ATOM     36 2HG2 VAL A   3      24.083  27.918  27.528  1.00  0.00           H  
ATOM     37 3HG2 VAL A   3      22.452  27.754  28.222  1.00  0.00           H  
ATOM     38  N   GLY A   4      20.876  26.248  24.031  1.00  0.00           N  
ATOM     39  CA  GLY A   4      20.552  25.680  22.704  1.00  0.00           C  
ATOM     40  C   GLY A   4      20.333  26.760  21.648  1.00  0.00           C  
ATOM     41  O   GLY A   4      20.721  26.552  20.482  1.00  0.00           O  
ATOM     42  H   GLY A   4      20.278  26.035  24.817  1.00  0.00           H  
ATOM     43 1HA  GLY A   4      21.360  25.024  22.381  1.00  0.00           H  
ATOM     44 2HA  GLY A   4      19.653  25.069  22.780  1.00  0.00           H  
ATOM     45  N   ARG A   5      19.703  27.877  21.979  1.00  0.00           N  
ATOM     46  CA  ARG A   5      19.475  28.981  21.008  1.00  0.00           C  
ATOM     47  C   ARG A   5      20.829  29.514  20.525  1.00  0.00           C  
ATOM     48  O   ARG A   5      20.979  29.758  19.321  1.00  0.00           O  
ATOM     49  CB  ARG A   5      18.674  30.115  21.632  1.00  0.00           C  
ATOM     50  CG  ARG A   5      17.222  29.781  21.935  1.00  0.00           C  
ATOM     51  CD  ARG A   5      16.464  30.979  22.377  1.00  0.00           C  
ATOM     52  NE  ARG A   5      16.294  31.941  21.301  1.00  0.00           N  
ATOM     53  CZ  ARG A   5      15.363  31.847  20.331  1.00  0.00           C  
ATOM     54  NH1 ARG A   5      14.529  30.831  20.317  1.00  0.00           N  
ATOM     55  NH2 ARG A   5      15.289  32.777  19.394  1.00  0.00           N  
ATOM     56  H   ARG A   5      19.367  27.978  22.926  1.00  0.00           H  
ATOM     57  HA  ARG A   5      18.907  28.588  20.164  1.00  0.00           H  
ATOM     58 1HB  ARG A   5      19.144  30.420  22.565  1.00  0.00           H  
ATOM     59 2HB  ARG A   5      18.682  30.976  20.964  1.00  0.00           H  
ATOM     60 1HG  ARG A   5      16.745  29.385  21.038  1.00  0.00           H  
ATOM     61 2HG  ARG A   5      17.178  29.034  22.728  1.00  0.00           H  
ATOM     62 1HD  ARG A   5      15.476  30.676  22.724  1.00  0.00           H  
ATOM     63 2HD  ARG A   5      17.000  31.468  23.190  1.00  0.00           H  
ATOM     64  HE  ARG A   5      16.917  32.737  21.279  1.00  0.00           H  
ATOM     65 1HH1 ARG A   5      14.586  30.121  21.033  1.00  0.00           H  
ATOM     66 2HH1 ARG A   5      13.832  30.761  19.590  1.00  0.00           H  
ATOM     67 1HH2 ARG A   5      15.930  33.558  19.406  1.00  0.00           H  
ATOM     68 2HH2 ARG A   5      14.592  32.707  18.668  1.00  0.00           H  
ATOM     69  N   LYS A   6      21.822  29.641  21.399  1.00  0.00           N  
ATOM     70  CA  LYS A   6      23.134  30.183  20.975  1.00  0.00           C  
ATOM     71  C   LYS A   6      23.792  29.130  20.081  1.00  0.00           C  
ATOM     72  O   LYS A   6      24.303  29.494  19.008  1.00  0.00           O  
ATOM     73  CB  LYS A   6      24.027  30.517  22.171  1.00  0.00           C  
ATOM     74  CG  LYS A   6      23.498  31.637  23.057  1.00  0.00           C  
ATOM     75  CD  LYS A   6      23.422  32.953  22.298  1.00  0.00           C  
ATOM     76  CE  LYS A   6      24.799  33.580  22.136  1.00  0.00           C  
ATOM     77  NZ  LYS A   6      24.747  34.842  21.348  1.00  0.00           N  
ATOM     78  H   LYS A   6      21.691  29.368  22.362  1.00  0.00           H  
ATOM     79  HA  LYS A   6      22.963  31.104  20.416  1.00  0.00           H  
ATOM     80 1HB  LYS A   6      24.150  29.629  22.792  1.00  0.00           H  
ATOM     81 2HB  LYS A   6      25.016  30.809  21.817  1.00  0.00           H  
ATOM     82 1HG  LYS A   6      22.502  31.377  23.418  1.00  0.00           H  
ATOM     83 2HG  LYS A   6      24.155  31.762  23.918  1.00  0.00           H  
ATOM     84 1HD  LYS A   6      22.993  32.780  21.310  1.00  0.00           H  
ATOM     85 2HD  LYS A   6      22.779  33.648  22.838  1.00  0.00           H  
ATOM     86 1HE  LYS A   6      25.218  33.796  23.118  1.00  0.00           H  
ATOM     87 2HE  LYS A   6      25.461  32.878  21.630  1.00  0.00           H  
ATOM     88 1HZ  LYS A   6      25.678  35.225  21.264  1.00  0.00           H  
ATOM     89 2HZ  LYS A   6      24.377  34.650  20.428  1.00  0.00           H  
ATOM     90 3HZ  LYS A   6      24.151  35.508  21.818  1.00  0.00           H  
ATOM     91  N   LEU A   7      23.713  27.854  20.471  1.00  0.00           N  
ATOM     92  CA  LEU A   7      24.400  26.772  19.715  1.00  0.00           C  
ATOM     93  C   LEU A   7      23.808  26.746  18.300  1.00  0.00           C  
ATOM     94  O   LEU A   7      24.531  26.443  17.340  1.00  0.00           O  
ATOM     95  CB  LEU A   7      24.218  25.409  20.394  1.00  0.00           C  
ATOM     96  CG  LEU A   7      24.955  25.226  21.727  1.00  0.00           C  
ATOM     97  CD1 LEU A   7      24.518  23.918  22.374  1.00  0.00           C  
ATOM     98  CD2 LEU A   7      26.457  25.241  21.483  1.00  0.00           C  
ATOM     99  H   LEU A   7      23.177  27.616  21.293  1.00  0.00           H  
ATOM    100  HA  LEU A   7      25.466  26.996  19.684  1.00  0.00           H  
ATOM    101 1HB  LEU A   7      23.156  25.253  20.579  1.00  0.00           H  
ATOM    102 2HB  LEU A   7      24.565  24.632  19.714  1.00  0.00           H  
ATOM    103  HG  LEU A   7      24.689  26.038  22.404  1.00  0.00           H  
ATOM    104 1HD1 LEU A   7      25.042  23.788  23.321  1.00  0.00           H  
ATOM    105 2HD1 LEU A   7      23.444  23.943  22.555  1.00  0.00           H  
ATOM    106 3HD1 LEU A   7      24.757  23.088  21.711  1.00  0.00           H  
ATOM    107 1HD2 LEU A   7      26.981  25.111  22.430  1.00  0.00           H  
ATOM    108 2HD2 LEU A   7      26.723  24.428  20.807  1.00  0.00           H  
ATOM    109 3HD2 LEU A   7      26.743  26.193  21.037  1.00  0.00           H  
ATOM    110  N   ILE A   8      22.490  26.890  18.178  1.00  0.00           N  
ATOM    111  CA  ILE A   8      21.817  26.709  16.865  1.00  0.00           C  
ATOM    112  C   ILE A   8      21.812  28.013  16.075  1.00  0.00           C  
ATOM    113  O   ILE A   8      22.171  27.994  14.898  1.00  0.00           O  
ATOM    114  CB  ILE A   8      20.407  26.112  17.048  1.00  0.00           C  
ATOM    115  CG1 ILE A   8      20.465  24.704  17.638  1.00  0.00           C  
ATOM    116  CG2 ILE A   8      19.624  26.201  15.762  1.00  0.00           C  
ATOM    117  CD1 ILE A   8      19.115  24.118  18.015  1.00  0.00           C  
ATOM    118  H   ILE A   8      21.933  27.128  18.987  1.00  0.00           H  
ATOM    119  HA  ILE A   8      22.366  25.959  16.296  1.00  0.00           H  
ATOM    120  HB  ILE A   8      19.877  26.663  17.825  1.00  0.00           H  
ATOM    121 1HG1 ILE A   8      20.933  24.028  16.921  1.00  0.00           H  
ATOM    122 2HG1 ILE A   8      21.086  24.710  18.533  1.00  0.00           H  
ATOM    123 1HG2 ILE A   8      18.632  25.774  15.909  1.00  0.00           H  
ATOM    124 2HG2 ILE A   8      19.529  27.245  15.465  1.00  0.00           H  
ATOM    125 3HG2 ILE A   8      20.144  25.647  14.979  1.00  0.00           H  
ATOM    126 1HD1 ILE A   8      19.255  23.117  18.425  1.00  0.00           H  
ATOM    127 2HD1 ILE A   8      18.639  24.753  18.762  1.00  0.00           H  
ATOM    128 3HD1 ILE A   8      18.483  24.061  17.130  1.00  0.00           H  
ATOM    129  N   ILE A   9      21.396  29.122  16.678  1.00  0.00           N  
ATOM    130  CA  ILE A   9      21.144  30.351  15.898  1.00  0.00           C  
ATOM    131  C   ILE A   9      22.490  31.006  15.551  1.00  0.00           C  
ATOM    132  O   ILE A   9      22.681  31.425  14.385  1.00  0.00           O  
ATOM    133  CB  ILE A   9      20.260  31.344  16.673  1.00  0.00           C  
ATOM    134  CG1 ILE A   9      18.862  30.760  16.888  1.00  0.00           C  
ATOM    135  CG2 ILE A   9      20.179  32.672  15.936  1.00  0.00           C  
ATOM    136  CD1 ILE A   9      18.007  31.557  17.847  1.00  0.00           C  
ATOM    137  H   ILE A   9      21.248  29.134  17.677  1.00  0.00           H  
ATOM    138  HA  ILE A   9      20.622  30.078  14.981  1.00  0.00           H  
ATOM    139  HB  ILE A   9      20.685  31.514  17.662  1.00  0.00           H  
ATOM    140 1HG1 ILE A   9      18.341  30.704  15.932  1.00  0.00           H  
ATOM    141 2HG1 ILE A   9      18.947  29.743  17.272  1.00  0.00           H  
ATOM    142 1HG2 ILE A   9      19.550  33.362  16.497  1.00  0.00           H  
ATOM    143 2HG2 ILE A   9      21.178  33.093  15.834  1.00  0.00           H  
ATOM    144 3HG2 ILE A   9      19.749  32.513  14.947  1.00  0.00           H  
ATOM    145 1HD1 ILE A   9      17.032  31.080  17.947  1.00  0.00           H  
ATOM    146 2HD1 ILE A   9      18.494  31.595  18.822  1.00  0.00           H  
ATOM    147 3HD1 ILE A   9      17.878  32.568  17.465  1.00  0.00           H  
ATOM    148  N   ASP A  10      23.417  31.097  16.515  1.00  0.00           N  
ATOM    149  CA  ASP A  10      24.649  31.875  16.224  1.00  0.00           C  
ATOM    150  C   ASP A  10      25.733  30.925  15.741  1.00  0.00           C  
ATOM    151  O   ASP A  10      26.397  31.266  14.758  1.00  0.00           O  
ATOM    152  CB  ASP A  10      25.140  32.636  17.458  1.00  0.00           C  
ATOM    153  CG  ASP A  10      24.195  33.753  17.880  1.00  0.00           C  
ATOM    154  OD1 ASP A  10      23.874  34.577  17.057  1.00  0.00           O  
ATOM    155  OD2 ASP A  10      23.802  33.771  19.022  1.00  0.00           O  
ATOM    156  H   ASP A  10      23.312  30.662  17.420  1.00  0.00           H  
ATOM    157  HA  ASP A  10      24.423  32.604  15.444  1.00  0.00           H  
ATOM    158 1HB  ASP A  10      25.255  31.942  18.291  1.00  0.00           H  
ATOM    159 2HB  ASP A  10      26.120  33.068  17.254  1.00  0.00           H  
ATOM    160  N   GLN A  11      25.901  29.783  16.387  1.00  0.00           N  
ATOM    161  CA  GLN A  11      27.029  28.866  16.044  1.00  0.00           C  
ATOM    162  C   GLN A  11      26.655  27.912  14.918  1.00  0.00           C  
ATOM    163  O   GLN A  11      27.528  27.159  14.469  1.00  0.00           O  
ATOM    164  CB  GLN A  11      27.467  28.057  17.268  1.00  0.00           C  
ATOM    165  CG  GLN A  11      28.049  28.896  18.393  1.00  0.00           C  
ATOM    166  CD  GLN A  11      28.504  28.052  19.568  1.00  0.00           C  
ATOM    167  OE1 GLN A  11      29.020  26.945  19.393  1.00  0.00           O  
ATOM    168  NE2 GLN A  11      28.313  28.571  20.776  1.00  0.00           N  
ATOM    169  H   GLN A  11      25.261  29.521  17.123  1.00  0.00           H  
ATOM    170  HA  GLN A  11      27.874  29.468  15.708  1.00  0.00           H  
ATOM    171 1HB  GLN A  11      26.614  27.507  17.665  1.00  0.00           H  
ATOM    172 2HB  GLN A  11      28.218  27.326  16.970  1.00  0.00           H  
ATOM    173 1HG  GLN A  11      28.911  29.446  18.014  1.00  0.00           H  
ATOM    174 2HG  GLN A  11      27.288  29.592  18.745  1.00  0.00           H  
ATOM    175 1HE2 GLN A  11      28.593  28.060  21.590  1.00  0.00           H  
ATOM    176 2HE2 GLN A  11      27.891  29.472  20.873  1.00  0.00           H  
ATOM    177  N   ASN A  12      25.387  27.861  14.504  1.00  0.00           N  
ATOM    178  CA  ASN A  12      24.923  27.014  13.381  1.00  0.00           C  
ATOM    179  C   ASN A  12      25.223  25.541  13.651  1.00  0.00           C  
ATOM    180  O   ASN A  12      25.443  24.772  12.679  1.00  0.00           O  
ATOM    181  CB  ASN A  12      25.556  27.450  12.072  1.00  0.00           C  
ATOM    182  CG  ASN A  12      24.732  27.065  10.875  1.00  0.00           C  
ATOM    183  OD1 ASN A  12      23.499  27.012  10.946  1.00  0.00           O  
ATOM    184  ND2 ASN A  12      25.389  26.795   9.776  1.00  0.00           N  
ATOM    185  H   ASN A  12      24.718  28.439  14.994  1.00  0.00           H  
ATOM    186  HA  ASN A  12      23.840  27.119  13.291  1.00  0.00           H  
ATOM    187 1HB  ASN A  12      25.687  28.533  12.075  1.00  0.00           H  
ATOM    188 2HB  ASN A  12      26.544  27.001  11.978  1.00  0.00           H  
ATOM    189 1HD2 ASN A  12      24.893  26.532   8.948  1.00  0.00           H  
ATOM    190 2HD2 ASN A  12      26.387  26.850   9.764  1.00  0.00           H  
ATOM    191  N   VAL A  13      25.228  25.116  14.896  1.00  0.00           N  
ATOM    192  CA  VAL A  13      25.575  23.714  15.259  1.00  0.00           C  
ATOM    193  C   VAL A  13      24.603  22.732  14.625  1.00  0.00           C  
ATOM    194  O   VAL A  13      25.016  21.640  14.288  1.00  0.00           O  
ATOM    195  CB  VAL A  13      25.554  23.522  16.787  1.00  0.00           C  
ATOM    196  CG1 VAL A  13      25.631  22.044  17.139  1.00  0.00           C  
ATOM    197  CG2 VAL A  13      26.704  24.288  17.422  1.00  0.00           C  
ATOM    198  H   VAL A  13      24.987  25.769  15.628  1.00  0.00           H  
ATOM    199  HA  VAL A  13      26.582  23.503  14.899  1.00  0.00           H  
ATOM    200  HB  VAL A  13      24.608  23.896  17.178  1.00  0.00           H  
ATOM    201 1HG1 VAL A  13      25.615  21.926  18.223  1.00  0.00           H  
ATOM    202 2HG1 VAL A  13      24.779  21.521  16.705  1.00  0.00           H  
ATOM    203 3HG1 VAL A  13      26.556  21.624  16.743  1.00  0.00           H  
ATOM    204 1HG2 VAL A  13      26.683  24.148  18.502  1.00  0.00           H  
ATOM    205 2HG2 VAL A  13      27.650  23.918  17.026  1.00  0.00           H  
ATOM    206 3HG2 VAL A  13      26.606  25.349  17.191  1.00  0.00           H  
ATOM    207  N   PHE A  14      23.313  23.060  14.457  1.00  0.00           N  
ATOM    208  CA  PHE A  14      22.333  22.069  14.000  1.00  0.00           C  
ATOM    209  C   PHE A  14      22.638  21.692  12.553  1.00  0.00           C  
ATOM    210  O   PHE A  14      22.238  20.638  12.085  1.00  0.00           O  
ATOM    211  CB  PHE A  14      20.907  22.612  14.112  1.00  0.00           C  
ATOM    212  CG  PHE A  14      19.870  21.550  14.345  1.00  0.00           C  
ATOM    213  CD1 PHE A  14      19.510  21.184  15.633  1.00  0.00           C  
ATOM    214  CD2 PHE A  14      19.254  20.915  13.278  1.00  0.00           C  
ATOM    215  CE1 PHE A  14      18.556  20.206  15.849  1.00  0.00           C  
ATOM    216  CE2 PHE A  14      18.300  19.939  13.490  1.00  0.00           C  
ATOM    217  CZ  PHE A  14      17.951  19.584  14.778  1.00  0.00           C  
ATOM    218  H   PHE A  14      23.007  24.004  14.647  1.00  0.00           H  
ATOM    219  HA  PHE A  14      22.414  21.184  14.634  1.00  0.00           H  
ATOM    220 1HB  PHE A  14      20.853  23.326  14.933  1.00  0.00           H  
ATOM    221 2HB  PHE A  14      20.648  23.145  13.198  1.00  0.00           H  
ATOM    222  HD1 PHE A  14      19.987  21.676  16.481  1.00  0.00           H  
ATOM    223  HD2 PHE A  14      19.531  21.195  12.260  1.00  0.00           H  
ATOM    224  HE1 PHE A  14      18.282  19.928  16.866  1.00  0.00           H  
ATOM    225  HE2 PHE A  14      17.823  19.448  12.642  1.00  0.00           H  
ATOM    226  HZ  PHE A  14      17.201  18.813  14.947  1.00  0.00           H  
ATOM    227  N   ILE A  15      23.333  22.572  11.822  1.00  0.00           N  
ATOM    228  CA  ILE A  15      23.593  22.371  10.373  1.00  0.00           C  
ATOM    229  C   ILE A  15      25.002  21.846  10.178  1.00  0.00           C  
ATOM    230  O   ILE A  15      25.203  20.936   9.323  1.00  0.00           O  
ATOM    231  CB  ILE A  15      23.416  23.674   9.573  1.00  0.00           C  
ATOM    232  CG1 ILE A  15      21.998  24.223   9.753  1.00  0.00           C  
ATOM    233  CG2 ILE A  15      23.716  23.438   8.101  1.00  0.00           C  
ATOM    234  CD1 ILE A  15      20.912  23.256   9.340  1.00  0.00           C  
ATOM    235  H   ILE A  15      23.693  23.401  12.275  1.00  0.00           H  
ATOM    236  HA  ILE A  15      22.877  21.642   9.992  1.00  0.00           H  
ATOM    237  HB  ILE A  15      24.098  24.432   9.956  1.00  0.00           H  
ATOM    238 1HG1 ILE A  15      21.841  24.488  10.798  1.00  0.00           H  
ATOM    239 2HG1 ILE A  15      21.884  25.134   9.165  1.00  0.00           H  
ATOM    240 1HG2 ILE A  15      23.586  24.369   7.549  1.00  0.00           H  
ATOM    241 2HG2 ILE A  15      24.743  23.092   7.990  1.00  0.00           H  
ATOM    242 3HG2 ILE A  15      23.034  22.685   7.706  1.00  0.00           H  
ATOM    243 1HD1 ILE A  15      19.936  23.717   9.497  1.00  0.00           H  
ATOM    244 2HD1 ILE A  15      21.030  23.005   8.286  1.00  0.00           H  
ATOM    245 3HD1 ILE A  15      20.985  22.350   9.940  1.00  0.00           H  
ATOM    246  N   GLU A  16      25.960  22.424  10.895  1.00  0.00           N  
ATOM    247  CA  GLU A  16      27.350  21.925  10.805  1.00  0.00           C  
ATOM    248  C   GLU A  16      27.598  20.682  11.627  1.00  0.00           C  
ATOM    249  O   GLU A  16      28.461  19.883  11.180  1.00  0.00           O  
ATOM    250  CB  GLU A  16      28.333  23.012  11.247  1.00  0.00           C  
ATOM    251  CG  GLU A  16      28.293  24.277  10.402  1.00  0.00           C  
ATOM    252  CD  GLU A  16      28.476  24.008   8.935  1.00  0.00           C  
ATOM    253  OE1 GLU A  16      29.408  23.322   8.588  1.00  0.00           O  
ATOM    254  OE2 GLU A  16      27.685  24.490   8.159  1.00  0.00           O  
ATOM    255  H   GLU A  16      25.755  23.203  11.504  1.00  0.00           H  
ATOM    256  HA  GLU A  16      27.559  21.666   9.766  1.00  0.00           H  
ATOM    257 1HB  GLU A  16      28.126  23.292  12.280  1.00  0.00           H  
ATOM    258 2HB  GLU A  16      29.349  22.619  11.212  1.00  0.00           H  
ATOM    259 1HG  GLU A  16      27.332  24.772  10.552  1.00  0.00           H  
ATOM    260 2HG  GLU A  16      29.075  24.955  10.744  1.00  0.00           H  
ATOM    261  N   GLY A  17      26.899  20.454  12.725  1.00  0.00           N  
ATOM    262  CA  GLY A  17      27.064  19.248  13.548  1.00  0.00           C  
ATOM    263  C   GLY A  17      25.951  18.273  13.329  1.00  0.00           C  
ATOM    264  O   GLY A  17      26.177  17.226  12.802  1.00  0.00           O  
ATOM    265  H   GLY A  17      26.221  21.150  13.002  1.00  0.00           H  
ATOM    266 1HA  GLY A  17      28.016  18.772  13.309  1.00  0.00           H  
ATOM    267 2HA  GLY A  17      27.100  19.527  14.600  1.00  0.00           H  
ATOM    268  N   THR A  18      24.742  18.617  13.765  1.00  0.00           N  
ATOM    269  CA  THR A  18      23.663  17.626  13.841  1.00  0.00           C  
ATOM    270  C   THR A  18      23.325  17.072  12.454  1.00  0.00           C  
ATOM    271  O   THR A  18      23.163  15.869  12.316  1.00  0.00           O  
ATOM    272  CB  THR A  18      22.397  18.229  14.478  1.00  0.00           C  
ATOM    273  OG1 THR A  18      22.689  18.652  15.816  1.00  0.00           O  
ATOM    274  CG2 THR A  18      21.274  17.204  14.507  1.00  0.00           C  
ATOM    275  H   THR A  18      24.558  19.569  14.050  1.00  0.00           H  
ATOM    276  HA  THR A  18      23.998  16.796  14.464  1.00  0.00           H  
ATOM    277  HB  THR A  18      22.076  19.095  13.900  1.00  0.00           H  
ATOM    278  HG1 THR A  18      23.619  18.503  16.003  1.00  0.00           H  
ATOM    279 1HG2 THR A  18      20.388  17.648  14.961  1.00  0.00           H  
ATOM    280 2HG2 THR A  18      21.042  16.889  13.490  1.00  0.00           H  
ATOM    281 3HG2 THR A  18      21.586  16.340  15.092  1.00  0.00           H  
ATOM    282  N   LEU A  19      23.174  17.926  11.449  1.00  0.00           N  
ATOM    283  CA  LEU A  19      22.837  17.442  10.083  1.00  0.00           C  
ATOM    284  C   LEU A  19      23.779  16.332   9.626  1.00  0.00           C  
ATOM    285  O   LEU A  19      23.330  15.224   9.428  1.00  0.00           O  
ATOM    286  CB  LEU A  19      22.896  18.598   9.076  1.00  0.00           C  
ATOM    287  CG  LEU A  19      22.911  18.191   7.597  1.00  0.00           C  
ATOM    288  CD1 LEU A  19      21.561  17.599   7.218  1.00  0.00           C  
ATOM    289  CD2 LEU A  19      23.235  19.406   6.739  1.00  0.00           C  
ATOM    290  H   LEU A  19      23.285  18.917  11.605  1.00  0.00           H  
ATOM    291  HA  LEU A  19      21.824  17.044  10.097  1.00  0.00           H  
ATOM    292 1HB  LEU A  19      22.032  19.240   9.234  1.00  0.00           H  
ATOM    293 2HB  LEU A  19      23.797  19.181   9.268  1.00  0.00           H  
ATOM    294  HG  LEU A  19      23.668  17.423   7.438  1.00  0.00           H  
ATOM    295 1HD1 LEU A  19      21.571  17.310   6.167  1.00  0.00           H  
ATOM    296 2HD1 LEU A  19      21.363  16.721   7.833  1.00  0.00           H  
ATOM    297 3HD1 LEU A  19      20.780  18.340   7.382  1.00  0.00           H  
ATOM    298 1HD2 LEU A  19      23.247  19.116   5.688  1.00  0.00           H  
ATOM    299 2HD2 LEU A  19      22.478  20.174   6.896  1.00  0.00           H  
ATOM    300 3HD2 LEU A  19      24.213  19.798   7.018  1.00  0.00           H  
ATOM    301  N   PRO A  20      25.102  16.556   9.556  1.00  0.00           N  
ATOM    302  CA  PRO A  20      25.962  15.426   9.184  1.00  0.00           C  
ATOM    303  C   PRO A  20      26.129  14.368  10.280  1.00  0.00           C  
ATOM    304  O   PRO A  20      26.513  13.206   9.957  1.00  0.00           O  
ATOM    305  CB  PRO A  20      27.295  16.120   8.886  1.00  0.00           C  
ATOM    306  CG  PRO A  20      27.272  17.339   9.743  1.00  0.00           C  
ATOM    307  CD  PRO A  20      25.845  17.814   9.681  1.00  0.00           C  
ATOM    308  HA  PRO A  20      25.554  14.940   8.287  1.00  0.00           H  
ATOM    309 1HB  PRO A  20      28.131  15.447   9.124  1.00  0.00           H  
ATOM    310 2HB  PRO A  20      27.365  16.354   7.813  1.00  0.00           H  
ATOM    311 1HG  PRO A  20      27.592  17.091  10.766  1.00  0.00           H  
ATOM    312 2HG  PRO A  20      27.984  18.086   9.360  1.00  0.00           H  
ATOM    313 1HD  PRO A  20      25.595  18.347  10.610  1.00  0.00           H  
ATOM    314 2HD  PRO A  20      25.714  18.472   8.810  1.00  0.00           H  
ATOM    315  N   MET A  21      25.865  14.691  11.539  1.00  0.00           N  
ATOM    316  CA  MET A  21      25.945  13.735  12.698  1.00  0.00           C  
ATOM    317  C   MET A  21      25.044  12.527  12.442  1.00  0.00           C  
ATOM    318  O   MET A  21      25.322  11.417  12.931  1.00  0.00           O  
ATOM    319  CB  MET A  21      25.549  14.418  14.005  1.00  0.00           C  
ATOM    320  CG  MET A  21      25.657  13.531  15.237  1.00  0.00           C  
ATOM    321  SD  MET A  21      24.941  14.292  16.708  1.00  0.00           S  
ATOM    322  CE  MET A  21      23.193  14.089  16.377  1.00  0.00           C  
ATOM    323  H   MET A  21      25.591  15.648  11.709  1.00  0.00           H  
ATOM    324  HA  MET A  21      26.975  13.390  12.790  1.00  0.00           H  
ATOM    325 1HB  MET A  21      26.181  15.290  14.166  1.00  0.00           H  
ATOM    326 2HB  MET A  21      24.519  14.769  13.935  1.00  0.00           H  
ATOM    327 1HG  MET A  21      25.143  12.588  15.053  1.00  0.00           H  
ATOM    328 2HG  MET A  21      26.706  13.313  15.439  1.00  0.00           H  
ATOM    329 1HE  MET A  21      22.616  14.512  17.199  1.00  0.00           H  
ATOM    330 2HE  MET A  21      22.936  14.602  15.449  1.00  0.00           H  
ATOM    331 3HE  MET A  21      22.962  13.027  16.279  1.00  0.00           H  
ATOM    332  N   GLY A  22      23.897  12.732  11.823  1.00  0.00           N  
ATOM    333  CA  GLY A  22      22.928  11.671  11.567  1.00  0.00           C  
ATOM    334  C   GLY A  22      23.268  10.828  10.350  1.00  0.00           C  
ATOM    335  O   GLY A  22      22.438   9.991   9.969  1.00  0.00           O  
ATOM    336  H   GLY A  22      23.691  13.671  11.516  1.00  0.00           H  
ATOM    337 1HA  GLY A  22      22.866  11.017  12.436  1.00  0.00           H  
ATOM    338 2HA  GLY A  22      21.941  12.108  11.422  1.00  0.00           H  
ATOM    339  N   VAL A  23      24.418  11.057   9.739  1.00  0.00           N  
ATOM    340  CA  VAL A  23      24.854  10.327   8.523  1.00  0.00           C  
ATOM    341  C   VAL A  23      26.091   9.509   8.871  1.00  0.00           C  
ATOM    342  O   VAL A  23      27.004  10.061   9.521  1.00  0.00           O  
ATOM    343  CB  VAL A  23      25.181  11.297   7.371  1.00  0.00           C  
ATOM    344  CG1 VAL A  23      25.441  10.527   6.085  1.00  0.00           C  
ATOM    345  CG2 VAL A  23      24.039  12.285   7.187  1.00  0.00           C  
ATOM    346  H   VAL A  23      25.021  11.768  10.129  1.00  0.00           H  
ATOM    347  HA  VAL A  23      24.041   9.677   8.200  1.00  0.00           H  
ATOM    348  HB  VAL A  23      26.096  11.838   7.612  1.00  0.00           H  
ATOM    349 1HG1 VAL A  23      25.670  11.227   5.282  1.00  0.00           H  
ATOM    350 2HG1 VAL A  23      26.284   9.852   6.229  1.00  0.00           H  
ATOM    351 3HG1 VAL A  23      24.555   9.950   5.820  1.00  0.00           H  
ATOM    352 1HG2 VAL A  23      24.277  12.967   6.372  1.00  0.00           H  
ATOM    353 2HG2 VAL A  23      23.123  11.743   6.951  1.00  0.00           H  
ATOM    354 3HG2 VAL A  23      23.898  12.853   8.106  1.00  0.00           H  
ATOM    355  N   VAL A  24      26.115   8.259   8.414  1.00  0.00           N  
ATOM    356  CA  VAL A  24      27.302   7.405   8.694  1.00  0.00           C  
ATOM    357  C   VAL A  24      28.452   7.913   7.827  1.00  0.00           C  
ATOM    358  O   VAL A  24      29.541   8.217   8.350  1.00  0.00           O  
ATOM    359  CB  VAL A  24      27.023   5.923   8.379  1.00  0.00           C  
ATOM    360  CG1 VAL A  24      28.297   5.102   8.506  1.00  0.00           C  
ATOM    361  CG2 VAL A  24      25.943   5.390   9.309  1.00  0.00           C  
ATOM    362  H   VAL A  24      25.349   7.875   7.880  1.00  0.00           H  
ATOM    363  HA  VAL A  24      27.543   7.485   9.755  1.00  0.00           H  
ATOM    364  HB  VAL A  24      26.687   5.838   7.345  1.00  0.00           H  
ATOM    365 1HG1 VAL A  24      28.082   4.058   8.279  1.00  0.00           H  
ATOM    366 2HG1 VAL A  24      29.043   5.478   7.806  1.00  0.00           H  
ATOM    367 3HG1 VAL A  24      28.680   5.180   9.523  1.00  0.00           H  
ATOM    368 1HG2 VAL A  24      25.750   4.343   9.080  1.00  0.00           H  
ATOM    369 2HG2 VAL A  24      26.276   5.481  10.343  1.00  0.00           H  
ATOM    370 3HG2 VAL A  24      25.028   5.966   9.171  1.00  0.00           H  
ATOM    371  N   ARG A  25      28.230   8.070   6.528  1.00  0.00           N  
ATOM    372  CA  ARG A  25      29.228   8.610   5.578  1.00  0.00           C  
ATOM    373  C   ARG A  25      29.287  10.121   5.721  1.00  0.00           C  
ATOM    374  O   ARG A  25      28.355  10.773   6.187  1.00  0.00           O  
ATOM    375  CB  ARG A  25      28.883   8.250   4.140  1.00  0.00           C  
ATOM    376  CG  ARG A  25      27.693   8.998   3.561  1.00  0.00           C  
ATOM    377  CD  ARG A  25      27.521   8.720   2.113  1.00  0.00           C  
ATOM    378  NE  ARG A  25      26.305   9.320   1.586  1.00  0.00           N  
ATOM    379  CZ  ARG A  25      26.225  10.565   1.076  1.00  0.00           C  
ATOM    380  NH1 ARG A  25      27.295  11.327   1.032  1.00  0.00           N  
ATOM    381  NH2 ARG A  25      25.070  11.019   0.622  1.00  0.00           N  
ATOM    382  H   ARG A  25      27.318   7.802   6.184  1.00  0.00           H  
ATOM    383  HA  ARG A  25      30.200   8.174   5.812  1.00  0.00           H  
ATOM    384 1HB  ARG A  25      29.741   8.449   3.499  1.00  0.00           H  
ATOM    385 2HB  ARG A  25      28.666   7.183   4.074  1.00  0.00           H  
ATOM    386 1HG  ARG A  25      26.784   8.692   4.080  1.00  0.00           H  
ATOM    387 2HG  ARG A  25      27.840  10.071   3.690  1.00  0.00           H  
ATOM    388 1HD  ARG A  25      28.368   9.127   1.561  1.00  0.00           H  
ATOM    389 2HD  ARG A  25      27.467   7.644   1.953  1.00  0.00           H  
ATOM    390  HE  ARG A  25      25.461   8.763   1.603  1.00  0.00           H  
ATOM    391 1HH1 ARG A  25      28.177  10.980   1.380  1.00  0.00           H  
ATOM    392 2HH1 ARG A  25      27.234  12.260   0.650  1.00  0.00           H  
ATOM    393 1HH2 ARG A  25      24.247  10.433   0.656  1.00  0.00           H  
ATOM    394 2HH2 ARG A  25      25.010  11.951   0.240  1.00  0.00           H  
ATOM    395  N   PRO A  26      30.465  10.709   5.413  1.00  0.00           N  
ATOM    396  CA  PRO A  26      30.585  12.150   5.404  1.00  0.00           C  
ATOM    397  C   PRO A  26      29.756  12.735   4.267  1.00  0.00           C  
ATOM    398  O   PRO A  26      29.628  12.079   3.243  1.00  0.00           O  
ATOM    399  CB  PRO A  26      32.085  12.372   5.297  1.00  0.00           C  
ATOM    400  CG  PRO A  26      32.596  11.179   4.586  1.00  0.00           C  
ATOM    401  CD  PRO A  26      31.691  10.008   4.939  1.00  0.00           C  
ATOM    402  HA  PRO A  26      30.260  12.545   6.378  1.00  0.00           H  
ATOM    403 1HB  PRO A  26      32.289  13.306   4.754  1.00  0.00           H  
ATOM    404 2HB  PRO A  26      32.521  12.481   6.301  1.00  0.00           H  
ATOM    405 1HG  PRO A  26      32.602  11.358   3.500  1.00  0.00           H  
ATOM    406 2HG  PRO A  26      33.636  10.977   4.880  1.00  0.00           H  
ATOM    407 1HD  PRO A  26      31.520   9.392   4.044  1.00  0.00           H  
ATOM    408 2HD  PRO A  26      32.157   9.412   5.738  1.00  0.00           H  
ATOM    409  N   LEU A  27      29.227  13.924   4.487  1.00  0.00           N  
ATOM    410  CA  LEU A  27      28.507  14.591   3.391  1.00  0.00           C  
ATOM    411  C   LEU A  27      29.492  15.405   2.561  1.00  0.00           C  
ATOM    412  O   LEU A  27      30.494  15.912   3.133  1.00  0.00           O  
ATOM    413  CB  LEU A  27      27.402  15.504   3.937  1.00  0.00           C  
ATOM    414  CG  LEU A  27      26.258  14.796   4.674  1.00  0.00           C  
ATOM    415  CD1 LEU A  27      25.303  15.834   5.247  1.00  0.00           C  
ATOM    416  CD2 LEU A  27      25.538  13.860   3.715  1.00  0.00           C  
ATOM    417  H   LEU A  27      29.300  14.387   5.382  1.00  0.00           H  
ATOM    418  HA  LEU A  27      28.046  13.828   2.765  1.00  0.00           H  
ATOM    419 1HB  LEU A  27      27.850  16.217   4.627  1.00  0.00           H  
ATOM    420 2HB  LEU A  27      26.967  16.059   3.106  1.00  0.00           H  
ATOM    421  HG  LEU A  27      26.663  14.220   5.507  1.00  0.00           H  
ATOM    422 1HD1 LEU A  27      24.490  15.331   5.771  1.00  0.00           H  
ATOM    423 2HD1 LEU A  27      25.840  16.477   5.944  1.00  0.00           H  
ATOM    424 3HD1 LEU A  27      24.893  16.437   4.437  1.00  0.00           H  
ATOM    425 1HD2 LEU A  27      24.726  13.356   4.240  1.00  0.00           H  
ATOM    426 2HD2 LEU A  27      25.131  14.434   2.883  1.00  0.00           H  
ATOM    427 3HD2 LEU A  27      26.240  13.118   3.335  1.00  0.00           H  
ATOM    428  N   THR A  28      29.223  15.588   1.272  1.00  0.00           N  
ATOM    429  CA  THR A  28      30.098  16.364   0.365  1.00  0.00           C  
ATOM    430  C   THR A  28      29.852  17.848   0.591  1.00  0.00           C  
ATOM    431  O   THR A  28      28.813  18.245   1.151  1.00  0.00           O  
ATOM    432  CB  THR A  28      29.858  16.012  -1.114  1.00  0.00           C  
ATOM    433  OG1 THR A  28      28.498  16.306  -1.462  1.00  0.00           O  
ATOM    434  CG2 THR A  28      30.133  14.537  -1.365  1.00  0.00           C  
ATOM    435  H   THR A  28      28.378  15.172   0.905  1.00  0.00           H  
ATOM    436  HA  THR A  28      31.136  16.126   0.600  1.00  0.00           H  
ATOM    437  HB  THR A  28      30.517  16.610  -1.742  1.00  0.00           H  
ATOM    438  HG1 THR A  28      27.913  15.700  -1.002  1.00  0.00           H  
ATOM    439 1HG2 THR A  28      29.958  14.307  -2.415  1.00  0.00           H  
ATOM    440 2HG2 THR A  28      31.169  14.313  -1.111  1.00  0.00           H  
ATOM    441 3HG2 THR A  28      29.470  13.933  -0.746  1.00  0.00           H  
ATOM    442  N   GLU A  29      30.767  18.668   0.092  1.00  0.00           N  
ATOM    443  CA  GLU A  29      30.630  20.146   0.172  1.00  0.00           C  
ATOM    444  C   GLU A  29      29.367  20.556  -0.591  1.00  0.00           C  
ATOM    445  O   GLU A  29      28.658  21.486  -0.098  1.00  0.00           O  
ATOM    446  CB  GLU A  29      31.856  20.853  -0.409  1.00  0.00           C  
ATOM    447  CG  GLU A  29      33.121  20.708   0.424  1.00  0.00           C  
ATOM    448  CD  GLU A  29      34.320  21.353  -0.215  1.00  0.00           C  
ATOM    449  OE1 GLU A  29      34.211  21.786  -1.337  1.00  0.00           O  
ATOM    450  OE2 GLU A  29      35.346  21.410   0.419  1.00  0.00           O  
ATOM    451  H   GLU A  29      31.580  18.273  -0.355  1.00  0.00           H  
ATOM    452  HA  GLU A  29      30.541  20.429   1.221  1.00  0.00           H  
ATOM    453 1HB  GLU A  29      32.065  20.461  -1.406  1.00  0.00           H  
ATOM    454 2HB  GLU A  29      31.645  21.918  -0.516  1.00  0.00           H  
ATOM    455 1HG  GLU A  29      32.955  21.164   1.399  1.00  0.00           H  
ATOM    456 2HG  GLU A  29      33.322  19.649   0.578  1.00  0.00           H  
ATOM    457  N   VAL A  30      29.096  19.917  -1.727  1.00  0.00           N  
ATOM    458  CA  VAL A  30      27.893  20.254  -2.543  1.00  0.00           C  
ATOM    459  C   VAL A  30      26.638  19.930  -1.733  1.00  0.00           C  
ATOM    460  O   VAL A  30      25.734  20.800  -1.609  1.00  0.00           O  
ATOM    461  CB  VAL A  30      27.872  19.463  -3.864  1.00  0.00           C  
ATOM    462  CG1 VAL A  30      26.551  19.673  -4.590  1.00  0.00           C  
ATOM    463  CG2 VAL A  30      29.041  19.886  -4.740  1.00  0.00           C  
ATOM    464  H   VAL A  30      29.716  19.187  -2.044  1.00  0.00           H  
ATOM    465  HA  VAL A  30      27.926  21.318  -2.783  1.00  0.00           H  
ATOM    466  HB  VAL A  30      27.951  18.399  -3.641  1.00  0.00           H  
ATOM    467 1HG1 VAL A  30      26.553  19.106  -5.521  1.00  0.00           H  
ATOM    468 2HG1 VAL A  30      25.731  19.330  -3.959  1.00  0.00           H  
ATOM    469 3HG1 VAL A  30      26.422  20.732  -4.811  1.00  0.00           H  
ATOM    470 1HG2 VAL A  30      29.020  19.322  -5.672  1.00  0.00           H  
ATOM    471 2HG2 VAL A  30      28.966  20.951  -4.959  1.00  0.00           H  
ATOM    472 3HG2 VAL A  30      29.977  19.688  -4.218  1.00  0.00           H  
ATOM    473  N   GLU A  31      26.566  18.755  -1.127  1.00  0.00           N  
ATOM    474  CA  GLU A  31      25.380  18.385  -0.331  1.00  0.00           C  
ATOM    475  C   GLU A  31      25.247  19.335   0.861  1.00  0.00           C  
ATOM    476  O   GLU A  31      24.107  19.720   1.193  1.00  0.00           O  
ATOM    477  CB  GLU A  31      25.479  16.938   0.160  1.00  0.00           C  
ATOM    478  CG  GLU A  31      25.350  15.893  -0.939  1.00  0.00           C  
ATOM    479  CD  GLU A  31      25.806  14.528  -0.504  1.00  0.00           C  
ATOM    480  OE1 GLU A  31      26.868  14.431   0.065  1.00  0.00           O  
ATOM    481  OE2 GLU A  31      25.092  13.581  -0.739  1.00  0.00           O  
ATOM    482  H   GLU A  31      27.329  18.099  -1.208  1.00  0.00           H  
ATOM    483  HA  GLU A  31      24.496  18.476  -0.963  1.00  0.00           H  
ATOM    484 1HB  GLU A  31      26.437  16.787   0.656  1.00  0.00           H  
ATOM    485 2HB  GLU A  31      24.696  16.750   0.895  1.00  0.00           H  
ATOM    486 1HG  GLU A  31      24.307  15.833  -1.249  1.00  0.00           H  
ATOM    487 2HG  GLU A  31      25.938  16.210  -1.799  1.00  0.00           H  
ATOM    488  N   MET A  32      26.332  19.679   1.524  1.00  0.00           N  
ATOM    489  CA  MET A  32      26.215  20.601   2.678  1.00  0.00           C  
ATOM    490  C   MET A  32      25.695  21.953   2.204  1.00  0.00           C  
ATOM    491  O   MET A  32      24.882  22.585   2.905  1.00  0.00           O  
ATOM    492  CB  MET A  32      27.558  20.763   3.386  1.00  0.00           C  
ATOM    493  CG  MET A  32      28.008  19.539   4.171  1.00  0.00           C  
ATOM    494  SD  MET A  32      26.929  19.174   5.570  1.00  0.00           S  
ATOM    495  CE  MET A  32      27.265  20.576   6.631  1.00  0.00           C  
ATOM    496  H   MET A  32      27.243  19.328   1.266  1.00  0.00           H  
ATOM    497  HA  MET A  32      25.501  20.180   3.385  1.00  0.00           H  
ATOM    498 1HB  MET A  32      28.330  20.992   2.653  1.00  0.00           H  
ATOM    499 2HB  MET A  32      27.505  21.603   4.079  1.00  0.00           H  
ATOM    500 1HG  MET A  32      28.025  18.671   3.513  1.00  0.00           H  
ATOM    501 2HG  MET A  32      29.018  19.699   4.548  1.00  0.00           H  
ATOM    502 1HE  MET A  32      26.670  20.495   7.541  1.00  0.00           H  
ATOM    503 2HE  MET A  32      28.325  20.591   6.890  1.00  0.00           H  
ATOM    504 3HE  MET A  32      27.006  21.498   6.109  1.00  0.00           H  
ATOM    505  N   ASP A  33      26.209  22.472   1.091  1.00  0.00           N  
ATOM    506  CA  ASP A  33      25.773  23.800   0.629  1.00  0.00           C  
ATOM    507  C   ASP A  33      24.274  23.803   0.347  1.00  0.00           C  
ATOM    508  O   ASP A  33      23.586  24.802   0.709  1.00  0.00           O  
ATOM    509  CB  ASP A  33      26.580  24.235  -0.595  1.00  0.00           C  
ATOM    510  CG  ASP A  33      27.978  24.686  -0.224  1.00  0.00           C  
ATOM    511  OD1 ASP A  33      28.258  24.889   0.975  1.00  0.00           O  
ATOM    512  OD2 ASP A  33      28.760  24.907  -1.171  1.00  0.00           O  
ATOM    513  H   ASP A  33      26.900  21.966   0.554  1.00  0.00           H  
ATOM    514  HA  ASP A  33      25.983  24.526   1.415  1.00  0.00           H  
ATOM    515 1HB  ASP A  33      26.649  23.405  -1.299  1.00  0.00           H  
ATOM    516 2HB  ASP A  33      26.065  25.052  -1.101  1.00  0.00           H  
ATOM    517  N   HIS A  34      23.728  22.714  -0.183  1.00  0.00           N  
ATOM    518  CA  HIS A  34      22.274  22.667  -0.457  1.00  0.00           C  
ATOM    519  C   HIS A  34      21.505  22.718   0.875  1.00  0.00           C  
ATOM    520  O   HIS A  34      20.401  23.284   0.949  1.00  0.00           O  
ATOM    521  CB  HIS A  34      21.893  21.404  -1.236  1.00  0.00           C  
ATOM    522  CG  HIS A  34      22.205  21.482  -2.698  1.00  0.00           C  
ATOM    523  ND1 HIS A  34      21.566  22.360  -3.548  1.00  0.00           N  
ATOM    524  CD2 HIS A  34      23.084  20.791  -3.460  1.00  0.00           C  
ATOM    525  CE1 HIS A  34      22.042  22.206  -4.772  1.00  0.00           C  
ATOM    526  NE2 HIS A  34      22.963  21.261  -4.745  1.00  0.00           N  
ATOM    527  H   HIS A  34      24.297  21.908  -0.404  1.00  0.00           H  
ATOM    528  HA  HIS A  34      21.990  23.527  -1.062  1.00  0.00           H  
ATOM    529 1HB  HIS A  34      22.423  20.546  -0.819  1.00  0.00           H  
ATOM    530 2HB  HIS A  34      20.826  21.215  -1.124  1.00  0.00           H  
ATOM    531  HD2 HIS A  34      23.762  20.008  -3.119  1.00  0.00           H  
ATOM    532  HE1 HIS A  34      21.728  22.765  -5.653  1.00  0.00           H  
ATOM    533  HE2 HIS A  34      23.496  20.932  -5.538  1.00  0.00           H  
ATOM    534  N   TYR A  35      22.011  22.072   1.902  1.00  0.00           N  
ATOM    535  CA  TYR A  35      21.363  22.089   3.229  1.00  0.00           C  
ATOM    536  C   TYR A  35      21.622  23.397   3.954  1.00  0.00           C  
ATOM    537  O   TYR A  35      20.768  23.874   4.710  1.00  0.00           O  
ATOM    538  CB  TYR A  35      21.846  20.916   4.085  1.00  0.00           C  
ATOM    539  CG  TYR A  35      21.233  19.588   3.701  1.00  0.00           C  
ATOM    540  CD1 TYR A  35      22.044  18.550   3.266  1.00  0.00           C  
ATOM    541  CD2 TYR A  35      19.861  19.407   3.784  1.00  0.00           C  
ATOM    542  CE1 TYR A  35      21.485  17.336   2.916  1.00  0.00           C  
ATOM    543  CE2 TYR A  35      19.301  18.194   3.434  1.00  0.00           C  
ATOM    544  CZ  TYR A  35      20.108  17.161   3.001  1.00  0.00           C  
ATOM    545  OH  TYR A  35      19.551  15.952   2.652  1.00  0.00           O  
ATOM    546  H   TYR A  35      22.866  21.550   1.779  1.00  0.00           H  
ATOM    547  HA  TYR A  35      20.286  21.995   3.089  1.00  0.00           H  
ATOM    548 1HB  TYR A  35      22.930  20.828   4.003  1.00  0.00           H  
ATOM    549 2HB  TYR A  35      21.612  21.109   5.132  1.00  0.00           H  
ATOM    550  HD1 TYR A  35      23.123  18.692   3.201  1.00  0.00           H  
ATOM    551  HD2 TYR A  35      19.223  20.223   4.125  1.00  0.00           H  
ATOM    552  HE1 TYR A  35      22.122  16.521   2.574  1.00  0.00           H  
ATOM    553  HE2 TYR A  35      18.222  18.052   3.498  1.00  0.00           H  
ATOM    554  HH  TYR A  35      20.248  15.302   2.536  1.00  0.00           H  
ATOM    555  N   ARG A  36      22.789  24.028   3.723  1.00  0.00           N  
ATOM    556  CA  ARG A  36      23.115  25.320   4.395  1.00  0.00           C  
ATOM    557  C   ARG A  36      22.307  26.492   3.849  1.00  0.00           C  
ATOM    558  O   ARG A  36      21.833  27.314   4.659  1.00  0.00           O  
ATOM    559  CB  ARG A  36      24.599  25.659   4.186  1.00  0.00           C  
ATOM    560  CG  ARG A  36      25.570  24.820   4.983  1.00  0.00           C  
ATOM    561  CD  ARG A  36      26.969  25.019   4.482  1.00  0.00           C  
ATOM    562  NE  ARG A  36      27.948  24.327   5.302  1.00  0.00           N  
ATOM    563  CZ  ARG A  36      29.115  23.859   4.857  1.00  0.00           C  
ATOM    564  NH1 ARG A  36      29.463  23.952   3.593  1.00  0.00           N  
ATOM    565  NH2 ARG A  36      29.930  23.279   5.704  1.00  0.00           N  
ATOM    566  H   ARG A  36      23.458  23.624   3.084  1.00  0.00           H  
ATOM    567  HA  ARG A  36      22.887  25.225   5.457  1.00  0.00           H  
ATOM    568 1HB  ARG A  36      24.853  25.542   3.133  1.00  0.00           H  
ATOM    569 2HB  ARG A  36      24.775  26.702   4.450  1.00  0.00           H  
ATOM    570 1HG  ARG A  36      25.524  25.109   6.033  1.00  0.00           H  
ATOM    571 2HG  ARG A  36      25.305  23.766   4.885  1.00  0.00           H  
ATOM    572 1HD  ARG A  36      27.049  24.635   3.464  1.00  0.00           H  
ATOM    573 2HD  ARG A  36      27.211  26.081   4.489  1.00  0.00           H  
ATOM    574  HE  ARG A  36      27.730  24.191   6.280  1.00  0.00           H  
ATOM    575 1HH1 ARG A  36      28.840  24.389   2.928  1.00  0.00           H  
ATOM    576 2HH1 ARG A  36      30.353  23.588   3.286  1.00  0.00           H  
ATOM    577 1HH2 ARG A  36      29.669  23.193   6.677  1.00  0.00           H  
ATOM    578 2HH2 ARG A  36      30.816  22.919   5.385  1.00  0.00           H  
ATOM    579  N   GLU A  37      22.100  26.541   2.546  1.00  0.00           N  
ATOM    580  CA  GLU A  37      21.453  27.703   1.851  1.00  0.00           C  
ATOM    581  C   GLU A  37      20.269  28.248   2.666  1.00  0.00           C  
ATOM    582  O   GLU A  37      20.211  29.442   3.002  1.00  0.00           O  
ATOM    583  CB  GLU A  37      20.968  27.303   0.456  1.00  0.00           C  
ATOM    584  CG  GLU A  37      20.174  28.382  -0.267  1.00  0.00           C  
ATOM    585  CD  GLU A  37      19.748  27.968  -1.648  1.00  0.00           C  
ATOM    586  OE1 GLU A  37      20.140  26.910  -2.078  1.00  0.00           O  
ATOM    587  OE2 GLU A  37      19.028  28.710  -2.274  1.00  0.00           O  
ATOM    588  H   GLU A  37      22.397  25.744   2.001  1.00  0.00           H  
ATOM    589  HA  GLU A  37      22.192  28.498   1.745  1.00  0.00           H  
ATOM    590 1HB  GLU A  37      21.825  27.045  -0.167  1.00  0.00           H  
ATOM    591 2HB  GLU A  37      20.338  26.417   0.530  1.00  0.00           H  
ATOM    592 1HG  GLU A  37      19.286  28.619   0.319  1.00  0.00           H  
ATOM    593 2HG  GLU A  37      20.783  29.282  -0.335  1.00  0.00           H  
ATOM    594  N   PRO A  38      19.227  27.462   3.017  1.00  0.00           N  
ATOM    595  CA  PRO A  38      18.062  28.036   3.710  1.00  0.00           C  
ATOM    596  C   PRO A  38      18.331  28.567   5.105  1.00  0.00           C  
ATOM    597  O   PRO A  38      17.495  29.297   5.633  1.00  0.00           O  
ATOM    598  CB  PRO A  38      17.098  26.847   3.764  1.00  0.00           C  
ATOM    599  CG  PRO A  38      17.985  25.653   3.672  1.00  0.00           C  
ATOM    600  CD  PRO A  38      19.049  26.052   2.685  1.00  0.00           C  
ATOM    601  HA  PRO A  38      17.651  28.858   3.105  1.00  0.00           H  
ATOM    602 1HB  PRO A  38      16.516  26.876   4.696  1.00  0.00           H  
ATOM    603 2HB  PRO A  38      16.378  26.909   2.934  1.00  0.00           H  
ATOM    604 1HG  PRO A  38      18.395  25.407   4.662  1.00  0.00           H  
ATOM    605 2HG  PRO A  38      17.408  24.776   3.341  1.00  0.00           H  
ATOM    606 1HD  PRO A  38      19.959  25.461   2.868  1.00  0.00           H  
ATOM    607 2HD  PRO A  38      18.680  25.891   1.661  1.00  0.00           H  
ATOM    608  N   PHE A  39      19.463  28.202   5.700  1.00  0.00           N  
ATOM    609  CA  PHE A  39      19.783  28.592   7.079  1.00  0.00           C  
ATOM    610  C   PHE A  39      21.094  29.386   7.137  1.00  0.00           C  
ATOM    611  O   PHE A  39      21.705  29.485   8.201  1.00  0.00           O  
ATOM    612  CB  PHE A  39      19.889  27.356   7.974  1.00  0.00           C  
ATOM    613  CG  PHE A  39      18.626  26.544   8.039  1.00  0.00           C  
ATOM    614  CD1 PHE A  39      18.552  25.301   7.429  1.00  0.00           C  
ATOM    615  CD2 PHE A  39      17.511  27.022   8.710  1.00  0.00           C  
ATOM    616  CE1 PHE A  39      17.390  24.554   7.487  1.00  0.00           C  
ATOM    617  CE2 PHE A  39      16.349  26.277   8.771  1.00  0.00           C  
ATOM    618  CZ  PHE A  39      16.289  25.042   8.159  1.00  0.00           C  
ATOM    619  H   PHE A  39      20.124  27.639   5.184  1.00  0.00           H  
ATOM    620  HA  PHE A  39      18.979  29.226   7.455  1.00  0.00           H  
ATOM    621 1HB  PHE A  39      20.689  26.711   7.612  1.00  0.00           H  
ATOM    622 2HB  PHE A  39      20.149  27.661   8.987  1.00  0.00           H  
ATOM    623  HD1 PHE A  39      19.423  24.915   6.899  1.00  0.00           H  
ATOM    624  HD2 PHE A  39      17.558  27.999   9.193  1.00  0.00           H  
ATOM    625  HE1 PHE A  39      17.345  23.579   7.003  1.00  0.00           H  
ATOM    626  HE2 PHE A  39      15.480  26.664   9.302  1.00  0.00           H  
ATOM    627  HZ  PHE A  39      15.374  24.454   8.205  1.00  0.00           H  
ATOM    628  N   LEU A  40      21.494  29.993   6.019  1.00  0.00           N  
ATOM    629  CA  LEU A  40      22.702  30.848   6.034  1.00  0.00           C  
ATOM    630  C   LEU A  40      22.490  32.077   6.916  1.00  0.00           C  
ATOM    631  O   LEU A  40      23.447  32.472   7.601  1.00  0.00           O  
ATOM    632  CB  LEU A  40      23.063  31.294   4.611  1.00  0.00           C  
ATOM    633  CG  LEU A  40      23.585  30.192   3.680  1.00  0.00           C  
ATOM    634  CD1 LEU A  40      23.742  30.749   2.272  1.00  0.00           C  
ATOM    635  CD2 LEU A  40      24.911  29.666   4.210  1.00  0.00           C  
ATOM    636  H   LEU A  40      20.983  29.878   5.155  1.00  0.00           H  
ATOM    637  HA  LEU A  40      23.531  30.267   6.437  1.00  0.00           H  
ATOM    638 1HB  LEU A  40      22.178  31.727   4.148  1.00  0.00           H  
ATOM    639 2HB  LEU A  40      23.830  32.067   4.673  1.00  0.00           H  
ATOM    640  HG  LEU A  40      22.862  29.378   3.639  1.00  0.00           H  
ATOM    641 1HD1 LEU A  40      24.113  29.966   1.610  1.00  0.00           H  
ATOM    642 2HD1 LEU A  40      22.775  31.101   1.910  1.00  0.00           H  
ATOM    643 3HD1 LEU A  40      24.449  31.578   2.284  1.00  0.00           H  
ATOM    644 1HD2 LEU A  40      25.281  28.882   3.549  1.00  0.00           H  
ATOM    645 2HD2 LEU A  40      25.635  30.479   4.251  1.00  0.00           H  
ATOM    646 3HD2 LEU A  40      24.766  29.258   5.211  1.00  0.00           H  
ATOM    647  N   ASN A  41      21.293  32.633   6.912  1.00  0.00           N  
ATOM    648  CA  ASN A  41      20.956  33.818   7.737  1.00  0.00           C  
ATOM    649  C   ASN A  41      20.489  33.377   9.122  1.00  0.00           C  
ATOM    650  O   ASN A  41      19.502  32.646   9.225  1.00  0.00           O  
ATOM    651  CB  ASN A  41      19.897  34.672   7.066  1.00  0.00           C  
ATOM    652  CG  ASN A  41      19.727  36.010   7.731  1.00  0.00           C  
ATOM    653  OD1 ASN A  41      19.808  36.121   8.959  1.00  0.00           O  
ATOM    654  ND2 ASN A  41      19.492  37.028   6.942  1.00  0.00           N  
ATOM    655  H   ASN A  41      20.584  32.228   6.319  1.00  0.00           H  
ATOM    656  HA  ASN A  41      21.856  34.422   7.860  1.00  0.00           H  
ATOM    657 1HB  ASN A  41      20.166  34.831   6.020  1.00  0.00           H  
ATOM    658 2HB  ASN A  41      18.941  34.148   7.082  1.00  0.00           H  
ATOM    659 1HD2 ASN A  41      19.371  37.943   7.329  1.00  0.00           H  
ATOM    660 2HD2 ASN A  41      19.435  36.892   5.954  1.00  0.00           H  
ATOM    661  N   PRO A  42      21.167  33.791  10.214  1.00  0.00           N  
ATOM    662  CA  PRO A  42      20.784  33.348  11.558  1.00  0.00           C  
ATOM    663  C   PRO A  42      19.308  33.516  11.922  1.00  0.00           C  
ATOM    664  O   PRO A  42      18.824  32.619  12.644  1.00  0.00           O  
ATOM    665  CB  PRO A  42      21.656  34.195  12.492  1.00  0.00           C  
ATOM    666  CG  PRO A  42      22.905  34.442  11.681  1.00  0.00           C  
ATOM    667  CD  PRO A  42      22.415  34.625  10.265  1.00  0.00           C  
ATOM    668  HA  PRO A  42      21.038  32.284  11.675  1.00  0.00           H  
ATOM    669 1HB  PRO A  42      21.128  35.120  12.767  1.00  0.00           H  
ATOM    670 2HB  PRO A  42      21.849  33.646  13.427  1.00  0.00           H  
ATOM    671 1HG  PRO A  42      23.435  35.328  12.060  1.00  0.00           H  
ATOM    672 2HG  PRO A  42      23.596  33.592  11.778  1.00  0.00           H  
ATOM    673 1HD  PRO A  42      22.190  35.687  10.090  1.00  0.00           H  
ATOM    674 2HD  PRO A  42      23.183  34.270   9.563  1.00  0.00           H  
ATOM    675  N   VAL A  43      18.624  34.498  11.344  1.00  0.00           N  
ATOM    676  CA  VAL A  43      17.217  34.806  11.726  1.00  0.00           C  
ATOM    677  C   VAL A  43      16.340  33.663  11.248  1.00  0.00           C  
ATOM    678  O   VAL A  43      15.271  33.541  11.805  1.00  0.00           O  
ATOM    679  CB  VAL A  43      16.731  36.126  11.099  1.00  0.00           C  
ATOM    680  CG1 VAL A  43      17.693  37.258  11.430  1.00  0.00           C  
ATOM    681  CG2 VAL A  43      16.588  35.963   9.594  1.00  0.00           C  
ATOM    682  H   VAL A  43      19.069  35.049  10.625  1.00  0.00           H  
ATOM    683  HA  VAL A  43      17.167  34.908  12.811  1.00  0.00           H  
ATOM    684  HB  VAL A  43      15.765  36.389  11.531  1.00  0.00           H  
ATOM    685 1HG1 VAL A  43      17.335  38.184  10.980  1.00  0.00           H  
ATOM    686 2HG1 VAL A  43      17.752  37.380  12.512  1.00  0.00           H  
ATOM    687 3HG1 VAL A  43      18.681  37.022  11.036  1.00  0.00           H  
ATOM    688 1HG2 VAL A  43      16.244  36.900   9.157  1.00  0.00           H  
ATOM    689 2HG2 VAL A  43      17.553  35.694   9.164  1.00  0.00           H  
ATOM    690 3HG2 VAL A  43      15.864  35.176   9.380  1.00  0.00           H  
ATOM    691  N   ASP A  44      16.789  32.850  10.276  1.00  0.00           N  
ATOM    692  CA  ASP A  44      15.981  31.777   9.691  1.00  0.00           C  
ATOM    693  C   ASP A  44      16.184  30.446  10.439  1.00  0.00           C  
ATOM    694  O   ASP A  44      15.514  29.444  10.082  1.00  0.00           O  
ATOM    695  CB  ASP A  44      16.327  31.598   8.211  1.00  0.00           C  
ATOM    696  CG  ASP A  44      15.920  32.792   7.358  1.00  0.00           C  
ATOM    697  OD1 ASP A  44      15.037  33.512   7.761  1.00  0.00           O  
ATOM    698  OD2 ASP A  44      16.494  32.972   6.311  1.00  0.00           O  
ATOM    699  H   ASP A  44      17.731  32.995   9.941  1.00  0.00           H  
ATOM    700  HA  ASP A  44      14.929  32.053   9.773  1.00  0.00           H  
ATOM    701 1HB  ASP A  44      17.401  31.444   8.104  1.00  0.00           H  
ATOM    702 2HB  ASP A  44      15.829  30.708   7.826  1.00  0.00           H  
ATOM    703  N   ARG A  45      16.981  30.432  11.510  1.00  0.00           N  
ATOM    704  CA  ARG A  45      17.322  29.183  12.219  1.00  0.00           C  
ATOM    705  C   ARG A  45      16.325  28.852  13.342  1.00  0.00           C  
ATOM    706  O   ARG A  45      16.513  27.838  14.026  1.00  0.00           O  
ATOM    707  CB  ARG A  45      18.759  29.264  12.741  1.00  0.00           C  
ATOM    708  CG  ARG A  45      19.743  29.333  11.580  1.00  0.00           C  
ATOM    709  CD  ARG A  45      21.170  29.512  12.024  1.00  0.00           C  
ATOM    710  NE  ARG A  45      22.032  29.700  10.875  1.00  0.00           N  
ATOM    711  CZ  ARG A  45      23.238  30.265  10.908  1.00  0.00           C  
ATOM    712  NH1 ARG A  45      23.722  30.773  12.027  1.00  0.00           N  
ATOM    713  NH2 ARG A  45      23.926  30.419   9.781  1.00  0.00           N  
ATOM    714  H   ARG A  45      17.362  31.306  11.844  1.00  0.00           H  
ATOM    715  HA  ARG A  45      17.300  28.361  11.503  1.00  0.00           H  
ATOM    716 1HB  ARG A  45      18.868  30.145  13.372  1.00  0.00           H  
ATOM    717 2HB  ARG A  45      18.973  28.392  13.358  1.00  0.00           H  
ATOM    718 1HG  ARG A  45      19.691  28.409  11.003  1.00  0.00           H  
ATOM    719 2HG  ARG A  45      19.489  30.177  10.937  1.00  0.00           H  
ATOM    720 1HD  ARG A  45      21.243  30.387  12.671  1.00  0.00           H  
ATOM    721 2HD  ARG A  45      21.495  28.629  12.572  1.00  0.00           H  
ATOM    722  HE  ARG A  45      21.695  29.379   9.977  1.00  0.00           H  
ATOM    723 1HH1 ARG A  45      23.174  30.737  12.875  1.00  0.00           H  
ATOM    724 2HH1 ARG A  45      24.638  31.196  12.034  1.00  0.00           H  
ATOM    725 1HH2 ARG A  45      23.532  30.109   8.903  1.00  0.00           H  
ATOM    726 2HH2 ARG A  45      24.840  30.846   9.802  1.00  0.00           H  
ATOM    727  N   GLU A  46      15.287  29.649  13.522  1.00  0.00           N  
ATOM    728  CA  GLU A  46      14.277  29.373  14.586  1.00  0.00           C  
ATOM    729  C   GLU A  46      13.635  27.995  14.447  1.00  0.00           C  
ATOM    730  O   GLU A  46      13.475  27.303  15.477  1.00  0.00           O  
ATOM    731  CB  GLU A  46      13.177  30.437  14.569  1.00  0.00           C  
ATOM    732  CG  GLU A  46      12.245  30.398  15.771  1.00  0.00           C  
ATOM    733  CD  GLU A  46      12.899  30.885  17.034  1.00  0.00           C  
ATOM    734  OE1 GLU A  46      13.720  31.767  16.954  1.00  0.00           O  
ATOM    735  OE2 GLU A  46      12.577  30.375  18.081  1.00  0.00           O  
ATOM    736  H   GLU A  46      15.170  30.459  12.931  1.00  0.00           H  
ATOM    737  HA  GLU A  46      14.777  29.404  15.555  1.00  0.00           H  
ATOM    738 1HB  GLU A  46      13.630  31.428  14.529  1.00  0.00           H  
ATOM    739 2HB  GLU A  46      12.570  30.319  13.671  1.00  0.00           H  
ATOM    740 1HG  GLU A  46      11.374  31.019  15.564  1.00  0.00           H  
ATOM    741 2HG  GLU A  46      11.900  29.375  15.918  1.00  0.00           H  
ATOM    742  N   PRO A  47      13.307  27.493  13.226  1.00  0.00           N  
ATOM    743  CA  PRO A  47      12.738  26.157  13.149  1.00  0.00           C  
ATOM    744  C   PRO A  47      13.678  25.093  13.689  1.00  0.00           C  
ATOM    745  O   PRO A  47      13.247  24.015  14.103  1.00  0.00           O  
ATOM    746  CB  PRO A  47      12.498  25.982  11.645  1.00  0.00           C  
ATOM    747  CG  PRO A  47      12.365  27.374  11.131  1.00  0.00           C  
ATOM    748  CD  PRO A  47      13.361  28.166  11.935  1.00  0.00           C  
ATOM    749  HA  PRO A  47      11.790  26.135  13.707  1.00  0.00           H  
ATOM    750 1HB  PRO A  47      13.340  25.437  11.192  1.00  0.00           H  
ATOM    751 2HB  PRO A  47      11.596  25.376  11.476  1.00  0.00           H  
ATOM    752 1HG  PRO A  47      12.575  27.402  10.051  1.00  0.00           H  
ATOM    753 2HG  PRO A  47      11.334  27.731  11.263  1.00  0.00           H  
ATOM    754 1HD  PRO A  47      14.356  28.083  11.473  1.00  0.00           H  
ATOM    755 2HD  PRO A  47      13.042  29.219  11.981  1.00  0.00           H  
ATOM    756  N   LEU A  48      14.972  25.383  13.685  1.00  0.00           N  
ATOM    757  CA  LEU A  48      15.983  24.373  14.047  1.00  0.00           C  
ATOM    758  C   LEU A  48      15.989  24.167  15.559  1.00  0.00           C  
ATOM    759  O   LEU A  48      16.177  23.036  16.035  1.00  0.00           O  
ATOM    760  CB  LEU A  48      17.377  24.803  13.574  1.00  0.00           C  
ATOM    761  CG  LEU A  48      17.552  24.936  12.055  1.00  0.00           C  
ATOM    762  CD1 LEU A  48      18.938  25.486  11.750  1.00  0.00           C  
ATOM    763  CD2 LEU A  48      17.346  23.579  11.399  1.00  0.00           C  
ATOM    764  H   LEU A  48      15.274  26.311  13.429  1.00  0.00           H  
ATOM    765  HA  LEU A  48      15.726  23.434  13.556  1.00  0.00           H  
ATOM    766 1HB  LEU A  48      17.612  25.768  14.020  1.00  0.00           H  
ATOM    767 2HB  LEU A  48      18.105  24.074  13.929  1.00  0.00           H  
ATOM    768  HG  LEU A  48      16.819  25.643  11.665  1.00  0.00           H  
ATOM    769 1HD1 LEU A  48      19.063  25.581  10.671  1.00  0.00           H  
ATOM    770 2HD1 LEU A  48      19.052  26.466  12.215  1.00  0.00           H  
ATOM    771 3HD1 LEU A  48      19.694  24.808  12.144  1.00  0.00           H  
ATOM    772 1HD2 LEU A  48      17.470  23.674  10.320  1.00  0.00           H  
ATOM    773 2HD2 LEU A  48      18.079  22.872  11.788  1.00  0.00           H  
ATOM    774 3HD2 LEU A  48      16.341  23.217  11.619  1.00  0.00           H  
ATOM    775  N   TRP A  49      15.872  25.281  16.315  1.00  0.00           N  
ATOM    776  CA  TRP A  49      15.743  25.260  17.782  1.00  0.00           C  
ATOM    777  C   TRP A  49      14.367  24.742  18.200  1.00  0.00           C  
ATOM    778  O   TRP A  49      14.243  23.942  19.113  1.00  0.00           O  
ATOM    779  CB  TRP A  49      15.962  26.658  18.362  1.00  0.00           C  
ATOM    780  CG  TRP A  49      15.842  26.712  19.855  1.00  0.00           C  
ATOM    781  CD1 TRP A  49      16.808  26.394  20.763  1.00  0.00           C  
ATOM    782  CD2 TRP A  49      14.683  27.112  20.627  1.00  0.00           C  
ATOM    783  NE1 TRP A  49      16.332  26.566  22.039  1.00  0.00           N  
ATOM    784  CE2 TRP A  49      15.034  27.006  21.975  1.00  0.00           C  
ATOM    785  CE3 TRP A  49      13.395  27.544  20.286  1.00  0.00           C  
ATOM    786  CZ2 TRP A  49      14.144  27.315  22.991  1.00  0.00           C  
ATOM    787  CZ3 TRP A  49      12.503  27.856  21.305  1.00  0.00           C  
ATOM    788  CH2 TRP A  49      12.869  27.744  22.623  1.00  0.00           C  
ATOM    789  H   TRP A  49      15.872  26.168  15.833  1.00  0.00           H  
ATOM    790  HA  TRP A  49      16.505  24.593  18.187  1.00  0.00           H  
ATOM    791 1HB  TRP A  49      16.953  27.017  18.085  1.00  0.00           H  
ATOM    792 2HB  TRP A  49      15.233  27.348  17.935  1.00  0.00           H  
ATOM    793  HD1 TRP A  49      17.810  26.054  20.511  1.00  0.00           H  
ATOM    794  HE1 TRP A  49      16.852  26.395  22.888  1.00  0.00           H  
ATOM    795  HE3 TRP A  49      13.101  27.637  19.241  1.00  0.00           H  
ATOM    796  HZ2 TRP A  49      14.416  27.232  24.044  1.00  0.00           H  
ATOM    797  HZ3 TRP A  49      11.503  28.191  21.031  1.00  0.00           H  
ATOM    798  HH2 TRP A  49      12.145  27.997  23.397  1.00  0.00           H  
ATOM    799  N   ARG A  50      13.322  25.156  17.500  1.00  0.00           N  
ATOM    800  CA  ARG A  50      11.952  24.725  17.902  1.00  0.00           C  
ATOM    801  C   ARG A  50      11.841  23.226  17.728  1.00  0.00           C  
ATOM    802  O   ARG A  50      11.276  22.542  18.584  1.00  0.00           O  
ATOM    803  CB  ARG A  50      10.876  25.409  17.072  1.00  0.00           C  
ATOM    804  CG  ARG A  50       9.449  25.084  17.481  1.00  0.00           C  
ATOM    805  CD  ARG A  50       9.128  25.618  18.830  1.00  0.00           C  
ATOM    806  NE  ARG A  50       8.982  27.065  18.819  1.00  0.00           N  
ATOM    807  CZ  ARG A  50       8.909  27.835  19.922  1.00  0.00           C  
ATOM    808  NH1 ARG A  50       8.970  27.283  21.114  1.00  0.00           N  
ATOM    809  NH2 ARG A  50       8.776  29.145  19.806  1.00  0.00           N  
ATOM    810  H   ARG A  50      13.432  25.758  16.697  1.00  0.00           H  
ATOM    811  HA  ARG A  50      11.796  24.999  18.946  1.00  0.00           H  
ATOM    812 1HB  ARG A  50      10.999  26.490  17.136  1.00  0.00           H  
ATOM    813 2HB  ARG A  50      10.991  25.129  16.025  1.00  0.00           H  
ATOM    814 1HG  ARG A  50       8.755  25.524  16.765  1.00  0.00           H  
ATOM    815 2HG  ARG A  50       9.313  24.002  17.500  1.00  0.00           H  
ATOM    816 1HD  ARG A  50       8.193  25.184  19.181  1.00  0.00           H  
ATOM    817 2HD  ARG A  50       9.930  25.362  19.522  1.00  0.00           H  
ATOM    818  HE  ARG A  50       8.932  27.526  17.920  1.00  0.00           H  
ATOM    819 1HH1 ARG A  50       9.071  26.282  21.202  1.00  0.00           H  
ATOM    820 2HH1 ARG A  50       8.915  27.860  21.941  1.00  0.00           H  
ATOM    821 1HH2 ARG A  50       8.729  29.569  18.890  1.00  0.00           H  
ATOM    822 2HH2 ARG A  50       8.721  29.721  20.633  1.00  0.00           H  
ATOM    823  N   PHE A  51      12.449  22.666  16.676  1.00  0.00           N  
ATOM    824  CA  PHE A  51      12.194  21.253  16.398  1.00  0.00           C  
ATOM    825  C   PHE A  51      12.526  20.336  17.572  1.00  0.00           C  
ATOM    826  O   PHE A  51      11.673  19.565  18.009  1.00  0.00           O  
ATOM    827  CB  PHE A  51      12.998  20.810  15.174  1.00  0.00           C  
ATOM    828  CG  PHE A  51      13.129  19.320  15.042  1.00  0.00           C  
ATOM    829  CD1 PHE A  51      12.054  18.548  14.629  1.00  0.00           C  
ATOM    830  CD2 PHE A  51      14.329  18.686  15.331  1.00  0.00           C  
ATOM    831  CE1 PHE A  51      12.173  17.177  14.507  1.00  0.00           C  
ATOM    832  CE2 PHE A  51      14.452  17.316  15.209  1.00  0.00           C  
ATOM    833  CZ  PHE A  51      13.372  16.560  14.796  1.00  0.00           C  
ATOM    834  H   PHE A  51      13.073  23.181  16.073  1.00  0.00           H  
ATOM    835  HA  PHE A  51      11.131  21.128  16.187  1.00  0.00           H  
ATOM    836 1HB  PHE A  51      12.524  21.191  14.271  1.00  0.00           H  
ATOM    837 2HB  PHE A  51      13.999  21.237  15.223  1.00  0.00           H  
ATOM    838  HD1 PHE A  51      11.106  19.036  14.399  1.00  0.00           H  
ATOM    839  HD2 PHE A  51      15.181  19.283  15.657  1.00  0.00           H  
ATOM    840  HE1 PHE A  51      11.320  16.582  14.182  1.00  0.00           H  
ATOM    841  HE2 PHE A  51      15.400  16.830  15.438  1.00  0.00           H  
ATOM    842  HZ  PHE A  51      13.467  15.480  14.702  1.00  0.00           H  
ATOM    843  N   PRO A  52      13.758  20.302  18.113  1.00  0.00           N  
ATOM    844  CA  PRO A  52      13.984  19.398  19.249  1.00  0.00           C  
ATOM    845  C   PRO A  52      12.977  19.606  20.371  1.00  0.00           C  
ATOM    846  O   PRO A  52      12.586  18.661  21.042  1.00  0.00           O  
ATOM    847  CB  PRO A  52      15.401  19.768  19.701  1.00  0.00           C  
ATOM    848  CG  PRO A  52      16.067  20.250  18.458  1.00  0.00           C  
ATOM    849  CD  PRO A  52      15.005  21.048  17.749  1.00  0.00           C  
ATOM    850  HA  PRO A  52      13.940  18.357  18.898  1.00  0.00           H  
ATOM    851 1HB  PRO A  52      15.356  20.537  20.487  1.00  0.00           H  
ATOM    852 2HB  PRO A  52      15.897  18.890  20.138  1.00  0.00           H  
ATOM    853 1HG  PRO A  52      16.952  20.852  18.710  1.00  0.00           H  
ATOM    854 2HG  PRO A  52      16.423  19.396  17.862  1.00  0.00           H  
ATOM    855 1HD  PRO A  52      14.997  22.076  18.140  1.00  0.00           H  
ATOM    856 2HD  PRO A  52      15.204  21.045  16.667  1.00  0.00           H  
ATOM    857  N   ASN A  53      12.595  20.851  20.572  1.00  0.00           N  
ATOM    858  CA  ASN A  53      11.701  21.236  21.694  1.00  0.00           C  
ATOM    859  C   ASN A  53      10.275  20.723  21.459  1.00  0.00           C  
ATOM    860  O   ASN A  53       9.511  20.603  22.419  1.00  0.00           O  
ATOM    861  CB  ASN A  53      11.695  22.741  21.893  1.00  0.00           C  
ATOM    862  CG  ASN A  53      12.936  23.237  22.583  1.00  0.00           C  
ATOM    863  OD1 ASN A  53      13.036  23.192  23.815  1.00  0.00           O  
ATOM    864  ND2 ASN A  53      13.883  23.709  21.814  1.00  0.00           N  
ATOM    865  H   ASN A  53      12.924  21.565  19.939  1.00  0.00           H  
ATOM    866  HA  ASN A  53      12.072  20.769  22.608  1.00  0.00           H  
ATOM    867 1HB  ASN A  53      11.610  23.236  20.925  1.00  0.00           H  
ATOM    868 2HB  ASN A  53      10.826  23.027  22.485  1.00  0.00           H  
ATOM    869 1HD2 ASN A  53      14.731  24.053  22.218  1.00  0.00           H  
ATOM    870 2HD2 ASN A  53      13.759  23.726  20.822  1.00  0.00           H  
ATOM    871  N   GLU A  54       9.895  20.417  20.221  1.00  0.00           N  
ATOM    872  CA  GLU A  54       8.573  19.858  19.867  1.00  0.00           C  
ATOM    873  C   GLU A  54       8.613  18.311  19.765  1.00  0.00           C  
ATOM    874  O   GLU A  54       7.641  17.737  19.231  1.00  0.00           O  
ATOM    875  CB  GLU A  54       8.086  20.453  18.544  1.00  0.00           C  
ATOM    876  CG  GLU A  54       7.731  21.932  18.612  1.00  0.00           C  
ATOM    877  CD  GLU A  54       6.442  22.191  19.340  1.00  0.00           C  
ATOM    878  OE1 GLU A  54       5.414  21.788  18.850  1.00  0.00           O  
ATOM    879  OE2 GLU A  54       6.484  22.794  20.386  1.00  0.00           O  
ATOM    880  H   GLU A  54      10.569  20.586  19.489  1.00  0.00           H  
ATOM    881  HA  GLU A  54       7.864  20.122  20.653  1.00  0.00           H  
ATOM    882 1HB  GLU A  54       8.857  20.329  17.783  1.00  0.00           H  
ATOM    883 2HB  GLU A  54       7.202  19.913  18.205  1.00  0.00           H  
ATOM    884 1HG  GLU A  54       8.535  22.464  19.121  1.00  0.00           H  
ATOM    885 2HG  GLU A  54       7.657  22.324  17.599  1.00  0.00           H  
ATOM    886  N   LEU A  55       9.693  17.635  20.180  1.00  0.00           N  
ATOM    887  CA  LEU A  55       9.722  16.166  20.109  1.00  0.00           C  
ATOM    888  C   LEU A  55       9.155  15.583  21.389  1.00  0.00           C  
ATOM    889  O   LEU A  55       9.315  16.143  22.473  1.00  0.00           O  
ATOM    890  CB  LEU A  55      11.153  15.655  19.895  1.00  0.00           C  
ATOM    891  CG  LEU A  55      11.787  16.001  18.542  1.00  0.00           C  
ATOM    892  CD1 LEU A  55      13.218  15.482  18.503  1.00  0.00           C  
ATOM    893  CD2 LEU A  55      10.955  15.396  17.421  1.00  0.00           C  
ATOM    894  H   LEU A  55      10.497  18.127  20.545  1.00  0.00           H  
ATOM    895  HA  LEU A  55       9.113  15.848  19.264  1.00  0.00           H  
ATOM    896 1HB  LEU A  55      11.790  16.069  20.675  1.00  0.00           H  
ATOM    897 2HB  LEU A  55      11.153  14.570  19.993  1.00  0.00           H  
ATOM    898  HG  LEU A  55      11.822  17.085  18.423  1.00  0.00           H  
ATOM    899 1HD1 LEU A  55      13.668  15.728  17.542  1.00  0.00           H  
ATOM    900 2HD1 LEU A  55      13.795  15.946  19.303  1.00  0.00           H  
ATOM    901 3HD1 LEU A  55      13.216  14.401  18.636  1.00  0.00           H  
ATOM    902 1HD2 LEU A  55      11.405  15.643  16.459  1.00  0.00           H  
ATOM    903 2HD2 LEU A  55      10.920  14.313  17.538  1.00  0.00           H  
ATOM    904 3HD2 LEU A  55       9.942  15.798  17.462  1.00  0.00           H  
ATOM    905  N   PRO A  56       8.490  14.421  21.277  1.00  0.00           N  
ATOM    906  CA  PRO A  56       7.867  13.825  22.455  1.00  0.00           C  
ATOM    907  C   PRO A  56       8.885  13.094  23.325  1.00  0.00           C  
ATOM    908  O   PRO A  56       8.895  11.847  23.346  1.00  0.00           O  
ATOM    909  CB  PRO A  56       6.847  12.854  21.846  1.00  0.00           C  
ATOM    910  CG  PRO A  56       7.476  12.418  20.568  1.00  0.00           C  
ATOM    911  CD  PRO A  56       8.148  13.657  20.039  1.00  0.00           C  
ATOM    912  HA  PRO A  56       7.365  14.612  23.036  1.00  0.00           H  
ATOM    913 1HB  PRO A  56       6.662  12.020  22.539  1.00  0.00           H  
ATOM    914 2HB  PRO A  56       5.885  13.366  21.697  1.00  0.00           H  
ATOM    915 1HG  PRO A  56       8.185  11.598  20.754  1.00  0.00           H  
ATOM    916 2HG  PRO A  56       6.710  12.026  19.882  1.00  0.00           H  
ATOM    917 1HD  PRO A  56       9.053  13.374  19.482  1.00  0.00           H  
ATOM    918 2HD  PRO A  56       7.449  14.205  19.389  1.00  0.00           H  
ATOM    919  N   ILE A  57       9.780  13.857  23.929  1.00  0.00           N  
ATOM    920  CA  ILE A  57      10.934  13.271  24.662  1.00  0.00           C  
ATOM    921  C   ILE A  57      10.768  13.610  26.136  1.00  0.00           C  
ATOM    922  O   ILE A  57      10.510  14.780  26.470  1.00  0.00           O  
ATOM    923  CB  ILE A  57      12.285  13.804  24.150  1.00  0.00           C  
ATOM    924  CG1 ILE A  57      12.420  13.558  22.645  1.00  0.00           C  
ATOM    925  CG2 ILE A  57      13.434  13.155  24.905  1.00  0.00           C  
ATOM    926  CD1 ILE A  57      13.582  14.286  22.009  1.00  0.00           C  
ATOM    927  H   ILE A  57       9.678  14.861  23.895  1.00  0.00           H  
ATOM    928  HA  ILE A  57      10.926  12.191  24.514  1.00  0.00           H  
ATOM    929  HB  ILE A  57      12.329  14.883  24.298  1.00  0.00           H  
ATOM    930 1HG1 ILE A  57      12.544  12.491  22.461  1.00  0.00           H  
ATOM    931 2HG1 ILE A  57      11.505  13.871  22.141  1.00  0.00           H  
ATOM    932 1HG2 ILE A  57      14.381  13.543  24.530  1.00  0.00           H  
ATOM    933 2HG2 ILE A  57      13.345  13.380  25.967  1.00  0.00           H  
ATOM    934 3HG2 ILE A  57      13.401  12.075  24.759  1.00  0.00           H  
ATOM    935 1HD1 ILE A  57      13.612  14.062  20.943  1.00  0.00           H  
ATOM    936 2HD1 ILE A  57      13.460  15.360  22.151  1.00  0.00           H  
ATOM    937 3HD1 ILE A  57      14.512  13.962  22.474  1.00  0.00           H  
ATOM    938  N   ALA A  58      10.945  12.583  26.970  1.00  0.00           N  
ATOM    939  CA  ALA A  58      10.963  12.740  28.438  1.00  0.00           C  
ATOM    940  C   ALA A  58       9.611  13.286  28.904  1.00  0.00           C  
ATOM    941  O   ALA A  58       9.559  13.962  29.942  1.00  0.00           O  
ATOM    942  CB  ALA A  58      12.111  13.625  28.859  1.00  0.00           C  
ATOM    943  H   ALA A  58      11.073  11.664  26.571  1.00  0.00           H  
ATOM    944  HA  ALA A  58      11.123  11.758  28.882  1.00  0.00           H  
ATOM    945 1HB  ALA A  58      12.110  13.731  29.944  1.00  0.00           H  
ATOM    946 2HB  ALA A  58      13.052  13.177  28.539  1.00  0.00           H  
ATOM    947 3HB  ALA A  58      12.002  14.606  28.400  1.00  0.00           H  
ATOM    948  N   GLY A  59       8.540  13.025  28.132  1.00  0.00           N  
ATOM    949  CA  GLY A  59       7.159  13.351  28.495  1.00  0.00           C  
ATOM    950  C   GLY A  59       6.737  14.781  28.240  1.00  0.00           C  
ATOM    951  O   GLY A  59       5.598  15.139  28.546  1.00  0.00           O  
ATOM    952  H   GLY A  59       8.723  12.575  27.246  1.00  0.00           H  
ATOM    953 1HA  GLY A  59       6.476  12.706  27.943  1.00  0.00           H  
ATOM    954 2HA  GLY A  59       7.005  13.150  29.555  1.00  0.00           H  
ATOM    955  N   GLU A  60       7.618  15.603  27.673  1.00  0.00           N  
ATOM    956  CA  GLU A  60       7.313  17.033  27.453  1.00  0.00           C  
ATOM    957  C   GLU A  60       7.695  17.438  26.027  1.00  0.00           C  
ATOM    958  O   GLU A  60       8.646  16.925  25.453  1.00  0.00           O  
ATOM    959  CB  GLU A  60       8.058  17.911  28.462  1.00  0.00           C  
ATOM    960  CG  GLU A  60       7.636  17.701  29.910  1.00  0.00           C  
ATOM    961  CD  GLU A  60       8.344  18.622  30.864  1.00  0.00           C  
ATOM    962  OE1 GLU A  60       9.154  19.400  30.420  1.00  0.00           O  
ATOM    963  OE2 GLU A  60       8.075  18.547  32.041  1.00  0.00           O  
ATOM    964  H   GLU A  60       8.516  15.242  27.385  1.00  0.00           H  
ATOM    965  HA  GLU A  60       6.242  17.183  27.589  1.00  0.00           H  
ATOM    966 1HB  GLU A  60       9.128  17.716  28.394  1.00  0.00           H  
ATOM    967 2HB  GLU A  60       7.899  18.961  28.216  1.00  0.00           H  
ATOM    968 1HG  GLU A  60       6.563  17.866  29.993  1.00  0.00           H  
ATOM    969 2HG  GLU A  60       7.840  16.668  30.190  1.00  0.00           H  
ATOM    970  N   PRO A  61       6.936  18.356  25.405  1.00  0.00           N  
ATOM    971  CA  PRO A  61       5.695  18.934  25.924  1.00  0.00           C  
ATOM    972  C   PRO A  61       4.556  17.919  25.888  1.00  0.00           C  
ATOM    973  O   PRO A  61       4.544  17.029  25.035  1.00  0.00           O  
ATOM    974  CB  PRO A  61       5.436  20.106  24.972  1.00  0.00           C  
ATOM    975  CG  PRO A  61       6.008  19.654  23.671  1.00  0.00           C  
ATOM    976  CD  PRO A  61       7.237  18.873  24.054  1.00  0.00           C  
ATOM    977  HA  PRO A  61       5.864  19.291  26.950  1.00  0.00           H  
ATOM    978 1HB  PRO A  61       4.358  20.313  24.915  1.00  0.00           H  
ATOM    979 2HB  PRO A  61       5.918  21.017  25.356  1.00  0.00           H  
ATOM    980 1HG  PRO A  61       5.273  19.046  23.124  1.00  0.00           H  
ATOM    981 2HG  PRO A  61       6.238  20.522  23.036  1.00  0.00           H  
ATOM    982 1HD  PRO A  61       7.387  18.051  23.338  1.00  0.00           H  
ATOM    983 2HD  PRO A  61       8.109  19.543  24.065  1.00  0.00           H  
ATOM    984  N   ALA A  62       3.616  17.998  26.832  1.00  0.00           N  
ATOM    985  CA  ALA A  62       2.550  16.985  26.943  1.00  0.00           C  
ATOM    986  C   ALA A  62       1.736  16.911  25.647  1.00  0.00           C  
ATOM    987  O   ALA A  62       1.314  15.768  25.278  1.00  0.00           O  
ATOM    988  CB  ALA A  62       1.669  17.314  28.144  1.00  0.00           C  
ATOM    989  H   ALA A  62       3.633  18.768  27.485  1.00  0.00           H  
ATOM    990  HA  ALA A  62       3.020  16.015  27.105  1.00  0.00           H  
ATOM    991 1HB  ALA A  62       0.880  16.567  28.231  1.00  0.00           H  
ATOM    992 2HB  ALA A  62       2.275  17.310  29.051  1.00  0.00           H  
ATOM    993 3HB  ALA A  62       1.225  18.298  28.010  1.00  0.00           H  
ATOM    994  N   ASN A  63       1.514  18.008  24.923  1.00  0.00           N  
ATOM    995  CA  ASN A  63       0.630  17.997  23.727  1.00  0.00           C  
ATOM    996  C   ASN A  63       1.209  17.038  22.679  1.00  0.00           C  
ATOM    997  O   ASN A  63       0.447  16.180  22.197  1.00  0.00           O  
ATOM    998  CB  ASN A  63       0.462  19.390  23.149  1.00  0.00           C  
ATOM    999  CG  ASN A  63      -0.411  20.268  24.001  1.00  0.00           C  
ATOM   1000  OD1 ASN A  63      -1.152  19.780  24.862  1.00  0.00           O  
ATOM   1001  ND2 ASN A  63      -0.338  21.556  23.779  1.00  0.00           N  
ATOM   1002  H   ASN A  63       1.961  18.872  25.196  1.00  0.00           H  
ATOM   1003  HA  ASN A  63      -0.353  17.632  24.027  1.00  0.00           H  
ATOM   1004 1HB  ASN A  63       1.440  19.861  23.044  1.00  0.00           H  
ATOM   1005 2HB  ASN A  63       0.025  19.320  22.152  1.00  0.00           H  
ATOM   1006 1HD2 ASN A  63      -0.897  22.189  24.315  1.00  0.00           H  
ATOM   1007 2HD2 ASN A  63       0.275  21.908  23.072  1.00  0.00           H  
ATOM   1008  N   ILE A  64       2.478  17.196  22.294  1.00  0.00           N  
ATOM   1009  CA  ILE A  64       3.017  16.371  21.162  1.00  0.00           C  
ATOM   1010  C   ILE A  64       3.072  14.925  21.631  1.00  0.00           C  
ATOM   1011  O   ILE A  64       3.011  14.017  20.804  1.00  0.00           O  
ATOM   1012  CB  ILE A  64       4.418  16.827  20.715  1.00  0.00           C  
ATOM   1013  CG1 ILE A  64       4.785  16.187  19.374  1.00  0.00           C  
ATOM   1014  CG2 ILE A  64       5.453  16.482  21.774  1.00  0.00           C  
ATOM   1015  CD1 ILE A  64       3.882  16.599  18.233  1.00  0.00           C  
ATOM   1016  H   ILE A  64       3.086  17.861  22.750  1.00  0.00           H  
ATOM   1017  HA  ILE A  64       2.347  16.476  20.309  1.00  0.00           H  
ATOM   1018  HB  ILE A  64       4.417  17.906  20.559  1.00  0.00           H  
ATOM   1019 1HG1 ILE A  64       5.808  16.452  19.112  1.00  0.00           H  
ATOM   1020 2HG1 ILE A  64       4.742  15.101  19.465  1.00  0.00           H  
ATOM   1021 1HG2 ILE A  64       6.437  16.810  21.442  1.00  0.00           H  
ATOM   1022 2HG2 ILE A  64       5.199  16.983  22.707  1.00  0.00           H  
ATOM   1023 3HG2 ILE A  64       5.465  15.403  21.933  1.00  0.00           H  
ATOM   1024 1HD1 ILE A  64       4.205  16.105  17.317  1.00  0.00           H  
ATOM   1025 2HD1 ILE A  64       2.855  16.311  18.459  1.00  0.00           H  
ATOM   1026 3HD1 ILE A  64       3.935  17.679  18.100  1.00  0.00           H  
ATOM   1027  N   VAL A  65       3.316  14.700  22.914  1.00  0.00           N  
ATOM   1028  CA  VAL A  65       3.369  13.310  23.444  1.00  0.00           C  
ATOM   1029  C   VAL A  65       1.994  12.661  23.255  1.00  0.00           C  
ATOM   1030  O   VAL A  65       1.935  11.518  22.737  1.00  0.00           O  
ATOM   1031  CB  VAL A  65       3.750  13.293  24.937  1.00  0.00           C  
ATOM   1032  CG1 VAL A  65       3.584  11.894  25.513  1.00  0.00           C  
ATOM   1033  CG2 VAL A  65       5.179  13.782  25.112  1.00  0.00           C  
ATOM   1034  H   VAL A  65       3.466  15.473  23.547  1.00  0.00           H  
ATOM   1035  HA  VAL A  65       4.131  12.758  22.892  1.00  0.00           H  
ATOM   1036  HB  VAL A  65       3.071  13.948  25.483  1.00  0.00           H  
ATOM   1037 1HG1 VAL A  65       3.857  11.901  26.568  1.00  0.00           H  
ATOM   1038 2HG1 VAL A  65       2.546  11.579  25.409  1.00  0.00           H  
ATOM   1039 3HG1 VAL A  65       4.230  11.201  24.976  1.00  0.00           H  
ATOM   1040 1HG2 VAL A  65       5.441  13.768  26.169  1.00  0.00           H  
ATOM   1041 2HG2 VAL A  65       5.857  13.130  24.561  1.00  0.00           H  
ATOM   1042 3HG2 VAL A  65       5.265  14.800  24.730  1.00  0.00           H  
ATOM   1043  N   ALA A  66       0.922  13.349  23.615  1.00  0.00           N  
ATOM   1044  CA  ALA A  66      -0.439  12.796  23.416  1.00  0.00           C  
ATOM   1045  C   ALA A  66      -0.734  12.613  21.919  1.00  0.00           C  
ATOM   1046  O   ALA A  66      -1.277  11.610  21.532  1.00  0.00           O  
ATOM   1047  CB  ALA A  66      -1.458  13.663  24.120  1.00  0.00           C  
ATOM   1048  H   ALA A  66       1.026  14.264  24.031  1.00  0.00           H  
ATOM   1049  HA  ALA A  66      -0.481  11.818  23.896  1.00  0.00           H  
ATOM   1050 1HB  ALA A  66      -2.455  13.249  23.969  1.00  0.00           H  
ATOM   1051 2HB  ALA A  66      -1.236  13.693  25.188  1.00  0.00           H  
ATOM   1052 3HB  ALA A  66      -1.420  14.672  23.714  1.00  0.00           H  
ATOM   1053  N   LEU A  67      -0.360  13.584  21.089  1.00  0.00           N  
ATOM   1054  CA  LEU A  67      -0.681  13.570  19.651  1.00  0.00           C  
ATOM   1055  C   LEU A  67       0.053  12.432  18.960  1.00  0.00           C  
ATOM   1056  O   LEU A  67      -0.523  11.803  18.093  1.00  0.00           O  
ATOM   1057  CB  LEU A  67      -0.302  14.904  18.997  1.00  0.00           C  
ATOM   1058  CG  LEU A  67      -1.145  16.115  19.416  1.00  0.00           C  
ATOM   1059  CD1 LEU A  67      -0.479  17.393  18.924  1.00  0.00           C  
ATOM   1060  CD2 LEU A  67      -2.550  15.977  18.847  1.00  0.00           C  
ATOM   1061  H   LEU A  67       0.166  14.357  21.468  1.00  0.00           H  
ATOM   1062  HA  LEU A  67      -1.755  13.423  19.539  1.00  0.00           H  
ATOM   1063 1HB  LEU A  67       0.737  15.125  19.236  1.00  0.00           H  
ATOM   1064 2HB  LEU A  67      -0.389  14.798  17.915  1.00  0.00           H  
ATOM   1065  HG  LEU A  67      -1.197  16.163  20.504  1.00  0.00           H  
ATOM   1066 1HD1 LEU A  67      -1.078  18.253  19.222  1.00  0.00           H  
ATOM   1067 2HD1 LEU A  67       0.516  17.476  19.361  1.00  0.00           H  
ATOM   1068 3HD1 LEU A  67      -0.398  17.366  17.838  1.00  0.00           H  
ATOM   1069 1HD2 LEU A  67      -3.149  16.837  19.146  1.00  0.00           H  
ATOM   1070 2HD2 LEU A  67      -2.499  15.930  17.759  1.00  0.00           H  
ATOM   1071 3HD2 LEU A  67      -3.008  15.064  19.229  1.00  0.00           H  
ATOM   1072  N   VAL A  68       1.306  12.210  19.306  1.00  0.00           N  
ATOM   1073  CA  VAL A  68       2.124  11.133  18.713  1.00  0.00           C  
ATOM   1074  C   VAL A  68       1.686   9.768  19.253  1.00  0.00           C  
ATOM   1075  O   VAL A  68       1.473   8.831  18.446  1.00  0.00           O  
ATOM   1076  CB  VAL A  68       3.617  11.352  19.023  1.00  0.00           C  
ATOM   1077  CG1 VAL A  68       4.425  10.120  18.644  1.00  0.00           C  
ATOM   1078  CG2 VAL A  68       4.125  12.580  18.284  1.00  0.00           C  
ATOM   1079  H   VAL A  68       1.715  12.809  20.009  1.00  0.00           H  
ATOM   1080  HA  VAL A  68       1.988  11.151  17.631  1.00  0.00           H  
ATOM   1081  HB  VAL A  68       3.737  11.497  20.097  1.00  0.00           H  
ATOM   1082 1HG1 VAL A  68       5.478  10.292  18.871  1.00  0.00           H  
ATOM   1083 2HG1 VAL A  68       4.068   9.261  19.212  1.00  0.00           H  
ATOM   1084 3HG1 VAL A  68       4.312   9.924  17.578  1.00  0.00           H  
ATOM   1085 1HG2 VAL A  68       5.181  12.728  18.509  1.00  0.00           H  
ATOM   1086 2HG2 VAL A  68       3.999  12.436  17.210  1.00  0.00           H  
ATOM   1087 3HG2 VAL A  68       3.560  13.456  18.602  1.00  0.00           H  
ATOM   1088  N   GLU A  69       1.483   9.666  20.560  1.00  0.00           N  
ATOM   1089  CA  GLU A  69       1.020   8.384  21.146  1.00  0.00           C  
ATOM   1090  C   GLU A  69      -0.300   7.990  20.487  1.00  0.00           C  
ATOM   1091  O   GLU A  69      -0.498   6.794  20.189  1.00  0.00           O  
ATOM   1092  CB  GLU A  69       0.839   8.495  22.662  1.00  0.00           C  
ATOM   1093  CG  GLU A  69       0.435   7.196  23.344  1.00  0.00           C  
ATOM   1094  CD  GLU A  69       0.348   7.323  24.839  1.00  0.00           C  
ATOM   1095  OE1 GLU A  69       0.566   8.400  25.339  1.00  0.00           O  
ATOM   1096  OE2 GLU A  69       0.063   6.340  25.483  1.00  0.00           O  
ATOM   1097  H   GLU A  69       1.639  10.457  21.168  1.00  0.00           H  
ATOM   1098  HA  GLU A  69       1.774   7.621  20.949  1.00  0.00           H  
ATOM   1099 1HB  GLU A  69       1.770   8.836  23.115  1.00  0.00           H  
ATOM   1100 2HB  GLU A  69       0.075   9.240  22.883  1.00  0.00           H  
ATOM   1101 1HG  GLU A  69      -0.536   6.882  22.960  1.00  0.00           H  
ATOM   1102 2HG  GLU A  69       1.161   6.424  23.091  1.00  0.00           H  
ATOM   1103  N   GLU A  70      -1.174   8.951  20.263  1.00  0.00           N  
ATOM   1104  CA  GLU A  70      -2.485   8.690  19.616  1.00  0.00           C  
ATOM   1105  C   GLU A  70      -2.224   8.057  18.252  1.00  0.00           C  
ATOM   1106  O   GLU A  70      -2.860   7.054  17.930  1.00  0.00           O  
ATOM   1107  CB  GLU A  70      -3.300   9.975  19.457  1.00  0.00           C  
ATOM   1108  CG  GLU A  70      -4.670   9.777  18.823  1.00  0.00           C  
ATOM   1109  CD  GLU A  70      -5.435  11.062  18.669  1.00  0.00           C  
ATOM   1110  OE1 GLU A  70      -4.908  12.090  19.019  1.00  0.00           O  
ATOM   1111  OE2 GLU A  70      -6.548  11.014  18.201  1.00  0.00           O  
ATOM   1112  H   GLU A  70      -0.943   9.894  20.543  1.00  0.00           H  
ATOM   1113  HA  GLU A  70      -3.052   8.005  20.247  1.00  0.00           H  
ATOM   1114 1HB  GLU A  70      -3.448  10.436  20.434  1.00  0.00           H  
ATOM   1115 2HB  GLU A  70      -2.746  10.684  18.841  1.00  0.00           H  
ATOM   1116 1HG  GLU A  70      -4.541   9.324  17.840  1.00  0.00           H  
ATOM   1117 2HG  GLU A  70      -5.246   9.087  19.437  1.00  0.00           H  
ATOM   1118  N   TYR A  71      -1.346   8.623  17.408  1.00  0.00           N  
ATOM   1119  CA  TYR A  71      -1.171   7.981  16.096  1.00  0.00           C  
ATOM   1120  C   TYR A  71      -0.425   6.662  16.200  1.00  0.00           C  
ATOM   1121  O   TYR A  71      -0.616   5.806  15.307  1.00  0.00           O  
ATOM   1122  CB  TYR A  71      -0.566   8.913  15.048  1.00  0.00           C  
ATOM   1123  CG  TYR A  71       0.887   9.317  15.120  1.00  0.00           C  
ATOM   1124  CD1 TYR A  71       1.923   8.406  15.058  1.00  0.00           C  
ATOM   1125  CD2 TYR A  71       1.218  10.668  15.081  1.00  0.00           C  
ATOM   1126  CE1 TYR A  71       3.243   8.843  15.014  1.00  0.00           C  
ATOM   1127  CE2 TYR A  71       2.509  11.112  15.062  1.00  0.00           C  
ATOM   1128  CZ  TYR A  71       3.548  10.195  15.015  1.00  0.00           C  
ATOM   1129  OH  TYR A  71       4.848  10.647  14.965  1.00  0.00           O  
ATOM   1130  H   TYR A  71      -0.809   9.451  17.625  1.00  0.00           H  
ATOM   1131  HA  TYR A  71      -2.156   7.762  15.684  1.00  0.00           H  
ATOM   1132 1HB  TYR A  71      -0.675   8.468  14.058  1.00  0.00           H  
ATOM   1133 2HB  TYR A  71      -1.109   9.857  15.043  1.00  0.00           H  
ATOM   1134  HD1 TYR A  71       1.709   7.337  15.044  1.00  0.00           H  
ATOM   1135  HD2 TYR A  71       0.431  11.422  15.065  1.00  0.00           H  
ATOM   1136  HE1 TYR A  71       4.055   8.119  14.966  1.00  0.00           H  
ATOM   1137  HE2 TYR A  71       2.719  12.182  15.084  1.00  0.00           H  
ATOM   1138  HH  TYR A  71       5.441   9.946  15.244  1.00  0.00           H  
ATOM   1139  N   MET A  72       0.419   6.465  17.185  1.00  0.00           N  
ATOM   1140  CA  MET A  72       1.076   5.144  17.342  1.00  0.00           C  
ATOM   1141  C   MET A  72       0.038   4.060  17.684  1.00  0.00           C  
ATOM   1142  O   MET A  72       0.132   2.968  17.112  1.00  0.00           O  
ATOM   1143  CB  MET A  72       2.157   5.208  18.420  1.00  0.00           C  
ATOM   1144  CG  MET A  72       3.366   6.054  18.050  1.00  0.00           C  
ATOM   1145  SD  MET A  72       4.113   5.554  16.486  1.00  0.00           S  
ATOM   1146  CE  MET A  72       4.673   3.902  16.891  1.00  0.00           C  
ATOM   1147  H   MET A  72       0.630   7.201  17.845  1.00  0.00           H  
ATOM   1148  HA  MET A  72       1.545   4.877  16.395  1.00  0.00           H  
ATOM   1149 1HB  MET A  72       1.732   5.615  19.336  1.00  0.00           H  
ATOM   1150 2HB  MET A  72       2.509   4.199  18.641  1.00  0.00           H  
ATOM   1151 1HG  MET A  72       3.069   7.099  17.971  1.00  0.00           H  
ATOM   1152 2HG  MET A  72       4.120   5.973  18.833  1.00  0.00           H  
ATOM   1153 1HE  MET A  72       5.158   3.458  16.021  1.00  0.00           H  
ATOM   1154 2HE  MET A  72       5.382   3.951  17.718  1.00  0.00           H  
ATOM   1155 3HE  MET A  72       3.818   3.289  17.182  1.00  0.00           H  
ATOM   1156  N   ASP A  73      -0.973   4.386  18.478  1.00  0.00           N  
ATOM   1157  CA  ASP A  73      -2.089   3.439  18.719  1.00  0.00           C  
ATOM   1158  C   ASP A  73      -2.787   3.150  17.385  1.00  0.00           C  
ATOM   1159  O   ASP A  73      -3.065   1.961  17.065  1.00  0.00           O  
ATOM   1160  CB  ASP A  73      -3.094   4.002  19.726  1.00  0.00           C  
ATOM   1161  CG  ASP A  73      -4.198   3.014  20.078  1.00  0.00           C  
ATOM   1162  OD1 ASP A  73      -4.065   1.861  19.743  1.00  0.00           O  
ATOM   1163  OD2 ASP A  73      -5.164   3.422  20.678  1.00  0.00           O  
ATOM   1164  H   ASP A  73      -0.989   5.290  18.927  1.00  0.00           H  
ATOM   1165  HA  ASP A  73      -1.677   2.516  19.129  1.00  0.00           H  
ATOM   1166 1HB  ASP A  73      -2.573   4.284  20.642  1.00  0.00           H  
ATOM   1167 2HB  ASP A  73      -3.551   4.905  19.319  1.00  0.00           H  
ATOM   1168  N   TRP A  74      -3.099   4.175  16.604  1.00  0.00           N  
ATOM   1169  CA  TRP A  74      -3.773   4.006  15.303  1.00  0.00           C  
ATOM   1170  C   TRP A  74      -2.938   3.064  14.447  1.00  0.00           C  
ATOM   1171  O   TRP A  74      -3.530   2.138  13.821  1.00  0.00           O  
ATOM   1172  CB  TRP A  74      -3.950   5.347  14.587  1.00  0.00           C  
ATOM   1173  CG  TRP A  74      -4.560   5.221  13.224  1.00  0.00           C  
ATOM   1174  CD1 TRP A  74      -5.876   5.016  12.935  1.00  0.00           C  
ATOM   1175  CD2 TRP A  74      -3.877   5.293  11.949  1.00  0.00           C  
ATOM   1176  NE1 TRP A  74      -6.058   4.954  11.576  1.00  0.00           N  
ATOM   1177  CE2 TRP A  74      -4.846   5.124  10.957  1.00  0.00           C  
ATOM   1178  CE3 TRP A  74      -2.541   5.487  11.576  1.00  0.00           C  
ATOM   1179  CZ2 TRP A  74      -4.526   5.138   9.608  1.00  0.00           C  
ATOM   1180  CZ3 TRP A  74      -2.220   5.502  10.224  1.00  0.00           C  
ATOM   1181  CH2 TRP A  74      -3.187   5.333   9.266  1.00  0.00           C  
ATOM   1182  H   TRP A  74      -2.863   5.106  16.919  1.00  0.00           H  
ATOM   1183  HA  TRP A  74      -4.761   3.581  15.478  1.00  0.00           H  
ATOM   1184 1HB  TRP A  74      -4.584   5.999  15.187  1.00  0.00           H  
ATOM   1185 2HB  TRP A  74      -2.981   5.835  14.485  1.00  0.00           H  
ATOM   1186  HD1 TRP A  74      -6.667   4.915  13.676  1.00  0.00           H  
ATOM   1187  HE1 TRP A  74      -6.941   4.807  11.107  1.00  0.00           H  
ATOM   1188  HE3 TRP A  74      -1.769   5.624  12.333  1.00  0.00           H  
ATOM   1189  HZ2 TRP A  74      -5.280   5.005   8.832  1.00  0.00           H  
ATOM   1190  HZ3 TRP A  74      -1.177   5.652   9.942  1.00  0.00           H  
ATOM   1191  HH2 TRP A  74      -2.901   5.351   8.214  1.00  0.00           H  
ATOM   1192  N   LEU A  75      -1.625   3.272  14.403  1.00  0.00           N  
ATOM   1193  CA  LEU A  75      -0.777   2.432  13.534  1.00  0.00           C  
ATOM   1194  C   LEU A  75      -0.876   0.973  13.954  1.00  0.00           C  
ATOM   1195  O   LEU A  75      -0.846   0.128  13.075  1.00  0.00           O  
ATOM   1196  CB  LEU A  75       0.686   2.888  13.594  1.00  0.00           C  
ATOM   1197  CG  LEU A  75       1.001   4.209  12.880  1.00  0.00           C  
ATOM   1198  CD1 LEU A  75       2.427   4.634  13.204  1.00  0.00           C  
ATOM   1199  CD2 LEU A  75       0.810   4.034  11.381  1.00  0.00           C  
ATOM   1200  H   LEU A  75      -1.194   3.998  14.958  1.00  0.00           H  
ATOM   1201  HA  LEU A  75      -1.128   2.533  12.507  1.00  0.00           H  
ATOM   1202 1HB  LEU A  75       0.972   3.000  14.639  1.00  0.00           H  
ATOM   1203 2HB  LEU A  75       1.310   2.113  13.149  1.00  0.00           H  
ATOM   1204  HG  LEU A  75       0.330   4.988  13.243  1.00  0.00           H  
ATOM   1205 1HD1 LEU A  75       2.651   5.572  12.696  1.00  0.00           H  
ATOM   1206 2HD1 LEU A  75       2.530   4.771  14.280  1.00  0.00           H  
ATOM   1207 3HD1 LEU A  75       3.121   3.865  12.867  1.00  0.00           H  
ATOM   1208 1HD2 LEU A  75       1.033   4.972  10.873  1.00  0.00           H  
ATOM   1209 2HD2 LEU A  75       1.481   3.256  11.017  1.00  0.00           H  
ATOM   1210 3HD2 LEU A  75      -0.222   3.747  11.177  1.00  0.00           H  
ATOM   1211  N   HIS A  76      -0.930   0.729  15.255  1.00  0.00           N  
ATOM   1212  CA  HIS A  76      -0.985  -0.652  15.770  1.00  0.00           C  
ATOM   1213  C   HIS A  76      -2.315  -1.312  15.380  1.00  0.00           C  
ATOM   1214  O   HIS A  76      -2.332  -2.557  15.383  1.00  0.00           O  
ATOM   1215  CB  HIS A  76      -0.817  -0.679  17.293  1.00  0.00           C  
ATOM   1216  CG  HIS A  76       0.601  -0.520  17.743  1.00  0.00           C  
ATOM   1217  ND1 HIS A  76       1.241   0.702  17.773  1.00  0.00           N  
ATOM   1218  CD2 HIS A  76       1.504  -1.429  18.183  1.00  0.00           C  
ATOM   1219  CE1 HIS A  76       2.477   0.537  18.212  1.00  0.00           C  
ATOM   1220  NE2 HIS A  76       2.661  -0.745  18.466  1.00  0.00           N  
ATOM   1221  H   HIS A  76      -0.935   1.497  15.911  1.00  0.00           H  
ATOM   1222  HA  HIS A  76      -0.175  -1.235  15.334  1.00  0.00           H  
ATOM   1223 1HB  HIS A  76      -1.409   0.122  17.738  1.00  0.00           H  
ATOM   1224 2HB  HIS A  76      -1.197  -1.623  17.683  1.00  0.00           H  
ATOM   1225  HD1 HIS A  76       0.826   1.590  17.579  1.00  0.00           H  
ATOM   1226  HD2 HIS A  76       1.457  -2.508  18.329  1.00  0.00           H  
ATOM   1227  HE1 HIS A  76       3.149   1.390  18.309  1.00  0.00           H  
ATOM   1228  N   GLN A  77      -3.389  -0.553  15.233  1.00  0.00           N  
ATOM   1229  CA  GLN A  77      -4.713  -1.072  14.833  1.00  0.00           C  
ATOM   1230  C   GLN A  77      -4.939  -0.943  13.335  1.00  0.00           C  
ATOM   1231  O   GLN A  77      -5.725  -1.714  12.785  1.00  0.00           O  
ATOM   1232  CB  GLN A  77      -5.830  -0.342  15.583  1.00  0.00           C  
ATOM   1233  CG  GLN A  77      -5.789  -0.524  17.090  1.00  0.00           C  
ATOM   1234  CD  GLN A  77      -6.931   0.189  17.791  1.00  0.00           C  
ATOM   1235  OE1 GLN A  77      -8.091   0.082  17.383  1.00  0.00           O  
ATOM   1236  NE2 GLN A  77      -6.609   0.922  18.850  1.00  0.00           N  
ATOM   1237  H   GLN A  77      -3.281   0.436  15.407  1.00  0.00           H  
ATOM   1238  HA  GLN A  77      -4.760  -2.131  15.086  1.00  0.00           H  
ATOM   1239 1HB  GLN A  77      -5.772   0.726  15.372  1.00  0.00           H  
ATOM   1240 2HB  GLN A  77      -6.797  -0.694  15.227  1.00  0.00           H  
ATOM   1241 1HG  GLN A  77      -5.859  -1.588  17.320  1.00  0.00           H  
ATOM   1242 2HG  GLN A  77      -4.851  -0.121  17.470  1.00  0.00           H  
ATOM   1243 1HE2 GLN A  77      -7.320   1.415  19.352  1.00  0.00           H  
ATOM   1244 2HE2 GLN A  77      -5.655   0.980  19.147  1.00  0.00           H  
ATOM   1245  N   SER A  78      -4.271   0.001  12.665  1.00  0.00           N  
ATOM   1246  CA  SER A  78      -4.596   0.333  11.271  1.00  0.00           C  
ATOM   1247  C   SER A  78      -4.145  -0.771  10.341  1.00  0.00           C  
ATOM   1248  O   SER A  78      -2.998  -1.176  10.386  1.00  0.00           O  
ATOM   1249  CB  SER A  78      -3.907   1.610  10.856  1.00  0.00           C  
ATOM   1250  OG  SER A  78      -4.101   1.791   9.455  1.00  0.00           O  
ATOM   1251  H   SER A  78      -3.524   0.500  13.128  1.00  0.00           H  
ATOM   1252  HA  SER A  78      -5.678   0.446  11.185  1.00  0.00           H  
ATOM   1253 1HB  SER A  78      -4.320   2.445  11.419  1.00  0.00           H  
ATOM   1254 2HB  SER A  78      -2.846   1.545  11.096  1.00  0.00           H  
ATOM   1255  HG  SER A  78      -4.595   2.611   9.362  1.00  0.00           H  
ATOM   1256  N   PRO A  79      -5.005  -1.233   9.418  1.00  0.00           N  
ATOM   1257  CA  PRO A  79      -4.602  -2.225   8.437  1.00  0.00           C  
ATOM   1258  C   PRO A  79      -3.873  -1.632   7.229  1.00  0.00           C  
ATOM   1259  O   PRO A  79      -3.441  -2.401   6.340  1.00  0.00           O  
ATOM   1260  CB  PRO A  79      -5.946  -2.839   8.030  1.00  0.00           C  
ATOM   1261  CG  PRO A  79      -6.904  -1.698   8.093  1.00  0.00           C  
ATOM   1262  CD  PRO A  79      -6.459  -0.902   9.290  1.00  0.00           C  
ATOM   1263  HA  PRO A  79      -3.950  -2.967   8.921  1.00  0.00           H  
ATOM   1264 1HB  PRO A  79      -5.869  -3.278   7.024  1.00  0.00           H  
ATOM   1265 2HB  PRO A  79      -6.210  -3.656   8.717  1.00  0.00           H  
ATOM   1266 1HG  PRO A  79      -6.864  -1.118   7.159  1.00  0.00           H  
ATOM   1267 2HG  PRO A  79      -7.933  -2.072   8.191  1.00  0.00           H  
ATOM   1268 1HD  PRO A  79      -6.613   0.170   9.096  1.00  0.00           H  
ATOM   1269 2HD  PRO A  79      -7.029  -1.222  10.176  1.00  0.00           H  
ATOM   1270  N   VAL A  80      -3.656  -0.307   7.214  1.00  0.00           N  
ATOM   1271  CA  VAL A  80      -3.061   0.357   6.020  1.00  0.00           C  
ATOM   1272  C   VAL A  80      -1.678  -0.225   5.748  1.00  0.00           C  
ATOM   1273  O   VAL A  80      -0.850  -0.332   6.668  1.00  0.00           O  
ATOM   1274  CB  VAL A  80      -2.942   1.879   6.230  1.00  0.00           C  
ATOM   1275  CG1 VAL A  80      -2.146   2.512   5.098  1.00  0.00           C  
ATOM   1276  CG2 VAL A  80      -4.327   2.498   6.328  1.00  0.00           C  
ATOM   1277  H   VAL A  80      -3.896   0.252   8.020  1.00  0.00           H  
ATOM   1278  HA  VAL A  80      -3.715   0.180   5.165  1.00  0.00           H  
ATOM   1279  HB  VAL A  80      -2.392   2.066   7.153  1.00  0.00           H  
ATOM   1280 1HG1 VAL A  80      -2.071   3.587   5.263  1.00  0.00           H  
ATOM   1281 2HG1 VAL A  80      -1.147   2.079   5.069  1.00  0.00           H  
ATOM   1282 3HG1 VAL A  80      -2.651   2.325   4.150  1.00  0.00           H  
ATOM   1283 1HG2 VAL A  80      -4.235   3.574   6.478  1.00  0.00           H  
ATOM   1284 2HG2 VAL A  80      -4.878   2.305   5.408  1.00  0.00           H  
ATOM   1285 3HG2 VAL A  80      -4.863   2.060   7.171  1.00  0.00           H  
ATOM   1286  N   PRO A  81      -1.358  -0.626   4.509  1.00  0.00           N  
ATOM   1287  CA  PRO A  81      -0.043  -1.197   4.245  1.00  0.00           C  
ATOM   1288  C   PRO A  81       1.084  -0.263   4.716  1.00  0.00           C  
ATOM   1289  O   PRO A  81       1.019   0.930   4.456  1.00  0.00           O  
ATOM   1290  CB  PRO A  81      -0.046  -1.358   2.721  1.00  0.00           C  
ATOM   1291  CG  PRO A  81      -1.482  -1.567   2.378  1.00  0.00           C  
ATOM   1292  CD  PRO A  81      -2.226  -0.646   3.308  1.00  0.00           C  
ATOM   1293  HA  PRO A  81       0.036  -2.172   4.747  1.00  0.00           H  
ATOM   1294 1HB  PRO A  81       0.380  -0.463   2.247  1.00  0.00           H  
ATOM   1295 2HB  PRO A  81       0.590  -2.209   2.432  1.00  0.00           H  
ATOM   1296 1HG  PRO A  81      -1.657  -1.332   1.319  1.00  0.00           H  
ATOM   1297 2HG  PRO A  81      -1.756  -2.623   2.518  1.00  0.00           H  
ATOM   1298 1HD  PRO A  81      -2.307   0.350   2.850  1.00  0.00           H  
ATOM   1299 2HD  PRO A  81      -3.224  -1.061   3.515  1.00  0.00           H  
ATOM   1300  N   LYS A  82       2.104  -0.851   5.321  1.00  0.00           N  
ATOM   1301  CA  LYS A  82       3.239  -0.120   5.915  1.00  0.00           C  
ATOM   1302  C   LYS A  82       4.548  -0.654   5.374  1.00  0.00           C  
ATOM   1303  O   LYS A  82       4.708  -1.881   5.156  1.00  0.00           O  
ATOM   1304  CB  LYS A  82       3.211  -0.275   7.419  1.00  0.00           C  
ATOM   1305  CG  LYS A  82       2.042   0.420   8.091  1.00  0.00           C  
ATOM   1306  CD  LYS A  82       1.938   0.122   9.569  1.00  0.00           C  
ATOM   1307  CE  LYS A  82       0.522   0.216  10.123  1.00  0.00           C  
ATOM   1308  NZ  LYS A  82      -0.384  -0.730   9.406  1.00  0.00           N  
ATOM   1309  H   LYS A  82       2.088  -1.860   5.371  1.00  0.00           H  
ATOM   1310  HA  LYS A  82       3.154   0.932   5.641  1.00  0.00           H  
ATOM   1311 1HB  LYS A  82       3.166  -1.335   7.674  1.00  0.00           H  
ATOM   1312 2HB  LYS A  82       4.132   0.125   7.843  1.00  0.00           H  
ATOM   1313 1HG  LYS A  82       2.144   1.499   7.971  1.00  0.00           H  
ATOM   1314 2HG  LYS A  82       1.112   0.105   7.619  1.00  0.00           H  
ATOM   1315 1HD  LYS A  82       2.303  -0.887   9.765  1.00  0.00           H  
ATOM   1316 2HD  LYS A  82       2.555   0.827  10.127  1.00  0.00           H  
ATOM   1317 1HE  LYS A  82       0.530  -0.022  11.186  1.00  0.00           H  
ATOM   1318 2HE  LYS A  82       0.152   1.235  10.005  1.00  0.00           H  
ATOM   1319 1HZ  LYS A  82      -1.318  -0.655   9.784  1.00  0.00           H  
ATOM   1320 2HZ  LYS A  82      -0.401  -0.501   8.422  1.00  0.00           H  
ATOM   1321 3HZ  LYS A  82      -0.048  -1.675   9.525  1.00  0.00           H  
ATOM   1322  N   LEU A  83       5.506   0.246   5.182  1.00  0.00           N  
ATOM   1323  CA  LEU A  83       6.875  -0.101   4.751  1.00  0.00           C  
ATOM   1324  C   LEU A  83       7.842   0.682   5.629  1.00  0.00           C  
ATOM   1325  O   LEU A  83       7.879   1.900   5.527  1.00  0.00           O  
ATOM   1326  CB  LEU A  83       7.102   0.238   3.273  1.00  0.00           C  
ATOM   1327  CG  LEU A  83       8.506  -0.060   2.730  1.00  0.00           C  
ATOM   1328  CD1 LEU A  83       8.785  -1.553   2.834  1.00  0.00           C  
ATOM   1329  CD2 LEU A  83       8.605   0.416   1.289  1.00  0.00           C  
ATOM   1330  H   LEU A  83       5.272   1.215   5.343  1.00  0.00           H  
ATOM   1331  HA  LEU A  83       7.016  -1.173   4.879  1.00  0.00           H  
ATOM   1332 1HB  LEU A  83       6.389  -0.326   2.674  1.00  0.00           H  
ATOM   1333 2HB  LEU A  83       6.909   1.300   3.126  1.00  0.00           H  
ATOM   1334  HG  LEU A  83       9.248   0.461   3.336  1.00  0.00           H  
ATOM   1335 1HD1 LEU A  83       9.782  -1.765   2.449  1.00  0.00           H  
ATOM   1336 2HD1 LEU A  83       8.727  -1.862   3.878  1.00  0.00           H  
ATOM   1337 3HD1 LEU A  83       8.047  -2.102   2.250  1.00  0.00           H  
ATOM   1338 1HD2 LEU A  83       9.603   0.205   0.903  1.00  0.00           H  
ATOM   1339 2HD2 LEU A  83       7.864  -0.105   0.682  1.00  0.00           H  
ATOM   1340 3HD2 LEU A  83       8.419   1.489   1.246  1.00  0.00           H  
ATOM   1341  N   LEU A  84       8.606  -0.014   6.455  1.00  0.00           N  
ATOM   1342  CA  LEU A  84       9.513   0.596   7.450  1.00  0.00           C  
ATOM   1343  C   LEU A  84      10.925   0.354   6.975  1.00  0.00           C  
ATOM   1344  O   LEU A  84      11.269  -0.809   6.738  1.00  0.00           O  
ATOM   1345  CB  LEU A  84       9.313  -0.006   8.847  1.00  0.00           C  
ATOM   1346  CG  LEU A  84      10.407   0.315   9.873  1.00  0.00           C  
ATOM   1347  CD1 LEU A  84      10.401   1.808  10.172  1.00  0.00           C  
ATOM   1348  CD2 LEU A  84      10.172  -0.497  11.137  1.00  0.00           C  
ATOM   1349  H   LEU A  84       8.554  -1.021   6.389  1.00  0.00           H  
ATOM   1350  HA  LEU A  84       9.295   1.662   7.508  1.00  0.00           H  
ATOM   1351 1HB  LEU A  84       8.367   0.354   9.248  1.00  0.00           H  
ATOM   1352 2HB  LEU A  84       9.254  -1.090   8.753  1.00  0.00           H  
ATOM   1353  HG  LEU A  84      11.382   0.063   9.455  1.00  0.00           H  
ATOM   1354 1HD1 LEU A  84      11.179   2.037  10.900  1.00  0.00           H  
ATOM   1355 2HD1 LEU A  84      10.591   2.364   9.253  1.00  0.00           H  
ATOM   1356 3HD1 LEU A  84       9.430   2.094  10.575  1.00  0.00           H  
ATOM   1357 1HD2 LEU A  84      10.950  -0.269  11.866  1.00  0.00           H  
ATOM   1358 2HD2 LEU A  84       9.197  -0.244  11.556  1.00  0.00           H  
ATOM   1359 3HD2 LEU A  84      10.199  -1.560  10.898  1.00  0.00           H  
ATOM   1360  N   PHE A  85      11.738   1.395   6.944  1.00  0.00           N  
ATOM   1361  CA  PHE A  85      13.184   1.274   6.711  1.00  0.00           C  
ATOM   1362  C   PHE A  85      13.917   1.561   8.007  1.00  0.00           C  
ATOM   1363  O   PHE A  85      13.561   2.509   8.732  1.00  0.00           O  
ATOM   1364  CB  PHE A  85      13.655   2.238   5.621  1.00  0.00           C  
ATOM   1365  CG  PHE A  85      13.022   1.994   4.281  1.00  0.00           C  
ATOM   1366  CD1 PHE A  85      11.836   2.624   3.933  1.00  0.00           C  
ATOM   1367  CD2 PHE A  85      13.609   1.133   3.366  1.00  0.00           C  
ATOM   1368  CE1 PHE A  85      11.252   2.400   2.700  1.00  0.00           C  
ATOM   1369  CE2 PHE A  85      13.028   0.908   2.133  1.00  0.00           C  
ATOM   1370  CZ  PHE A  85      11.848   1.543   1.800  1.00  0.00           C  
ATOM   1371  H   PHE A  85      11.337   2.311   7.088  1.00  0.00           H  
ATOM   1372  HA  PHE A  85      13.398   0.256   6.382  1.00  0.00           H  
ATOM   1373 1HB  PHE A  85      13.434   3.262   5.920  1.00  0.00           H  
ATOM   1374 2HB  PHE A  85      14.735   2.157   5.506  1.00  0.00           H  
ATOM   1375  HD1 PHE A  85      11.366   3.304   4.644  1.00  0.00           H  
ATOM   1376  HD2 PHE A  85      14.541   0.632   3.629  1.00  0.00           H  
ATOM   1377  HE1 PHE A  85      10.321   2.902   2.440  1.00  0.00           H  
ATOM   1378  HE2 PHE A  85      13.500   0.230   1.423  1.00  0.00           H  
ATOM   1379  HZ  PHE A  85      11.388   1.365   0.829  1.00  0.00           H  
ATOM   1380  N   TRP A  86      14.963   0.791   8.272  1.00  0.00           N  
ATOM   1381  CA  TRP A  86      15.803   1.008   9.455  1.00  0.00           C  
ATOM   1382  C   TRP A  86      17.244   0.636   9.140  1.00  0.00           C  
ATOM   1383  O   TRP A  86      17.522  -0.215   8.253  1.00  0.00           O  
ATOM   1384  CB  TRP A  86      15.302   0.182  10.641  1.00  0.00           C  
ATOM   1385  CG  TRP A  86      15.172  -1.280  10.339  1.00  0.00           C  
ATOM   1386  CD1 TRP A  86      14.113  -1.898   9.744  1.00  0.00           C  
ATOM   1387  CD2 TRP A  86      16.139  -2.321  10.619  1.00  0.00           C  
ATOM   1388  NE1 TRP A  86      14.353  -3.246   9.634  1.00  0.00           N  
ATOM   1389  CE2 TRP A  86      15.588  -3.522  10.163  1.00  0.00           C  
ATOM   1390  CE3 TRP A  86      17.409  -2.329  11.209  1.00  0.00           C  
ATOM   1391  CZ2 TRP A  86      16.261  -4.728  10.279  1.00  0.00           C  
ATOM   1392  CZ3 TRP A  86      18.084  -3.539  11.324  1.00  0.00           C  
ATOM   1393  CH2 TRP A  86      17.524  -4.707  10.870  1.00  0.00           C  
ATOM   1394  H   TRP A  86      15.187   0.035   7.643  1.00  0.00           H  
ATOM   1395  HA  TRP A  86      15.754   2.063   9.725  1.00  0.00           H  
ATOM   1396 1HB  TRP A  86      15.987   0.299  11.481  1.00  0.00           H  
ATOM   1397 2HB  TRP A  86      14.328   0.555  10.959  1.00  0.00           H  
ATOM   1398  HD1 TRP A  86      13.209  -1.396   9.404  1.00  0.00           H  
ATOM   1399  HE1 TRP A  86      13.723  -3.924   9.231  1.00  0.00           H  
ATOM   1400  HE3 TRP A  86      17.859  -1.405  11.568  1.00  0.00           H  
ATOM   1401  HZ2 TRP A  86      15.833  -5.666   9.925  1.00  0.00           H  
ATOM   1402  HZ3 TRP A  86      19.072  -3.537  11.786  1.00  0.00           H  
ATOM   1403  HH2 TRP A  86      18.082  -5.638  10.976  1.00  0.00           H  
ATOM   1404  N   GLY A  87      18.142   1.255   9.888  1.00  0.00           N  
ATOM   1405  CA  GLY A  87      19.574   0.934   9.824  1.00  0.00           C  
ATOM   1406  C   GLY A  87      20.107   0.521  11.170  1.00  0.00           C  
ATOM   1407  O   GLY A  87      19.390   0.534  12.184  1.00  0.00           O  
ATOM   1408  H   GLY A  87      17.825   1.972  10.524  1.00  0.00           H  
ATOM   1409 1HA  GLY A  87      19.735   0.130   9.105  1.00  0.00           H  
ATOM   1410 2HA  GLY A  87      20.125   1.802   9.464  1.00  0.00           H  
ATOM   1411  N   THR A  88      21.395   0.249  11.162  1.00  0.00           N  
ATOM   1412  CA  THR A  88      22.135  -0.166  12.361  1.00  0.00           C  
ATOM   1413  C   THR A  88      23.260   0.820  12.641  1.00  0.00           C  
ATOM   1414  O   THR A  88      23.984   1.122  11.688  1.00  0.00           O  
ATOM   1415  CB  THR A  88      22.712  -1.586  12.211  1.00  0.00           C  
ATOM   1416  OG1 THR A  88      21.644  -2.519  11.999  1.00  0.00           O  
ATOM   1417  CG2 THR A  88      23.486  -1.982  13.459  1.00  0.00           C  
ATOM   1418  H   THR A  88      21.889   0.332  10.284  1.00  0.00           H  
ATOM   1419  HA  THR A  88      21.448  -0.169  13.208  1.00  0.00           H  
ATOM   1420  HB  THR A  88      23.380  -1.618  11.350  1.00  0.00           H  
ATOM   1421  HG1 THR A  88      21.337  -2.452  11.092  1.00  0.00           H  
ATOM   1422 1HG2 THR A  88      23.887  -2.988  13.334  1.00  0.00           H  
ATOM   1423 2HG2 THR A  88      24.306  -1.281  13.616  1.00  0.00           H  
ATOM   1424 3HG2 THR A  88      22.821  -1.961  14.321  1.00  0.00           H  
ATOM   1425  N   PRO A  89      23.404   1.386  13.865  1.00  0.00           N  
ATOM   1426  CA  PRO A  89      22.547   1.131  15.029  1.00  0.00           C  
ATOM   1427  C   PRO A  89      21.186   1.825  15.019  1.00  0.00           C  
ATOM   1428  O   PRO A  89      20.336   1.509  15.805  1.00  0.00           O  
ATOM   1429  CB  PRO A  89      23.414   1.657  16.178  1.00  0.00           C  
ATOM   1430  CG  PRO A  89      24.168   2.794  15.576  1.00  0.00           C  
ATOM   1431  CD  PRO A  89      24.490   2.332  14.180  1.00  0.00           C  
ATOM   1432  HA  PRO A  89      22.372   0.049  15.119  1.00  0.00           H  
ATOM   1433 1HB  PRO A  89      22.776   1.966  17.019  1.00  0.00           H  
ATOM   1434 2HB  PRO A  89      24.072   0.858  16.549  1.00  0.00           H  
ATOM   1435 1HG  PRO A  89      23.554   3.706  15.590  1.00  0.00           H  
ATOM   1436 2HG  PRO A  89      25.069   3.008  16.170  1.00  0.00           H  
ATOM   1437 1HD  PRO A  89      24.483   3.194  13.497  1.00  0.00           H  
ATOM   1438 2HD  PRO A  89      25.474   1.841  14.174  1.00  0.00           H  
ATOM   1439  N   GLY A  90      20.983   2.793  14.125  1.00  0.00           N  
ATOM   1440  CA  GLY A  90      19.770   3.619  14.200  1.00  0.00           C  
ATOM   1441  C   GLY A  90      19.870   4.673  15.270  1.00  0.00           C  
ATOM   1442  O   GLY A  90      20.884   4.741  16.017  1.00  0.00           O  
ATOM   1443  H   GLY A  90      21.654   2.970  13.391  1.00  0.00           H  
ATOM   1444 1HA  GLY A  90      19.597   4.099  13.237  1.00  0.00           H  
ATOM   1445 2HA  GLY A  90      18.909   2.982  14.401  1.00  0.00           H  
ATOM   1446  N   VAL A  91      18.912   5.555  15.305  1.00  0.00           N  
ATOM   1447  CA  VAL A  91      18.789   6.658  16.284  1.00  0.00           C  
ATOM   1448  C   VAL A  91      17.364   6.630  16.848  1.00  0.00           C  
ATOM   1449  O   VAL A  91      17.191   6.311  18.049  1.00  0.00           O  
ATOM   1450  CB  VAL A  91      19.071   8.023  15.630  1.00  0.00           C  
ATOM   1451  CG1 VAL A  91      18.826   9.150  16.622  1.00  0.00           C  
ATOM   1452  CG2 VAL A  91      20.499   8.064  15.109  1.00  0.00           C  
ATOM   1453  H   VAL A  91      18.205   5.450  14.591  1.00  0.00           H  
ATOM   1454  HA  VAL A  91      19.523   6.501  17.075  1.00  0.00           H  
ATOM   1455  HB  VAL A  91      18.377   8.169  14.801  1.00  0.00           H  
ATOM   1456 1HG1 VAL A  91      19.029  10.108  16.143  1.00  0.00           H  
ATOM   1457 2HG1 VAL A  91      17.788   9.124  16.954  1.00  0.00           H  
ATOM   1458 3HG1 VAL A  91      19.485   9.028  17.481  1.00  0.00           H  
ATOM   1459 1HG2 VAL A  91      20.691   9.032  14.647  1.00  0.00           H  
ATOM   1460 2HG2 VAL A  91      21.192   7.913  15.937  1.00  0.00           H  
ATOM   1461 3HG2 VAL A  91      20.640   7.275  14.370  1.00  0.00           H  
ATOM   1462  N   LEU A  92      16.363   6.889  16.009  1.00  0.00           N  
ATOM   1463  CA  LEU A  92      14.957   6.841  16.467  1.00  0.00           C  
ATOM   1464  C   LEU A  92      14.412   5.416  16.436  1.00  0.00           C  
ATOM   1465  O   LEU A  92      13.689   5.043  17.408  1.00  0.00           O  
ATOM   1466  CB  LEU A  92      14.077   7.742  15.592  1.00  0.00           C  
ATOM   1467  CG  LEU A  92      14.377   9.244  15.671  1.00  0.00           C  
ATOM   1468  CD1 LEU A  92      13.547   9.984  14.630  1.00  0.00           C  
ATOM   1469  CD2 LEU A  92      14.073   9.750  17.073  1.00  0.00           C  
ATOM   1470  H   LEU A  92      16.558   7.122  15.046  1.00  0.00           H  
ATOM   1471  HA  LEU A  92      14.915   7.204  17.493  1.00  0.00           H  
ATOM   1472 1HB  LEU A  92      14.190   7.435  14.553  1.00  0.00           H  
ATOM   1473 2HB  LEU A  92      13.036   7.597  15.880  1.00  0.00           H  
ATOM   1474  HG  LEU A  92      15.429   9.417  15.443  1.00  0.00           H  
ATOM   1475 1HD1 LEU A  92      13.761  11.051  14.685  1.00  0.00           H  
ATOM   1476 2HD1 LEU A  92      13.799   9.615  13.635  1.00  0.00           H  
ATOM   1477 3HD1 LEU A  92      12.488   9.815  14.822  1.00  0.00           H  
ATOM   1478 1HD2 LEU A  92      14.287  10.818  17.129  1.00  0.00           H  
ATOM   1479 2HD2 LEU A  92      13.021   9.579  17.301  1.00  0.00           H  
ATOM   1480 3HD2 LEU A  92      14.692   9.217  17.794  1.00  0.00           H  
ATOM   1481  N   ILE A  93      14.743   4.621  15.420  1.00  0.00           N  
ATOM   1482  CA  ILE A  93      14.173   3.253  15.251  1.00  0.00           C  
ATOM   1483  C   ILE A  93      15.332   2.281  15.186  1.00  0.00           C  
ATOM   1484  O   ILE A  93      15.689   1.842  14.096  1.00  0.00           O  
ATOM   1485  CB  ILE A  93      13.313   3.126  13.981  1.00  0.00           C  
ATOM   1486  CG1 ILE A  93      12.250   4.227  13.944  1.00  0.00           C  
ATOM   1487  CG2 ILE A  93      12.663   1.752  13.914  1.00  0.00           C  
ATOM   1488  CD1 ILE A  93      11.258   4.158  15.083  1.00  0.00           C  
ATOM   1489  H   ILE A  93      15.407   4.965  14.741  1.00  0.00           H  
ATOM   1490  HA  ILE A  93      13.534   3.037  16.106  1.00  0.00           H  
ATOM   1491  HB  ILE A  93      13.940   3.263  13.101  1.00  0.00           H  
ATOM   1492 1HG1 ILE A  93      12.735   5.202  13.972  1.00  0.00           H  
ATOM   1493 2HG1 ILE A  93      11.696   4.166  13.007  1.00  0.00           H  
ATOM   1494 1HG2 ILE A  93      12.058   1.679  13.011  1.00  0.00           H  
ATOM   1495 2HG2 ILE A  93      13.436   0.985  13.896  1.00  0.00           H  
ATOM   1496 3HG2 ILE A  93      12.028   1.607  14.789  1.00  0.00           H  
ATOM   1497 1HD1 ILE A  93      10.537   4.970  14.987  1.00  0.00           H  
ATOM   1498 2HD1 ILE A  93      10.735   3.202  15.052  1.00  0.00           H  
ATOM   1499 3HD1 ILE A  93      11.786   4.252  16.031  1.00  0.00           H  
ATOM   1500  N   PRO A  94      15.847   1.838  16.349  1.00  0.00           N  
ATOM   1501  CA  PRO A  94      16.926   0.869  16.320  1.00  0.00           C  
ATOM   1502  C   PRO A  94      16.431  -0.492  15.850  1.00  0.00           C  
ATOM   1503  O   PRO A  94      15.233  -0.777  15.840  1.00  0.00           O  
ATOM   1504  CB  PRO A  94      17.390   0.830  17.780  1.00  0.00           C  
ATOM   1505  CG  PRO A  94      16.192   1.263  18.556  1.00  0.00           C  
ATOM   1506  CD  PRO A  94      15.553   2.323  17.698  1.00  0.00           C  
ATOM   1507  HA  PRO A  94      17.726   1.238  15.661  1.00  0.00           H  
ATOM   1508 1HB  PRO A  94      17.724  -0.183  18.041  1.00  0.00           H  
ATOM   1509 2HB  PRO A  94      18.252   1.500  17.919  1.00  0.00           H  
ATOM   1510 1HG  PRO A  94      15.527   0.406  18.737  1.00  0.00           H  
ATOM   1511 2HG  PRO A  94      16.496   1.644  19.542  1.00  0.00           H  
ATOM   1512 1HD  PRO A  94      14.472   2.355  17.899  1.00  0.00           H  
ATOM   1513 2HD  PRO A  94      16.017   3.297  17.912  1.00  0.00           H  
ATOM   1514  N   PRO A  95      17.325  -1.417  15.462  1.00  0.00           N  
ATOM   1515  CA  PRO A  95      16.902  -2.765  15.061  1.00  0.00           C  
ATOM   1516  C   PRO A  95      15.919  -3.465  16.031  1.00  0.00           C  
ATOM   1517  O   PRO A  95      15.017  -4.148  15.576  1.00  0.00           O  
ATOM   1518  CB  PRO A  95      18.241  -3.508  15.004  1.00  0.00           C  
ATOM   1519  CG  PRO A  95      19.223  -2.461  14.605  1.00  0.00           C  
ATOM   1520  CD  PRO A  95      18.783  -1.230  15.351  1.00  0.00           C  
ATOM   1521  HA  PRO A  95      16.426  -2.715  14.070  1.00  0.00           H  
ATOM   1522 1HB  PRO A  95      18.466  -3.952  15.985  1.00  0.00           H  
ATOM   1523 2HB  PRO A  95      18.182  -4.336  14.283  1.00  0.00           H  
ATOM   1524 1HG  PRO A  95      20.243  -2.775  14.871  1.00  0.00           H  
ATOM   1525 2HG  PRO A  95      19.208  -2.322  13.513  1.00  0.00           H  
ATOM   1526 1HD  PRO A  95      19.266  -1.207  16.339  1.00  0.00           H  
ATOM   1527 2HD  PRO A  95      19.046  -0.334  14.770  1.00  0.00           H  
ATOM   1528  N   ALA A  96      16.095  -3.266  17.343  1.00  0.00           N  
ATOM   1529  CA  ALA A  96      15.194  -3.879  18.338  1.00  0.00           C  
ATOM   1530  C   ALA A  96      13.780  -3.321  18.152  1.00  0.00           C  
ATOM   1531  O   ALA A  96      12.795  -4.116  18.214  1.00  0.00           O  
ATOM   1532  CB  ALA A  96      15.698  -3.665  19.748  1.00  0.00           C  
ATOM   1533  H   ALA A  96      16.857  -2.685  17.661  1.00  0.00           H  
ATOM   1534  HA  ALA A  96      15.178  -4.955  18.162  1.00  0.00           H  
ATOM   1535 1HB  ALA A  96      15.010  -4.130  20.455  1.00  0.00           H  
ATOM   1536 2HB  ALA A  96      16.685  -4.114  19.853  1.00  0.00           H  
ATOM   1537 3HB  ALA A  96      15.762  -2.597  19.952  1.00  0.00           H  
ATOM   1538  N   GLU A  97      13.673  -2.017  17.916  1.00  0.00           N  
ATOM   1539  CA  GLU A  97      12.376  -1.347  17.729  1.00  0.00           C  
ATOM   1540  C   GLU A  97      11.803  -1.763  16.371  1.00  0.00           C  
ATOM   1541  O   GLU A  97      10.595  -2.068  16.297  1.00  0.00           O  
ATOM   1542  CB  GLU A  97      12.524   0.174  17.802  1.00  0.00           C  
ATOM   1543  CG  GLU A  97      11.237   0.945  17.539  1.00  0.00           C  
ATOM   1544  CD  GLU A  97      10.157   0.635  18.538  1.00  0.00           C  
ATOM   1545  OE1 GLU A  97      10.408  -0.126  19.440  1.00  0.00           O  
ATOM   1546  OE2 GLU A  97       9.078   1.163  18.397  1.00  0.00           O  
ATOM   1547  H   GLU A  97      14.520  -1.471  17.865  1.00  0.00           H  
ATOM   1548  HA  GLU A  97      11.704  -1.665  18.527  1.00  0.00           H  
ATOM   1549 1HB  GLU A  97      12.887   0.457  18.790  1.00  0.00           H  
ATOM   1550 2HB  GLU A  97      13.266   0.504  17.073  1.00  0.00           H  
ATOM   1551 1HG  GLU A  97      11.452   2.012  17.572  1.00  0.00           H  
ATOM   1552 2HG  GLU A  97      10.881   0.704  16.539  1.00  0.00           H  
ATOM   1553  N   ALA A  98      12.611  -1.837  15.319  1.00  0.00           N  
ATOM   1554  CA  ALA A  98      12.131  -2.221  13.971  1.00  0.00           C  
ATOM   1555  C   ALA A  98      11.543  -3.641  14.004  1.00  0.00           C  
ATOM   1556  O   ALA A  98      10.523  -3.895  13.317  1.00  0.00           O  
ATOM   1557  CB  ALA A  98      13.230  -2.096  12.928  1.00  0.00           C  
ATOM   1558  H   ALA A  98      13.589  -1.622  15.451  1.00  0.00           H  
ATOM   1559  HA  ALA A  98      11.343  -1.525  13.681  1.00  0.00           H  
ATOM   1560 1HB  ALA A  98      12.841  -2.386  11.953  1.00  0.00           H  
ATOM   1561 2HB  ALA A  98      13.578  -1.064  12.889  1.00  0.00           H  
ATOM   1562 3HB  ALA A  98      14.061  -2.748  13.197  1.00  0.00           H  
ATOM   1563  N   ALA A  99      12.189  -4.563  14.716  1.00  0.00           N  
ATOM   1564  CA  ALA A  99      11.730  -5.962  14.849  1.00  0.00           C  
ATOM   1565  C   ALA A  99      10.358  -5.965  15.529  1.00  0.00           C  
ATOM   1566  O   ALA A  99       9.404  -6.617  15.006  1.00  0.00           O  
ATOM   1567  CB  ALA A  99      12.731  -6.751  15.630  1.00  0.00           C  
ATOM   1568  H   ALA A  99      13.035  -4.277  15.186  1.00  0.00           H  
ATOM   1569  HA  ALA A  99      11.641  -6.385  13.848  1.00  0.00           H  
ATOM   1570 1HB  ALA A  99      12.389  -7.782  15.726  1.00  0.00           H  
ATOM   1571 2HB  ALA A  99      13.691  -6.734  15.114  1.00  0.00           H  
ATOM   1572 3HB  ALA A  99      12.846  -6.314  16.621  1.00  0.00           H  
ATOM   1573  N   ARG A 100      10.209  -5.192  16.594  1.00  0.00           N  
ATOM   1574  CA  ARG A 100       8.924  -5.078  17.323  1.00  0.00           C  
ATOM   1575  C   ARG A 100       7.867  -4.534  16.360  1.00  0.00           C  
ATOM   1576  O   ARG A 100       6.779  -5.100  16.262  1.00  0.00           O  
ATOM   1577  CB  ARG A 100       9.043  -4.158  18.529  1.00  0.00           C  
ATOM   1578  CG  ARG A 100       7.806  -4.098  19.412  1.00  0.00           C  
ATOM   1579  CD  ARG A 100       7.932  -3.058  20.465  1.00  0.00           C  
ATOM   1580  NE  ARG A 100       7.785  -1.717  19.922  1.00  0.00           N  
ATOM   1581  CZ  ARG A 100       6.610  -1.157  19.575  1.00  0.00           C  
ATOM   1582  NH1 ARG A 100       5.492  -1.833  19.719  1.00  0.00           N  
ATOM   1583  NH2 ARG A 100       6.581   0.072  19.090  1.00  0.00           N  
ATOM   1584  H   ARG A 100      11.007  -4.662  16.917  1.00  0.00           H  
ATOM   1585  HA  ARG A 100       8.639  -6.068  17.679  1.00  0.00           H  
ATOM   1586 1HB  ARG A 100       9.876  -4.480  19.151  1.00  0.00           H  
ATOM   1587 2HB  ARG A 100       9.257  -3.144  18.193  1.00  0.00           H  
ATOM   1588 1HG  ARG A 100       6.933  -3.864  18.801  1.00  0.00           H  
ATOM   1589 2HG  ARG A 100       7.660  -5.063  19.899  1.00  0.00           H  
ATOM   1590 1HD  ARG A 100       7.160  -3.208  21.218  1.00  0.00           H  
ATOM   1591 2HD  ARG A 100       8.913  -3.131  20.932  1.00  0.00           H  
ATOM   1592  HE  ARG A 100       8.624  -1.166  19.797  1.00  0.00           H  
ATOM   1593 1HH1 ARG A 100       5.513  -2.772  20.090  1.00  0.00           H  
ATOM   1594 2HH1 ARG A 100       4.611  -1.413  19.459  1.00  0.00           H  
ATOM   1595 1HH2 ARG A 100       7.441   0.592  18.978  1.00  0.00           H  
ATOM   1596 2HH2 ARG A 100       5.701   0.492  18.829  1.00  0.00           H  
ATOM   1597  N   LEU A 101       8.181  -3.448  15.684  1.00  0.00           N  
ATOM   1598  CA  LEU A 101       7.204  -2.788  14.776  1.00  0.00           C  
ATOM   1599  C   LEU A 101       6.802  -3.704  13.645  1.00  0.00           C  
ATOM   1600  O   LEU A 101       5.607  -3.713  13.299  1.00  0.00           O  
ATOM   1601  CB  LEU A 101       7.790  -1.497  14.189  1.00  0.00           C  
ATOM   1602  CG  LEU A 101       8.048  -0.367  15.193  1.00  0.00           C  
ATOM   1603  CD1 LEU A 101       8.862   0.732  14.524  1.00  0.00           C  
ATOM   1604  CD2 LEU A 101       6.719   0.171  15.704  1.00  0.00           C  
ATOM   1605  H   LEU A 101       9.105  -3.053  15.784  1.00  0.00           H  
ATOM   1606  HA  LEU A 101       6.315  -2.532  15.351  1.00  0.00           H  
ATOM   1607 1HB  LEU A 101       8.738  -1.734  13.707  1.00  0.00           H  
ATOM   1608 2HB  LEU A 101       7.106  -1.118  13.431  1.00  0.00           H  
ATOM   1609  HG  LEU A 101       8.630  -0.750  16.032  1.00  0.00           H  
ATOM   1610 1HD1 LEU A 101       9.045   1.535  15.238  1.00  0.00           H  
ATOM   1611 2HD1 LEU A 101       9.815   0.324  14.186  1.00  0.00           H  
ATOM   1612 3HD1 LEU A 101       8.311   1.124  13.670  1.00  0.00           H  
ATOM   1613 1HD2 LEU A 101       6.902   0.974  16.418  1.00  0.00           H  
ATOM   1614 2HD2 LEU A 101       6.136   0.556  14.867  1.00  0.00           H  
ATOM   1615 3HD2 LEU A 101       6.166  -0.631  16.193  1.00  0.00           H  
ATOM   1616  N   ALA A 102       7.724  -4.456  13.055  1.00  0.00           N  
ATOM   1617  CA  ALA A 102       7.424  -5.391  11.944  1.00  0.00           C  
ATOM   1618  C   ALA A 102       6.404  -6.433  12.418  1.00  0.00           C  
ATOM   1619  O   ALA A 102       5.582  -6.916  11.613  1.00  0.00           O  
ATOM   1620  CB  ALA A 102       8.660  -6.133  11.490  1.00  0.00           C  
ATOM   1621  H   ALA A 102       8.674  -4.376  13.387  1.00  0.00           H  
ATOM   1622  HA  ALA A 102       6.991  -4.816  11.126  1.00  0.00           H  
ATOM   1623 1HB  ALA A 102       8.399  -6.808  10.676  1.00  0.00           H  
ATOM   1624 2HB  ALA A 102       9.407  -5.419  11.144  1.00  0.00           H  
ATOM   1625 3HB  ALA A 102       9.066  -6.707  12.322  1.00  0.00           H  
ATOM   1626  N   LYS A 103       6.498  -6.820  13.678  1.00  0.00           N  
ATOM   1627  CA  LYS A 103       5.600  -7.869  14.193  1.00  0.00           C  
ATOM   1628  C   LYS A 103       4.369  -7.224  14.797  1.00  0.00           C  
ATOM   1629  O   LYS A 103       3.340  -7.915  14.849  1.00  0.00           O  
ATOM   1630  CB  LYS A 103       6.304  -8.742  15.232  1.00  0.00           C  
ATOM   1631  CG  LYS A 103       7.456  -9.572  14.680  1.00  0.00           C  
ATOM   1632  CD  LYS A 103       8.134 -10.376  15.780  1.00  0.00           C  
ATOM   1633  CE  LYS A 103       9.299 -11.187  15.234  1.00  0.00           C  
ATOM   1634  NZ  LYS A 103      10.006 -11.938  16.307  1.00  0.00           N  
ATOM   1635  H   LYS A 103       7.178  -6.406  14.299  1.00  0.00           H  
ATOM   1636  HA  LYS A 103       5.299  -8.506  13.361  1.00  0.00           H  
ATOM   1637 1HB  LYS A 103       6.699  -8.112  16.030  1.00  0.00           H  
ATOM   1638 2HB  LYS A 103       5.584  -9.427  15.680  1.00  0.00           H  
ATOM   1639 1HG  LYS A 103       7.079 -10.258  13.920  1.00  0.00           H  
ATOM   1640 2HG  LYS A 103       8.190  -8.913  14.218  1.00  0.00           H  
ATOM   1641 1HD  LYS A 103       8.503  -9.699  16.551  1.00  0.00           H  
ATOM   1642 2HD  LYS A 103       7.412 -11.055  16.232  1.00  0.00           H  
ATOM   1643 1HE  LYS A 103       8.934 -11.897  14.493  1.00  0.00           H  
ATOM   1644 2HE  LYS A 103      10.010 -10.521  14.745  1.00  0.00           H  
ATOM   1645 1HZ  LYS A 103      10.771 -12.462  15.905  1.00  0.00           H  
ATOM   1646 2HZ  LYS A 103      10.367 -11.287  16.991  1.00  0.00           H  
ATOM   1647 3HZ  LYS A 103       9.363 -12.574  16.755  1.00  0.00           H  
ATOM   1648  N   SER A 104       4.468  -6.001  15.307  1.00  0.00           N  
ATOM   1649  CA  SER A 104       3.389  -5.315  16.072  1.00  0.00           C  
ATOM   1650  C   SER A 104       2.443  -4.559  15.131  1.00  0.00           C  
ATOM   1651  O   SER A 104       1.229  -4.435  15.473  1.00  0.00           O  
ATOM   1652  CB  SER A 104       3.984  -4.349  17.078  1.00  0.00           C  
ATOM   1653  OG  SER A 104       4.775  -5.024  18.016  1.00  0.00           O  
ATOM   1654  H   SER A 104       5.343  -5.521  15.153  1.00  0.00           H  
ATOM   1655  HA  SER A 104       2.814  -6.069  16.611  1.00  0.00           H  
ATOM   1656 1HB  SER A 104       4.589  -3.606  16.556  1.00  0.00           H  
ATOM   1657 2HB  SER A 104       3.183  -3.817  17.589  1.00  0.00           H  
ATOM   1658  HG  SER A 104       5.544  -5.342  17.536  1.00  0.00           H  
ATOM   1659  N   LEU A 105       2.947  -3.997  14.039  1.00  0.00           N  
ATOM   1660  CA  LEU A 105       2.077  -3.190  13.155  1.00  0.00           C  
ATOM   1661  C   LEU A 105       1.498  -4.112  12.089  1.00  0.00           C  
ATOM   1662  O   LEU A 105       2.212  -4.780  11.323  1.00  0.00           O  
ATOM   1663  CB  LEU A 105       2.858  -2.046  12.496  1.00  0.00           C  
ATOM   1664  CG  LEU A 105       3.538  -1.064  13.459  1.00  0.00           C  
ATOM   1665  CD1 LEU A 105       4.199   0.053  12.662  1.00  0.00           C  
ATOM   1666  CD2 LEU A 105       2.507  -0.507  14.429  1.00  0.00           C  
ATOM   1667  H   LEU A 105       3.922  -4.110  13.799  1.00  0.00           H  
ATOM   1668  HA  LEU A 105       1.279  -2.756  13.756  1.00  0.00           H  
ATOM   1669 1HB  LEU A 105       3.630  -2.474  11.859  1.00  0.00           H  
ATOM   1670 2HB  LEU A 105       2.173  -1.474  11.869  1.00  0.00           H  
ATOM   1671  HG  LEU A 105       4.318  -1.583  14.017  1.00  0.00           H  
ATOM   1672 1HD1 LEU A 105       4.683   0.750  13.346  1.00  0.00           H  
ATOM   1673 2HD1 LEU A 105       4.946  -0.372  11.991  1.00  0.00           H  
ATOM   1674 3HD1 LEU A 105       3.445   0.580  12.080  1.00  0.00           H  
ATOM   1675 1HD2 LEU A 105       2.990   0.190  15.113  1.00  0.00           H  
ATOM   1676 2HD2 LEU A 105       1.727   0.013  13.872  1.00  0.00           H  
ATOM   1677 3HD2 LEU A 105       2.063  -1.325  14.997  1.00  0.00           H  
ATOM   1678  N   PRO A 106       0.165  -4.069  11.896  1.00  0.00           N  
ATOM   1679  CA  PRO A 106      -0.446  -4.890  10.860  1.00  0.00           C  
ATOM   1680  C   PRO A 106       0.100  -4.579   9.467  1.00  0.00           C  
ATOM   1681  O   PRO A 106       0.362  -3.386   9.140  1.00  0.00           O  
ATOM   1682  CB  PRO A 106      -1.928  -4.524  10.976  1.00  0.00           C  
ATOM   1683  CG  PRO A 106      -2.098  -4.135  12.405  1.00  0.00           C  
ATOM   1684  CD  PRO A 106      -0.828  -3.401  12.747  1.00  0.00           C  
ATOM   1685  HA  PRO A 106      -0.279  -5.952  11.094  1.00  0.00           H  
ATOM   1686 1HB  PRO A 106      -2.169  -3.708  10.280  1.00  0.00           H  
ATOM   1687 2HB  PRO A 106      -2.552  -5.384  10.691  1.00  0.00           H  
ATOM   1688 1HG  PRO A 106      -2.995  -3.509  12.524  1.00  0.00           H  
ATOM   1689 2HG  PRO A 106      -2.250  -5.030  13.027  1.00  0.00           H  
ATOM   1690 1HD  PRO A 106      -0.939  -2.338  12.487  1.00  0.00           H  
ATOM   1691 2HD  PRO A 106      -0.613  -3.519  13.819  1.00  0.00           H  
ATOM   1692  N   ASN A 107       0.260  -5.614   8.644  1.00  0.00           N  
ATOM   1693  CA  ASN A 107       0.617  -5.468   7.216  1.00  0.00           C  
ATOM   1694  C   ASN A 107       1.863  -4.573   7.060  1.00  0.00           C  
ATOM   1695  O   ASN A 107       1.899  -3.734   6.141  1.00  0.00           O  
ATOM   1696  CB  ASN A 107      -0.548  -4.908   6.422  1.00  0.00           C  
ATOM   1697  CG  ASN A 107      -1.732  -5.835   6.402  1.00  0.00           C  
ATOM   1698  OD1 ASN A 107      -1.576  -7.061   6.408  1.00  0.00           O  
ATOM   1699  ND2 ASN A 107      -2.915  -5.273   6.378  1.00  0.00           N  
ATOM   1700  H   ASN A 107       0.129  -6.540   9.024  1.00  0.00           H  
ATOM   1701  HA  ASN A 107       0.864  -6.453   6.818  1.00  0.00           H  
ATOM   1702 1HB  ASN A 107      -0.857  -3.954   6.850  1.00  0.00           H  
ATOM   1703 2HB  ASN A 107      -0.233  -4.719   5.395  1.00  0.00           H  
ATOM   1704 1HD2 ASN A 107      -3.738  -5.841   6.365  1.00  0.00           H  
ATOM   1705 2HD2 ASN A 107      -2.994  -4.276   6.374  1.00  0.00           H  
ATOM   1706  N   CYS A 108       2.869  -4.768   7.903  1.00  0.00           N  
ATOM   1707  CA  CYS A 108       4.130  -3.975   7.875  1.00  0.00           C  
ATOM   1708  C   CYS A 108       5.279  -4.832   7.351  1.00  0.00           C  
ATOM   1709  O   CYS A 108       5.436  -5.975   7.849  1.00  0.00           O  
ATOM   1710  CB  CYS A 108       4.488  -3.454   9.267  1.00  0.00           C  
ATOM   1711  SG  CYS A 108       6.004  -2.469   9.319  1.00  0.00           S  
ATOM   1712  H   CYS A 108       2.762  -5.496   8.593  1.00  0.00           H  
ATOM   1713  HA  CYS A 108       3.986  -3.118   7.217  1.00  0.00           H  
ATOM   1714 1HB  CYS A 108       3.672  -2.839   9.647  1.00  0.00           H  
ATOM   1715 2HB  CYS A 108       4.609  -4.295   9.951  1.00  0.00           H  
ATOM   1716  HG  CYS A 108       6.548  -2.994   8.227  1.00  0.00           H  
ATOM   1717  N   LYS A 109       5.987  -4.347   6.353  1.00  0.00           N  
ATOM   1718  CA  LYS A 109       7.256  -4.926   5.855  1.00  0.00           C  
ATOM   1719  C   LYS A 109       8.384  -4.069   6.445  1.00  0.00           C  
ATOM   1720  O   LYS A 109       8.283  -2.845   6.336  1.00  0.00           O  
ATOM   1721  CB  LYS A 109       7.318  -4.944   4.327  1.00  0.00           C  
ATOM   1722  CG  LYS A 109       8.618  -5.495   3.757  1.00  0.00           C  
ATOM   1723  CD  LYS A 109       8.613  -5.460   2.236  1.00  0.00           C  
ATOM   1724  CE  LYS A 109       9.949  -5.913   1.666  1.00  0.00           C  
ATOM   1725  NZ  LYS A 109       9.986  -5.807   0.182  1.00  0.00           N  
ATOM   1726  H   LYS A 109       5.617  -3.519   5.909  1.00  0.00           H  
ATOM   1727  HA  LYS A 109       7.327  -5.957   6.205  1.00  0.00           H  
ATOM   1728 1HB  LYS A 109       6.499  -5.549   3.937  1.00  0.00           H  
ATOM   1729 2HB  LYS A 109       7.187  -3.931   3.946  1.00  0.00           H  
ATOM   1730 1HG  LYS A 109       9.456  -4.900   4.122  1.00  0.00           H  
ATOM   1731 2HG  LYS A 109       8.754  -6.524   4.088  1.00  0.00           H  
ATOM   1732 1HD  LYS A 109       7.826  -6.115   1.859  1.00  0.00           H  
ATOM   1733 2HD  LYS A 109       8.409  -4.445   1.895  1.00  0.00           H  
ATOM   1734 1HE  LYS A 109      10.748  -5.301   2.082  1.00  0.00           H  
ATOM   1735 2HE  LYS A 109      10.131  -6.950   1.947  1.00  0.00           H  
ATOM   1736 1HZ  LYS A 109      10.887  -6.116  -0.156  1.00  0.00           H  
ATOM   1737 2HZ  LYS A 109       9.260  -6.386  -0.216  1.00  0.00           H  
ATOM   1738 3HZ  LYS A 109       9.837  -4.846  -0.091  1.00  0.00           H  
ATOM   1739  N   ALA A 110       9.453  -4.674   6.970  1.00  0.00           N  
ATOM   1740  CA  ALA A 110      10.634  -3.910   7.426  1.00  0.00           C  
ATOM   1741  C   ALA A 110      11.814  -4.169   6.507  1.00  0.00           C  
ATOM   1742  O   ALA A 110      12.053  -5.332   6.084  1.00  0.00           O  
ATOM   1743  CB  ALA A 110      10.940  -4.208   8.867  1.00  0.00           C  
ATOM   1744  H   ALA A 110       9.456  -5.681   7.056  1.00  0.00           H  
ATOM   1745  HA  ALA A 110      10.387  -2.849   7.384  1.00  0.00           H  
ATOM   1746 1HB  ALA A 110      11.812  -3.634   9.179  1.00  0.00           H  
ATOM   1747 2HB  ALA A 110      10.085  -3.934   9.485  1.00  0.00           H  
ATOM   1748 3HB  ALA A 110      11.146  -5.271   8.983  1.00  0.00           H  
ATOM   1749  N   VAL A 111      12.598  -3.122   6.224  1.00  0.00           N  
ATOM   1750  CA  VAL A 111      13.751  -3.230   5.290  1.00  0.00           C  
ATOM   1751  C   VAL A 111      14.994  -2.839   6.072  1.00  0.00           C  
ATOM   1752  O   VAL A 111      15.048  -1.746   6.618  1.00  0.00           O  
ATOM   1753  CB  VAL A 111      13.588  -2.307   4.067  1.00  0.00           C  
ATOM   1754  CG1 VAL A 111      14.804  -2.408   3.158  1.00  0.00           C  
ATOM   1755  CG2 VAL A 111      12.318  -2.667   3.312  1.00  0.00           C  
ATOM   1756  H   VAL A 111      12.399  -2.233   6.660  1.00  0.00           H  
ATOM   1757  HA  VAL A 111      13.810  -4.257   4.929  1.00  0.00           H  
ATOM   1758  HB  VAL A 111      13.528  -1.273   4.409  1.00  0.00           H  
ATOM   1759 1HG1 VAL A 111      14.672  -1.749   2.299  1.00  0.00           H  
ATOM   1760 2HG1 VAL A 111      15.696  -2.111   3.709  1.00  0.00           H  
ATOM   1761 3HG1 VAL A 111      14.915  -3.435   2.812  1.00  0.00           H  
ATOM   1762 1HG2 VAL A 111      12.209  -2.010   2.450  1.00  0.00           H  
ATOM   1763 2HG2 VAL A 111      12.376  -3.702   2.975  1.00  0.00           H  
ATOM   1764 3HG2 VAL A 111      11.457  -2.548   3.970  1.00  0.00           H  
ATOM   1765  N   ASP A 112      15.982  -3.728   6.061  1.00  0.00           N  
ATOM   1766  CA  ASP A 112      17.317  -3.527   6.685  1.00  0.00           C  
ATOM   1767  C   ASP A 112      18.219  -2.858   5.670  1.00  0.00           C  
ATOM   1768  O   ASP A 112      18.579  -3.502   4.671  1.00  0.00           O  
ATOM   1769  CB  ASP A 112      17.937  -4.850   7.142  1.00  0.00           C  
ATOM   1770  CG  ASP A 112      19.264  -4.663   7.865  1.00  0.00           C  
ATOM   1771  OD1 ASP A 112      19.855  -3.619   7.721  1.00  0.00           O  
ATOM   1772  OD2 ASP A 112      19.673  -5.566   8.555  1.00  0.00           O  
ATOM   1773  H   ASP A 112      15.787  -4.597   5.587  1.00  0.00           H  
ATOM   1774  HA  ASP A 112      17.196  -2.891   7.562  1.00  0.00           H  
ATOM   1775 1HB  ASP A 112      17.245  -5.365   7.809  1.00  0.00           H  
ATOM   1776 2HB  ASP A 112      18.099  -5.494   6.277  1.00  0.00           H  
ATOM   1777  N   ILE A 113      18.563  -1.572   5.841  1.00  0.00           N  
ATOM   1778  CA  ILE A 113      19.352  -0.855   4.810  1.00  0.00           C  
ATOM   1779  C   ILE A 113      20.860  -0.966   5.103  1.00  0.00           C  
ATOM   1780  O   ILE A 113      21.587  -0.339   4.342  1.00  0.00           O  
ATOM   1781  CB  ILE A 113      18.951   0.630   4.735  1.00  0.00           C  
ATOM   1782  CG1 ILE A 113      19.326   1.349   6.034  1.00  0.00           C  
ATOM   1783  CG2 ILE A 113      17.462   0.766   4.458  1.00  0.00           C  
ATOM   1784  CD1 ILE A 113      20.758   1.831   6.074  1.00  0.00           C  
ATOM   1785  H   ILE A 113      18.284  -1.080   6.678  1.00  0.00           H  
ATOM   1786  HA  ILE A 113      19.152  -1.312   3.841  1.00  0.00           H  
ATOM   1787  HB  ILE A 113      19.506   1.117   3.934  1.00  0.00           H  
ATOM   1788 1HG1 ILE A 113      18.672   2.210   6.174  1.00  0.00           H  
ATOM   1789 2HG1 ILE A 113      19.168   0.680   6.879  1.00  0.00           H  
ATOM   1790 1HG2 ILE A 113      17.196   1.821   4.409  1.00  0.00           H  
ATOM   1791 2HG2 ILE A 113      17.224   0.287   3.509  1.00  0.00           H  
ATOM   1792 3HG2 ILE A 113      16.898   0.286   5.258  1.00  0.00           H  
ATOM   1793 1HD1 ILE A 113      20.948   2.330   7.024  1.00  0.00           H  
ATOM   1794 2HD1 ILE A 113      21.431   0.979   5.970  1.00  0.00           H  
ATOM   1795 3HD1 ILE A 113      20.930   2.530   5.257  1.00  0.00           H  
ATOM   1796  N   GLY A 114      21.269  -1.721   6.126  1.00  0.00           N  
ATOM   1797  CA  GLY A 114      22.689  -1.797   6.509  1.00  0.00           C  
ATOM   1798  C   GLY A 114      23.033  -0.704   7.495  1.00  0.00           C  
ATOM   1799  O   GLY A 114      22.174  -0.153   8.181  1.00  0.00           O  
ATOM   1800  H   GLY A 114      20.588  -2.253   6.649  1.00  0.00           H  
ATOM   1801 1HA  GLY A 114      22.896  -2.774   6.948  1.00  0.00           H  
ATOM   1802 2HA  GLY A 114      23.311  -1.707   5.620  1.00  0.00           H  
ATOM   1803  N   PRO A 115      24.328  -0.353   7.609  1.00  0.00           N  
ATOM   1804  CA  PRO A 115      24.724   0.681   8.549  1.00  0.00           C  
ATOM   1805  C   PRO A 115      23.945   1.952   8.235  1.00  0.00           C  
ATOM   1806  O   PRO A 115      23.792   2.311   7.081  1.00  0.00           O  
ATOM   1807  CB  PRO A 115      26.226   0.846   8.291  1.00  0.00           C  
ATOM   1808  CG  PRO A 115      26.656  -0.485   7.774  1.00  0.00           C  
ATOM   1809  CD  PRO A 115      25.502  -0.947   6.924  1.00  0.00           C  
ATOM   1810  HA  PRO A 115      24.542   0.328   9.574  1.00  0.00           H  
ATOM   1811 1HB  PRO A 115      26.397   1.659   7.571  1.00  0.00           H  
ATOM   1812 2HB  PRO A 115      26.739   1.127   9.222  1.00  0.00           H  
ATOM   1813 1HG  PRO A 115      27.589  -0.386   7.201  1.00  0.00           H  
ATOM   1814 2HG  PRO A 115      26.865  -1.168   8.610  1.00  0.00           H  
ATOM   1815 1HD  PRO A 115      25.617  -0.554   5.903  1.00  0.00           H  
ATOM   1816 2HD  PRO A 115      25.469  -2.046   6.916  1.00  0.00           H  
ATOM   1817  N   GLY A 116      23.519   2.590   9.304  1.00  0.00           N  
ATOM   1818  CA  GLY A 116      22.752   3.839   9.213  1.00  0.00           C  
ATOM   1819  C   GLY A 116      22.375   4.322  10.588  1.00  0.00           C  
ATOM   1820  O   GLY A 116      22.249   3.530  11.531  1.00  0.00           O  
ATOM   1821  H   GLY A 116      23.727   2.205  10.215  1.00  0.00           H  
ATOM   1822 1HA  GLY A 116      23.347   4.594   8.700  1.00  0.00           H  
ATOM   1823 2HA  GLY A 116      21.857   3.673   8.615  1.00  0.00           H  
ATOM   1824  N   LEU A 117      22.257   5.629  10.702  1.00  0.00           N  
ATOM   1825  CA  LEU A 117      21.932   6.330  11.946  1.00  0.00           C  
ATOM   1826  C   LEU A 117      20.548   6.932  11.764  1.00  0.00           C  
ATOM   1827  O   LEU A 117      19.566   6.172  11.895  1.00  0.00           O  
ATOM   1828  CB  LEU A 117      22.960   7.423  12.263  1.00  0.00           C  
ATOM   1829  CG  LEU A 117      24.375   6.930  12.593  1.00  0.00           C  
ATOM   1830  CD1 LEU A 117      25.301   8.125  12.770  1.00  0.00           C  
ATOM   1831  CD2 LEU A 117      24.335   6.078  13.853  1.00  0.00           C  
ATOM   1832  H   LEU A 117      22.407   6.167   9.860  1.00  0.00           H  
ATOM   1833  HA  LEU A 117      21.942   5.608  12.762  1.00  0.00           H  
ATOM   1834 1HB  LEU A 117      23.033   8.090  11.406  1.00  0.00           H  
ATOM   1835 2HB  LEU A 117      22.602   7.999  13.117  1.00  0.00           H  
ATOM   1836  HG  LEU A 117      24.755   6.333  11.763  1.00  0.00           H  
ATOM   1837 1HD1 LEU A 117      26.306   7.775  13.004  1.00  0.00           H  
ATOM   1838 2HD1 LEU A 117      25.326   8.706  11.848  1.00  0.00           H  
ATOM   1839 3HD1 LEU A 117      24.936   8.751  13.584  1.00  0.00           H  
ATOM   1840 1HD2 LEU A 117      25.340   5.727  14.087  1.00  0.00           H  
ATOM   1841 2HD2 LEU A 117      23.956   6.674  14.684  1.00  0.00           H  
ATOM   1842 3HD2 LEU A 117      23.680   5.222  13.693  1.00  0.00           H  
ATOM   1843  N   ASN A 118      20.432   8.188  11.372  1.00  0.00           N  
ATOM   1844  CA  ASN A 118      19.108   8.864  11.286  1.00  0.00           C  
ATOM   1845  C   ASN A 118      18.735   9.165   9.835  1.00  0.00           C  
ATOM   1846  O   ASN A 118      17.617   8.800   9.428  1.00  0.00           O  
ATOM   1847  CB  ASN A 118      19.094  10.140  12.107  1.00  0.00           C  
ATOM   1848  CG  ASN A 118      17.846  10.951  11.893  1.00  0.00           C  
ATOM   1849  OD1 ASN A 118      17.893  12.047  11.323  1.00  0.00           O  
ATOM   1850  ND2 ASN A 118      16.730  10.434  12.340  1.00  0.00           N  
ATOM   1851  H   ASN A 118      21.265   8.704  11.125  1.00  0.00           H  
ATOM   1852  HA  ASN A 118      18.348   8.189  11.685  1.00  0.00           H  
ATOM   1853 1HB  ASN A 118      19.176   9.893  13.166  1.00  0.00           H  
ATOM   1854 2HB  ASN A 118      19.959  10.750  11.845  1.00  0.00           H  
ATOM   1855 1HD2 ASN A 118      15.868  10.929  12.226  1.00  0.00           H  
ATOM   1856 2HD2 ASN A 118      16.739   9.544  12.795  1.00  0.00           H  
ATOM   1857  N   LEU A 119      19.606   9.814   9.071  1.00  0.00           N  
ATOM   1858  CA  LEU A 119      19.313  10.202   7.672  1.00  0.00           C  
ATOM   1859  C   LEU A 119      19.632   9.040   6.754  1.00  0.00           C  
ATOM   1860  O   LEU A 119      20.555   9.162   5.895  1.00  0.00           O  
ATOM   1861  CB  LEU A 119      20.130  11.431   7.254  1.00  0.00           C  
ATOM   1862  CG  LEU A 119      19.828  12.723   8.024  1.00  0.00           C  
ATOM   1863  CD1 LEU A 119      20.722  13.843   7.508  1.00  0.00           C  
ATOM   1864  CD2 LEU A 119      18.358  13.079   7.861  1.00  0.00           C  
ATOM   1865  H   LEU A 119      20.503  10.048   9.469  1.00  0.00           H  
ATOM   1866  HA  LEU A 119      18.256  10.453   7.596  1.00  0.00           H  
ATOM   1867 1HB  LEU A 119      21.187  11.207   7.386  1.00  0.00           H  
ATOM   1868 2HB  LEU A 119      19.950  11.625   6.197  1.00  0.00           H  
ATOM   1869  HG  LEU A 119      20.052  12.578   9.081  1.00  0.00           H  
ATOM   1870 1HD1 LEU A 119      20.507  14.761   8.055  1.00  0.00           H  
ATOM   1871 2HD1 LEU A 119      21.767  13.570   7.654  1.00  0.00           H  
ATOM   1872 3HD1 LEU A 119      20.532  14.000   6.447  1.00  0.00           H  
ATOM   1873 1HD2 LEU A 119      18.143  13.997   8.409  1.00  0.00           H  
ATOM   1874 2HD2 LEU A 119      18.133  13.226   6.805  1.00  0.00           H  
ATOM   1875 3HD2 LEU A 119      17.742  12.270   8.254  1.00  0.00           H  
ATOM   1876  N   LEU A 120      18.790   8.012   6.796  1.00  0.00           N  
ATOM   1877  CA  LEU A 120      19.053   6.782   6.038  1.00  0.00           C  
ATOM   1878  C   LEU A 120      19.042   7.115   4.553  1.00  0.00           C  
ATOM   1879  O   LEU A 120      19.662   6.361   3.783  1.00  0.00           O  
ATOM   1880  CB  LEU A 120      18.003   5.707   6.348  1.00  0.00           C  
ATOM   1881  CG  LEU A 120      17.913   5.268   7.815  1.00  0.00           C  
ATOM   1882  CD1 LEU A 120      16.810   4.230   7.968  1.00  0.00           C  
ATOM   1883  CD2 LEU A 120      19.255   4.710   8.262  1.00  0.00           C  
ATOM   1884  H   LEU A 120      17.953   8.074   7.357  1.00  0.00           H  
ATOM   1885  HA  LEU A 120      20.031   6.399   6.329  1.00  0.00           H  
ATOM   1886 1HB  LEU A 120      17.025   6.083   6.053  1.00  0.00           H  
ATOM   1887 2HB  LEU A 120      18.225   4.823   5.750  1.00  0.00           H  
ATOM   1888  HG  LEU A 120      17.651   6.126   8.436  1.00  0.00           H  
ATOM   1889 1HD1 LEU A 120      16.745   3.918   9.010  1.00  0.00           H  
ATOM   1890 2HD1 LEU A 120      15.858   4.662   7.659  1.00  0.00           H  
ATOM   1891 3HD1 LEU A 120      17.035   3.365   7.344  1.00  0.00           H  
ATOM   1892 1HD2 LEU A 120      19.191   4.399   9.305  1.00  0.00           H  
ATOM   1893 2HD2 LEU A 120      19.517   3.852   7.643  1.00  0.00           H  
ATOM   1894 3HD2 LEU A 120      20.022   5.478   8.159  1.00  0.00           H  
ATOM   1895  N   GLN A 121      18.374   8.191   4.141  1.00  0.00           N  
ATOM   1896  CA  GLN A 121      18.326   8.616   2.722  1.00  0.00           C  
ATOM   1897  C   GLN A 121      19.710   9.033   2.221  1.00  0.00           C  
ATOM   1898  O   GLN A 121      19.919   9.038   0.977  1.00  0.00           O  
ATOM   1899  CB  GLN A 121      17.340   9.774   2.536  1.00  0.00           C  
ATOM   1900  CG  GLN A 121      15.888   9.400   2.781  1.00  0.00           C  
ATOM   1901  CD  GLN A 121      14.932  10.513   2.395  1.00  0.00           C  
ATOM   1902  OE1 GLN A 121      14.789  10.846   1.215  1.00  0.00           O  
ATOM   1903  NE2 GLN A 121      14.270  11.094   3.389  1.00  0.00           N  
ATOM   1904  H   GLN A 121      17.883   8.736   4.835  1.00  0.00           H  
ATOM   1905  HA  GLN A 121      17.987   7.774   2.120  1.00  0.00           H  
ATOM   1906 1HB  GLN A 121      17.599  10.585   3.217  1.00  0.00           H  
ATOM   1907 2HB  GLN A 121      17.421  10.160   1.520  1.00  0.00           H  
ATOM   1908 1HG  GLN A 121      15.645   8.519   2.188  1.00  0.00           H  
ATOM   1909 2HG  GLN A 121      15.753   9.186   3.841  1.00  0.00           H  
ATOM   1910 1HE2 GLN A 121      13.625  11.835   3.196  1.00  0.00           H  
ATOM   1911 2HE2 GLN A 121      14.417  10.793   4.331  1.00  0.00           H  
ATOM   1912  N   GLU A 122      20.610   9.401   3.114  1.00  0.00           N  
ATOM   1913  CA  GLU A 122      21.982   9.829   2.736  1.00  0.00           C  
ATOM   1914  C   GLU A 122      22.895   8.607   2.691  1.00  0.00           C  
ATOM   1915  O   GLU A 122      23.792   8.604   1.821  1.00  0.00           O  
ATOM   1916  CB  GLU A 122      22.535  10.858   3.724  1.00  0.00           C  
ATOM   1917  CG  GLU A 122      21.731  12.148   3.804  1.00  0.00           C  
ATOM   1918  CD  GLU A 122      21.696  12.898   2.502  1.00  0.00           C  
ATOM   1919  OE1 GLU A 122      22.585  12.711   1.707  1.00  0.00           O  
ATOM   1920  OE2 GLU A 122      20.778  13.659   2.302  1.00  0.00           O  
ATOM   1921  H   GLU A 122      20.350   9.390   4.090  1.00  0.00           H  
ATOM   1922  HA  GLU A 122      21.941  10.290   1.749  1.00  0.00           H  
ATOM   1923 1HB  GLU A 122      22.569  10.423   4.723  1.00  0.00           H  
ATOM   1924 2HB  GLU A 122      23.556  11.118   3.445  1.00  0.00           H  
ATOM   1925 1HG  GLU A 122      20.709  11.909   4.100  1.00  0.00           H  
ATOM   1926 2HG  GLU A 122      22.163  12.786   4.574  1.00  0.00           H  
ATOM   1927  N   ASP A 123      22.662   7.607   3.524  1.00  0.00           N  
ATOM   1928  CA  ASP A 123      23.541   6.406   3.569  1.00  0.00           C  
ATOM   1929  C   ASP A 123      23.127   5.389   2.501  1.00  0.00           C  
ATOM   1930  O   ASP A 123      23.997   4.753   1.865  1.00  0.00           O  
ATOM   1931  CB  ASP A 123      23.604   5.815   4.967  1.00  0.00           C  
ATOM   1932  CG  ASP A 123      24.464   6.716   5.832  1.00  0.00           C  
ATOM   1933  OD1 ASP A 123      25.626   6.998   5.400  1.00  0.00           O  
ATOM   1934  OD2 ASP A 123      23.947   7.219   6.863  1.00  0.00           O  
ATOM   1935  H   ASP A 123      21.869   7.660   4.148  1.00  0.00           H  
ATOM   1936  HA  ASP A 123      24.566   6.720   3.373  1.00  0.00           H  
ATOM   1937 1HB  ASP A 123      22.595   5.733   5.372  1.00  0.00           H  
ATOM   1938 2HB  ASP A 123      24.021   4.808   4.917  1.00  0.00           H  
ATOM   1939  N   ASN A 124      21.846   5.118   2.288  1.00  0.00           N  
ATOM   1940  CA  ASN A 124      21.438   4.067   1.331  1.00  0.00           C  
ATOM   1941  C   ASN A 124      20.122   4.443   0.660  1.00  0.00           C  
ATOM   1942  O   ASN A 124      19.122   3.732   0.806  1.00  0.00           O  
ATOM   1943  CB  ASN A 124      21.321   2.719   2.019  1.00  0.00           C  
ATOM   1944  CG  ASN A 124      21.080   1.596   1.048  1.00  0.00           C  
ATOM   1945  OD1 ASN A 124      20.801   1.829  -0.133  1.00  0.00           O  
ATOM   1946  ND2 ASN A 124      21.180   0.381   1.524  1.00  0.00           N  
ATOM   1947  H   ASN A 124      21.134   5.635   2.784  1.00  0.00           H  
ATOM   1948  HA  ASN A 124      22.201   3.992   0.555  1.00  0.00           H  
ATOM   1949 1HB  ASN A 124      22.236   2.513   2.575  1.00  0.00           H  
ATOM   1950 2HB  ASN A 124      20.500   2.746   2.735  1.00  0.00           H  
ATOM   1951 1HD2 ASN A 124      21.030  -0.405   0.924  1.00  0.00           H  
ATOM   1952 2HD2 ASN A 124      21.407   0.239   2.488  1.00  0.00           H  
ATOM   1953  N   PRO A 125      20.108   5.498  -0.192  1.00  0.00           N  
ATOM   1954  CA  PRO A 125      18.901   5.843  -0.943  1.00  0.00           C  
ATOM   1955  C   PRO A 125      18.581   4.831  -2.060  1.00  0.00           C  
ATOM   1956  O   PRO A 125      17.445   4.809  -2.544  1.00  0.00           O  
ATOM   1957  CB  PRO A 125      19.254   7.218  -1.518  1.00  0.00           C  
ATOM   1958  CG  PRO A 125      20.740   7.198  -1.628  1.00  0.00           C  
ATOM   1959  CD  PRO A 125      21.196   6.446  -0.406  1.00  0.00           C  
ATOM   1960  HA  PRO A 125      18.049   5.908  -0.250  1.00  0.00           H  
ATOM   1961 1HB  PRO A 125      18.756   7.360  -2.489  1.00  0.00           H  
ATOM   1962 2HB  PRO A 125      18.886   8.011  -0.850  1.00  0.00           H  
ATOM   1963 1HG  PRO A 125      21.045   6.709  -2.565  1.00  0.00           H  
ATOM   1964 2HG  PRO A 125      21.133   8.225  -1.664  1.00  0.00           H  
ATOM   1965 1HD  PRO A 125      22.143   5.931  -0.624  1.00  0.00           H  
ATOM   1966 2HD  PRO A 125      21.320   7.148   0.432  1.00  0.00           H  
ATOM   1967  N   ASP A 126      19.555   4.028  -2.439  1.00  0.00           N  
ATOM   1968  CA  ASP A 126      19.314   3.092  -3.577  1.00  0.00           C  
ATOM   1969  C   ASP A 126      18.317   2.013  -3.131  1.00  0.00           C  
ATOM   1970  O   ASP A 126      17.319   1.786  -3.856  1.00  0.00           O  
ATOM   1971  CB  ASP A 126      20.615   2.439  -4.049  1.00  0.00           C  
ATOM   1972  CG  ASP A 126      21.544   3.414  -4.759  1.00  0.00           C  
ATOM   1973  OD1 ASP A 126      21.114   4.501  -5.062  1.00  0.00           O  
ATOM   1974  OD2 ASP A 126      22.676   3.062  -4.993  1.00  0.00           O  
ATOM   1975  H   ASP A 126      20.457   4.029  -1.984  1.00  0.00           H  
ATOM   1976  HA  ASP A 126      18.897   3.659  -4.409  1.00  0.00           H  
ATOM   1977 1HB  ASP A 126      21.142   2.015  -3.193  1.00  0.00           H  
ATOM   1978 2HB  ASP A 126      20.384   1.619  -4.730  1.00  0.00           H  
ATOM   1979  N   LEU A 127      18.505   1.412  -1.971  1.00  0.00           N  
ATOM   1980  CA  LEU A 127      17.526   0.396  -1.517  1.00  0.00           C  
ATOM   1981  C   LEU A 127      16.213   1.096  -1.151  1.00  0.00           C  
ATOM   1982  O   LEU A 127      15.130   0.561  -1.394  1.00  0.00           O  
ATOM   1983  CB  LEU A 127      18.062  -0.382  -0.308  1.00  0.00           C  
ATOM   1984  CG  LEU A 127      17.176  -1.531   0.188  1.00  0.00           C  
ATOM   1985  CD1 LEU A 127      16.971  -2.537  -0.936  1.00  0.00           C  
ATOM   1986  CD2 LEU A 127      17.826  -2.187   1.397  1.00  0.00           C  
ATOM   1987  H   LEU A 127      19.299   1.627  -1.385  1.00  0.00           H  
ATOM   1988  HA  LEU A 127      17.356  -0.308  -2.331  1.00  0.00           H  
ATOM   1989 1HB  LEU A 127      19.033  -0.800  -0.567  1.00  0.00           H  
ATOM   1990 2HB  LEU A 127      18.198   0.314   0.520  1.00  0.00           H  
ATOM   1991  HG  LEU A 127      16.197  -1.141   0.469  1.00  0.00           H  
ATOM   1992 1HD1 LEU A 127      16.341  -3.354  -0.583  1.00  0.00           H  
ATOM   1993 2HD1 LEU A 127      16.487  -2.046  -1.780  1.00  0.00           H  
ATOM   1994 3HD1 LEU A 127      17.936  -2.933  -1.250  1.00  0.00           H  
ATOM   1995 1HD2 LEU A 127      17.196  -3.004   1.751  1.00  0.00           H  
ATOM   1996 2HD2 LEU A 127      18.804  -2.579   1.117  1.00  0.00           H  
ATOM   1997 3HD2 LEU A 127      17.944  -1.450   2.192  1.00  0.00           H  
ATOM   1998  N   ILE A 128      16.288   2.244  -0.491  1.00  0.00           N  
ATOM   1999  CA  ILE A 128      15.039   2.898  -0.031  1.00  0.00           C  
ATOM   2000  C   ILE A 128      14.178   3.226  -1.246  1.00  0.00           C  
ATOM   2001  O   ILE A 128      12.962   2.901  -1.224  1.00  0.00           O  
ATOM   2002  CB  ILE A 128      15.324   4.184   0.767  1.00  0.00           C  
ATOM   2003  CG1 ILE A 128      16.027   3.849   2.085  1.00  0.00           C  
ATOM   2004  CG2 ILE A 128      14.034   4.946   1.026  1.00  0.00           C  
ATOM   2005  CD1 ILE A 128      16.620   5.051   2.783  1.00  0.00           C  
ATOM   2006  H   ILE A 128      17.175   2.685  -0.293  1.00  0.00           H  
ATOM   2007  HA  ILE A 128      14.508   2.208   0.623  1.00  0.00           H  
ATOM   2008  HB  ILE A 128      16.003   4.820   0.201  1.00  0.00           H  
ATOM   2009 1HG1 ILE A 128      15.319   3.374   2.764  1.00  0.00           H  
ATOM   2010 2HG1 ILE A 128      16.829   3.134   1.899  1.00  0.00           H  
ATOM   2011 1HG2 ILE A 128      14.254   5.851   1.592  1.00  0.00           H  
ATOM   2012 2HG2 ILE A 128      13.573   5.214   0.077  1.00  0.00           H  
ATOM   2013 3HG2 ILE A 128      13.349   4.318   1.598  1.00  0.00           H  
ATOM   2014 1HD1 ILE A 128      17.101   4.734   3.709  1.00  0.00           H  
ATOM   2015 2HD1 ILE A 128      17.358   5.522   2.134  1.00  0.00           H  
ATOM   2016 3HD1 ILE A 128      15.830   5.765   3.012  1.00  0.00           H  
ATOM   2017  N   GLY A 129      14.728   3.865  -2.293  1.00  0.00           N  
ATOM   2018  CA  GLY A 129      13.927   4.158  -3.497  1.00  0.00           C  
ATOM   2019  C   GLY A 129      13.460   2.879  -4.187  1.00  0.00           C  
ATOM   2020  O   GLY A 129      12.320   2.821  -4.664  1.00  0.00           O  
ATOM   2021  H   GLY A 129      15.697   4.150  -2.265  1.00  0.00           H  
ATOM   2022 1HA  GLY A 129      13.061   4.759  -3.221  1.00  0.00           H  
ATOM   2023 2HA  GLY A 129      14.520   4.750  -4.193  1.00  0.00           H  
ATOM   2024  N   SER A 130      14.305   1.864  -4.211  1.00  0.00           N  
ATOM   2025  CA  SER A 130      13.969   0.609  -4.912  1.00  0.00           C  
ATOM   2026  C   SER A 130      12.751  -0.029  -4.254  1.00  0.00           C  
ATOM   2027  O   SER A 130      11.789  -0.343  -4.951  1.00  0.00           O  
ATOM   2028  CB  SER A 130      15.139  -0.355  -4.884  1.00  0.00           C  
ATOM   2029  OG  SER A 130      16.232   0.161  -5.592  1.00  0.00           O  
ATOM   2030  H   SER A 130      15.196   1.943  -3.743  1.00  0.00           H  
ATOM   2031  HA  SER A 130      13.740   0.844  -5.952  1.00  0.00           H  
ATOM   2032 1HB  SER A 130      15.428  -0.546  -3.851  1.00  0.00           H  
ATOM   2033 2HB  SER A 130      14.836  -1.306  -5.320  1.00  0.00           H  
ATOM   2034  HG  SER A 130      16.506   0.950  -5.117  1.00  0.00           H  
ATOM   2035  N   GLU A 131      12.709  -0.142  -2.924  1.00  0.00           N  
ATOM   2036  CA  GLU A 131      11.596  -0.853  -2.236  1.00  0.00           C  
ATOM   2037  C   GLU A 131      10.345   0.026  -2.273  1.00  0.00           C  
ATOM   2038  O   GLU A 131       9.255  -0.541  -2.413  1.00  0.00           O  
ATOM   2039  CB  GLU A 131      11.960  -1.186  -0.787  1.00  0.00           C  
ATOM   2040  CG  GLU A 131      13.021  -2.267  -0.638  1.00  0.00           C  
ATOM   2041  CD  GLU A 131      12.571  -3.605  -1.154  1.00  0.00           C  
ATOM   2042  OE1 GLU A 131      11.505  -4.036  -0.782  1.00  0.00           O  
ATOM   2043  OE2 GLU A 131      13.292  -4.197  -1.921  1.00  0.00           O  
ATOM   2044  H   GLU A 131      13.451   0.264  -2.372  1.00  0.00           H  
ATOM   2045  HA  GLU A 131      11.404  -1.788  -2.763  1.00  0.00           H  
ATOM   2046 1HB  GLU A 131      12.324  -0.288  -0.287  1.00  0.00           H  
ATOM   2047 2HB  GLU A 131      11.068  -1.518  -0.255  1.00  0.00           H  
ATOM   2048 1HG  GLU A 131      13.914  -1.962  -1.183  1.00  0.00           H  
ATOM   2049 2HG  GLU A 131      13.286  -2.359   0.415  1.00  0.00           H  
ATOM   2050  N   ILE A 132      10.448   1.357  -2.168  1.00  0.00           N  
ATOM   2051  CA  ILE A 132       9.226   2.201  -2.192  1.00  0.00           C  
ATOM   2052  C   ILE A 132       8.554   2.039  -3.559  1.00  0.00           C  
ATOM   2053  O   ILE A 132       7.338   1.778  -3.569  1.00  0.00           O  
ATOM   2054  CB  ILE A 132       9.546   3.685  -1.936  1.00  0.00           C  
ATOM   2055  CG1 ILE A 132      10.014   3.889  -0.492  1.00  0.00           C  
ATOM   2056  CG2 ILE A 132       8.331   4.550  -2.232  1.00  0.00           C  
ATOM   2057  CD1 ILE A 132      10.619   5.250  -0.233  1.00  0.00           C  
ATOM   2058  H   ILE A 132      11.350   1.802  -2.072  1.00  0.00           H  
ATOM   2059  HA  ILE A 132       8.557   1.861  -1.403  1.00  0.00           H  
ATOM   2060  HB  ILE A 132      10.368   3.996  -2.580  1.00  0.00           H  
ATOM   2061 1HG1 ILE A 132       9.171   3.755   0.185  1.00  0.00           H  
ATOM   2062 2HG1 ILE A 132      10.758   3.133  -0.240  1.00  0.00           H  
ATOM   2063 1HG2 ILE A 132       8.574   5.595  -2.045  1.00  0.00           H  
ATOM   2064 2HG2 ILE A 132       8.042   4.425  -3.275  1.00  0.00           H  
ATOM   2065 3HG2 ILE A 132       7.504   4.249  -1.588  1.00  0.00           H  
ATOM   2066 1HD1 ILE A 132      10.926   5.318   0.811  1.00  0.00           H  
ATOM   2067 2HD1 ILE A 132      11.487   5.391  -0.877  1.00  0.00           H  
ATOM   2068 3HD1 ILE A 132       9.880   6.022  -0.444  1.00  0.00           H  
ATOM   2069  N   ALA A 133       9.306   2.132  -4.657  1.00  0.00           N  
ATOM   2070  CA  ALA A 133       8.759   2.067  -6.022  1.00  0.00           C  
ATOM   2071  C   ALA A 133       8.056   0.714  -6.202  1.00  0.00           C  
ATOM   2072  O   ALA A 133       6.924   0.717  -6.702  1.00  0.00           O  
ATOM   2073  CB  ALA A 133       9.828   2.276  -7.050  1.00  0.00           C  
ATOM   2074  H   ALA A 133      10.301   2.251  -4.531  1.00  0.00           H  
ATOM   2075  HA  ALA A 133       8.033   2.872  -6.135  1.00  0.00           H  
ATOM   2076 1HB  ALA A 133       9.390   2.222  -8.046  1.00  0.00           H  
ATOM   2077 2HB  ALA A 133      10.284   3.256  -6.905  1.00  0.00           H  
ATOM   2078 3HB  ALA A 133      10.588   1.505  -6.945  1.00  0.00           H  
ATOM   2079  N   ARG A 134       8.667  -0.372  -5.750  1.00  0.00           N  
ATOM   2080  CA  ARG A 134       8.101  -1.738  -5.930  1.00  0.00           C  
ATOM   2081  C   ARG A 134       6.883  -1.865  -5.013  1.00  0.00           C  
ATOM   2082  O   ARG A 134       5.835  -2.413  -5.420  1.00  0.00           O  
ATOM   2083  CB  ARG A 134       9.115  -2.821  -5.594  1.00  0.00           C  
ATOM   2084  CG  ARG A 134      10.250  -2.967  -6.594  1.00  0.00           C  
ATOM   2085  CD  ARG A 134      11.312  -3.876  -6.092  1.00  0.00           C  
ATOM   2086  NE  ARG A 134      12.324  -4.139  -7.102  1.00  0.00           N  
ATOM   2087  CZ  ARG A 134      13.608  -4.449  -6.837  1.00  0.00           C  
ATOM   2088  NH1 ARG A 134      14.020  -4.530  -5.591  1.00  0.00           N  
ATOM   2089  NH2 ARG A 134      14.453  -4.670  -7.829  1.00  0.00           N  
ATOM   2090  H   ARG A 134       9.547  -0.264  -5.266  1.00  0.00           H  
ATOM   2091  HA  ARG A 134       7.814  -1.859  -6.975  1.00  0.00           H  
ATOM   2092 1HB  ARG A 134       9.558  -2.615  -4.620  1.00  0.00           H  
ATOM   2093 2HB  ARG A 134       8.610  -3.785  -5.526  1.00  0.00           H  
ATOM   2094 1HG  ARG A 134       9.863  -3.375  -7.528  1.00  0.00           H  
ATOM   2095 2HG  ARG A 134      10.697  -1.990  -6.783  1.00  0.00           H  
ATOM   2096 1HD  ARG A 134      11.801  -3.424  -5.230  1.00  0.00           H  
ATOM   2097 2HD  ARG A 134      10.868  -4.827  -5.799  1.00  0.00           H  
ATOM   2098  HE  ARG A 134      12.044  -4.086  -8.073  1.00  0.00           H  
ATOM   2099 1HH1 ARG A 134      13.374  -4.361  -4.833  1.00  0.00           H  
ATOM   2100 2HH1 ARG A 134      14.983  -4.762  -5.392  1.00  0.00           H  
ATOM   2101 1HH2 ARG A 134      14.136  -4.607  -8.786  1.00  0.00           H  
ATOM   2102 2HH2 ARG A 134      15.415  -4.902  -7.630  1.00  0.00           H  
ATOM   2103  N   TRP A 135       6.993  -1.343  -3.800  1.00  0.00           N  
ATOM   2104  CA  TRP A 135       5.870  -1.381  -2.840  1.00  0.00           C  
ATOM   2105  C   TRP A 135       4.677  -0.624  -3.402  1.00  0.00           C  
ATOM   2106  O   TRP A 135       3.547  -1.134  -3.314  1.00  0.00           O  
ATOM   2107  CB  TRP A 135       6.327  -0.771  -1.534  1.00  0.00           C  
ATOM   2108  CG  TRP A 135       5.305  -0.506  -0.481  1.00  0.00           C  
ATOM   2109  CD1 TRP A 135       4.726  -1.381   0.394  1.00  0.00           C  
ATOM   2110  CD2 TRP A 135       4.829   0.798  -0.139  1.00  0.00           C  
ATOM   2111  NE1 TRP A 135       3.920  -0.695   1.276  1.00  0.00           N  
ATOM   2112  CE2 TRP A 135       3.991   0.643   0.983  1.00  0.00           C  
ATOM   2113  CE3 TRP A 135       5.058   2.069  -0.684  1.00  0.00           C  
ATOM   2114  CZ2 TRP A 135       3.375   1.742   1.584  1.00  0.00           C  
ATOM   2115  CZ3 TRP A 135       4.499   3.158  -0.067  1.00  0.00           C  
ATOM   2116  CH2 TRP A 135       3.631   2.980   1.018  1.00  0.00           C  
ATOM   2117  H   TRP A 135       7.863  -0.911  -3.523  1.00  0.00           H  
ATOM   2118  HA  TRP A 135       5.590  -2.421  -2.675  1.00  0.00           H  
ATOM   2119 1HB  TRP A 135       7.069  -1.421  -1.069  1.00  0.00           H  
ATOM   2120 2HB  TRP A 135       6.807   0.188  -1.728  1.00  0.00           H  
ATOM   2121  HD1 TRP A 135       4.881  -2.459   0.390  1.00  0.00           H  
ATOM   2122  HE1 TRP A 135       3.370  -1.110   2.015  1.00  0.00           H  
ATOM   2123  HE3 TRP A 135       5.671   2.188  -1.576  1.00  0.00           H  
ATOM   2124  HZ2 TRP A 135       2.725   1.638   2.455  1.00  0.00           H  
ATOM   2125  HZ3 TRP A 135       4.736   4.158  -0.430  1.00  0.00           H  
ATOM   2126  HH2 TRP A 135       3.143   3.866   1.423  1.00  0.00           H  
ATOM   2127  N   LEU A 136       4.895   0.546  -3.999  1.00  0.00           N  
ATOM   2128  CA  LEU A 136       3.788   1.370  -4.542  1.00  0.00           C  
ATOM   2129  C   LEU A 136       3.003   0.550  -5.579  1.00  0.00           C  
ATOM   2130  O   LEU A 136       1.752   0.741  -5.579  1.00  0.00           O  
ATOM   2131  CB  LEU A 136       4.326   2.654  -5.185  1.00  0.00           C  
ATOM   2132  CG  LEU A 136       4.867   3.709  -4.212  1.00  0.00           C  
ATOM   2133  CD1 LEU A 136       5.601   4.791  -4.993  1.00  0.00           C  
ATOM   2134  CD2 LEU A 136       3.716   4.299  -3.411  1.00  0.00           C  
ATOM   2135  H   LEU A 136       5.845   0.880  -4.085  1.00  0.00           H  
ATOM   2136  HA  LEU A 136       3.128   1.646  -3.720  1.00  0.00           H  
ATOM   2137 1HB  LEU A 136       5.132   2.389  -5.868  1.00  0.00           H  
ATOM   2138 2HB  LEU A 136       3.526   3.115  -5.763  1.00  0.00           H  
ATOM   2139  HG  LEU A 136       5.582   3.246  -3.532  1.00  0.00           H  
ATOM   2140 1HD1 LEU A 136       5.986   5.541  -4.301  1.00  0.00           H  
ATOM   2141 2HD1 LEU A 136       6.431   4.345  -5.541  1.00  0.00           H  
ATOM   2142 3HD1 LEU A 136       4.914   5.263  -5.694  1.00  0.00           H  
ATOM   2143 1HD2 LEU A 136       4.100   5.049  -2.719  1.00  0.00           H  
ATOM   2144 2HD2 LEU A 136       3.001   4.764  -4.090  1.00  0.00           H  
ATOM   2145 3HD2 LEU A 136       3.220   3.507  -2.850  1.00  0.00           H  
ATOM   2146  N   SER A 137       3.705  -0.260  -6.390  1.00  0.00           N  
ATOM   2147  CA  SER A 137       3.115  -1.031  -7.535  1.00  0.00           C  
ATOM   2148  C   SER A 137       2.194  -2.114  -6.980  1.00  0.00           C  
ATOM   2149  O   SER A 137       1.479  -2.754  -7.812  1.00  0.00           O  
ATOM   2150  CB  SER A 137       4.197  -1.665  -8.388  1.00  0.00           C  
ATOM   2151  OG  SER A 137       4.758  -2.776  -7.745  1.00  0.00           O  
ATOM   2152  H   SER A 137       4.693  -0.340  -6.199  1.00  0.00           H  
ATOM   2153  HA  SER A 137       2.547  -0.342  -8.160  1.00  0.00           H  
ATOM   2154 1HB  SER A 137       3.773  -1.970  -9.344  1.00  0.00           H  
ATOM   2155 2HB  SER A 137       4.974  -0.930  -8.595  1.00  0.00           H  
ATOM   2156  HG  SER A 137       5.021  -2.472  -6.873  1.00  0.00           H  
ATOM   2157  N   THR A 138       2.234  -2.372  -5.665  1.00  0.00           N  
ATOM   2158  CA  THR A 138       1.393  -3.414  -5.022  1.00  0.00           C  
ATOM   2159  C   THR A 138       0.265  -2.769  -4.223  1.00  0.00           C  
ATOM   2160  O   THR A 138      -0.423  -3.549  -3.499  1.00  0.00           O  
ATOM   2161  CB  THR A 138       2.223  -4.323  -4.096  1.00  0.00           C  
ATOM   2162  OG1 THR A 138       2.763  -3.545  -3.018  1.00  0.00           O  
ATOM   2163  CG2 THR A 138       3.361  -4.974  -4.866  1.00  0.00           C  
ATOM   2164  H   THR A 138       2.867  -1.830  -5.095  1.00  0.00           H  
ATOM   2165  HA  THR A 138       0.956  -4.037  -5.802  1.00  0.00           H  
ATOM   2166  HB  THR A 138       1.582  -5.100  -3.679  1.00  0.00           H  
ATOM   2167  HG1 THR A 138       2.776  -2.618  -3.269  1.00  0.00           H  
ATOM   2168 1HG2 THR A 138       3.935  -5.612  -4.195  1.00  0.00           H  
ATOM   2169 2HG2 THR A 138       2.952  -5.575  -5.679  1.00  0.00           H  
ATOM   2170 3HG2 THR A 138       4.011  -4.202  -5.277  1.00  0.00           H  
ATOM   2171  N   LEU A 139       0.101  -1.434  -4.249  1.00  0.00           N  
ATOM   2172  CA  LEU A 139      -0.981  -0.750  -3.510  1.00  0.00           C  
ATOM   2173  C   LEU A 139      -2.151  -0.585  -4.493  1.00  0.00           C  
ATOM   2174  O   LEU A 139      -1.941  -0.593  -5.708  1.00  0.00           O  
ATOM   2175  CB  LEU A 139      -0.525   0.614  -2.976  1.00  0.00           C  
ATOM   2176  CG  LEU A 139       0.712   0.593  -2.069  1.00  0.00           C  
ATOM   2177  CD1 LEU A 139       1.051   2.014  -1.640  1.00  0.00           C  
ATOM   2178  CD2 LEU A 139       0.442  -0.293  -0.862  1.00  0.00           C  
ATOM   2179  H   LEU A 139       0.746  -0.882  -4.798  1.00  0.00           H  
ATOM   2180  HA  LEU A 139      -1.264  -1.369  -2.660  1.00  0.00           H  
ATOM   2181 1HB  LEU A 139      -0.304   1.262  -3.823  1.00  0.00           H  
ATOM   2182 2HB  LEU A 139      -1.344   1.057  -2.410  1.00  0.00           H  
ATOM   2183  HG  LEU A 139       1.564   0.200  -2.624  1.00  0.00           H  
ATOM   2184 1HD1 LEU A 139       1.930   1.999  -0.995  1.00  0.00           H  
ATOM   2185 2HD1 LEU A 139       1.259   2.621  -2.521  1.00  0.00           H  
ATOM   2186 3HD1 LEU A 139       0.209   2.440  -1.095  1.00  0.00           H  
ATOM   2187 1HD2 LEU A 139       1.321  -0.309  -0.218  1.00  0.00           H  
ATOM   2188 2HD2 LEU A 139      -0.409   0.099  -0.306  1.00  0.00           H  
ATOM   2189 3HD2 LEU A 139       0.220  -1.307  -1.198  1.00  0.00           H  
ATOM   2190  N   GLU A 140      -3.342  -0.460  -3.963  1.00  0.00           N  
ATOM   2191  CA  GLU A 140      -4.542  -0.266  -4.813  1.00  0.00           C  
ATOM   2192  C   GLU A 140      -4.605   1.204  -5.241  1.00  0.00           C  
ATOM   2193  O   GLU A 140      -5.491   1.947  -4.819  1.00  0.00           O  
ATOM   2194  CB  GLU A 140      -5.821  -0.658  -4.070  1.00  0.00           C  
ATOM   2195  CG  GLU A 140      -5.897  -2.127  -3.681  1.00  0.00           C  
ATOM   2196  CD  GLU A 140      -7.171  -2.477  -2.963  1.00  0.00           C  
ATOM   2197  OE1 GLU A 140      -7.925  -1.583  -2.661  1.00  0.00           O  
ATOM   2198  OE2 GLU A 140      -7.391  -3.639  -2.717  1.00  0.00           O  
ATOM   2199  H   GLU A 140      -3.450  -0.495  -2.960  1.00  0.00           H  
ATOM   2200  HA  GLU A 140      -4.449  -0.905  -5.692  1.00  0.00           H  
ATOM   2201 1HB  GLU A 140      -5.907  -0.065  -3.158  1.00  0.00           H  
ATOM   2202 2HB  GLU A 140      -6.687  -0.430  -4.691  1.00  0.00           H  
ATOM   2203 1HG  GLU A 140      -5.823  -2.735  -4.582  1.00  0.00           H  
ATOM   2204 2HG  GLU A 140      -5.048  -2.368  -3.042  1.00  0.00           H  
ATOM   2205  N   ILE A 141      -3.659   1.612  -6.081  1.00  0.00           N  
ATOM   2206  CA  ILE A 141      -3.556   3.004  -6.502  1.00  0.00           C  
ATOM   2207  C   ILE A 141      -3.440   3.114  -8.017  1.00  0.00           C  
ATOM   2208  O   ILE A 141      -3.180   2.126  -8.702  1.00  0.00           O  
ATOM   2209  CB  ILE A 141      -2.345   3.689  -5.843  1.00  0.00           C  
ATOM   2210  CG1 ILE A 141      -1.045   3.002  -6.269  1.00  0.00           C  
ATOM   2211  CG2 ILE A 141      -2.486   3.677  -4.328  1.00  0.00           C  
ATOM   2212  CD1 ILE A 141       0.201   3.666  -5.730  1.00  0.00           C  
ATOM   2213  H   ILE A 141      -2.994   0.940  -6.436  1.00  0.00           H  
ATOM   2214  HA  ILE A 141      -4.460   3.527  -6.190  1.00  0.00           H  
ATOM   2215  HB  ILE A 141      -2.282   4.722  -6.184  1.00  0.00           H  
ATOM   2216 1HG1 ILE A 141      -1.054   1.966  -5.930  1.00  0.00           H  
ATOM   2217 2HG1 ILE A 141      -0.980   2.989  -7.357  1.00  0.00           H  
ATOM   2218 1HG2 ILE A 141      -1.622   4.165  -3.878  1.00  0.00           H  
ATOM   2219 2HG2 ILE A 141      -3.392   4.210  -4.043  1.00  0.00           H  
ATOM   2220 3HG2 ILE A 141      -2.545   2.647  -3.977  1.00  0.00           H  
ATOM   2221 1HD1 ILE A 141       1.081   3.122  -6.075  1.00  0.00           H  
ATOM   2222 2HD1 ILE A 141       0.248   4.695  -6.086  1.00  0.00           H  
ATOM   2223 3HD1 ILE A 141       0.175   3.659  -4.641  1.00  0.00           H  
ATOM   2224  N   LYS A 142      -3.636   4.322  -8.534  1.00  0.00           N  
ATOM   2225  CA  LYS A 142      -3.567   4.561  -9.970  1.00  0.00           C  
ATOM   2226  C   LYS A 142      -2.153   4.930 -10.400  1.00  0.00           C  
ATOM   2227  O   LYS A 142      -1.582   5.908  -9.917  1.00  0.00           O  
ATOM   2228  CB  LYS A 142      -4.545   5.665 -10.377  1.00  0.00           C  
ATOM   2229  CG  LYS A 142      -4.612   5.925 -11.876  1.00  0.00           C  
ATOM   2230  CD  LYS A 142      -5.646   6.990 -12.207  1.00  0.00           C  
ATOM   2231  CE  LYS A 142      -5.650   7.317 -13.693  1.00  0.00           C  
ATOM   2232  NZ  LYS A 142      -6.662   8.353 -14.033  1.00  0.00           N  
ATOM   2233  H   LYS A 142      -3.837   5.095  -7.915  1.00  0.00           H  
ATOM   2234  HA  LYS A 142      -3.832   3.638 -10.488  1.00  0.00           H  
ATOM   2235 1HB  LYS A 142      -5.548   5.406 -10.037  1.00  0.00           H  
ATOM   2236 2HB  LYS A 142      -4.264   6.598  -9.888  1.00  0.00           H  
ATOM   2237 1HG  LYS A 142      -3.635   6.255 -12.233  1.00  0.00           H  
ATOM   2238 2HG  LYS A 142      -4.875   5.002 -12.394  1.00  0.00           H  
ATOM   2239 1HD  LYS A 142      -6.637   6.638 -11.918  1.00  0.00           H  
ATOM   2240 2HD  LYS A 142      -5.425   7.898 -11.646  1.00  0.00           H  
ATOM   2241 1HE  LYS A 142      -4.666   7.678 -13.988  1.00  0.00           H  
ATOM   2242 2HE  LYS A 142      -5.867   6.414 -14.263  1.00  0.00           H  
ATOM   2243 1HZ  LYS A 142      -6.633   8.541 -15.025  1.00  0.00           H  
ATOM   2244 2HZ  LYS A 142      -7.583   8.021 -13.780  1.00  0.00           H  
ATOM   2245 3HZ  LYS A 142      -6.460   9.202 -13.524  1.00  0.00           H  
ATOM   2246  N   GLY A 143      -1.592   4.141 -11.310  1.00  0.00           N  
ATOM   2247  CA  GLY A 143      -0.224   4.352 -11.768  1.00  0.00           C  
ATOM   2248  C   GLY A 143       0.280   3.156 -12.566  1.00  0.00           C  
ATOM   2249  O   GLY A 143      -0.508   2.345 -13.052  1.00  0.00           O  
ATOM   2250  H   GLY A 143      -2.127   3.376 -11.695  1.00  0.00           H  
ATOM   2251 1HA  GLY A 143      -0.181   5.250 -12.385  1.00  0.00           H  
ATOM   2252 2HA  GLY A 143       0.425   4.520 -10.910  1.00  0.00           H  
ATOM   2253  N   GLY A 144       1.598   3.052 -12.698  1.00  0.00           N  
ATOM   2254  CA  GLY A 144       2.211   1.940 -13.414  1.00  0.00           C  
ATOM   2255  C   GLY A 144       2.184   0.666 -12.580  1.00  0.00           C  
ATOM   2256  O   GLY A 144       1.693   0.661 -11.451  1.00  0.00           O  
ATOM   2257  H   GLY A 144       2.191   3.762 -12.291  1.00  0.00           H  
ATOM   2258 1HA  GLY A 144       1.683   1.776 -14.353  1.00  0.00           H  
ATOM   2259 2HA  GLY A 144       3.241   2.193 -13.665  1.00  0.00           H  
ATOM   2260  N   THR A 145       2.763  -0.411 -13.118  1.00  0.00           N  
ATOM   2261  CA  THR A 145       2.744  -1.704 -12.444  1.00  0.00           C  
ATOM   2262  C   THR A 145       4.149  -2.140 -12.049  1.00  0.00           C  
ATOM   2263  O   THR A 145       5.103  -1.370 -12.162  1.00  0.00           O  
ATOM   2264  CB  THR A 145       2.098  -2.782 -13.334  1.00  0.00           C  
ATOM   2265  OG1 THR A 145       1.912  -3.984 -12.574  1.00  0.00           O  
ATOM   2266  CG2 THR A 145       2.981  -3.080 -14.537  1.00  0.00           C  
ATOM   2267  H   THR A 145       3.227  -0.328 -14.011  1.00  0.00           H  
ATOM   2268  HA  THR A 145       2.154  -1.610 -11.532  1.00  0.00           H  
ATOM   2269  HB  THR A 145       1.126  -2.434 -13.681  1.00  0.00           H  
ATOM   2270  HG1 THR A 145       1.101  -3.916 -12.064  1.00  0.00           H  
ATOM   2271 1HG2 THR A 145       2.509  -3.844 -15.154  1.00  0.00           H  
ATOM   2272 2HG2 THR A 145       3.115  -2.171 -15.123  1.00  0.00           H  
ATOM   2273 3HG2 THR A 145       3.951  -3.438 -14.196  1.00  0.00           H  
ATOM   2274  N   LYS A 146       4.270  -3.379 -11.585  1.00  0.00           N  
ATOM   2275  CA  LYS A 146       5.547  -3.898 -11.111  1.00  0.00           C  
ATOM   2276  C   LYS A 146       6.605  -3.841 -12.205  1.00  0.00           C  
ATOM   2277  O   LYS A 146       7.734  -3.410 -11.969  1.00  0.00           O  
ATOM   2278  CB  LYS A 146       5.388  -5.334 -10.608  1.00  0.00           C  
ATOM   2279  CG  LYS A 146       6.666  -5.953 -10.058  1.00  0.00           C  
ATOM   2280  CD  LYS A 146       6.430  -7.379  -9.585  1.00  0.00           C  
ATOM   2281  CE  LYS A 146       7.662  -7.945  -8.894  1.00  0.00           C  
ATOM   2282  NZ  LYS A 146       8.809  -8.088  -9.832  1.00  0.00           N  
ATOM   2283  H   LYS A 146       3.456  -3.976 -11.560  1.00  0.00           H  
ATOM   2284  HA  LYS A 146       5.885  -3.279 -10.279  1.00  0.00           H  
ATOM   2285 1HB  LYS A 146       4.636  -5.362  -9.819  1.00  0.00           H  
ATOM   2286 2HB  LYS A 146       5.033  -5.967 -11.421  1.00  0.00           H  
ATOM   2287 1HG  LYS A 146       7.431  -5.958 -10.835  1.00  0.00           H  
ATOM   2288 2HG  LYS A 146       7.028  -5.356  -9.221  1.00  0.00           H  
ATOM   2289 1HD  LYS A 146       5.592  -7.397  -8.887  1.00  0.00           H  
ATOM   2290 2HD  LYS A 146       6.182  -8.009 -10.439  1.00  0.00           H  
ATOM   2291 1HE  LYS A 146       7.956  -7.287  -8.078  1.00  0.00           H  
ATOM   2292 2HE  LYS A 146       7.428  -8.924  -8.476  1.00  0.00           H  
ATOM   2293 1HZ  LYS A 146       9.604  -8.466  -9.337  1.00  0.00           H  
ATOM   2294 2HZ  LYS A 146       8.554  -8.712 -10.585  1.00  0.00           H  
ATOM   2295 3HZ  LYS A 146       9.049  -7.183 -10.212  1.00  0.00           H  
ATOM   2296  N   ARG A 147       6.233  -4.277 -13.404  1.00  0.00           N  
ATOM   2297  CA  ARG A 147       7.120  -4.194 -14.558  1.00  0.00           C  
ATOM   2298  C   ARG A 147       7.733  -2.805 -14.684  1.00  0.00           C  
ATOM   2299  O   ARG A 147       8.920  -2.663 -14.975  1.00  0.00           O  
ATOM   2300  CB  ARG A 147       6.368  -4.530 -15.837  1.00  0.00           C  
ATOM   2301  CG  ARG A 147       7.202  -4.464 -17.107  1.00  0.00           C  
ATOM   2302  CD  ARG A 147       6.350  -4.352 -18.318  1.00  0.00           C  
ATOM   2303  NE  ARG A 147       5.666  -3.070 -18.384  1.00  0.00           N  
ATOM   2304  CZ  ARG A 147       4.630  -2.797 -19.201  1.00  0.00           C  
ATOM   2305  NH1 ARG A 147       4.172  -3.723 -20.013  1.00  0.00           N  
ATOM   2306  NH2 ARG A 147       4.075  -1.598 -19.185  1.00  0.00           N  
ATOM   2307  H   ARG A 147       5.313  -4.676 -13.519  1.00  0.00           H  
ATOM   2308  HA  ARG A 147       7.931  -4.911 -14.424  1.00  0.00           H  
ATOM   2309 1HB  ARG A 147       5.958  -5.536 -15.764  1.00  0.00           H  
ATOM   2310 2HB  ARG A 147       5.529  -3.844 -15.957  1.00  0.00           H  
ATOM   2311 1HG  ARG A 147       7.857  -3.594 -17.066  1.00  0.00           H  
ATOM   2312 2HG  ARG A 147       7.804  -5.369 -17.194  1.00  0.00           H  
ATOM   2313 1HD  ARG A 147       6.970  -4.453 -19.209  1.00  0.00           H  
ATOM   2314 2HD  ARG A 147       5.598  -5.140 -18.308  1.00  0.00           H  
ATOM   2315  HE  ARG A 147       5.990  -2.333 -17.773  1.00  0.00           H  
ATOM   2316 1HH1 ARG A 147       4.596  -4.639 -20.026  1.00  0.00           H  
ATOM   2317 2HH1 ARG A 147       3.396  -3.518 -20.626  1.00  0.00           H  
ATOM   2318 1HH2 ARG A 147       4.427  -0.886 -18.560  1.00  0.00           H  
ATOM   2319 2HH2 ARG A 147       3.299  -1.393 -19.797  1.00  0.00           H  
ATOM   2320  N   ASP A 148       6.915  -1.781 -14.462  1.00  0.00           N  
ATOM   2321  CA  ASP A 148       7.335  -0.403 -14.686  1.00  0.00           C  
ATOM   2322  C   ASP A 148       8.171   0.115 -13.522  1.00  0.00           C  
ATOM   2323  O   ASP A 148       9.108   0.889 -13.714  1.00  0.00           O  
ATOM   2324  CB  ASP A 148       6.118   0.502 -14.890  1.00  0.00           C  
ATOM   2325  CG  ASP A 148       5.221   0.040 -16.031  1.00  0.00           C  
ATOM   2326  OD1 ASP A 148       5.725  -0.174 -17.108  1.00  0.00           O  
ATOM   2327  OD2 ASP A 148       4.040  -0.094 -15.814  1.00  0.00           O  
ATOM   2328  H   ASP A 148       5.979  -1.962 -14.129  1.00  0.00           H  
ATOM   2329  HA  ASP A 148       7.950  -0.370 -15.586  1.00  0.00           H  
ATOM   2330 1HB  ASP A 148       5.529   0.533 -13.974  1.00  0.00           H  
ATOM   2331 2HB  ASP A 148       6.452   1.519 -15.099  1.00  0.00           H  
ATOM   2332  N   ALA A 149       7.825  -0.317 -12.314  1.00  0.00           N  
ATOM   2333  CA  ALA A 149       8.604   0.018 -11.128  1.00  0.00           C  
ATOM   2334  C   ALA A 149       9.997  -0.594 -11.193  1.00  0.00           C  
ATOM   2335  O   ALA A 149      10.994   0.077 -10.924  1.00  0.00           O  
ATOM   2336  CB  ALA A 149       7.882  -0.444  -9.871  1.00  0.00           C  
ATOM   2337  H   ALA A 149       7.001  -0.893 -12.215  1.00  0.00           H  
ATOM   2338  HA  ALA A 149       8.717   1.102 -11.093  1.00  0.00           H  
ATOM   2339 1HB  ALA A 149       8.476  -0.186  -8.995  1.00  0.00           H  
ATOM   2340 2HB  ALA A 149       6.910   0.047  -9.809  1.00  0.00           H  
ATOM   2341 3HB  ALA A 149       7.740  -1.523  -9.909  1.00  0.00           H  
ATOM   2342  N   ASP A 150      10.061  -1.872 -11.552  1.00  0.00           N  
ATOM   2343  CA  ASP A 150      11.334  -2.570 -11.678  1.00  0.00           C  
ATOM   2344  C   ASP A 150      12.228  -1.903 -12.715  1.00  0.00           C  
ATOM   2345  O   ASP A 150      13.435  -1.770 -12.515  1.00  0.00           O  
ATOM   2346  CB  ASP A 150      11.108  -4.035 -12.058  1.00  0.00           C  
ATOM   2347  CG  ASP A 150      10.621  -4.882 -10.889  1.00  0.00           C  
ATOM   2348  OD1 ASP A 150      10.756  -4.448  -9.770  1.00  0.00           O  
ATOM   2349  OD2 ASP A 150      10.118  -5.954 -11.128  1.00  0.00           O  
ATOM   2350  H   ASP A 150       9.204  -2.372 -11.742  1.00  0.00           H  
ATOM   2351  HA  ASP A 150      11.849  -2.527 -10.717  1.00  0.00           H  
ATOM   2352 1HB  ASP A 150      10.373  -4.094 -12.861  1.00  0.00           H  
ATOM   2353 2HB  ASP A 150      12.038  -4.462 -12.434  1.00  0.00           H  
ATOM   2354  N   LYS A 151      11.628  -1.484 -13.824  1.00  0.00           N  
ATOM   2355  CA  LYS A 151      12.349  -0.743 -14.852  1.00  0.00           C  
ATOM   2356  C   LYS A 151      12.802   0.616 -14.336  1.00  0.00           C  
ATOM   2357  O   LYS A 151      13.963   0.994 -14.492  1.00  0.00           O  
ATOM   2358  CB  LYS A 151      11.477  -0.569 -16.097  1.00  0.00           C  
ATOM   2359  CG  LYS A 151      12.171   0.134 -17.257  1.00  0.00           C  
ATOM   2360  CD  LYS A 151      11.246   0.260 -18.459  1.00  0.00           C  
ATOM   2361  CE  LYS A 151      11.994   0.771 -19.682  1.00  0.00           C  
ATOM   2362  NZ  LYS A 151      12.531   2.143 -19.473  1.00  0.00           N  
ATOM   2363  H   LYS A 151      10.647  -1.685 -13.959  1.00  0.00           H  
ATOM   2364  HA  LYS A 151      13.231  -1.317 -15.138  1.00  0.00           H  
ATOM   2365 1HB  LYS A 151      11.145  -1.546 -16.449  1.00  0.00           H  
ATOM   2366 2HB  LYS A 151      10.588   0.006 -15.841  1.00  0.00           H  
ATOM   2367 1HG  LYS A 151      12.483   1.131 -16.944  1.00  0.00           H  
ATOM   2368 2HG  LYS A 151      13.056  -0.431 -17.548  1.00  0.00           H  
ATOM   2369 1HD  LYS A 151      10.813  -0.715 -18.689  1.00  0.00           H  
ATOM   2370 2HD  LYS A 151      10.437   0.952 -18.225  1.00  0.00           H  
ATOM   2371 1HE  LYS A 151      12.822   0.100 -19.908  1.00  0.00           H  
ATOM   2372 2HE  LYS A 151      11.321   0.784 -20.540  1.00  0.00           H  
ATOM   2373 1HZ  LYS A 151      13.018   2.444 -20.305  1.00  0.00           H  
ATOM   2374 2HZ  LYS A 151      11.768   2.778 -19.281  1.00  0.00           H  
ATOM   2375 3HZ  LYS A 151      13.170   2.139 -18.692  1.00  0.00           H  
ATOM   2376  N   ALA A 152      11.879   1.347 -13.721  1.00  0.00           N  
ATOM   2377  CA  ALA A 152      12.177   2.675 -13.198  1.00  0.00           C  
ATOM   2378  C   ALA A 152      13.358   2.637 -12.237  1.00  0.00           C  
ATOM   2379  O   ALA A 152      14.244   3.490 -12.292  1.00  0.00           O  
ATOM   2380  CB  ALA A 152      10.953   3.260 -12.508  1.00  0.00           C  
ATOM   2381  H   ALA A 152      10.947   0.974 -13.612  1.00  0.00           H  
ATOM   2382  HA  ALA A 152      12.450   3.316 -14.036  1.00  0.00           H  
ATOM   2383 1HB  ALA A 152      11.192   4.252 -12.123  1.00  0.00           H  
ATOM   2384 2HB  ALA A 152      10.134   3.336 -13.224  1.00  0.00           H  
ATOM   2385 3HB  ALA A 152      10.656   2.613 -11.684  1.00  0.00           H  
ATOM   2386  N   VAL A 153      13.365   1.642 -11.356  1.00  0.00           N  
ATOM   2387  CA  VAL A 153      14.458   1.468 -10.405  1.00  0.00           C  
ATOM   2388  C   VAL A 153      15.757   1.117 -11.118  1.00  0.00           C  
ATOM   2389  O   VAL A 153      16.796   1.730 -10.872  1.00  0.00           O  
ATOM   2390  CB  VAL A 153      14.114   0.358  -9.394  1.00  0.00           C  
ATOM   2391  CG1 VAL A 153      15.330   0.015  -8.546  1.00  0.00           C  
ATOM   2392  CG2 VAL A 153      12.952   0.799  -8.517  1.00  0.00           C  
ATOM   2393  H   VAL A 153      12.594   0.990 -11.344  1.00  0.00           H  
ATOM   2394  HA  VAL A 153      14.603   2.407  -9.870  1.00  0.00           H  
ATOM   2395  HB  VAL A 153      13.838  -0.544  -9.939  1.00  0.00           H  
ATOM   2396 1HG1 VAL A 153      15.070  -0.771  -7.837  1.00  0.00           H  
ATOM   2397 2HG1 VAL A 153      16.137  -0.331  -9.192  1.00  0.00           H  
ATOM   2398 3HG1 VAL A 153      15.655   0.901  -8.001  1.00  0.00           H  
ATOM   2399 1HG2 VAL A 153      12.714   0.009  -7.805  1.00  0.00           H  
ATOM   2400 2HG2 VAL A 153      13.227   1.704  -7.976  1.00  0.00           H  
ATOM   2401 3HG2 VAL A 153      12.081   0.999  -9.141  1.00  0.00           H  
ATOM   2402  N   ARG A 154      15.693   0.128 -12.003  1.00  0.00           N  
ATOM   2403  CA  ARG A 154      16.865  -0.306 -12.753  1.00  0.00           C  
ATOM   2404  C   ARG A 154      17.506   0.859 -13.496  1.00  0.00           C  
ATOM   2405  O   ARG A 154      18.702   1.112 -13.358  1.00  0.00           O  
ATOM   2406  CB  ARG A 154      16.489  -1.394 -13.749  1.00  0.00           C  
ATOM   2407  CG  ARG A 154      17.654  -1.959 -14.547  1.00  0.00           C  
ATOM   2408  CD  ARG A 154      17.194  -2.621 -15.795  1.00  0.00           C  
ATOM   2409  NE  ARG A 154      16.694  -1.661 -16.766  1.00  0.00           N  
ATOM   2410  CZ  ARG A 154      16.111  -1.988 -17.936  1.00  0.00           C  
ATOM   2411  NH1 ARG A 154      15.964  -3.252 -18.266  1.00  0.00           N  
ATOM   2412  NH2 ARG A 154      15.688  -1.038 -18.752  1.00  0.00           N  
ATOM   2413  H   ARG A 154      14.809  -0.335 -12.159  1.00  0.00           H  
ATOM   2414  HA  ARG A 154      17.600  -0.699 -12.050  1.00  0.00           H  
ATOM   2415 1HB  ARG A 154      16.018  -2.222 -13.223  1.00  0.00           H  
ATOM   2416 2HB  ARG A 154      15.762  -1.001 -14.460  1.00  0.00           H  
ATOM   2417 1HG  ARG A 154      18.335  -1.152 -14.818  1.00  0.00           H  
ATOM   2418 2HG  ARG A 154      18.185  -2.696 -13.944  1.00  0.00           H  
ATOM   2419 1HD  ARG A 154      18.025  -3.161 -16.248  1.00  0.00           H  
ATOM   2420 2HD  ARG A 154      16.392  -3.320 -15.562  1.00  0.00           H  
ATOM   2421  HE  ARG A 154      16.789  -0.678 -16.547  1.00  0.00           H  
ATOM   2422 1HH1 ARG A 154      16.287  -3.978 -17.642  1.00  0.00           H  
ATOM   2423 2HH1 ARG A 154      15.527  -3.497 -19.142  1.00  0.00           H  
ATOM   2424 1HH2 ARG A 154      15.802  -0.066 -18.498  1.00  0.00           H  
ATOM   2425 2HH2 ARG A 154      15.252  -1.284 -19.628  1.00  0.00           H  
ATOM   2426  N   ASP A 155      16.703   1.566 -14.284  1.00  0.00           N  
ATOM   2427  CA  ASP A 155      17.204   2.663 -15.102  1.00  0.00           C  
ATOM   2428  C   ASP A 155      17.838   3.748 -14.241  1.00  0.00           C  
ATOM   2429  O   ASP A 155      18.863   4.324 -14.606  1.00  0.00           O  
ATOM   2430  CB  ASP A 155      16.075   3.266 -15.942  1.00  0.00           C  
ATOM   2431  CG  ASP A 155      15.610   2.342 -17.060  1.00  0.00           C  
ATOM   2432  OD1 ASP A 155      16.284   1.375 -17.323  1.00  0.00           O  
ATOM   2433  OD2 ASP A 155      14.586   2.613 -17.640  1.00  0.00           O  
ATOM   2434  H   ASP A 155      15.720   1.336 -14.317  1.00  0.00           H  
ATOM   2435  HA  ASP A 155      17.972   2.273 -15.771  1.00  0.00           H  
ATOM   2436 1HB  ASP A 155      15.224   3.491 -15.299  1.00  0.00           H  
ATOM   2437 2HB  ASP A 155      16.410   4.205 -16.382  1.00  0.00           H  
ATOM   2438  N   THR A 156      17.224   4.020 -13.095  1.00  0.00           N  
ATOM   2439  CA  THR A 156      17.741   5.019 -12.167  1.00  0.00           C  
ATOM   2440  C   THR A 156      19.086   4.592 -11.592  1.00  0.00           C  
ATOM   2441  O   THR A 156      20.031   5.380 -11.547  1.00  0.00           O  
ATOM   2442  CB  THR A 156      16.747   5.278 -11.020  1.00  0.00           C  
ATOM   2443  OG1 THR A 156      15.513   5.770 -11.556  1.00  0.00           O  
ATOM   2444  CG2 THR A 156      17.314   6.296 -10.042  1.00  0.00           C  
ATOM   2445  H   THR A 156      16.377   3.523 -12.860  1.00  0.00           H  
ATOM   2446  HA  THR A 156      17.889   5.953 -12.710  1.00  0.00           H  
ATOM   2447  HB  THR A 156      16.552   4.345 -10.491  1.00  0.00           H  
ATOM   2448  HG1 THR A 156      14.974   5.031 -11.850  1.00  0.00           H  
ATOM   2449 1HG2 THR A 156      16.598   6.466  -9.238  1.00  0.00           H  
ATOM   2450 2HG2 THR A 156      18.247   5.919  -9.624  1.00  0.00           H  
ATOM   2451 3HG2 THR A 156      17.503   7.234 -10.564  1.00  0.00           H  
ATOM   2452  N   LEU A 157      19.166   3.341 -11.153  1.00  0.00           N  
ATOM   2453  CA  LEU A 157      20.390   2.813 -10.562  1.00  0.00           C  
ATOM   2454  C   LEU A 157      21.529   2.801 -11.573  1.00  0.00           C  
ATOM   2455  O   LEU A 157      22.673   3.108 -11.238  1.00  0.00           O  
ATOM   2456  CB  LEU A 157      20.153   1.393 -10.033  1.00  0.00           C  
ATOM   2457  CG  LEU A 157      19.240   1.285  -8.805  1.00  0.00           C  
ATOM   2458  CD1 LEU A 157      18.974  -0.183  -8.497  1.00  0.00           C  
ATOM   2459  CD2 LEU A 157      19.895   1.982  -7.622  1.00  0.00           C  
ATOM   2460  H   LEU A 157      18.358   2.740 -11.231  1.00  0.00           H  
ATOM   2461  HA  LEU A 157      20.679   3.468  -9.741  1.00  0.00           H  
ATOM   2462 1HB  LEU A 157      19.711   0.795 -10.828  1.00  0.00           H  
ATOM   2463 2HB  LEU A 157      21.116   0.955  -9.769  1.00  0.00           H  
ATOM   2464  HG  LEU A 157      18.282   1.759  -9.020  1.00  0.00           H  
ATOM   2465 1HD1 LEU A 157      18.325  -0.260  -7.624  1.00  0.00           H  
ATOM   2466 2HD1 LEU A 157      18.487  -0.652  -9.352  1.00  0.00           H  
ATOM   2467 3HD1 LEU A 157      19.917  -0.688  -8.293  1.00  0.00           H  
ATOM   2468 1HD2 LEU A 157      19.246   1.905  -6.749  1.00  0.00           H  
ATOM   2469 2HD2 LEU A 157      20.852   1.507  -7.404  1.00  0.00           H  
ATOM   2470 3HD2 LEU A 157      20.057   3.032  -7.862  1.00  0.00           H  
ATOM   2471  N   LEU A 158      21.210   2.444 -12.813  1.00  0.00           N  
ATOM   2472  CA  LEU A 158      22.196   2.440 -13.887  1.00  0.00           C  
ATOM   2473  C   LEU A 158      22.705   3.846 -14.173  1.00  0.00           C  
ATOM   2474  O   LEU A 158      23.895   4.048 -14.417  1.00  0.00           O  
ATOM   2475  CB  LEU A 158      21.588   1.841 -15.162  1.00  0.00           C  
ATOM   2476  CG  LEU A 158      21.300   0.334 -15.117  1.00  0.00           C  
ATOM   2477  CD1 LEU A 158      20.506  -0.068 -16.352  1.00  0.00           C  
ATOM   2478  CD2 LEU A 158      22.613  -0.431 -15.038  1.00  0.00           C  
ATOM   2479  H   LEU A 158      20.259   2.169 -13.016  1.00  0.00           H  
ATOM   2480  HA  LEU A 158      23.046   1.834 -13.573  1.00  0.00           H  
ATOM   2481 1HB  LEU A 158      20.649   2.351 -15.372  1.00  0.00           H  
ATOM   2482 2HB  LEU A 158      22.271   2.023 -15.991  1.00  0.00           H  
ATOM   2483  HG  LEU A 158      20.693   0.105 -14.241  1.00  0.00           H  
ATOM   2484 1HD1 LEU A 158      20.301  -1.138 -16.321  1.00  0.00           H  
ATOM   2485 2HD1 LEU A 158      19.564   0.480 -16.373  1.00  0.00           H  
ATOM   2486 3HD1 LEU A 158      21.082   0.165 -17.247  1.00  0.00           H  
ATOM   2487 1HD2 LEU A 158      22.408  -1.502 -15.006  1.00  0.00           H  
ATOM   2488 2HD2 LEU A 158      23.220  -0.204 -15.915  1.00  0.00           H  
ATOM   2489 3HD2 LEU A 158      23.152  -0.137 -14.137  1.00  0.00           H  
ATOM   2490  N   SER A 159      21.798   4.817 -14.140  1.00  0.00           N  
ATOM   2491  CA  SER A 159      22.164   6.214 -14.339  1.00  0.00           C  
ATOM   2492  C   SER A 159      23.048   6.719 -13.206  1.00  0.00           C  
ATOM   2493  O   SER A 159      24.019   7.440 -13.438  1.00  0.00           O  
ATOM   2494  CB  SER A 159      20.917   7.071 -14.440  1.00  0.00           C  
ATOM   2495  OG  SER A 159      20.167   6.734 -15.575  1.00  0.00           O  
ATOM   2496  H   SER A 159      20.831   4.581 -13.973  1.00  0.00           H  
ATOM   2497  HA  SER A 159      22.726   6.295 -15.270  1.00  0.00           H  
ATOM   2498 1HB  SER A 159      20.309   6.935 -13.546  1.00  0.00           H  
ATOM   2499 2HB  SER A 159      21.201   8.121 -14.487  1.00  0.00           H  
ATOM   2500  HG  SER A 159      19.744   5.896 -15.373  1.00  0.00           H  
ATOM   2501  N   LEU A 160      22.706   6.337 -11.981  1.00  0.00           N  
ATOM   2502  CA  LEU A 160      23.513   6.683 -10.817  1.00  0.00           C  
ATOM   2503  C   LEU A 160      24.873   5.998 -10.866  1.00  0.00           C  
ATOM   2504  O   LEU A 160      25.887   6.581 -10.481  1.00  0.00           O  
ATOM   2505  CB  LEU A 160      22.781   6.290  -9.528  1.00  0.00           C  
ATOM   2506  CG  LEU A 160      21.519   7.100  -9.205  1.00  0.00           C  
ATOM   2507  CD1 LEU A 160      20.783   6.452  -8.041  1.00  0.00           C  
ATOM   2508  CD2 LEU A 160      21.907   8.534  -8.876  1.00  0.00           C  
ATOM   2509  H   LEU A 160      21.865   5.793 -11.852  1.00  0.00           H  
ATOM   2510  HA  LEU A 160      23.672   7.761 -10.815  1.00  0.00           H  
ATOM   2511 1HB  LEU A 160      22.493   5.242  -9.598  1.00  0.00           H  
ATOM   2512 2HB  LEU A 160      23.469   6.400  -8.690  1.00  0.00           H  
ATOM   2513  HG  LEU A 160      20.852   7.094 -10.067  1.00  0.00           H  
ATOM   2514 1HD1 LEU A 160      19.886   7.028  -7.812  1.00  0.00           H  
ATOM   2515 2HD1 LEU A 160      20.500   5.434  -8.311  1.00  0.00           H  
ATOM   2516 3HD1 LEU A 160      21.432   6.429  -7.167  1.00  0.00           H  
ATOM   2517 1HD2 LEU A 160      21.010   9.111  -8.647  1.00  0.00           H  
ATOM   2518 2HD2 LEU A 160      22.573   8.542  -8.013  1.00  0.00           H  
ATOM   2519 3HD2 LEU A 160      22.416   8.979  -9.731  1.00  0.00           H  
ATOM   2520  N   ASN A 161      24.887   4.757 -11.341  1.00  0.00           N  
ATOM   2521  CA  ASN A 161      26.130   4.009 -11.492  1.00  0.00           C  
ATOM   2522  C   ASN A 161      26.859   3.878 -10.161  1.00  0.00           C  
ATOM   2523  O   ASN A 161      28.089   3.904 -10.111  1.00  0.00           O  
ATOM   2524  CB  ASN A 161      27.024   4.664 -12.529  1.00  0.00           C  
ATOM   2525  CG  ASN A 161      28.044   3.714 -13.094  1.00  0.00           C  
ATOM   2526  OD1 ASN A 161      27.770   2.521 -13.268  1.00  0.00           O  
ATOM   2527  ND2 ASN A 161      29.215   4.221 -13.385  1.00  0.00           N  
ATOM   2528  H   ASN A 161      24.015   4.321 -11.605  1.00  0.00           H  
ATOM   2529  HA  ASN A 161      25.889   3.008 -11.851  1.00  0.00           H  
ATOM   2530 1HB  ASN A 161      26.413   5.050 -13.345  1.00  0.00           H  
ATOM   2531 2HB  ASN A 161      27.543   5.510 -12.079  1.00  0.00           H  
ATOM   2532 1HD2 ASN A 161      29.933   3.636 -13.764  1.00  0.00           H  
ATOM   2533 2HD2 ASN A 161      29.393   5.192 -13.228  1.00  0.00           H  
ATOM   2534  N   GLY A 162      26.093   3.737  -9.084  1.00  0.00           N  
ATOM   2535  CA  GLY A 162      26.664   3.485  -7.767  1.00  0.00           C  
ATOM   2536  C   GLY A 162      26.946   4.788  -7.030  1.00  0.00           C  
ATOM   2537  O   GLY A 162      27.253   4.785  -5.838  1.00  0.00           O  
ATOM   2538  H   GLY A 162      25.090   3.806  -9.181  1.00  0.00           H  
ATOM   2539 1HA  GLY A 162      25.975   2.874  -7.183  1.00  0.00           H  
ATOM   2540 2HA  GLY A 162      27.586   2.916  -7.873  1.00  0.00           H  
ATOM   2541  N   GLN A 163      26.840   5.902  -7.747  1.00  0.00           N  
ATOM   2542  CA  GLN A 163      27.105   7.213  -7.168  1.00  0.00           C  
ATOM   2543  C   GLN A 163      25.813   7.897  -6.740  1.00  0.00           C  
ATOM   2544  O   GLN A 163      24.898   8.075  -7.543  1.00  0.00           O  
ATOM   2545  CB  GLN A 163      27.859   8.097  -8.165  1.00  0.00           C  
ATOM   2546  CG  GLN A 163      28.060   9.529  -7.700  1.00  0.00           C  
ATOM   2547  CD  GLN A 163      28.988   9.623  -6.503  1.00  0.00           C  
ATOM   2548  OE1 GLN A 163      30.124   9.143  -6.541  1.00  0.00           O  
ATOM   2549  NE2 GLN A 163      28.508  10.244  -5.431  1.00  0.00           N  
ATOM   2550  H   GLN A 163      26.570   5.838  -8.718  1.00  0.00           H  
ATOM   2551  HA  GLN A 163      27.725   7.081  -6.282  1.00  0.00           H  
ATOM   2552 1HB  GLN A 163      28.840   7.667  -8.364  1.00  0.00           H  
ATOM   2553 2HB  GLN A 163      27.316   8.124  -9.110  1.00  0.00           H  
ATOM   2554 1HG  GLN A 163      28.494  10.108  -8.515  1.00  0.00           H  
ATOM   2555 2HG  GLN A 163      27.094   9.948  -7.417  1.00  0.00           H  
ATOM   2556 1HE2 GLN A 163      29.074  10.337  -4.611  1.00  0.00           H  
ATOM   2557 2HE2 GLN A 163      27.581  10.619  -5.443  1.00  0.00           H  
ATOM   2558  N   ILE A 164      25.745   8.279  -5.469  1.00  0.00           N  
ATOM   2559  CA  ILE A 164      24.602   9.024  -4.953  1.00  0.00           C  
ATOM   2560  C   ILE A 164      24.565  10.438  -5.518  1.00  0.00           C  
ATOM   2561  O   ILE A 164      25.561  11.160  -5.474  1.00  0.00           O  
ATOM   2562  CB  ILE A 164      24.636   9.085  -3.415  1.00  0.00           C  
ATOM   2563  CG1 ILE A 164      24.525   7.678  -2.822  1.00  0.00           C  
ATOM   2564  CG2 ILE A 164      23.518   9.975  -2.894  1.00  0.00           C  
ATOM   2565  CD1 ILE A 164      24.767   7.623  -1.331  1.00  0.00           C  
ATOM   2566  H   ILE A 164      26.504   8.048  -4.844  1.00  0.00           H  
ATOM   2567  HA  ILE A 164      23.690   8.512  -5.258  1.00  0.00           H  
ATOM   2568  HB  ILE A 164      25.593   9.491  -3.088  1.00  0.00           H  
ATOM   2569 1HG1 ILE A 164      23.533   7.276  -3.022  1.00  0.00           H  
ATOM   2570 2HG1 ILE A 164      25.248   7.021  -3.307  1.00  0.00           H  
ATOM   2571 1HG2 ILE A 164      23.556  10.007  -1.805  1.00  0.00           H  
ATOM   2572 2HG2 ILE A 164      23.640  10.982  -3.290  1.00  0.00           H  
ATOM   2573 3HG2 ILE A 164      22.555   9.574  -3.212  1.00  0.00           H  
ATOM   2574 1HD1 ILE A 164      24.672   6.594  -0.984  1.00  0.00           H  
ATOM   2575 2HD1 ILE A 164      25.770   7.989  -1.110  1.00  0.00           H  
ATOM   2576 3HD1 ILE A 164      24.033   8.246  -0.821  1.00  0.00           H  
ATOM   2577  N   GLY A 165      23.411  10.828  -6.048  1.00  0.00           N  
ATOM   2578  CA  GLY A 165      23.276  12.114  -6.738  1.00  0.00           C  
ATOM   2579  C   GLY A 165      23.312  13.302  -5.788  1.00  0.00           C  
ATOM   2580  O   GLY A 165      22.840  13.159  -4.661  1.00  0.00           O  
ATOM   2581  H   GLY A 165      22.606  10.222  -5.974  1.00  0.00           H  
ATOM   2582 1HA  GLY A 165      24.079  12.222  -7.466  1.00  0.00           H  
ATOM   2583 2HA  GLY A 165      22.337  12.134  -7.290  1.00  0.00           H  
ATOM   2584  N   THR A 166      23.811  14.448  -6.255  1.00  0.00           N  
ATOM   2585  CA  THR A 166      23.860  15.673  -5.445  1.00  0.00           C  
ATOM   2586  C   THR A 166      23.014  16.791  -6.052  1.00  0.00           C  
ATOM   2587  O   THR A 166      22.880  17.874  -5.375  1.00  0.00           O  
ATOM   2588  CB  THR A 166      25.309  16.166  -5.274  1.00  0.00           C  
ATOM   2589  OG1 THR A 166      25.861  16.488  -6.558  1.00  0.00           O  
ATOM   2590  CG2 THR A 166      26.163  15.094  -4.614  1.00  0.00           C  
ATOM   2591  H   THR A 166      24.166  14.470  -7.201  1.00  0.00           H  
ATOM   2592  HA  THR A 166      23.455  15.451  -4.457  1.00  0.00           H  
ATOM   2593  HB  THR A 166      25.318  17.062  -4.655  1.00  0.00           H  
ATOM   2594  HG1 THR A 166      26.815  16.569  -6.484  1.00  0.00           H  
ATOM   2595 1HG2 THR A 166      27.183  15.460  -4.502  1.00  0.00           H  
ATOM   2596 2HG2 THR A 166      25.753  14.855  -3.633  1.00  0.00           H  
ATOM   2597 3HG2 THR A 166      26.165  14.198  -5.234  1.00  0.00           H  
ATOM   2598  N   GLY A 167      22.402  16.592  -7.225  1.00  0.00           N  
ATOM   2599  CA  GLY A 167      21.595  17.656  -7.823  1.00  0.00           C  
ATOM   2600  C   GLY A 167      20.134  17.579  -7.412  1.00  0.00           C  
ATOM   2601  O   GLY A 167      19.743  16.843  -6.459  1.00  0.00           O  
ATOM   2602  H   GLY A 167      22.489  15.710  -7.709  1.00  0.00           H  
ATOM   2603 1HA  GLY A 167      21.996  18.626  -7.529  1.00  0.00           H  
ATOM   2604 2HA  GLY A 167      21.662  17.596  -8.908  1.00  0.00           H  
ATOM   2605  N   PHE A 168      19.343  18.341  -8.150  1.00  0.00           N  
ATOM   2606  CA  PHE A 168      17.886  18.439  -7.899  1.00  0.00           C  
ATOM   2607  C   PHE A 168      17.156  18.582  -9.224  1.00  0.00           C  
ATOM   2608  O   PHE A 168      16.629  19.645  -9.495  1.00  0.00           O  
ATOM   2609  CB  PHE A 168      17.556  19.628  -6.995  1.00  0.00           C  
ATOM   2610  CG  PHE A 168      16.236  19.504  -6.288  1.00  0.00           C  
ATOM   2611  CD1 PHE A 168      16.007  18.470  -5.394  1.00  0.00           C  
ATOM   2612  CD2 PHE A 168      15.221  20.421  -6.518  1.00  0.00           C  
ATOM   2613  CE1 PHE A 168      14.793  18.355  -4.743  1.00  0.00           C  
ATOM   2614  CE2 PHE A 168      14.007  20.309  -5.868  1.00  0.00           C  
ATOM   2615  CZ  PHE A 168      13.793  19.274  -4.980  1.00  0.00           C  
ATOM   2616  H   PHE A 168      19.748  18.870  -8.909  1.00  0.00           H  
ATOM   2617  HA  PHE A 168      17.560  17.528  -7.396  1.00  0.00           H  
ATOM   2618 1HB  PHE A 168      18.335  19.741  -6.242  1.00  0.00           H  
ATOM   2619 2HB  PHE A 168      17.540  20.542  -7.588  1.00  0.00           H  
ATOM   2620  HD1 PHE A 168      16.798  17.743  -5.205  1.00  0.00           H  
ATOM   2621  HD2 PHE A 168      15.390  21.238  -7.220  1.00  0.00           H  
ATOM   2622  HE1 PHE A 168      14.626  17.537  -4.043  1.00  0.00           H  
ATOM   2623  HE2 PHE A 168      13.218  21.037  -6.057  1.00  0.00           H  
ATOM   2624  HZ  PHE A 168      12.836  19.184  -4.469  1.00  0.00           H  
ATOM   2625  N   PRO A 169      17.201  17.540 -10.079  1.00  0.00           N  
ATOM   2626  CA  PRO A 169      16.666  17.600 -11.440  1.00  0.00           C  
ATOM   2627  C   PRO A 169      15.146  17.437 -11.473  1.00  0.00           C  
ATOM   2628  O   PRO A 169      14.651  16.420 -11.990  1.00  0.00           O  
ATOM   2629  CB  PRO A 169      17.368  16.426 -12.131  1.00  0.00           C  
ATOM   2630  CG  PRO A 169      17.552  15.421 -11.046  1.00  0.00           C  
ATOM   2631  CD  PRO A 169      17.897  16.240  -9.831  1.00  0.00           C  
ATOM   2632  HA  PRO A 169      16.950  18.558 -11.899  1.00  0.00           H  
ATOM   2633 1HB  PRO A 169      16.748  16.052 -12.959  1.00  0.00           H  
ATOM   2634 2HB  PRO A 169      18.319  16.762 -12.568  1.00  0.00           H  
ATOM   2635 1HG  PRO A 169      16.633  14.832 -10.913  1.00  0.00           H  
ATOM   2636 2HG  PRO A 169      18.349  14.712 -11.317  1.00  0.00           H  
ATOM   2637 1HD  PRO A 169      17.504  15.745  -8.930  1.00  0.00           H  
ATOM   2638 2HD  PRO A 169      18.989  16.358  -9.764  1.00  0.00           H  
ATOM   2639  N   PHE A 170      14.444  18.417 -10.895  1.00  0.00           N  
ATOM   2640  CA  PHE A 170      12.970  18.363 -10.725  1.00  0.00           C  
ATOM   2641  C   PHE A 170      12.340  19.674 -11.178  1.00  0.00           C  
ATOM   2642  O   PHE A 170      12.997  20.738 -11.249  1.00  0.00           O  
ATOM   2643  CB  PHE A 170      12.593  18.092  -9.268  1.00  0.00           C  
ATOM   2644  CG  PHE A 170      13.210  16.843  -8.705  1.00  0.00           C  
ATOM   2645  CD1 PHE A 170      14.392  16.901  -7.982  1.00  0.00           C  
ATOM   2646  CD2 PHE A 170      12.609  15.608  -8.897  1.00  0.00           C  
ATOM   2647  CE1 PHE A 170      14.960  15.752  -7.464  1.00  0.00           C  
ATOM   2648  CE2 PHE A 170      13.174  14.458  -8.380  1.00  0.00           C  
ATOM   2649  CZ  PHE A 170      14.352  14.531  -7.662  1.00  0.00           C  
ATOM   2650  H   PHE A 170      14.948  19.227 -10.563  1.00  0.00           H  
ATOM   2651  HA  PHE A 170      12.580  17.549 -11.338  1.00  0.00           H  
ATOM   2652 1HB  PHE A 170      12.903  18.933  -8.649  1.00  0.00           H  
ATOM   2653 2HB  PHE A 170      11.511  18.005  -9.182  1.00  0.00           H  
ATOM   2654  HD1 PHE A 170      14.873  17.866  -7.824  1.00  0.00           H  
ATOM   2655  HD2 PHE A 170      11.680  15.550  -9.464  1.00  0.00           H  
ATOM   2656  HE1 PHE A 170      15.890  15.812  -6.898  1.00  0.00           H  
ATOM   2657  HE2 PHE A 170      12.692  13.494  -8.538  1.00  0.00           H  
ATOM   2658  HZ  PHE A 170      14.799  13.626  -7.255  1.00  0.00           H  
ATOM   2659  N   ASP A 171      11.032  19.552 -11.375  1.00  0.00           N  
ATOM   2660  CA  ASP A 171      10.163  20.650 -11.808  1.00  0.00           C  
ATOM   2661  C   ASP A 171       9.618  21.331 -10.560  1.00  0.00           C  
ATOM   2662  O   ASP A 171       8.747  20.772  -9.877  1.00  0.00           O  
ATOM   2663  CB  ASP A 171       9.015  20.147 -12.687  1.00  0.00           C  
ATOM   2664  CG  ASP A 171       8.221  21.276 -13.329  1.00  0.00           C  
ATOM   2665  OD1 ASP A 171       8.680  22.393 -13.295  1.00  0.00           O  
ATOM   2666  OD2 ASP A 171       7.163  21.011 -13.847  1.00  0.00           O  
ATOM   2667  H   ASP A 171      10.629  18.640 -11.212  1.00  0.00           H  
ATOM   2668  HA  ASP A 171      10.757  21.351 -12.396  1.00  0.00           H  
ATOM   2669 1HB  ASP A 171       9.414  19.508 -13.476  1.00  0.00           H  
ATOM   2670 2HB  ASP A 171       8.336  19.540 -12.087  1.00  0.00           H  
ATOM   2671  N   PRO A 172      10.109  22.515 -10.205  1.00  0.00           N  
ATOM   2672  CA  PRO A 172       9.660  23.191  -8.995  1.00  0.00           C  
ATOM   2673  C   PRO A 172       8.336  23.896  -9.274  1.00  0.00           C  
ATOM   2674  O   PRO A 172       8.170  24.456 -10.332  1.00  0.00           O  
ATOM   2675  CB  PRO A 172      10.755  24.165  -8.610  1.00  0.00           C  
ATOM   2676  CG  PRO A 172      11.325  24.546  -9.955  1.00  0.00           C  
ATOM   2677  CD  PRO A 172      11.214  23.332 -10.845  1.00  0.00           C  
ATOM   2678  HA  PRO A 172       9.566  22.455  -8.182  1.00  0.00           H  
ATOM   2679 1HB  PRO A 172      10.327  25.011  -8.053  1.00  0.00           H  
ATOM   2680 2HB  PRO A 172      11.479  23.675  -7.943  1.00  0.00           H  
ATOM   2681 1HG  PRO A 172      10.773  25.400 -10.373  1.00  0.00           H  
ATOM   2682 2HG  PRO A 172      12.371  24.867  -9.847  1.00  0.00           H  
ATOM   2683 1HD  PRO A 172      10.940  23.647 -11.863  1.00  0.00           H  
ATOM   2684 2HD  PRO A 172      12.172  22.791 -10.851  1.00  0.00           H  
ATOM   2685  N   HIS A 173       7.456  23.922  -8.286  1.00  0.00           N  
ATOM   2686  CA  HIS A 173       6.196  24.688  -8.337  1.00  0.00           C  
ATOM   2687  C   HIS A 173       5.911  25.246  -6.972  1.00  0.00           C  
ATOM   2688  O   HIS A 173       6.351  24.650  -5.963  1.00  0.00           O  
ATOM   2689  CB  HIS A 173       5.020  23.821  -8.798  1.00  0.00           C  
ATOM   2690  CG  HIS A 173       5.093  23.425 -10.240  1.00  0.00           C  
ATOM   2691  ND1 HIS A 173       4.530  24.179 -11.248  1.00  0.00           N  
ATOM   2692  CD2 HIS A 173       5.660  22.354 -10.843  1.00  0.00           C  
ATOM   2693  CE1 HIS A 173       4.750  23.589 -12.410  1.00  0.00           C  
ATOM   2694  NE2 HIS A 173       5.433  22.480 -12.191  1.00  0.00           N  
ATOM   2695  H   HIS A 173       7.671  23.384  -7.459  1.00  0.00           H  
ATOM   2696  HA  HIS A 173       6.297  25.506  -9.050  1.00  0.00           H  
ATOM   2697 1HB  HIS A 173       4.979  22.913  -8.196  1.00  0.00           H  
ATOM   2698 2HB  HIS A 173       4.087  24.361  -8.639  1.00  0.00           H  
ATOM   2699  HD2 HIS A 173       6.197  21.543 -10.350  1.00  0.00           H  
ATOM   2700  HE1 HIS A 173       4.423  23.955 -13.383  1.00  0.00           H  
ATOM   2701  HE2 HIS A 173       5.741  21.827 -12.897  1.00  0.00           H  
ATOM   2702  N   TYR A 174       5.212  26.357  -6.937  1.00  0.00           N  
ATOM   2703  CA  TYR A 174       4.707  26.944  -5.695  1.00  0.00           C  
ATOM   2704  C   TYR A 174       3.202  26.880  -5.715  1.00  0.00           C  
ATOM   2705  O   TYR A 174       2.600  27.038  -6.810  1.00  0.00           O  
ATOM   2706  CB  TYR A 174       5.184  28.388  -5.521  1.00  0.00           C  
ATOM   2707  CG  TYR A 174       6.634  28.505  -5.105  1.00  0.00           C  
ATOM   2708  CD1 TYR A 174       7.633  28.509  -6.067  1.00  0.00           C  
ATOM   2709  CD2 TYR A 174       6.963  28.610  -3.762  1.00  0.00           C  
ATOM   2710  CE1 TYR A 174       8.957  28.617  -5.686  1.00  0.00           C  
ATOM   2711  CE2 TYR A 174       8.287  28.718  -3.381  1.00  0.00           C  
ATOM   2712  CZ  TYR A 174       9.281  28.722  -4.338  1.00  0.00           C  
ATOM   2713  OH  TYR A 174      10.600  28.828  -3.960  1.00  0.00           O  
ATOM   2714  H   TYR A 174       5.018  26.820  -7.815  1.00  0.00           H  
ATOM   2715  HA  TYR A 174       5.085  26.358  -4.857  1.00  0.00           H  
ATOM   2716 1HB  TYR A 174       5.053  28.930  -6.458  1.00  0.00           H  
ATOM   2717 2HB  TYR A 174       4.573  28.884  -4.768  1.00  0.00           H  
ATOM   2718  HD1 TYR A 174       7.374  28.426  -7.122  1.00  0.00           H  
ATOM   2719  HD2 TYR A 174       6.177  28.606  -3.005  1.00  0.00           H  
ATOM   2720  HE1 TYR A 174       9.743  28.619  -6.442  1.00  0.00           H  
ATOM   2721  HE2 TYR A 174       8.546  28.799  -2.326  1.00  0.00           H  
ATOM   2722  HH  TYR A 174      10.665  28.746  -3.005  1.00  0.00           H  
ATOM   2723  N   VAL A 175       2.598  26.751  -4.549  1.00  0.00           N  
ATOM   2724  CA  VAL A 175       1.129  26.807  -4.392  1.00  0.00           C  
ATOM   2725  C   VAL A 175       0.844  27.618  -3.144  1.00  0.00           C  
ATOM   2726  O   VAL A 175       1.602  27.547  -2.162  1.00  0.00           O  
ATOM   2727  CB  VAL A 175       0.513  25.402  -4.258  1.00  0.00           C  
ATOM   2728  CG1 VAL A 175       1.056  24.699  -3.023  1.00  0.00           C  
ATOM   2729  CG2 VAL A 175      -1.003  25.504  -4.198  1.00  0.00           C  
ATOM   2730  H   VAL A 175       3.175  26.607  -3.733  1.00  0.00           H  
ATOM   2731  HA  VAL A 175       0.703  27.278  -5.280  1.00  0.00           H  
ATOM   2732  HB  VAL A 175       0.804  24.804  -5.122  1.00  0.00           H  
ATOM   2733 1HG1 VAL A 175       0.610  23.707  -2.944  1.00  0.00           H  
ATOM   2734 2HG1 VAL A 175       2.138  24.604  -3.104  1.00  0.00           H  
ATOM   2735 3HG1 VAL A 175       0.806  25.279  -2.135  1.00  0.00           H  
ATOM   2736 1HG2 VAL A 175      -1.432  24.507  -4.104  1.00  0.00           H  
ATOM   2737 2HG2 VAL A 175      -1.294  26.107  -3.337  1.00  0.00           H  
ATOM   2738 3HG2 VAL A 175      -1.373  25.973  -5.110  1.00  0.00           H  
ATOM   2739  N   GLU A 176      -0.210  28.416  -3.202  1.00  0.00           N  
ATOM   2740  CA  GLU A 176      -0.666  29.192  -2.050  1.00  0.00           C  
ATOM   2741  C   GLU A 176      -1.196  28.247  -0.981  1.00  0.00           C  
ATOM   2742  O   GLU A 176      -2.032  27.374  -1.286  1.00  0.00           O  
ATOM   2743  CB  GLU A 176      -1.751  30.192  -2.458  1.00  0.00           C  
ATOM   2744  CG  GLU A 176      -2.240  31.085  -1.326  1.00  0.00           C  
ATOM   2745  CD  GLU A 176      -3.275  32.079  -1.771  1.00  0.00           C  
ATOM   2746  OE1 GLU A 176      -3.503  32.183  -2.953  1.00  0.00           O  
ATOM   2747  OE2 GLU A 176      -3.839  32.738  -0.929  1.00  0.00           O  
ATOM   2748  H   GLU A 176      -0.713  28.489  -4.074  1.00  0.00           H  
ATOM   2749  HA  GLU A 176       0.183  29.748  -1.650  1.00  0.00           H  
ATOM   2750 1HB  GLU A 176      -1.373  30.834  -3.253  1.00  0.00           H  
ATOM   2751 2HB  GLU A 176      -2.612  29.653  -2.854  1.00  0.00           H  
ATOM   2752 1HG  GLU A 176      -2.666  30.461  -0.542  1.00  0.00           H  
ATOM   2753 2HG  GLU A 176      -1.388  31.618  -0.904  1.00  0.00           H  
ATOM   2754  N   VAL A 177      -0.685  28.400   0.233  1.00  0.00           N  
ATOM   2755  CA  VAL A 177      -1.090  27.586   1.404  1.00  0.00           C  
ATOM   2756  C   VAL A 177      -1.381  28.587   2.513  1.00  0.00           C  
ATOM   2757  O   VAL A 177      -0.450  29.106   3.120  1.00  0.00           O  
ATOM   2758  CB  VAL A 177       0.015  26.605   1.841  1.00  0.00           C  
ATOM   2759  CG1 VAL A 177      -0.467  25.741   2.996  1.00  0.00           C  
ATOM   2760  CG2 VAL A 177       0.437  25.743   0.661  1.00  0.00           C  
ATOM   2761  H   VAL A 177       0.020  29.116   0.351  1.00  0.00           H  
ATOM   2762  HA  VAL A 177      -1.968  26.999   1.130  1.00  0.00           H  
ATOM   2763  HB  VAL A 177       0.872  27.175   2.201  1.00  0.00           H  
ATOM   2764 1HG1 VAL A 177       0.326  25.054   3.293  1.00  0.00           H  
ATOM   2765 2HG1 VAL A 177      -0.730  26.377   3.841  1.00  0.00           H  
ATOM   2766 3HG1 VAL A 177      -1.342  25.171   2.684  1.00  0.00           H  
ATOM   2767 1HG2 VAL A 177       1.219  25.052   0.977  1.00  0.00           H  
ATOM   2768 2HG2 VAL A 177      -0.421  25.178   0.298  1.00  0.00           H  
ATOM   2769 3HG2 VAL A 177       0.817  26.379  -0.138  1.00  0.00           H  
ATOM   2770  N   LEU A 178      -2.653  28.855   2.784  1.00  0.00           N  
ATOM   2771  CA  LEU A 178      -3.029  29.836   3.830  1.00  0.00           C  
ATOM   2772  C   LEU A 178      -2.374  31.209   3.591  1.00  0.00           C  
ATOM   2773  O   LEU A 178      -2.057  31.925   4.551  1.00  0.00           O  
ATOM   2774  CB  LEU A 178      -2.625  29.313   5.214  1.00  0.00           C  
ATOM   2775  CG  LEU A 178      -3.202  27.946   5.603  1.00  0.00           C  
ATOM   2776  CD1 LEU A 178      -2.687  27.550   6.980  1.00  0.00           C  
ATOM   2777  CD2 LEU A 178      -4.722  28.013   5.586  1.00  0.00           C  
ATOM   2778  H   LEU A 178      -3.382  28.382   2.268  1.00  0.00           H  
ATOM   2779  HA  LEU A 178      -4.110  29.970   3.807  1.00  0.00           H  
ATOM   2780 1HB  LEU A 178      -1.539  29.237   5.254  1.00  0.00           H  
ATOM   2781 2HB  LEU A 178      -2.945  30.034   5.966  1.00  0.00           H  
ATOM   2782  HG  LEU A 178      -2.864  27.192   4.892  1.00  0.00           H  
ATOM   2783 1HD1 LEU A 178      -3.098  26.579   7.257  1.00  0.00           H  
ATOM   2784 2HD1 LEU A 178      -1.599  27.490   6.959  1.00  0.00           H  
ATOM   2785 3HD1 LEU A 178      -2.996  28.295   7.712  1.00  0.00           H  
ATOM   2786 1HD2 LEU A 178      -5.133  27.042   5.862  1.00  0.00           H  
ATOM   2787 2HD2 LEU A 178      -5.061  28.766   6.299  1.00  0.00           H  
ATOM   2788 3HD2 LEU A 178      -5.063  28.281   4.586  1.00  0.00           H  
ATOM   2789  N   GLY A 179      -2.160  31.538   2.318  1.00  0.00           N  
ATOM   2790  CA  GLY A 179      -1.634  32.848   1.915  1.00  0.00           C  
ATOM   2791  C   GLY A 179      -0.131  32.807   1.668  1.00  0.00           C  
ATOM   2792  O   GLY A 179       0.411  33.781   1.080  1.00  0.00           O  
ATOM   2793  H   GLY A 179      -2.371  30.853   1.607  1.00  0.00           H  
ATOM   2794 1HA  GLY A 179      -2.140  33.180   1.008  1.00  0.00           H  
ATOM   2795 2HA  GLY A 179      -1.852  33.581   2.691  1.00  0.00           H  
ATOM   2796  N   GLU A 180       0.560  31.784   2.162  1.00  0.00           N  
ATOM   2797  CA  GLU A 180       2.026  31.631   1.979  1.00  0.00           C  
ATOM   2798  C   GLU A 180       2.303  30.815   0.725  1.00  0.00           C  
ATOM   2799  O   GLU A 180       1.508  29.933   0.398  1.00  0.00           O  
ATOM   2800  CB  GLU A 180       2.669  30.952   3.191  1.00  0.00           C  
ATOM   2801  CG  GLU A 180       2.502  31.713   4.499  1.00  0.00           C  
ATOM   2802  CD  GLU A 180       3.267  33.006   4.526  1.00  0.00           C  
ATOM   2803  OE1 GLU A 180       4.444  32.984   4.254  1.00  0.00           O  
ATOM   2804  OE2 GLU A 180       2.675  34.018   4.818  1.00  0.00           O  
ATOM   2805  H   GLU A 180       0.053  31.083   2.685  1.00  0.00           H  
ATOM   2806  HA  GLU A 180       2.467  32.622   1.869  1.00  0.00           H  
ATOM   2807 1HB  GLU A 180       2.238  29.960   3.323  1.00  0.00           H  
ATOM   2808 2HB  GLU A 180       3.737  30.825   3.013  1.00  0.00           H  
ATOM   2809 1HG  GLU A 180       1.444  31.927   4.650  1.00  0.00           H  
ATOM   2810 2HG  GLU A 180       2.837  31.080   5.320  1.00  0.00           H  
ATOM   2811  N   ARG A 181       3.447  31.005   0.135  1.00  0.00           N  
ATOM   2812  CA  ARG A 181       3.872  30.224  -1.034  1.00  0.00           C  
ATOM   2813  C   ARG A 181       4.686  29.042  -0.529  1.00  0.00           C  
ATOM   2814  O   ARG A 181       5.798  29.251  -0.001  1.00  0.00           O  
ATOM   2815  CB  ARG A 181       4.704  31.058  -1.997  1.00  0.00           C  
ATOM   2816  CG  ARG A 181       4.001  32.288  -2.549  1.00  0.00           C  
ATOM   2817  CD  ARG A 181       4.938  33.166  -3.295  1.00  0.00           C  
ATOM   2818  NE  ARG A 181       6.034  33.627  -2.459  1.00  0.00           N  
ATOM   2819  CZ  ARG A 181       7.086  34.344  -2.900  1.00  0.00           C  
ATOM   2820  NH1 ARG A 181       7.170  34.673  -4.171  1.00  0.00           N  
ATOM   2821  NH2 ARG A 181       8.033  34.715  -2.057  1.00  0.00           N  
ATOM   2822  H   ARG A 181       4.061  31.719   0.500  1.00  0.00           H  
ATOM   2823  HA  ARG A 181       2.982  29.883  -1.565  1.00  0.00           H  
ATOM   2824 1HB  ARG A 181       5.611  31.393  -1.496  1.00  0.00           H  
ATOM   2825 2HB  ARG A 181       5.006  30.442  -2.844  1.00  0.00           H  
ATOM   2826 1HG  ARG A 181       3.207  31.980  -3.229  1.00  0.00           H  
ATOM   2827 2HG  ARG A 181       3.574  32.863  -1.727  1.00  0.00           H  
ATOM   2828 1HD  ARG A 181       5.360  32.617  -4.137  1.00  0.00           H  
ATOM   2829 2HD  ARG A 181       4.402  34.040  -3.665  1.00  0.00           H  
ATOM   2830  HE  ARG A 181       6.004  33.393  -1.474  1.00  0.00           H  
ATOM   2831 1HH1 ARG A 181       6.446  34.388  -4.815  1.00  0.00           H  
ATOM   2832 2HH1 ARG A 181       7.958  35.210  -4.501  1.00  0.00           H  
ATOM   2833 1HH2 ARG A 181       7.969  34.462  -1.081  1.00  0.00           H  
ATOM   2834 2HH2 ARG A 181       8.821  35.252  -2.388  1.00  0.00           H  
ATOM   2835  N   MET A 182       4.224  27.832  -0.766  1.00  0.00           N  
ATOM   2836  CA  MET A 182       4.945  26.612  -0.396  1.00  0.00           C  
ATOM   2837  C   MET A 182       5.527  25.981  -1.655  1.00  0.00           C  
ATOM   2838  O   MET A 182       4.833  25.812  -2.665  1.00  0.00           O  
ATOM   2839  CB  MET A 182       4.024  25.631   0.328  1.00  0.00           C  
ATOM   2840  CG  MET A 182       4.710  24.359   0.806  1.00  0.00           C  
ATOM   2841  SD  MET A 182       3.581  23.239   1.658  1.00  0.00           S  
ATOM   2842  CE  MET A 182       3.373  24.091   3.219  1.00  0.00           C  
ATOM   2843  H   MET A 182       3.327  27.755  -1.225  1.00  0.00           H  
ATOM   2844  HA  MET A 182       5.759  26.881   0.277  1.00  0.00           H  
ATOM   2845 1HB  MET A 182       3.584  26.120   1.196  1.00  0.00           H  
ATOM   2846 2HB  MET A 182       3.207  25.342  -0.335  1.00  0.00           H  
ATOM   2847 1HG  MET A 182       5.139  23.834  -0.047  1.00  0.00           H  
ATOM   2848 2HG  MET A 182       5.519  24.617   1.489  1.00  0.00           H  
ATOM   2849 1HE  MET A 182       2.698  23.520   3.857  1.00  0.00           H  
ATOM   2850 2HE  MET A 182       4.341  24.192   3.710  1.00  0.00           H  
ATOM   2851 3HE  MET A 182       2.951  25.081   3.040  1.00  0.00           H  
ATOM   2852  N   HIS A 183       6.805  25.696  -1.596  1.00  0.00           N  
ATOM   2853  CA  HIS A 183       7.536  25.005  -2.668  1.00  0.00           C  
ATOM   2854  C   HIS A 183       7.279  23.514  -2.638  1.00  0.00           C  
ATOM   2855  O   HIS A 183       7.310  22.903  -1.548  1.00  0.00           O  
ATOM   2856  CB  HIS A 183       9.042  25.262  -2.560  1.00  0.00           C  
ATOM   2857  CG  HIS A 183       9.846  24.586  -3.627  1.00  0.00           C  
ATOM   2858  ND1 HIS A 183      10.186  23.250  -3.568  1.00  0.00           N  
ATOM   2859  CD2 HIS A 183      10.378  25.059  -4.778  1.00  0.00           C  
ATOM   2860  CE1 HIS A 183      10.893  22.932  -4.639  1.00  0.00           C  
ATOM   2861  NE2 HIS A 183      11.023  24.012  -5.388  1.00  0.00           N  
ATOM   2862  H   HIS A 183       7.303  25.974  -0.761  1.00  0.00           H  
ATOM   2863  HA  HIS A 183       7.201  25.378  -3.636  1.00  0.00           H  
ATOM   2864 1HB  HIS A 183       9.234  26.334  -2.616  1.00  0.00           H  
ATOM   2865 2HB  HIS A 183       9.402  24.916  -1.591  1.00  0.00           H  
ATOM   2866  HD1 HIS A 183       9.884  22.593  -2.877  1.00  0.00           H  
ATOM   2867  HD2 HIS A 183      10.373  26.044  -5.246  1.00  0.00           H  
ATOM   2868  HE1 HIS A 183      11.258  21.915  -4.781  1.00  0.00           H  
ATOM   2869  N   TYR A 184       7.148  22.914  -3.810  1.00  0.00           N  
ATOM   2870  CA  TYR A 184       7.071  21.452  -3.893  1.00  0.00           C  
ATOM   2871  C   TYR A 184       7.542  20.961  -5.238  1.00  0.00           C  
ATOM   2872  O   TYR A 184       7.488  21.736  -6.231  1.00  0.00           O  
ATOM   2873  CB  TYR A 184       5.644  20.966  -3.630  1.00  0.00           C  
ATOM   2874  CG  TYR A 184       4.631  21.476  -4.631  1.00  0.00           C  
ATOM   2875  CD1 TYR A 184       4.149  20.634  -5.622  1.00  0.00           C  
ATOM   2876  CD2 TYR A 184       4.183  22.787  -4.557  1.00  0.00           C  
ATOM   2877  CE1 TYR A 184       3.224  21.100  -6.536  1.00  0.00           C  
ATOM   2878  CE2 TYR A 184       3.257  23.253  -5.470  1.00  0.00           C  
ATOM   2879  CZ  TYR A 184       2.779  22.415  -6.457  1.00  0.00           C  
ATOM   2880  OH  TYR A 184       1.857  22.879  -7.367  1.00  0.00           O  
ATOM   2881  H   TYR A 184       7.100  23.459  -4.659  1.00  0.00           H  
ATOM   2882  HA  TYR A 184       7.726  21.027  -3.132  1.00  0.00           H  
ATOM   2883 1HB  TYR A 184       5.621  19.875  -3.649  1.00  0.00           H  
ATOM   2884 2HB  TYR A 184       5.329  21.282  -2.636  1.00  0.00           H  
ATOM   2885  HD1 TYR A 184       4.502  19.604  -5.680  1.00  0.00           H  
ATOM   2886  HD2 TYR A 184       4.561  23.449  -3.778  1.00  0.00           H  
ATOM   2887  HE1 TYR A 184       2.846  20.438  -7.315  1.00  0.00           H  
ATOM   2888  HE2 TYR A 184       2.906  24.283  -5.413  1.00  0.00           H  
ATOM   2889  HH  TYR A 184       1.641  22.179  -7.987  1.00  0.00           H  
ATOM   2890  N   VAL A 185       7.990  19.728  -5.282  1.00  0.00           N  
ATOM   2891  CA  VAL A 185       8.266  18.981  -6.540  1.00  0.00           C  
ATOM   2892  C   VAL A 185       6.928  18.442  -7.042  1.00  0.00           C  
ATOM   2893  O   VAL A 185       6.119  17.935  -6.237  1.00  0.00           O  
ATOM   2894  CB  VAL A 185       9.251  17.819  -6.311  1.00  0.00           C  
ATOM   2895  CG1 VAL A 185       9.343  16.947  -7.554  1.00  0.00           C  
ATOM   2896  CG2 VAL A 185      10.619  18.367  -5.934  1.00  0.00           C  
ATOM   2897  H   VAL A 185       8.149  19.273  -4.394  1.00  0.00           H  
ATOM   2898  HA  VAL A 185       8.715  19.668  -7.258  1.00  0.00           H  
ATOM   2899  HB  VAL A 185       8.875  17.191  -5.504  1.00  0.00           H  
ATOM   2900 1HG1 VAL A 185      10.043  16.130  -7.374  1.00  0.00           H  
ATOM   2901 2HG1 VAL A 185       8.359  16.537  -7.784  1.00  0.00           H  
ATOM   2902 3HG1 VAL A 185       9.693  17.546  -8.394  1.00  0.00           H  
ATOM   2903 1HG2 VAL A 185      11.310  17.540  -5.773  1.00  0.00           H  
ATOM   2904 2HG2 VAL A 185      10.992  19.001  -6.739  1.00  0.00           H  
ATOM   2905 3HG2 VAL A 185      10.536  18.954  -5.019  1.00  0.00           H  
ATOM   2906  N   ASP A 186       6.751  18.493  -8.348  1.00  0.00           N  
ATOM   2907  CA  ASP A 186       5.571  17.863  -8.998  1.00  0.00           C  
ATOM   2908  C   ASP A 186       6.060  17.211 -10.277  1.00  0.00           C  
ATOM   2909  O   ASP A 186       6.145  17.942 -11.297  1.00  0.00           O  
ATOM   2910  CB  ASP A 186       4.472  18.882  -9.310  1.00  0.00           C  
ATOM   2911  CG  ASP A 186       3.170  18.231  -9.757  1.00  0.00           C  
ATOM   2912  OD1 ASP A 186       3.136  17.028  -9.862  1.00  0.00           O  
ATOM   2913  OD2 ASP A 186       2.223  18.944  -9.990  1.00  0.00           O  
ATOM   2914  H   ASP A 186       7.432  18.971  -8.921  1.00  0.00           H  
ATOM   2915  HA  ASP A 186       5.154  17.122  -8.315  1.00  0.00           H  
ATOM   2916 1HB  ASP A 186       4.274  19.487  -8.425  1.00  0.00           H  
ATOM   2917 2HB  ASP A 186       4.814  19.556 -10.097  1.00  0.00           H  
ATOM   2918  N   VAL A 187       6.345  15.937 -10.215  1.00  0.00           N  
ATOM   2919  CA  VAL A 187       6.904  15.214 -11.398  1.00  0.00           C  
ATOM   2920  C   VAL A 187       6.174  13.906 -11.585  1.00  0.00           C  
ATOM   2921  O   VAL A 187       5.533  13.391 -10.654  1.00  0.00           O  
ATOM   2922  CB  VAL A 187       8.408  14.928 -11.224  1.00  0.00           C  
ATOM   2923  CG1 VAL A 187       9.191  16.230 -11.138  1.00  0.00           C  
ATOM   2924  CG2 VAL A 187       8.633  14.080  -9.981  1.00  0.00           C  
ATOM   2925  H   VAL A 187       6.186  15.428  -9.358  1.00  0.00           H  
ATOM   2926  HA  VAL A 187       6.778  15.843 -12.280  1.00  0.00           H  
ATOM   2927  HB  VAL A 187       8.771  14.392 -12.101  1.00  0.00           H  
ATOM   2928 1HG1 VAL A 187      10.252  16.009 -11.015  1.00  0.00           H  
ATOM   2929 2HG1 VAL A 187       9.044  16.804 -12.052  1.00  0.00           H  
ATOM   2930 3HG1 VAL A 187       8.841  16.809 -10.284  1.00  0.00           H  
ATOM   2931 1HG2 VAL A 187       9.698  13.881  -9.865  1.00  0.00           H  
ATOM   2932 2HG2 VAL A 187       8.265  14.613  -9.105  1.00  0.00           H  
ATOM   2933 3HG2 VAL A 187       8.097  13.136 -10.083  1.00  0.00           H  
ATOM   2934  N   GLY A 188       6.379  13.290 -12.754  1.00  0.00           N  
ATOM   2935  CA  GLY A 188       5.771  11.980 -12.995  1.00  0.00           C  
ATOM   2936  C   GLY A 188       4.433  12.080 -13.703  1.00  0.00           C  
ATOM   2937  O   GLY A 188       3.991  13.149 -14.136  1.00  0.00           O  
ATOM   2938  H   GLY A 188       6.944  13.709 -13.478  1.00  0.00           H  
ATOM   2939 1HA  GLY A 188       6.446  11.370 -13.597  1.00  0.00           H  
ATOM   2940 2HA  GLY A 188       5.632  11.463 -12.046  1.00  0.00           H  
ATOM   2941  N   PRO A 189       3.752  10.923 -13.822  1.00  0.00           N  
ATOM   2942  CA  PRO A 189       2.447  10.909 -14.467  1.00  0.00           C  
ATOM   2943  C   PRO A 189       1.342  11.568 -13.646  1.00  0.00           C  
ATOM   2944  O   PRO A 189       0.620  10.860 -12.957  1.00  0.00           O  
ATOM   2945  CB  PRO A 189       2.189   9.408 -14.640  1.00  0.00           C  
ATOM   2946  CG  PRO A 189       2.940   8.776 -13.518  1.00  0.00           C  
ATOM   2947  CD  PRO A 189       4.200   9.593 -13.405  1.00  0.00           C  
ATOM   2948  HA  PRO A 189       2.518  11.418 -15.439  1.00  0.00           H  
ATOM   2949 1HB  PRO A 189       1.108   9.206 -14.596  1.00  0.00           H  
ATOM   2950 2HB  PRO A 189       2.538   9.078 -15.629  1.00  0.00           H  
ATOM   2951 1HG  PRO A 189       2.338   8.797 -12.598  1.00  0.00           H  
ATOM   2952 2HG  PRO A 189       3.140   7.719 -13.745  1.00  0.00           H  
ATOM   2953 1HD  PRO A 189       4.546   9.592 -12.361  1.00  0.00           H  
ATOM   2954 2HD  PRO A 189       4.970   9.174 -14.069  1.00  0.00           H  
ATOM   2955  N   ARG A 190       1.226  12.876 -13.762  1.00  0.00           N  
ATOM   2956  CA  ARG A 190       0.392  13.706 -12.861  1.00  0.00           C  
ATOM   2957  C   ARG A 190      -1.102  13.325 -12.896  1.00  0.00           C  
ATOM   2958  O   ARG A 190      -1.833  13.780 -12.040  1.00  0.00           O  
ATOM   2959  CB  ARG A 190       0.531  15.177 -13.224  1.00  0.00           C  
ATOM   2960  CG  ARG A 190       1.885  15.789 -12.905  1.00  0.00           C  
ATOM   2961  CD  ARG A 190       2.015  17.159 -13.466  1.00  0.00           C  
ATOM   2962  NE  ARG A 190       3.298  17.760 -13.139  1.00  0.00           N  
ATOM   2963  CZ  ARG A 190       3.902  18.717 -13.869  1.00  0.00           C  
ATOM   2964  NH1 ARG A 190       3.329  19.171 -14.961  1.00  0.00           N  
ATOM   2965  NH2 ARG A 190       5.072  19.200 -13.486  1.00  0.00           N  
ATOM   2966  H   ARG A 190       1.738  13.323 -14.508  1.00  0.00           H  
ATOM   2967  HA  ARG A 190       0.740  13.564 -11.837  1.00  0.00           H  
ATOM   2968 1HB  ARG A 190       0.354  15.306 -14.291  1.00  0.00           H  
ATOM   2969 2HB  ARG A 190      -0.226  15.756 -12.695  1.00  0.00           H  
ATOM   2970 1HG  ARG A 190       2.014  15.847 -11.824  1.00  0.00           H  
ATOM   2971 2HG  ARG A 190       2.675  15.169 -13.331  1.00  0.00           H  
ATOM   2972 1HD  ARG A 190       1.924  17.118 -14.550  1.00  0.00           H  
ATOM   2973 2HD  ARG A 190       1.228  17.794 -13.059  1.00  0.00           H  
ATOM   2974  HE  ARG A 190       3.770  17.435 -12.305  1.00  0.00           H  
ATOM   2975 1HH1 ARG A 190       2.435  18.802 -15.253  1.00  0.00           H  
ATOM   2976 2HH1 ARG A 190       3.782  19.889 -15.508  1.00  0.00           H  
ATOM   2977 1HH2 ARG A 190       5.513  18.851 -12.647  1.00  0.00           H  
ATOM   2978 2HH2 ARG A 190       5.525  19.917 -14.033  1.00  0.00           H  
ATOM   2979  N   ASP A 191      -1.551  12.432 -13.763  1.00  0.00           N  
ATOM   2980  CA  ASP A 191      -2.971  11.997 -13.663  1.00  0.00           C  
ATOM   2981  C   ASP A 191      -3.184  10.789 -12.753  1.00  0.00           C  
ATOM   2982  O   ASP A 191      -4.351  10.389 -12.605  1.00  0.00           O  
ATOM   2983  CB  ASP A 191      -3.521  11.665 -15.052  1.00  0.00           C  
ATOM   2984  CG  ASP A 191      -3.610  12.884 -15.961  1.00  0.00           C  
ATOM   2985  OD1 ASP A 191      -3.703  13.975 -15.451  1.00  0.00           O  
ATOM   2986  OD2 ASP A 191      -3.583  12.712 -17.156  1.00  0.00           O  
ATOM   2987  H   ASP A 191      -0.965  12.037 -14.485  1.00  0.00           H  
ATOM   2988  HA  ASP A 191      -3.555  12.815 -13.241  1.00  0.00           H  
ATOM   2989 1HB  ASP A 191      -2.883  10.921 -15.528  1.00  0.00           H  
ATOM   2990 2HB  ASP A 191      -4.516  11.229 -14.955  1.00  0.00           H  
ATOM   2991  N   GLY A 192      -2.123  10.248 -12.155  1.00  0.00           N  
ATOM   2992  CA  GLY A 192      -2.245   9.075 -11.282  1.00  0.00           C  
ATOM   2993  C   GLY A 192      -2.406   9.481  -9.836  1.00  0.00           C  
ATOM   2994  O   GLY A 192      -2.638  10.665  -9.523  1.00  0.00           O  
ATOM   2995  H   GLY A 192      -1.212  10.656 -12.305  1.00  0.00           H  
ATOM   2996 1HA  GLY A 192      -3.103   8.478 -11.593  1.00  0.00           H  
ATOM   2997 2HA  GLY A 192      -1.361   8.448 -11.390  1.00  0.00           H  
ATOM   2998  N   THR A 193      -2.241   8.513  -8.946  1.00  0.00           N  
ATOM   2999  CA  THR A 193      -2.396   8.736  -7.488  1.00  0.00           C  
ATOM   3000  C   THR A 193      -1.098   9.367  -7.026  1.00  0.00           C  
ATOM   3001  O   THR A 193      -0.027   8.845  -7.285  1.00  0.00           O  
ATOM   3002  CB  THR A 193      -2.676   7.440  -6.706  1.00  0.00           C  
ATOM   3003  OG1 THR A 193      -3.927   6.883  -7.130  1.00  0.00           O  
ATOM   3004  CG2 THR A 193      -2.730   7.719  -5.212  1.00  0.00           C  
ATOM   3005  H   THR A 193      -1.999   7.591  -9.280  1.00  0.00           H  
ATOM   3006  HA  THR A 193      -3.245   9.402  -7.328  1.00  0.00           H  
ATOM   3007  HB  THR A 193      -1.885   6.717  -6.906  1.00  0.00           H  
ATOM   3008  HG1 THR A 193      -4.525   6.835  -6.381  1.00  0.00           H  
ATOM   3009 1HG2 THR A 193      -2.928   6.792  -4.675  1.00  0.00           H  
ATOM   3010 2HG2 THR A 193      -1.776   8.132  -4.884  1.00  0.00           H  
ATOM   3011 3HG2 THR A 193      -3.525   8.435  -5.004  1.00  0.00           H  
ATOM   3012  N   PRO A 194      -1.168  10.526  -6.370  1.00  0.00           N  
ATOM   3013  CA  PRO A 194       0.040  11.169  -5.874  1.00  0.00           C  
ATOM   3014  C   PRO A 194       0.652  10.389  -4.723  1.00  0.00           C  
ATOM   3015  O   PRO A 194      -0.044   9.735  -3.940  1.00  0.00           O  
ATOM   3016  CB  PRO A 194      -0.464  12.542  -5.419  1.00  0.00           C  
ATOM   3017  CG  PRO A 194      -1.892  12.307  -5.060  1.00  0.00           C  
ATOM   3018  CD  PRO A 194      -2.374  11.308  -6.077  1.00  0.00           C  
ATOM   3019  HA  PRO A 194       0.761  11.268  -6.698  1.00  0.00           H  
ATOM   3020 1HB  PRO A 194       0.136  12.901  -4.569  1.00  0.00           H  
ATOM   3021 2HB  PRO A 194      -0.343  13.275  -6.230  1.00  0.00           H  
ATOM   3022 1HG  PRO A 194      -1.967  11.932  -4.029  1.00  0.00           H  
ATOM   3023 2HG  PRO A 194      -2.453  13.253  -5.096  1.00  0.00           H  
ATOM   3024 1HD  PRO A 194      -3.164  10.685  -5.634  1.00  0.00           H  
ATOM   3025 2HD  PRO A 194      -2.750  11.839  -6.964  1.00  0.00           H  
ATOM   3026  N   VAL A 195       1.983  10.485  -4.662  1.00  0.00           N  
ATOM   3027  CA  VAL A 195       2.811   9.992  -3.532  1.00  0.00           C  
ATOM   3028  C   VAL A 195       3.439  11.215  -2.888  1.00  0.00           C  
ATOM   3029  O   VAL A 195       4.072  11.987  -3.545  1.00  0.00           O  
ATOM   3030  CB  VAL A 195       3.909   9.020  -4.003  1.00  0.00           C  
ATOM   3031  CG1 VAL A 195       4.707   8.503  -2.815  1.00  0.00           C  
ATOM   3032  CG2 VAL A 195       3.284   7.868  -4.776  1.00  0.00           C  
ATOM   3033  H   VAL A 195       2.438  10.928  -5.447  1.00  0.00           H  
ATOM   3034  HA  VAL A 195       2.163   9.456  -2.837  1.00  0.00           H  
ATOM   3035  HB  VAL A 195       4.604   9.557  -4.648  1.00  0.00           H  
ATOM   3036 1HG1 VAL A 195       5.479   7.817  -3.167  1.00  0.00           H  
ATOM   3037 2HG1 VAL A 195       5.174   9.341  -2.299  1.00  0.00           H  
ATOM   3038 3HG1 VAL A 195       4.041   7.978  -2.130  1.00  0.00           H  
ATOM   3039 1HG2 VAL A 195       4.066   7.185  -5.106  1.00  0.00           H  
ATOM   3040 2HG2 VAL A 195       2.584   7.335  -4.132  1.00  0.00           H  
ATOM   3041 3HG2 VAL A 195       2.753   8.259  -5.644  1.00  0.00           H  
ATOM   3042  N   LEU A 196       3.104  11.434  -1.616  1.00  0.00           N  
ATOM   3043  CA  LEU A 196       3.482  12.648  -0.878  1.00  0.00           C  
ATOM   3044  C   LEU A 196       4.716  12.367  -0.028  1.00  0.00           C  
ATOM   3045  O   LEU A 196       4.614  11.547   0.888  1.00  0.00           O  
ATOM   3046  CB  LEU A 196       2.329  13.124   0.015  1.00  0.00           C  
ATOM   3047  CG  LEU A 196       2.603  14.390   0.837  1.00  0.00           C  
ATOM   3048  CD1 LEU A 196       2.877  15.556  -0.103  1.00  0.00           C  
ATOM   3049  CD2 LEU A 196       1.411  14.680   1.736  1.00  0.00           C  
ATOM   3050  H   LEU A 196       2.564  10.721  -1.148  1.00  0.00           H  
ATOM   3051  HA  LEU A 196       3.709  13.433  -1.597  1.00  0.00           H  
ATOM   3052 1HB  LEU A 196       1.461  13.318  -0.613  1.00  0.00           H  
ATOM   3053 2HB  LEU A 196       2.076  12.325   0.712  1.00  0.00           H  
ATOM   3054  HG  LEU A 196       3.492  14.240   1.450  1.00  0.00           H  
ATOM   3055 1HD1 LEU A 196       3.072  16.456   0.481  1.00  0.00           H  
ATOM   3056 2HD1 LEU A 196       3.746  15.330  -0.720  1.00  0.00           H  
ATOM   3057 3HD1 LEU A 196       2.010  15.720  -0.742  1.00  0.00           H  
ATOM   3058 1HD2 LEU A 196       1.606  15.579   2.320  1.00  0.00           H  
ATOM   3059 2HD2 LEU A 196       0.522  14.831   1.123  1.00  0.00           H  
ATOM   3060 3HD2 LEU A 196       1.249  13.838   2.409  1.00  0.00           H  
ATOM   3061  N   PHE A 197       5.831  13.032  -0.322  1.00  0.00           N  
ATOM   3062  CA  PHE A 197       7.153  12.814   0.314  1.00  0.00           C  
ATOM   3063  C   PHE A 197       7.360  13.931   1.323  1.00  0.00           C  
ATOM   3064  O   PHE A 197       7.586  15.068   0.892  1.00  0.00           O  
ATOM   3065  CB  PHE A 197       8.287  12.812  -0.713  1.00  0.00           C  
ATOM   3066  CG  PHE A 197       8.221  11.669  -1.686  1.00  0.00           C  
ATOM   3067  CD1 PHE A 197       7.404  11.738  -2.805  1.00  0.00           C  
ATOM   3068  CD2 PHE A 197       8.975  10.523  -1.484  1.00  0.00           C  
ATOM   3069  CE1 PHE A 197       7.343  10.687  -3.700  1.00  0.00           C  
ATOM   3070  CE2 PHE A 197       8.916   9.471  -2.378  1.00  0.00           C  
ATOM   3071  CZ  PHE A 197       8.099   9.554  -3.488  1.00  0.00           C  
ATOM   3072  H   PHE A 197       5.741  13.735  -1.041  1.00  0.00           H  
ATOM   3073  HA  PHE A 197       7.143  11.841   0.807  1.00  0.00           H  
ATOM   3074 1HB  PHE A 197       8.266  13.742  -1.279  1.00  0.00           H  
ATOM   3075 2HB  PHE A 197       9.244  12.764  -0.197  1.00  0.00           H  
ATOM   3076  HD1 PHE A 197       6.807  12.635  -2.974  1.00  0.00           H  
ATOM   3077  HD2 PHE A 197       9.620  10.457  -0.608  1.00  0.00           H  
ATOM   3078  HE1 PHE A 197       6.697  10.755  -4.575  1.00  0.00           H  
ATOM   3079  HE2 PHE A 197       9.515   8.576  -2.209  1.00  0.00           H  
ATOM   3080  HZ  PHE A 197       8.050   8.725  -4.192  1.00  0.00           H  
ATOM   3081  N   LEU A 198       7.340  13.624   2.624  1.00  0.00           N  
ATOM   3082  CA  LEU A 198       7.516  14.667   3.667  1.00  0.00           C  
ATOM   3083  C   LEU A 198       8.902  14.513   4.300  1.00  0.00           C  
ATOM   3084  O   LEU A 198       9.179  13.508   4.971  1.00  0.00           O  
ATOM   3085  CB  LEU A 198       6.432  14.557   4.747  1.00  0.00           C  
ATOM   3086  CG  LEU A 198       4.986  14.690   4.254  1.00  0.00           C  
ATOM   3087  CD1 LEU A 198       4.033  14.571   5.435  1.00  0.00           C  
ATOM   3088  CD2 LEU A 198       4.812  16.023   3.543  1.00  0.00           C  
ATOM   3089  H   LEU A 198       7.204  12.664   2.906  1.00  0.00           H  
ATOM   3090  HA  LEU A 198       7.432  15.646   3.195  1.00  0.00           H  
ATOM   3091 1HB  LEU A 198       6.528  13.590   5.237  1.00  0.00           H  
ATOM   3092 2HB  LEU A 198       6.602  15.336   5.490  1.00  0.00           H  
ATOM   3093  HG  LEU A 198       4.762  13.877   3.562  1.00  0.00           H  
ATOM   3094 1HD1 LEU A 198       3.005  14.665   5.085  1.00  0.00           H  
ATOM   3095 2HD1 LEU A 198       4.165  13.600   5.913  1.00  0.00           H  
ATOM   3096 3HD1 LEU A 198       4.245  15.362   6.154  1.00  0.00           H  
ATOM   3097 1HD2 LEU A 198       3.784  16.117   3.191  1.00  0.00           H  
ATOM   3098 2HD2 LEU A 198       5.035  16.836   4.234  1.00  0.00           H  
ATOM   3099 3HD2 LEU A 198       5.492  16.074   2.692  1.00  0.00           H  
ATOM   3100  N   HIS A 199       9.725  15.537   4.136  1.00  0.00           N  
ATOM   3101  CA  HIS A 199      11.147  15.514   4.566  1.00  0.00           C  
ATOM   3102  C   HIS A 199      11.246  15.569   6.082  1.00  0.00           C  
ATOM   3103  O   HIS A 199      10.271  15.836   6.795  1.00  0.00           O  
ATOM   3104  CB  HIS A 199      11.931  16.684   3.960  1.00  0.00           C  
ATOM   3105  CG  HIS A 199      11.429  18.028   4.388  1.00  0.00           C  
ATOM   3106  ND1 HIS A 199      11.686  18.556   5.636  1.00  0.00           N  
ATOM   3107  CD2 HIS A 199      10.685  18.951   3.735  1.00  0.00           C  
ATOM   3108  CE1 HIS A 199      11.121  19.747   5.731  1.00  0.00           C  
ATOM   3109  NE2 HIS A 199      10.508  20.010   4.592  1.00  0.00           N  
ATOM   3110  H   HIS A 199       9.357  16.367   3.696  1.00  0.00           H  
ATOM   3111  HA  HIS A 199      11.615  14.590   4.226  1.00  0.00           H  
ATOM   3112 1HB  HIS A 199      12.981  16.606   4.245  1.00  0.00           H  
ATOM   3113 2HB  HIS A 199      11.881  16.631   2.873  1.00  0.00           H  
ATOM   3114  HD1 HIS A 199      12.275  18.155   6.338  1.00  0.00           H  
ATOM   3115  HD2 HIS A 199      10.248  18.979   2.735  1.00  0.00           H  
ATOM   3116  HE1 HIS A 199      11.211  20.333   6.646  1.00  0.00           H  
ATOM   3117  N   GLY A 200      12.499  15.357   6.554  1.00  0.00           N  
ATOM   3118  CA  GLY A 200      12.802  15.410   7.997  1.00  0.00           C  
ATOM   3119  C   GLY A 200      13.471  16.712   8.384  1.00  0.00           C  
ATOM   3120  O   GLY A 200      13.461  17.671   7.613  1.00  0.00           O  
ATOM   3121  H   GLY A 200      13.244  15.157   5.901  1.00  0.00           H  
ATOM   3122 1HA  GLY A 200      11.880  15.294   8.566  1.00  0.00           H  
ATOM   3123 2HA  GLY A 200      13.451  14.576   8.263  1.00  0.00           H  
ATOM   3124  N   ASN A 201      13.892  16.809   9.637  1.00  0.00           N  
ATOM   3125  CA  ASN A 201      14.589  17.999  10.162  1.00  0.00           C  
ATOM   3126  C   ASN A 201      16.078  17.687  10.192  1.00  0.00           C  
ATOM   3127  O   ASN A 201      16.456  16.639  10.734  1.00  0.00           O  
ATOM   3128  CB  ASN A 201      14.082  18.391  11.538  1.00  0.00           C  
ATOM   3129  CG  ASN A 201      14.439  19.805  11.904  1.00  0.00           C  
ATOM   3130  OD1 ASN A 201      15.514  20.064  12.456  1.00  0.00           O  
ATOM   3131  ND2 ASN A 201      13.557  20.725  11.608  1.00  0.00           N  
ATOM   3132  H   ASN A 201      13.723  16.028  10.253  1.00  0.00           H  
ATOM   3133  HA  ASN A 201      14.405  18.835   9.485  1.00  0.00           H  
ATOM   3134 1HB  ASN A 201      12.997  18.283  11.570  1.00  0.00           H  
ATOM   3135 2HB  ASN A 201      14.501  17.718  12.286  1.00  0.00           H  
ATOM   3136 1HD2 ASN A 201      13.741  21.684  11.828  1.00  0.00           H  
ATOM   3137 2HD2 ASN A 201      12.700  20.471  11.161  1.00  0.00           H  
ATOM   3138  N   PRO A 202      17.008  18.579   9.799  1.00  0.00           N  
ATOM   3139  CA  PRO A 202      16.804  19.930   9.259  1.00  0.00           C  
ATOM   3140  C   PRO A 202      16.854  19.962   7.737  1.00  0.00           C  
ATOM   3141  O   PRO A 202      17.677  20.686   7.155  1.00  0.00           O  
ATOM   3142  CB  PRO A 202      18.035  20.645   9.826  1.00  0.00           C  
ATOM   3143  CG  PRO A 202      19.076  19.574   9.706  1.00  0.00           C  
ATOM   3144  CD  PRO A 202      18.388  18.282  10.080  1.00  0.00           C  
ATOM   3145  HA  PRO A 202      15.835  20.317   9.609  1.00  0.00           H  
ATOM   3146 1HB  PRO A 202      18.249  21.551   9.238  1.00  0.00           H  
ATOM   3147 2HB  PRO A 202      17.840  20.971  10.859  1.00  0.00           H  
ATOM   3148 1HG  PRO A 202      19.474  19.545   8.681  1.00  0.00           H  
ATOM   3149 2HG  PRO A 202      19.925  19.794  10.371  1.00  0.00           H  
ATOM   3150 1HD  PRO A 202      18.769  17.466   9.447  1.00  0.00           H  
ATOM   3151 2HD  PRO A 202      18.568  18.064  11.143  1.00  0.00           H  
ATOM   3152  N   THR A 203      15.989  19.186   7.107  1.00  0.00           N  
ATOM   3153  CA  THR A 203      16.134  18.897   5.670  1.00  0.00           C  
ATOM   3154  C   THR A 203      14.985  19.531   4.900  1.00  0.00           C  
ATOM   3155  O   THR A 203      14.128  20.218   5.460  1.00  0.00           O  
ATOM   3156  CB  THR A 203      16.171  17.382   5.394  1.00  0.00           C  
ATOM   3157  OG1 THR A 203      14.914  16.796   5.756  1.00  0.00           O  
ATOM   3158  CG2 THR A 203      17.284  16.721   6.194  1.00  0.00           C  
ATOM   3159  H   THR A 203      15.214  18.783   7.615  1.00  0.00           H  
ATOM   3160  HA  THR A 203      17.074  19.326   5.324  1.00  0.00           H  
ATOM   3161  HB  THR A 203      16.344  17.210   4.332  1.00  0.00           H  
ATOM   3162  HG1 THR A 203      14.368  17.456   6.191  1.00  0.00           H  
ATOM   3163 1HG2 THR A 203      17.295  15.652   5.986  1.00  0.00           H  
ATOM   3164 2HG2 THR A 203      18.242  17.157   5.912  1.00  0.00           H  
ATOM   3165 3HG2 THR A 203      17.111  16.882   7.257  1.00  0.00           H  
ATOM   3166  N   SER A 204      15.041  19.405   3.602  1.00  0.00           N  
ATOM   3167  CA  SER A 204      14.057  19.929   2.635  1.00  0.00           C  
ATOM   3168  C   SER A 204      13.755  18.820   1.652  1.00  0.00           C  
ATOM   3169  O   SER A 204      14.303  17.711   1.802  1.00  0.00           O  
ATOM   3170  CB  SER A 204      14.584  21.151   1.908  1.00  0.00           C  
ATOM   3171  OG  SER A 204      15.603  20.801   1.012  1.00  0.00           O  
ATOM   3172  H   SER A 204      15.845  18.896   3.260  1.00  0.00           H  
ATOM   3173  HA  SER A 204      13.158  20.221   3.180  1.00  0.00           H  
ATOM   3174 1HB  SER A 204      13.769  21.631   1.366  1.00  0.00           H  
ATOM   3175 2HB  SER A 204      14.963  21.870   2.632  1.00  0.00           H  
ATOM   3176  HG  SER A 204      16.282  21.473   1.109  1.00  0.00           H  
ATOM   3177  N   SER A 205      12.976  19.100   0.616  1.00  0.00           N  
ATOM   3178  CA  SER A 205      12.734  18.123  -0.461  1.00  0.00           C  
ATOM   3179  C   SER A 205      14.045  17.663  -1.119  1.00  0.00           C  
ATOM   3180  O   SER A 205      14.027  16.616  -1.757  1.00  0.00           O  
ATOM   3181  CB  SER A 205      11.727  18.650  -1.442  1.00  0.00           C  
ATOM   3182  OG  SER A 205      12.168  19.850  -2.039  1.00  0.00           O  
ATOM   3183  H   SER A 205      12.537  20.008   0.564  1.00  0.00           H  
ATOM   3184  HA  SER A 205      12.248  17.246  -0.030  1.00  0.00           H  
ATOM   3185 1HB  SER A 205      11.550  17.904  -2.217  1.00  0.00           H  
ATOM   3186 2HB  SER A 205      10.781  18.824  -0.933  1.00  0.00           H  
ATOM   3187  HG  SER A 205      12.016  20.540  -1.388  1.00  0.00           H  
ATOM   3188  N   TYR A 206      15.145  18.366  -0.940  1.00  0.00           N  
ATOM   3189  CA  TYR A 206      16.462  17.934  -1.456  1.00  0.00           C  
ATOM   3190  C   TYR A 206      16.728  16.491  -1.021  1.00  0.00           C  
ATOM   3191  O   TYR A 206      17.357  15.766  -1.679  1.00  0.00           O  
ATOM   3192  CB  TYR A 206      17.528  18.911  -0.979  1.00  0.00           C  
ATOM   3193  CG  TYR A 206      18.894  18.535  -1.463  1.00  0.00           C  
ATOM   3194  CD1 TYR A 206      19.271  18.778  -2.784  1.00  0.00           C  
ATOM   3195  CD2 TYR A 206      19.841  18.090  -0.580  1.00  0.00           C  
ATOM   3196  CE1 TYR A 206      20.536  18.434  -3.236  1.00  0.00           C  
ATOM   3197  CE2 TYR A 206      21.127  17.815  -1.005  1.00  0.00           C  
ATOM   3198  CZ  TYR A 206      21.465  17.949  -2.330  1.00  0.00           C  
ATOM   3199  OH  TYR A 206      22.742  17.671  -2.733  1.00  0.00           O  
ATOM   3200  H   TYR A 206      15.079  19.234  -0.429  1.00  0.00           H  
ATOM   3201  HA  TYR A 206      16.438  17.975  -2.545  1.00  0.00           H  
ATOM   3202 1HB  TYR A 206      17.288  19.914  -1.334  1.00  0.00           H  
ATOM   3203 2HB  TYR A 206      17.533  18.942   0.110  1.00  0.00           H  
ATOM   3204  HD1 TYR A 206      18.567  19.243  -3.474  1.00  0.00           H  
ATOM   3205  HD2 TYR A 206      19.585  17.949   0.470  1.00  0.00           H  
ATOM   3206  HE1 TYR A 206      20.817  18.629  -4.270  1.00  0.00           H  
ATOM   3207  HE2 TYR A 206      21.880  17.488  -0.287  1.00  0.00           H  
ATOM   3208  HH  TYR A 206      22.830  17.865  -3.670  1.00  0.00           H  
ATOM   3209  N   VAL A 207      16.331  16.128   0.221  1.00  0.00           N  
ATOM   3210  CA  VAL A 207      16.701  14.821   0.816  1.00  0.00           C  
ATOM   3211  C   VAL A 207      16.127  13.683  -0.048  1.00  0.00           C  
ATOM   3212  O   VAL A 207      16.680  12.567  -0.046  1.00  0.00           O  
ATOM   3213  CB  VAL A 207      16.163  14.700   2.255  1.00  0.00           C  
ATOM   3214  CG1 VAL A 207      14.661  14.457   2.243  1.00  0.00           C  
ATOM   3215  CG2 VAL A 207      16.885  13.577   2.984  1.00  0.00           C  
ATOM   3216  H   VAL A 207      15.765  16.771   0.757  1.00  0.00           H  
ATOM   3217  HA  VAL A 207      17.789  14.750   0.848  1.00  0.00           H  
ATOM   3218  HB  VAL A 207      16.332  15.641   2.777  1.00  0.00           H  
ATOM   3219 1HG1 VAL A 207      14.298  14.375   3.267  1.00  0.00           H  
ATOM   3220 2HG1 VAL A 207      14.162  15.290   1.748  1.00  0.00           H  
ATOM   3221 3HG1 VAL A 207      14.446  13.533   1.707  1.00  0.00           H  
ATOM   3222 1HG2 VAL A 207      16.500  13.497   4.001  1.00  0.00           H  
ATOM   3223 2HG2 VAL A 207      16.720  12.636   2.459  1.00  0.00           H  
ATOM   3224 3HG2 VAL A 207      17.953  13.792   3.017  1.00  0.00           H  
ATOM   3225  N   TRP A 208      15.036  13.927  -0.761  1.00  0.00           N  
ATOM   3226  CA  TRP A 208      14.358  12.907  -1.580  1.00  0.00           C  
ATOM   3227  C   TRP A 208      14.933  12.829  -2.998  1.00  0.00           C  
ATOM   3228  O   TRP A 208      14.378  12.099  -3.824  1.00  0.00           O  
ATOM   3229  CB  TRP A 208      12.859  13.201  -1.659  1.00  0.00           C  
ATOM   3230  CG  TRP A 208      12.178  13.200  -0.324  1.00  0.00           C  
ATOM   3231  CD1 TRP A 208      11.711  14.286   0.354  1.00  0.00           C  
ATOM   3232  CD2 TRP A 208      11.881  12.051   0.506  1.00  0.00           C  
ATOM   3233  NE1 TRP A 208      11.148  13.895   1.543  1.00  0.00           N  
ATOM   3234  CE2 TRP A 208      11.242  12.530   1.652  1.00  0.00           C  
ATOM   3235  CE3 TRP A 208      12.103  10.675   0.370  1.00  0.00           C  
ATOM   3236  CZ2 TRP A 208      10.820  11.684   2.665  1.00  0.00           C  
ATOM   3237  CZ3 TRP A 208      11.679   9.826   1.385  1.00  0.00           C  
ATOM   3238  CH2 TRP A 208      11.054  10.318   2.503  1.00  0.00           C  
ATOM   3239  H   TRP A 208      14.661  14.864  -0.733  1.00  0.00           H  
ATOM   3240  HA  TRP A 208      14.500  11.934  -1.109  1.00  0.00           H  
ATOM   3241 1HB  TRP A 208      12.703  14.175  -2.123  1.00  0.00           H  
ATOM   3242 2HB  TRP A 208      12.375  12.457  -2.292  1.00  0.00           H  
ATOM   3243  HD1 TRP A 208      11.775  15.314   0.002  1.00  0.00           H  
ATOM   3244  HE1 TRP A 208      10.733  14.510   2.228  1.00  0.00           H  
ATOM   3245  HE3 TRP A 208      12.597  10.278  -0.517  1.00  0.00           H  
ATOM   3246  HZ2 TRP A 208      10.322  12.055   3.561  1.00  0.00           H  
ATOM   3247  HZ3 TRP A 208      11.856   8.756   1.271  1.00  0.00           H  
ATOM   3248  HH2 TRP A 208      10.733   9.624   3.280  1.00  0.00           H  
ATOM   3249  N   ARG A 209      15.978  13.585  -3.276  1.00  0.00           N  
ATOM   3250  CA  ARG A 209      16.581  13.699  -4.632  1.00  0.00           C  
ATOM   3251  C   ARG A 209      16.985  12.330  -5.176  1.00  0.00           C  
ATOM   3252  O   ARG A 209      16.999  12.201  -6.433  1.00  0.00           O  
ATOM   3253  CB  ARG A 209      17.805  14.602  -4.608  1.00  0.00           C  
ATOM   3254  CG  ARG A 209      19.017  14.018  -3.900  1.00  0.00           C  
ATOM   3255  CD  ARG A 209      20.026  15.062  -3.587  1.00  0.00           C  
ATOM   3256  NE  ARG A 209      21.192  14.507  -2.919  1.00  0.00           N  
ATOM   3257  CZ  ARG A 209      21.271  14.261  -1.597  1.00  0.00           C  
ATOM   3258  NH1 ARG A 209      20.247  14.526  -0.816  1.00  0.00           N  
ATOM   3259  NH2 ARG A 209      22.379  13.753  -1.084  1.00  0.00           N  
ATOM   3260  H   ARG A 209      16.380  14.110  -2.512  1.00  0.00           H  
ATOM   3261  HA  ARG A 209      15.842  14.138  -5.303  1.00  0.00           H  
ATOM   3262 1HB  ARG A 209      18.102  14.839  -5.629  1.00  0.00           H  
ATOM   3263 2HB  ARG A 209      17.556  15.542  -4.115  1.00  0.00           H  
ATOM   3264 1HG  ARG A 209      18.704  13.553  -2.965  1.00  0.00           H  
ATOM   3265 2HG  ARG A 209      19.486  13.269  -4.539  1.00  0.00           H  
ATOM   3266 1HD  ARG A 209      20.357  15.537  -4.510  1.00  0.00           H  
ATOM   3267 2HD  ARG A 209      19.583  15.811  -2.932  1.00  0.00           H  
ATOM   3268  HE  ARG A 209      22.000  14.289  -3.487  1.00  0.00           H  
ATOM   3269 1HH1 ARG A 209      19.401  14.914  -1.208  1.00  0.00           H  
ATOM   3270 2HH1 ARG A 209      20.307  14.342   0.175  1.00  0.00           H  
ATOM   3271 1HH2 ARG A 209      23.166  13.549  -1.684  1.00  0.00           H  
ATOM   3272 2HH2 ARG A 209      22.438  13.568  -0.094  1.00  0.00           H  
ATOM   3273  N   ASN A 210      17.316  11.371  -4.323  1.00  0.00           N  
ATOM   3274  CA  ASN A 210      17.697  10.014  -4.813  1.00  0.00           C  
ATOM   3275  C   ASN A 210      16.595   8.997  -4.570  1.00  0.00           C  
ATOM   3276  O   ASN A 210      16.856   7.770  -4.724  1.00  0.00           O  
ATOM   3277  CB  ASN A 210      18.985   9.543  -4.164  1.00  0.00           C  
ATOM   3278  CG  ASN A 210      20.189  10.298  -4.655  1.00  0.00           C  
ATOM   3279  OD1 ASN A 210      20.686  10.047  -5.759  1.00  0.00           O  
ATOM   3280  ND2 ASN A 210      20.667  11.218  -3.856  1.00  0.00           N  
ATOM   3281  H   ASN A 210      17.313  11.552  -3.330  1.00  0.00           H  
ATOM   3282  HA  ASN A 210      17.854  10.066  -5.891  1.00  0.00           H  
ATOM   3283 1HB  ASN A 210      18.913   9.662  -3.082  1.00  0.00           H  
ATOM   3284 2HB  ASN A 210      19.128   8.482  -4.367  1.00  0.00           H  
ATOM   3285 1HD2 ASN A 210      21.468  11.752  -4.131  1.00  0.00           H  
ATOM   3286 2HD2 ASN A 210      20.233  11.387  -2.972  1.00  0.00           H  
ATOM   3287  N   ILE A 211      15.417   9.437  -4.190  1.00  0.00           N  
ATOM   3288  CA  ILE A 211      14.269   8.529  -3.909  1.00  0.00           C  
ATOM   3289  C   ILE A 211      13.205   8.736  -5.007  1.00  0.00           C  
ATOM   3290  O   ILE A 211      12.758   7.760  -5.606  1.00  0.00           O  
ATOM   3291  CB  ILE A 211      13.655   8.792  -2.522  1.00  0.00           C  
ATOM   3292  CG1 ILE A 211      14.725   8.679  -1.434  1.00  0.00           C  
ATOM   3293  CG2 ILE A 211      12.513   7.824  -2.254  1.00  0.00           C  
ATOM   3294  CD1 ILE A 211      15.412   7.333  -1.391  1.00  0.00           C  
ATOM   3295  H   ILE A 211      15.291  10.434  -4.086  1.00  0.00           H  
ATOM   3296  HA  ILE A 211      14.630   7.501  -3.927  1.00  0.00           H  
ATOM   3297  HB  ILE A 211      13.271   9.811  -2.482  1.00  0.00           H  
ATOM   3298 1HG1 ILE A 211      15.484   9.445  -1.588  1.00  0.00           H  
ATOM   3299 2HG1 ILE A 211      14.273   8.860  -0.458  1.00  0.00           H  
ATOM   3300 1HG2 ILE A 211      12.090   8.024  -1.269  1.00  0.00           H  
ATOM   3301 2HG2 ILE A 211      11.742   7.952  -3.012  1.00  0.00           H  
ATOM   3302 3HG2 ILE A 211      12.888   6.801  -2.287  1.00  0.00           H  
ATOM   3303 1HD1 ILE A 211      16.157   7.329  -0.594  1.00  0.00           H  
ATOM   3304 2HD1 ILE A 211      14.674   6.553  -1.202  1.00  0.00           H  
ATOM   3305 3HD1 ILE A 211      15.903   7.145  -2.345  1.00  0.00           H  
ATOM   3306  N   ILE A 212      12.808   9.973  -5.239  1.00  0.00           N  
ATOM   3307  CA  ILE A 212      11.743  10.323  -6.230  1.00  0.00           C  
ATOM   3308  C   ILE A 212      12.076   9.796  -7.624  1.00  0.00           C  
ATOM   3309  O   ILE A 212      11.159   9.295  -8.262  1.00  0.00           O  
ATOM   3310  CB  ILE A 212      11.533  11.846  -6.311  1.00  0.00           C  
ATOM   3311  CG1 ILE A 212      10.900  12.367  -5.018  1.00  0.00           C  
ATOM   3312  CG2 ILE A 212      10.670  12.201  -7.511  1.00  0.00           C  
ATOM   3313  CD1 ILE A 212      10.932  13.872  -4.886  1.00  0.00           C  
ATOM   3314  H   ILE A 212      13.254  10.712  -4.714  1.00  0.00           H  
ATOM   3315  HA  ILE A 212      10.808   9.866  -5.908  1.00  0.00           H  
ATOM   3316  HB  ILE A 212      12.499  12.341  -6.410  1.00  0.00           H  
ATOM   3317 1HG1 ILE A 212       9.862  12.042  -4.965  1.00  0.00           H  
ATOM   3318 2HG1 ILE A 212      11.419  11.939  -4.160  1.00  0.00           H  
ATOM   3319 1HG2 ILE A 212      10.531  13.281  -7.553  1.00  0.00           H  
ATOM   3320 2HG2 ILE A 212      11.159  11.863  -8.424  1.00  0.00           H  
ATOM   3321 3HG2 ILE A 212       9.699  11.714  -7.418  1.00  0.00           H  
ATOM   3322 1HD1 ILE A 212      10.466  14.165  -3.945  1.00  0.00           H  
ATOM   3323 2HD1 ILE A 212      11.967  14.217  -4.900  1.00  0.00           H  
ATOM   3324 3HD1 ILE A 212      10.388  14.322  -5.715  1.00  0.00           H  
ATOM   3325  N   PRO A 213      13.316   9.864  -8.148  1.00  0.00           N  
ATOM   3326  CA  PRO A 213      13.588   9.316  -9.486  1.00  0.00           C  
ATOM   3327  C   PRO A 213      13.175   7.844  -9.632  1.00  0.00           C  
ATOM   3328  O   PRO A 213      13.054   7.395 -10.765  1.00  0.00           O  
ATOM   3329  CB  PRO A 213      15.106   9.481  -9.610  1.00  0.00           C  
ATOM   3330  CG  PRO A 213      15.417  10.654  -8.745  1.00  0.00           C  
ATOM   3331  CD  PRO A 213      14.511  10.494  -7.555  1.00  0.00           C  
ATOM   3332  HA  PRO A 213      13.059   9.919 -10.239  1.00  0.00           H  
ATOM   3333 1HB  PRO A 213      15.612   8.561  -9.280  1.00  0.00           H  
ATOM   3334 2HB  PRO A 213      15.383   9.641 -10.663  1.00  0.00           H  
ATOM   3335 1HG  PRO A 213      16.483  10.651  -8.469  1.00  0.00           H  
ATOM   3336 2HG  PRO A 213      15.234  11.590  -9.294  1.00  0.00           H  
ATOM   3337 1HD  PRO A 213      14.991   9.838  -6.813  1.00  0.00           H  
ATOM   3338 2HD  PRO A 213      14.298  11.481  -7.119  1.00  0.00           H  
ATOM   3339  N   HIS A 214      13.076   7.074  -8.556  1.00  0.00           N  
ATOM   3340  CA  HIS A 214      12.644   5.664  -8.601  1.00  0.00           C  
ATOM   3341  C   HIS A 214      11.124   5.537  -8.730  1.00  0.00           C  
ATOM   3342  O   HIS A 214      10.634   4.446  -9.045  1.00  0.00           O  
ATOM   3343  CB  HIS A 214      13.113   4.915  -7.349  1.00  0.00           C  
ATOM   3344  CG  HIS A 214      14.601   4.878  -7.192  1.00  0.00           C  
ATOM   3345  ND1 HIS A 214      15.367   3.814  -7.619  1.00  0.00           N  
ATOM   3346  CD2 HIS A 214      15.464   5.772  -6.655  1.00  0.00           C  
ATOM   3347  CE1 HIS A 214      16.639   4.056  -7.352  1.00  0.00           C  
ATOM   3348  NE2 HIS A 214      16.724   5.237  -6.767  1.00  0.00           N  
ATOM   3349  H   HIS A 214      13.312   7.488  -7.665  1.00  0.00           H  
ATOM   3350  HA  HIS A 214      13.084   5.177  -9.471  1.00  0.00           H  
ATOM   3351 1HB  HIS A 214      12.688   5.387  -6.463  1.00  0.00           H  
ATOM   3352 2HB  HIS A 214      12.747   3.889  -7.381  1.00  0.00           H  
ATOM   3353  HD2 HIS A 214      15.207   6.736  -6.216  1.00  0.00           H  
ATOM   3354  HE1 HIS A 214      17.475   3.394  -7.577  1.00  0.00           H  
ATOM   3355  HE2 HIS A 214      17.575   5.680  -6.451  1.00  0.00           H  
ATOM   3356  N   VAL A 215      10.381   6.556  -8.304  1.00  0.00           N  
ATOM   3357  CA  VAL A 215       8.907   6.528  -8.237  1.00  0.00           C  
ATOM   3358  C   VAL A 215       8.289   7.362  -9.350  1.00  0.00           C  
ATOM   3359  O   VAL A 215       7.269   6.925  -9.938  1.00  0.00           O  
ATOM   3360  CB  VAL A 215       8.416   7.061  -6.878  1.00  0.00           C  
ATOM   3361  CG1 VAL A 215       6.897   7.147  -6.857  1.00  0.00           C  
ATOM   3362  CG2 VAL A 215       8.920   6.164  -5.758  1.00  0.00           C  
ATOM   3363  H   VAL A 215      10.871   7.390  -8.013  1.00  0.00           H  
ATOM   3364  HA  VAL A 215       8.575   5.495  -8.346  1.00  0.00           H  
ATOM   3365  HB  VAL A 215       8.797   8.072  -6.735  1.00  0.00           H  
ATOM   3366 1HG1 VAL A 215       6.567   7.526  -5.889  1.00  0.00           H  
ATOM   3367 2HG1 VAL A 215       6.560   7.822  -7.644  1.00  0.00           H  
ATOM   3368 3HG1 VAL A 215       6.474   6.157  -7.022  1.00  0.00           H  
ATOM   3369 1HG2 VAL A 215       8.570   6.547  -4.800  1.00  0.00           H  
ATOM   3370 2HG2 VAL A 215       8.543   5.152  -5.904  1.00  0.00           H  
ATOM   3371 3HG2 VAL A 215      10.010   6.150  -5.766  1.00  0.00           H  
ATOM   3372  N   ALA A 216       8.805   8.540  -9.626  1.00  0.00           N  
ATOM   3373  CA  ALA A 216       8.256   9.497 -10.602  1.00  0.00           C  
ATOM   3374  C   ALA A 216       7.897   8.844 -11.939  1.00  0.00           C  
ATOM   3375  O   ALA A 216       6.875   9.283 -12.476  1.00  0.00           O  
ATOM   3376  CB  ALA A 216       9.198  10.642 -10.817  1.00  0.00           C  
ATOM   3377  H   ALA A 216       9.642   8.783  -9.117  1.00  0.00           H  
ATOM   3378  HA  ALA A 216       7.332   9.906 -10.193  1.00  0.00           H  
ATOM   3379 1HB  ALA A 216       8.770  11.335 -11.542  1.00  0.00           H  
ATOM   3380 2HB  ALA A 216       9.362  11.160  -9.872  1.00  0.00           H  
ATOM   3381 3HB  ALA A 216      10.148  10.265 -11.193  1.00  0.00           H  
ATOM   3382  N   PRO A 217       8.706   7.937 -12.540  1.00  0.00           N  
ATOM   3383  CA  PRO A 217       8.339   7.378 -13.841  1.00  0.00           C  
ATOM   3384  C   PRO A 217       7.013   6.629 -13.772  1.00  0.00           C  
ATOM   3385  O   PRO A 217       6.420   6.396 -14.816  1.00  0.00           O  
ATOM   3386  CB  PRO A 217       9.503   6.432 -14.151  1.00  0.00           C  
ATOM   3387  CG  PRO A 217      10.634   6.965 -13.338  1.00  0.00           C  
ATOM   3388  CD  PRO A 217       9.991   7.417 -12.054  1.00  0.00           C  
ATOM   3389  HA  PRO A 217       8.283   8.190 -14.581  1.00  0.00           H  
ATOM   3390 1HB  PRO A 217       9.233   5.401 -13.881  1.00  0.00           H  
ATOM   3391 2HB  PRO A 217       9.714   6.437 -15.230  1.00  0.00           H  
ATOM   3392 1HG  PRO A 217      11.390   6.182 -13.180  1.00  0.00           H  
ATOM   3393 2HG  PRO A 217      11.133   7.786 -13.874  1.00  0.00           H  
ATOM   3394 1HD  PRO A 217       9.871   6.556 -11.381  1.00  0.00           H  
ATOM   3395 2HD  PRO A 217      10.614   8.193 -11.585  1.00  0.00           H  
ATOM   3396  N   THR A 218       6.579   6.210 -12.596  1.00  0.00           N  
ATOM   3397  CA  THR A 218       5.391   5.325 -12.439  1.00  0.00           C  
ATOM   3398  C   THR A 218       4.248   6.010 -11.696  1.00  0.00           C  
ATOM   3399  O   THR A 218       3.074   5.609 -11.901  1.00  0.00           O  
ATOM   3400  CB  THR A 218       5.759   4.026 -11.698  1.00  0.00           C  
ATOM   3401  OG1 THR A 218       6.249   4.342 -10.389  1.00  0.00           O  
ATOM   3402  CG2 THR A 218       6.826   3.259 -12.464  1.00  0.00           C  
ATOM   3403  H   THR A 218       7.083   6.506 -11.771  1.00  0.00           H  
ATOM   3404  HA  THR A 218       5.023   5.062 -13.431  1.00  0.00           H  
ATOM   3405  HB  THR A 218       4.872   3.401 -11.598  1.00  0.00           H  
ATOM   3406  HG1 THR A 218       5.507   4.508  -9.801  1.00  0.00           H  
ATOM   3407 1HG2 THR A 218       7.073   2.344 -11.925  1.00  0.00           H  
ATOM   3408 2HG2 THR A 218       6.452   3.008 -13.456  1.00  0.00           H  
ATOM   3409 3HG2 THR A 218       7.719   3.876 -12.558  1.00  0.00           H  
ATOM   3410  N   HIS A 219       4.529   6.957 -10.793  1.00  0.00           N  
ATOM   3411  CA  HIS A 219       3.515   7.619  -9.958  1.00  0.00           C  
ATOM   3412  C   HIS A 219       3.820   9.097  -9.824  1.00  0.00           C  
ATOM   3413  O   HIS A 219       5.015   9.471  -9.797  1.00  0.00           O  
ATOM   3414  CB  HIS A 219       3.443   6.982  -8.566  1.00  0.00           C  
ATOM   3415  CG  HIS A 219       3.090   5.527  -8.588  1.00  0.00           C  
ATOM   3416  ND1 HIS A 219       4.036   4.535  -8.741  1.00  0.00           N  
ATOM   3417  CD2 HIS A 219       1.898   4.897  -8.477  1.00  0.00           C  
ATOM   3418  CE1 HIS A 219       3.439   3.356  -8.722  1.00  0.00           C  
ATOM   3419  NE2 HIS A 219       2.142   3.549  -8.564  1.00  0.00           N  
ATOM   3420  H   HIS A 219       5.499   7.221 -10.692  1.00  0.00           H  
ATOM   3421  HA  HIS A 219       2.536   7.514 -10.423  1.00  0.00           H  
ATOM   3422 1HB  HIS A 219       4.405   7.093  -8.065  1.00  0.00           H  
ATOM   3423 2HB  HIS A 219       2.699   7.505  -7.966  1.00  0.00           H  
ATOM   3424  HD2 HIS A 219       0.925   5.371  -8.344  1.00  0.00           H  
ATOM   3425  HE1 HIS A 219       3.933   2.390  -8.820  1.00  0.00           H  
ATOM   3426  HE2 HIS A 219       1.439   2.825  -8.513  1.00  0.00           H  
ATOM   3427  N   ARG A 220       2.811   9.923  -9.727  1.00  0.00           N  
ATOM   3428  CA  ARG A 220       2.999  11.361  -9.435  1.00  0.00           C  
ATOM   3429  C   ARG A 220       3.638  11.510  -8.056  1.00  0.00           C  
ATOM   3430  O   ARG A 220       3.128  10.889  -7.105  1.00  0.00           O  
ATOM   3431  CB  ARG A 220       1.678  12.113  -9.470  1.00  0.00           C  
ATOM   3432  CG  ARG A 220       1.793  13.618  -9.281  1.00  0.00           C  
ATOM   3433  CD  ARG A 220       0.459  14.264  -9.192  1.00  0.00           C  
ATOM   3434  NE  ARG A 220       0.541  15.705  -9.372  1.00  0.00           N  
ATOM   3435  CZ  ARG A 220      -0.510  16.545  -9.301  1.00  0.00           C  
ATOM   3436  NH1 ARG A 220      -1.712  16.076  -9.055  1.00  0.00           N  
ATOM   3437  NH2 ARG A 220      -0.331  17.843  -9.480  1.00  0.00           N  
ATOM   3438  H   ARG A 220       1.875   9.565  -9.855  1.00  0.00           H  
ATOM   3439  HA  ARG A 220       3.653  11.786 -10.197  1.00  0.00           H  
ATOM   3440 1HB  ARG A 220       1.185  11.938 -10.425  1.00  0.00           H  
ATOM   3441 2HB  ARG A 220       1.021  11.732  -8.688  1.00  0.00           H  
ATOM   3442 1HG  ARG A 220       2.338  13.828  -8.361  1.00  0.00           H  
ATOM   3443 2HG  ARG A 220       2.328  14.051 -10.127  1.00  0.00           H  
ATOM   3444 1HD  ARG A 220      -0.193  13.861  -9.966  1.00  0.00           H  
ATOM   3445 2HD  ARG A 220       0.024  14.067  -8.213  1.00  0.00           H  
ATOM   3446  HE  ARG A 220       1.450  16.103  -9.563  1.00  0.00           H  
ATOM   3447 1HH1 ARG A 220      -1.849  15.084  -8.919  1.00  0.00           H  
ATOM   3448 2HH1 ARG A 220      -2.500  16.706  -9.003  1.00  0.00           H  
ATOM   3449 1HH2 ARG A 220       0.594  18.204  -9.669  1.00  0.00           H  
ATOM   3450 2HH2 ARG A 220      -1.117  18.472  -9.427  1.00  0.00           H  
ATOM   3451  N   CYS A 221       4.666  12.341  -7.971  1.00  0.00           N  
ATOM   3452  CA  CYS A 221       5.438  12.589  -6.746  1.00  0.00           C  
ATOM   3453  C   CYS A 221       5.268  14.046  -6.360  1.00  0.00           C  
ATOM   3454  O   CYS A 221       5.556  14.930  -7.179  1.00  0.00           O  
ATOM   3455  CB  CYS A 221       6.921  12.276  -6.943  1.00  0.00           C  
ATOM   3456  SG  CYS A 221       7.266  10.545  -7.337  1.00  0.00           S  
ATOM   3457  H   CYS A 221       4.920  12.828  -8.819  1.00  0.00           H  
ATOM   3458  HA  CYS A 221       5.056  11.938  -5.960  1.00  0.00           H  
ATOM   3459 1HB  CYS A 221       7.319  12.892  -7.750  1.00  0.00           H  
ATOM   3460 2HB  CYS A 221       7.470  12.532  -6.037  1.00  0.00           H  
ATOM   3461  HG  CYS A 221       6.437  10.471  -8.374  1.00  0.00           H  
ATOM   3462  N   ILE A 222       4.794  14.293  -5.123  1.00  0.00           N  
ATOM   3463  CA  ILE A 222       4.639  15.640  -4.538  1.00  0.00           C  
ATOM   3464  C   ILE A 222       5.611  15.690  -3.368  1.00  0.00           C  
ATOM   3465  O   ILE A 222       5.555  14.777  -2.552  1.00  0.00           O  
ATOM   3466  CB  ILE A 222       3.202  15.920  -4.061  1.00  0.00           C  
ATOM   3467  CG1 ILE A 222       2.213  15.749  -5.218  1.00  0.00           C  
ATOM   3468  CG2 ILE A 222       3.100  17.318  -3.472  1.00  0.00           C  
ATOM   3469  CD1 ILE A 222       2.421  16.732  -6.348  1.00  0.00           C  
ATOM   3470  H   ILE A 222       4.533  13.486  -4.575  1.00  0.00           H  
ATOM   3471  HA  ILE A 222       4.882  16.379  -5.301  1.00  0.00           H  
ATOM   3472  HB  ILE A 222       2.923  15.193  -3.299  1.00  0.00           H  
ATOM   3473 1HG1 ILE A 222       2.297  14.741  -5.622  1.00  0.00           H  
ATOM   3474 2HG1 ILE A 222       1.195  15.868  -4.847  1.00  0.00           H  
ATOM   3475 1HG2 ILE A 222       2.077  17.500  -3.141  1.00  0.00           H  
ATOM   3476 2HG2 ILE A 222       3.776  17.405  -2.623  1.00  0.00           H  
ATOM   3477 3HG2 ILE A 222       3.372  18.053  -4.229  1.00  0.00           H  
ATOM   3478 1HD1 ILE A 222       1.683  16.548  -7.130  1.00  0.00           H  
ATOM   3479 2HD1 ILE A 222       2.306  17.749  -5.972  1.00  0.00           H  
ATOM   3480 3HD1 ILE A 222       3.421  16.607  -6.759  1.00  0.00           H  
ATOM   3481  N   ALA A 223       6.481  16.683  -3.322  1.00  0.00           N  
ATOM   3482  CA  ALA A 223       7.476  16.741  -2.223  1.00  0.00           C  
ATOM   3483  C   ALA A 223       7.612  18.190  -1.769  1.00  0.00           C  
ATOM   3484  O   ALA A 223       8.404  18.937  -2.327  1.00  0.00           O  
ATOM   3485  CB  ALA A 223       8.805  16.156  -2.666  1.00  0.00           C  
ATOM   3486  H   ALA A 223       6.482  17.410  -4.025  1.00  0.00           H  
ATOM   3487  HA  ALA A 223       7.107  16.131  -1.399  1.00  0.00           H  
ATOM   3488 1HB  ALA A 223       9.518  16.209  -1.843  1.00  0.00           H  
ATOM   3489 2HB  ALA A 223       8.665  15.115  -2.958  1.00  0.00           H  
ATOM   3490 3HB  ALA A 223       9.186  16.722  -3.513  1.00  0.00           H  
ATOM   3491  N   PRO A 224       6.778  18.610  -0.799  1.00  0.00           N  
ATOM   3492  CA  PRO A 224       6.804  19.990  -0.335  1.00  0.00           C  
ATOM   3493  C   PRO A 224       7.991  20.243   0.581  1.00  0.00           C  
ATOM   3494  O   PRO A 224       8.465  19.347   1.260  1.00  0.00           O  
ATOM   3495  CB  PRO A 224       5.474  20.124   0.414  1.00  0.00           C  
ATOM   3496  CG  PRO A 224       5.228  18.763   0.970  1.00  0.00           C  
ATOM   3497  CD  PRO A 224       5.719  17.826  -0.101  1.00  0.00           C  
ATOM   3498  HA  PRO A 224       6.837  20.663  -1.205  1.00  0.00           H  
ATOM   3499 1HB  PRO A 224       5.558  20.894   1.194  1.00  0.00           H  
ATOM   3500 2HB  PRO A 224       4.684  20.451  -0.278  1.00  0.00           H  
ATOM   3501 1HG  PRO A 224       5.766  18.638   1.921  1.00  0.00           H  
ATOM   3502 2HG  PRO A 224       4.159  18.630   1.191  1.00  0.00           H  
ATOM   3503 1HD  PRO A 224       6.133  16.920   0.365  1.00  0.00           H  
ATOM   3504 2HD  PRO A 224       4.889  17.571  -0.775  1.00  0.00           H  
ATOM   3505  N   ASP A 225       8.352  21.497   0.659  1.00  0.00           N  
ATOM   3506  CA  ASP A 225       9.231  22.041   1.714  1.00  0.00           C  
ATOM   3507  C   ASP A 225       8.360  22.659   2.808  1.00  0.00           C  
ATOM   3508  O   ASP A 225       7.518  23.514   2.506  1.00  0.00           O  
ATOM   3509  CB  ASP A 225      10.194  23.088   1.153  1.00  0.00           C  
ATOM   3510  CG  ASP A 225      11.270  22.486   0.259  1.00  0.00           C  
ATOM   3511  OD1 ASP A 225      11.396  21.285   0.242  1.00  0.00           O  
ATOM   3512  OD2 ASP A 225      11.956  23.233  -0.398  1.00  0.00           O  
ATOM   3513  H   ASP A 225       7.999  22.117  -0.055  1.00  0.00           H  
ATOM   3514  HA  ASP A 225       9.821  21.223   2.128  1.00  0.00           H  
ATOM   3515 1HB  ASP A 225       9.635  23.826   0.577  1.00  0.00           H  
ATOM   3516 2HB  ASP A 225      10.679  23.615   1.975  1.00  0.00           H  
ATOM   3517  N   LEU A 226       8.487  22.186   4.024  1.00  0.00           N  
ATOM   3518  CA  LEU A 226       7.623  22.683   5.137  1.00  0.00           C  
ATOM   3519  C   LEU A 226       7.883  24.185   5.328  1.00  0.00           C  
ATOM   3520  O   LEU A 226       8.980  24.677   5.035  1.00  0.00           O  
ATOM   3521  CB  LEU A 226       7.911  21.930   6.442  1.00  0.00           C  
ATOM   3522  CG  LEU A 226       7.520  20.447   6.454  1.00  0.00           C  
ATOM   3523  CD1 LEU A 226       7.959  19.817   7.770  1.00  0.00           C  
ATOM   3524  CD2 LEU A 226       6.017  20.315   6.259  1.00  0.00           C  
ATOM   3525  H   LEU A 226       9.177  21.475   4.217  1.00  0.00           H  
ATOM   3526  HA  LEU A 226       6.581  22.514   4.868  1.00  0.00           H  
ATOM   3527 1HB  LEU A 226       8.977  21.994   6.652  1.00  0.00           H  
ATOM   3528 2HB  LEU A 226       7.372  22.421   7.253  1.00  0.00           H  
ATOM   3529  HG  LEU A 226       8.038  19.928   5.647  1.00  0.00           H  
ATOM   3530 1HD1 LEU A 226       7.682  18.763   7.778  1.00  0.00           H  
ATOM   3531 2HD1 LEU A 226       9.040  19.908   7.874  1.00  0.00           H  
ATOM   3532 3HD1 LEU A 226       7.469  20.327   8.598  1.00  0.00           H  
ATOM   3533 1HD2 LEU A 226       5.740  19.261   6.267  1.00  0.00           H  
ATOM   3534 2HD2 LEU A 226       5.499  20.833   7.067  1.00  0.00           H  
ATOM   3535 3HD2 LEU A 226       5.734  20.758   5.304  1.00  0.00           H  
ATOM   3536  N   ILE A 227       6.866  24.866   5.851  1.00  0.00           N  
ATOM   3537  CA  ILE A 227       6.955  26.345   5.963  1.00  0.00           C  
ATOM   3538  C   ILE A 227       8.144  26.724   6.847  1.00  0.00           C  
ATOM   3539  O   ILE A 227       8.433  26.017   7.820  1.00  0.00           O  
ATOM   3540  CB  ILE A 227       5.665  26.949   6.548  1.00  0.00           C  
ATOM   3541  CG1 ILE A 227       4.481  26.688   5.613  1.00  0.00           C  
ATOM   3542  CG2 ILE A 227       5.837  28.440   6.790  1.00  0.00           C  
ATOM   3543  CD1 ILE A 227       4.625  27.330   4.252  1.00  0.00           C  
ATOM   3544  H   ILE A 227       6.032  24.397   6.174  1.00  0.00           H  
ATOM   3545  HA  ILE A 227       7.100  26.760   4.966  1.00  0.00           H  
ATOM   3546  HB  ILE A 227       5.432  26.461   7.494  1.00  0.00           H  
ATOM   3547 1HG1 ILE A 227       4.359  25.614   5.472  1.00  0.00           H  
ATOM   3548 2HG1 ILE A 227       3.566  27.063   6.071  1.00  0.00           H  
ATOM   3549 1HG2 ILE A 227       4.916  28.851   7.203  1.00  0.00           H  
ATOM   3550 2HG2 ILE A 227       6.654  28.603   7.492  1.00  0.00           H  
ATOM   3551 3HG2 ILE A 227       6.066  28.938   5.847  1.00  0.00           H  
ATOM   3552 1HD1 ILE A 227       3.748  27.101   3.646  1.00  0.00           H  
ATOM   3553 2HD1 ILE A 227       4.714  28.411   4.367  1.00  0.00           H  
ATOM   3554 3HD1 ILE A 227       5.516  26.943   3.759  1.00  0.00           H  
ATOM   3555  N   GLY A 228       8.937  27.701   6.430  1.00  0.00           N  
ATOM   3556  CA  GLY A 228      10.130  28.124   7.171  1.00  0.00           C  
ATOM   3557  C   GLY A 228      11.381  27.393   6.745  1.00  0.00           C  
ATOM   3558  O   GLY A 228      12.478  27.820   7.168  1.00  0.00           O  
ATOM   3559  H   GLY A 228       8.703  28.170   5.567  1.00  0.00           H  
ATOM   3560 1HA  GLY A 228      10.285  29.194   7.030  1.00  0.00           H  
ATOM   3561 2HA  GLY A 228       9.973  27.960   8.236  1.00  0.00           H  
ATOM   3562  N   MET A 229      11.281  26.372   5.897  1.00  0.00           N  
ATOM   3563  CA  MET A 229      12.451  25.565   5.497  1.00  0.00           C  
ATOM   3564  C   MET A 229      12.583  25.478   3.978  1.00  0.00           C  
ATOM   3565  O   MET A 229      11.612  25.738   3.234  1.00  0.00           O  
ATOM   3566  CB  MET A 229      12.357  24.164   6.097  1.00  0.00           C  
ATOM   3567  CG  MET A 229      12.239  24.134   7.614  1.00  0.00           C  
ATOM   3568  SD  MET A 229      12.109  22.459   8.269  1.00  0.00           S  
ATOM   3569  CE  MET A 229      13.818  21.930   8.186  1.00  0.00           C  
ATOM   3570  H   MET A 229      10.374  26.144   5.519  1.00  0.00           H  
ATOM   3571  HA  MET A 229      13.351  26.049   5.876  1.00  0.00           H  
ATOM   3572 1HB  MET A 229      11.491  23.649   5.684  1.00  0.00           H  
ATOM   3573 2HB  MET A 229      13.242  23.589   5.819  1.00  0.00           H  
ATOM   3574 1HG  MET A 229      13.113  24.611   8.056  1.00  0.00           H  
ATOM   3575 2HG  MET A 229      11.355  24.693   7.921  1.00  0.00           H  
ATOM   3576 1HE  MET A 229      13.901  20.908   8.558  1.00  0.00           H  
ATOM   3577 2HE  MET A 229      14.161  21.969   7.151  1.00  0.00           H  
ATOM   3578 3HE  MET A 229      14.434  22.590   8.797  1.00  0.00           H  
ATOM   3579  N   GLY A 230      13.772  25.132   3.499  1.00  0.00           N  
ATOM   3580  CA  GLY A 230      13.924  24.864   2.072  1.00  0.00           C  
ATOM   3581  C   GLY A 230      13.651  26.111   1.268  1.00  0.00           C  
ATOM   3582  O   GLY A 230      14.122  27.218   1.603  1.00  0.00           O  
ATOM   3583  H   GLY A 230      14.576  25.052   4.104  1.00  0.00           H  
ATOM   3584 1HA  GLY A 230      14.934  24.505   1.875  1.00  0.00           H  
ATOM   3585 2HA  GLY A 230      13.238  24.071   1.776  1.00  0.00           H  
ATOM   3586  N   LYS A 231      12.872  25.945   0.217  1.00  0.00           N  
ATOM   3587  CA  LYS A 231      12.562  27.019  -0.731  1.00  0.00           C  
ATOM   3588  C   LYS A 231      11.198  27.638  -0.445  1.00  0.00           C  
ATOM   3589  O   LYS A 231      10.735  28.430  -1.280  1.00  0.00           O  
ATOM   3590  CB  LYS A 231      12.605  26.495  -2.168  1.00  0.00           C  
ATOM   3591  CG  LYS A 231      13.977  26.013  -2.620  1.00  0.00           C  
ATOM   3592  CD  LYS A 231      14.953  27.172  -2.758  1.00  0.00           C  
ATOM   3593  CE  LYS A 231      16.248  26.731  -3.424  1.00  0.00           C  
ATOM   3594  NZ  LYS A 231      17.180  27.870  -3.638  1.00  0.00           N  
ATOM   3595  H   LYS A 231      12.475  25.027   0.069  1.00  0.00           H  
ATOM   3596  HA  LYS A 231      13.312  27.803  -0.624  1.00  0.00           H  
ATOM   3597 1HB  LYS A 231      11.907  25.664  -2.274  1.00  0.00           H  
ATOM   3598 2HB  LYS A 231      12.285  27.281  -2.852  1.00  0.00           H  
ATOM   3599 1HG  LYS A 231      14.371  25.302  -1.893  1.00  0.00           H  
ATOM   3600 2HG  LYS A 231      13.887  25.509  -3.582  1.00  0.00           H  
ATOM   3601 1HD  LYS A 231      14.497  27.962  -3.356  1.00  0.00           H  
ATOM   3602 2HD  LYS A 231      15.182  27.574  -1.771  1.00  0.00           H  
ATOM   3603 1HE  LYS A 231      16.741  25.985  -2.802  1.00  0.00           H  
ATOM   3604 2HE  LYS A 231      16.024  26.276  -4.389  1.00  0.00           H  
ATOM   3605 1HZ  LYS A 231      18.024  27.537  -4.081  1.00  0.00           H  
ATOM   3606 2HZ  LYS A 231      16.739  28.560  -4.230  1.00  0.00           H  
ATOM   3607 3HZ  LYS A 231      17.410  28.289  -2.748  1.00  0.00           H  
ATOM   3608  N   SER A 232      10.561  27.330   0.678  1.00  0.00           N  
ATOM   3609  CA  SER A 232       9.228  27.885   1.023  1.00  0.00           C  
ATOM   3610  C   SER A 232       9.381  29.231   1.701  1.00  0.00           C  
ATOM   3611  O   SER A 232      10.465  29.574   2.214  1.00  0.00           O  
ATOM   3612  CB  SER A 232       8.430  26.891   1.838  1.00  0.00           C  
ATOM   3613  OG  SER A 232       8.071  25.762   1.036  1.00  0.00           O  
ATOM   3614  H   SER A 232      11.009  26.690   1.319  1.00  0.00           H  
ATOM   3615  HA  SER A 232       8.656  28.010   0.102  1.00  0.00           H  
ATOM   3616 1HB  SER A 232       9.019  26.567   2.696  1.00  0.00           H  
ATOM   3617 2HB  SER A 232       7.532  27.374   2.224  1.00  0.00           H  
ATOM   3618  HG  SER A 232       7.923  25.039   1.649  1.00  0.00           H  
ATOM   3619  N   ASP A 233       8.302  29.985   1.696  1.00  0.00           N  
ATOM   3620  CA  ASP A 233       8.254  31.257   2.439  1.00  0.00           C  
ATOM   3621  C   ASP A 233       8.543  31.062   3.922  1.00  0.00           C  
ATOM   3622  O   ASP A 233       8.399  29.945   4.481  1.00  0.00           O  
ATOM   3623  CB  ASP A 233       6.886  31.924   2.276  1.00  0.00           C  
ATOM   3624  CG  ASP A 233       6.758  32.699   0.972  1.00  0.00           C  
ATOM   3625  OD1 ASP A 233       7.762  33.135   0.460  1.00  0.00           O  
ATOM   3626  OD2 ASP A 233       5.656  32.848   0.499  1.00  0.00           O  
ATOM   3627  H   ASP A 233       7.489  29.689   1.173  1.00  0.00           H  
ATOM   3628  HA  ASP A 233       9.016  31.923   2.035  1.00  0.00           H  
ATOM   3629 1HB  ASP A 233       6.105  31.164   2.309  1.00  0.00           H  
ATOM   3630 2HB  ASP A 233       6.713  32.608   3.107  1.00  0.00           H  
ATOM   3631  N   LYS A 234       8.903  32.166   4.546  1.00  0.00           N  
ATOM   3632  CA  LYS A 234       9.406  32.167   5.932  1.00  0.00           C  
ATOM   3633  C   LYS A 234       8.602  33.142   6.765  1.00  0.00           C  
ATOM   3634  O   LYS A 234       9.109  34.216   7.113  1.00  0.00           O  
ATOM   3635  CB  LYS A 234      10.891  32.529   5.984  1.00  0.00           C  
ATOM   3636  CG  LYS A 234      11.799  31.576   5.218  1.00  0.00           C  
ATOM   3637  CD  LYS A 234      13.218  32.117   5.127  1.00  0.00           C  
ATOM   3638  CE  LYS A 234      14.125  31.167   4.358  1.00  0.00           C  
ATOM   3639  NZ  LYS A 234      15.447  31.781   4.059  1.00  0.00           N  
ATOM   3640  H   LYS A 234       8.827  33.043   4.050  1.00  0.00           H  
ATOM   3641  HA  LYS A 234       9.285  31.165   6.345  1.00  0.00           H  
ATOM   3642 1HB  LYS A 234      11.036  33.530   5.575  1.00  0.00           H  
ATOM   3643 2HB  LYS A 234      11.225  32.548   7.021  1.00  0.00           H  
ATOM   3644 1HG  LYS A 234      11.819  30.609   5.722  1.00  0.00           H  
ATOM   3645 2HG  LYS A 234      11.408  31.432   4.211  1.00  0.00           H  
ATOM   3646 1HD  LYS A 234      13.207  33.084   4.623  1.00  0.00           H  
ATOM   3647 2HD  LYS A 234      13.620  32.255   6.131  1.00  0.00           H  
ATOM   3648 1HE  LYS A 234      14.282  30.262   4.942  1.00  0.00           H  
ATOM   3649 2HE  LYS A 234      13.648  30.889   3.419  1.00  0.00           H  
ATOM   3650 1HZ  LYS A 234      16.018  31.121   3.550  1.00  0.00           H  
ATOM   3651 2HZ  LYS A 234      15.315  32.613   3.501  1.00  0.00           H  
ATOM   3652 3HZ  LYS A 234      15.908  32.026   4.924  1.00  0.00           H  
ATOM   3653  N   PRO A 235       7.338  32.827   7.042  1.00  0.00           N  
ATOM   3654  CA  PRO A 235       6.535  33.715   7.874  1.00  0.00           C  
ATOM   3655  C   PRO A 235       6.968  33.711   9.344  1.00  0.00           C  
ATOM   3656  O   PRO A 235       7.705  32.880   9.849  1.00  0.00           O  
ATOM   3657  CB  PRO A 235       5.125  33.139   7.705  1.00  0.00           C  
ATOM   3658  CG  PRO A 235       5.351  31.688   7.450  1.00  0.00           C  
ATOM   3659  CD  PRO A 235       6.598  31.646   6.607  1.00  0.00           C  
ATOM   3660  HA  PRO A 235       6.597  34.738   7.475  1.00  0.00           H  
ATOM   3661 1HB  PRO A 235       4.532  33.325   8.612  1.00  0.00           H  
ATOM   3662 2HB  PRO A 235       4.609  33.643   6.875  1.00  0.00           H  
ATOM   3663 1HG  PRO A 235       5.465  31.148   8.402  1.00  0.00           H  
ATOM   3664 2HG  PRO A 235       4.480  31.251   6.940  1.00  0.00           H  
ATOM   3665 1HD  PRO A 235       7.156  30.722   6.822  1.00  0.00           H  
ATOM   3666 2HD  PRO A 235       6.324  31.695   5.543  1.00  0.00           H  
ATOM   3667  N   ASP A 236       6.513  34.752  10.050  1.00  0.00           N  
ATOM   3668  CA  ASP A 236       6.887  34.914  11.462  1.00  0.00           C  
ATOM   3669  C   ASP A 236       6.015  33.974  12.280  1.00  0.00           C  
ATOM   3670  O   ASP A 236       5.078  34.465  12.936  1.00  0.00           O  
ATOM   3671  CB  ASP A 236       6.702  36.359  11.935  1.00  0.00           C  
ATOM   3672  CG  ASP A 236       7.283  36.609  13.320  1.00  0.00           C  
ATOM   3673  OD1 ASP A 236       8.098  35.828  13.750  1.00  0.00           O  
ATOM   3674  OD2 ASP A 236       6.907  37.578  13.933  1.00  0.00           O  
ATOM   3675  H   ASP A 236       5.908  35.435   9.618  1.00  0.00           H  
ATOM   3676  HA  ASP A 236       7.940  34.654  11.574  1.00  0.00           H  
ATOM   3677 1HB  ASP A 236       7.181  37.037  11.228  1.00  0.00           H  
ATOM   3678 2HB  ASP A 236       5.639  36.602  11.954  1.00  0.00           H  
ATOM   3679  N   LEU A 237       6.323  32.687  12.268  1.00  0.00           N  
ATOM   3680  CA  LEU A 237       5.616  31.653  13.048  1.00  0.00           C  
ATOM   3681  C   LEU A 237       6.534  31.196  14.171  1.00  0.00           C  
ATOM   3682  O   LEU A 237       7.774  31.306  14.039  1.00  0.00           O  
ATOM   3683  CB  LEU A 237       5.223  30.460  12.167  1.00  0.00           C  
ATOM   3684  CG  LEU A 237       4.335  30.788  10.960  1.00  0.00           C  
ATOM   3685  CD1 LEU A 237       4.151  29.538  10.110  1.00  0.00           C  
ATOM   3686  CD2 LEU A 237       2.996  31.323  11.445  1.00  0.00           C  
ATOM   3687  H   LEU A 237       7.098  32.416  11.680  1.00  0.00           H  
ATOM   3688  HA  LEU A 237       4.705  32.089  13.456  1.00  0.00           H  
ATOM   3689 1HB  LEU A 237       6.132  29.991  11.792  1.00  0.00           H  
ATOM   3690 2HB  LEU A 237       4.692  29.734  12.782  1.00  0.00           H  
ATOM   3691  HG  LEU A 237       4.825  31.542  10.342  1.00  0.00           H  
ATOM   3692 1HD1 LEU A 237       3.520  29.772   9.252  1.00  0.00           H  
ATOM   3693 2HD1 LEU A 237       5.122  29.189   9.760  1.00  0.00           H  
ATOM   3694 3HD1 LEU A 237       3.677  28.760  10.707  1.00  0.00           H  
ATOM   3695 1HD2 LEU A 237       2.365  31.557  10.587  1.00  0.00           H  
ATOM   3696 2HD2 LEU A 237       2.505  30.569  12.061  1.00  0.00           H  
ATOM   3697 3HD2 LEU A 237       3.157  32.226  12.034  1.00  0.00           H  
ATOM   3698  N   GLY A 238       5.954  30.572  15.205  1.00  0.00           N  
ATOM   3699  CA  GLY A 238       6.808  29.879  16.171  1.00  0.00           C  
ATOM   3700  C   GLY A 238       7.287  28.523  15.659  1.00  0.00           C  
ATOM   3701  O   GLY A 238       8.129  27.901  16.321  1.00  0.00           O  
ATOM   3702  H   GLY A 238       4.953  30.564  15.338  1.00  0.00           H  
ATOM   3703 1HA  GLY A 238       7.675  30.499  16.401  1.00  0.00           H  
ATOM   3704 2HA  GLY A 238       6.261  29.734  17.102  1.00  0.00           H  
ATOM   3705  N   TYR A 239       6.703  28.052  14.572  1.00  0.00           N  
ATOM   3706  CA  TYR A 239       7.106  26.772  13.943  1.00  0.00           C  
ATOM   3707  C   TYR A 239       6.793  25.616  14.889  1.00  0.00           C  
ATOM   3708  O   TYR A 239       7.477  24.607  15.009  1.00  0.00           O  
ATOM   3709  CB  TYR A 239       8.541  26.759  13.422  1.00  0.00           C  
ATOM   3710  CG  TYR A 239       8.748  27.853  12.405  1.00  0.00           C  
ATOM   3711  CD1 TYR A 239       8.210  27.740  11.135  1.00  0.00           C  
ATOM   3712  CD2 TYR A 239       9.474  29.014  12.675  1.00  0.00           C  
ATOM   3713  CE1 TYR A 239       8.361  28.743  10.188  1.00  0.00           C  
ATOM   3714  CE2 TYR A 239       9.611  30.040  11.752  1.00  0.00           C  
ATOM   3715  CZ  TYR A 239       9.072  29.883  10.486  1.00  0.00           C  
ATOM   3716  OH  TYR A 239       9.197  30.861   9.529  1.00  0.00           O  
ATOM   3717  H   TYR A 239       5.956  28.591  14.158  1.00  0.00           H  
ATOM   3718  HA  TYR A 239       6.531  26.641  13.026  1.00  0.00           H  
ATOM   3719 1HB  TYR A 239       9.232  26.892  14.254  1.00  0.00           H  
ATOM   3720 2HB  TYR A 239       8.756  25.790  12.970  1.00  0.00           H  
ATOM   3721  HD1 TYR A 239       7.652  26.845  10.858  1.00  0.00           H  
ATOM   3722  HD2 TYR A 239       9.960  29.139  13.642  1.00  0.00           H  
ATOM   3723  HE1 TYR A 239       7.926  28.626   9.196  1.00  0.00           H  
ATOM   3724  HE2 TYR A 239      10.138  30.954  12.028  1.00  0.00           H  
ATOM   3725  HH  TYR A 239       8.967  31.711   9.911  1.00  0.00           H  
ATOM   3726  N   PHE A 240       5.617  25.683  15.490  1.00  0.00           N  
ATOM   3727  CA  PHE A 240       5.124  24.622  16.375  1.00  0.00           C  
ATOM   3728  C   PHE A 240       4.582  23.489  15.506  1.00  0.00           C  
ATOM   3729  O   PHE A 240       4.264  23.675  14.323  1.00  0.00           O  
ATOM   3730  CB  PHE A 240       4.032  25.142  17.313  1.00  0.00           C  
ATOM   3731  CG  PHE A 240       4.532  26.110  18.347  1.00  0.00           C  
ATOM   3732  CD1 PHE A 240       4.451  27.478  18.134  1.00  0.00           C  
ATOM   3733  CD2 PHE A 240       5.085  25.655  19.535  1.00  0.00           C  
ATOM   3734  CE1 PHE A 240       4.911  28.369  19.085  1.00  0.00           C  
ATOM   3735  CE2 PHE A 240       5.544  26.543  20.487  1.00  0.00           C  
ATOM   3736  CZ  PHE A 240       5.457  27.902  20.261  1.00  0.00           C  
ATOM   3737  H   PHE A 240       5.041  26.498  15.331  1.00  0.00           H  
ATOM   3738  HA  PHE A 240       5.955  24.265  16.984  1.00  0.00           H  
ATOM   3739 1HB  PHE A 240       3.257  25.637  16.730  1.00  0.00           H  
ATOM   3740 2HB  PHE A 240       3.567  24.303  17.829  1.00  0.00           H  
ATOM   3741  HD1 PHE A 240       4.018  27.847  17.204  1.00  0.00           H  
ATOM   3742  HD2 PHE A 240       5.154  24.581  19.713  1.00  0.00           H  
ATOM   3743  HE1 PHE A 240       4.842  29.442  18.904  1.00  0.00           H  
ATOM   3744  HE2 PHE A 240       5.976  26.173  21.417  1.00  0.00           H  
ATOM   3745  HZ  PHE A 240       5.821  28.604  21.011  1.00  0.00           H  
ATOM   3746  N   PHE A 241       4.406  22.335  16.134  1.00  0.00           N  
ATOM   3747  CA  PHE A 241       3.744  21.196  15.452  1.00  0.00           C  
ATOM   3748  C   PHE A 241       2.420  21.650  14.843  1.00  0.00           C  
ATOM   3749  O   PHE A 241       2.179  21.475  13.674  1.00  0.00           O  
ATOM   3750  CB  PHE A 241       3.494  20.043  16.426  1.00  0.00           C  
ATOM   3751  CG  PHE A 241       2.784  18.872  15.808  1.00  0.00           C  
ATOM   3752  CD1 PHE A 241       3.471  17.966  15.014  1.00  0.00           C  
ATOM   3753  CD2 PHE A 241       1.427  18.674  16.019  1.00  0.00           C  
ATOM   3754  CE1 PHE A 241       2.818  16.889  14.445  1.00  0.00           C  
ATOM   3755  CE2 PHE A 241       0.773  17.598  15.453  1.00  0.00           C  
ATOM   3756  CZ  PHE A 241       1.470  16.704  14.664  1.00  0.00           C  
ATOM   3757  H   PHE A 241       4.724  22.222  17.085  1.00  0.00           H  
ATOM   3758  HA  PHE A 241       4.401  20.839  14.658  1.00  0.00           H  
ATOM   3759 1HB  PHE A 241       4.444  19.692  16.826  1.00  0.00           H  
ATOM   3760 2HB  PHE A 241       2.897  20.398  17.265  1.00  0.00           H  
ATOM   3761  HD1 PHE A 241       4.537  18.112  14.841  1.00  0.00           H  
ATOM   3762  HD2 PHE A 241       0.877  19.380  16.642  1.00  0.00           H  
ATOM   3763  HE1 PHE A 241       3.370  16.185  13.822  1.00  0.00           H  
ATOM   3764  HE2 PHE A 241      -0.293  17.453  15.627  1.00  0.00           H  
ATOM   3765  HZ  PHE A 241       0.955  15.856  14.215  1.00  0.00           H  
ATOM   3766  N   ASP A 242       1.549  22.271  15.635  1.00  0.00           N  
ATOM   3767  CA  ASP A 242       0.233  22.690  15.103  1.00  0.00           C  
ATOM   3768  C   ASP A 242       0.390  23.660  13.904  1.00  0.00           C  
ATOM   3769  O   ASP A 242      -0.441  23.688  13.009  1.00  0.00           O  
ATOM   3770  CB  ASP A 242      -0.599  23.356  16.201  1.00  0.00           C  
ATOM   3771  CG  ASP A 242      -1.082  22.372  17.258  1.00  0.00           C  
ATOM   3772  OD1 ASP A 242      -1.007  21.190  17.020  1.00  0.00           O  
ATOM   3773  OD2 ASP A 242      -1.521  22.812  18.294  1.00  0.00           O  
ATOM   3774  H   ASP A 242       1.774  22.461  16.601  1.00  0.00           H  
ATOM   3775  HA  ASP A 242      -0.297  21.803  14.753  1.00  0.00           H  
ATOM   3776 1HB  ASP A 242      -0.004  24.129  16.689  1.00  0.00           H  
ATOM   3777 2HB  ASP A 242      -1.467  23.843  15.756  1.00  0.00           H  
ATOM   3778  N   ASP A 243       1.398  24.532  13.933  1.00  0.00           N  
ATOM   3779  CA  ASP A 243       1.627  25.483  12.824  1.00  0.00           C  
ATOM   3780  C   ASP A 243       1.814  24.695  11.534  1.00  0.00           C  
ATOM   3781  O   ASP A 243       1.169  24.971  10.533  1.00  0.00           O  
ATOM   3782  CB  ASP A 243       2.852  26.363  13.084  1.00  0.00           C  
ATOM   3783  CG  ASP A 243       2.640  27.355  14.219  1.00  0.00           C  
ATOM   3784  OD1 ASP A 243       1.508  27.669  14.504  1.00  0.00           O  
ATOM   3785  OD2 ASP A 243       3.611  27.790  14.790  1.00  0.00           O  
ATOM   3786  H   ASP A 243       2.021  24.543  14.728  1.00  0.00           H  
ATOM   3787  HA  ASP A 243       0.755  26.132  12.740  1.00  0.00           H  
ATOM   3788 1HB  ASP A 243       3.708  25.732  13.327  1.00  0.00           H  
ATOM   3789 2HB  ASP A 243       3.101  26.917  12.178  1.00  0.00           H  
ATOM   3790  N   HIS A 244       2.703  23.726  11.556  1.00  0.00           N  
ATOM   3791  CA  HIS A 244       2.992  22.975  10.326  1.00  0.00           C  
ATOM   3792  C   HIS A 244       1.773  22.168   9.896  1.00  0.00           C  
ATOM   3793  O   HIS A 244       1.555  22.008   8.678  1.00  0.00           O  
ATOM   3794  CB  HIS A 244       4.189  22.039  10.521  1.00  0.00           C  
ATOM   3795  CG  HIS A 244       5.511  22.685  10.243  1.00  0.00           C  
ATOM   3796  ND1 HIS A 244       6.699  22.191  10.737  1.00  0.00           N  
ATOM   3797  CD2 HIS A 244       5.831  23.786   9.523  1.00  0.00           C  
ATOM   3798  CE1 HIS A 244       7.695  22.961  10.332  1.00  0.00           C  
ATOM   3799  NE2 HIS A 244       7.194  23.935   9.594  1.00  0.00           N  
ATOM   3800  H   HIS A 244       3.193  23.485  12.406  1.00  0.00           H  
ATOM   3801  HA  HIS A 244       3.240  23.671   9.525  1.00  0.00           H  
ATOM   3802 1HB  HIS A 244       4.200  21.669  11.547  1.00  0.00           H  
ATOM   3803 2HB  HIS A 244       4.087  21.176   9.864  1.00  0.00           H  
ATOM   3804  HD2 HIS A 244       5.136  24.434   8.987  1.00  0.00           H  
ATOM   3805  HE1 HIS A 244       8.749  22.816  10.566  1.00  0.00           H  
ATOM   3806  HE2 HIS A 244       7.723  24.673   9.152  1.00  0.00           H  
ATOM   3807  N   VAL A 245       1.014  21.624  10.839  1.00  0.00           N  
ATOM   3808  CA  VAL A 245      -0.170  20.794  10.522  1.00  0.00           C  
ATOM   3809  C   VAL A 245      -1.154  21.634   9.743  1.00  0.00           C  
ATOM   3810  O   VAL A 245      -1.730  21.171   8.763  1.00  0.00           O  
ATOM   3811  CB  VAL A 245      -0.846  20.263  11.800  1.00  0.00           C  
ATOM   3812  CG1 VAL A 245      -2.199  19.650  11.472  1.00  0.00           C  
ATOM   3813  CG2 VAL A 245       0.058  19.245  12.479  1.00  0.00           C  
ATOM   3814  H   VAL A 245       1.255  21.788  11.806  1.00  0.00           H  
ATOM   3815  HA  VAL A 245       0.156  19.938   9.930  1.00  0.00           H  
ATOM   3816  HB  VAL A 245      -1.027  21.098  12.478  1.00  0.00           H  
ATOM   3817 1HG1 VAL A 245      -2.663  19.280  12.387  1.00  0.00           H  
ATOM   3818 2HG1 VAL A 245      -2.841  20.406  11.021  1.00  0.00           H  
ATOM   3819 3HG1 VAL A 245      -2.064  18.823  10.775  1.00  0.00           H  
ATOM   3820 1HG2 VAL A 245      -0.426  18.874  13.382  1.00  0.00           H  
ATOM   3821 2HG2 VAL A 245       0.243  18.413  11.799  1.00  0.00           H  
ATOM   3822 3HG2 VAL A 245       1.004  19.716  12.742  1.00  0.00           H  
ATOM   3823  N   ARG A 246      -1.440  22.845  10.224  1.00  0.00           N  
ATOM   3824  CA  ARG A 246      -2.436  23.700   9.574  1.00  0.00           C  
ATOM   3825  C   ARG A 246      -2.053  23.989   8.130  1.00  0.00           C  
ATOM   3826  O   ARG A 246      -2.931  23.983   7.221  1.00  0.00           O  
ATOM   3827  CB  ARG A 246      -2.592  25.014  10.324  1.00  0.00           C  
ATOM   3828  CG  ARG A 246      -3.304  24.907  11.663  1.00  0.00           C  
ATOM   3829  CD  ARG A 246      -3.733  26.237  12.165  1.00  0.00           C  
ATOM   3830  NE  ARG A 246      -2.621  27.171  12.245  1.00  0.00           N  
ATOM   3831  CZ  ARG A 246      -1.786  27.278  13.297  1.00  0.00           C  
ATOM   3832  NH1 ARG A 246      -1.950  26.505  14.347  1.00  0.00           N  
ATOM   3833  NH2 ARG A 246      -0.803  28.161  13.272  1.00  0.00           N  
ATOM   3834  H   ARG A 246      -0.966  23.183  11.050  1.00  0.00           H  
ATOM   3835  HA  ARG A 246      -3.395  23.181   9.582  1.00  0.00           H  
ATOM   3836 1HB  ARG A 246      -1.609  25.446  10.507  1.00  0.00           H  
ATOM   3837 2HB  ARG A 246      -3.150  25.720   9.709  1.00  0.00           H  
ATOM   3838 1HG  ARG A 246      -4.189  24.279  11.555  1.00  0.00           H  
ATOM   3839 2HG  ARG A 246      -2.632  24.463  12.398  1.00  0.00           H  
ATOM   3840 1HD  ARG A 246      -4.482  26.655  11.493  1.00  0.00           H  
ATOM   3841 2HD  ARG A 246      -4.159  26.129  13.162  1.00  0.00           H  
ATOM   3842  HE  ARG A 246      -2.464  27.783  11.455  1.00  0.00           H  
ATOM   3843 1HH1 ARG A 246      -2.701  25.830  14.366  1.00  0.00           H  
ATOM   3844 2HH1 ARG A 246      -1.324  26.586  15.136  1.00  0.00           H  
ATOM   3845 1HH2 ARG A 246      -0.677  28.756  12.465  1.00  0.00           H  
ATOM   3846 2HH2 ARG A 246      -0.178  28.242  14.060  1.00  0.00           H  
ATOM   3847  N   PHE A 247      -0.774  24.283   7.899  1.00  0.00           N  
ATOM   3848  CA  PHE A 247      -0.298  24.539   6.529  1.00  0.00           C  
ATOM   3849  C   PHE A 247      -0.279  23.243   5.709  1.00  0.00           C  
ATOM   3850  O   PHE A 247      -0.641  23.236   4.542  1.00  0.00           O  
ATOM   3851  CB  PHE A 247       1.102  25.156   6.552  1.00  0.00           C  
ATOM   3852  CG  PHE A 247       1.108  26.635   6.818  1.00  0.00           C  
ATOM   3853  CD1 PHE A 247       1.200  27.121   8.113  1.00  0.00           C  
ATOM   3854  CD2 PHE A 247       1.022  27.542   5.773  1.00  0.00           C  
ATOM   3855  CE1 PHE A 247       1.205  28.481   8.359  1.00  0.00           C  
ATOM   3856  CE2 PHE A 247       1.028  28.902   6.015  1.00  0.00           C  
ATOM   3857  CZ  PHE A 247       1.120  29.372   7.310  1.00  0.00           C  
ATOM   3858  H   PHE A 247      -0.118  24.333   8.665  1.00  0.00           H  
ATOM   3859  HA  PHE A 247      -0.980  25.243   6.051  1.00  0.00           H  
ATOM   3860 1HB  PHE A 247       1.701  24.670   7.321  1.00  0.00           H  
ATOM   3861 2HB  PHE A 247       1.592  24.980   5.596  1.00  0.00           H  
ATOM   3862  HD1 PHE A 247       1.268  26.416   8.943  1.00  0.00           H  
ATOM   3863  HD2 PHE A 247       0.949  27.171   4.750  1.00  0.00           H  
ATOM   3864  HE1 PHE A 247       1.278  28.849   9.382  1.00  0.00           H  
ATOM   3865  HE2 PHE A 247       0.961  29.605   5.185  1.00  0.00           H  
ATOM   3866  HZ  PHE A 247       1.124  30.444   7.502  1.00  0.00           H  
ATOM   3867  N   MET A 248       0.150  22.133   6.292  1.00  0.00           N  
ATOM   3868  CA  MET A 248       0.111  20.864   5.516  1.00  0.00           C  
ATOM   3869  C   MET A 248      -1.325  20.545   5.088  1.00  0.00           C  
ATOM   3870  O   MET A 248      -1.548  20.198   3.929  1.00  0.00           O  
ATOM   3871  CB  MET A 248       0.689  19.711   6.333  1.00  0.00           C  
ATOM   3872  CG  MET A 248       0.620  18.355   5.646  1.00  0.00           C  
ATOM   3873  SD  MET A 248       0.986  16.988   6.765  1.00  0.00           S  
ATOM   3874  CE  MET A 248      -0.330  17.172   7.965  1.00  0.00           C  
ATOM   3875  H   MET A 248       0.501  22.119   7.239  1.00  0.00           H  
ATOM   3876  HA  MET A 248       0.716  20.989   4.618  1.00  0.00           H  
ATOM   3877 1HB  MET A 248       1.734  19.916   6.562  1.00  0.00           H  
ATOM   3878 2HB  MET A 248       0.156  19.633   7.281  1.00  0.00           H  
ATOM   3879 1HG  MET A 248      -0.378  18.206   5.235  1.00  0.00           H  
ATOM   3880 2HG  MET A 248       1.334  18.327   4.823  1.00  0.00           H  
ATOM   3881 1HE  MET A 248      -0.240  16.397   8.726  1.00  0.00           H  
ATOM   3882 2HE  MET A 248      -0.258  18.154   8.436  1.00  0.00           H  
ATOM   3883 3HE  MET A 248      -1.295  17.080   7.465  1.00  0.00           H  
ATOM   3884  N   ASP A 249      -2.292  20.641   5.985  1.00  0.00           N  
ATOM   3885  CA  ASP A 249      -3.681  20.311   5.637  1.00  0.00           C  
ATOM   3886  C   ASP A 249      -4.048  21.168   4.412  1.00  0.00           C  
ATOM   3887  O   ASP A 249      -4.620  20.619   3.437  1.00  0.00           O  
ATOM   3888  CB  ASP A 249      -4.637  20.586   6.801  1.00  0.00           C  
ATOM   3889  CG  ASP A 249      -4.496  19.578   7.934  1.00  0.00           C  
ATOM   3890  OD1 ASP A 249      -3.782  18.619   7.764  1.00  0.00           O  
ATOM   3891  OD2 ASP A 249      -5.105  19.777   8.958  1.00  0.00           O  
ATOM   3892  H   ASP A 249      -2.079  20.945   6.924  1.00  0.00           H  
ATOM   3893  HA  ASP A 249      -3.735  19.248   5.400  1.00  0.00           H  
ATOM   3894 1HB  ASP A 249      -4.450  21.585   7.197  1.00  0.00           H  
ATOM   3895 2HB  ASP A 249      -5.665  20.565   6.440  1.00  0.00           H  
ATOM   3896  N   ALA A 250      -3.799  22.482   4.499  1.00  0.00           N  
ATOM   3897  CA  ALA A 250      -4.154  23.440   3.420  1.00  0.00           C  
ATOM   3898  C   ALA A 250      -3.412  23.065   2.137  1.00  0.00           C  
ATOM   3899  O   ALA A 250      -4.045  23.132   1.083  1.00  0.00           O  
ATOM   3900  CB  ALA A 250      -3.928  24.859   3.882  1.00  0.00           C  
ATOM   3901  H   ALA A 250      -3.353  22.828   5.337  1.00  0.00           H  
ATOM   3902  HA  ALA A 250      -5.227  23.369   3.243  1.00  0.00           H  
ATOM   3903 1HB  ALA A 250      -4.192  25.549   3.081  1.00  0.00           H  
ATOM   3904 2HB  ALA A 250      -4.550  25.062   4.755  1.00  0.00           H  
ATOM   3905 3HB  ALA A 250      -2.880  24.994   4.145  1.00  0.00           H  
ATOM   3906  N   PHE A 251      -2.144  22.680   2.212  1.00  0.00           N  
ATOM   3907  CA  PHE A 251      -1.346  22.262   1.055  1.00  0.00           C  
ATOM   3908  C   PHE A 251      -1.991  21.048   0.415  1.00  0.00           C  
ATOM   3909  O   PHE A 251      -2.179  21.006  -0.789  1.00  0.00           O  
ATOM   3910  CB  PHE A 251       0.092  21.934   1.464  1.00  0.00           C  
ATOM   3911  CG  PHE A 251       0.920  21.352   0.354  1.00  0.00           C  
ATOM   3912  CD1 PHE A 251       1.458  22.168  -0.630  1.00  0.00           C  
ATOM   3913  CD2 PHE A 251       1.161  19.988   0.290  1.00  0.00           C  
ATOM   3914  CE1 PHE A 251       2.220  21.634  -1.652  1.00  0.00           C  
ATOM   3915  CE2 PHE A 251       1.923  19.452  -0.730  1.00  0.00           C  
ATOM   3916  CZ  PHE A 251       2.453  20.276  -1.702  1.00  0.00           C  
ATOM   3917  H   PHE A 251      -1.718  22.682   3.128  1.00  0.00           H  
ATOM   3918  HA  PHE A 251      -1.318  23.084   0.338  1.00  0.00           H  
ATOM   3919 1HB  PHE A 251       0.585  22.838   1.818  1.00  0.00           H  
ATOM   3920 2HB  PHE A 251       0.082  21.223   2.289  1.00  0.00           H  
ATOM   3921  HD1 PHE A 251       1.275  23.242  -0.590  1.00  0.00           H  
ATOM   3922  HD2 PHE A 251       0.742  19.337   1.058  1.00  0.00           H  
ATOM   3923  HE1 PHE A 251       2.637  22.287  -2.418  1.00  0.00           H  
ATOM   3924  HE2 PHE A 251       2.106  18.378  -0.768  1.00  0.00           H  
ATOM   3925  HZ  PHE A 251       3.052  19.855  -2.507  1.00  0.00           H  
ATOM   3926  N   ILE A 252      -2.300  20.034   1.209  1.00  0.00           N  
ATOM   3927  CA  ILE A 252      -2.872  18.786   0.667  1.00  0.00           C  
ATOM   3928  C   ILE A 252      -4.181  19.102  -0.049  1.00  0.00           C  
ATOM   3929  O   ILE A 252      -4.410  18.511  -1.124  1.00  0.00           O  
ATOM   3930  CB  ILE A 252      -3.123  17.747   1.775  1.00  0.00           C  
ATOM   3931  CG1 ILE A 252      -1.794  17.233   2.335  1.00  0.00           C  
ATOM   3932  CG2 ILE A 252      -3.961  16.595   1.244  1.00  0.00           C  
ATOM   3933  CD1 ILE A 252      -1.939  16.417   3.600  1.00  0.00           C  
ATOM   3934  H   ILE A 252      -2.142  20.113   2.203  1.00  0.00           H  
ATOM   3935  HA  ILE A 252      -2.163  18.360  -0.042  1.00  0.00           H  
ATOM   3936  HB  ILE A 252      -3.652  18.218   2.602  1.00  0.00           H  
ATOM   3937 1HG1 ILE A 252      -1.297  16.618   1.587  1.00  0.00           H  
ATOM   3938 2HG1 ILE A 252      -1.138  18.078   2.550  1.00  0.00           H  
ATOM   3939 1HG2 ILE A 252      -4.128  15.869   2.040  1.00  0.00           H  
ATOM   3940 2HG2 ILE A 252      -4.920  16.974   0.892  1.00  0.00           H  
ATOM   3941 3HG2 ILE A 252      -3.437  16.113   0.418  1.00  0.00           H  
ATOM   3942 1HD1 ILE A 252      -0.955  16.089   3.936  1.00  0.00           H  
ATOM   3943 2HD1 ILE A 252      -2.403  17.027   4.375  1.00  0.00           H  
ATOM   3944 3HD1 ILE A 252      -2.563  15.547   3.401  1.00  0.00           H  
ATOM   3945  N   GLU A 253      -5.038  19.928   0.547  1.00  0.00           N  
ATOM   3946  CA  GLU A 253      -6.301  20.308  -0.141  1.00  0.00           C  
ATOM   3947  C   GLU A 253      -6.010  21.232  -1.318  1.00  0.00           C  
ATOM   3948  O   GLU A 253      -6.708  21.095  -2.336  1.00  0.00           O  
ATOM   3949  CB  GLU A 253      -7.265  20.998   0.827  1.00  0.00           C  
ATOM   3950  CG  GLU A 253      -7.734  20.121   1.979  1.00  0.00           C  
ATOM   3951  CD  GLU A 253      -8.371  18.840   1.517  1.00  0.00           C  
ATOM   3952  OE1 GLU A 253      -9.244  18.899   0.685  1.00  0.00           O  
ATOM   3953  OE2 GLU A 253      -7.984  17.800   1.997  1.00  0.00           O  
ATOM   3954  H   GLU A 253      -4.846  20.304   1.464  1.00  0.00           H  
ATOM   3955  HA  GLU A 253      -6.777  19.402  -0.515  1.00  0.00           H  
ATOM   3956 1HB  GLU A 253      -6.786  21.880   1.252  1.00  0.00           H  
ATOM   3957 2HB  GLU A 253      -8.147  21.335   0.283  1.00  0.00           H  
ATOM   3958 1HG  GLU A 253      -6.879  19.880   2.611  1.00  0.00           H  
ATOM   3959 2HG  GLU A 253      -8.449  20.680   2.580  1.00  0.00           H  
ATOM   3960  N   ALA A 254      -5.040  22.126  -1.201  1.00  0.00           N  
ATOM   3961  CA  ALA A 254      -4.790  23.140  -2.262  1.00  0.00           C  
ATOM   3962  C   ALA A 254      -4.468  22.440  -3.581  1.00  0.00           C  
ATOM   3963  O   ALA A 254      -4.900  22.970  -4.690  1.00  0.00           O  
ATOM   3964  CB  ALA A 254      -3.683  24.065  -1.861  1.00  0.00           C  
ATOM   3965  H   ALA A 254      -4.456  22.122  -0.377  1.00  0.00           H  
ATOM   3966  HA  ALA A 254      -5.698  23.730  -2.387  1.00  0.00           H  
ATOM   3967 1HB  ALA A 254      -3.518  24.798  -2.650  1.00  0.00           H  
ATOM   3968 2HB  ALA A 254      -3.955  24.580  -0.939  1.00  0.00           H  
ATOM   3969 3HB  ALA A 254      -2.771  23.492  -1.700  1.00  0.00           H  
ATOM   3970  N   LEU A 255      -3.756  21.314  -3.563  1.00  0.00           N  
ATOM   3971  CA  LEU A 255      -3.372  20.615  -4.814  1.00  0.00           C  
ATOM   3972  C   LEU A 255      -4.397  19.515  -5.156  1.00  0.00           C  
ATOM   3973  O   LEU A 255      -4.145  18.718  -6.070  1.00  0.00           O  
ATOM   3974  CB  LEU A 255      -1.974  19.997  -4.678  1.00  0.00           C  
ATOM   3975  CG  LEU A 255      -0.824  20.992  -4.479  1.00  0.00           C  
ATOM   3976  CD1 LEU A 255       0.491  20.232  -4.365  1.00  0.00           C  
ATOM   3977  CD2 LEU A 255      -0.791  21.970  -5.645  1.00  0.00           C  
ATOM   3978  H   LEU A 255      -3.471  20.927  -2.675  1.00  0.00           H  
ATOM   3979  HA  LEU A 255      -3.353  21.342  -5.625  1.00  0.00           H  
ATOM   3980 1HB  LEU A 255      -1.976  19.319  -3.826  1.00  0.00           H  
ATOM   3981 2HB  LEU A 255      -1.761  19.419  -5.576  1.00  0.00           H  
ATOM   3982  HG  LEU A 255      -0.974  21.541  -3.549  1.00  0.00           H  
ATOM   3983 1HD1 LEU A 255       1.308  20.940  -4.224  1.00  0.00           H  
ATOM   3984 2HD1 LEU A 255       0.447  19.555  -3.512  1.00  0.00           H  
ATOM   3985 3HD1 LEU A 255       0.660  19.660  -5.276  1.00  0.00           H  
ATOM   3986 1HD2 LEU A 255       0.026  22.677  -5.503  1.00  0.00           H  
ATOM   3987 2HD2 LEU A 255      -0.640  21.422  -6.575  1.00  0.00           H  
ATOM   3988 3HD2 LEU A 255      -1.736  22.511  -5.692  1.00  0.00           H  
ATOM   3989  N   GLY A 256      -5.483  19.421  -4.399  1.00  0.00           N  
ATOM   3990  CA  GLY A 256      -6.554  18.459  -4.695  1.00  0.00           C  
ATOM   3991  C   GLY A 256      -6.081  17.037  -4.474  1.00  0.00           C  
ATOM   3992  O   GLY A 256      -6.509  16.112  -5.194  1.00  0.00           O  
ATOM   3993  H   GLY A 256      -5.574  20.028  -3.597  1.00  0.00           H  
ATOM   3994 1HA  GLY A 256      -7.415  18.666  -4.058  1.00  0.00           H  
ATOM   3995 2HA  GLY A 256      -6.881  18.585  -5.726  1.00  0.00           H  
ATOM   3996  N   LEU A 257      -5.217  16.786  -3.495  1.00  0.00           N  
ATOM   3997  CA  LEU A 257      -4.649  15.443  -3.298  1.00  0.00           C  
ATOM   3998  C   LEU A 257      -5.632  14.630  -2.447  1.00  0.00           C  
ATOM   3999  O   LEU A 257      -5.367  14.358  -1.258  1.00  0.00           O  
ATOM   4000  CB  LEU A 257      -3.280  15.518  -2.609  1.00  0.00           C  
ATOM   4001  CG  LEU A 257      -2.282  16.512  -3.218  1.00  0.00           C  
ATOM   4002  CD1 LEU A 257      -0.993  16.497  -2.408  1.00  0.00           C  
ATOM   4003  CD2 LEU A 257      -2.020  16.143  -4.670  1.00  0.00           C  
ATOM   4004  H   LEU A 257      -4.943  17.532  -2.873  1.00  0.00           H  
ATOM   4005  HA  LEU A 257      -4.516  14.977  -4.273  1.00  0.00           H  
ATOM   4006 1HB  LEU A 257      -3.430  15.796  -1.567  1.00  0.00           H  
ATOM   4007 2HB  LEU A 257      -2.822  14.529  -2.637  1.00  0.00           H  
ATOM   4008  HG  LEU A 257      -2.696  17.519  -3.168  1.00  0.00           H  
ATOM   4009 1HD1 LEU A 257      -0.284  17.204  -2.841  1.00  0.00           H  
ATOM   4010 2HD1 LEU A 257      -1.206  16.784  -1.378  1.00  0.00           H  
ATOM   4011 3HD1 LEU A 257      -0.564  15.496  -2.426  1.00  0.00           H  
ATOM   4012 1HD2 LEU A 257      -1.312  16.849  -5.103  1.00  0.00           H  
ATOM   4013 2HD2 LEU A 257      -1.605  15.136  -4.721  1.00  0.00           H  
ATOM   4014 3HD2 LEU A 257      -2.956  16.178  -5.229  1.00  0.00           H  
ATOM   4015  N   GLU A 258      -6.728  14.282  -3.089  1.00  0.00           N  
ATOM   4016  CA  GLU A 258      -7.862  13.622  -2.425  1.00  0.00           C  
ATOM   4017  C   GLU A 258      -7.348  12.273  -1.932  1.00  0.00           C  
ATOM   4018  O   GLU A 258      -7.658  11.896  -0.777  1.00  0.00           O  
ATOM   4019  CB  GLU A 258      -9.051  13.440  -3.372  1.00  0.00           C  
ATOM   4020  CG  GLU A 258      -9.757  14.735  -3.750  1.00  0.00           C  
ATOM   4021  CD  GLU A 258     -10.897  14.521  -4.706  1.00  0.00           C  
ATOM   4022  OE1 GLU A 258     -11.054  13.420  -5.177  1.00  0.00           O  
ATOM   4023  OE2 GLU A 258     -11.611  15.460  -4.967  1.00  0.00           O  
ATOM   4024  H   GLU A 258      -6.783  14.479  -4.078  1.00  0.00           H  
ATOM   4025  HA  GLU A 258      -8.188  14.247  -1.593  1.00  0.00           H  
ATOM   4026 1HB  GLU A 258      -8.714  12.962  -4.291  1.00  0.00           H  
ATOM   4027 2HB  GLU A 258      -9.786  12.780  -2.911  1.00  0.00           H  
ATOM   4028 1HG  GLU A 258     -10.142  15.204  -2.844  1.00  0.00           H  
ATOM   4029 2HG  GLU A 258      -9.034  15.413  -4.199  1.00  0.00           H  
ATOM   4030  N   GLU A 259      -6.554  11.608  -2.740  1.00  0.00           N  
ATOM   4031  CA  GLU A 259      -6.012  10.274  -2.412  1.00  0.00           C  
ATOM   4032  C   GLU A 259      -4.499  10.353  -2.521  1.00  0.00           C  
ATOM   4033  O   GLU A 259      -3.986  10.801  -3.549  1.00  0.00           O  
ATOM   4034  CB  GLU A 259      -6.560   9.195  -3.349  1.00  0.00           C  
ATOM   4035  CG  GLU A 259      -5.995   7.803  -3.101  1.00  0.00           C  
ATOM   4036  CD  GLU A 259      -6.519   6.779  -4.069  1.00  0.00           C  
ATOM   4037  OE1 GLU A 259      -5.825   6.464  -5.006  1.00  0.00           O  
ATOM   4038  OE2 GLU A 259      -7.616   6.311  -3.872  1.00  0.00           O  
ATOM   4039  H   GLU A 259      -6.307  12.036  -3.621  1.00  0.00           H  
ATOM   4040  HA  GLU A 259      -6.309  10.021  -1.394  1.00  0.00           H  
ATOM   4041 1HB  GLU A 259      -7.643   9.140  -3.246  1.00  0.00           H  
ATOM   4042 2HB  GLU A 259      -6.342   9.465  -4.382  1.00  0.00           H  
ATOM   4043 1HG  GLU A 259      -4.910   7.842  -3.184  1.00  0.00           H  
ATOM   4044 2HG  GLU A 259      -6.244   7.497  -2.086  1.00  0.00           H  
ATOM   4045  N   VAL A 260      -3.802   9.923  -1.464  1.00  0.00           N  
ATOM   4046  CA  VAL A 260      -2.324   9.963  -1.416  1.00  0.00           C  
ATOM   4047  C   VAL A 260      -1.784   8.616  -0.963  1.00  0.00           C  
ATOM   4048  O   VAL A 260      -2.482   7.813  -0.290  1.00  0.00           O  
ATOM   4049  CB  VAL A 260      -1.833  11.060  -0.452  1.00  0.00           C  
ATOM   4050  CG1 VAL A 260      -2.319  12.427  -0.909  1.00  0.00           C  
ATOM   4051  CG2 VAL A 260      -2.314  10.761   0.960  1.00  0.00           C  
ATOM   4052  H   VAL A 260      -4.310   9.557  -0.673  1.00  0.00           H  
ATOM   4053  HA  VAL A 260      -1.951  10.191  -2.415  1.00  0.00           H  
ATOM   4054  HB  VAL A 260      -0.744  11.084  -0.469  1.00  0.00           H  
ATOM   4055 1HG1 VAL A 260      -1.963  13.190  -0.217  1.00  0.00           H  
ATOM   4056 2HG1 VAL A 260      -1.934  12.635  -1.907  1.00  0.00           H  
ATOM   4057 3HG1 VAL A 260      -3.409  12.438  -0.930  1.00  0.00           H  
ATOM   4058 1HG2 VAL A 260      -1.962  11.540   1.636  1.00  0.00           H  
ATOM   4059 2HG2 VAL A 260      -3.403  10.731   0.975  1.00  0.00           H  
ATOM   4060 3HG2 VAL A 260      -1.920   9.797   1.282  1.00  0.00           H  
ATOM   4061  N   VAL A 261      -0.517   8.376  -1.270  1.00  0.00           N  
ATOM   4062  CA  VAL A 261       0.317   7.444  -0.518  1.00  0.00           C  
ATOM   4063  C   VAL A 261       1.396   8.272   0.192  1.00  0.00           C  
ATOM   4064  O   VAL A 261       1.884   9.223  -0.414  1.00  0.00           O  
ATOM   4065  CB  VAL A 261       0.965   6.399  -1.446  1.00  0.00           C  
ATOM   4066  CG1 VAL A 261       1.844   5.449  -0.646  1.00  0.00           C  
ATOM   4067  CG2 VAL A 261      -0.114   5.633  -2.196  1.00  0.00           C  
ATOM   4068  H   VAL A 261      -0.121   8.864  -2.060  1.00  0.00           H  
ATOM   4069  HA  VAL A 261      -0.312   6.918   0.202  1.00  0.00           H  
ATOM   4070  HB  VAL A 261       1.611   6.911  -2.159  1.00  0.00           H  
ATOM   4071 1HG1 VAL A 261       2.294   4.717  -1.318  1.00  0.00           H  
ATOM   4072 2HG1 VAL A 261       2.631   6.014  -0.147  1.00  0.00           H  
ATOM   4073 3HG1 VAL A 261       1.238   4.932   0.098  1.00  0.00           H  
ATOM   4074 1HG2 VAL A 261       0.351   4.897  -2.850  1.00  0.00           H  
ATOM   4075 2HG2 VAL A 261      -0.764   5.126  -1.482  1.00  0.00           H  
ATOM   4076 3HG2 VAL A 261      -0.705   6.328  -2.793  1.00  0.00           H  
ATOM   4077  N   LEU A 262       1.662   8.021   1.448  1.00  0.00           N  
ATOM   4078  CA  LEU A 262       2.627   8.828   2.234  1.00  0.00           C  
ATOM   4079  C   LEU A 262       3.995   8.156   2.245  1.00  0.00           C  
ATOM   4080  O   LEU A 262       4.081   6.940   2.466  1.00  0.00           O  
ATOM   4081  CB  LEU A 262       2.136   9.014   3.675  1.00  0.00           C  
ATOM   4082  CG  LEU A 262       0.773   9.701   3.830  1.00  0.00           C  
ATOM   4083  CD1 LEU A 262       0.412   9.788   5.306  1.00  0.00           C  
ATOM   4084  CD2 LEU A 262       0.827  11.084   3.198  1.00  0.00           C  
ATOM   4085  H   LEU A 262       1.190   7.247   1.894  1.00  0.00           H  
ATOM   4086  HA  LEU A 262       2.716   9.809   1.770  1.00  0.00           H  
ATOM   4087 1HB  LEU A 262       2.069   8.036   4.149  1.00  0.00           H  
ATOM   4088 2HB  LEU A 262       2.870   9.609   4.219  1.00  0.00           H  
ATOM   4089  HG  LEU A 262       0.007   9.105   3.333  1.00  0.00           H  
ATOM   4090 1HD1 LEU A 262      -0.557  10.276   5.416  1.00  0.00           H  
ATOM   4091 2HD1 LEU A 262       0.361   8.784   5.728  1.00  0.00           H  
ATOM   4092 3HD1 LEU A 262       1.170  10.365   5.833  1.00  0.00           H  
ATOM   4093 1HD2 LEU A 262      -0.142  11.572   3.307  1.00  0.00           H  
ATOM   4094 2HD2 LEU A 262       1.592  11.682   3.695  1.00  0.00           H  
ATOM   4095 3HD2 LEU A 262       1.070  10.992   2.139  1.00  0.00           H  
ATOM   4096  N   VAL A 263       5.035   8.962   2.081  1.00  0.00           N  
ATOM   4097  CA  VAL A 263       6.437   8.528   2.262  1.00  0.00           C  
ATOM   4098  C   VAL A 263       7.005   9.551   3.253  1.00  0.00           C  
ATOM   4099  O   VAL A 263       7.114  10.730   2.878  1.00  0.00           O  
ATOM   4100  CB  VAL A 263       7.232   8.535   0.943  1.00  0.00           C  
ATOM   4101  CG1 VAL A 263       8.655   8.052   1.177  1.00  0.00           C  
ATOM   4102  CG2 VAL A 263       6.530   7.665  -0.088  1.00  0.00           C  
ATOM   4103  H   VAL A 263       4.846   9.919   1.819  1.00  0.00           H  
ATOM   4104  HA  VAL A 263       6.437   7.506   2.644  1.00  0.00           H  
ATOM   4105  HB  VAL A 263       7.296   9.558   0.574  1.00  0.00           H  
ATOM   4106 1HG1 VAL A 263       9.203   8.063   0.234  1.00  0.00           H  
ATOM   4107 2HG1 VAL A 263       9.150   8.710   1.891  1.00  0.00           H  
ATOM   4108 3HG1 VAL A 263       8.635   7.036   1.572  1.00  0.00           H  
ATOM   4109 1HG2 VAL A 263       7.097   7.675  -1.019  1.00  0.00           H  
ATOM   4110 2HG2 VAL A 263       6.460   6.643   0.284  1.00  0.00           H  
ATOM   4111 3HG2 VAL A 263       5.528   8.054  -0.271  1.00  0.00           H  
ATOM   4112  N   ILE A 264       7.319   9.122   4.463  1.00  0.00           N  
ATOM   4113  CA  ILE A 264       7.566  10.101   5.551  1.00  0.00           C  
ATOM   4114  C   ILE A 264       8.824   9.747   6.326  1.00  0.00           C  
ATOM   4115  O   ILE A 264       9.195   8.569   6.507  1.00  0.00           O  
ATOM   4116  CB  ILE A 264       6.376  10.169   6.526  1.00  0.00           C  
ATOM   4117  CG1 ILE A 264       6.077   8.782   7.101  1.00  0.00           C  
ATOM   4118  CG2 ILE A 264       5.149  10.736   5.828  1.00  0.00           C  
ATOM   4119  CD1 ILE A 264       4.871   8.746   8.012  1.00  0.00           C  
ATOM   4120  H   ILE A 264       7.395   8.135   4.664  1.00  0.00           H  
ATOM   4121  HA  ILE A 264       7.698  11.086   5.106  1.00  0.00           H  
ATOM   4122  HB  ILE A 264       6.632  10.811   7.368  1.00  0.00           H  
ATOM   4123 1HG1 ILE A 264       5.909   8.079   6.286  1.00  0.00           H  
ATOM   4124 2HG1 ILE A 264       6.940   8.428   7.665  1.00  0.00           H  
ATOM   4125 1HG2 ILE A 264       4.317  10.776   6.531  1.00  0.00           H  
ATOM   4126 2HG2 ILE A 264       5.367  11.740   5.466  1.00  0.00           H  
ATOM   4127 3HG2 ILE A 264       4.881  10.097   4.986  1.00  0.00           H  
ATOM   4128 1HD1 ILE A 264       4.723   7.731   8.380  1.00  0.00           H  
ATOM   4129 2HD1 ILE A 264       5.032   9.418   8.856  1.00  0.00           H  
ATOM   4130 3HD1 ILE A 264       3.988   9.063   7.459  1.00  0.00           H  
ATOM   4131  N   HIS A 265       9.442  10.775   6.887  1.00  0.00           N  
ATOM   4132  CA  HIS A 265      10.788  10.684   7.499  1.00  0.00           C  
ATOM   4133  C   HIS A 265      10.884  11.648   8.676  1.00  0.00           C  
ATOM   4134  O   HIS A 265      10.658  12.837   8.486  1.00  0.00           O  
ATOM   4135  CB  HIS A 265      11.888  10.999   6.481  1.00  0.00           C  
ATOM   4136  CG  HIS A 265      13.267  10.669   6.964  1.00  0.00           C  
ATOM   4137  ND1 HIS A 265      14.400  10.958   6.232  1.00  0.00           N  
ATOM   4138  CD2 HIS A 265      13.694  10.076   8.102  1.00  0.00           C  
ATOM   4139  CE1 HIS A 265      15.466  10.556   6.902  1.00  0.00           C  
ATOM   4140  NE2 HIS A 265      15.065  10.017   8.039  1.00  0.00           N  
ATOM   4141  H   HIS A 265       8.959  11.662   6.891  1.00  0.00           H  
ATOM   4142  HA  HIS A 265      10.954   9.670   7.863  1.00  0.00           H  
ATOM   4143 1HB  HIS A 265      11.706  10.440   5.562  1.00  0.00           H  
ATOM   4144 2HB  HIS A 265      11.859  12.059   6.230  1.00  0.00           H  
ATOM   4145  HD2 HIS A 265      13.068   9.711   8.917  1.00  0.00           H  
ATOM   4146  HE1 HIS A 265      16.500  10.653   6.572  1.00  0.00           H  
ATOM   4147  HE2 HIS A 265      15.664   9.625   8.751  1.00  0.00           H  
ATOM   4148  N   ASP A 266      11.255  11.150   9.857  1.00  0.00           N  
ATOM   4149  CA  ASP A 266      11.611  12.054  10.978  1.00  0.00           C  
ATOM   4150  C   ASP A 266      10.477  13.071  11.126  1.00  0.00           C  
ATOM   4151  O   ASP A 266       9.301  12.662  11.115  1.00  0.00           O  
ATOM   4152  CB  ASP A 266      12.941  12.769  10.730  1.00  0.00           C  
ATOM   4153  CG  ASP A 266      13.391  13.610  11.917  1.00  0.00           C  
ATOM   4154  OD1 ASP A 266      13.695  13.044  12.940  1.00  0.00           O  
ATOM   4155  OD2 ASP A 266      13.427  14.811  11.790  1.00  0.00           O  
ATOM   4156  H   ASP A 266      11.296  10.151   9.999  1.00  0.00           H  
ATOM   4157  HA  ASP A 266      11.713  11.456  11.884  1.00  0.00           H  
ATOM   4158 1HB  ASP A 266      13.715  12.034  10.510  1.00  0.00           H  
ATOM   4159 2HB  ASP A 266      12.849  13.418   9.859  1.00  0.00           H  
ATOM   4160  N   TRP A 267      10.788  14.367  11.149  1.00  0.00           N  
ATOM   4161  CA  TRP A 267       9.714  15.332  11.481  1.00  0.00           C  
ATOM   4162  C   TRP A 267       8.508  15.195  10.549  1.00  0.00           C  
ATOM   4163  O   TRP A 267       7.391  15.192  11.006  1.00  0.00           O  
ATOM   4164  CB  TRP A 267      10.243  16.766  11.406  1.00  0.00           C  
ATOM   4165  CG  TRP A 267       9.264  17.791  11.895  1.00  0.00           C  
ATOM   4166  CD1 TRP A 267       8.802  18.871  11.204  1.00  0.00           C  
ATOM   4167  CD2 TRP A 267       8.619  17.837  13.190  1.00  0.00           C  
ATOM   4168  NE1 TRP A 267       7.919  19.584  11.976  1.00  0.00           N  
ATOM   4169  CE2 TRP A 267       7.793  18.965  13.194  1.00  0.00           C  
ATOM   4170  CE3 TRP A 267       8.674  17.024  14.329  1.00  0.00           C  
ATOM   4171  CZ2 TRP A 267       7.025  19.308  14.295  1.00  0.00           C  
ATOM   4172  CZ3 TRP A 267       7.902  17.367  15.433  1.00  0.00           C  
ATOM   4173  CH2 TRP A 267       7.099  18.479  15.415  1.00  0.00           C  
ATOM   4174  H   TRP A 267      11.715  14.715  10.950  1.00  0.00           H  
ATOM   4175  HA  TRP A 267       9.376  15.137  12.498  1.00  0.00           H  
ATOM   4176 1HB  TRP A 267      11.152  16.849  12.002  1.00  0.00           H  
ATOM   4177 2HB  TRP A 267      10.503  17.005  10.376  1.00  0.00           H  
ATOM   4178  HD1 TRP A 267       9.092  19.130  10.187  1.00  0.00           H  
ATOM   4179  HE1 TRP A 267       7.439  20.427  11.695  1.00  0.00           H  
ATOM   4180  HE3 TRP A 267       9.308  16.139  14.347  1.00  0.00           H  
ATOM   4181  HZ2 TRP A 267       6.380  20.187  14.301  1.00  0.00           H  
ATOM   4182  HZ3 TRP A 267       7.952  16.730  16.316  1.00  0.00           H  
ATOM   4183  HH2 TRP A 267       6.506  18.719  16.299  1.00  0.00           H  
ATOM   4184  N   GLY A 268       8.723  14.995   9.242  1.00  0.00           N  
ATOM   4185  CA  GLY A 268       7.629  14.822   8.300  1.00  0.00           C  
ATOM   4186  C   GLY A 268       6.676  13.707   8.734  1.00  0.00           C  
ATOM   4187  O   GLY A 268       5.520  13.690   8.327  1.00  0.00           O  
ATOM   4188  H   GLY A 268       9.673  14.966   8.903  1.00  0.00           H  
ATOM   4189 1HA  GLY A 268       7.075  15.756   8.210  1.00  0.00           H  
ATOM   4190 2HA  GLY A 268       8.031  14.590   7.315  1.00  0.00           H  
ATOM   4191  N   SER A 269       7.187  12.733   9.491  1.00  0.00           N  
ATOM   4192  CA  SER A 269       6.357  11.609   9.930  1.00  0.00           C  
ATOM   4193  C   SER A 269       5.469  12.068  11.083  1.00  0.00           C  
ATOM   4194  O   SER A 269       4.386  11.479  11.251  1.00  0.00           O  
ATOM   4195  CB  SER A 269       7.221  10.440  10.364  1.00  0.00           C  
ATOM   4196  OG  SER A 269       7.897  10.730  11.556  1.00  0.00           O  
ATOM   4197  H   SER A 269       8.157  12.767   9.768  1.00  0.00           H  
ATOM   4198  HA  SER A 269       5.737  11.288   9.092  1.00  0.00           H  
ATOM   4199 1HB  SER A 269       6.596   9.558  10.502  1.00  0.00           H  
ATOM   4200 2HB  SER A 269       7.942  10.210   9.580  1.00  0.00           H  
ATOM   4201  HG  SER A 269       8.230  11.626  11.460  1.00  0.00           H  
ATOM   4202  N   ALA A 270       5.894  13.015  11.910  1.00  0.00           N  
ATOM   4203  CA  ALA A 270       4.999  13.556  12.959  1.00  0.00           C  
ATOM   4204  C   ALA A 270       3.796  14.168  12.278  1.00  0.00           C  
ATOM   4205  O   ALA A 270       2.705  14.126  12.832  1.00  0.00           O  
ATOM   4206  CB  ALA A 270       5.731  14.490  13.858  1.00  0.00           C  
ATOM   4207  H   ALA A 270       6.834  13.375  11.832  1.00  0.00           H  
ATOM   4208  HA  ALA A 270       4.686  12.730  13.598  1.00  0.00           H  
ATOM   4209 1HB  ALA A 270       5.050  14.873  14.618  1.00  0.00           H  
ATOM   4210 2HB  ALA A 270       6.553  13.961  14.340  1.00  0.00           H  
ATOM   4211 3HB  ALA A 270       6.127  15.321  13.275  1.00  0.00           H  
ATOM   4212  N   LEU A 271       3.997  14.777  11.117  1.00  0.00           N  
ATOM   4213  CA  LEU A 271       2.828  15.360  10.437  1.00  0.00           C  
ATOM   4214  C   LEU A 271       2.067  14.313   9.627  1.00  0.00           C  
ATOM   4215  O   LEU A 271       0.825  14.316   9.625  1.00  0.00           O  
ATOM   4216  CB  LEU A 271       3.268  16.501   9.512  1.00  0.00           C  
ATOM   4217  CG  LEU A 271       4.057  17.634  10.181  1.00  0.00           C  
ATOM   4218  CD1 LEU A 271       4.652  18.540   9.112  1.00  0.00           C  
ATOM   4219  CD2 LEU A 271       3.137  18.414  11.108  1.00  0.00           C  
ATOM   4220  H   LEU A 271       4.908  14.857  10.686  1.00  0.00           H  
ATOM   4221  HA  LEU A 271       2.153  15.761  11.192  1.00  0.00           H  
ATOM   4222 1HB  LEU A 271       3.891  16.087   8.721  1.00  0.00           H  
ATOM   4223 2HB  LEU A 271       2.381  16.940   9.055  1.00  0.00           H  
ATOM   4224  HG  LEU A 271       4.880  17.213  10.758  1.00  0.00           H  
ATOM   4225 1HD1 LEU A 271       5.212  19.345   9.587  1.00  0.00           H  
ATOM   4226 2HD1 LEU A 271       5.320  17.960   8.475  1.00  0.00           H  
ATOM   4227 3HD1 LEU A 271       3.851  18.964   8.507  1.00  0.00           H  
ATOM   4228 1HD2 LEU A 271       3.697  19.219  11.585  1.00  0.00           H  
ATOM   4229 2HD2 LEU A 271       2.313  18.837  10.533  1.00  0.00           H  
ATOM   4230 3HD2 LEU A 271       2.739  17.747  11.873  1.00  0.00           H  
ATOM   4231  N   GLY A 272       2.778  13.510   8.862  1.00  0.00           N  
ATOM   4232  CA  GLY A 272       2.101  12.560   7.993  1.00  0.00           C  
ATOM   4233  C   GLY A 272       1.280  11.573   8.799  1.00  0.00           C  
ATOM   4234  O   GLY A 272       0.130  11.310   8.427  1.00  0.00           O  
ATOM   4235  H   GLY A 272       3.788  13.540   8.865  1.00  0.00           H  
ATOM   4236 1HA  GLY A 272       1.454  13.097   7.299  1.00  0.00           H  
ATOM   4237 2HA  GLY A 272       2.838  12.024   7.396  1.00  0.00           H  
ATOM   4238  N   PHE A 273       1.869  10.941   9.794  1.00  0.00           N  
ATOM   4239  CA  PHE A 273       1.101   9.947  10.603  1.00  0.00           C  
ATOM   4240  C   PHE A 273      -0.147  10.587  11.235  1.00  0.00           C  
ATOM   4241  O   PHE A 273      -1.218   9.945  11.291  1.00  0.00           O  
ATOM   4242  CB  PHE A 273       1.978   9.352  11.705  1.00  0.00           C  
ATOM   4243  CG  PHE A 273       2.827   8.200  11.249  1.00  0.00           C  
ATOM   4244  CD1 PHE A 273       2.337   7.277  10.337  1.00  0.00           C  
ATOM   4245  CD2 PHE A 273       4.117   8.036  11.730  1.00  0.00           C  
ATOM   4246  CE1 PHE A 273       3.117   6.217   9.916  1.00  0.00           C  
ATOM   4247  CE2 PHE A 273       4.900   6.978  11.311  1.00  0.00           C  
ATOM   4248  CZ  PHE A 273       4.398   6.067  10.402  1.00  0.00           C  
ATOM   4249  H   PHE A 273       2.838  11.115  10.021  1.00  0.00           H  
ATOM   4250  HA  PHE A 273       0.777   9.140   9.944  1.00  0.00           H  
ATOM   4251 1HB  PHE A 273       2.637  10.124  12.102  1.00  0.00           H  
ATOM   4252 2HB  PHE A 273       1.348   9.007  12.524  1.00  0.00           H  
ATOM   4253  HD1 PHE A 273       1.324   7.396   9.951  1.00  0.00           H  
ATOM   4254  HD2 PHE A 273       4.513   8.756  12.448  1.00  0.00           H  
ATOM   4255  HE1 PHE A 273       2.719   5.499   9.199  1.00  0.00           H  
ATOM   4256  HE2 PHE A 273       5.912   6.861  11.696  1.00  0.00           H  
ATOM   4257  HZ  PHE A 273       5.014   5.232  10.072  1.00  0.00           H  
ATOM   4258  N   HIS A 274      -0.047  11.823  11.726  1.00  0.00           N  
ATOM   4259  CA  HIS A 274      -1.215  12.511  12.330  1.00  0.00           C  
ATOM   4260  C   HIS A 274      -2.307  12.709  11.258  1.00  0.00           C  
ATOM   4261  O   HIS A 274      -3.476  12.402  11.487  1.00  0.00           O  
ATOM   4262  CB  HIS A 274      -0.817  13.863  12.929  1.00  0.00           C  
ATOM   4263  CG  HIS A 274      -1.904  14.512  13.728  1.00  0.00           C  
ATOM   4264  ND1 HIS A 274      -2.410  13.956  14.884  1.00  0.00           N  
ATOM   4265  CD2 HIS A 274      -2.583  15.667  13.537  1.00  0.00           C  
ATOM   4266  CE1 HIS A 274      -3.354  14.744  15.371  1.00  0.00           C  
ATOM   4267  NE2 HIS A 274      -3.478  15.788  14.572  1.00  0.00           N  
ATOM   4268  H   HIS A 274       0.841  12.303  11.688  1.00  0.00           H  
ATOM   4269  HA  HIS A 274      -1.622  11.898  13.135  1.00  0.00           H  
ATOM   4270 1HB  HIS A 274       0.051  13.733  13.577  1.00  0.00           H  
ATOM   4271 2HB  HIS A 274      -0.528  14.545  12.129  1.00  0.00           H  
ATOM   4272  HD1 HIS A 274      -2.071  13.134  15.343  1.00  0.00           H  
ATOM   4273  HD2 HIS A 274      -2.533  16.437  12.766  1.00  0.00           H  
ATOM   4274  HE1 HIS A 274      -3.879  14.479  16.288  1.00  0.00           H  
ATOM   4275  N   TRP A 275      -1.925  13.127  10.048  1.00  0.00           N  
ATOM   4276  CA  TRP A 275      -2.921  13.294   8.972  1.00  0.00           C  
ATOM   4277  C   TRP A 275      -3.569  11.954   8.650  1.00  0.00           C  
ATOM   4278  O   TRP A 275      -4.812  11.884   8.536  1.00  0.00           O  
ATOM   4279  CB  TRP A 275      -2.274  13.870   7.711  1.00  0.00           C  
ATOM   4280  CG  TRP A 275      -3.267  14.353   6.697  1.00  0.00           C  
ATOM   4281  CD1 TRP A 275      -3.898  15.561   6.686  1.00  0.00           C  
ATOM   4282  CD2 TRP A 275      -3.748  13.638   5.533  1.00  0.00           C  
ATOM   4283  NE1 TRP A 275      -4.737  15.646   5.602  1.00  0.00           N  
ATOM   4284  CE2 TRP A 275      -4.657  14.479   4.885  1.00  0.00           C  
ATOM   4285  CE3 TRP A 275      -3.484  12.371   4.998  1.00  0.00           C  
ATOM   4286  CZ2 TRP A 275      -5.310  14.097   3.724  1.00  0.00           C  
ATOM   4287  CZ3 TRP A 275      -4.139  11.989   3.833  1.00  0.00           C  
ATOM   4288  CH2 TRP A 275      -5.027  12.830   3.212  1.00  0.00           C  
ATOM   4289  H   TRP A 275      -0.954  13.331   9.857  1.00  0.00           H  
ATOM   4290  HA  TRP A 275      -3.686  13.991   9.314  1.00  0.00           H  
ATOM   4291 1HB  TRP A 275      -1.627  14.704   7.982  1.00  0.00           H  
ATOM   4292 2HB  TRP A 275      -1.650  13.109   7.243  1.00  0.00           H  
ATOM   4293  HD1 TRP A 275      -3.758  16.344   7.429  1.00  0.00           H  
ATOM   4294  HE1 TRP A 275      -5.319  16.438   5.370  1.00  0.00           H  
ATOM   4295  HE3 TRP A 275      -2.777  11.700   5.485  1.00  0.00           H  
ATOM   4296  HZ2 TRP A 275      -6.020  14.751   3.216  1.00  0.00           H  
ATOM   4297  HZ3 TRP A 275      -3.928  11.001   3.423  1.00  0.00           H  
ATOM   4298  HH2 TRP A 275      -5.523  12.499   2.300  1.00  0.00           H  
ATOM   4299  N   ALA A 276      -2.765  10.909   8.518  1.00  0.00           N  
ATOM   4300  CA  ALA A 276      -3.274   9.552   8.168  1.00  0.00           C  
ATOM   4301  C   ALA A 276      -4.274   9.080   9.242  1.00  0.00           C  
ATOM   4302  O   ALA A 276      -5.313   8.474   8.905  1.00  0.00           O  
ATOM   4303  CB  ALA A 276      -2.110   8.623   7.972  1.00  0.00           C  
ATOM   4304  H   ALA A 276      -1.774  11.041   8.661  1.00  0.00           H  
ATOM   4305  HA  ALA A 276      -3.790   9.621   7.210  1.00  0.00           H  
ATOM   4306 1HB  ALA A 276      -2.475   7.629   7.714  1.00  0.00           H  
ATOM   4307 2HB  ALA A 276      -1.478   8.997   7.165  1.00  0.00           H  
ATOM   4308 3HB  ALA A 276      -1.529   8.570   8.892  1.00  0.00           H  
ATOM   4309  N   LYS A 277      -3.993   9.362  10.511  1.00  0.00           N  
ATOM   4310  CA  LYS A 277      -4.911   8.954  11.604  1.00  0.00           C  
ATOM   4311  C   LYS A 277      -6.258   9.661  11.439  1.00  0.00           C  
ATOM   4312  O   LYS A 277      -7.326   9.055  11.726  1.00  0.00           O  
ATOM   4313  CB  LYS A 277      -4.313   9.271  12.976  1.00  0.00           C  
ATOM   4314  CG  LYS A 277      -5.098   8.704  14.151  1.00  0.00           C  
ATOM   4315  CD  LYS A 277      -6.106   9.714  14.681  1.00  0.00           C  
ATOM   4316  CE  LYS A 277      -6.980   9.106  15.768  1.00  0.00           C  
ATOM   4317  NZ  LYS A 277      -7.933  10.098  16.335  1.00  0.00           N  
ATOM   4318  H   LYS A 277      -3.146   9.862  10.741  1.00  0.00           H  
ATOM   4319  HA  LYS A 277      -5.068   7.877  11.540  1.00  0.00           H  
ATOM   4320 1HB  LYS A 277      -3.298   8.876  13.030  1.00  0.00           H  
ATOM   4321 2HB  LYS A 277      -4.251  10.352  13.105  1.00  0.00           H  
ATOM   4322 1HG  LYS A 277      -5.630   7.806  13.834  1.00  0.00           H  
ATOM   4323 2HG  LYS A 277      -4.411   8.434  14.952  1.00  0.00           H  
ATOM   4324 1HD  LYS A 277      -5.576  10.575  15.091  1.00  0.00           H  
ATOM   4325 2HD  LYS A 277      -6.742  10.055  13.865  1.00  0.00           H  
ATOM   4326 1HE  LYS A 277      -7.545   8.272  15.355  1.00  0.00           H  
ATOM   4327 2HE  LYS A 277      -6.350   8.727  16.572  1.00  0.00           H  
ATOM   4328 1HZ  LYS A 277      -8.493   9.657  17.051  1.00  0.00           H  
ATOM   4329 2HZ  LYS A 277      -7.418  10.869  16.737  1.00  0.00           H  
ATOM   4330 3HZ  LYS A 277      -8.536  10.443  15.602  1.00  0.00           H  
ATOM   4331  N   ARG A 278      -6.230  10.924  11.001  1.00  0.00           N  
ATOM   4332  CA  ARG A 278      -7.463  11.745  10.855  1.00  0.00           C  
ATOM   4333  C   ARG A 278      -8.245  11.344   9.606  1.00  0.00           C  
ATOM   4334  O   ARG A 278      -9.482  11.450   9.646  1.00  0.00           O  
ATOM   4335  CB  ARG A 278      -7.102  13.230  10.832  1.00  0.00           C  
ATOM   4336  CG  ARG A 278      -6.607  13.731  12.183  1.00  0.00           C  
ATOM   4337  CD  ARG A 278      -6.221  15.182  12.178  1.00  0.00           C  
ATOM   4338  NE  ARG A 278      -5.045  15.477  11.373  1.00  0.00           N  
ATOM   4339  CZ  ARG A 278      -4.834  16.592  10.656  1.00  0.00           C  
ATOM   4340  NH1 ARG A 278      -5.728  17.568  10.640  1.00  0.00           N  
ATOM   4341  NH2 ARG A 278      -3.727  16.692   9.898  1.00  0.00           N  
ATOM   4342  H   ARG A 278      -5.336  11.332  10.763  1.00  0.00           H  
ATOM   4343  HA  ARG A 278      -8.092  11.583  11.731  1.00  0.00           H  
ATOM   4344 1HB  ARG A 278      -6.329  13.405  10.087  1.00  0.00           H  
ATOM   4345 2HB  ARG A 278      -7.976  13.813  10.540  1.00  0.00           H  
ATOM   4346 1HG  ARG A 278      -7.392  13.604  12.928  1.00  0.00           H  
ATOM   4347 2HG  ARG A 278      -5.727  13.160  12.482  1.00  0.00           H  
ATOM   4348 1HD  ARG A 278      -7.042  15.776  11.778  1.00  0.00           H  
ATOM   4349 2HD  ARG A 278      -6.002  15.504  13.196  1.00  0.00           H  
ATOM   4350  HE  ARG A 278      -4.310  14.782  11.342  1.00  0.00           H  
ATOM   4351 1HH1 ARG A 278      -6.583  17.479  11.172  1.00  0.00           H  
ATOM   4352 2HH1 ARG A 278      -5.557  18.402  10.097  1.00  0.00           H  
ATOM   4353 1HH2 ARG A 278      -3.063  15.930   9.872  1.00  0.00           H  
ATOM   4354 2HH2 ARG A 278      -3.561  17.527   9.357  1.00  0.00           H  
ATOM   4355  N   ASN A 279      -7.578  10.866   8.555  1.00  0.00           N  
ATOM   4356  CA  ASN A 279      -8.211  10.507   7.265  1.00  0.00           C  
ATOM   4357  C   ASN A 279      -7.684   9.168   6.786  1.00  0.00           C  
ATOM   4358  O   ASN A 279      -6.994   9.050   5.757  1.00  0.00           O  
ATOM   4359  CB  ASN A 279      -7.974  11.577   6.216  1.00  0.00           C  
ATOM   4360  CG  ASN A 279      -8.536  12.913   6.616  1.00  0.00           C  
ATOM   4361  OD1 ASN A 279      -9.731  13.176   6.438  1.00  0.00           O  
ATOM   4362  ND2 ASN A 279      -7.697  13.762   7.152  1.00  0.00           N  
ATOM   4363  H   ASN A 279      -6.581  10.746   8.664  1.00  0.00           H  
ATOM   4364  HA  ASN A 279      -9.287  10.415   7.422  1.00  0.00           H  
ATOM   4365 1HB  ASN A 279      -6.903  11.684   6.040  1.00  0.00           H  
ATOM   4366 2HB  ASN A 279      -8.431  11.271   5.274  1.00  0.00           H  
ATOM   4367 1HD2 ASN A 279      -8.015  14.667   7.437  1.00  0.00           H  
ATOM   4368 2HD2 ASN A 279      -6.739  13.507   7.276  1.00  0.00           H  
ATOM   4369  N   PRO A 280      -7.951   8.087   7.554  1.00  0.00           N  
ATOM   4370  CA  PRO A 280      -7.496   6.759   7.141  1.00  0.00           C  
ATOM   4371  C   PRO A 280      -7.933   6.407   5.721  1.00  0.00           C  
ATOM   4372  O   PRO A 280      -7.162   5.774   4.989  1.00  0.00           O  
ATOM   4373  CB  PRO A 280      -8.160   5.840   8.172  1.00  0.00           C  
ATOM   4374  CG  PRO A 280      -8.306   6.696   9.383  1.00  0.00           C  
ATOM   4375  CD  PRO A 280      -8.688   8.048   8.842  1.00  0.00           C  
ATOM   4376  HA  PRO A 280      -6.400   6.712   7.215  1.00  0.00           H  
ATOM   4377 1HB  PRO A 280      -9.124   5.477   7.787  1.00  0.00           H  
ATOM   4378 2HB  PRO A 280      -7.530   4.956   8.348  1.00  0.00           H  
ATOM   4379 1HG  PRO A 280      -9.071   6.277  10.054  1.00  0.00           H  
ATOM   4380 2HG  PRO A 280      -7.364   6.718   9.950  1.00  0.00           H  
ATOM   4381 1HD  PRO A 280      -9.777   8.091   8.695  1.00  0.00           H  
ATOM   4382 2HD  PRO A 280      -8.360   8.830   9.543  1.00  0.00           H  
ATOM   4383  N   GLU A 281      -9.120   6.868   5.290  1.00  0.00           N  
ATOM   4384  CA  GLU A 281      -9.700   6.476   3.984  1.00  0.00           C  
ATOM   4385  C   GLU A 281      -8.903   7.059   2.818  1.00  0.00           C  
ATOM   4386  O   GLU A 281      -8.946   6.489   1.711  1.00  0.00           O  
ATOM   4387  CB  GLU A 281     -11.157   6.932   3.884  1.00  0.00           C  
ATOM   4388  CG  GLU A 281     -12.104   6.227   4.846  1.00  0.00           C  
ATOM   4389  CD  GLU A 281     -13.525   6.702   4.721  1.00  0.00           C  
ATOM   4390  OE1 GLU A 281     -13.766   7.603   3.954  1.00  0.00           O  
ATOM   4391  OE2 GLU A 281     -14.371   6.163   5.396  1.00  0.00           O  
ATOM   4392  H   GLU A 281      -9.631   7.506   5.884  1.00  0.00           H  
ATOM   4393  HA  GLU A 281      -9.669   5.389   3.904  1.00  0.00           H  
ATOM   4394 1HB  GLU A 281     -11.218   8.002   4.081  1.00  0.00           H  
ATOM   4395 2HB  GLU A 281     -11.524   6.763   2.871  1.00  0.00           H  
ATOM   4396 1HG  GLU A 281     -12.073   5.155   4.649  1.00  0.00           H  
ATOM   4397 2HG  GLU A 281     -11.759   6.392   5.866  1.00  0.00           H  
ATOM   4398  N   ARG A 282      -8.146   8.123   3.044  1.00  0.00           N  
ATOM   4399  CA  ARG A 282      -7.412   8.834   1.988  1.00  0.00           C  
ATOM   4400  C   ARG A 282      -5.950   8.376   1.939  1.00  0.00           C  
ATOM   4401  O   ARG A 282      -5.230   8.985   1.181  1.00  0.00           O  
ATOM   4402  CB  ARG A 282      -7.515  10.338   2.224  1.00  0.00           C  
ATOM   4403  CG  ARG A 282      -8.935  10.851   2.035  1.00  0.00           C  
ATOM   4404  CD  ARG A 282      -9.089  12.293   2.408  1.00  0.00           C  
ATOM   4405  NE  ARG A 282      -8.279  13.168   1.561  1.00  0.00           N  
ATOM   4406  CZ  ARG A 282      -8.207  14.475   1.701  1.00  0.00           C  
ATOM   4407  NH1 ARG A 282      -8.855  15.096   2.681  1.00  0.00           N  
ATOM   4408  NH2 ARG A 282      -7.489  15.169   0.838  1.00  0.00           N  
ATOM   4409  H   ARG A 282      -8.078   8.452   3.997  1.00  0.00           H  
ATOM   4410  HA  ARG A 282      -7.882   8.610   1.030  1.00  0.00           H  
ATOM   4411 1HB  ARG A 282      -7.185  10.570   3.236  1.00  0.00           H  
ATOM   4412 2HB  ARG A 282      -6.852  10.862   1.535  1.00  0.00           H  
ATOM   4413 1HG  ARG A 282      -9.223  10.748   0.989  1.00  0.00           H  
ATOM   4414 2HG  ARG A 282      -9.617  10.272   2.657  1.00  0.00           H  
ATOM   4415 1HD  ARG A 282     -10.133  12.587   2.301  1.00  0.00           H  
ATOM   4416 2HD  ARG A 282      -8.778  12.435   3.442  1.00  0.00           H  
ATOM   4417  HE  ARG A 282      -7.740  12.738   0.821  1.00  0.00           H  
ATOM   4418 1HH1 ARG A 282      -9.414  14.564   3.333  1.00  0.00           H  
ATOM   4419 2HH1 ARG A 282      -8.789  16.100   2.774  1.00  0.00           H  
ATOM   4420 1HH2 ARG A 282      -7.006  14.696   0.085  1.00  0.00           H  
ATOM   4421 2HH2 ARG A 282      -7.422  16.171   0.928  1.00  0.00           H  
ATOM   4422  N   VAL A 283      -5.533   7.393   2.726  1.00  0.00           N  
ATOM   4423  CA  VAL A 283      -4.117   6.943   2.633  1.00  0.00           C  
ATOM   4424  C   VAL A 283      -4.132   5.474   2.258  1.00  0.00           C  
ATOM   4425  O   VAL A 283      -4.640   4.630   3.063  1.00  0.00           O  
ATOM   4426  CB  VAL A 283      -3.366   7.133   3.964  1.00  0.00           C  
ATOM   4427  CG1 VAL A 283      -1.939   6.619   3.849  1.00  0.00           C  
ATOM   4428  CG2 VAL A 283      -3.379   8.602   4.361  1.00  0.00           C  
ATOM   4429  H   VAL A 283      -6.150   6.942   3.386  1.00  0.00           H  
ATOM   4430  HA  VAL A 283      -3.613   7.543   1.874  1.00  0.00           H  
ATOM   4431  HB  VAL A 283      -3.859   6.543   4.737  1.00  0.00           H  
ATOM   4432 1HG1 VAL A 283      -1.423   6.761   4.799  1.00  0.00           H  
ATOM   4433 2HG1 VAL A 283      -1.954   5.558   3.600  1.00  0.00           H  
ATOM   4434 3HG1 VAL A 283      -1.416   7.169   3.067  1.00  0.00           H  
ATOM   4435 1HG2 VAL A 283      -2.847   8.729   5.304  1.00  0.00           H  
ATOM   4436 2HG2 VAL A 283      -2.891   9.193   3.586  1.00  0.00           H  
ATOM   4437 3HG2 VAL A 283      -4.410   8.938   4.478  1.00  0.00           H  
ATOM   4438  N   LYS A 284      -3.535   5.131   1.129  1.00  0.00           N  
ATOM   4439  CA  LYS A 284      -3.503   3.747   0.571  1.00  0.00           C  
ATOM   4440  C   LYS A 284      -2.224   3.027   0.964  1.00  0.00           C  
ATOM   4441  O   LYS A 284      -1.978   1.961   0.422  1.00  0.00           O  
ATOM   4442  CB  LYS A 284      -3.633   3.765  -0.953  1.00  0.00           C  
ATOM   4443  CG  LYS A 284      -4.925   4.386  -1.467  1.00  0.00           C  
ATOM   4444  CD  LYS A 284      -6.138   3.580  -1.028  1.00  0.00           C  
ATOM   4445  CE  LYS A 284      -7.424   4.155  -1.604  1.00  0.00           C  
ATOM   4446  NZ  LYS A 284      -8.627   3.429  -1.113  1.00  0.00           N  
ATOM   4447  H   LYS A 284      -3.074   5.875   0.625  1.00  0.00           H  
ATOM   4448  HA  LYS A 284      -4.347   3.190   0.980  1.00  0.00           H  
ATOM   4449 1HB  LYS A 284      -2.800   4.323  -1.383  1.00  0.00           H  
ATOM   4450 2HB  LYS A 284      -3.576   2.746  -1.335  1.00  0.00           H  
ATOM   4451 1HG  LYS A 284      -5.017   5.403  -1.085  1.00  0.00           H  
ATOM   4452 2HG  LYS A 284      -4.901   4.427  -2.556  1.00  0.00           H  
ATOM   4453 1HD  LYS A 284      -6.030   2.547  -1.362  1.00  0.00           H  
ATOM   4454 2HD  LYS A 284      -6.205   3.587   0.060  1.00  0.00           H  
ATOM   4455 1HE  LYS A 284      -7.509   5.204  -1.327  1.00  0.00           H  
ATOM   4456 2HE  LYS A 284      -7.396   4.090  -2.692  1.00  0.00           H  
ATOM   4457 1HZ  LYS A 284      -9.457   3.840  -1.518  1.00  0.00           H  
ATOM   4458 2HZ  LYS A 284      -8.567   2.457  -1.381  1.00  0.00           H  
ATOM   4459 3HZ  LYS A 284      -8.675   3.498  -0.107  1.00  0.00           H  
ATOM   4460  N   GLY A 285      -1.376   3.646   1.794  1.00  0.00           N  
ATOM   4461  CA  GLY A 285      -0.147   3.029   2.255  1.00  0.00           C  
ATOM   4462  C   GLY A 285       0.758   4.102   2.825  1.00  0.00           C  
ATOM   4463  O   GLY A 285       0.626   5.265   2.434  1.00  0.00           O  
ATOM   4464  H   GLY A 285      -1.606   4.579   2.107  1.00  0.00           H  
ATOM   4465 1HA  GLY A 285      -0.378   2.275   3.007  1.00  0.00           H  
ATOM   4466 2HA  GLY A 285       0.336   2.515   1.424  1.00  0.00           H  
ATOM   4467  N   ILE A 286       1.610   3.713   3.754  1.00  0.00           N  
ATOM   4468  CA  ILE A 286       2.609   4.648   4.323  1.00  0.00           C  
ATOM   4469  C   ILE A 286       3.954   3.963   4.339  1.00  0.00           C  
ATOM   4470  O   ILE A 286       4.098   2.956   5.036  1.00  0.00           O  
ATOM   4471  CB  ILE A 286       2.240   5.097   5.748  1.00  0.00           C  
ATOM   4472  CG1 ILE A 286       0.807   5.635   5.785  1.00  0.00           C  
ATOM   4473  CG2 ILE A 286       3.220   6.149   6.246  1.00  0.00           C  
ATOM   4474  CD1 ILE A 286       0.311   5.956   7.176  1.00  0.00           C  
ATOM   4475  H   ILE A 286       1.583   2.759   4.086  1.00  0.00           H  
ATOM   4476  HA  ILE A 286       2.649   5.536   3.693  1.00  0.00           H  
ATOM   4477  HB  ILE A 286       2.271   4.239   6.419  1.00  0.00           H  
ATOM   4478 1HG1 ILE A 286       0.743   6.540   5.181  1.00  0.00           H  
ATOM   4479 2HG1 ILE A 286       0.132   4.901   5.344  1.00  0.00           H  
ATOM   4480 1HG2 ILE A 286       2.943   6.455   7.254  1.00  0.00           H  
ATOM   4481 2HG2 ILE A 286       4.226   5.732   6.256  1.00  0.00           H  
ATOM   4482 3HG2 ILE A 286       3.191   7.014   5.583  1.00  0.00           H  
ATOM   4483 1HD1 ILE A 286      -0.712   6.331   7.120  1.00  0.00           H  
ATOM   4484 2HD1 ILE A 286       0.333   5.054   7.788  1.00  0.00           H  
ATOM   4485 3HD1 ILE A 286       0.951   6.715   7.624  1.00  0.00           H  
ATOM   4486  N   ALA A 287       4.938   4.569   3.689  1.00  0.00           N  
ATOM   4487  CA  ALA A 287       6.358   4.193   3.763  1.00  0.00           C  
ATOM   4488  C   ALA A 287       7.008   5.177   4.724  1.00  0.00           C  
ATOM   4489  O   ALA A 287       6.752   6.378   4.648  1.00  0.00           O  
ATOM   4490  CB  ALA A 287       7.024   4.177   2.404  1.00  0.00           C  
ATOM   4491  H   ALA A 287       4.665   5.347   3.105  1.00  0.00           H  
ATOM   4492  HA  ALA A 287       6.418   3.174   4.146  1.00  0.00           H  
ATOM   4493 1HB  ALA A 287       8.071   3.894   2.515  1.00  0.00           H  
ATOM   4494 2HB  ALA A 287       6.520   3.458   1.759  1.00  0.00           H  
ATOM   4495 3HB  ALA A 287       6.963   5.168   1.958  1.00  0.00           H  
ATOM   4496  N   PHE A 288       7.810   4.672   5.648  1.00  0.00           N  
ATOM   4497  CA  PHE A 288       8.369   5.512   6.714  1.00  0.00           C  
ATOM   4498  C   PHE A 288       9.708   4.979   7.151  1.00  0.00           C  
ATOM   4499  O   PHE A 288      10.075   3.812   6.912  1.00  0.00           O  
ATOM   4500  CB  PHE A 288       7.377   5.650   7.870  1.00  0.00           C  
ATOM   4501  CG  PHE A 288       6.848   4.340   8.414  1.00  0.00           C  
ATOM   4502  CD1 PHE A 288       5.757   3.754   7.802  1.00  0.00           C  
ATOM   4503  CD2 PHE A 288       7.389   3.733   9.537  1.00  0.00           C  
ATOM   4504  CE1 PHE A 288       5.222   2.566   8.292  1.00  0.00           C  
ATOM   4505  CE2 PHE A 288       6.849   2.535  10.016  1.00  0.00           C  
ATOM   4506  CZ  PHE A 288       5.765   1.973   9.402  1.00  0.00           C  
ATOM   4507  H   PHE A 288       8.044   3.689   5.623  1.00  0.00           H  
ATOM   4508  HA  PHE A 288       8.498   6.524   6.326  1.00  0.00           H  
ATOM   4509 1HB  PHE A 288       7.850   6.181   8.694  1.00  0.00           H  
ATOM   4510 2HB  PHE A 288       6.521   6.242   7.547  1.00  0.00           H  
ATOM   4511  HD1 PHE A 288       5.317   4.230   6.927  1.00  0.00           H  
ATOM   4512  HD2 PHE A 288       8.254   4.177  10.031  1.00  0.00           H  
ATOM   4513  HE1 PHE A 288       4.371   2.106   7.792  1.00  0.00           H  
ATOM   4514  HE2 PHE A 288       7.296   2.048  10.883  1.00  0.00           H  
ATOM   4515  HZ  PHE A 288       5.333   1.056   9.798  1.00  0.00           H  
ATOM   4516  N   MET A 289      10.495   5.895   7.675  1.00  0.00           N  
ATOM   4517  CA  MET A 289      11.808   5.552   8.241  1.00  0.00           C  
ATOM   4518  C   MET A 289      12.114   6.519   9.377  1.00  0.00           C  
ATOM   4519  O   MET A 289      11.644   7.652   9.312  1.00  0.00           O  
ATOM   4520  CB  MET A 289      12.899   5.603   7.174  1.00  0.00           C  
ATOM   4521  CG  MET A 289      13.290   7.009   6.739  1.00  0.00           C  
ATOM   4522  SD  MET A 289      14.090   7.039   5.123  1.00  0.00           S  
ATOM   4523  CE  MET A 289      12.669   6.935   4.039  1.00  0.00           C  
ATOM   4524  H   MET A 289      10.190   6.858   7.689  1.00  0.00           H  
ATOM   4525  HA  MET A 289      11.760   4.537   8.634  1.00  0.00           H  
ATOM   4526 1HB  MET A 289      13.795   5.108   7.546  1.00  0.00           H  
ATOM   4527 2HB  MET A 289      12.568   5.059   6.288  1.00  0.00           H  
ATOM   4528 1HG  MET A 289      12.400   7.636   6.695  1.00  0.00           H  
ATOM   4529 2HG  MET A 289      13.974   7.439   7.470  1.00  0.00           H  
ATOM   4530 1HE  MET A 289      13.001   6.943   3.001  1.00  0.00           H  
ATOM   4531 2HE  MET A 289      12.125   6.011   4.240  1.00  0.00           H  
ATOM   4532 3HE  MET A 289      12.012   7.788   4.217  1.00  0.00           H  
ATOM   4533  N   GLU A 290      12.893   6.084  10.380  1.00  0.00           N  
ATOM   4534  CA  GLU A 290      13.406   6.961  11.457  1.00  0.00           C  
ATOM   4535  C   GLU A 290      12.331   8.010  11.737  1.00  0.00           C  
ATOM   4536  O   GLU A 290      12.560   9.220  11.527  1.00  0.00           O  
ATOM   4537  CB  GLU A 290      14.784   7.520  11.046  1.00  0.00           C  
ATOM   4538  CG  GLU A 290      15.871   6.471  11.244  1.00  0.00           C  
ATOM   4539  CD  GLU A 290      16.318   6.372  12.698  1.00  0.00           C  
ATOM   4540  OE1 GLU A 290      16.456   7.455  13.307  1.00  0.00           O  
ATOM   4541  OE2 GLU A 290      16.541   5.235  13.162  1.00  0.00           O  
ATOM   4542  H   GLU A 290      13.134   5.103  10.387  1.00  0.00           H  
ATOM   4543  HA  GLU A 290      13.589   6.351  12.342  1.00  0.00           H  
ATOM   4544 1HB  GLU A 290      14.755   7.829  10.001  1.00  0.00           H  
ATOM   4545 2HB  GLU A 290      15.012   8.404  11.642  1.00  0.00           H  
ATOM   4546 1HG  GLU A 290      15.491   5.503  10.919  1.00  0.00           H  
ATOM   4547 2HG  GLU A 290      16.724   6.725  10.616  1.00  0.00           H  
ATOM   4548  N   PHE A 291      11.163   7.505  12.103  1.00  0.00           N  
ATOM   4549  CA  PHE A 291       9.971   8.325  12.336  1.00  0.00           C  
ATOM   4550  C   PHE A 291       9.869   8.694  13.823  1.00  0.00           C  
ATOM   4551  O   PHE A 291      10.519   8.082  14.729  1.00  0.00           O  
ATOM   4552  CB  PHE A 291       8.709   7.582  11.893  1.00  0.00           C  
ATOM   4553  CG  PHE A 291       8.413   6.352  12.703  1.00  0.00           C  
ATOM   4554  CD1 PHE A 291       7.627   6.428  13.843  1.00  0.00           C  
ATOM   4555  CD2 PHE A 291       8.920   5.118  12.328  1.00  0.00           C  
ATOM   4556  CE1 PHE A 291       7.355   5.297  14.590  1.00  0.00           C  
ATOM   4557  CE2 PHE A 291       8.649   3.986  13.071  1.00  0.00           C  
ATOM   4558  CZ  PHE A 291       7.865   4.076  14.204  1.00  0.00           C  
ATOM   4559  H   PHE A 291      11.103   6.504  12.227  1.00  0.00           H  
ATOM   4560  HA  PHE A 291      10.059   9.239  11.747  1.00  0.00           H  
ATOM   4561 1HB  PHE A 291       7.851   8.250  11.962  1.00  0.00           H  
ATOM   4562 2HB  PHE A 291       8.808   7.286  10.849  1.00  0.00           H  
ATOM   4563  HD1 PHE A 291       7.222   7.394  14.148  1.00  0.00           H  
ATOM   4564  HD2 PHE A 291       9.540   5.046  11.433  1.00  0.00           H  
ATOM   4565  HE1 PHE A 291       6.736   5.371  15.484  1.00  0.00           H  
ATOM   4566  HE2 PHE A 291       9.053   3.021  12.765  1.00  0.00           H  
ATOM   4567  HZ  PHE A 291       7.652   3.185  14.792  1.00  0.00           H  
ATOM   4568  N   ILE A 292       9.034   9.682  14.087  1.00  0.00           N  
ATOM   4569  CA  ILE A 292       8.871  10.288  15.431  1.00  0.00           C  
ATOM   4570  C   ILE A 292       7.970   9.354  16.240  1.00  0.00           C  
ATOM   4571  O   ILE A 292       6.837   9.088  15.820  1.00  0.00           O  
ATOM   4572  CB  ILE A 292       8.256  11.698  15.365  1.00  0.00           C  
ATOM   4573  CG1 ILE A 292       9.094  12.605  14.461  1.00  0.00           C  
ATOM   4574  CG2 ILE A 292       8.138  12.293  16.760  1.00  0.00           C  
ATOM   4575  CD1 ILE A 292      10.554  12.673  14.849  1.00  0.00           C  
ATOM   4576  H   ILE A 292       8.482  10.032  13.318  1.00  0.00           H  
ATOM   4577  HA  ILE A 292       9.854  10.377  15.892  1.00  0.00           H  
ATOM   4578  HB  ILE A 292       7.263  11.641  14.920  1.00  0.00           H  
ATOM   4579 1HG1 ILE A 292       9.031  12.253  13.432  1.00  0.00           H  
ATOM   4580 2HG1 ILE A 292       8.689  13.617  14.485  1.00  0.00           H  
ATOM   4581 1HG2 ILE A 292       7.702  13.289  16.695  1.00  0.00           H  
ATOM   4582 2HG2 ILE A 292       7.501  11.657  17.374  1.00  0.00           H  
ATOM   4583 3HG2 ILE A 292       9.128  12.359  17.212  1.00  0.00           H  
ATOM   4584 1HD1 ILE A 292      11.082  13.335  14.163  1.00  0.00           H  
ATOM   4585 2HD1 ILE A 292      10.643  13.058  15.866  1.00  0.00           H  
ATOM   4586 3HD1 ILE A 292      10.990  11.676  14.799  1.00  0.00           H  
ATOM   4587  N   ARG A 293       8.449   8.938  17.411  1.00  0.00           N  
ATOM   4588  CA  ARG A 293       7.769   8.016  18.349  1.00  0.00           C  
ATOM   4589  C   ARG A 293       7.979   8.579  19.746  1.00  0.00           C  
ATOM   4590  O   ARG A 293       8.899   9.364  19.969  1.00  0.00           O  
ATOM   4591  CB  ARG A 293       8.323   6.601  18.266  1.00  0.00           C  
ATOM   4592  CG  ARG A 293       9.774   6.457  18.698  1.00  0.00           C  
ATOM   4593  CD  ARG A 293      10.189   5.032  18.761  1.00  0.00           C  
ATOM   4594  NE  ARG A 293      11.585   4.890  19.141  1.00  0.00           N  
ATOM   4595  CZ  ARG A 293      12.034   4.864  20.411  1.00  0.00           C  
ATOM   4596  NH1 ARG A 293      11.186   4.972  21.410  1.00  0.00           N  
ATOM   4597  NH2 ARG A 293      13.326   4.731  20.653  1.00  0.00           N  
ATOM   4598  H   ARG A 293       9.360   9.302  17.653  1.00  0.00           H  
ATOM   4599  HA  ARG A 293       6.711   7.975  18.088  1.00  0.00           H  
ATOM   4600 1HB  ARG A 293       7.726   5.940  18.892  1.00  0.00           H  
ATOM   4601 2HB  ARG A 293       8.247   6.240  17.241  1.00  0.00           H  
ATOM   4602 1HG  ARG A 293      10.419   6.970  17.984  1.00  0.00           H  
ATOM   4603 2HG  ARG A 293       9.905   6.896  19.687  1.00  0.00           H  
ATOM   4604 1HD  ARG A 293       9.580   4.508  19.497  1.00  0.00           H  
ATOM   4605 2HD  ARG A 293      10.053   4.570  17.783  1.00  0.00           H  
ATOM   4606  HE  ARG A 293      12.268   4.804  18.399  1.00  0.00           H  
ATOM   4607 1HH1 ARG A 293      10.198   5.074  21.225  1.00  0.00           H  
ATOM   4608 2HH1 ARG A 293      11.522   4.952  22.362  1.00  0.00           H  
ATOM   4609 1HH2 ARG A 293      13.978   4.648  19.885  1.00  0.00           H  
ATOM   4610 2HH2 ARG A 293      13.662   4.711  21.604  1.00  0.00           H  
ATOM   4611  N   PRO A 294       7.127   8.236  20.740  1.00  0.00           N  
ATOM   4612  CA  PRO A 294       7.408   8.652  22.107  1.00  0.00           C  
ATOM   4613  C   PRO A 294       8.765   8.100  22.562  1.00  0.00           C  
ATOM   4614  O   PRO A 294       9.080   6.974  22.246  1.00  0.00           O  
ATOM   4615  CB  PRO A 294       6.295   8.015  22.916  1.00  0.00           C  
ATOM   4616  CG  PRO A 294       5.220   7.754  21.923  1.00  0.00           C  
ATOM   4617  CD  PRO A 294       5.934   7.395  20.641  1.00  0.00           C  
ATOM   4618  HA  PRO A 294       7.389   9.751  22.162  1.00  0.00           H  
ATOM   4619 1HB  PRO A 294       6.659   7.097  23.401  1.00  0.00           H  
ATOM   4620 2HB  PRO A 294       5.975   8.696  23.718  1.00  0.00           H  
ATOM   4621 1HG  PRO A 294       4.568   6.940  22.274  1.00  0.00           H  
ATOM   4622 2HG  PRO A 294       4.584   8.643  21.807  1.00  0.00           H  
ATOM   4623 1HD  PRO A 294       6.173   6.322  20.641  1.00  0.00           H  
ATOM   4624 2HD  PRO A 294       5.297   7.651  19.781  1.00  0.00           H  
ATOM   4625  N   ILE A 295       9.562   8.928  23.219  1.00  0.00           N  
ATOM   4626  CA  ILE A 295      10.900   8.535  23.744  1.00  0.00           C  
ATOM   4627  C   ILE A 295      10.772   8.894  25.210  1.00  0.00           C  
ATOM   4628  O   ILE A 295      10.908  10.049  25.582  1.00  0.00           O  
ATOM   4629  CB  ILE A 295      12.075   9.280  23.084  1.00  0.00           C  
ATOM   4630  CG1 ILE A 295      12.074   9.045  21.571  1.00  0.00           C  
ATOM   4631  CG2 ILE A 295      13.395   8.837  23.694  1.00  0.00           C  
ATOM   4632  CD1 ILE A 295      13.144   9.816  20.833  1.00  0.00           C  
ATOM   4633  H   ILE A 295       9.234   9.873  23.365  1.00  0.00           H  
ATOM   4634  HA  ILE A 295      11.049   7.474  23.550  1.00  0.00           H  
ATOM   4635  HB  ILE A 295      11.957  10.352  23.236  1.00  0.00           H  
ATOM   4636 1HG1 ILE A 295      12.216   7.984  21.368  1.00  0.00           H  
ATOM   4637 2HG1 ILE A 295      11.105   9.328  21.159  1.00  0.00           H  
ATOM   4638 1HG2 ILE A 295      14.215   9.372  23.216  1.00  0.00           H  
ATOM   4639 2HG2 ILE A 295      13.394   9.054  24.761  1.00  0.00           H  
ATOM   4640 3HG2 ILE A 295      13.525   7.765  23.542  1.00  0.00           H  
ATOM   4641 1HD1 ILE A 295      13.080   9.597  19.766  1.00  0.00           H  
ATOM   4642 2HD1 ILE A 295      12.999  10.884  20.994  1.00  0.00           H  
ATOM   4643 3HD1 ILE A 295      14.125   9.522  21.203  1.00  0.00           H  
ATOM   4644  N   PRO A 296      10.365   7.937  26.066  1.00  0.00           N  
ATOM   4645  CA  PRO A 296      10.060   8.258  27.458  1.00  0.00           C  
ATOM   4646  C   PRO A 296      11.229   8.875  28.239  1.00  0.00           C  
ATOM   4647  O   PRO A 296      10.991   9.498  29.243  1.00  0.00           O  
ATOM   4648  CB  PRO A 296       9.678   6.887  28.025  1.00  0.00           C  
ATOM   4649  CG  PRO A 296       9.185   6.127  26.842  1.00  0.00           C  
ATOM   4650  CD  PRO A 296      10.090   6.554  25.718  1.00  0.00           C  
ATOM   4651  HA  PRO A 296       9.211   8.957  27.490  1.00  0.00           H  
ATOM   4652 1HB  PRO A 296      10.554   6.419  28.498  1.00  0.00           H  
ATOM   4653 2HB  PRO A 296       8.914   7.004  28.807  1.00  0.00           H  
ATOM   4654 1HG  PRO A 296       9.235   5.046  27.038  1.00  0.00           H  
ATOM   4655 2HG  PRO A 296       8.129   6.367  26.650  1.00  0.00           H  
ATOM   4656 1HD  PRO A 296      10.999   5.936  25.723  1.00  0.00           H  
ATOM   4657 2HD  PRO A 296       9.557   6.455  24.760  1.00  0.00           H  
ATOM   4658  N   THR A 297      12.463   8.678  27.785  1.00  0.00           N  
ATOM   4659  CA  THR A 297      13.672   9.176  28.484  1.00  0.00           C  
ATOM   4660  C   THR A 297      14.759   9.535  27.480  1.00  0.00           C  
ATOM   4661  O   THR A 297      14.961   8.797  26.502  1.00  0.00           O  
ATOM   4662  CB  THR A 297      14.220   8.140  29.483  1.00  0.00           C  
ATOM   4663  OG1 THR A 297      15.404   8.654  30.107  1.00  0.00           O  
ATOM   4664  CG2 THR A 297      14.552   6.837  28.771  1.00  0.00           C  
ATOM   4665  H   THR A 297      12.569   8.164  26.921  1.00  0.00           H  
ATOM   4666  HA  THR A 297      13.404  10.074  29.042  1.00  0.00           H  
ATOM   4667  HB  THR A 297      13.474   7.947  30.253  1.00  0.00           H  
ATOM   4668  HG1 THR A 297      15.514   8.244  30.969  1.00  0.00           H  
ATOM   4669 1HG2 THR A 297      14.937   6.117  29.492  1.00  0.00           H  
ATOM   4670 2HG2 THR A 297      13.651   6.438  28.305  1.00  0.00           H  
ATOM   4671 3HG2 THR A 297      15.304   7.022  28.006  1.00  0.00           H  
ATOM   4672  N   TRP A 298      15.579  10.527  27.825  1.00  0.00           N  
ATOM   4673  CA  TRP A 298      16.767  10.870  27.009  1.00  0.00           C  
ATOM   4674  C   TRP A 298      17.746   9.695  26.967  1.00  0.00           C  
ATOM   4675  O   TRP A 298      18.514   9.603  25.993  1.00  0.00           O  
ATOM   4676  CB  TRP A 298      17.474  12.105  27.571  1.00  0.00           C  
ATOM   4677  CG  TRP A 298      16.780  13.392  27.244  1.00  0.00           C  
ATOM   4678  CD1 TRP A 298      16.057  14.169  28.100  1.00  0.00           C  
ATOM   4679  CD2 TRP A 298      16.740  14.064  25.962  1.00  0.00           C  
ATOM   4680  NE1 TRP A 298      15.571  15.271  27.442  1.00  0.00           N  
ATOM   4681  CE2 TRP A 298      15.980  15.224  26.133  1.00  0.00           C  
ATOM   4682  CE3 TRP A 298      17.281  13.778  24.702  1.00  0.00           C  
ATOM   4683  CZ2 TRP A 298      15.742  16.105  25.090  1.00  0.00           C  
ATOM   4684  CZ3 TRP A 298      17.042  14.662  23.656  1.00  0.00           C  
ATOM   4685  CH2 TRP A 298      16.293  15.796  23.846  1.00  0.00           C  
ATOM   4686  H   TRP A 298      15.386  11.058  28.662  1.00  0.00           H  
ATOM   4687  HA  TRP A 298      16.438  11.092  25.995  1.00  0.00           H  
ATOM   4688 1HB  TRP A 298      17.547  12.021  28.655  1.00  0.00           H  
ATOM   4689 2HB  TRP A 298      18.489  12.153  27.177  1.00  0.00           H  
ATOM   4690  HD1 TRP A 298      15.890  13.946  29.152  1.00  0.00           H  
ATOM   4691  HE1 TRP A 298      15.004  15.999  27.852  1.00  0.00           H  
ATOM   4692  HE3 TRP A 298      17.879  12.881  24.546  1.00  0.00           H  
ATOM   4693  HZ2 TRP A 298      15.149  17.011  25.221  1.00  0.00           H  
ATOM   4694  HZ3 TRP A 298      17.466  14.432  22.678  1.00  0.00           H  
ATOM   4695  HH2 TRP A 298      16.126  16.468  23.004  1.00  0.00           H  
ATOM   4696  N   ASP A 299      17.679   8.741  27.910  1.00  0.00           N  
ATOM   4697  CA  ASP A 299      18.639   7.597  27.937  1.00  0.00           C  
ATOM   4698  C   ASP A 299      18.542   6.730  26.678  1.00  0.00           C  
ATOM   4699  O   ASP A 299      19.493   5.988  26.426  1.00  0.00           O  
ATOM   4700  CB  ASP A 299      18.398   6.719  29.167  1.00  0.00           C  
ATOM   4701  CG  ASP A 299      18.829   7.388  30.466  1.00  0.00           C  
ATOM   4702  OD1 ASP A 299      19.508   8.385  30.401  1.00  0.00           O  
ATOM   4703  OD2 ASP A 299      18.472   6.896  31.510  1.00  0.00           O  
ATOM   4704  H   ASP A 299      16.962   8.798  28.619  1.00  0.00           H  
ATOM   4705  HA  ASP A 299      19.652   7.997  27.989  1.00  0.00           H  
ATOM   4706 1HB  ASP A 299      17.338   6.472  29.237  1.00  0.00           H  
ATOM   4707 2HB  ASP A 299      18.947   5.783  29.059  1.00  0.00           H  
ATOM   4708  N   GLU A 300      17.426   6.765  25.950  1.00  0.00           N  
ATOM   4709  CA  GLU A 300      17.210   5.952  24.727  1.00  0.00           C  
ATOM   4710  C   GLU A 300      17.982   6.571  23.545  1.00  0.00           C  
ATOM   4711  O   GLU A 300      18.200   5.846  22.553  1.00  0.00           O  
ATOM   4712  CB  GLU A 300      15.720   5.858  24.389  1.00  0.00           C  
ATOM   4713  CG  GLU A 300      14.909   5.003  25.352  1.00  0.00           C  
ATOM   4714  CD  GLU A 300      13.531   4.690  24.840  1.00  0.00           C  
ATOM   4715  OE1 GLU A 300      13.235   5.053  23.726  1.00  0.00           O  
ATOM   4716  OE2 GLU A 300      12.773   4.088  25.562  1.00  0.00           O  
ATOM   4717  H   GLU A 300      16.694   7.387  26.264  1.00  0.00           H  
ATOM   4718  HA  GLU A 300      17.586   4.945  24.910  1.00  0.00           H  
ATOM   4719 1HB  GLU A 300      15.285   6.857  24.381  1.00  0.00           H  
ATOM   4720 2HB  GLU A 300      15.599   5.441  23.389  1.00  0.00           H  
ATOM   4721 1HG  GLU A 300      15.440   4.067  25.526  1.00  0.00           H  
ATOM   4722 2HG  GLU A 300      14.828   5.525  26.304  1.00  0.00           H  
ATOM   4723  N   TRP A 301      18.348   7.855  23.597  1.00  0.00           N  
ATOM   4724  CA  TRP A 301      19.061   8.515  22.475  1.00  0.00           C  
ATOM   4725  C   TRP A 301      20.498   7.992  22.469  1.00  0.00           C  
ATOM   4726  O   TRP A 301      21.144   7.927  23.530  1.00  0.00           O  
ATOM   4727  CB  TRP A 301      19.053  10.038  22.618  1.00  0.00           C  
ATOM   4728  CG  TRP A 301      17.777  10.675  22.156  1.00  0.00           C  
ATOM   4729  CD1 TRP A 301      16.670  10.924  22.911  1.00  0.00           C  
ATOM   4730  CD2 TRP A 301      17.470  11.153  20.824  1.00  0.00           C  
ATOM   4731  NE1 TRP A 301      15.699  11.518  22.144  1.00  0.00           N  
ATOM   4732  CE2 TRP A 301      16.172  11.668  20.865  1.00  0.00           C  
ATOM   4733  CE3 TRP A 301      18.183  11.184  19.619  1.00  0.00           C  
ATOM   4734  CZ2 TRP A 301      15.562  12.210  19.744  1.00  0.00           C  
ATOM   4735  CZ3 TRP A 301      17.572  11.729  18.495  1.00  0.00           C  
ATOM   4736  CH2 TRP A 301      16.296  12.229  18.558  1.00  0.00           C  
ATOM   4737  H   TRP A 301      18.129   8.391  24.424  1.00  0.00           H  
ATOM   4738  HA  TRP A 301      18.553   8.260  21.545  1.00  0.00           H  
ATOM   4739 1HB  TRP A 301      19.211  10.306  23.663  1.00  0.00           H  
ATOM   4740 2HB  TRP A 301      19.876  10.461  22.043  1.00  0.00           H  
ATOM   4741  HD1 TRP A 301      16.571  10.685  23.968  1.00  0.00           H  
ATOM   4742  HE1 TRP A 301      14.785  11.800  22.467  1.00  0.00           H  
ATOM   4743  HE3 TRP A 301      19.198  10.791  19.565  1.00  0.00           H  
ATOM   4744  HZ2 TRP A 301      14.549  12.612  19.773  1.00  0.00           H  
ATOM   4745  HZ3 TRP A 301      18.133  11.749  17.561  1.00  0.00           H  
ATOM   4746  HH2 TRP A 301      15.847  12.650  17.657  1.00  0.00           H  
ATOM   4747  N   PRO A 302      21.107   7.602  21.325  1.00  0.00           N  
ATOM   4748  CA  PRO A 302      22.533   7.300  21.328  1.00  0.00           C  
ATOM   4749  C   PRO A 302      23.426   8.391  21.931  1.00  0.00           C  
ATOM   4750  O   PRO A 302      23.168   9.586  21.738  1.00  0.00           O  
ATOM   4751  CB  PRO A 302      22.818   7.118  19.833  1.00  0.00           C  
ATOM   4752  CG  PRO A 302      21.512   6.688  19.261  1.00  0.00           C  
ATOM   4753  CD  PRO A 302      20.489   7.501  20.009  1.00  0.00           C  
ATOM   4754  HA  PRO A 302      22.704   6.367  21.886  1.00  0.00           H  
ATOM   4755 1HB  PRO A 302      23.183   8.062  19.403  1.00  0.00           H  
ATOM   4756 2HB  PRO A 302      23.614   6.372  19.690  1.00  0.00           H  
ATOM   4757 1HG  PRO A 302      21.491   6.877  18.177  1.00  0.00           H  
ATOM   4758 2HG  PRO A 302      21.374   5.605  19.398  1.00  0.00           H  
ATOM   4759 1HD  PRO A 302      20.370   8.480  19.523  1.00  0.00           H  
ATOM   4760 2HD  PRO A 302      19.532   6.959  20.032  1.00  0.00           H  
ATOM   4761  N   GLU A 303      24.476   7.992  22.670  1.00  0.00           N  
ATOM   4762  CA  GLU A 303      25.287   8.952  23.461  1.00  0.00           C  
ATOM   4763  C   GLU A 303      25.759  10.132  22.596  1.00  0.00           C  
ATOM   4764  O   GLU A 303      25.732  11.256  23.060  1.00  0.00           O  
ATOM   4765  CB  GLU A 303      26.498   8.250  24.080  1.00  0.00           C  
ATOM   4766  CG  GLU A 303      27.300   9.113  25.043  1.00  0.00           C  
ATOM   4767  CD  GLU A 303      26.490   9.588  26.217  1.00  0.00           C  
ATOM   4768  OE1 GLU A 303      25.442   9.037  26.454  1.00  0.00           O  
ATOM   4769  OE2 GLU A 303      26.920  10.504  26.878  1.00  0.00           O  
ATOM   4770  H   GLU A 303      24.718   7.012  22.687  1.00  0.00           H  
ATOM   4771  HA  GLU A 303      24.666   9.348  24.266  1.00  0.00           H  
ATOM   4772 1HB  GLU A 303      26.168   7.364  24.621  1.00  0.00           H  
ATOM   4773 2HB  GLU A 303      27.170   7.919  23.288  1.00  0.00           H  
ATOM   4774 1HG  GLU A 303      28.148   8.536  25.411  1.00  0.00           H  
ATOM   4775 2HG  GLU A 303      27.690   9.976  24.504  1.00  0.00           H  
ATOM   4776  N   PHE A 304      26.175   9.910  21.355  1.00  0.00           N  
ATOM   4777  CA  PHE A 304      26.609  11.032  20.490  1.00  0.00           C  
ATOM   4778  C   PHE A 304      25.426  11.952  20.197  1.00  0.00           C  
ATOM   4779  O   PHE A 304      25.737  13.152  19.894  1.00  0.00           O  
ATOM   4780  CB  PHE A 304      27.200  10.518  19.176  1.00  0.00           C  
ATOM   4781  CG  PHE A 304      26.182   9.919  18.247  1.00  0.00           C  
ATOM   4782  CD1 PHE A 304      25.520  10.708  17.319  1.00  0.00           C  
ATOM   4783  CD2 PHE A 304      25.883   8.566  18.301  1.00  0.00           C  
ATOM   4784  CE1 PHE A 304      24.583  10.158  16.464  1.00  0.00           C  
ATOM   4785  CE2 PHE A 304      24.949   8.013  17.448  1.00  0.00           C  
ATOM   4786  CZ  PHE A 304      24.297   8.811  16.528  1.00  0.00           C  
ATOM   4787  H   PHE A 304      26.199   8.969  20.990  1.00  0.00           H  
ATOM   4788  HA  PHE A 304      27.381  11.596  21.015  1.00  0.00           H  
ATOM   4789 1HB  PHE A 304      27.695  11.336  18.655  1.00  0.00           H  
ATOM   4790 2HB  PHE A 304      27.954   9.761  19.387  1.00  0.00           H  
ATOM   4791  HD1 PHE A 304      25.746  11.774  17.267  1.00  0.00           H  
ATOM   4792  HD2 PHE A 304      26.398   7.936  19.028  1.00  0.00           H  
ATOM   4793  HE1 PHE A 304      24.070  10.790  15.739  1.00  0.00           H  
ATOM   4794  HE2 PHE A 304      24.724   6.948  17.500  1.00  0.00           H  
ATOM   4795  HZ  PHE A 304      23.558   8.377  15.856  1.00  0.00           H  
ATOM   4796  N   ALA A 305      24.167  11.442  20.214  1.00  0.00           N  
ATOM   4797  CA  ALA A 305      22.965  12.261  19.905  1.00  0.00           C  
ATOM   4798  C   ALA A 305      22.296  12.763  21.186  1.00  0.00           C  
ATOM   4799  O   ALA A 305      21.642  13.842  21.173  1.00  0.00           O  
ATOM   4800  CB  ALA A 305      21.993  11.448  19.064  1.00  0.00           C  
ATOM   4801  H   ALA A 305      24.050  10.466  20.446  1.00  0.00           H  
ATOM   4802  HA  ALA A 305      23.285  13.129  19.329  1.00  0.00           H  
ATOM   4803 1HB  ALA A 305      21.113  12.052  18.840  1.00  0.00           H  
ATOM   4804 2HB  ALA A 305      22.475  11.152  18.133  1.00  0.00           H  
ATOM   4805 3HB  ALA A 305      21.691  10.558  19.615  1.00  0.00           H  
ATOM   4806  N   ARG A 306      22.425  12.036  22.285  1.00  0.00           N  
ATOM   4807  CA  ARG A 306      21.704  12.397  23.543  1.00  0.00           C  
ATOM   4808  C   ARG A 306      22.122  13.794  24.031  1.00  0.00           C  
ATOM   4809  O   ARG A 306      21.231  14.692  24.219  1.00  0.00           O  
ATOM   4810  CB  ARG A 306      21.983  11.381  24.642  1.00  0.00           C  
ATOM   4811  CG  ARG A 306      21.270  11.651  25.957  1.00  0.00           C  
ATOM   4812  CD  ARG A 306      21.738  10.739  27.032  1.00  0.00           C  
ATOM   4813  NE  ARG A 306      23.134  10.969  27.370  1.00  0.00           N  
ATOM   4814  CZ  ARG A 306      23.576  11.977  28.147  1.00  0.00           C  
ATOM   4815  NH1 ARG A 306      22.723  12.837  28.658  1.00  0.00           N  
ATOM   4816  NH2 ARG A 306      24.868  12.102  28.396  1.00  0.00           N  
ATOM   4817  H   ARG A 306      23.021  11.222  22.275  1.00  0.00           H  
ATOM   4818  HA  ARG A 306      20.633  12.398  23.340  1.00  0.00           H  
ATOM   4819 1HB  ARG A 306      21.686  10.389  24.304  1.00  0.00           H  
ATOM   4820 2HB  ARG A 306      23.053  11.351  24.846  1.00  0.00           H  
ATOM   4821 1HG  ARG A 306      21.461  12.677  26.271  1.00  0.00           H  
ATOM   4822 2HG  ARG A 306      20.197  11.505  25.827  1.00  0.00           H  
ATOM   4823 1HD  ARG A 306      21.140  10.896  27.929  1.00  0.00           H  
ATOM   4824 2HD  ARG A 306      21.634   9.705  26.704  1.00  0.00           H  
ATOM   4825  HE  ARG A 306      23.820  10.329  26.995  1.00  0.00           H  
ATOM   4826 1HH1 ARG A 306      21.735  12.742  28.468  1.00  0.00           H  
ATOM   4827 2HH1 ARG A 306      23.054  13.592  29.241  1.00  0.00           H  
ATOM   4828 1HH2 ARG A 306      25.524  11.441  28.003  1.00  0.00           H  
ATOM   4829 2HH2 ARG A 306      25.200  12.856  28.978  1.00  0.00           H  
ATOM   4830  N   GLU A 307      23.409  14.013  24.292  1.00  0.00           N  
ATOM   4831  CA  GLU A 307      23.870  15.352  24.745  1.00  0.00           C  
ATOM   4832  C   GLU A 307      23.556  16.399  23.662  1.00  0.00           C  
ATOM   4833  O   GLU A 307      23.174  17.538  23.990  1.00  0.00           O  
ATOM   4834  CB  GLU A 307      25.370  15.344  25.048  1.00  0.00           C  
ATOM   4835  CG  GLU A 307      25.912  16.665  25.574  1.00  0.00           C  
ATOM   4836  CD  GLU A 307      27.370  16.597  25.935  1.00  0.00           C  
ATOM   4837  OE1 GLU A 307      27.955  15.554  25.771  1.00  0.00           O  
ATOM   4838  OE2 GLU A 307      27.899  17.590  26.376  1.00  0.00           O  
ATOM   4839  H   GLU A 307      24.085  13.271  24.183  1.00  0.00           H  
ATOM   4840  HA  GLU A 307      23.336  15.610  25.660  1.00  0.00           H  
ATOM   4841 1HB  GLU A 307      25.587  14.574  25.788  1.00  0.00           H  
ATOM   4842 2HB  GLU A 307      25.923  15.093  24.142  1.00  0.00           H  
ATOM   4843 1HG  GLU A 307      25.774  17.432  24.813  1.00  0.00           H  
ATOM   4844 2HG  GLU A 307      25.338  16.957  26.453  1.00  0.00           H  
ATOM   4845  N   THR A 308      23.737  16.037  22.413  1.00  0.00           N  
ATOM   4846  CA  THR A 308      23.548  16.967  21.271  1.00  0.00           C  
ATOM   4847  C   THR A 308      22.108  17.500  21.263  1.00  0.00           C  
ATOM   4848  O   THR A 308      21.953  18.752  21.285  1.00  0.00           O  
ATOM   4849  CB  THR A 308      23.855  16.285  19.925  1.00  0.00           C  
ATOM   4850  OG1 THR A 308      25.227  15.866  19.902  1.00  0.00           O  
ATOM   4851  CG2 THR A 308      23.603  17.244  18.771  1.00  0.00           C  
ATOM   4852  H   THR A 308      24.019  15.085  22.231  1.00  0.00           H  
ATOM   4853  HA  THR A 308      24.233  17.806  21.391  1.00  0.00           H  
ATOM   4854  HB  THR A 308      23.219  15.408  19.807  1.00  0.00           H  
ATOM   4855  HG1 THR A 308      25.267  14.907  19.862  1.00  0.00           H  
ATOM   4856 1HG2 THR A 308      23.826  16.744  17.828  1.00  0.00           H  
ATOM   4857 2HG2 THR A 308      22.558  17.554  18.779  1.00  0.00           H  
ATOM   4858 3HG2 THR A 308      24.242  18.118  18.878  1.00  0.00           H  
ATOM   4859  N   PHE A 309      21.089  16.623  21.270  1.00  0.00           N  
ATOM   4860  CA  PHE A 309      19.698  17.128  21.186  1.00  0.00           C  
ATOM   4861  C   PHE A 309      19.245  17.660  22.537  1.00  0.00           C  
ATOM   4862  O   PHE A 309      18.550  18.663  22.572  1.00  0.00           O  
ATOM   4863  CB  PHE A 309      18.740  16.029  20.723  1.00  0.00           C  
ATOM   4864  CG  PHE A 309      18.801  15.754  19.248  1.00  0.00           C  
ATOM   4865  CD1 PHE A 309      19.508  14.666  18.759  1.00  0.00           C  
ATOM   4866  CD2 PHE A 309      18.151  16.582  18.345  1.00  0.00           C  
ATOM   4867  CE1 PHE A 309      19.565  14.412  17.402  1.00  0.00           C  
ATOM   4868  CE2 PHE A 309      18.205  16.330  16.988  1.00  0.00           C  
ATOM   4869  CZ  PHE A 309      18.913  15.244  16.516  1.00  0.00           C  
ATOM   4870  H   PHE A 309      21.248  15.626  21.331  1.00  0.00           H  
ATOM   4871  HA  PHE A 309      19.668  17.939  20.457  1.00  0.00           H  
ATOM   4872 1HB  PHE A 309      18.966  15.104  21.251  1.00  0.00           H  
ATOM   4873 2HB  PHE A 309      17.718  16.308  20.976  1.00  0.00           H  
ATOM   4874  HD1 PHE A 309      20.023  14.007  19.459  1.00  0.00           H  
ATOM   4875  HD2 PHE A 309      17.592  17.441  18.718  1.00  0.00           H  
ATOM   4876  HE1 PHE A 309      20.125  13.553  17.031  1.00  0.00           H  
ATOM   4877  HE2 PHE A 309      17.689  16.989  16.290  1.00  0.00           H  
ATOM   4878  HZ  PHE A 309      18.958  15.045  15.446  1.00  0.00           H  
ATOM   4879  N   GLN A 310      19.701  17.031  23.625  1.00  0.00           N  
ATOM   4880  CA  GLN A 310      19.286  17.510  24.973  1.00  0.00           C  
ATOM   4881  C   GLN A 310      19.759  18.957  25.174  1.00  0.00           C  
ATOM   4882  O   GLN A 310      19.010  19.757  25.824  1.00  0.00           O  
ATOM   4883  CB  GLN A 310      19.852  16.614  26.078  1.00  0.00           C  
ATOM   4884  CG  GLN A 310      19.333  16.938  27.469  1.00  0.00           C  
ATOM   4885  CD  GLN A 310      19.761  15.911  28.500  1.00  0.00           C  
ATOM   4886  OE1 GLN A 310      20.688  15.129  28.270  1.00  0.00           O  
ATOM   4887  NE2 GLN A 310      19.087  15.906  29.644  1.00  0.00           N  
ATOM   4888  H   GLN A 310      20.322  16.238  23.555  1.00  0.00           H  
ATOM   4889  HA  GLN A 310      18.198  17.478  25.031  1.00  0.00           H  
ATOM   4890 1HB  GLN A 310      19.611  15.573  25.863  1.00  0.00           H  
ATOM   4891 2HB  GLN A 310      20.939  16.701  26.096  1.00  0.00           H  
ATOM   4892 1HG  GLN A 310      19.721  17.910  27.773  1.00  0.00           H  
ATOM   4893 2HG  GLN A 310      18.244  16.962  27.442  1.00  0.00           H  
ATOM   4894 1HE2 GLN A 310      19.324  15.251  30.362  1.00  0.00           H  
ATOM   4895 2HE2 GLN A 310      18.342  16.558  29.789  1.00  0.00           H  
ATOM   4896  N   ALA A 311      20.922  19.311  24.614  1.00  0.00           N  
ATOM   4897  CA  ALA A 311      21.501  20.666  24.793  1.00  0.00           C  
ATOM   4898  C   ALA A 311      20.793  21.697  23.904  1.00  0.00           C  
ATOM   4899  O   ALA A 311      21.109  22.887  23.976  1.00  0.00           O  
ATOM   4900  CB  ALA A 311      22.978  20.666  24.503  1.00  0.00           C  
ATOM   4901  H   ALA A 311      21.420  18.633  24.055  1.00  0.00           H  
ATOM   4902  HA  ALA A 311      21.354  20.963  25.831  1.00  0.00           H  
ATOM   4903 1HB  ALA A 311      23.376  21.672  24.642  1.00  0.00           H  
ATOM   4904 2HB  ALA A 311      23.483  19.980  25.184  1.00  0.00           H  
ATOM   4905 3HB  ALA A 311      23.148  20.348  23.476  1.00  0.00           H  
ATOM   4906  N   PHE A 312      19.817  21.258  23.108  1.00  0.00           N  
ATOM   4907  CA  PHE A 312      19.075  22.155  22.201  1.00  0.00           C  
ATOM   4908  C   PHE A 312      17.764  22.611  22.816  1.00  0.00           C  
ATOM   4909  O   PHE A 312      16.989  23.269  22.136  1.00  0.00           O  
ATOM   4910  CB  PHE A 312      18.792  21.462  20.867  1.00  0.00           C  
ATOM   4911  CG  PHE A 312      20.023  21.198  20.048  1.00  0.00           C  
ATOM   4912  CD1 PHE A 312      21.181  21.933  20.254  1.00  0.00           C  
ATOM   4913  CD2 PHE A 312      20.026  20.215  19.069  1.00  0.00           C  
ATOM   4914  CE1 PHE A 312      22.314  21.691  19.500  1.00  0.00           C  
ATOM   4915  CE2 PHE A 312      21.157  19.971  18.316  1.00  0.00           C  
ATOM   4916  CZ  PHE A 312      22.303  20.710  18.532  1.00  0.00           C  
ATOM   4917  H   PHE A 312      19.581  20.276  23.129  1.00  0.00           H  
ATOM   4918  HA  PHE A 312      19.687  23.038  22.010  1.00  0.00           H  
ATOM   4919 1HB  PHE A 312      18.295  20.510  21.051  1.00  0.00           H  
ATOM   4920 2HB  PHE A 312      18.114  22.075  20.275  1.00  0.00           H  
ATOM   4921  HD1 PHE A 312      21.191  22.708  21.020  1.00  0.00           H  
ATOM   4922  HD2 PHE A 312      19.120  19.632  18.898  1.00  0.00           H  
ATOM   4923  HE1 PHE A 312      23.217  22.276  19.672  1.00  0.00           H  
ATOM   4924  HE2 PHE A 312      21.146  19.195  17.550  1.00  0.00           H  
ATOM   4925  HZ  PHE A 312      23.195  20.520  17.937  1.00  0.00           H  
ATOM   4926  N   ARG A 313      17.545  22.262  24.086  1.00  0.00           N  
ATOM   4927  CA  ARG A 313      16.375  22.670  24.897  1.00  0.00           C  
ATOM   4928  C   ARG A 313      16.894  23.571  26.051  1.00  0.00           C  
ATOM   4929  O   ARG A 313      15.935  23.915  26.756  1.00  0.00           O
[truncated: 44,543 more chars]
