# Supplementary material for: Improving split‐HaloTag through computational protein engineering
Source: Protein Sci. 2025 Apr 18;34(5):e70123. doi: 10.1002/pro.70123 (PMC12006747; doi:10.1002/pro.70123)
Supplement: Supplementary file 1 — Data S1. Supporting Information [file PRO-34-e70123-s001.zip › Structures_rev/Structure_03.pdb]

HEADER                                            23-APR-22   XXXX              
EXPDTA    THEORETICAL MODEL                                                     
REMARK 220                                                                      
REMARK 220 EXPERIMENTAL DETAILS                                                 
REMARK 220  EXPERIMENT TYPE                : THEORETICAL MODELLING              
REMARK 220  DATE OF DATA COLLECTION        : 23-APR-22                          
REMARK 220                                                                      
REMARK 220 REMARK: MODEL GENERATED BY ROSETTA                                   
REMARK 220  VERSION 2021.36+release.57ac713                                     
ATOM      1  N   GLY A   1      17.300  26.144  27.460  1.00  0.00           N  
ATOM      2  CA  GLY A   1      16.677  27.081  26.484  1.00  0.00           C  
ATOM      3  C   GLY A   1      17.718  27.954  25.802  1.00  0.00           C  
ATOM      4  O   GLY A   1      18.015  27.707  24.617  1.00  0.00           O  
ATOM      5 1H   GLY A   1      16.589  25.587  27.889  1.00  0.00           H  
ATOM      6 2H   GLY A   1      17.948  25.549  26.984  1.00  0.00           H  
ATOM      7 3H   GLY A   1      17.782  26.666  28.163  1.00  0.00           H  
ATOM      8 1HA  GLY A   1      16.130  26.512  25.732  1.00  0.00           H  
ATOM      9 2HA  GLY A   1      15.953  27.713  26.998  1.00  0.00           H  
ATOM     10  N   ASP A   2      18.300  28.898  26.555  1.00  0.00           N  
ATOM     11  CA  ASP A   2      19.333  29.871  26.104  1.00  0.00           C  
ATOM     12  C   ASP A   2      20.433  29.167  25.282  1.00  0.00           C  
ATOM     13  O   ASP A   2      20.687  29.719  24.210  1.00  0.00           O  
ATOM     14  CB  ASP A   2      19.965  30.585  27.301  1.00  0.00           C  
ATOM     15  CG  ASP A   2      20.486  29.621  28.359  1.00  0.00           C  
ATOM     16  OD1 ASP A   2      20.287  28.439  28.207  1.00  0.00           O  
ATOM     17  OD2 ASP A   2      21.078  30.076  29.308  1.00  0.00           O  
ATOM     18  H   ASP A   2      17.985  28.923  27.515  1.00  0.00           H  
ATOM     19  HA  ASP A   2      18.853  30.617  25.470  1.00  0.00           H  
ATOM     20 1HB  ASP A   2      20.792  31.207  26.959  1.00  0.00           H  
ATOM     21 2HB  ASP A   2      19.229  31.244  27.762  1.00  0.00           H  
ATOM     22  N   VAL A   3      21.089  28.092  25.765  1.00  0.00           N  
ATOM     23  CA  VAL A   3      22.196  27.393  25.015  1.00  0.00           C  
ATOM     24  C   VAL A   3      21.653  26.837  23.689  1.00  0.00           C  
ATOM     25  O   VAL A   3      22.306  27.017  22.634  1.00  0.00           O  
ATOM     26  CB  VAL A   3      22.789  26.239  25.844  1.00  0.00           C  
ATOM     27  CG1 VAL A   3      23.748  25.414  24.999  1.00  0.00           C  
ATOM     28  CG2 VAL A   3      23.492  26.792  27.074  1.00  0.00           C  
ATOM     29  H   VAL A   3      20.817  27.747  26.674  1.00  0.00           H  
ATOM     30  HA  VAL A   3      22.989  28.115  24.818  1.00  0.00           H  
ATOM     31  HB  VAL A   3      21.982  25.575  26.154  1.00  0.00           H  
ATOM     32 1HG1 VAL A   3      24.157  24.602  25.602  1.00  0.00           H  
ATOM     33 2HG1 VAL A   3      23.214  24.998  24.145  1.00  0.00           H  
ATOM     34 3HG1 VAL A   3      24.561  26.049  24.648  1.00  0.00           H  
ATOM     35 1HG2 VAL A   3      23.908  25.970  27.657  1.00  0.00           H  
ATOM     36 2HG2 VAL A   3      24.295  27.460  26.764  1.00  0.00           H  
ATOM     37 3HG2 VAL A   3      22.777  27.344  27.685  1.00  0.00           H  
ATOM     38  N   GLY A   4      20.519  26.138  23.706  1.00  0.00           N  
ATOM     39  CA  GLY A   4      19.993  25.630  22.420  1.00  0.00           C  
ATOM     40  C   GLY A   4      19.727  26.750  21.418  1.00  0.00           C  
ATOM     41  O   GLY A   4      19.971  26.553  20.212  1.00  0.00           O  
ATOM     42  H   GLY A   4      20.009  25.945  24.556  1.00  0.00           H  
ATOM     43 1HA  GLY A   4      20.706  24.928  21.988  1.00  0.00           H  
ATOM     44 2HA  GLY A   4      19.069  25.082  22.596  1.00  0.00           H  
ATOM     45  N   ARG A   5      19.206  27.892  21.842  1.00  0.00           N  
ATOM     46  CA  ARG A   5      18.941  29.035  20.926  1.00  0.00           C  
ATOM     47  C   ARG A   5      20.266  29.513  20.320  1.00  0.00           C  
ATOM     48  O   ARG A   5      20.303  29.795  19.116  1.00  0.00           O  
ATOM     49  CB  ARG A   5      18.270  30.189  21.656  1.00  0.00           C  
ATOM     50  CG  ARG A   5      16.839  29.922  22.095  1.00  0.00           C  
ATOM     51  CD  ARG A   5      16.200  31.140  22.657  1.00  0.00           C  
ATOM     52  NE  ARG A   5      15.976  32.153  21.639  1.00  0.00           N  
ATOM     53  CZ  ARG A   5      14.942  32.155  20.776  1.00  0.00           C  
ATOM     54  NH1 ARG A   5      14.047  31.193  20.820  1.00  0.00           N  
ATOM     55  NH2 ARG A   5      14.826  33.125  19.885  1.00  0.00           N  
ATOM     56  H   ARG A   5      18.983  27.986  22.822  1.00  0.00           H  
ATOM     57  HA  ARG A   5      18.271  28.697  20.135  1.00  0.00           H  
ATOM     58 1HB  ARG A   5      18.846  30.441  22.545  1.00  0.00           H  
ATOM     59 2HB  ARG A   5      18.259  31.069  21.012  1.00  0.00           H  
ATOM     60 1HG  ARG A   5      16.251  29.591  21.239  1.00  0.00           H  
ATOM     61 2HG  ARG A   5      16.832  29.146  22.862  1.00  0.00           H  
ATOM     62 1HD  ARG A   5      15.238  30.877  23.094  1.00  0.00           H  
ATOM     63 2HD  ARG A   5      16.844  31.566  23.426  1.00  0.00           H  
ATOM     64  HE  ARG A   5      16.644  32.910  21.574  1.00  0.00           H  
ATOM     65 1HH1 ARG A   5      14.135  30.453  21.501  1.00  0.00           H  
ATOM     66 2HH1 ARG A   5      13.271  31.195  20.173  1.00  0.00           H  
ATOM     67 1HH2 ARG A   5      15.514  33.864  19.850  1.00  0.00           H  
ATOM     68 2HH2 ARG A   5      14.051  33.126  19.238  1.00  0.00           H  
ATOM     69  N   LYS A   6      21.351  29.550  21.087  1.00  0.00           N  
ATOM     70  CA  LYS A   6      22.639  30.042  20.546  1.00  0.00           C  
ATOM     71  C   LYS A   6      23.142  28.993  19.552  1.00  0.00           C  
ATOM     72  O   LYS A   6      23.558  29.373  18.444  1.00  0.00           O  
ATOM     73  CB  LYS A   6      23.668  30.281  21.652  1.00  0.00           C  
ATOM     74  CG  LYS A   6      23.294  31.385  22.632  1.00  0.00           C  
ATOM     75  CD  LYS A   6      23.198  32.733  21.934  1.00  0.00           C  
ATOM     76  CE  LYS A   6      24.577  33.304  21.639  1.00  0.00           C  
ATOM     77  NZ  LYS A   6      24.500  34.596  20.905  1.00  0.00           N  
ATOM     78  H   LYS A   6      21.306  29.243  22.048  1.00  0.00           H  
ATOM     79  HA  LYS A   6      22.463  30.991  20.040  1.00  0.00           H  
ATOM     80 1HB  LYS A   6      23.810  29.362  22.222  1.00  0.00           H  
ATOM     81 2HB  LYS A   6      24.628  30.541  21.206  1.00  0.00           H  
ATOM     82 1HG  LYS A   6      22.332  31.153  23.091  1.00  0.00           H  
ATOM     83 2HG  LYS A   6      24.046  31.444  23.418  1.00  0.00           H  
ATOM     84 1HD  LYS A   6      22.652  32.620  20.997  1.00  0.00           H  
ATOM     85 2HD  LYS A   6      22.654  33.433  22.569  1.00  0.00           H  
ATOM     86 1HE  LYS A   6      25.113  33.463  22.574  1.00  0.00           H  
ATOM     87 2HE  LYS A   6      25.144  32.593  21.038  1.00  0.00           H  
ATOM     88 1HZ  LYS A   6      25.433  34.941  20.729  1.00  0.00           H  
ATOM     89 2HZ  LYS A   6      24.021  34.457  20.027  1.00  0.00           H  
ATOM     90 3HZ  LYS A   6      23.993  35.270  21.462  1.00  0.00           H  
ATOM     91  N   LEU A   7      23.035  27.708  19.903  1.00  0.00           N  
ATOM     92  CA  LEU A   7      23.574  26.624  19.038  1.00  0.00           C  
ATOM     93  C   LEU A   7      22.831  26.687  17.698  1.00  0.00           C  
ATOM     94  O   LEU A   7      23.428  26.391  16.653  1.00  0.00           O  
ATOM     95  CB  LEU A   7      23.389  25.245  19.686  1.00  0.00           C  
ATOM     96  CG  LEU A   7      24.256  24.969  20.921  1.00  0.00           C  
ATOM     97  CD1 LEU A   7      23.816  23.663  21.569  1.00  0.00           C  
ATOM     98  CD2 LEU A   7      25.720  24.911  20.511  1.00  0.00           C  
ATOM     99  H   LEU A   7      22.579  27.465  20.770  1.00  0.00           H  
ATOM    100  HA  LEU A   7      24.640  26.792  18.897  1.00  0.00           H  
ATOM    101 1HB  LEU A   7      22.347  25.137  19.981  1.00  0.00           H  
ATOM    102 2HB  LEU A   7      23.616  24.480  18.944  1.00  0.00           H  
ATOM    103  HG  LEU A   7      24.114  25.767  21.650  1.00  0.00           H  
ATOM    104 1HD1 LEU A   7      24.432  23.467  22.446  1.00  0.00           H  
ATOM    105 2HD1 LEU A   7      22.771  23.740  21.869  1.00  0.00           H  
ATOM    106 3HD1 LEU A   7      23.931  22.847  20.856  1.00  0.00           H  
ATOM    107 1HD2 LEU A   7      26.336  24.716  21.390  1.00  0.00           H  
ATOM    108 2HD2 LEU A   7      25.863  24.112  19.783  1.00  0.00           H  
ATOM    109 3HD2 LEU A   7      26.012  25.863  20.068  1.00  0.00           H  
ATOM    110  N   ILE A   8      21.516  26.898  17.727  1.00  0.00           N  
ATOM    111  CA  ILE A   8      20.695  26.797  16.492  1.00  0.00           C  
ATOM    112  C   ILE A   8      20.677  28.127  15.746  1.00  0.00           C  
ATOM    113  O   ILE A   8      20.905  28.131  14.537  1.00  0.00           O  
ATOM    114  CB  ILE A   8      19.282  26.269  16.813  1.00  0.00           C  
ATOM    115  CG1 ILE A   8      19.325  24.841  17.353  1.00  0.00           C  
ATOM    116  CG2 ILE A   8      18.370  26.443  15.624  1.00  0.00           C  
ATOM    117  CD1 ILE A   8      17.992  24.311  17.855  1.00  0.00           C  
ATOM    118  H   ILE A   8      21.065  27.131  18.600  1.00  0.00           H  
ATOM    119  HA  ILE A   8      21.136  26.040  15.845  1.00  0.00           H  
ATOM    120  HB  ILE A   8      18.872  26.820  17.659  1.00  0.00           H  
ATOM    121 1HG1 ILE A   8      19.678  24.167  16.571  1.00  0.00           H  
ATOM    122 2HG1 ILE A   8      20.036  24.784  18.177  1.00  0.00           H  
ATOM    123 1HG2 ILE A   8      17.377  26.064  15.868  1.00  0.00           H  
ATOM    124 2HG2 ILE A   8      18.302  27.500  15.370  1.00  0.00           H  
ATOM    125 3HG2 ILE A   8      18.770  25.891  14.774  1.00  0.00           H  
ATOM    126 1HD1 ILE A   8      18.120  23.292  18.219  1.00  0.00           H  
ATOM    127 2HD1 ILE A   8      17.633  24.944  18.667  1.00  0.00           H  
ATOM    128 3HD1 ILE A   8      17.268  24.318  17.041  1.00  0.00           H  
ATOM    129  N   ILE A   9      20.390  29.234  16.422  1.00  0.00           N  
ATOM    130  CA  ILE A   9      20.123  30.501  15.710  1.00  0.00           C  
ATOM    131  C   ILE A   9      21.458  31.102  15.244  1.00  0.00           C  
ATOM    132  O   ILE A   9      21.549  31.554  14.078  1.00  0.00           O  
ATOM    133  CB  ILE A   9      19.377  31.508  16.604  1.00  0.00           C  
ATOM    134  CG1 ILE A   9      17.979  30.984  16.947  1.00  0.00           C  
ATOM    135  CG2 ILE A   9      19.288  32.863  15.920  1.00  0.00           C  
ATOM    136  CD1 ILE A   9      17.270  31.788  18.012  1.00  0.00           C  
ATOM    137  H   ILE A   9      20.353  29.219  17.432  1.00  0.00           H  
ATOM    138  HA  ILE A   9      19.496  30.286  14.846  1.00  0.00           H  
ATOM    139  HB  ILE A   9      19.910  31.622  17.548  1.00  0.00           H  
ATOM    140 1HG1 ILE A   9      17.361  30.985  16.050  1.00  0.00           H  
ATOM    141 2HG1 ILE A   9      18.052  29.952  17.291  1.00  0.00           H  
ATOM    142 1HG2 ILE A   9      18.757  33.562  16.565  1.00  0.00           H  
ATOM    143 2HG2 ILE A   9      20.292  33.239  15.726  1.00  0.00           H  
ATOM    144 3HG2 ILE A   9      18.751  32.760  14.977  1.00  0.00           H  
ATOM    145 1HD1 ILE A   9      16.287  31.356  18.200  1.00  0.00           H  
ATOM    146 2HD1 ILE A   9      17.856  31.771  18.932  1.00  0.00           H  
ATOM    147 3HD1 ILE A   9      17.154  32.817  17.674  1.00  0.00           H  
ATOM    148  N   ASP A  10      22.483  31.113  16.107  1.00  0.00           N  
ATOM    149  CA  ASP A  10      23.717  31.843  15.713  1.00  0.00           C  
ATOM    150  C   ASP A  10      24.692  30.863  15.081  1.00  0.00           C  
ATOM    151  O   ASP A  10      25.261  31.212  14.044  1.00  0.00           O  
ATOM    152  CB  ASP A  10      24.374  32.527  16.914  1.00  0.00           C  
ATOM    153  CG  ASP A  10      23.537  33.668  17.478  1.00  0.00           C  
ATOM    154  OD1 ASP A  10      23.172  34.539  16.725  1.00  0.00           O  
ATOM    155  OD2 ASP A  10      23.272  33.656  18.656  1.00  0.00           O  
ATOM    156  H   ASP A  10      22.451  30.650  17.004  1.00  0.00           H  
ATOM    157  HA  ASP A  10      23.447  32.614  14.990  1.00  0.00           H  
ATOM    158 1HB  ASP A  10      24.542  31.794  17.703  1.00  0.00           H  
ATOM    159 2HB  ASP A  10      25.348  32.921  16.620  1.00  0.00           H  
ATOM    160  N   GLN A  11      24.872  29.691  15.666  1.00  0.00           N  
ATOM    161  CA  GLN A  11      25.906  28.735  15.167  1.00  0.00           C  
ATOM    162  C   GLN A  11      25.362  27.847  14.057  1.00  0.00           C  
ATOM    163  O   GLN A  11      26.139  27.069  13.491  1.00  0.00           O  
ATOM    164  CB  GLN A  11      26.432  27.857  16.305  1.00  0.00           C  
ATOM    165  CG  GLN A  11      27.200  28.616  17.374  1.00  0.00           C  
ATOM    166  CD  GLN A  11      27.697  27.709  18.484  1.00  0.00           C  
ATOM    167  OE1 GLN A  11      28.167  26.596  18.232  1.00  0.00           O  
ATOM    168  NE2 GLN A  11      27.596  28.180  19.722  1.00  0.00           N  
ATOM    169  H   GLN A  11      24.305  29.431  16.460  1.00  0.00           H  
ATOM    170  HA  GLN A  11      26.739  29.309  14.761  1.00  0.00           H  
ATOM    171 1HB  GLN A  11      25.598  27.348  16.788  1.00  0.00           H  
ATOM    172 2HB  GLN A  11      27.092  27.090  15.898  1.00  0.00           H  
ATOM    173 1HG  GLN A  11      28.062  29.098  16.914  1.00  0.00           H  
ATOM    174 2HG  GLN A  11      26.543  29.366  17.814  1.00  0.00           H  
ATOM    175 1HE2 GLN A  11      27.908  27.627  20.495  1.00  0.00           H  
ATOM    176 2HE2 GLN A  11      27.209  29.088  19.882  1.00  0.00           H  
ATOM    177  N   ASN A  12      24.056  27.878  13.782  1.00  0.00           N  
ATOM    178  CA  ASN A  12      23.428  27.098  12.690  1.00  0.00           C  
ATOM    179  C   ASN A  12      23.673  25.603  12.879  1.00  0.00           C  
ATOM    180  O   ASN A  12      23.742  24.860  11.865  1.00  0.00           O  
ATOM    181  CB  ASN A  12      23.939  27.550  11.334  1.00  0.00           C  
ATOM    182  CG  ASN A  12      22.973  27.251  10.222  1.00  0.00           C  
ATOM    183  OD1 ASN A  12      21.753  27.253  10.426  1.00  0.00           O  
ATOM    184  ND2 ASN A  12      23.493  26.993   9.050  1.00  0.00           N  
ATOM    185  H   ASN A  12      23.476  28.472  14.359  1.00  0.00           H  
ATOM    186  HA  ASN A  12      22.349  27.262  12.723  1.00  0.00           H  
ATOM    187 1HB  ASN A  12      24.128  28.624  11.356  1.00  0.00           H  
ATOM    188 2HB  ASN A  12      24.887  27.056  11.119  1.00  0.00           H  
ATOM    189 1HD2 ASN A  12      22.898  26.787   8.273  1.00  0.00           H  
ATOM    190 2HD2 ASN A  12      24.485  27.002   8.930  1.00  0.00           H  
ATOM    191  N   VAL A  13      23.792  25.133  14.102  1.00  0.00           N  
ATOM    192  CA  VAL A  13      24.103  23.703  14.380  1.00  0.00           C  
ATOM    193  C   VAL A  13      23.016  22.793  13.829  1.00  0.00           C  
ATOM    194  O   VAL A  13      23.332  21.695  13.417  1.00  0.00           O  
ATOM    195  CB  VAL A  13      24.241  23.456  15.894  1.00  0.00           C  
ATOM    196  CG1 VAL A  13      24.280  21.964  16.189  1.00  0.00           C  
ATOM    197  CG2 VAL A  13      25.494  24.142  16.418  1.00  0.00           C  
ATOM    198  H   VAL A  13      23.666  25.769  14.876  1.00  0.00           H  
ATOM    199  HA  VAL A  13      25.052  23.457  13.902  1.00  0.00           H  
ATOM    200  HB  VAL A  13      23.365  23.862  16.400  1.00  0.00           H  
ATOM    201 1HG1 VAL A  13      24.377  21.808  17.264  1.00  0.00           H  
ATOM    202 2HG1 VAL A  13      23.358  21.500  15.838  1.00  0.00           H  
ATOM    203 3HG1 VAL A  13      25.131  21.514  15.679  1.00  0.00           H  
ATOM    204 1HG2 VAL A  13      25.585  23.964  17.489  1.00  0.00           H  
ATOM    205 2HG2 VAL A  13      26.369  23.741  15.908  1.00  0.00           H  
ATOM    206 3HG2 VAL A  13      25.426  25.214  16.233  1.00  0.00           H  
ATOM    207  N   PHE A  14      21.735  23.191  13.814  1.00  0.00           N  
ATOM    208  CA  PHE A  14      20.660  22.266  13.440  1.00  0.00           C  
ATOM    209  C   PHE A  14      20.782  21.930  11.955  1.00  0.00           C  
ATOM    210  O   PHE A  14      20.278  20.916  11.501  1.00  0.00           O  
ATOM    211  CB  PHE A  14      19.286  22.873  13.730  1.00  0.00           C  
ATOM    212  CG  PHE A  14      18.224  21.853  14.030  1.00  0.00           C  
ATOM    213  CD1 PHE A  14      18.000  21.427  15.331  1.00  0.00           C  
ATOM    214  CD2 PHE A  14      17.449  21.317  13.013  1.00  0.00           C  
ATOM    215  CE1 PHE A  14      17.023  20.489  15.608  1.00  0.00           C  
ATOM    216  CE2 PHE A  14      16.472  20.380  13.287  1.00  0.00           C  
ATOM    217  CZ  PHE A  14      16.259  19.966  14.587  1.00  0.00           C  
ATOM    218  H   PHE A  14      21.502  24.141  14.065  1.00  0.00           H  
ATOM    219  HA  PHE A  14      20.765  21.355  14.031  1.00  0.00           H  
ATOM    220 1HB  PHE A  14      19.359  23.548  14.581  1.00  0.00           H  
ATOM    221 2HB  PHE A  14      18.960  23.461  12.873  1.00  0.00           H  
ATOM    222  HD1 PHE A  14      18.603  21.842  16.138  1.00  0.00           H  
ATOM    223  HD2 PHE A  14      17.617  21.645  11.986  1.00  0.00           H  
ATOM    224  HE1 PHE A  14      16.858  20.163  16.634  1.00  0.00           H  
ATOM    225  HE2 PHE A  14      15.869  19.968  12.479  1.00  0.00           H  
ATOM    226  HZ  PHE A  14      15.490  19.226  14.804  1.00  0.00           H  
ATOM    227  N   ILE A  15      21.437  22.804  11.180  1.00  0.00           N  
ATOM    228  CA  ILE A  15      21.530  22.640   9.706  1.00  0.00           C  
ATOM    229  C   ILE A  15      22.875  22.039   9.346  1.00  0.00           C  
ATOM    230  O   ILE A  15      22.928  21.152   8.447  1.00  0.00           O  
ATOM    231  CB  ILE A  15      21.354  23.980   8.969  1.00  0.00           C  
ATOM    232  CG1 ILE A  15      20.001  24.606   9.315  1.00  0.00           C  
ATOM    233  CG2 ILE A  15      21.483  23.781   7.466  1.00  0.00           C  
ATOM    234  CD1 ILE A  15      18.818  23.722   8.992  1.00  0.00           C  
ATOM    235  H   ILE A  15      21.881  23.599  11.615  1.00  0.00           H  
ATOM    236  HA  ILE A  15      20.734  21.971   9.382  1.00  0.00           H  
ATOM    237  HB  ILE A  15      22.120  24.681   9.300  1.00  0.00           H  
ATOM    238 1HG1 ILE A  15      19.971  24.842  10.378  1.00  0.00           H  
ATOM    239 2HG1 ILE A  15      19.883  25.544   8.770  1.00  0.00           H  
ATOM    240 1HG2 ILE A  15      21.356  24.738   6.960  1.00  0.00           H  
ATOM    241 2HG2 ILE A  15      22.469  23.378   7.236  1.00  0.00           H  
ATOM    242 3HG2 ILE A  15      20.717  23.085   7.124  1.00  0.00           H  
ATOM    243 1HD1 ILE A  15      17.895  24.235   9.265  1.00  0.00           H  
ATOM    244 2HD1 ILE A  15      18.809  23.502   7.924  1.00  0.00           H  
ATOM    245 3HD1 ILE A  15      18.895  22.792   9.553  1.00  0.00           H  
ATOM    246  N   GLU A  16      23.937  22.531   9.975  1.00  0.00           N  
ATOM    247  CA  GLU A  16      25.277  21.958   9.718  1.00  0.00           C  
ATOM    248  C   GLU A  16      25.534  20.669  10.463  1.00  0.00           C  
ATOM    249  O   GLU A  16      26.291  19.840   9.896  1.00  0.00           O  
ATOM    250  CB  GLU A  16      26.366  22.967  10.089  1.00  0.00           C  
ATOM    251  CG  GLU A  16      26.313  24.268   9.301  1.00  0.00           C  
ATOM    252  CD  GLU A  16      26.323  24.052   7.814  1.00  0.00           C  
ATOM    253  OE1 GLU A  16      27.168  23.329   7.343  1.00  0.00           O  
ATOM    254  OE2 GLU A  16      25.485  24.612   7.147  1.00  0.00           O  
ATOM    255  H   GLU A  16      23.846  23.294  10.631  1.00  0.00           H  
ATOM    256  HA  GLU A  16      25.358  21.732   8.654  1.00  0.00           H  
ATOM    257 1HB  GLU A  16      26.287  23.214  11.148  1.00  0.00           H  
ATOM    258 2HB  GLU A  16      27.347  22.519   9.930  1.00  0.00           H  
ATOM    259 1HG  GLU A  16      25.405  24.809   9.572  1.00  0.00           H  
ATOM    260 2HG  GLU A  16      27.166  24.885   9.580  1.00  0.00           H  
ATOM    261  N   GLY A  17      24.945  20.437  11.622  1.00  0.00           N  
ATOM    262  CA  GLY A  17      25.126  19.191  12.381  1.00  0.00           C  
ATOM    263  C   GLY A  17      23.938  18.290  12.256  1.00  0.00           C  
ATOM    264  O   GLY A  17      24.040  17.254  11.672  1.00  0.00           O  
ATOM    265  H   GLY A  17      24.342  21.157  11.995  1.00  0.00           H  
ATOM    266 1HA  GLY A  17      26.014  18.672  12.022  1.00  0.00           H  
ATOM    267 2HA  GLY A  17      25.294  19.426  13.432  1.00  0.00           H  
ATOM    268  N   THR A  18      22.808  18.684  12.838  1.00  0.00           N  
ATOM    269  CA  THR A  18      21.685  17.753  13.000  1.00  0.00           C  
ATOM    270  C   THR A  18      21.164  17.277  11.641  1.00  0.00           C  
ATOM    271  O   THR A  18      20.913  16.092  11.482  1.00  0.00           O  
ATOM    272  CB  THR A  18      20.536  18.401  13.796  1.00  0.00           C  
ATOM    273  OG1 THR A  18      20.998  18.751  15.107  1.00  0.00           O  
ATOM    274  CG2 THR A  18      19.362  17.442  13.914  1.00  0.00           C  
ATOM    275  H   THR A  18      22.714  19.632  13.174  1.00  0.00           H  
ATOM    276  HA  THR A  18      22.035  16.881  13.552  1.00  0.00           H  
ATOM    277  HB  THR A  18      20.207  19.307  13.287  1.00  0.00           H  
ATOM    278  HG1 THR A  18      21.930  18.533  15.186  1.00  0.00           H  
ATOM    279 1HG2 THR A  18      18.560  17.916  14.479  1.00  0.00           H  
ATOM    280 2HG2 THR A  18      19.002  17.183  12.919  1.00  0.00           H  
ATOM    281 3HG2 THR A  18      19.683  16.537  14.430  1.00  0.00           H  
ATOM    282  N   LEU A  19      20.956  18.178  10.689  1.00  0.00           N  
ATOM    283  CA  LEU A  19      20.442  17.771   9.354  1.00  0.00           C  
ATOM    284  C   LEU A  19      21.256  16.626   8.758  1.00  0.00           C  
ATOM    285  O   LEU A  19      20.717  15.555   8.574  1.00  0.00           O  
ATOM    286  CB  LEU A  19      20.464  18.961   8.386  1.00  0.00           C  
ATOM    287  CG  LEU A  19      20.288  18.614   6.902  1.00  0.00           C  
ATOM    288  CD1 LEU A  19      18.866  18.127   6.659  1.00  0.00           C  
ATOM    289  CD2 LEU A  19      20.598  19.839   6.054  1.00  0.00           C  
ATOM    290  H   LEU A  19      21.145  19.154  10.865  1.00  0.00           H  
ATOM    291  HA  LEU A  19      19.413  17.434   9.468  1.00  0.00           H  
ATOM    292 1HB  LEU A  19      19.667  19.648   8.662  1.00  0.00           H  
ATOM    293 2HB  LEU A  19      21.417  19.479   8.494  1.00  0.00           H  
ATOM    294  HG  LEU A  19      20.968  17.805   6.634  1.00  0.00           H  
ATOM    295 1HD1 LEU A  19      18.740  17.880   5.605  1.00  0.00           H  
ATOM    296 2HD1 LEU A  19      18.677  17.239   7.263  1.00  0.00           H  
ATOM    297 3HD1 LEU A  19      18.161  18.910   6.935  1.00  0.00           H  
ATOM    298 1HD2 LEU A  19      20.473  19.592   4.999  1.00  0.00           H  
ATOM    299 2HD2 LEU A  19      19.918  20.648   6.320  1.00  0.00           H  
ATOM    300 3HD2 LEU A  19      21.626  20.155   6.234  1.00  0.00           H  
ATOM    301  N   PRO A  20      22.574  16.773   8.548  1.00  0.00           N  
ATOM    302  CA  PRO A  20      23.315  15.610   8.045  1.00  0.00           C  
ATOM    303  C   PRO A  20      23.533  14.500   9.079  1.00  0.00           C  
ATOM    304  O   PRO A  20      23.809  13.332   8.676  1.00  0.00           O  
ATOM    305  CB  PRO A  20      24.648  16.234   7.622  1.00  0.00           C  
ATOM    306  CG  PRO A  20      24.798  17.416   8.518  1.00  0.00           C  
ATOM    307  CD  PRO A  20      23.406  17.979   8.633  1.00  0.00           C  
ATOM    308  HA  PRO A  20      22.779  15.185   7.183  1.00  0.00           H  
ATOM    309 1HB  PRO A  20      25.460  15.503   7.741  1.00  0.00           H  
ATOM    310 2HB  PRO A  20      24.614  16.508   6.557  1.00  0.00           H  
ATOM    311 1HG  PRO A  20      25.212  17.106   9.489  1.00  0.00           H  
ATOM    312 2HG  PRO A  20      25.511  18.134   8.084  1.00  0.00           H  
ATOM    313 1HD  PRO A  20      23.295  18.487   9.602  1.00  0.00           H  
ATOM    314 2HD  PRO A  20      23.224  18.678   7.805  1.00  0.00           H  
ATOM    315  N   MET A  21      23.426  14.786  10.370  1.00  0.00           N  
ATOM    316  CA  MET A  21      23.572  13.781  11.480  1.00  0.00           C  
ATOM    317  C   MET A  21      22.578  12.637  11.282  1.00  0.00           C  
ATOM    318  O   MET A  21      22.834  11.497  11.708  1.00  0.00           O  
ATOM    319  CB  MET A  21      23.360  14.432  12.845  1.00  0.00           C  
ATOM    320  CG  MET A  21      23.551  13.492  14.027  1.00  0.00           C  
ATOM    321  SD  MET A  21      23.063  14.239  15.595  1.00  0.00           S  
ATOM    322  CE  MET A  21      21.279  14.151  15.471  1.00  0.00           C  
ATOM    323  H   MET A  21      23.231  15.750  10.602  1.00  0.00           H  
ATOM    324  HA  MET A  21      24.583  13.375  11.447  1.00  0.00           H  
ATOM    325 1HB  MET A  21      24.054  15.263  12.964  1.00  0.00           H  
ATOM    326 2HB  MET A  21      22.350  14.839  12.901  1.00  0.00           H  
ATOM    327 1HG  MET A  21      22.958  12.591  13.875  1.00  0.00           H  
ATOM    328 2HG  MET A  21      24.599  13.202  14.096  1.00  0.00           H  
ATOM    329 1HE  MET A  21      20.831  14.576  16.370  1.00  0.00           H  
ATOM    330 2HE  MET A  21      20.947  14.713  14.598  1.00  0.00           H  
ATOM    331 3HE  MET A  21      20.973  13.109  15.371  1.00  0.00           H  
ATOM    332  N   GLY A  22      21.389  12.930  10.790  1.00  0.00           N  
ATOM    333  CA  GLY A  22      20.336  11.937  10.603  1.00  0.00           C  
ATOM    334  C   GLY A  22      20.500  11.118   9.334  1.00  0.00           C  
ATOM    335  O   GLY A  22      19.589  10.340   9.019  1.00  0.00           O  
ATOM    336  H   GLY A  22      21.211  13.889  10.533  1.00  0.00           H  
ATOM    337 1HA  GLY A  22      20.322  11.257  11.456  1.00  0.00           H  
ATOM    338 2HA  GLY A  22      19.368  12.435  10.573  1.00  0.00           H  
ATOM    339  N   VAL A  23      21.592  11.306   8.613  1.00  0.00           N  
ATOM    340  CA  VAL A  23      21.857  10.596   7.337  1.00  0.00           C  
ATOM    341  C   VAL A  23      23.069   9.695   7.532  1.00  0.00           C  
ATOM    342  O   VAL A  23      24.072  10.166   8.109  1.00  0.00           O  
ATOM    343  CB  VAL A  23      22.125  11.585   6.187  1.00  0.00           C  
ATOM    344  CG1 VAL A  23      22.210  10.847   4.859  1.00  0.00           C  
ATOM    345  CG2 VAL A  23      21.032  12.642   6.148  1.00  0.00           C  
ATOM    346  H   VAL A  23      22.271  11.969   8.957  1.00  0.00           H  
ATOM    347  HA  VAL A  23      20.976  10.006   7.080  1.00  0.00           H  
ATOM    348  HB  VAL A  23      23.090  12.065   6.351  1.00  0.00           H  
ATOM    349 1HG1 VAL A  23      22.401  11.562   4.058  1.00  0.00           H  
ATOM    350 2HG1 VAL A  23      23.022  10.122   4.898  1.00  0.00           H  
ATOM    351 3HG1 VAL A  23      21.270  10.331   4.668  1.00  0.00           H  
ATOM    352 1HG2 VAL A  23      21.228  13.338   5.333  1.00  0.00           H  
ATOM    353 2HG2 VAL A  23      20.066  12.161   5.990  1.00  0.00           H  
ATOM    354 3HG2 VAL A  23      21.016  13.185   7.093  1.00  0.00           H  
ATOM    355  N   VAL A  24      22.974   8.466   7.029  1.00  0.00           N  
ATOM    356  CA  VAL A  24      24.127   7.534   7.161  1.00  0.00           C  
ATOM    357  C   VAL A  24      25.216   8.009   6.201  1.00  0.00           C  
ATOM    358  O   VAL A  24      26.366   8.233   6.623  1.00  0.00           O  
ATOM    359  CB  VAL A  24      23.729   6.085   6.825  1.00  0.00           C  
ATOM    360  CG1 VAL A  24      24.957   5.188   6.795  1.00  0.00           C  
ATOM    361  CG2 VAL A  24      22.715   5.578   7.840  1.00  0.00           C  
ATOM    362  H   VAL A  24      22.138   8.149   6.559  1.00  0.00           H  
ATOM    363  HA  VAL A  24      24.476   7.558   8.194  1.00  0.00           H  
ATOM    364  HB  VAL A  24      23.289   6.060   5.828  1.00  0.00           H  
ATOM    365 1HG1 VAL A  24      24.657   4.167   6.556  1.00  0.00           H  
ATOM    366 2HG1 VAL A  24      25.652   5.548   6.037  1.00  0.00           H  
ATOM    367 3HG1 VAL A  24      25.443   5.203   7.771  1.00  0.00           H  
ATOM    368 1HG2 VAL A  24      22.438   4.553   7.596  1.00  0.00           H  
ATOM    369 2HG2 VAL A  24      23.154   5.608   8.838  1.00  0.00           H  
ATOM    370 3HG2 VAL A  24      21.828   6.210   7.815  1.00  0.00           H  
ATOM    371  N   ARG A  25      24.879   8.226   4.936  1.00  0.00           N  
ATOM    372  CA  ARG A  25      25.810   8.748   3.909  1.00  0.00           C  
ATOM    373  C   ARG A  25      25.970  10.247   4.098  1.00  0.00           C  
ATOM    374  O   ARG A  25      25.128  10.929   4.677  1.00  0.00           O  
ATOM    375  CB  ARG A  25      25.306   8.463   2.502  1.00  0.00           C  
ATOM    376  CG  ARG A  25      24.110   9.297   2.071  1.00  0.00           C  
ATOM    377  CD  ARG A  25      23.782   9.085   0.638  1.00  0.00           C  
ATOM    378  NE  ARG A  25      22.558   9.771   0.254  1.00  0.00           N  
ATOM    379  CZ  ARG A  25      22.501  11.039  -0.197  1.00  0.00           C  
ATOM    380  NH1 ARG A  25      23.604  11.745  -0.316  1.00  0.00           N  
ATOM    381  NH2 ARG A  25      21.336  11.573  -0.520  1.00  0.00           N  
ATOM    382  H   ARG A  25      23.925   8.019   4.674  1.00  0.00           H  
ATOM    383  HA  ARG A  25      26.773   8.251   4.031  1.00  0.00           H  
ATOM    384 1HB  ARG A  25      26.108   8.643   1.786  1.00  0.00           H  
ATOM    385 2HB  ARG A  25      25.024   7.414   2.422  1.00  0.00           H  
ATOM    386 1HG  ARG A  25      23.240   9.019   2.666  1.00  0.00           H  
ATOM    387 2HG  ARG A  25      24.330  10.354   2.220  1.00  0.00           H  
ATOM    388 1HD  ARG A  25      24.595   9.466   0.019  1.00  0.00           H  
ATOM    389 2HD  ARG A  25      23.651   8.021   0.448  1.00  0.00           H  
ATOM    390  HE  ARG A  25      21.689   9.260   0.333  1.00  0.00           H  
ATOM    391 1HH1 ARG A  25      24.494  11.337  -0.069  1.00  0.00           H  
ATOM    392 2HH1 ARG A  25      23.560  12.695  -0.654  1.00  0.00           H  
ATOM    393 1HH2 ARG A  25      20.488  11.030  -0.428  1.00  0.00           H  
ATOM    394 2HH2 ARG A  25      21.293  12.523  -0.858  1.00  0.00           H  
ATOM    395  N   PRO A  26      27.144  10.781   3.693  1.00  0.00           N  
ATOM    396  CA  PRO A  26      27.346  12.213   3.721  1.00  0.00           C  
ATOM    397  C   PRO A  26      26.446  12.885   2.691  1.00  0.00           C  
ATOM    398  O   PRO A  26      26.178  12.276   1.664  1.00  0.00           O  
ATOM    399  CB  PRO A  26      28.838  12.357   3.472  1.00  0.00           C  
ATOM    400  CG  PRO A  26      29.208  11.167   2.673  1.00  0.00           C  
ATOM    401  CD  PRO A  26      28.275  10.034   3.075  1.00  0.00           C  
ATOM    402  HA  PRO A  26      27.141  12.588   4.734  1.00  0.00           H  
ATOM    403 1HB  PRO A  26      29.043  13.300   2.943  1.00  0.00           H  
ATOM    404 2HB  PRO A  26      29.376  12.403   4.431  1.00  0.00           H  
ATOM    405 1HG  PRO A  26      29.119  11.389   1.599  1.00  0.00           H  
ATOM    406 2HG  PRO A  26      30.259  10.898   2.856  1.00  0.00           H  
ATOM    407 1HD  PRO A  26      27.982   9.465   2.181  1.00  0.00           H  
ATOM    408 2HD  PRO A  26      28.782   9.382   3.802  1.00  0.00           H  
ATOM    409  N   LEU A  27      26.012  14.093   3.000  1.00  0.00           N  
ATOM    410  CA  LEU A  27      25.228  14.839   2.004  1.00  0.00           C  
ATOM    411  C   LEU A  27      26.172  15.631   1.107  1.00  0.00           C  
ATOM    412  O   LEU A  27      27.256  16.052   1.590  1.00  0.00           O  
ATOM    413  CB  LEU A  27      24.235  15.789   2.687  1.00  0.00           C  
ATOM    414  CG  LEU A  27      23.129  15.115   3.510  1.00  0.00           C  
ATOM    415  CD1 LEU A  27      22.291  16.181   4.202  1.00  0.00           C  
ATOM    416  CD2 LEU A  27      22.272  14.252   2.596  1.00  0.00           C  
ATOM    417  H   LEU A  27      26.201  14.518   3.897  1.00  0.00           H  
ATOM    418  HA  LEU A  27      24.664  14.126   1.403  1.00  0.00           H  
ATOM    419 1HB  LEU A  27      24.789  16.448   3.354  1.00  0.00           H  
ATOM    420 2HB  LEU A  27      23.755  16.399   1.922  1.00  0.00           H  
ATOM    421  HG  LEU A  27      23.579  14.491   4.282  1.00  0.00           H  
ATOM    422 1HD1 LEU A  27      21.505  15.702   4.787  1.00  0.00           H  
ATOM    423 2HD1 LEU A  27      22.925  16.771   4.863  1.00  0.00           H  
ATOM    424 3HD1 LEU A  27      21.840  16.832   3.454  1.00  0.00           H  
ATOM    425 1HD2 LEU A  27      21.486  13.773   3.181  1.00  0.00           H  
ATOM    426 2HD2 LEU A  27      21.820  14.876   1.824  1.00  0.00           H  
ATOM    427 3HD2 LEU A  27      22.893  13.488   2.128  1.00  0.00           H  
ATOM    428  N   THR A  28      25.784  15.885  -0.140  1.00  0.00           N  
ATOM    429  CA  THR A  28      26.607  16.652  -1.101  1.00  0.00           C  
ATOM    430  C   THR A  28      26.467  18.136  -0.798  1.00  0.00           C  
ATOM    431  O   THR A  28      25.512  18.562  -0.121  1.00  0.00           O  
ATOM    432  CB  THR A  28      26.202  16.375  -2.560  1.00  0.00           C  
ATOM    433  OG1 THR A  28      24.833  16.754  -2.758  1.00  0.00           O  
ATOM    434  CG2 THR A  28      26.368  14.900  -2.890  1.00  0.00           C  
ATOM    435  H   THR A  28      24.884  15.532  -0.433  1.00  0.00           H  
ATOM    436  HA  THR A  28      27.648  16.352  -0.982  1.00  0.00           H  
ATOM    437  HB  THR A  28      26.828  16.964  -3.230  1.00  0.00           H  
ATOM    438  HG1 THR A  28      24.263  16.162  -2.262  1.00  0.00           H  
ATOM    439 1HG2 THR A  28      26.077  14.723  -3.926  1.00  0.00           H  
ATOM    440 2HG2 THR A  28      27.410  14.611  -2.751  1.00  0.00           H  
ATOM    441 3HG2 THR A  28      25.737  14.305  -2.230  1.00  0.00           H  
ATOM    442  N   GLU A  29      27.371  18.928  -1.357  1.00  0.00           N  
ATOM    443  CA  GLU A  29      27.323  20.407  -1.212  1.00  0.00           C  
ATOM    444  C   GLU A  29      26.016  20.911  -1.831  1.00  0.00           C  
ATOM    445  O   GLU A  29      25.410  21.854  -1.237  1.00  0.00           O  
ATOM    446  CB  GLU A  29      28.523  21.074  -1.889  1.00  0.00           C  
ATOM    447  CG  GLU A  29      29.854  20.831  -1.192  1.00  0.00           C  
ATOM    448  CD  GLU A  29      31.017  21.440  -1.924  1.00  0.00           C  
ATOM    449  OE1 GLU A  29      30.822  21.923  -3.014  1.00  0.00           O  
ATOM    450  OE2 GLU A  29      32.103  21.420  -1.395  1.00  0.00           O  
ATOM    451  H   GLU A  29      28.114  18.510  -1.898  1.00  0.00           H  
ATOM    452  HA  GLU A  29      27.353  20.651  -0.150  1.00  0.00           H  
ATOM    453 1HB  GLU A  29      28.611  20.712  -2.914  1.00  0.00           H  
ATOM    454 2HB  GLU A  29      28.361  22.151  -1.936  1.00  0.00           H  
ATOM    455 1HG  GLU A  29      29.810  21.255  -0.189  1.00  0.00           H  
ATOM    456 2HG  GLU A  29      30.011  19.758  -1.097  1.00  0.00           H  
ATOM    457  N   VAL A  30      25.600  20.332  -2.954  1.00  0.00           N  
ATOM    458  CA  VAL A  30      24.342  20.762  -3.633  1.00  0.00           C  
ATOM    459  C   VAL A  30      23.159  20.473  -2.711  1.00  0.00           C  
ATOM    460  O   VAL A  30      22.322  21.385  -2.465  1.00  0.00           O  
ATOM    461  CB  VAL A  30      24.145  20.022  -4.970  1.00  0.00           C  
ATOM    462  CG1 VAL A  30      22.770  20.323  -5.548  1.00  0.00           C  
ATOM    463  CG2 VAL A  30      25.240  20.418  -5.948  1.00  0.00           C  
ATOM    464  H   VAL A  30      26.146  19.585  -3.358  1.00  0.00           H  
ATOM    465  HA  VAL A  30      24.409  21.830  -3.842  1.00  0.00           H  
ATOM    466  HB  VAL A  30      24.189  18.948  -4.790  1.00  0.00           H  
ATOM    467 1HG1 VAL A  30      22.648  19.792  -6.492  1.00  0.00           H  
ATOM    468 2HG1 VAL A  30      22.002  19.999  -4.847  1.00  0.00           H  
ATOM    469 3HG1 VAL A  30      22.676  21.395  -5.721  1.00  0.00           H  
ATOM    470 1HG2 VAL A  30      25.095  19.891  -6.890  1.00  0.00           H  
ATOM    471 2HG2 VAL A  30      25.200  21.493  -6.123  1.00  0.00           H  
ATOM    472 3HG2 VAL A  30      26.213  20.155  -5.531  1.00  0.00           H  
ATOM    473  N   GLU A  31      23.080  19.281  -2.140  1.00  0.00           N  
ATOM    474  CA  GLU A  31      21.960  18.944  -1.241  1.00  0.00           C  
ATOM    475  C   GLU A  31      22.000  19.851  -0.010  1.00  0.00           C  
ATOM    476  O   GLU A  31      20.922  20.278   0.452  1.00  0.00           O  
ATOM    477  CB  GLU A  31      22.024  17.476  -0.813  1.00  0.00           C  
ATOM    478  CG  GLU A  31      21.729  16.483  -1.928  1.00  0.00           C  
ATOM    479  CD  GLU A  31      22.154  15.081  -1.590  1.00  0.00           C  
ATOM    480  OE1 GLU A  31      23.259  14.909  -1.133  1.00  0.00           O  
ATOM    481  OE2 GLU A  31      21.372  14.180  -1.789  1.00  0.00           O  
ATOM    482  H   GLU A  31      23.793  18.589  -2.320  1.00  0.00           H  
ATOM    483  HA  GLU A  31      21.024  19.107  -1.777  1.00  0.00           H  
ATOM    484 1HB  GLU A  31      23.016  17.254  -0.420  1.00  0.00           H  
ATOM    485 2HB  GLU A  31      21.307  17.300  -0.010  1.00  0.00           H  
ATOM    486 1HG  GLU A  31      20.658  16.487  -2.131  1.00  0.00           H  
ATOM    487 2HG  GLU A  31      22.244  16.805  -2.832  1.00  0.00           H  
ATOM    488  N   MET A  32      23.164  20.115   0.547  1.00  0.00           N  
ATOM    489  CA  MET A  32      23.214  20.999   1.735  1.00  0.00           C  
ATOM    490  C   MET A  32      22.726  22.393   1.361  1.00  0.00           C  
ATOM    491  O   MET A  32      22.024  23.040   2.160  1.00  0.00           O  
ATOM    492  CB  MET A  32      24.629  21.064   2.308  1.00  0.00           C  
ATOM    493  CG  MET A  32      25.087  19.788   3.000  1.00  0.00           C  
ATOM    494  SD  MET A  32      24.138  19.425   4.490  1.00  0.00           S  
ATOM    495  CE  MET A  32      24.661  20.764   5.558  1.00  0.00           C  
ATOM    496  H   MET A  32      24.023  19.729   0.185  1.00  0.00           H  
ATOM    497  HA  MET A  32      22.553  20.590   2.499  1.00  0.00           H  
ATOM    498 1HB  MET A  32      25.335  21.282   1.508  1.00  0.00           H  
ATOM    499 2HB  MET A  32      24.692  21.878   3.031  1.00  0.00           H  
ATOM    500 1HG  MET A  32      24.988  18.947   2.315  1.00  0.00           H  
ATOM    501 2HG  MET A  32      26.138  19.881   3.275  1.00  0.00           H  
ATOM    502 1HE  MET A  32      24.158  20.678   6.522  1.00  0.00           H  
ATOM    503 2HE  MET A  32      25.740  20.713   5.705  1.00  0.00           H  
ATOM    504 3HE  MET A  32      24.402  21.719   5.098  1.00  0.00           H  
ATOM    505  N   ASP A  33      23.155  22.925   0.219  1.00  0.00           N  
ATOM    506  CA  ASP A  33      22.751  24.292  -0.154  1.00  0.00           C  
ATOM    507  C   ASP A  33      21.235  24.386  -0.279  1.00  0.00           C  
ATOM    508  O   ASP A  33      20.645  25.406   0.185  1.00  0.00           O  
ATOM    509  CB  ASP A  33      23.454  24.728  -1.440  1.00  0.00           C  
ATOM    510  CG  ASP A  33      24.905  25.092  -1.201  1.00  0.00           C  
ATOM    511  OD1 ASP A  33      25.315  25.239  -0.031  1.00  0.00           O  
ATOM    512  OD2 ASP A  33      25.599  25.304  -2.216  1.00  0.00           O  
ATOM    513  H   ASP A  33      23.759  22.405  -0.402  1.00  0.00           H  
ATOM    514  HA  ASP A  33      23.081  24.976   0.629  1.00  0.00           H  
ATOM    515 1HB  ASP A  33      23.406  23.922  -2.172  1.00  0.00           H  
ATOM    516 2HB  ASP A  33      22.937  25.589  -1.865  1.00  0.00           H  
ATOM    517  N   HIS A  34      20.576  23.349  -0.786  1.00  0.00           N  
ATOM    518  CA  HIS A  34      19.102  23.392  -0.913  1.00  0.00           C  
ATOM    519  C   HIS A  34      18.473  23.438   0.491  1.00  0.00           C  
ATOM    520  O   HIS A  34      17.415  24.059   0.693  1.00  0.00           O  
ATOM    521  CB  HIS A  34      18.573  22.180  -1.686  1.00  0.00           C  
ATOM    522  CG  HIS A  34      18.741  22.293  -3.169  1.00  0.00           C  
ATOM    523  ND1 HIS A  34      18.063  23.226  -3.926  1.00  0.00           N  
ATOM    524  CD2 HIS A  34      19.508  21.591  -4.036  1.00  0.00           C  
ATOM    525  CE1 HIS A  34      18.407  23.093  -5.195  1.00  0.00           C  
ATOM    526  NE2 HIS A  34      19.282  22.108  -5.288  1.00  0.00           N  
ATOM    527  H   HIS A  34      21.073  22.522  -1.088  1.00  0.00           H  
ATOM    528  HA  HIS A  34      18.810  24.288  -1.460  1.00  0.00           H  
ATOM    529 1HB  HIS A  34      19.091  21.280  -1.351  1.00  0.00           H  
ATOM    530 2HB  HIS A  34      17.513  22.046  -1.472  1.00  0.00           H  
ATOM    531  HD2 HIS A  34      20.179  20.768  -3.787  1.00  0.00           H  
ATOM    532  HE1 HIS A  34      18.034  23.694  -6.024  1.00  0.00           H  
ATOM    533  HE2 HIS A  34      19.718  21.783  -6.139  1.00  0.00           H  
ATOM    534  N   TYR A  35      19.041  22.731   1.443  1.00  0.00           N  
ATOM    535  CA  TYR A  35      18.530  22.737   2.829  1.00  0.00           C  
ATOM    536  C   TYR A  35      18.935  24.003   3.560  1.00  0.00           C  
ATOM    537  O   TYR A  35      18.187  24.503   4.410  1.00  0.00           O  
ATOM    538  CB  TYR A  35      19.027  21.511   3.597  1.00  0.00           C  
ATOM    539  CG  TYR A  35      18.311  20.230   3.231  1.00  0.00           C  
ATOM    540  CD1 TYR A  35      19.023  19.166   2.697  1.00  0.00           C  
ATOM    541  CD2 TYR A  35      16.943  20.118   3.430  1.00  0.00           C  
ATOM    542  CE1 TYR A  35      18.369  17.996   2.362  1.00  0.00           C  
ATOM    543  CE2 TYR A  35      16.290  18.948   3.096  1.00  0.00           C  
ATOM    544  CZ  TYR A  35      16.998  17.890   2.564  1.00  0.00           C  
ATOM    545  OH  TYR A  35      16.347  16.724   2.231  1.00  0.00           O  
ATOM    546  H   TYR A  35      19.847  22.167   1.219  1.00  0.00           H  
ATOM    547  HA  TYR A  35      17.440  22.707   2.796  1.00  0.00           H  
ATOM    548 1HB  TYR A  35      20.093  21.371   3.410  1.00  0.00           H  
ATOM    549 2HB  TYR A  35      18.902  21.677   4.667  1.00  0.00           H  
ATOM    550  HD1 TYR A  35      20.099  19.253   2.540  1.00  0.00           H  
ATOM    551  HD2 TYR A  35      16.384  20.955   3.850  1.00  0.00           H  
ATOM    552  HE1 TYR A  35      18.929  17.160   1.942  1.00  0.00           H  
ATOM    553  HE2 TYR A  35      15.214  18.861   3.252  1.00  0.00           H  
ATOM    554  HH  TYR A  35      16.993  16.032   2.073  1.00  0.00           H  
ATOM    555  N   ARG A  36      20.110  24.575   3.235  1.00  0.00           N  
ATOM    556  CA  ARG A  36      20.577  25.822   3.909  1.00  0.00           C  
ATOM    557  C   ARG A  36      19.783  27.054   3.489  1.00  0.00           C  
ATOM    558  O   ARG A  36      19.437  27.866   4.371  1.00  0.00           O  
ATOM    559  CB  ARG A  36      22.048  26.089   3.554  1.00  0.00           C  
ATOM    560  CG  ARG A  36      23.047  25.171   4.218  1.00  0.00           C  
ATOM    561  CD  ARG A  36      24.396  25.315   3.578  1.00  0.00           C  
ATOM    562  NE  ARG A  36      25.414  24.542   4.268  1.00  0.00           N  
ATOM    563  CZ  ARG A  36      26.498  24.027   3.687  1.00  0.00           C  
ATOM    564  NH1 ARG A  36      26.715  24.145   2.396  1.00  0.00           N  
ATOM    565  NH2 ARG A  36      27.363  23.374   4.424  1.00  0.00           N  
ATOM    566  H   ARG A  36      20.689  24.155   2.521  1.00  0.00           H  
ATOM    567  HA  ARG A  36      20.455  25.699   4.985  1.00  0.00           H  
ATOM    568 1HB  ARG A  36      22.183  25.997   2.478  1.00  0.00           H  
ATOM    569 2HB  ARG A  36      22.308  27.111   3.831  1.00  0.00           H  
ATOM    570 1HG  ARG A  36      23.127  25.423   5.275  1.00  0.00           H  
ATOM    571 2HG  ARG A  36      22.715  24.137   4.115  1.00  0.00           H  
ATOM    572 1HD  ARG A  36      24.349  24.967   2.546  1.00  0.00           H  
ATOM    573 2HD  ARG A  36      24.697  26.362   3.595  1.00  0.00           H  
ATOM    574  HE  ARG A  36      25.293  24.384   5.260  1.00  0.00           H  
ATOM    575 1HH1 ARG A  36      26.052  24.638   1.815  1.00  0.00           H  
ATOM    576 2HH1 ARG A  36      27.545  23.744   1.984  1.00  0.00           H  
ATOM    577 1HH2 ARG A  36      27.202  23.268   5.416  1.00  0.00           H  
ATOM    578 2HH2 ARG A  36      28.188  22.978   4.001  1.00  0.00           H  
ATOM    579  N   GLU A  37      19.451  27.166   2.216  1.00  0.00           N  
ATOM    580  CA  GLU A  37      18.810  28.389   1.630  1.00  0.00           C  
ATOM    581  C   GLU A  37      17.750  28.969   2.579  1.00  0.00           C  
ATOM    582  O   GLU A  37      17.799  30.150   2.960  1.00  0.00           O  
ATOM    583  CB  GLU A  37      18.164  28.072   0.279  1.00  0.00           C  
ATOM    584  CG  GLU A  37      17.362  29.219  -0.320  1.00  0.00           C  
ATOM    585  CD  GLU A  37      16.785  28.889  -1.668  1.00  0.00           C  
ATOM    586  OE1 GLU A  37      17.080  27.834  -2.177  1.00  0.00           O  
ATOM    587  OE2 GLU A  37      16.049  29.693  -2.190  1.00  0.00           O  
ATOM    588  H   GLU A  37      19.644  26.375   1.617  1.00  0.00           H  
ATOM    589  HA  GLU A  37      19.582  29.144   1.474  1.00  0.00           H  
ATOM    590 1HB  GLU A  37      18.937  27.794  -0.438  1.00  0.00           H  
ATOM    591 2HB  GLU A  37      17.495  27.218   0.387  1.00  0.00           H  
ATOM    592 1HG  GLU A  37      16.548  29.473   0.359  1.00  0.00           H  
ATOM    593 2HG  GLU A  37      18.008  30.092  -0.410  1.00  0.00           H  
ATOM    594  N   PRO A  38      16.701  28.231   3.008  1.00  0.00           N  
ATOM    595  CA  PRO A  38      15.647  28.846   3.832  1.00  0.00           C  
ATOM    596  C   PRO A  38      16.084  29.309   5.208  1.00  0.00           C  
ATOM    597  O   PRO A  38      15.352  30.071   5.837  1.00  0.00           O  
ATOM    598  CB  PRO A  38      14.623  27.712   3.946  1.00  0.00           C  
ATOM    599  CG  PRO A  38      15.423  26.474   3.725  1.00  0.00           C  
ATOM    600  CD  PRO A  38      16.405  26.850   2.648  1.00  0.00           C  
ATOM    601  HA  PRO A  38      15.228  29.711   3.296  1.00  0.00           H  
ATOM    602 1HB  PRO A  38      14.141  27.738   4.934  1.00  0.00           H  
ATOM    603 2HB  PRO A  38      13.828  27.846   3.198  1.00  0.00           H  
ATOM    604 1HG  PRO A  38      15.914  26.167   4.659  1.00  0.00           H  
ATOM    605 2HG  PRO A  38      14.764  25.645   3.427  1.00  0.00           H  
ATOM    606 1HD  PRO A  38      17.290  26.200   2.716  1.00  0.00           H  
ATOM    607 2HD  PRO A  38      15.926  26.751   1.663  1.00  0.00           H  
ATOM    608  N   PHE A  39      17.241  28.854   5.678  1.00  0.00           N  
ATOM    609  CA  PHE A  39      17.718  29.175   7.029  1.00  0.00           C  
ATOM    610  C   PHE A  39      19.070  29.897   6.979  1.00  0.00           C  
ATOM    611  O   PHE A  39      19.789  29.924   7.978  1.00  0.00           O  
ATOM    612  CB  PHE A  39      17.843  27.903   7.870  1.00  0.00           C  
ATOM    613  CG  PHE A  39      16.546  27.168   8.053  1.00  0.00           C  
ATOM    614  CD1 PHE A  39      16.317  25.963   7.405  1.00  0.00           C  
ATOM    615  CD2 PHE A  39      15.552  27.680   8.873  1.00  0.00           C  
ATOM    616  CE1 PHE A  39      15.124  25.286   7.573  1.00  0.00           C  
ATOM    617  CE2 PHE A  39      14.359  27.005   9.044  1.00  0.00           C  
ATOM    618  CZ  PHE A  39      14.145  25.807   8.392  1.00  0.00           C  
ATOM    619  H   PHE A  39      17.810  28.268   5.083  1.00  0.00           H  
ATOM    620  HA  PHE A  39      16.992  29.837   7.504  1.00  0.00           H  
ATOM    621 1HB  PHE A  39      18.554  27.225   7.400  1.00  0.00           H  
ATOM    622 2HB  PHE A  39      18.233  28.155   8.855  1.00  0.00           H  
ATOM    623  HD1 PHE A  39      17.092  25.551   6.758  1.00  0.00           H  
ATOM    624  HD2 PHE A  39      15.720  28.627   9.387  1.00  0.00           H  
ATOM    625  HE1 PHE A  39      14.957  24.341   7.058  1.00  0.00           H  
ATOM    626  HE2 PHE A  39      13.586  27.418   9.692  1.00  0.00           H  
ATOM    627  HZ  PHE A  39      13.204  25.274   8.525  1.00  0.00           H  
ATOM    628  N   LEU A  40      19.391  30.523   5.845  1.00  0.00           N  
ATOM    629  CA  LEU A  40      20.641  31.311   5.764  1.00  0.00           C  
ATOM    630  C   LEU A  40      20.588  32.517   6.701  1.00  0.00           C  
ATOM    631  O   LEU A  40      21.630  32.840   7.292  1.00  0.00           O  
ATOM    632  CB  LEU A  40      20.884  31.789   4.327  1.00  0.00           C  
ATOM    633  CG  LEU A  40      21.246  30.695   3.315  1.00  0.00           C  
ATOM    634  CD1 LEU A  40      21.294  31.294   1.915  1.00  0.00           C  
ATOM    635  CD2 LEU A  40      22.584  30.077   3.691  1.00  0.00           C  
ATOM    636  H   LEU A  40      18.791  30.468   5.035  1.00  0.00           H  
ATOM    637  HA  LEU A  40      21.472  30.673   6.064  1.00  0.00           H  
ATOM    638 1HB  LEU A  40      19.984  32.286   3.970  1.00  0.00           H  
ATOM    639 2HB  LEU A  40      21.696  32.515   4.335  1.00  0.00           H  
ATOM    640  HG  LEU A  40      20.475  29.924   3.321  1.00  0.00           H  
ATOM    641 1HD1 LEU A  40      21.551  30.516   1.196  1.00  0.00           H  
ATOM    642 2HD1 LEU A  40      20.318  31.711   1.664  1.00  0.00           H  
ATOM    643 3HD1 LEU A  40      22.046  32.081   1.882  1.00  0.00           H  
ATOM    644 1HD2 LEU A  40      22.841  29.299   2.972  1.00  0.00           H  
ATOM    645 2HD2 LEU A  40      23.356  30.847   3.684  1.00  0.00           H  
ATOM    646 3HD2 LEU A  40      22.516  29.642   4.688  1.00  0.00           H  
ATOM    647  N   ASN A  41      19.428  33.132   6.840  1.00  0.00           N  
ATOM    648  CA  ASN A  41      19.241  34.302   7.732  1.00  0.00           C  
ATOM    649  C   ASN A  41      18.893  33.836   9.143  1.00  0.00           C  
ATOM    650  O   ASN A  41      17.881  33.157   9.326  1.00  0.00           O  
ATOM    651  CB  ASN A  41      18.168  35.233   7.200  1.00  0.00           C  
ATOM    652  CG  ASN A  41      18.139  36.553   7.919  1.00  0.00           C  
ATOM    653  OD1 ASN A  41      18.355  36.616   9.135  1.00  0.00           O  
ATOM    654  ND2 ASN A  41      17.877  37.609   7.192  1.00  0.00           N  
ATOM    655  H   ASN A  41      18.639  32.784   6.314  1.00  0.00           H  
ATOM    656  HA  ASN A  41      20.181  34.854   7.780  1.00  0.00           H  
ATOM    657 1HB  ASN A  41      18.338  35.416   6.138  1.00  0.00           H  
ATOM    658 2HB  ASN A  41      17.192  34.758   7.298  1.00  0.00           H  
ATOM    659 1HD2 ASN A  41      17.845  38.514   7.618  1.00  0.00           H  
ATOM    660 2HD2 ASN A  41      17.709  37.512   6.212  1.00  0.00           H  
ATOM    661  N   PRO A  42      19.702  34.172  10.171  1.00  0.00           N  
ATOM    662  CA  PRO A  42      19.437  33.696  11.532  1.00  0.00           C  
ATOM    663  C   PRO A  42      18.021  33.935  12.059  1.00  0.00           C  
ATOM    664  O   PRO A  42      17.565  33.042  12.803  1.00  0.00           O  
ATOM    665  CB  PRO A  42      20.455  34.451  12.396  1.00  0.00           C  
ATOM    666  CG  PRO A  42      21.622  34.661  11.462  1.00  0.00           C  
ATOM    667  CD  PRO A  42      20.996  34.932  10.116  1.00  0.00           C  
ATOM    668  HA  PRO A  42      19.635  32.615  11.583  1.00  0.00           H  
ATOM    669 1HB  PRO A  42      20.016  35.392  12.760  1.00  0.00           H  
ATOM    670 2HB  PRO A  42      20.712  33.852  13.283  1.00  0.00           H  
ATOM    671 1HG  PRO A  42      22.243  35.499  11.813  1.00  0.00           H  
ATOM    672 2HG  PRO A  42      22.267  33.770  11.452  1.00  0.00           H  
ATOM    673 1HD  PRO A  42      20.817  36.011  10.006  1.00  0.00           H  
ATOM    674 2HD  PRO A  42      21.661  34.565   9.322  1.00  0.00           H  
ATOM    675  N   VAL A  43      17.340  34.974  11.588  1.00  0.00           N  
ATOM    676  CA  VAL A  43      16.002  35.346  12.129  1.00  0.00           C  
ATOM    677  C   VAL A  43      15.016  34.266  11.726  1.00  0.00           C  
ATOM    678  O   VAL A  43      14.013  34.179  12.401  1.00  0.00           O  
ATOM    679  CB  VAL A  43      15.527  36.708  11.589  1.00  0.00           C  
ATOM    680  CG1 VAL A  43      16.580  37.777  11.839  1.00  0.00           C  
ATOM    681  CG2 VAL A  43      15.216  36.595  10.104  1.00  0.00           C  
ATOM    682  H   VAL A  43      17.739  35.524  10.842  1.00  0.00           H  
ATOM    683  HA  VAL A  43      16.076  35.421  13.215  1.00  0.00           H  
ATOM    684  HB  VAL A  43      14.629  37.009  12.127  1.00  0.00           H  
ATOM    685 1HG1 VAL A  43      16.228  38.733  11.451  1.00  0.00           H  
ATOM    686 2HG1 VAL A  43      16.761  37.865  12.910  1.00  0.00           H  
ATOM    687 3HG1 VAL A  43      17.506  37.500  11.335  1.00  0.00           H  
ATOM    688 1HG2 VAL A  43      14.880  37.561   9.728  1.00  0.00           H  
ATOM    689 2HG2 VAL A  43      16.113  36.288   9.566  1.00  0.00           H  
ATOM    690 3HG2 VAL A  43      14.430  35.854   9.952  1.00  0.00           H  
ATOM    691  N   ASP A  44      15.305  33.465  10.685  1.00  0.00           N  
ATOM    692  CA  ASP A  44      14.376  32.456  10.168  1.00  0.00           C  
ATOM    693  C   ASP A  44      14.607  31.085  10.829  1.00  0.00           C  
ATOM    694  O   ASP A  44      13.866  30.123  10.502  1.00  0.00           O  
ATOM    695  CB  ASP A  44      14.521  32.330   8.650  1.00  0.00           C  
ATOM    696  CG  ASP A  44      14.046  33.570   7.904  1.00  0.00           C  
ATOM    697  OD1 ASP A  44      13.212  34.271   8.427  1.00  0.00           O  
ATOM    698  OD2 ASP A  44      14.522  33.804   6.819  1.00  0.00           O  
ATOM    699  H   ASP A  44      16.209  33.572  10.248  1.00  0.00           H  
ATOM    700  HA  ASP A  44      13.358  32.773  10.397  1.00  0.00           H  
ATOM    701 1HB  ASP A  44      15.567  32.150   8.398  1.00  0.00           H  
ATOM    702 2HB  ASP A  44      13.948  31.471   8.299  1.00  0.00           H  
ATOM    703  N   ARG A  45      15.513  30.992  11.807  1.00  0.00           N  
ATOM    704  CA  ARG A  45      15.863  29.703  12.435  1.00  0.00           C  
ATOM    705  C   ARG A  45      14.977  29.379  13.649  1.00  0.00           C  
ATOM    706  O   ARG A  45      15.178  28.328  14.270  1.00  0.00           O  
ATOM    707  CB  ARG A  45      17.350  29.696  12.798  1.00  0.00           C  
ATOM    708  CG  ARG A  45      18.205  29.755  11.538  1.00  0.00           C  
ATOM    709  CD  ARG A  45      19.680  29.835  11.828  1.00  0.00           C  
ATOM    710  NE  ARG A  45      20.423  30.018  10.598  1.00  0.00           N  
ATOM    711  CZ  ARG A  45      21.657  30.512  10.516  1.00  0.00           C  
ATOM    712  NH1 ARG A  45      22.288  30.948  11.590  1.00  0.00           N  
ATOM    713  NH2 ARG A  45      22.227  30.670   9.326  1.00  0.00           N  
ATOM    714  H   ARG A  45      15.971  31.835  12.125  1.00  0.00           H  
ATOM    715  HA  ARG A  45      15.721  28.910  11.699  1.00  0.00           H  
ATOM    716 1HB  ARG A  45      17.572  30.549  13.437  1.00  0.00           H  
ATOM    717 2HB  ARG A  45      17.583  28.793  13.363  1.00  0.00           H  
ATOM    718 1HG  ARG A  45      18.035  28.858  10.941  1.00  0.00           H  
ATOM    719 2HG  ARG A  45      17.935  30.636  10.956  1.00  0.00           H  
ATOM    720 1HD  ARG A  45      19.876  30.678  12.491  1.00  0.00           H  
ATOM    721 2HD  ARG A  45      20.008  28.914  12.309  1.00  0.00           H  
ATOM    722  HE  ARG A  45      19.972  29.751   9.733  1.00  0.00           H  
ATOM    723 1HH1 ARG A  45      21.834  30.911  12.492  1.00  0.00           H  
ATOM    724 2HH1 ARG A  45      23.223  31.319  11.510  1.00  0.00           H  
ATOM    725 1HH2 ARG A  45      21.723  30.416   8.487  1.00  0.00           H  
ATOM    726 2HH2 ARG A  45      23.162  31.044   9.260  1.00  0.00           H  
ATOM    727  N   GLU A  46      14.013  30.223  13.973  1.00  0.00           N  
ATOM    728  CA  GLU A  46      13.108  29.954  15.129  1.00  0.00           C  
ATOM    729  C   GLU A  46      12.390  28.612  15.018  1.00  0.00           C  
ATOM    730  O   GLU A  46      12.319  27.886  16.033  1.00  0.00           O  
ATOM    731  CB  GLU A  46      12.065  31.066  15.261  1.00  0.00           C  
ATOM    732  CG  GLU A  46      11.268  31.030  16.558  1.00  0.00           C  
ATOM    733  CD  GLU A  46      12.078  31.446  17.754  1.00  0.00           C  
ATOM    734  OE1 GLU A  46      12.949  32.269  17.601  1.00  0.00           O  
ATOM    735  OE2 GLU A  46      11.825  30.941  18.822  1.00  0.00           O  
ATOM    736  H   GLU A  46      13.883  31.064  13.430  1.00  0.00           H  
ATOM    737  HA  GLU A  46      13.708  29.929  16.039  1.00  0.00           H  
ATOM    738 1HB  GLU A  46      12.558  32.037  15.198  1.00  0.00           H  
ATOM    739 2HB  GLU A  46      11.359  31.003  14.433  1.00  0.00           H  
ATOM    740 1HG  GLU A  46      10.411  31.697  16.464  1.00  0.00           H  
ATOM    741 2HG  GLU A  46      10.893  30.020  16.713  1.00  0.00           H  
ATOM    742  N   PRO A  47      11.899  28.175  13.827  1.00  0.00           N  
ATOM    743  CA  PRO A  47      11.257  26.872  13.770  1.00  0.00           C  
ATOM    744  C   PRO A  47      12.197  25.744  14.164  1.00  0.00           C  
ATOM    745  O   PRO A  47      11.760  24.674  14.591  1.00  0.00           O  
ATOM    746  CB  PRO A  47      10.843  26.766  12.298  1.00  0.00           C  
ATOM    747  CG  PRO A  47      10.719  28.182  11.850  1.00  0.00           C  
ATOM    748  CD  PRO A  47      11.837  28.898  12.560  1.00  0.00           C  
ATOM    749  HA  PRO A  47      10.378  26.873  14.431  1.00  0.00           H  
ATOM    750 1HB  PRO A  47      11.602  26.204  11.734  1.00  0.00           H  
ATOM    751 2HB  PRO A  47       9.900  26.207  12.212  1.00  0.00           H  
ATOM    752 1HG  PRO A  47      10.805  28.242  10.755  1.00  0.00           H  
ATOM    753 2HG  PRO A  47       9.728  28.578  12.113  1.00  0.00           H  
ATOM    754 1HD  PRO A  47      12.768  28.790  11.984  1.00  0.00           H  
ATOM    755 2HD  PRO A  47      11.576  29.960  12.679  1.00  0.00           H  
ATOM    756  N   LEU A  48      13.495  25.972  14.021  1.00  0.00           N  
ATOM    757  CA  LEU A  48      14.487  24.904  14.239  1.00  0.00           C  
ATOM    758  C   LEU A  48      14.643  24.639  15.734  1.00  0.00           C  
ATOM    759  O   LEU A  48      14.830  23.484  16.147  1.00  0.00           O  
ATOM    760  CB  LEU A  48      15.843  25.289  13.634  1.00  0.00           C  
ATOM    761  CG  LEU A  48      15.863  25.476  12.111  1.00  0.00           C  
ATOM    762  CD1 LEU A  48      17.239  25.964  11.678  1.00  0.00           C  
ATOM    763  CD2 LEU A  48      15.510  24.161  11.433  1.00  0.00           C  
ATOM    764  H   LEU A  48      13.813  26.893  13.759  1.00  0.00           H  
ATOM    765  HA  LEU A  48      14.134  23.998  13.747  1.00  0.00           H  
ATOM    766 1HB  LEU A  48      16.173  26.222  14.087  1.00  0.00           H  
ATOM    767 2HB  LEU A  48      16.567  24.513  13.882  1.00  0.00           H  
ATOM    768  HG  LEU A  48      15.136  26.238  11.829  1.00  0.00           H  
ATOM    769 1HD1 LEU A  48      17.253  26.097  10.596  1.00  0.00           H  
ATOM    770 2HD1 LEU A  48      17.458  26.915  12.163  1.00  0.00           H  
ATOM    771 3HD1 LEU A  48      17.991  25.229  11.962  1.00  0.00           H  
ATOM    772 1HD2 LEU A  48      15.523  24.295  10.351  1.00  0.00           H  
ATOM    773 2HD2 LEU A  48      16.238  23.400  11.714  1.00  0.00           H  
ATOM    774 3HD2 LEU A  48      14.515  23.846  11.747  1.00  0.00           H  
ATOM    775  N   TRP A  49      14.653  25.726  16.536  1.00  0.00           N  
ATOM    776  CA  TRP A  49      14.676  25.653  18.007  1.00  0.00           C  
ATOM    777  C   TRP A  49      13.321  25.198  18.550  1.00  0.00           C  
ATOM    778  O   TRP A  49      13.242  24.378  19.449  1.00  0.00           O  
ATOM    779  CB  TRP A  49      15.039  27.011  18.609  1.00  0.00           C  
ATOM    780  CG  TRP A  49      15.081  27.010  20.107  1.00  0.00           C  
ATOM    781  CD1 TRP A  49      16.114  26.595  20.893  1.00  0.00           C  
ATOM    782  CD2 TRP A  49      14.039  27.448  21.012  1.00  0.00           C  
ATOM    783  NE1 TRP A  49      15.788  26.742  22.219  1.00  0.00           N  
ATOM    784  CE2 TRP A  49      14.523  27.264  22.310  1.00  0.00           C  
ATOM    785  CE3 TRP A  49      12.755  27.975  20.828  1.00  0.00           C  
ATOM    786  CZ2 TRP A  49      13.768  27.586  23.427  1.00  0.00           C  
ATOM    787  CZ3 TRP A  49      11.998  28.298  21.948  1.00  0.00           C  
ATOM    788  CH2 TRP A  49      12.492  28.109  23.213  1.00  0.00           C  
ATOM    789  H   TRP A  49      14.643  26.631  16.088  1.00  0.00           H  
ATOM    790  HA  TRP A  49      15.432  24.927  18.305  1.00  0.00           H  
ATOM    791 1HB  TRP A  49      16.015  27.324  18.239  1.00  0.00           H  
ATOM    792 2HB  TRP A  49      14.313  27.758  18.287  1.00  0.00           H  
ATOM    793  HD1 TRP A  49      17.060  26.203  20.523  1.00  0.00           H  
ATOM    794  HE1 TRP A  49      16.382  26.504  23.000  1.00  0.00           H  
ATOM    795  HE3 TRP A  49      12.358  28.130  19.825  1.00  0.00           H  
ATOM    796  HZ2 TRP A  49      14.143  27.442  24.441  1.00  0.00           H  
ATOM    797  HZ3 TRP A  49      10.999  28.707  21.795  1.00  0.00           H  
ATOM    798  HH2 TRP A  49      11.872  28.374  24.070  1.00  0.00           H  
ATOM    799  N   ARG A  50      12.237  25.693  17.972  1.00  0.00           N  
ATOM    800  CA  ARG A  50      10.891  25.325  18.500  1.00  0.00           C  
ATOM    801  C   ARG A  50      10.682  23.838  18.312  1.00  0.00           C  
ATOM    802  O   ARG A  50      10.177  23.163  19.211  1.00  0.00           O  
ATOM    803  CB  ARG A  50       9.778  26.084  17.793  1.00  0.00           C  
ATOM    804  CG  ARG A  50       8.382  25.827  18.339  1.00  0.00           C  
ATOM    805  CD  ARG A  50       8.225  26.361  19.716  1.00  0.00           C  
ATOM    806  NE  ARG A  50       8.177  27.814  19.732  1.00  0.00           N  
ATOM    807  CZ  ARG A  50       8.287  28.571  20.842  1.00  0.00           C  
ATOM    808  NH1 ARG A  50       8.450  27.999  22.014  1.00  0.00           N  
ATOM    809  NH2 ARG A  50       8.232  29.888  20.751  1.00  0.00           N  
ATOM    810  H   ARG A  50      12.300  26.314  17.179  1.00  0.00           H  
ATOM    811  HA  ARG A  50      10.853  25.582  19.559  1.00  0.00           H  
ATOM    812 1HB  ARG A  50       9.967  27.154  17.861  1.00  0.00           H  
ATOM    813 2HB  ARG A  50       9.772  25.819  16.735  1.00  0.00           H  
ATOM    814 1HG  ARG A  50       7.646  26.311  17.697  1.00  0.00           H  
ATOM    815 2HG  ARG A  50       8.192  24.754  18.363  1.00  0.00           H  
ATOM    816 1HD  ARG A  50       7.298  25.985  20.148  1.00  0.00           H  
ATOM    817 2HD  ARG A  50       9.066  26.041  20.329  1.00  0.00           H  
ATOM    818  HE  ARG A  50       8.053  28.291  18.849  1.00  0.00           H  
ATOM    819 1HH1 ARG A  50       8.492  26.992  22.083  1.00  0.00           H  
ATOM    820 2HH1 ARG A  50       8.532  28.566  22.845  1.00  0.00           H  
ATOM    821 1HH2 ARG A  50       8.106  30.328  19.850  1.00  0.00           H  
ATOM    822 2HH2 ARG A  50       8.314  30.455  21.582  1.00  0.00           H  
ATOM    823  N   PHE A  51      11.142  23.273  17.189  1.00  0.00           N  
ATOM    824  CA  PHE A  51      10.782  21.883  16.914  1.00  0.00           C  
ATOM    825  C   PHE A  51      11.210  20.918  18.016  1.00  0.00           C  
ATOM    826  O   PHE A  51      10.380  20.178  18.540  1.00  0.00           O  
ATOM    827  CB  PHE A  51      11.405  21.437  15.589  1.00  0.00           C  
ATOM    828  CG  PHE A  51      11.485  19.946  15.428  1.00  0.00           C  
ATOM    829  CD1 PHE A  51      10.337  19.191  15.240  1.00  0.00           C  
ATOM    830  CD2 PHE A  51      12.709  19.294  15.465  1.00  0.00           C  
ATOM    831  CE1 PHE A  51      10.410  17.819  15.092  1.00  0.00           C  
ATOM    832  CE2 PHE A  51      12.785  17.923  15.317  1.00  0.00           C  
ATOM    833  CZ  PHE A  51      11.633  17.185  15.130  1.00  0.00           C  
ATOM    834  H   PHE A  51      11.724  23.771  16.531  1.00  0.00           H  
ATOM    835  HA  PHE A  51       9.697  21.815  16.835  1.00  0.00           H  
ATOM    836 1HB  PHE A  51      10.822  21.838  14.761  1.00  0.00           H  
ATOM    837 2HB  PHE A  51      12.412  21.843  15.506  1.00  0.00           H  
ATOM    838  HD1 PHE A  51       9.369  19.693  15.209  1.00  0.00           H  
ATOM    839  HD2 PHE A  51      13.618  19.878  15.613  1.00  0.00           H  
ATOM    840  HE1 PHE A  51       9.499  17.238  14.945  1.00  0.00           H  
ATOM    841  HE2 PHE A  51      13.753  17.423  15.347  1.00  0.00           H  
ATOM    842  HZ  PHE A  51      11.691  16.104  15.015  1.00  0.00           H  
ATOM    843  N   PRO A  52      12.497  20.809  18.396  1.00  0.00           N  
ATOM    844  CA  PRO A  52      12.819  19.850  19.462  1.00  0.00           C  
ATOM    845  C   PRO A  52      11.966  20.050  20.706  1.00  0.00           C  
ATOM    846  O   PRO A  52      11.624  19.094  21.389  1.00  0.00           O  
ATOM    847  CB  PRO A  52      14.295  20.144  19.749  1.00  0.00           C  
ATOM    848  CG  PRO A  52      14.829  20.641  18.449  1.00  0.00           C  
ATOM    849  CD  PRO A  52      13.726  21.505  17.898  1.00  0.00           C  
ATOM    850  HA  PRO A  52      12.687  18.827  19.080  1.00  0.00           H  
ATOM    851 1HB  PRO A  52      14.381  20.885  20.557  1.00  0.00           H  
ATOM    852 2HB  PRO A  52      14.800  19.230  20.097  1.00  0.00           H  
ATOM    853 1HG  PRO A  52      15.763  21.198  18.610  1.00  0.00           H  
ATOM    854 2HG  PRO A  52      15.073  19.794  17.790  1.00  0.00           H  
ATOM    855 1HD  PRO A  52      13.816  22.521  18.309  1.00  0.00           H  
ATOM    856 2HD  PRO A  52      13.788  21.523  16.800  1.00  0.00           H  
ATOM    857  N   ASN A  53      11.659  21.299  20.993  1.00  0.00           N  
ATOM    858  CA  ASN A  53      10.911  21.670  22.222  1.00  0.00           C  
ATOM    859  C   ASN A  53       9.451  21.211  22.134  1.00  0.00           C  
ATOM    860  O   ASN A  53       8.800  21.068  23.170  1.00  0.00           O  
ATOM    861  CB  ASN A  53      10.982  23.166  22.470  1.00  0.00           C  
ATOM    862  CG  ASN A  53      12.311  23.598  23.024  1.00  0.00           C  
ATOM    863  OD1 ASN A  53      12.546  23.523  24.236  1.00  0.00           O  
ATOM    864  ND2 ASN A  53      13.185  24.048  22.161  1.00  0.00           N  
ATOM    865  H   ASN A  53      11.945  22.026  20.354  1.00  0.00           H  
ATOM    866  HA  ASN A  53      11.366  21.158  23.072  1.00  0.00           H  
ATOM    867 1HB  ASN A  53      10.800  23.698  21.535  1.00  0.00           H  
ATOM    868 2HB  ASN A  53      10.198  23.456  23.169  1.00  0.00           H  
ATOM    869 1HD2 ASN A  53      14.086  24.350  22.472  1.00  0.00           H  
ATOM    870 2HD2 ASN A  53      12.952  24.091  21.190  1.00  0.00           H  
ATOM    871  N   GLU A  54       8.919  20.975  20.937  1.00  0.00           N  
ATOM    872  CA  GLU A  54       7.544  20.479  20.716  1.00  0.00           C  
ATOM    873  C   GLU A  54       7.505  18.933  20.597  1.00  0.00           C  
ATOM    874  O   GLU A  54       6.430  18.403  20.245  1.00  0.00           O  
ATOM    875  CB  GLU A  54       6.951  21.112  19.456  1.00  0.00           C  
ATOM    876  CG  GLU A  54       6.708  22.611  19.560  1.00  0.00           C  
ATOM    877  CD  GLU A  54       5.526  22.953  20.425  1.00  0.00           C  
ATOM    878  OE1 GLU A  54       4.425  22.632  20.048  1.00  0.00           O  
ATOM    879  OE2 GLU A  54       5.725  23.537  21.464  1.00  0.00           O  
ATOM    880  H   GLU A  54       9.511  21.154  20.139  1.00  0.00           H  
ATOM    881  HA  GLU A  54       6.933  20.763  21.574  1.00  0.00           H  
ATOM    882 1HB  GLU A  54       7.620  20.940  18.613  1.00  0.00           H  
ATOM    883 2HB  GLU A  54       6.000  20.635  19.222  1.00  0.00           H  
ATOM    884 1HG  GLU A  54       7.596  23.085  19.976  1.00  0.00           H  
ATOM    885 2HG  GLU A  54       6.549  23.013  18.561  1.00  0.00           H  
ATOM    886  N   LEU A  55       8.615  18.212  20.804  1.00  0.00           N  
ATOM    887  CA  LEU A  55       8.579  16.745  20.693  1.00  0.00           C  
ATOM    888  C   LEU A  55       8.076  16.148  21.993  1.00  0.00           C  
ATOM    889  O   LEU A  55       8.339  16.666  23.079  1.00  0.00           O  
ATOM    890  CB  LEU A  55       9.970  16.185  20.367  1.00  0.00           C  
ATOM    891  CG  LEU A  55      10.499  16.495  18.961  1.00  0.00           C  
ATOM    892  CD1 LEU A  55      11.942  16.025  18.846  1.00  0.00           C  
ATOM    893  CD2 LEU A  55       9.618  15.812  17.926  1.00  0.00           C  
ATOM    894  H   LEU A  55       9.486  18.667  21.037  1.00  0.00           H  
ATOM    895  HA  LEU A  55       7.902  16.476  19.883  1.00  0.00           H  
ATOM    896 1HB  LEU A  55      10.683  16.588  21.085  1.00  0.00           H  
ATOM    897 2HB  LEU A  55       9.944  15.102  20.481  1.00  0.00           H  
ATOM    898  HG  LEU A  55      10.485  17.572  18.796  1.00  0.00           H  
ATOM    899 1HD1 LEU A  55      12.319  16.245  17.847  1.00  0.00           H  
ATOM    900 2HD1 LEU A  55      12.554  16.543  19.585  1.00  0.00           H  
ATOM    901 3HD1 LEU A  55      11.990  14.951  19.024  1.00  0.00           H  
ATOM    902 1HD2 LEU A  55       9.993  16.033  16.926  1.00  0.00           H  
ATOM    903 2HD2 LEU A  55       9.632  14.734  18.089  1.00  0.00           H  
ATOM    904 3HD2 LEU A  55       8.595  16.180  18.018  1.00  0.00           H  
ATOM    905  N   PRO A  56       7.351  15.022  21.896  1.00  0.00           N  
ATOM    906  CA  PRO A  56       6.777  14.422  23.097  1.00  0.00           C  
ATOM    907  C   PRO A  56       7.811  13.614  23.875  1.00  0.00           C  
ATOM    908  O   PRO A  56       7.763  12.368  23.855  1.00  0.00           O  
ATOM    909  CB  PRO A  56       5.669  13.523  22.533  1.00  0.00           C  
ATOM    910  CG  PRO A  56       6.188  13.095  21.204  1.00  0.00           C  
ATOM    911  CD  PRO A  56       6.889  14.313  20.664  1.00  0.00           C  
ATOM    912  HA  PRO A  56       6.357  15.215  23.732  1.00  0.00           H  
ATOM    913 1HB  PRO A  56       5.488  12.679  23.214  1.00  0.00           H  
ATOM    914 2HB  PRO A  56       4.728  14.087  22.463  1.00  0.00           H  
ATOM    915 1HG  PRO A  56       6.863  12.234  21.318  1.00  0.00           H  
ATOM    916 2HG  PRO A  56       5.359  12.764  20.561  1.00  0.00           H  
ATOM    917 1HD  PRO A  56       7.739  14.002  20.041  1.00  0.00           H  
ATOM    918 2HD  PRO A  56       6.178  14.916  20.078  1.00  0.00           H  
ATOM    919  N   ILE A  57       8.777  14.313  24.447  1.00  0.00           N  
ATOM    920  CA  ILE A  57       9.954  13.649  25.071  1.00  0.00           C  
ATOM    921  C   ILE A  57       9.918  13.949  26.561  1.00  0.00           C  
ATOM    922  O   ILE A  57       9.754  15.119  26.948  1.00  0.00           O  
ATOM    923  CB  ILE A  57      11.286  14.134  24.470  1.00  0.00           C  
ATOM    924  CG1 ILE A  57      11.296  13.921  22.954  1.00  0.00           C  
ATOM    925  CG2 ILE A  57      12.457  13.413  25.120  1.00  0.00           C  
ATOM    926  CD1 ILE A  57      12.441  14.611  22.248  1.00  0.00           C  
ATOM    927  H   ILE A  57       8.715  15.321  24.463  1.00  0.00           H  
ATOM    928  HA  ILE A  57       9.880  12.577  24.892  1.00  0.00           H  
ATOM    929  HB  ILE A  57      11.392  15.205  24.638  1.00  0.00           H  
ATOM    930 1HG1 ILE A  57      11.355  12.855  22.737  1.00  0.00           H  
ATOM    931 2HG1 ILE A  57      10.363  14.289  22.528  1.00  0.00           H  
ATOM    932 1HG2 ILE A  57      13.390  13.767  24.683  1.00  0.00           H  
ATOM    933 2HG2 ILE A  57      12.458  13.614  26.190  1.00  0.00           H  
ATOM    934 3HG2 ILE A  57      12.362  12.340  24.952  1.00  0.00           H  
ATOM    935 1HD1 ILE A  57      12.381  14.414  21.177  1.00  0.00           H  
ATOM    936 2HD1 ILE A  57      12.382  15.686  22.423  1.00  0.00           H  
ATOM    937 3HD1 ILE A  57      13.387  14.232  22.633  1.00  0.00           H  
ATOM    938  N   ALA A  58      10.098  12.887  27.350  1.00  0.00           N  
ATOM    939  CA  ALA A  58      10.276  12.997  28.811  1.00  0.00           C  
ATOM    940  C   ALA A  58       9.028  13.638  29.425  1.00  0.00           C  
ATOM    941  O   ALA A  58       9.143  14.307  30.463  1.00  0.00           O  
ATOM    942  CB  ALA A  58      11.532  13.771  29.132  1.00  0.00           C  
ATOM    943  H   ALA A  58      10.112  11.972  26.920  1.00  0.00           H  
ATOM    944  HA  ALA A  58      10.395  11.992  29.215  1.00  0.00           H  
ATOM    945 1HB  ALA A  58      11.648  13.844  30.213  1.00  0.00           H  
ATOM    946 2HB  ALA A  58      12.394  13.256  28.707  1.00  0.00           H  
ATOM    947 3HB  ALA A  58      11.461  14.771  28.707  1.00  0.00           H  
ATOM    948  N   GLY A  59       7.863  13.466  28.776  1.00  0.00           N  
ATOM    949  CA  GLY A  59       6.557  13.877  29.298  1.00  0.00           C  
ATOM    950  C   GLY A  59       6.210  15.337  29.110  1.00  0.00           C  
ATOM    951  O   GLY A  59       5.140  15.765  29.547  1.00  0.00           O  
ATOM    952  H   GLY A  59       7.914  13.022  27.870  1.00  0.00           H  
ATOM    953 1HA  GLY A  59       5.773  13.292  28.818  1.00  0.00           H  
ATOM    954 2HA  GLY A  59       6.509  13.666  30.365  1.00  0.00           H  
ATOM    955  N   GLU A  60       7.077  16.109  28.457  1.00  0.00           N  
ATOM    956  CA  GLU A  60       6.846  17.559  28.285  1.00  0.00           C  
ATOM    957  C   GLU A  60       7.090  17.961  26.828  1.00  0.00           C  
ATOM    958  O   GLU A  60       7.946  17.407  26.150  1.00  0.00           O  
ATOM    959  CB  GLU A  60       7.758  18.370  29.210  1.00  0.00           C  
ATOM    960  CG  GLU A  60       7.492  18.163  30.694  1.00  0.00           C  
ATOM    961  CD  GLU A  60       8.369  19.017  31.568  1.00  0.00           C  
ATOM    962  OE1 GLU A  60       9.175  19.744  31.041  1.00  0.00           O  
ATOM    963  OE2 GLU A  60       8.231  18.941  32.767  1.00  0.00           O  
ATOM    964  H   GLU A  60       7.912  15.695  28.069  1.00  0.00           H  
ATOM    965  HA  GLU A  60       5.810  17.777  28.544  1.00  0.00           H  
ATOM    966 1HB  GLU A  60       8.799  18.108  29.016  1.00  0.00           H  
ATOM    967 2HB  GLU A  60       7.642  19.432  28.993  1.00  0.00           H  
ATOM    968 1HG  GLU A  60       6.450  18.400  30.903  1.00  0.00           H  
ATOM    969 2HG  GLU A  60       7.654  17.115  30.938  1.00  0.00           H  
ATOM    970  N   PRO A  61       6.315  18.922  26.298  1.00  0.00           N  
ATOM    971  CA  PRO A  61       5.162  19.547  26.948  1.00  0.00           C  
ATOM    972  C   PRO A  61       3.982  18.583  27.027  1.00  0.00           C  
ATOM    973  O   PRO A  61       3.839  17.705  26.172  1.00  0.00           O  
ATOM    974  CB  PRO A  61       4.857  20.740  26.036  1.00  0.00           C  
ATOM    975  CG  PRO A  61       5.267  20.278  24.680  1.00  0.00           C  
ATOM    976  CD  PRO A  61       6.493  19.438  24.925  1.00  0.00           C  
ATOM    977  HA  PRO A  61       5.454  19.885  27.954  1.00  0.00           H  
ATOM    978 1HB  PRO A  61       3.788  20.994  26.095  1.00  0.00           H  
ATOM    979 2HB  PRO A  61       5.417  21.624  26.373  1.00  0.00           H  
ATOM    980 1HG  PRO A  61       4.452  19.709  24.210  1.00  0.00           H  
ATOM    981 2HG  PRO A  61       5.469  21.141  24.029  1.00  0.00           H  
ATOM    982 1HD  PRO A  61       6.529  18.618  24.193  1.00  0.00           H  
ATOM    983 2HD  PRO A  61       7.391  20.068  24.846  1.00  0.00           H  
ATOM    984  N   ALA A  62       3.152  18.691  28.066  1.00  0.00           N  
ATOM    985  CA  ALA A  62       2.073  17.712  28.294  1.00  0.00           C  
ATOM    986  C   ALA A  62       1.125  17.660  27.091  1.00  0.00           C  
ATOM    987  O   ALA A  62       0.638  16.529  26.770  1.00  0.00           O  
ATOM    988  CB  ALA A  62       1.334  18.070  29.579  1.00  0.00           C  
ATOM    989  H   ALA A  62       3.264  19.459  28.711  1.00  0.00           H  
ATOM    990  HA  ALA A  62       2.528  16.728  28.411  1.00  0.00           H  
ATOM    991 1HB  ALA A  62       0.536  17.348  29.753  1.00  0.00           H  
ATOM    992 2HB  ALA A  62       2.032  18.048  30.417  1.00  0.00           H  
ATOM    993 3HB  ALA A  62       0.909  19.067  29.487  1.00  0.00           H  
ATOM    994  N   ASN A  63       0.855  18.764  26.394  1.00  0.00           N  
ATOM    995  CA  ASN A  63      -0.158  18.780  25.305  1.00  0.00           C  
ATOM    996  C   ASN A  63       0.286  17.827  24.188  1.00  0.00           C  
ATOM    997  O   ASN A  63      -0.539  16.989  23.780  1.00  0.00           O  
ATOM    998  CB  ASN A  63      -0.371  20.182  24.766  1.00  0.00           C  
ATOM    999  CG  ASN A  63      -1.128  21.060  25.723  1.00  0.00           C  
ATOM   1000  OD1 ASN A  63      -1.776  20.570  26.655  1.00  0.00           O  
ATOM   1001  ND2 ASN A  63      -1.059  22.350  25.512  1.00  0.00           N  
ATOM   1002  H   ASN A  63       1.355  19.614  26.613  1.00  0.00           H  
ATOM   1003  HA  ASN A  63      -1.106  18.423  25.710  1.00  0.00           H  
ATOM   1004 1HB  ASN A  63       0.595  20.642  24.555  1.00  0.00           H  
ATOM   1005 2HB  ASN A  63      -0.921  20.131  23.826  1.00  0.00           H  
ATOM   1006 1HD2 ASN A  63      -1.543  22.983  26.117  1.00  0.00           H  
ATOM   1007 2HD2 ASN A  63      -0.522  22.703  24.746  1.00  0.00           H  
ATOM   1008  N   ILE A  64       1.508  17.971  23.668  1.00  0.00           N  
ATOM   1009  CA  ILE A  64       1.902  17.161  22.467  1.00  0.00           C  
ATOM   1010  C   ILE A  64       1.987  15.705  22.901  1.00  0.00           C  
ATOM   1011  O   ILE A  64       1.809  14.815  22.072  1.00  0.00           O  
ATOM   1012  CB  ILE A  64       3.250  17.607  21.872  1.00  0.00           C  
ATOM   1013  CG1 ILE A  64       3.438  17.015  20.473  1.00  0.00           C  
ATOM   1014  CG2 ILE A  64       4.396  17.198  22.785  1.00  0.00           C  
ATOM   1015  CD1 ILE A  64       2.412  17.488  19.468  1.00  0.00           C  
ATOM   1016  H   ILE A  64       2.176  18.615  24.067  1.00  0.00           H  
ATOM   1017  HA  ILE A  64       1.142  17.292  21.698  1.00  0.00           H  
ATOM   1018  HB  ILE A  64       3.257  18.691  21.760  1.00  0.00           H  
ATOM   1019 1HG1 ILE A  64       4.427  17.274  20.098  1.00  0.00           H  
ATOM   1020 2HG1 ILE A  64       3.384  15.928  20.527  1.00  0.00           H  
ATOM   1021 1HG2 ILE A  64       5.341  17.520  22.349  1.00  0.00           H  
ATOM   1022 2HG2 ILE A  64       4.269  17.665  23.760  1.00  0.00           H  
ATOM   1023 3HG2 ILE A  64       4.400  16.114  22.899  1.00  0.00           H  
ATOM   1024 1HD1 ILE A  64       2.611  17.025  18.500  1.00  0.00           H  
ATOM   1025 2HD1 ILE A  64       1.414  17.208  19.806  1.00  0.00           H  
ATOM   1026 3HD1 ILE A  64       2.471  18.571  19.370  1.00  0.00           H  
ATOM   1027  N   VAL A  65       2.382  15.452  24.140  1.00  0.00           N  
ATOM   1028  CA  VAL A  65       2.487  14.050  24.631  1.00  0.00           C  
ATOM   1029  C   VAL A  65       1.088  13.426  24.631  1.00  0.00           C  
ATOM   1030  O   VAL A  65       0.935  12.292  24.111  1.00  0.00           O  
ATOM   1031  CB  VAL A  65       3.078  13.996  26.052  1.00  0.00           C  
ATOM   1032  CG1 VAL A  65       2.978  12.588  26.619  1.00  0.00           C  
ATOM   1033  CG2 VAL A  65       4.525  14.466  26.029  1.00  0.00           C  
ATOM   1034  H   VAL A  65       2.615  16.210  24.766  1.00  0.00           H  
ATOM   1035  HA  VAL A  65       3.151  13.498  23.964  1.00  0.00           H  
ATOM   1036  HB  VAL A  65       2.495  14.647  26.704  1.00  0.00           H  
ATOM   1037 1HG1 VAL A  65       3.400  12.569  27.624  1.00  0.00           H  
ATOM   1038 2HG1 VAL A  65       1.931  12.286  26.660  1.00  0.00           H  
ATOM   1039 3HG1 VAL A  65       3.530  11.899  25.980  1.00  0.00           H  
ATOM   1040 1HG2 VAL A  65       4.936  14.427  27.037  1.00  0.00           H  
ATOM   1041 2HG2 VAL A  65       5.107  13.819  25.373  1.00  0.00           H  
ATOM   1042 3HG2 VAL A  65       4.569  15.491  25.660  1.00  0.00           H  
ATOM   1043  N   ALA A  66       0.090  14.124  25.149  1.00  0.00           N  
ATOM   1044  CA  ALA A  66      -1.295  13.595  25.141  1.00  0.00           C  
ATOM   1045  C   ALA A  66      -1.795  13.412  23.699  1.00  0.00           C  
ATOM   1046  O   ALA A  66      -2.400  12.416  23.396  1.00  0.00           O  
ATOM   1047  CB  ALA A  66      -2.193  14.482  25.973  1.00  0.00           C  
ATOM   1048  H   ALA A  66       0.267  15.032  25.556  1.00  0.00           H  
ATOM   1049  HA  ALA A  66      -1.287  12.619  25.628  1.00  0.00           H  
ATOM   1050 1HB  ALA A  66      -3.208  14.085  25.962  1.00  0.00           H  
ATOM   1051 2HB  ALA A  66      -1.827  14.512  27.000  1.00  0.00           H  
ATOM   1052 3HB  ALA A  66      -2.194  15.489  25.559  1.00  0.00           H  
ATOM   1053  N   LEU A  67      -1.524  14.374  22.821  1.00  0.00           N  
ATOM   1054  CA  LEU A  67      -2.033  14.356  21.439  1.00  0.00           C  
ATOM   1055  C   LEU A  67      -1.406  13.209  20.663  1.00  0.00           C  
ATOM   1056  O   LEU A  67      -2.107  12.553  19.916  1.00  0.00           O  
ATOM   1057  CB  LEU A  67      -1.731  15.684  20.732  1.00  0.00           C  
ATOM   1058  CG  LEU A  67      -2.511  16.902  21.243  1.00  0.00           C  
ATOM   1059  CD1 LEU A  67      -1.939  18.169  20.623  1.00  0.00           C  
ATOM   1060  CD2 LEU A  67      -3.985  16.742  20.899  1.00  0.00           C  
ATOM   1061  H   LEU A  67      -0.944  15.144  23.123  1.00  0.00           H  
ATOM   1062  HA  LEU A  67      -3.113  14.218  21.470  1.00  0.00           H  
ATOM   1063 1HB  LEU A  67      -0.670  15.901  20.839  1.00  0.00           H  
ATOM   1064 2HB  LEU A  67      -1.952  15.570  19.670  1.00  0.00           H  
ATOM   1065  HG  LEU A  67      -2.398  16.979  22.324  1.00  0.00           H  
ATOM   1066 1HD1 LEU A  67      -2.493  19.034  20.986  1.00  0.00           H  
ATOM   1067 2HD1 LEU A  67      -0.889  18.268  20.901  1.00  0.00           H  
ATOM   1068 3HD1 LEU A  67      -2.023  18.113  19.538  1.00  0.00           H  
ATOM   1069 1HD2 LEU A  67      -4.539  17.607  21.263  1.00  0.00           H  
ATOM   1070 2HD2 LEU A  67      -4.100  16.666  19.817  1.00  0.00           H  
ATOM   1071 3HD2 LEU A  67      -4.373  15.838  21.369  1.00  0.00           H  
ATOM   1072  N   VAL A  68      -0.110  13.007  20.804  1.00  0.00           N  
ATOM   1073  CA  VAL A  68       0.621  11.945  20.085  1.00  0.00           C  
ATOM   1074  C   VAL A  68       0.257  10.567  20.649  1.00  0.00           C  
ATOM   1075  O   VAL A  68      -0.063   9.647  19.857  1.00  0.00           O  
ATOM   1076  CB  VAL A  68       2.142  12.159  20.199  1.00  0.00           C  
ATOM   1077  CG1 VAL A  68       2.891  10.939  19.685  1.00  0.00           C  
ATOM   1078  CG2 VAL A  68       2.549  13.406  19.430  1.00  0.00           C  
ATOM   1079  H   VAL A  68       0.396  13.612  21.435  1.00  0.00           H  
ATOM   1080  HA  VAL A  68       0.343  11.986  19.031  1.00  0.00           H  
ATOM   1081  HB  VAL A  68       2.404  12.278  21.251  1.00  0.00           H  
ATOM   1082 1HG1 VAL A  68       3.965  11.107  19.774  1.00  0.00           H  
ATOM   1083 2HG1 VAL A  68       2.612  10.065  20.274  1.00  0.00           H  
ATOM   1084 3HG1 VAL A  68       2.637  10.770  18.639  1.00  0.00           H  
ATOM   1085 1HG2 VAL A  68       3.625  13.551  19.516  1.00  0.00           H  
ATOM   1086 2HG2 VAL A  68       2.281  13.289  18.379  1.00  0.00           H  
ATOM   1087 3HG2 VAL A  68       2.032  14.273  19.842  1.00  0.00           H  
ATOM   1088  N   GLU A  69       0.228  10.437  21.968  1.00  0.00           N  
ATOM   1089  CA  GLU A  69      -0.149   9.140  22.583  1.00  0.00           C  
ATOM   1090  C   GLU A  69      -1.552   8.762  22.112  1.00  0.00           C  
ATOM   1091  O   GLU A  69      -1.786   7.581  21.784  1.00  0.00           O  
ATOM   1092  CB  GLU A  69      -0.108   9.212  24.111  1.00  0.00           C  
ATOM   1093  CG  GLU A  69      -0.410   7.895  24.811  1.00  0.00           C  
ATOM   1094  CD  GLU A  69      -0.273   7.982  26.306  1.00  0.00           C  
ATOM   1095  OE1 GLU A  69       0.023   9.045  26.795  1.00  0.00           O  
ATOM   1096  OE2 GLU A  69      -0.464   6.983  26.959  1.00  0.00           O  
ATOM   1097  H   GLU A  69       0.460  11.216  22.568  1.00  0.00           H  
ATOM   1098  HA  GLU A  69       0.566   8.383  22.259  1.00  0.00           H  
ATOM   1099 1HB  GLU A  69       0.879   9.544  24.433  1.00  0.00           H  
ATOM   1100 2HB  GLU A  69      -0.832   9.950  24.459  1.00  0.00           H  
ATOM   1101 1HG  GLU A  69      -1.428   7.591  24.568  1.00  0.00           H  
ATOM   1102 2HG  GLU A  69       0.268   7.131  24.432  1.00  0.00           H  
ATOM   1103  N   GLU A  70      -2.456   9.721  22.076  1.00  0.00           N  
ATOM   1104  CA  GLU A  70      -3.853   9.472  21.640  1.00  0.00           C  
ATOM   1105  C   GLU A  70      -3.821   8.975  20.197  1.00  0.00           C  
ATOM   1106  O   GLU A  70      -4.505   8.001  19.888  1.00  0.00           O  
ATOM   1107  CB  GLU A  70      -4.710  10.736  21.747  1.00  0.00           C  
ATOM   1108  CG  GLU A  70      -6.173  10.536  21.376  1.00  0.00           C  
ATOM   1109  CD  GLU A  70      -6.975  11.805  21.458  1.00  0.00           C  
ATOM   1110  OE1 GLU A  70      -6.526  12.730  22.091  1.00  0.00           O  
ATOM   1111  OE2 GLU A  70      -8.039  11.849  20.886  1.00  0.00           O  
ATOM   1112  H   GLU A  70      -2.186  10.655  22.355  1.00  0.00           H  
ATOM   1113  HA  GLU A  70      -4.288   8.712  22.290  1.00  0.00           H  
ATOM   1114 1HB  GLU A  70      -4.672  11.116  22.768  1.00  0.00           H  
ATOM   1115 2HB  GLU A  70      -4.302  11.508  21.095  1.00  0.00           H  
ATOM   1116 1HG  GLU A  70      -6.230  10.149  20.360  1.00  0.00           H  
ATOM   1117 2HG  GLU A  70      -6.608   9.794  22.044  1.00  0.00           H  
ATOM   1118  N   TYR A  71      -3.088   9.628  19.281  1.00  0.00           N  
ATOM   1119  CA  TYR A  71      -3.134   9.118  17.902  1.00  0.00           C  
ATOM   1120  C   TYR A  71      -2.426   7.782  17.764  1.00  0.00           C  
ATOM   1121  O   TYR A  71      -2.744   7.045  16.803  1.00  0.00           O  
ATOM   1122  CB  TYR A  71      -2.661  10.139  16.868  1.00  0.00           C  
ATOM   1123  CG  TYR A  71      -1.193  10.453  16.708  1.00  0.00           C  
ATOM   1124  CD1 TYR A  71      -0.244   9.486  16.439  1.00  0.00           C  
ATOM   1125  CD2 TYR A  71      -0.785  11.783  16.663  1.00  0.00           C  
ATOM   1126  CE1 TYR A  71       1.076   9.846  16.188  1.00  0.00           C  
ATOM   1127  CE2 TYR A  71       0.512  12.149  16.442  1.00  0.00           C  
ATOM   1128  CZ  TYR A  71       1.465  11.176  16.187  1.00  0.00           C  
ATOM   1129  OH  TYR A  71       2.766  11.552  15.933  1.00  0.00           O  
ATOM   1130  H   TYR A  71      -2.518  10.437  19.487  1.00  0.00           H  
ATOM   1131  HA  TYR A  71      -4.177   8.961  17.625  1.00  0.00           H  
ATOM   1132 1HB  TYR A  71      -2.982   9.826  15.874  1.00  0.00           H  
ATOM   1133 2HB  TYR A  71      -3.123  11.104  17.072  1.00  0.00           H  
ATOM   1134  HD1 TYR A  71      -0.528   8.434  16.422  1.00  0.00           H  
ATOM   1135  HD2 TYR A  71      -1.512  12.581  16.808  1.00  0.00           H  
ATOM   1136  HE1 TYR A  71       1.819   9.078  15.977  1.00  0.00           H  
ATOM   1137  HE2 TYR A  71       0.793  13.203  16.467  1.00  0.00           H  
ATOM   1138  HH  TYR A  71       3.349  10.803  16.076  1.00  0.00           H  
ATOM   1139  N   MET A  72      -1.486   7.449  18.616  1.00  0.00           N  
ATOM   1140  CA  MET A  72      -0.892   6.090  18.568  1.00  0.00           C  
ATOM   1141  C   MET A  72      -1.943   5.027  18.935  1.00  0.00           C  
ATOM   1142  O   MET A  72      -1.992   4.000  18.247  1.00  0.00           O  
ATOM   1143  CB  MET A  72       0.310   5.997  19.505  1.00  0.00           C  
ATOM   1144  CG  MET A  72       1.527   6.790  19.049  1.00  0.00           C  
ATOM   1145  SD  MET A  72       2.021   6.394  17.360  1.00  0.00           S  
ATOM   1146  CE  MET A  72       2.437   4.661  17.527  1.00  0.00           C  
ATOM   1147  H   MET A  72      -1.157   8.105  19.310  1.00  0.00           H  
ATOM   1148  HA  MET A  72      -0.555   5.896  17.550  1.00  0.00           H  
ATOM   1149 1HB  MET A  72       0.029   6.357  20.494  1.00  0.00           H  
ATOM   1150 2HB  MET A  72       0.611   4.954  19.610  1.00  0.00           H  
ATOM   1151 1HG  MET A  72       1.308   7.856  19.103  1.00  0.00           H  
ATOM   1152 2HG  MET A  72       2.367   6.581  19.712  1.00  0.00           H  
ATOM   1153 1HE  MET A  72       2.763   4.270  16.562  1.00  0.00           H  
ATOM   1154 2HE  MET A  72       3.242   4.548  18.255  1.00  0.00           H  
ATOM   1155 3HE  MET A  72       1.561   4.107  17.865  1.00  0.00           H  
ATOM   1156  N   ASP A  73      -2.821   5.313  19.887  1.00  0.00           N  
ATOM   1157  CA  ASP A  73      -3.931   4.381  20.205  1.00  0.00           C  
ATOM   1158  C   ASP A  73      -4.877   4.313  19.001  1.00  0.00           C  
ATOM   1159  O   ASP A  73      -5.418   3.216  18.687  1.00  0.00           O  
ATOM   1160  CB  ASP A  73      -4.699   4.830  21.451  1.00  0.00           C  
ATOM   1161  CG  ASP A  73      -5.660   3.768  21.969  1.00  0.00           C  
ATOM   1162  OD1 ASP A  73      -5.199   2.763  22.454  1.00  0.00           O  
ATOM   1163  OD2 ASP A  73      -6.847   3.974  21.874  1.00  0.00           O  
ATOM   1164  H   ASP A  73      -2.738   6.174  20.406  1.00  0.00           H  
ATOM   1165  HA  ASP A  73      -3.510   3.395  20.401  1.00  0.00           H  
ATOM   1166 1HB  ASP A  73      -3.992   5.077  22.244  1.00  0.00           H  
ATOM   1167 2HB  ASP A  73      -5.265   5.733  21.224  1.00  0.00           H  
ATOM   1168  N   TRP A  74      -5.116   5.428  18.325  1.00  0.00           N  
ATOM   1169  CA  TRP A  74      -5.963   5.460  17.117  1.00  0.00           C  
ATOM   1170  C   TRP A  74      -5.365   4.515  16.085  1.00  0.00           C  
ATOM   1171  O   TRP A  74      -6.141   3.725  15.473  1.00  0.00           O  
ATOM   1172  CB  TRP A  74      -6.061   6.873  16.540  1.00  0.00           C  
ATOM   1173  CG  TRP A  74      -6.885   6.953  15.290  1.00  0.00           C  
ATOM   1174  CD1 TRP A  74      -8.245   6.983  15.211  1.00  0.00           C  
ATOM   1175  CD2 TRP A  74      -6.402   7.015  13.926  1.00  0.00           C  
ATOM   1176  NE1 TRP A  74      -8.641   7.058  13.899  1.00  0.00           N  
ATOM   1177  CE2 TRP A  74      -7.526   7.080  13.099  1.00  0.00           C  
ATOM   1178  CE3 TRP A  74      -5.126   7.022  13.351  1.00  0.00           C  
ATOM   1179  CZ2 TRP A  74      -7.418   7.149  11.719  1.00  0.00           C  
ATOM   1180  CZ3 TRP A  74      -5.017   7.092  11.967  1.00  0.00           C  
ATOM   1181  CH2 TRP A  74      -6.135   7.154  11.173  1.00  0.00           C  
ATOM   1182  H   TRP A  74      -4.700   6.287  18.656  1.00  0.00           H  
ATOM   1183  HA  TRP A  74      -6.967   5.133  17.390  1.00  0.00           H  
ATOM   1184 1HB  TRP A  74      -6.500   7.540  17.283  1.00  0.00           H  
ATOM   1185 2HB  TRP A  74      -5.062   7.245  16.316  1.00  0.00           H  
ATOM   1186  HD1 TRP A  74      -8.920   6.952  16.065  1.00  0.00           H  
ATOM   1187  HE1 TRP A  74      -9.597   7.090  13.573  1.00  0.00           H  
ATOM   1188  HE3 TRP A  74      -4.235   6.975  13.977  1.00  0.00           H  
ATOM   1189  HZ2 TRP A  74      -8.294   7.198  11.071  1.00  0.00           H  
ATOM   1190  HZ3 TRP A  74      -4.020   7.096  11.526  1.00  0.00           H  
ATOM   1191  HH2 TRP A  74      -6.013   7.209  10.090  1.00  0.00           H  
ATOM   1192  N   LEU A  75      -4.052   4.577  15.882  1.00  0.00           N  
ATOM   1193  CA  LEU A  75      -3.422   3.691  14.882  1.00  0.00           C  
ATOM   1194  C   LEU A  75      -3.631   2.233  15.265  1.00  0.00           C  
ATOM   1195  O   LEU A  75      -3.802   1.430  14.363  1.00  0.00           O  
ATOM   1196  CB  LEU A  75      -1.921   3.983  14.764  1.00  0.00           C  
ATOM   1197  CG  LEU A  75      -1.552   5.313  14.095  1.00  0.00           C  
ATOM   1198  CD1 LEU A  75      -0.056   5.556  14.236  1.00  0.00           C  
ATOM   1199  CD2 LEU A  75      -1.965   5.277  12.631  1.00  0.00           C  
ATOM   1200  H   LEU A  75      -3.474   5.221  16.402  1.00  0.00           H  
ATOM   1201  HA  LEU A  75      -3.887   3.876  13.914  1.00  0.00           H  
ATOM   1202 1HB  LEU A  75      -1.488   3.984  15.763  1.00  0.00           H  
ATOM   1203 2HB  LEU A  75      -1.455   3.183  14.190  1.00  0.00           H  
ATOM   1204  HG  LEU A  75      -2.071   6.130  14.598  1.00  0.00           H  
ATOM   1205 1HD1 LEU A  75       0.206   6.502  13.760  1.00  0.00           H  
ATOM   1206 2HD1 LEU A  75       0.208   5.597  15.293  1.00  0.00           H  
ATOM   1207 3HD1 LEU A  75       0.491   4.745  13.756  1.00  0.00           H  
ATOM   1208 1HD2 LEU A  75      -1.704   6.223  12.155  1.00  0.00           H  
ATOM   1209 2HD2 LEU A  75      -1.445   4.461  12.127  1.00  0.00           H  
ATOM   1210 3HD2 LEU A  75      -3.041   5.120  12.560  1.00  0.00           H  
ATOM   1211  N   HIS A  76      -3.553   1.938  16.554  1.00  0.00           N  
ATOM   1212  CA  HIS A  76      -3.708   0.550  17.029  1.00  0.00           C  
ATOM   1213  C   HIS A  76      -5.141   0.061  16.784  1.00  0.00           C  
ATOM   1214  O   HIS A  76      -5.300  -1.173  16.738  1.00  0.00           O  
ATOM   1215  CB  HIS A  76      -3.366   0.437  18.518  1.00  0.00           C  
ATOM   1216  CG  HIS A  76      -1.896   0.459  18.802  1.00  0.00           C  
ATOM   1217  ND1 HIS A  76      -1.156   1.623  18.800  1.00  0.00           N  
ATOM   1218  CD2 HIS A  76      -1.030  -0.539  19.095  1.00  0.00           C  
ATOM   1219  CE1 HIS A  76       0.104   1.339  19.081  1.00  0.00           C  
ATOM   1220  NE2 HIS A  76       0.206   0.035  19.264  1.00  0.00           N  
ATOM   1221  H   HIS A  76      -3.386   2.671  17.229  1.00  0.00           H  
ATOM   1222  HA  HIS A  76      -3.027  -0.100  16.480  1.00  0.00           H  
ATOM   1223 1HB  HIS A  76      -3.831   1.260  19.062  1.00  0.00           H  
ATOM   1224 2HB  HIS A  76      -3.777  -0.491  18.916  1.00  0.00           H  
ATOM   1225  HD1 HIS A  76      -1.513   2.551  18.691  1.00  0.00           H  
ATOM   1226  HD2 HIS A  76      -1.151  -1.616  19.206  1.00  0.00           H  
ATOM   1227  HE1 HIS A  76       0.854   2.129  19.129  1.00  0.00           H  
ATOM   1228  N   GLN A  77      -6.131   0.939  16.806  1.00  0.00           N  
ATOM   1229  CA  GLN A  77      -7.542   0.592  16.542  1.00  0.00           C  
ATOM   1230  C   GLN A  77      -7.911   0.801  15.082  1.00  0.00           C  
ATOM   1231  O   GLN A  77      -8.824   0.131  14.598  1.00  0.00           O  
ATOM   1232  CB  GLN A  77      -8.477   1.420  17.428  1.00  0.00           C  
ATOM   1233  CG  GLN A  77      -8.328   1.147  18.915  1.00  0.00           C  
ATOM   1234  CD  GLN A  77      -9.421   1.804  19.737  1.00  0.00           C  
ATOM   1235  OE1 GLN A  77     -10.612   1.604  19.483  1.00  0.00           O  
ATOM   1236  NE2 GLN A  77      -9.023   2.593  20.728  1.00  0.00           N  
ATOM   1237  H   GLN A  77      -5.891   1.898  17.014  1.00  0.00           H  
ATOM   1238  HA  GLN A  77      -7.688  -0.463  16.774  1.00  0.00           H  
ATOM   1239 1HB  GLN A  77      -8.293   2.481  17.260  1.00  0.00           H  
ATOM   1240 2HB  GLN A  77      -9.512   1.219  17.152  1.00  0.00           H  
ATOM   1241 1HG  GLN A  77      -8.373   0.072  19.084  1.00  0.00           H  
ATOM   1242 2HG  GLN A  77      -7.367   1.538  19.251  1.00  0.00           H  
ATOM   1243 1HE2 GLN A  77      -9.699   3.054  21.304  1.00  0.00           H  
ATOM   1244 2HE2 GLN A  77      -8.047   2.728  20.899  1.00  0.00           H  
ATOM   1245  N   SER A  78      -7.227   1.703  14.371  1.00  0.00           N  
ATOM   1246  CA  SER A  78      -7.660   2.117  13.030  1.00  0.00           C  
ATOM   1247  C   SER A  78      -7.387   1.024  12.020  1.00  0.00           C  
ATOM   1248  O   SER A  78      -6.276   0.535  11.937  1.00  0.00           O  
ATOM   1249  CB  SER A  78      -6.921   3.358  12.594  1.00  0.00           C  
ATOM   1250  OG  SER A  78      -7.237   3.612  11.227  1.00  0.00           O  
ATOM   1251  H   SER A  78      -6.391   2.111  14.766  1.00  0.00           H  
ATOM   1252  HA  SER A  78      -8.734   2.310  13.057  1.00  0.00           H  
ATOM   1253 1HB  SER A  78      -7.214   4.196  13.225  1.00  0.00           H  
ATOM   1254 2HB  SER A  78      -5.849   3.208  12.724  1.00  0.00           H  
ATOM   1255  HG  SER A  78      -7.661   4.475  11.211  1.00  0.00           H  
ATOM   1256  N   PRO A  79      -8.364   0.668  11.170  1.00  0.00           N  
ATOM   1257  CA  PRO A  79      -8.136  -0.311  10.123  1.00  0.00           C  
ATOM   1258  C   PRO A  79      -7.480   0.274   8.869  1.00  0.00           C  
ATOM   1259  O   PRO A  79      -7.183  -0.492   7.922  1.00  0.00           O  
ATOM   1260  CB  PRO A  79      -9.556  -0.804   9.828  1.00  0.00           C  
ATOM   1261  CG  PRO A  79     -10.411   0.401  10.025  1.00  0.00           C  
ATOM   1262  CD  PRO A  79      -9.793   1.110  11.200  1.00  0.00           C  
ATOM   1263  HA  PRO A  79      -7.502  -1.120  10.515  1.00  0.00           H  
ATOM   1264 1HB  PRO A  79      -9.611  -1.205   8.805  1.00  0.00           H  
ATOM   1265 2HB  PRO A  79      -9.817  -1.628  10.510  1.00  0.00           H  
ATOM   1266 1HG  PRO A  79     -10.415   1.016   9.113  1.00  0.00           H  
ATOM   1267 2HG  PRO A  79     -11.453   0.102  10.209  1.00  0.00           H  
ATOM   1268 1HD  PRO A  79      -9.882   2.198  11.061  1.00  0.00           H  
ATOM   1269 2HD  PRO A  79     -10.299   0.795  12.126  1.00  0.00           H  
ATOM   1270  N   VAL A  80      -7.175   1.581   8.872  1.00  0.00           N  
ATOM   1271  CA  VAL A  80      -6.659   2.248   7.643  1.00  0.00           C  
ATOM   1272  C   VAL A  80      -5.355   1.585   7.212  1.00  0.00           C  
ATOM   1273  O   VAL A  80      -4.446   1.391   8.036  1.00  0.00           O  
ATOM   1274  CB  VAL A  80      -6.411   3.749   7.886  1.00  0.00           C  
ATOM   1275  CG1 VAL A  80      -5.698   4.371   6.694  1.00  0.00           C  
ATOM   1276  CG2 VAL A  80      -7.731   4.455   8.153  1.00  0.00           C  
ATOM   1277  H   VAL A  80      -7.294   2.125   9.714  1.00  0.00           H  
ATOM   1278  HA  VAL A  80      -7.406   2.148   6.855  1.00  0.00           H  
ATOM   1279  HB  VAL A  80      -5.755   3.865   8.748  1.00  0.00           H  
ATOM   1280 1HG1 VAL A  80      -5.531   5.432   6.883  1.00  0.00           H  
ATOM   1281 2HG1 VAL A  80      -4.740   3.874   6.543  1.00  0.00           H  
ATOM   1282 3HG1 VAL A  80      -6.313   4.255   5.801  1.00  0.00           H  
ATOM   1283 1HG2 VAL A  80      -7.549   5.516   8.324  1.00  0.00           H  
ATOM   1284 2HG2 VAL A  80      -8.389   4.335   7.292  1.00  0.00           H  
ATOM   1285 3HG2 VAL A  80      -8.204   4.021   9.034  1.00  0.00           H  
ATOM   1286  N   PRO A  81      -5.193   1.206   5.935  1.00  0.00           N  
ATOM   1287  CA  PRO A  81      -3.954   0.560   5.518  1.00  0.00           C  
ATOM   1288  C   PRO A  81      -2.724   1.404   5.890  1.00  0.00           C  
ATOM   1289  O   PRO A  81      -2.739   2.607   5.678  1.00  0.00           O  
ATOM   1290  CB  PRO A  81      -4.128   0.447   4.000  1.00  0.00           C  
ATOM   1291  CG  PRO A  81      -5.602   0.345   3.807  1.00  0.00           C  
ATOM   1292  CD  PRO A  81      -6.180   1.283   4.833  1.00  0.00           C  
ATOM   1293  HA  PRO A  81      -3.890  -0.434   5.985  1.00  0.00           H  
ATOM   1294 1HB  PRO A  81      -3.692   1.327   3.506  1.00  0.00           H  
ATOM   1295 2HB  PRO A  81      -3.586  -0.434   3.624  1.00  0.00           H  
ATOM   1296 1HG  PRO A  81      -5.870   0.625   2.778  1.00  0.00           H  
ATOM   1297 2HG  PRO A  81      -5.933  -0.694   3.949  1.00  0.00           H  
ATOM   1298 1HD  PRO A  81      -6.238   2.297   4.411  1.00  0.00           H  
ATOM   1299 2HD  PRO A  81      -7.177   0.929   5.134  1.00  0.00           H  
ATOM   1300  N   LYS A  82      -1.684   0.730   6.357  1.00  0.00           N  
ATOM   1301  CA  LYS A  82      -0.447   1.367   6.847  1.00  0.00           C  
ATOM   1302  C   LYS A  82       0.759   0.781   6.143  1.00  0.00           C  
ATOM   1303  O   LYS A  82       0.809  -0.439   5.849  1.00  0.00           O  
ATOM   1304  CB  LYS A  82      -0.320   1.146   8.338  1.00  0.00           C  
ATOM   1305  CG  LYS A  82      -1.383   1.849   9.160  1.00  0.00           C  
ATOM   1306  CD  LYS A  82      -1.343   1.488  10.627  1.00  0.00           C  
ATOM   1307  CE  LYS A  82      -2.680   1.639  11.341  1.00  0.00           C  
ATOM   1308  NZ  LYS A  82      -3.722   0.795  10.684  1.00  0.00           N  
ATOM   1309  H   LYS A  82      -1.759  -0.277   6.373  1.00  0.00           H  
ATOM   1310  HA  LYS A  82      -0.495   2.433   6.625  1.00  0.00           H  
ATOM   1311 1HB  LYS A  82      -0.377   0.078   8.554  1.00  0.00           H  
ATOM   1312 2HB  LYS A  82       0.655   1.497   8.676  1.00  0.00           H  
ATOM   1313 1HG  LYS A  82      -1.253   2.929   9.076  1.00  0.00           H  
ATOM   1314 2HG  LYS A  82      -2.370   1.589   8.777  1.00  0.00           H  
ATOM   1315 1HD  LYS A  82      -1.025   0.450  10.739  1.00  0.00           H  
ATOM   1316 2HD  LYS A  82      -0.624   2.127  11.140  1.00  0.00           H  
ATOM   1317 1HE  LYS A  82      -2.572   1.340  12.383  1.00  0.00           H  
ATOM   1318 2HE  LYS A  82      -2.989   2.684  11.317  1.00  0.00           H  
ATOM   1319 1HZ  LYS A  82      -4.602   0.907  11.169  1.00  0.00           H  
ATOM   1320 2HZ  LYS A  82      -3.830   1.081   9.721  1.00  0.00           H  
ATOM   1321 3HZ  LYS A  82      -3.442  -0.175  10.717  1.00  0.00           H  
ATOM   1322  N   LEU A  83       1.752   1.628   5.895  1.00  0.00           N  
ATOM   1323  CA  LEU A  83       3.048   1.216   5.321  1.00  0.00           C  
ATOM   1324  C   LEU A  83       4.143   1.912   6.119  1.00  0.00           C  
ATOM   1325  O   LEU A  83       4.224   3.131   6.070  1.00  0.00           O  
ATOM   1326  CB  LEU A  83       3.151   1.588   3.837  1.00  0.00           C  
ATOM   1327  CG  LEU A  83       4.478   1.237   3.153  1.00  0.00           C  
ATOM   1328  CD1 LEU A  83       4.683  -0.272   3.186  1.00  0.00           C  
ATOM   1329  CD2 LEU A  83       4.465   1.755   1.722  1.00  0.00           C  
ATOM   1330  H   LEU A  83       1.599   2.601   6.115  1.00  0.00           H  
ATOM   1331  HA  LEU A  83       3.136   0.133   5.406  1.00  0.00           H  
ATOM   1332 1HB  LEU A  83       2.354   1.080   3.296  1.00  0.00           H  
ATOM   1333 2HB  LEU A  83       3.001   2.663   3.737  1.00  0.00           H  
ATOM   1334  HG  LEU A  83       5.302   1.697   3.698  1.00  0.00           H  
ATOM   1335 1HD1 LEU A  83       5.626  -0.522   2.700  1.00  0.00           H  
ATOM   1336 2HD1 LEU A  83       4.708  -0.613   4.221  1.00  0.00           H  
ATOM   1337 3HD1 LEU A  83       3.864  -0.762   2.661  1.00  0.00           H  
ATOM   1338 1HD2 LEU A  83       5.408   1.506   1.236  1.00  0.00           H  
ATOM   1339 2HD2 LEU A  83       3.642   1.294   1.175  1.00  0.00           H  
ATOM   1340 3HD2 LEU A  83       4.335   2.837   1.729  1.00  0.00           H  
ATOM   1341  N   LEU A  84       4.961   1.143   6.819  1.00  0.00           N  
ATOM   1342  CA  LEU A  84       6.012   1.664   7.718  1.00  0.00           C  
ATOM   1343  C   LEU A  84       7.341   1.380   7.062  1.00  0.00           C  
ATOM   1344  O   LEU A  84       7.586   0.218   6.720  1.00  0.00           O  
ATOM   1345  CB  LEU A  84       5.953   1.007   9.103  1.00  0.00           C  
ATOM   1346  CG  LEU A  84       7.176   1.236  10.001  1.00  0.00           C  
ATOM   1347  CD1 LEU A  84       7.271   2.712  10.363  1.00  0.00           C  
ATOM   1348  CD2 LEU A  84       7.059   0.373  11.248  1.00  0.00           C  
ATOM   1349  H   LEU A  84       4.847   0.145   6.723  1.00  0.00           H  
ATOM   1350  HA  LEU A  84       5.858   2.735   7.847  1.00  0.00           H  
ATOM   1351 1HB  LEU A  84       5.079   1.387   9.631  1.00  0.00           H  
ATOM   1352 2HB  LEU A  84       5.834  -0.068   8.973  1.00  0.00           H  
ATOM   1353  HG  LEU A  84       8.082   0.967   9.457  1.00  0.00           H  
ATOM   1354 1HD1 LEU A  84       8.140   2.875  11.001  1.00  0.00           H  
ATOM   1355 2HD1 LEU A  84       7.374   3.304   9.454  1.00  0.00           H  
ATOM   1356 3HD1 LEU A  84       6.370   3.015  10.895  1.00  0.00           H  
ATOM   1357 1HD2 LEU A  84       7.929   0.535  11.886  1.00  0.00           H  
ATOM   1358 2HD2 LEU A  84       6.154   0.642  11.794  1.00  0.00           H  
ATOM   1359 3HD2 LEU A  84       7.011  -0.677  10.961  1.00  0.00           H  
ATOM   1360  N   PHE A  85       8.204   2.379   6.991  1.00  0.00           N  
ATOM   1361  CA  PHE A  85       9.608   2.196   6.593  1.00  0.00           C  
ATOM   1362  C   PHE A  85      10.495   2.402   7.805  1.00  0.00           C  
ATOM   1363  O   PHE A  85      10.260   3.330   8.601  1.00  0.00           O  
ATOM   1364  CB  PHE A  85      10.003   3.172   5.483  1.00  0.00           C  
ATOM   1365  CG  PHE A  85       9.241   2.976   4.204  1.00  0.00           C  
ATOM   1366  CD1 PHE A  85       8.053   3.655   3.976  1.00  0.00           C  
ATOM   1367  CD2 PHE A  85       9.709   2.112   3.226  1.00  0.00           C  
ATOM   1368  CE1 PHE A  85       7.351   3.476   2.799  1.00  0.00           C  
ATOM   1369  CE2 PHE A  85       9.010   1.931   2.048  1.00  0.00           C  
ATOM   1370  CZ  PHE A  85       7.829   2.614   1.835  1.00  0.00           C  
ATOM   1371  H   PHE A  85       7.875   3.304   7.224  1.00  0.00           H  
ATOM   1372  HA  PHE A  85       9.730   1.180   6.214  1.00  0.00           H  
ATOM   1373 1HB  PHE A  85       9.840   4.194   5.823  1.00  0.00           H  
ATOM   1374 2HB  PHE A  85      11.065   3.065   5.266  1.00  0.00           H  
ATOM   1375  HD1 PHE A  85       7.676   4.338   4.738  1.00  0.00           H  
ATOM   1376  HD2 PHE A  85      10.641   1.572   3.394  1.00  0.00           H  
ATOM   1377  HE1 PHE A  85       6.419   4.016   2.634  1.00  0.00           H  
ATOM   1378  HE2 PHE A  85       9.389   1.250   1.287  1.00  0.00           H  
ATOM   1379  HZ  PHE A  85       7.276   2.472   0.908  1.00  0.00           H  
ATOM   1380  N   TRP A  86      11.534   1.588   7.917  1.00  0.00           N  
ATOM   1381  CA  TRP A  86      12.518   1.734   8.995  1.00  0.00           C  
ATOM   1382  C   TRP A  86      13.891   1.302   8.503  1.00  0.00           C  
ATOM   1383  O   TRP A  86      14.020   0.465   7.569  1.00  0.00           O  
ATOM   1384  CB  TRP A  86      12.120   0.902  10.215  1.00  0.00           C  
ATOM   1385  CG  TRP A  86      11.869  -0.541   9.899  1.00  0.00           C  
ATOM   1386  CD1 TRP A  86      10.716  -1.081   9.415  1.00  0.00           C  
ATOM   1387  CD2 TRP A  86      12.798  -1.643  10.044  1.00  0.00           C  
ATOM   1388  NE1 TRP A  86      10.860  -2.437   9.250  1.00  0.00           N  
ATOM   1389  CE2 TRP A  86      12.129  -2.797   9.629  1.00  0.00           C  
ATOM   1390  CE3 TRP A  86      14.123  -1.740  10.486  1.00  0.00           C  
ATOM   1391  CZ2 TRP A  86      12.737  -4.043   9.642  1.00  0.00           C  
ATOM   1392  CZ3 TRP A  86      14.734  -2.989  10.497  1.00  0.00           C  
ATOM   1393  CH2 TRP A  86      14.058  -4.110  10.085  1.00  0.00           C  
ATOM   1394  H   TRP A  86      11.652   0.848   7.241  1.00  0.00           H  
ATOM   1395  HA  TRP A  86      12.555   2.783   9.290  1.00  0.00           H  
ATOM   1396 1HB  TRP A  86      12.909   0.957  10.966  1.00  0.00           H  
ATOM   1397 2HB  TRP A  86      11.216   1.318  10.660  1.00  0.00           H  
ATOM   1398  HD1 TRP A  86       9.811  -0.519   9.192  1.00  0.00           H  
ATOM   1399  HE1 TRP A  86      10.150  -3.067   8.907  1.00  0.00           H  
ATOM   1400  HE3 TRP A  86      14.666  -0.853  10.811  1.00  0.00           H  
ATOM   1401  HZ2 TRP A  86      12.217  -4.945   9.319  1.00  0.00           H  
ATOM   1402  HZ3 TRP A  86      15.766  -3.056  10.843  1.00  0.00           H  
ATOM   1403  HH2 TRP A  86      14.567  -5.074  10.107  1.00  0.00           H  
ATOM   1404  N   GLY A  87      14.901   1.854   9.153  1.00  0.00           N  
ATOM   1405  CA  GLY A  87      16.297   1.465   8.915  1.00  0.00           C  
ATOM   1406  C   GLY A  87      16.956   0.971  10.176  1.00  0.00           C  
ATOM   1407  O   GLY A  87      16.355   0.971  11.263  1.00  0.00           O  
ATOM   1408  H   GLY A  87      14.699   2.569   9.838  1.00  0.00           H  
ATOM   1409 1HA  GLY A  87      16.333   0.683   8.155  1.00  0.00           H  
ATOM   1410 2HA  GLY A  87      16.851   2.317   8.524  1.00  0.00           H  
ATOM   1411  N   THR A  88      18.220   0.644  10.013  1.00  0.00           N  
ATOM   1412  CA  THR A  88      19.067   0.147  11.106  1.00  0.00           C  
ATOM   1413  C   THR A  88      20.259   1.074  11.297  1.00  0.00           C  
ATOM   1414  O   THR A  88      20.888   1.388  10.282  1.00  0.00           O  
ATOM   1415  CB  THR A  88      19.560  -1.287  10.836  1.00  0.00           C  
ATOM   1416  OG1 THR A  88      18.435  -2.166  10.712  1.00  0.00           O  
ATOM   1417  CG2 THR A  88      20.451  -1.767  11.972  1.00  0.00           C  
ATOM   1418  H   THR A  88      18.617   0.743   9.089  1.00  0.00           H  
ATOM   1419  HA  THR A  88      18.477   0.135  12.023  1.00  0.00           H  
ATOM   1420  HB  THR A  88      20.126  -1.308   9.905  1.00  0.00           H  
ATOM   1421  HG1 THR A  88      18.029  -2.045   9.850  1.00  0.00           H  
ATOM   1422 1HG2 THR A  88      20.791  -2.781  11.764  1.00  0.00           H  
ATOM   1423 2HG2 THR A  88      21.314  -1.106  12.061  1.00  0.00           H  
ATOM   1424 3HG2 THR A  88      19.889  -1.757  12.904  1.00  0.00           H  
ATOM   1425  N   PRO A  89      20.561   1.579  12.519  1.00  0.00           N  
ATOM   1426  CA  PRO A  89      19.823   1.314  13.759  1.00  0.00           C  
ATOM   1427  C   PRO A  89      18.504   2.067  13.924  1.00  0.00           C  
ATOM   1428  O   PRO A  89      17.728   1.755  14.785  1.00  0.00           O  
ATOM   1429  CB  PRO A  89      20.832   1.751  14.825  1.00  0.00           C  
ATOM   1430  CG  PRO A  89      21.570   2.879  14.190  1.00  0.00           C  
ATOM   1431  CD  PRO A  89      21.717   2.466  12.750  1.00  0.00           C  
ATOM   1432  HA  PRO A  89      19.605   0.237  13.826  1.00  0.00           H  
ATOM   1433 1HB  PRO A  89      20.304   2.049  15.743  1.00  0.00           H  
ATOM   1434 2HB  PRO A  89      21.487   0.908  15.091  1.00  0.00           H  
ATOM   1435 1HG  PRO A  89      21.005   3.816  14.306  1.00  0.00           H  
ATOM   1436 2HG  PRO A  89      22.539   3.028  14.689  1.00  0.00           H  
ATOM   1437 1HD  PRO A  89      21.675   3.357  12.106  1.00  0.00           H  
ATOM   1438 2HD  PRO A  89      22.671   1.935  12.616  1.00  0.00           H  
ATOM   1439  N   GLY A  90      18.254   3.081  13.094  1.00  0.00           N  
ATOM   1440  CA  GLY A  90      17.099   3.956  13.333  1.00  0.00           C  
ATOM   1441  C   GLY A  90      17.369   4.964  14.418  1.00  0.00           C  
ATOM   1442  O   GLY A  90      18.462   4.959  15.046  1.00  0.00           O  
ATOM   1443  H   GLY A  90      18.849   3.258  12.298  1.00  0.00           H  
ATOM   1444 1HA  GLY A  90      16.842   4.479  12.411  1.00  0.00           H  
ATOM   1445 2HA  GLY A  90      16.235   3.352  13.610  1.00  0.00           H  
ATOM   1446  N   VAL A  91      16.464   5.885  14.591  1.00  0.00           N  
ATOM   1447  CA  VAL A  91      16.507   6.956  15.612  1.00  0.00           C  
ATOM   1448  C   VAL A  91      15.156   6.970  16.337  1.00  0.00           C  
ATOM   1449  O   VAL A  91      15.107   6.611  17.538  1.00  0.00           O  
ATOM   1450  CB  VAL A  91      16.775   8.331  14.972  1.00  0.00           C  
ATOM   1451  CG1 VAL A  91      16.701   9.431  16.021  1.00  0.00           C  
ATOM   1452  CG2 VAL A  91      18.134   8.328  14.288  1.00  0.00           C  
ATOM   1453  H   VAL A  91      15.677   5.838  13.960  1.00  0.00           H  
ATOM   1454  HA  VAL A  91      17.319   6.740  16.307  1.00  0.00           H  
ATOM   1455  HB  VAL A  91      15.998   8.537  14.236  1.00  0.00           H  
ATOM   1456 1HG1 VAL A  91      16.893  10.396  15.551  1.00  0.00           H  
ATOM   1457 2HG1 VAL A  91      15.709   9.438  16.471  1.00  0.00           H  
ATOM   1458 3HG1 VAL A  91      17.450   9.248  16.792  1.00  0.00           H  
ATOM   1459 1HG2 VAL A  91      18.317   9.303  13.837  1.00  0.00           H  
ATOM   1460 2HG2 VAL A  91      18.911   8.117  15.024  1.00  0.00           H  
ATOM   1461 3HG2 VAL A  91      18.150   7.562  13.513  1.00  0.00           H  
ATOM   1462  N   LEU A  92      14.079   7.306  15.629  1.00  0.00           N  
ATOM   1463  CA  LEU A  92      12.735   7.309  16.248  1.00  0.00           C  
ATOM   1464  C   LEU A  92      12.123   5.912  16.252  1.00  0.00           C  
ATOM   1465  O   LEU A  92      11.499   5.548  17.292  1.00  0.00           O  
ATOM   1466  CB  LEU A  92      11.804   8.272  15.502  1.00  0.00           C  
ATOM   1467  CG  LEU A  92      12.185   9.756  15.573  1.00  0.00           C  
ATOM   1468  CD1 LEU A  92      11.275  10.560  14.654  1.00  0.00           C  
ATOM   1469  CD2 LEU A  92      12.073  10.240  17.012  1.00  0.00           C  
ATOM   1470  H   LEU A  92      14.173   7.563  14.657  1.00  0.00           H  
ATOM   1471  HA  LEU A  92      12.831   7.646  17.279  1.00  0.00           H  
ATOM   1472 1HB  LEU A  92      11.779   7.987  14.451  1.00  0.00           H  
ATOM   1473 2HB  LEU A  92      10.798   8.168  15.909  1.00  0.00           H  
ATOM   1474  HG  LEU A  92      13.210   9.886  15.225  1.00  0.00           H  
ATOM   1475 1HD1 LEU A  92      11.546  11.614  14.705  1.00  0.00           H  
ATOM   1476 2HD1 LEU A  92      11.390  10.206  13.629  1.00  0.00           H  
ATOM   1477 3HD1 LEU A  92      10.239  10.436  14.968  1.00  0.00           H  
ATOM   1478 1HD2 LEU A  92      12.345  11.295  17.063  1.00  0.00           H  
ATOM   1479 2HD2 LEU A  92      11.048  10.112  17.360  1.00  0.00           H  
ATOM   1480 3HD2 LEU A  92      12.746   9.661  17.644  1.00  0.00           H  
ATOM   1481  N   ILE A  93      12.297   5.130  15.188  1.00  0.00           N  
ATOM   1482  CA  ILE A  93      11.634   3.800  15.052  1.00  0.00           C  
ATOM   1483  C   ILE A  93      12.722   2.767  14.847  1.00  0.00           C  
ATOM   1484  O   ILE A  93      12.971   2.371  13.712  1.00  0.00           O  
ATOM   1485  CB  ILE A  93      10.642   3.753  13.876  1.00  0.00           C  
ATOM   1486  CG1 ILE A  93       9.645   4.910  13.972  1.00  0.00           C  
ATOM   1487  CG2 ILE A  93       9.913   2.418  13.848  1.00  0.00           C  
ATOM   1488  CD1 ILE A  93       8.775   4.866  15.207  1.00  0.00           C  
ATOM   1489  H   ILE A  93      12.902   5.455  14.449  1.00  0.00           H  
ATOM   1490  HA  ILE A  93      11.075   3.597  15.964  1.00  0.00           H  
ATOM   1491  HB  ILE A  93      11.183   3.880  12.938  1.00  0.00           H  
ATOM   1492 1HG1 ILE A  93      10.185   5.857  13.968  1.00  0.00           H  
ATOM   1493 2HG1 ILE A  93       8.994   4.903  13.097  1.00  0.00           H  
ATOM   1494 1HG2 ILE A  93       9.215   2.403  13.011  1.00  0.00           H  
ATOM   1495 2HG2 ILE A  93      10.635   1.612  13.733  1.00  0.00           H  
ATOM   1496 3HG2 ILE A  93       9.364   2.284  14.780  1.00  0.00           H  
ATOM   1497 1HD1 ILE A  93       8.095   5.718  15.204  1.00  0.00           H  
ATOM   1498 2HD1 ILE A  93       8.198   3.940  15.213  1.00  0.00           H  
ATOM   1499 3HD1 ILE A  93       9.403   4.907  16.096  1.00  0.00           H  
ATOM   1500  N   PRO A  94      13.292   2.228  15.944  1.00  0.00           N  
ATOM   1501  CA  PRO A  94      14.305   1.203  15.782  1.00  0.00           C  
ATOM   1502  C   PRO A  94      13.693  -0.101  15.288  1.00  0.00           C  
ATOM   1503  O   PRO A  94      12.486  -0.325  15.378  1.00  0.00           O  
ATOM   1504  CB  PRO A  94      14.877   1.062  17.196  1.00  0.00           C  
ATOM   1505  CG  PRO A  94      13.769   1.514  18.085  1.00  0.00           C  
ATOM   1506  CD  PRO A  94      13.127   2.651  17.335  1.00  0.00           C  
ATOM   1507  HA  PRO A  94      15.072   1.560  15.079  1.00  0.00           H  
ATOM   1508 1HB  PRO A  94      15.173   0.019  17.379  1.00  0.00           H  
ATOM   1509 2HB  PRO A  94      15.784   1.677  17.298  1.00  0.00           H  
ATOM   1510 1HG  PRO A  94      13.072   0.684  18.276  1.00  0.00           H  
ATOM   1511 2HG  PRO A  94      14.169   1.824  19.062  1.00  0.00           H  
ATOM   1512 1HD  PRO A  94      12.067   2.727  17.621  1.00  0.00           H  
ATOM   1513 2HD  PRO A  94      13.659   3.587  17.563  1.00  0.00           H  
ATOM   1514  N   PRO A  95      14.495  -1.045  14.766  1.00  0.00           N  
ATOM   1515  CA  PRO A  95      13.962  -2.345  14.336  1.00  0.00           C  
ATOM   1516  C   PRO A  95      13.041  -3.053  15.360  1.00  0.00           C  
ATOM   1517  O   PRO A  95      12.061  -3.659  14.960  1.00  0.00           O  
ATOM   1518  CB  PRO A  95      15.248  -3.147  14.107  1.00  0.00           C  
ATOM   1519  CG  PRO A  95      16.242  -2.126  13.670  1.00  0.00           C  
ATOM   1520  CD  PRO A  95      15.944  -0.923  14.524  1.00  0.00           C  
ATOM   1521  HA  PRO A  95      13.397  -2.213  13.402  1.00  0.00           H  
ATOM   1522 1HB  PRO A  95      15.541  -3.660  15.034  1.00  0.00           H  
ATOM   1523 2HB  PRO A  95      15.075  -3.926  13.350  1.00  0.00           H  
ATOM   1524 1HG  PRO A  95      17.265  -2.506  13.815  1.00  0.00           H  
ATOM   1525 2HG  PRO A  95      16.129  -1.922  12.595  1.00  0.00           H  
ATOM   1526 1HD  PRO A  95      16.519  -0.984  15.459  1.00  0.00           H  
ATOM   1527 2HD  PRO A  95      16.200  -0.007  13.970  1.00  0.00           H  
ATOM   1528  N   ALA A  96      13.357  -2.945  16.656  1.00  0.00           N  
ATOM   1529  CA  ALA A  96      12.528  -3.579  17.700  1.00  0.00           C  
ATOM   1530  C   ALA A  96      11.133  -2.948  17.691  1.00  0.00           C  
ATOM   1531  O   ALA A  96      10.120  -3.701  17.808  1.00  0.00           O  
ATOM   1532  CB  ALA A  96      13.179  -3.475  19.062  1.00  0.00           C  
ATOM   1533  H   ALA A  96      14.176  -2.422  16.928  1.00  0.00           H  
ATOM   1534  HA  ALA A  96      12.441  -4.640  17.466  1.00  0.00           H  
ATOM   1535 1HB  ALA A  96      12.542  -3.951  19.807  1.00  0.00           H  
ATOM   1536 2HB  ALA A  96      14.148  -3.973  19.041  1.00  0.00           H  
ATOM   1537 3HB  ALA A  96      13.316  -2.425  19.319  1.00  0.00           H  
ATOM   1538  N   GLU A  97      11.069  -1.628  17.541  1.00  0.00           N  
ATOM   1539  CA  GLU A  97       9.795  -0.892  17.523  1.00  0.00           C  
ATOM   1540  C   GLU A  97       9.068  -1.207  16.213  1.00  0.00           C  
ATOM   1541  O   GLU A  97       7.844  -1.450  16.249  1.00  0.00           O  
ATOM   1542  CB  GLU A  97      10.026   0.615  17.657  1.00  0.00           C  
ATOM   1543  CG  GLU A  97       8.760   1.455  17.561  1.00  0.00           C  
ATOM   1544  CD  GLU A  97       7.763   1.135  18.640  1.00  0.00           C  
ATOM   1545  OE1 GLU A  97       8.052   0.298  19.460  1.00  0.00           O  
ATOM   1546  OE2 GLU A  97       6.710   1.729  18.643  1.00  0.00           O  
ATOM   1547  H   GLU A  97      11.934  -1.118  17.437  1.00  0.00           H  
ATOM   1548  HA  GLU A  97       9.192  -1.223  18.369  1.00  0.00           H  
ATOM   1549 1HB  GLU A  97      10.496   0.827  18.617  1.00  0.00           H  
ATOM   1550 2HB  GLU A  97      10.709   0.950  16.876  1.00  0.00           H  
ATOM   1551 1HG  GLU A  97       9.029   2.509  17.632  1.00  0.00           H  
ATOM   1552 2HG  GLU A  97       8.300   1.291  16.588  1.00  0.00           H  
ATOM   1553  N   ALA A  98       9.761  -1.262  15.080  1.00  0.00           N  
ATOM   1554  CA  ALA A  98       9.128  -1.545  13.771  1.00  0.00           C  
ATOM   1555  C   ALA A  98       8.466  -2.932  13.793  1.00  0.00           C  
ATOM   1556  O   ALA A  98       7.368  -3.093  13.207  1.00  0.00           O  
ATOM   1557  CB  ALA A  98      10.124  -1.420  12.629  1.00  0.00           C  
ATOM   1558  H   ALA A  98      10.758  -1.104  15.122  1.00  0.00           H  
ATOM   1559  HA  ALA A  98       8.357  -0.795  13.599  1.00  0.00           H  
ATOM   1560 1HB  ALA A  98       9.624  -1.635  11.686  1.00  0.00           H  
ATOM   1561 2HB  ALA A  98      10.524  -0.407  12.606  1.00  0.00           H  
ATOM   1562 3HB  ALA A  98      10.938  -2.128  12.778  1.00  0.00           H  
ATOM   1563  N   ALA A  99       9.128  -3.927  14.384  1.00  0.00           N  
ATOM   1564  CA  ALA A  99       8.608  -5.305  14.489  1.00  0.00           C  
ATOM   1565  C   ALA A  99       7.313  -5.279  15.307  1.00  0.00           C  
ATOM   1566  O   ALA A  99       6.275  -5.849  14.852  1.00  0.00           O  
ATOM   1567  CB  ALA A  99       9.637  -6.188  15.119  1.00  0.00           C  
ATOM   1568  H   ALA A  99      10.033  -3.711  14.776  1.00  0.00           H  
ATOM   1569  HA  ALA A  99       8.394  -5.665  13.483  1.00  0.00           H  
ATOM   1570 1HB  ALA A  99       9.248  -7.204  15.196  1.00  0.00           H  
ATOM   1571 2HB  ALA A  99      10.539  -6.189  14.507  1.00  0.00           H  
ATOM   1572 3HB  ALA A  99       9.876  -5.816  16.115  1.00  0.00           H  
ATOM   1573  N   ARG A 100       7.318  -4.564  16.423  1.00  0.00           N  
ATOM   1574  CA  ARG A 100       6.122  -4.430  17.288  1.00  0.00           C  
ATOM   1575  C   ARG A 100       5.002  -3.783  16.471  1.00  0.00           C  
ATOM   1576  O   ARG A 100       3.879  -4.284  16.468  1.00  0.00           O  
ATOM   1577  CB  ARG A 100       6.413  -3.586  18.520  1.00  0.00           C  
ATOM   1578  CG  ARG A 100       5.278  -3.516  19.530  1.00  0.00           C  
ATOM   1579  CD  ARG A 100       5.561  -2.534  20.608  1.00  0.00           C  
ATOM   1580  NE  ARG A 100       5.429  -1.164  20.141  1.00  0.00           N  
ATOM   1581  CZ  ARG A 100       4.255  -0.536  19.936  1.00  0.00           C  
ATOM   1582  NH1 ARG A 100       3.123  -1.167  20.161  1.00  0.00           N  
ATOM   1583  NH2 ARG A 100       4.239   0.716  19.511  1.00  0.00           N  
ATOM   1584  H   ARG A 100       8.172  -4.096  16.689  1.00  0.00           H  
ATOM   1585  HA  ARG A 100       5.822  -5.424  17.621  1.00  0.00           H  
ATOM   1586 1HB  ARG A 100       7.287  -3.983  19.034  1.00  0.00           H  
ATOM   1587 2HB  ARG A 100       6.646  -2.567  18.215  1.00  0.00           H  
ATOM   1588 1HG  ARG A 100       4.359  -3.215  19.024  1.00  0.00           H  
ATOM   1589 2HG  ARG A 100       5.136  -4.496  19.987  1.00  0.00           H  
ATOM   1590 1HD  ARG A 100       4.861  -2.684  21.429  1.00  0.00           H  
ATOM   1591 2HD  ARG A 100       6.579  -2.675  20.969  1.00  0.00           H  
ATOM   1592  HE  ARG A 100       6.277  -0.646  19.958  1.00  0.00           H  
ATOM   1593 1HH1 ARG A 100       3.134  -2.123  20.486  1.00  0.00           H  
ATOM   1594 2HH1 ARG A 100       2.243  -0.696  20.007  1.00  0.00           H  
ATOM   1595 1HH2 ARG A 100       5.109   1.201  19.337  1.00  0.00           H  
ATOM   1596 2HH2 ARG A 100       3.360   1.186  19.356  1.00  0.00           H  
ATOM   1597  N   LEU A 101       5.306  -2.684  15.812  1.00  0.00           N  
ATOM   1598  CA  LEU A 101       4.278  -1.925  15.048  1.00  0.00           C  
ATOM   1599  C   LEU A 101       3.693  -2.763  13.937  1.00  0.00           C  
ATOM   1600  O   LEU A 101       2.466  -2.699  13.745  1.00  0.00           O  
ATOM   1601  CB  LEU A 101       4.877  -0.646  14.448  1.00  0.00           C  
ATOM   1602  CG  LEU A 101       5.317   0.420  15.459  1.00  0.00           C  
ATOM   1603  CD1 LEU A 101       6.148   1.481  14.750  1.00  0.00           C  
ATOM   1604  CD2 LEU A 101       4.089   1.036  16.114  1.00  0.00           C  
ATOM   1605  H   LEU A 101       6.259  -2.347  15.824  1.00  0.00           H  
ATOM   1606  HA  LEU A 101       3.478  -1.643  15.732  1.00  0.00           H  
ATOM   1607 1HB  LEU A 101       5.748  -0.917  13.853  1.00  0.00           H  
ATOM   1608 2HB  LEU A 101       4.138  -0.193  13.788  1.00  0.00           H  
ATOM   1609  HG  LEU A 101       5.944  -0.039  16.224  1.00  0.00           H  
ATOM   1610 1HD1 LEU A 101       6.460   2.239  15.469  1.00  0.00           H  
ATOM   1611 2HD1 LEU A 101       7.030   1.016  14.308  1.00  0.00           H  
ATOM   1612 3HD1 LEU A 101       5.551   1.947  13.967  1.00  0.00           H  
ATOM   1613 1HD2 LEU A 101       4.401   1.794  16.833  1.00  0.00           H  
ATOM   1614 2HD2 LEU A 101       3.462   1.497  15.351  1.00  0.00           H  
ATOM   1615 3HD2 LEU A 101       3.523   0.259  16.628  1.00  0.00           H  
ATOM   1616  N   ALA A 102       4.495  -3.524  13.202  1.00  0.00           N  
ATOM   1617  CA  ALA A 102       4.013  -4.380  12.092  1.00  0.00           C  
ATOM   1618  C   ALA A 102       3.008  -5.402  12.637  1.00  0.00           C  
ATOM   1619  O   ALA A 102       2.066  -5.797  11.921  1.00  0.00           O  
ATOM   1620  CB  ALA A 102       5.144  -5.148  11.447  1.00  0.00           C  
ATOM   1621  H   ALA A 102       5.480  -3.509  13.419  1.00  0.00           H  
ATOM   1622  HA  ALA A 102       3.511  -3.741  11.365  1.00  0.00           H  
ATOM   1623 1HB  ALA A 102       4.751  -5.764  10.639  1.00  0.00           H  
ATOM   1624 2HB  ALA A 102       5.878  -4.448  11.046  1.00  0.00           H  
ATOM   1625 3HB  ALA A 102       5.621  -5.786  12.191  1.00  0.00           H  
ATOM   1626  N   LYS A 103       3.242  -5.870  13.849  1.00  0.00           N  
ATOM   1627  CA  LYS A 103       2.369  -6.912  14.416  1.00  0.00           C  
ATOM   1628  C   LYS A 103       1.239  -6.258  15.184  1.00  0.00           C  
ATOM   1629  O   LYS A 103       0.198  -6.918  15.327  1.00  0.00           O  
ATOM   1630  CB  LYS A 103       3.150  -7.859  15.327  1.00  0.00           C  
ATOM   1631  CG  LYS A 103       4.197  -8.701  14.610  1.00  0.00           C  
ATOM   1632  CD  LYS A 103       4.964  -9.580  15.588  1.00  0.00           C  
ATOM   1633  CE  LYS A 103       6.024 -10.406  14.876  1.00  0.00           C  
ATOM   1634  NZ  LYS A 103       6.817 -11.233  15.826  1.00  0.00           N  
ATOM   1635  H   LYS A 103       4.014  -5.522  14.400  1.00  0.00           H  
ATOM   1636  HA  LYS A 103       1.951  -7.498  13.596  1.00  0.00           H  
ATOM   1637 1HB  LYS A 103       3.659  -7.282  16.101  1.00  0.00           H  
ATOM   1638 2HB  LYS A 103       2.460  -8.538  15.826  1.00  0.00           H  
ATOM   1639 1HG  LYS A 103       3.709  -9.336  13.870  1.00  0.00           H  
ATOM   1640 2HG  LYS A 103       4.900  -8.047  14.095  1.00  0.00           H  
ATOM   1641 1HD  LYS A 103       5.447  -8.954  16.340  1.00  0.00           H  
ATOM   1642 2HD  LYS A 103       4.271 -10.253  16.092  1.00  0.00           H  
ATOM   1643 1HE  LYS A 103       5.547 -11.066  14.152  1.00  0.00           H  
ATOM   1644 2HE  LYS A 103       6.702  -9.743  14.338  1.00  0.00           H  
ATOM   1645 1HZ  LYS A 103       7.509 -11.764  15.316  1.00  0.00           H  
ATOM   1646 2HZ  LYS A 103       7.280 -10.630  16.492  1.00  0.00           H  
ATOM   1647 3HZ  LYS A 103       6.202 -11.866  16.317  1.00  0.00           H  
ATOM   1648  N   SER A 104       1.439  -5.063  15.730  1.00  0.00           N  
ATOM   1649  CA  SER A 104       0.483  -4.381  16.646  1.00  0.00           C  
ATOM   1650  C   SER A 104      -0.532  -3.543  15.858  1.00  0.00           C  
ATOM   1651  O   SER A 104      -1.696  -3.402  16.339  1.00  0.00           O  
ATOM   1652  CB  SER A 104       1.226  -3.491  17.623  1.00  0.00           C  
ATOM   1653  OG  SER A 104       2.089  -4.244  18.431  1.00  0.00           O  
ATOM   1654  H   SER A 104       2.306  -4.602  15.493  1.00  0.00           H  
ATOM   1655  HA  SER A 104      -0.059  -5.142  17.210  1.00  0.00           H  
ATOM   1656 1HB  SER A 104       1.798  -2.744  17.073  1.00  0.00           H  
ATOM   1657 2HB  SER A 104       0.511  -2.960  18.248  1.00  0.00           H  
ATOM   1658  HG  SER A 104       2.787  -4.560  17.852  1.00  0.00           H  
ATOM   1659  N   LEU A 105      -0.129  -2.935  14.749  1.00  0.00           N  
ATOM   1660  CA  LEU A 105      -1.051  -2.032  14.025  1.00  0.00           C  
ATOM   1661  C   LEU A 105      -1.799  -2.854  12.982  1.00  0.00           C  
ATOM   1662  O   LEU A 105      -1.215  -3.529  12.118  1.00  0.00           O  
ATOM   1663  CB  LEU A 105      -0.293  -0.884  13.348  1.00  0.00           C  
ATOM   1664  CG  LEU A 105       0.544   0.002  14.280  1.00  0.00           C  
ATOM   1665  CD1 LEU A 105       1.152   1.147  13.483  1.00  0.00           C  
ATOM   1666  CD2 LEU A 105      -0.335   0.526  15.406  1.00  0.00           C  
ATOM   1667  H   LEU A 105       0.803  -3.078  14.387  1.00  0.00           H  
ATOM   1668  HA  LEU A 105      -1.749  -1.603  14.742  1.00  0.00           H  
ATOM   1669 1HB  LEU A 105       0.379  -1.304  12.600  1.00  0.00           H  
ATOM   1670 2HB  LEU A 105      -1.013  -0.243  12.840  1.00  0.00           H  
ATOM   1671  HG  LEU A 105       1.362  -0.583  14.701  1.00  0.00           H  
ATOM   1672 1HD1 LEU A 105       1.747   1.776  14.146  1.00  0.00           H  
ATOM   1673 2HD1 LEU A 105       1.791   0.744  12.697  1.00  0.00           H  
ATOM   1674 3HD1 LEU A 105       0.357   1.742  13.035  1.00  0.00           H  
ATOM   1675 1HD2 LEU A 105       0.259   1.155  16.070  1.00  0.00           H  
ATOM   1676 2HD2 LEU A 105      -1.153   1.112  14.987  1.00  0.00           H  
ATOM   1677 3HD2 LEU A 105      -0.743  -0.313  15.970  1.00  0.00           H  
ATOM   1678  N   PRO A 106      -3.137  -2.708  12.928  1.00  0.00           N  
ATOM   1679  CA  PRO A 106      -3.905  -3.426  11.919  1.00  0.00           C  
ATOM   1680  C   PRO A 106      -3.478  -3.073  10.495  1.00  0.00           C  
ATOM   1681  O   PRO A 106      -3.164  -1.884  10.203  1.00  0.00           O  
ATOM   1682  CB  PRO A 106      -5.339  -2.966  12.204  1.00  0.00           C  
ATOM   1683  CG  PRO A 106      -5.338  -2.647  13.660  1.00  0.00           C  
ATOM   1684  CD  PRO A 106      -3.991  -2.019  13.905  1.00  0.00           C  
ATOM   1685  HA  PRO A 106      -3.796  -4.508  12.083  1.00  0.00           H  
ATOM   1686 1HB  PRO A 106      -5.587  -2.098  11.577  1.00  0.00           H  
ATOM   1687 2HB  PRO A 106      -6.049  -3.765  11.943  1.00  0.00           H  
ATOM   1688 1HG  PRO A 106      -6.171  -1.970  13.901  1.00  0.00           H  
ATOM   1689 2HG  PRO A 106      -5.492  -3.563  14.250  1.00  0.00           H  
ATOM   1690 1HD  PRO A 106      -4.049  -0.939  13.707  1.00  0.00           H  
ATOM   1691 2HD  PRO A 106      -3.682  -2.208  14.943  1.00  0.00           H  
ATOM   1692  N   ASN A 107      -3.474  -4.070   9.610  1.00  0.00           N  
ATOM   1693  CA  ASN A 107      -3.256  -3.867   8.162  1.00  0.00           C  
ATOM   1694  C   ASN A 107      -1.975  -3.044   7.919  1.00  0.00           C  
ATOM   1695  O   ASN A 107      -1.976  -2.159   7.043  1.00  0.00           O  
ATOM   1696  CB  ASN A 107      -4.456  -3.192   7.523  1.00  0.00           C  
ATOM   1697  CG  ASN A 107      -5.696  -4.040   7.585  1.00  0.00           C  
ATOM   1698  OD1 ASN A 107      -5.626  -5.271   7.492  1.00  0.00           O  
ATOM   1699  ND2 ASN A 107      -6.831  -3.406   7.739  1.00  0.00           N  
ATOM   1700  H   ASN A 107      -3.629  -5.005   9.957  1.00  0.00           H  
ATOM   1701  HA  ASN A 107      -3.118  -4.842   7.692  1.00  0.00           H  
ATOM   1702 1HB  ASN A 107      -4.653  -2.245   8.028  1.00  0.00           H  
ATOM   1703 2HB  ASN A 107      -4.235  -2.967   6.479  1.00  0.00           H  
ATOM   1704 1HD2 ASN A 107      -7.688  -3.919   7.787  1.00  0.00           H  
ATOM   1705 2HD2 ASN A 107      -6.840  -2.408   7.810  1.00  0.00           H  
ATOM   1706  N   CYS A 108      -0.903  -3.348   8.640  1.00  0.00           N  
ATOM   1707  CA  CYS A 108       0.397  -2.630   8.524  1.00  0.00           C  
ATOM   1708  C   CYS A 108       1.436  -3.528   7.859  1.00  0.00           C  
ATOM   1709  O   CYS A 108       1.553  -4.707   8.280  1.00  0.00           O  
ATOM   1710  CB  CYS A 108       0.915  -2.195   9.895  1.00  0.00           C  
ATOM   1711  SG  CYS A 108       2.487  -1.301   9.840  1.00  0.00           S  
ATOM   1712  H   CYS A 108      -0.987  -4.109   9.297  1.00  0.00           H  
ATOM   1713  HA  CYS A 108       0.246  -1.738   7.916  1.00  0.00           H  
ATOM   1714 1HB  CYS A 108       0.177  -1.552  10.375  1.00  0.00           H  
ATOM   1715 2HB  CYS A 108       1.047  -3.072  10.529  1.00  0.00           H  
ATOM   1716  HG  CYS A 108       2.897  -1.811   8.684  1.00  0.00           H  
ATOM   1717  N   LYS A 109       2.093  -3.034   6.831  1.00  0.00           N  
ATOM   1718  CA  LYS A 109       3.276  -3.662   6.200  1.00  0.00           C  
ATOM   1719  C   LYS A 109       4.499  -2.877   6.692  1.00  0.00           C  
ATOM   1720  O   LYS A 109       4.428  -1.646   6.672  1.00  0.00           O  
ATOM   1721  CB  LYS A 109       3.188  -3.646   4.673  1.00  0.00           C  
ATOM   1722  CG  LYS A 109       4.402  -4.236   3.967  1.00  0.00           C  
ATOM   1723  CD  LYS A 109       4.260  -4.143   2.455  1.00  0.00           C  
ATOM   1724  CE  LYS A 109       5.515  -4.636   1.749  1.00  0.00           C  
ATOM   1725  NZ  LYS A 109       5.435  -4.447   0.275  1.00  0.00           N  
ATOM   1726  H   LYS A 109       1.746  -2.159   6.463  1.00  0.00           H  
ATOM   1727  HA  LYS A 109       3.328  -4.703   6.521  1.00  0.00           H  
ATOM   1728 1HB  LYS A 109       2.309  -4.207   4.353  1.00  0.00           H  
ATOM   1729 2HB  LYS A 109       3.065  -2.620   4.326  1.00  0.00           H  
ATOM   1730 1HG  LYS A 109       5.299  -3.696   4.273  1.00  0.00           H  
ATOM   1731 2HG  LYS A 109       4.514  -5.282   4.249  1.00  0.00           H  
ATOM   1732 1HD  LYS A 109       3.410  -4.746   2.131  1.00  0.00           H  
ATOM   1733 2HD  LYS A 109       4.077  -3.107   2.169  1.00  0.00           H  
ATOM   1734 1HE  LYS A 109       6.381  -4.094   2.127  1.00  0.00           H  
ATOM   1735 2HE  LYS A 109       5.658  -5.696   1.959  1.00  0.00           H  
ATOM   1736 1HZ  LYS A 109       6.284  -4.785  -0.154  1.00  0.00           H  
ATOM   1737 2HZ  LYS A 109       4.645  -4.961  -0.089  1.00  0.00           H  
ATOM   1738 3HZ  LYS A 109       5.322  -3.465   0.067  1.00  0.00           H  
ATOM   1739  N   ALA A 110       5.603  -3.544   7.039  1.00  0.00           N  
ATOM   1740  CA  ALA A 110       6.865  -2.844   7.364  1.00  0.00           C  
ATOM   1741  C   ALA A 110       7.919  -3.147   6.315  1.00  0.00           C  
ATOM   1742  O   ALA A 110       8.030  -4.308   5.836  1.00  0.00           O  
ATOM   1743  CB  ALA A 110       7.317  -3.178   8.758  1.00  0.00           C  
ATOM   1744  H   ALA A 110       5.577  -4.553   7.079  1.00  0.00           H  
ATOM   1745  HA  ALA A 110       6.668  -1.772   7.360  1.00  0.00           H  
ATOM   1746 1HB  ALA A 110       8.246  -2.651   8.975  1.00  0.00           H  
ATOM   1747 2HB  ALA A 110       6.552  -2.871   9.472  1.00  0.00           H  
ATOM   1748 3HB  ALA A 110       7.481  -4.251   8.841  1.00  0.00           H  
ATOM   1749  N   VAL A 111       8.738  -2.145   5.978  1.00  0.00           N  
ATOM   1750  CA  VAL A 111       9.797  -2.305   4.944  1.00  0.00           C  
ATOM   1751  C   VAL A 111      11.123  -1.984   5.614  1.00  0.00           C  
ATOM   1752  O   VAL A 111      11.272  -0.911   6.180  1.00  0.00           O  
ATOM   1753  CB  VAL A 111       9.574  -1.366   3.743  1.00  0.00           C  
ATOM   1754  CG1 VAL A 111      10.706  -1.512   2.736  1.00  0.00           C  
ATOM   1755  CG2 VAL A 111       8.232  -1.666   3.093  1.00  0.00           C  
ATOM   1756  H   VAL A 111       8.633  -1.253   6.440  1.00  0.00           H  
ATOM   1757  HA  VAL A 111       9.770  -3.332   4.577  1.00  0.00           H  
ATOM   1758  HB  VAL A 111       9.587  -0.334   4.093  1.00  0.00           H  
ATOM   1759 1HG1 VAL A 111      10.533  -0.841   1.894  1.00  0.00           H  
ATOM   1760 2HG1 VAL A 111      11.652  -1.258   3.213  1.00  0.00           H  
ATOM   1761 3HG1 VAL A 111      10.743  -2.541   2.378  1.00  0.00           H  
ATOM   1762 1HG2 VAL A 111       8.081  -0.998   2.246  1.00  0.00           H  
ATOM   1763 2HG2 VAL A 111       8.218  -2.700   2.748  1.00  0.00           H  
ATOM   1764 3HG2 VAL A 111       7.434  -1.514   3.821  1.00  0.00           H  
ATOM   1765  N   ASP A 112      12.069  -2.909   5.486  1.00  0.00           N  
ATOM   1766  CA  ASP A 112      13.470  -2.767   5.963  1.00  0.00           C  
ATOM   1767  C   ASP A 112      14.283  -2.120   4.863  1.00  0.00           C  
ATOM   1768  O   ASP A 112      14.498  -2.760   3.820  1.00  0.00           O  
ATOM   1769  CB  ASP A 112      14.083  -4.118   6.339  1.00  0.00           C  
ATOM   1770  CG  ASP A 112      15.486  -3.991   6.917  1.00  0.00           C  
ATOM   1771  OD1 ASP A 112      16.100  -2.970   6.718  1.00  0.00           O  
ATOM   1772  OD2 ASP A 112      15.931  -4.917   7.553  1.00  0.00           O  
ATOM   1773  H   ASP A 112      11.790  -3.763   5.026  1.00  0.00           H  
ATOM   1774  HA  ASP A 112      13.470  -2.138   6.854  1.00  0.00           H  
ATOM   1775 1HB  ASP A 112      13.447  -4.615   7.073  1.00  0.00           H  
ATOM   1776 2HB  ASP A 112      14.126  -4.757   5.457  1.00  0.00           H  
ATOM   1777  N   ILE A 113      14.704  -0.855   5.011  1.00  0.00           N  
ATOM   1778  CA  ILE A 113      15.396  -0.151   3.904  1.00  0.00           C  
ATOM   1779  C   ILE A 113      16.922  -0.332   4.013  1.00  0.00           C  
ATOM   1780  O   ILE A 113      17.581   0.283   3.182  1.00  0.00           O  
ATOM   1781  CB  ILE A 113      15.056   1.350   3.900  1.00  0.00           C  
ATOM   1782  CG1 ILE A 113      15.604   2.025   5.161  1.00  0.00           C  
ATOM   1783  CG2 ILE A 113      13.553   1.555   3.794  1.00  0.00           C  
ATOM   1784  CD1 ILE A 113      17.053   2.441   5.050  1.00  0.00           C  
ATOM   1785  H   ILE A 113      14.552  -0.369   5.884  1.00  0.00           H  
ATOM   1786  HA  ILE A 113      15.062  -0.580   2.960  1.00  0.00           H  
ATOM   1787  HB  ILE A 113      15.540   1.831   3.050  1.00  0.00           H  
ATOM   1788 1HG1 ILE A 113      15.011   2.910   5.387  1.00  0.00           H  
ATOM   1789 2HG1 ILE A 113      15.510   1.345   6.008  1.00  0.00           H  
ATOM   1790 1HG2 ILE A 113      13.330   2.622   3.794  1.00  0.00           H  
ATOM   1791 2HG2 ILE A 113      13.190   1.108   2.870  1.00  0.00           H  
ATOM   1792 3HG2 ILE A 113      13.060   1.082   4.644  1.00  0.00           H  
ATOM   1793 1HD1 ILE A 113      17.369   2.911   5.981  1.00  0.00           H  
ATOM   1794 2HD1 ILE A 113      17.671   1.563   4.858  1.00  0.00           H  
ATOM   1795 3HD1 ILE A 113      17.166   3.150   4.230  1.00  0.00           H  
ATOM   1796  N   GLY A 114      17.416  -1.128   4.964  1.00  0.00           N  
ATOM   1797  CA  GLY A 114      18.867  -1.271   5.175  1.00  0.00           C  
ATOM   1798  C   GLY A 114      19.367  -0.233   6.153  1.00  0.00           C  
ATOM   1799  O   GLY A 114      18.615   0.323   6.952  1.00  0.00           O  
ATOM   1800  H   GLY A 114      16.780  -1.645   5.554  1.00  0.00           H  
ATOM   1801 1HA  GLY A 114      19.083  -2.272   5.549  1.00  0.00           H  
ATOM   1802 2HA  GLY A 114      19.385  -1.166   4.222  1.00  0.00           H  
ATOM   1803  N   PRO A 115      20.680   0.063   6.130  1.00  0.00           N  
ATOM   1804  CA  PRO A 115      21.223   1.046   7.051  1.00  0.00           C  
ATOM   1805  C   PRO A 115      20.464   2.354   6.873  1.00  0.00           C  
ATOM   1806  O   PRO A 115      20.200   2.766   5.758  1.00  0.00           O  
ATOM   1807  CB  PRO A 115      22.690   1.167   6.625  1.00  0.00           C  
ATOM   1808  CG  PRO A 115      23.005  -0.159   6.019  1.00  0.00           C  
ATOM   1809  CD  PRO A 115      21.743  -0.548   5.295  1.00  0.00           C  
ATOM   1810  HA  PRO A 115      21.147   0.661   8.078  1.00  0.00           H  
ATOM   1811 1HB  PRO A 115      22.809   1.999   5.916  1.00  0.00           H  
ATOM   1812 2HB  PRO A 115      23.319   1.396   7.498  1.00  0.00           H  
ATOM   1813 1HG  PRO A 115      23.869  -0.072   5.345  1.00  0.00           H  
ATOM   1814 2HG  PRO A 115      23.283  -0.878   6.802  1.00  0.00           H  
ATOM   1815 1HD  PRO A 115      21.756  -0.123   4.280  1.00  0.00           H  
ATOM   1816 2HD  PRO A 115      21.667  -1.645   5.256  1.00  0.00           H  
ATOM   1817  N   GLY A 116      20.183   2.962   8.006  1.00  0.00           N  
ATOM   1818  CA  GLY A 116      19.456   4.237   8.049  1.00  0.00           C  
ATOM   1819  C   GLY A 116      19.261   4.682   9.473  1.00  0.00           C  
ATOM   1820  O   GLY A 116      19.216   3.860  10.398  1.00  0.00           O  
ATOM   1821  H   GLY A 116      20.477   2.534   8.873  1.00  0.00           H  
ATOM   1822 1HA  GLY A 116      20.013   4.992   7.493  1.00  0.00           H  
ATOM   1823 2HA  GLY A 116      18.491   4.122   7.556  1.00  0.00           H  
ATOM   1824  N   LEU A 117      19.208   5.987   9.643  1.00  0.00           N  
ATOM   1825  CA  LEU A 117      19.055   6.651  10.940  1.00  0.00           C  
ATOM   1826  C   LEU A 117      17.699   7.338  10.926  1.00  0.00           C  
ATOM   1827  O   LEU A 117      16.692   6.632  11.136  1.00  0.00           O  
ATOM   1828  CB  LEU A 117      20.175   7.670  11.187  1.00  0.00           C  
ATOM   1829  CG  LEU A 117      21.582   7.083  11.357  1.00  0.00           C  
ATOM   1830  CD1 LEU A 117      22.594   8.214  11.478  1.00  0.00           C  
ATOM   1831  CD2 LEU A 117      21.613   6.188  12.587  1.00  0.00           C  
ATOM   1832  H   LEU A 117      19.281   6.550   8.808  1.00  0.00           H  
ATOM   1833  HA  LEU A 117      19.105   5.896  11.723  1.00  0.00           H  
ATOM   1834 1HB  LEU A 117      20.205   8.363  10.348  1.00  0.00           H  
ATOM   1835 2HB  LEU A 117      19.939   8.234  12.089  1.00  0.00           H  
ATOM   1836  HG  LEU A 117      21.841   6.497  10.475  1.00  0.00           H  
ATOM   1837 1HD1 LEU A 117      23.593   7.797  11.599  1.00  0.00           H  
ATOM   1838 2HD1 LEU A 117      22.564   8.827  10.577  1.00  0.00           H  
ATOM   1839 3HD1 LEU A 117      22.350   8.829  12.344  1.00  0.00           H  
ATOM   1840 1HD2 LEU A 117      22.613   5.770  12.708  1.00  0.00           H  
ATOM   1841 2HD2 LEU A 117      21.355   6.773  13.470  1.00  0.00           H  
ATOM   1842 3HD2 LEU A 117      20.894   5.378  12.466  1.00  0.00           H  
ATOM   1843  N   ASN A 118      17.620   8.613  10.588  1.00  0.00           N  
ATOM   1844  CA  ASN A 118      16.338   9.366  10.664  1.00  0.00           C  
ATOM   1845  C   ASN A 118      15.841   9.754   9.272  1.00  0.00           C  
ATOM   1846  O   ASN A 118      14.663   9.486   8.973  1.00  0.00           O  
ATOM   1847  CB  ASN A 118      16.483  10.603  11.532  1.00  0.00           C  
ATOM   1848  CG  ASN A 118      15.271  11.491  11.480  1.00  0.00           C  
ATOM   1849  OD1 ASN A 118      15.312  12.584  10.904  1.00  0.00           O  
ATOM   1850  ND2 ASN A 118      14.193  11.043  12.071  1.00  0.00           N  
ATOM   1851  H   ASN A 118      18.453   9.090  10.271  1.00  0.00           H  
ATOM   1852  HA  ASN A 118      15.582   8.719  11.112  1.00  0.00           H  
ATOM   1853 1HB  ASN A 118      16.656  10.303  12.566  1.00  0.00           H  
ATOM   1854 2HB  ASN A 118      17.352  11.175  11.208  1.00  0.00           H  
ATOM   1855 1HD2 ASN A 118      13.356  11.592  12.068  1.00  0.00           H  
ATOM   1856 2HD2 ASN A 118      14.205  10.152  12.525  1.00  0.00           H  
ATOM   1857  N   LEU A 119      16.675  10.371   8.443  1.00  0.00           N  
ATOM   1858  CA  LEU A 119      16.275  10.823   7.090  1.00  0.00           C  
ATOM   1859  C   LEU A 119      16.437   9.677   6.112  1.00  0.00           C  
ATOM   1860  O   LEU A 119      17.277   9.779   5.170  1.00  0.00           O  
ATOM   1861  CB  LEU A 119      17.118  12.019   6.632  1.00  0.00           C  
ATOM   1862  CG  LEU A 119      16.966  13.298   7.464  1.00  0.00           C  
ATOM   1863  CD1 LEU A 119      17.869  14.385   6.897  1.00  0.00           C  
ATOM   1864  CD2 LEU A 119      15.509  13.739   7.456  1.00  0.00           C  
ATOM   1865  H   LEU A 119      17.621  10.534   8.756  1.00  0.00           H  
ATOM   1866  HA  LEU A 119      15.231  11.133   7.125  1.00  0.00           H  
ATOM   1867 1HB  LEU A 119      18.169  11.732   6.655  1.00  0.00           H  
ATOM   1868 2HB  LEU A 119      16.851  12.259   5.603  1.00  0.00           H  
ATOM   1869  HG  LEU A 119      17.280  13.105   8.490  1.00  0.00           H  
ATOM   1870 1HD1 LEU A 119      17.761  15.294   7.488  1.00  0.00           H  
ATOM   1871 2HD1 LEU A 119      18.906  14.051   6.933  1.00  0.00           H  
ATOM   1872 3HD1 LEU A 119      17.588  14.588   5.864  1.00  0.00           H  
ATOM   1873 1HD2 LEU A 119      15.400  14.648   8.048  1.00  0.00           H  
ATOM   1874 2HD2 LEU A 119      15.194  13.933   6.430  1.00  0.00           H  
ATOM   1875 3HD2 LEU A 119      14.888  12.951   7.883  1.00  0.00           H  
ATOM   1876  N   LEU A 120      15.547   8.693   6.209  1.00  0.00           N  
ATOM   1877  CA  LEU A 120      15.666   7.478   5.393  1.00  0.00           C  
ATOM   1878  C   LEU A 120      15.530   7.863   3.927  1.00  0.00           C  
ATOM   1879  O   LEU A 120      16.029   7.104   3.078  1.00  0.00           O  
ATOM   1880  CB  LEU A 120      14.592   6.451   5.773  1.00  0.00           C  
ATOM   1881  CG  LEU A 120      14.621   5.965   7.228  1.00  0.00           C  
ATOM   1882  CD1 LEU A 120      13.474   4.991   7.462  1.00  0.00           C  
ATOM   1883  CD2 LEU A 120      15.963   5.310   7.518  1.00  0.00           C  
ATOM   1884  H   LEU A 120      14.774   8.781   6.853  1.00  0.00           H  
ATOM   1885  HA  LEU A 120      16.644   7.035   5.575  1.00  0.00           H  
ATOM   1886 1HB  LEU A 120      13.613   6.889   5.590  1.00  0.00           H  
ATOM   1887 2HB  LEU A 120      14.704   5.578   5.130  1.00  0.00           H  
ATOM   1888  HG  LEU A 120      14.480   6.814   7.898  1.00  0.00           H  
ATOM   1889 1HD1 LEU A 120      13.495   4.647   8.496  1.00  0.00           H  
ATOM   1890 2HD1 LEU A 120      12.526   5.492   7.266  1.00  0.00           H  
ATOM   1891 3HD1 LEU A 120      13.580   4.138   6.793  1.00  0.00           H  
ATOM   1892 1HD2 LEU A 120      15.984   4.965   8.553  1.00  0.00           H  
ATOM   1893 2HD2 LEU A 120      16.105   4.460   6.850  1.00  0.00           H  
ATOM   1894 3HD2 LEU A 120      16.763   6.033   7.360  1.00  0.00           H  
ATOM   1895  N   GLN A 121      14.887   8.986   3.615  1.00  0.00           N  
ATOM   1896  CA  GLN A 121      14.721   9.460   2.220  1.00  0.00           C  
ATOM   1897  C   GLN A 121      16.068   9.821   1.594  1.00  0.00           C  
ATOM   1898  O   GLN A 121      16.155   9.850   0.335  1.00  0.00           O  
ATOM   1899  CB  GLN A 121      13.785  10.671   2.166  1.00  0.00           C  
ATOM   1900  CG  GLN A 121      12.345  10.362   2.538  1.00  0.00           C  
ATOM   1901  CD  GLN A 121      11.421  11.542   2.305  1.00  0.00           C  
ATOM   1902  OE1 GLN A 121      11.185  11.947   1.163  1.00  0.00           O  
ATOM   1903  NE2 GLN A 121      10.893  12.102   3.387  1.00  0.00           N  
ATOM   1904  H   GLN A 121      14.500   9.534   4.369  1.00  0.00           H  
ATOM   1905  HA  GLN A 121      14.279   8.655   1.632  1.00  0.00           H  
ATOM   1906 1HB  GLN A 121      14.150  11.443   2.843  1.00  0.00           H  
ATOM   1907 2HB  GLN A 121      13.790  11.089   1.159  1.00  0.00           H  
ATOM   1908 1HG  GLN A 121      11.994   9.528   1.931  1.00  0.00           H  
ATOM   1909 2HG  GLN A 121      12.303  10.099   3.595  1.00  0.00           H  
ATOM   1910 1HE2 GLN A 121      10.275  12.884   3.295  1.00  0.00           H  
ATOM   1911 2HE2 GLN A 121      11.111  11.742   4.294  1.00  0.00           H  
ATOM   1912  N   GLU A 122      17.069  10.122   2.401  1.00  0.00           N  
ATOM   1913  CA  GLU A 122      18.420  10.484   1.899  1.00  0.00           C  
ATOM   1914  C   GLU A 122      19.237   9.213   1.692  1.00  0.00           C  
ATOM   1915  O   GLU A 122      20.051   9.211   0.743  1.00  0.00           O  
ATOM   1916  CB  GLU A 122      19.142  11.419   2.872  1.00  0.00           C  
ATOM   1917  CG  GLU A 122      18.451  12.757   3.088  1.00  0.00           C  
ATOM   1918  CD  GLU A 122      18.330  13.564   1.826  1.00  0.00           C  
ATOM   1919  OE1 GLU A 122      19.111  13.352   0.930  1.00  0.00           O  
ATOM   1920  OE2 GLU A 122      17.454  14.395   1.757  1.00  0.00           O  
ATOM   1921  H   GLU A 122      16.904  10.103   3.397  1.00  0.00           H  
ATOM   1922  HA  GLU A 122      18.307  11.004   0.947  1.00  0.00           H  
ATOM   1923 1HB  GLU A 122      19.238  10.931   3.842  1.00  0.00           H  
ATOM   1924 2HB  GLU A 122      20.149  11.618   2.505  1.00  0.00           H  
ATOM   1925 1HG  GLU A 122      17.454  12.579   3.489  1.00  0.00           H  
ATOM   1926 2HG  GLU A 122      19.012  13.329   3.827  1.00  0.00           H  
ATOM   1927  N   ASP A 123      19.011   8.176   2.481  1.00  0.00           N  
ATOM   1928  CA  ASP A 123      19.808   6.922   2.372  1.00  0.00           C  
ATOM   1929  C   ASP A 123      19.209   5.988   1.315  1.00  0.00           C  
ATOM   1930  O   ASP A 123      19.957   5.329   0.560  1.00  0.00           O  
ATOM   1931  CB  ASP A 123      19.990   6.258   3.725  1.00  0.00           C  
ATOM   1932  CG  ASP A 123      20.979   7.076   4.534  1.00  0.00           C  
ATOM   1933  OD1 ASP A 123      22.107   7.316   3.998  1.00  0.00           O  
ATOM   1934  OD2 ASP A 123      20.595   7.559   5.629  1.00  0.00           O  
ATOM   1935  H   ASP A 123      18.281   8.235   3.176  1.00  0.00           H  
ATOM   1936  HA  ASP A 123      20.823   7.182   2.071  1.00  0.00           H  
ATOM   1937 1HB  ASP A 123      19.026   6.200   4.233  1.00  0.00           H  
ATOM   1938 2HB  ASP A 123      20.348   5.238   3.585  1.00  0.00           H  
ATOM   1939  N   ASN A 124      17.897   5.811   1.237  1.00  0.00           N  
ATOM   1940  CA  ASN A 124      17.315   4.835   0.293  1.00  0.00           C  
ATOM   1941  C   ASN A 124      15.938   5.299  -0.169  1.00  0.00           C  
ATOM   1942  O   ASN A 124      14.933   4.630   0.093  1.00  0.00           O  
ATOM   1943  CB  ASN A 124      17.230   3.455   0.918  1.00  0.00           C  
ATOM   1944  CG  ASN A 124      16.824   2.397  -0.071  1.00  0.00           C  
ATOM   1945  OD1 ASN A 124      16.400   2.706  -1.190  1.00  0.00           O  
ATOM   1946  ND2 ASN A 124      16.944   1.154   0.321  1.00  0.00           N  
ATOM   1947  H   ASN A 124      17.282   6.350   1.829  1.00  0.00           H  
ATOM   1948  HA  ASN A 124      17.960   4.775  -0.585  1.00  0.00           H  
ATOM   1949 1HB  ASN A 124      18.199   3.187   1.341  1.00  0.00           H  
ATOM   1950 2HB  ASN A 124      16.508   3.468   1.734  1.00  0.00           H  
ATOM   1951 1HD2 ASN A 124      16.689   0.408  -0.295  1.00  0.00           H  
ATOM   1952 2HD2 ASN A 124      17.292   0.950   1.236  1.00  0.00           H  
ATOM   1953  N   PRO A 125      15.858   6.389  -0.971  1.00  0.00           N  
ATOM   1954  CA  PRO A 125      14.566   6.873  -1.458  1.00  0.00           C  
ATOM   1955  C   PRO A 125      13.973   5.983  -2.568  1.00  0.00           C  
ATOM   1956  O   PRO A 125      12.774   6.088  -2.847  1.00  0.00           O  
ATOM   1957  CB  PRO A 125      14.914   8.269  -1.985  1.00  0.00           C  
ATOM   1958  CG  PRO A 125      16.352   8.168  -2.364  1.00  0.00           C  
ATOM   1959  CD  PRO A 125      16.958   7.286  -1.304  1.00  0.00           C  
ATOM   1960  HA  PRO A 125      13.860   6.929  -0.616  1.00  0.00           H  
ATOM   1961 1HB  PRO A 125      14.265   8.523  -2.835  1.00  0.00           H  
ATOM   1962 2HB  PRO A 125      14.731   9.021  -1.203  1.00  0.00           H  
ATOM   1963 1HG  PRO A 125      16.449   7.744  -3.374  1.00  0.00           H  
ATOM   1964 2HG  PRO A 125      16.808   9.167  -2.394  1.00  0.00           H  
ATOM   1965 1HD  PRO A 125      17.812   6.737  -1.728  1.00  0.00           H  
ATOM   1966 2HD  PRO A 125      17.278   7.904  -0.452  1.00  0.00           H  
ATOM   1967  N   ASP A 126      14.794   5.144  -3.166  1.00  0.00           N  
ATOM   1968  CA  ASP A 126      14.311   4.394  -4.363  1.00  0.00           C  
ATOM   1969  C   ASP A 126      13.467   3.199  -3.894  1.00  0.00           C  
ATOM   1970  O   ASP A 126      12.407   2.937  -4.513  1.00  0.00           O  
ATOM   1971  CB  ASP A 126      15.448   4.119  -5.327  1.00  0.00           C  
ATOM   1972  CG  ASP A 126      15.886   5.465  -5.897  1.00  0.00           C  
ATOM   1973  OD1 ASP A 126      15.014   6.211  -6.499  1.00  0.00           O  
ATOM   1974  OD2 ASP A 126      17.039   5.801  -5.708  1.00  0.00           O  
ATOM   1975  H   ASP A 126      15.738   4.994  -2.840  1.00  0.00           H  
ATOM   1976  HA  ASP A 126      13.698   5.064  -4.967  1.00  0.00           H  
ATOM   1977 1HB  ASP A 126      16.262   3.622  -4.799  1.00  0.00           H  
ATOM   1978 2HB  ASP A 126      15.104   3.443  -6.111  1.00  0.00           H  
ATOM   1979  N   LEU A 127      13.845   2.535  -2.819  1.00  0.00           N  
ATOM   1980  CA  LEU A 127      12.940   1.510  -2.247  1.00  0.00           C  
ATOM   1981  C   LEU A 127      11.719   2.206  -1.637  1.00  0.00           C  
ATOM   1982  O   LEU A 127      10.600   1.699  -1.725  1.00  0.00           O  
ATOM   1983  CB  LEU A 127      13.658   0.677  -1.179  1.00  0.00           C  
ATOM   1984  CG  LEU A 127      12.835  -0.459  -0.557  1.00  0.00           C  
ATOM   1985  CD1 LEU A 127      12.413  -1.436  -1.645  1.00  0.00           C  
ATOM   1986  CD2 LEU A 127      13.661  -1.157   0.514  1.00  0.00           C  
ATOM   1987  H   LEU A 127      14.736   2.707  -2.376  1.00  0.00           H  
ATOM   1988  HA  LEU A 127      12.624   0.843  -3.048  1.00  0.00           H  
ATOM   1989 1HB  LEU A 127      14.549   0.235  -1.623  1.00  0.00           H  
ATOM   1990 2HB  LEU A 127      13.971   1.340  -0.372  1.00  0.00           H  
ATOM   1991  HG  LEU A 127      11.931  -0.048  -0.107  1.00  0.00           H  
ATOM   1992 1HD1 LEU A 127      11.828  -2.242  -1.203  1.00  0.00           H  
ATOM   1993 2HD1 LEU A 127      11.807  -0.914  -2.387  1.00  0.00           H  
ATOM   1994 3HD1 LEU A 127      13.298  -1.851  -2.125  1.00  0.00           H  
ATOM   1995 1HD2 LEU A 127      13.076  -1.963   0.957  1.00  0.00           H  
ATOM   1996 2HD2 LEU A 127      14.565  -1.569   0.065  1.00  0.00           H  
ATOM   1997 3HD2 LEU A 127      13.934  -0.439   1.288  1.00  0.00           H  
ATOM   1998  N   ILE A 128      11.925   3.317  -0.942  1.00  0.00           N  
ATOM   1999  CA  ILE A 128      10.776   3.979  -0.277  1.00  0.00           C  
ATOM   2000  C   ILE A 128       9.777   4.420  -1.342  1.00  0.00           C  
ATOM   2001  O   ILE A 128       8.564   4.122  -1.185  1.00  0.00           O  
ATOM   2002  CB  ILE A 128      11.219   5.195   0.557  1.00  0.00           C  
ATOM   2003  CG1 ILE A 128      12.068   4.745   1.749  1.00  0.00           C  
ATOM   2004  CG2 ILE A 128      10.008   5.985   1.030  1.00  0.00           C  
ATOM   2005  CD1 ILE A 128      12.794   5.875   2.442  1.00  0.00           C  
ATOM   2006  H   ILE A 128      12.845   3.725  -0.855  1.00  0.00           H  
ATOM   2007  HA  ILE A 128      10.307   3.263   0.396  1.00  0.00           H  
ATOM   2008  HB  ILE A 128      11.848   5.844  -0.051  1.00  0.00           H  
ATOM   2009 1HG1 ILE A 128      11.432   4.248   2.481  1.00  0.00           H  
ATOM   2010 2HG1 ILE A 128      12.809   4.019   1.414  1.00  0.00           H  
ATOM   2011 1HG2 ILE A 128      10.338   6.840   1.618  1.00  0.00           H  
ATOM   2012 2HG2 ILE A 128       9.442   6.334   0.167  1.00  0.00           H  
ATOM   2013 3HG2 ILE A 128       9.374   5.345   1.644  1.00  0.00           H  
ATOM   2014 1HD1 ILE A 128      13.374   5.478   3.275  1.00  0.00           H  
ATOM   2015 2HD1 ILE A 128      13.464   6.365   1.735  1.00  0.00           H  
ATOM   2016 3HD1 ILE A 128      12.070   6.597   2.817  1.00  0.00           H  
ATOM   2017  N   GLY A 129      10.209   5.125  -2.402  1.00  0.00           N  
ATOM   2018  CA  GLY A 129       9.260   5.578  -3.437  1.00  0.00           C  
ATOM   2019  C   GLY A 129       8.604   4.401  -4.154  1.00  0.00           C  
ATOM   2020  O   GLY A 129       7.391   4.430  -4.397  1.00  0.00           O  
ATOM   2021  H   GLY A 129      11.189   5.350  -2.500  1.00  0.00           H  
ATOM   2022 1HA  GLY A 129       8.490   6.199  -2.978  1.00  0.00           H  
ATOM   2023 2HA  GLY A 129       9.783   6.200  -4.162  1.00  0.00           H  
ATOM   2024  N   SER A 130       9.377   3.373  -4.455  1.00  0.00           N  
ATOM   2025  CA  SER A 130       8.844   2.209  -5.189  1.00  0.00           C  
ATOM   2026  C   SER A 130       7.782   1.517  -4.343  1.00  0.00           C  
ATOM   2027  O   SER A 130       6.677   1.294  -4.832  1.00  0.00           O  
ATOM   2028  CB  SER A 130       9.952   1.233  -5.531  1.00  0.00           C  
ATOM   2029  OG  SER A 130      10.874   1.810  -6.414  1.00  0.00           O  
ATOM   2030  H   SER A 130      10.348   3.378  -4.180  1.00  0.00           H  
ATOM   2031  HA  SER A 130       8.395   2.562  -6.119  1.00  0.00           H  
ATOM   2032 1HB  SER A 130      10.462   0.927  -4.618  1.00  0.00           H  
ATOM   2033 2HB  SER A 130       9.523   0.339  -5.982  1.00  0.00           H  
ATOM   2034  HG  SER A 130      11.401   2.416  -5.888  1.00  0.00           H  
ATOM   2035  N   GLU A 131       8.035   1.259  -3.058  1.00  0.00           N  
ATOM   2036  CA  GLU A 131       7.059   0.532  -2.200  1.00  0.00           C  
ATOM   2037  C   GLU A 131       5.850   1.433  -1.945  1.00  0.00           C  
ATOM   2038  O   GLU A 131       4.738   0.895  -1.896  1.00  0.00           O  
ATOM   2039  CB  GLU A 131       7.689   0.112  -0.870  1.00  0.00           C  
ATOM   2040  CG  GLU A 131       8.640  -1.072  -0.971  1.00  0.00           C  
ATOM   2041  CD  GLU A 131       7.952  -2.340  -1.395  1.00  0.00           C  
ATOM   2042  OE1 GLU A 131       7.018  -2.734  -0.739  1.00  0.00           O  
ATOM   2043  OE2 GLU A 131       8.362  -2.916  -2.375  1.00  0.00           O  
ATOM   2044  H   GLU A 131       8.911   1.564  -2.657  1.00  0.00           H  
ATOM   2045  HA  GLU A 131       6.740  -0.369  -2.726  1.00  0.00           H  
ATOM   2046 1HB  GLU A 131       8.244   0.951  -0.450  1.00  0.00           H  
ATOM   2047 2HB  GLU A 131       6.903  -0.149  -0.161  1.00  0.00           H  
ATOM   2048 1HG  GLU A 131       9.421  -0.837  -1.694  1.00  0.00           H  
ATOM   2049 2HG  GLU A 131       9.114  -1.228  -0.003  1.00  0.00           H  
ATOM   2050  N   ILE A 132       6.010   2.755  -1.796  1.00  0.00           N  
ATOM   2051  CA  ILE A 132       4.823   3.632  -1.634  1.00  0.00           C  
ATOM   2052  C   ILE A 132       3.969   3.530  -2.903  1.00  0.00           C  
ATOM   2053  O   ILE A 132       2.756   3.298  -2.756  1.00  0.00           O  
ATOM   2054  CB  ILE A 132       5.220   5.098  -1.385  1.00  0.00           C  
ATOM   2055  CG1 ILE A 132       5.869   5.248  -0.006  1.00  0.00           C  
ATOM   2056  CG2 ILE A 132       4.007   6.007  -1.507  1.00  0.00           C  
ATOM   2057  CD1 ILE A 132       6.546   6.583   0.208  1.00  0.00           C  
ATOM   2058  H   ILE A 132       6.931   3.168  -1.792  1.00  0.00           H  
ATOM   2059  HA  ILE A 132       4.254   3.288  -0.771  1.00  0.00           H  
ATOM   2060  HB  ILE A 132       5.966   5.403  -2.119  1.00  0.00           H  
ATOM   2061 1HG1 ILE A 132       5.113   5.121   0.768  1.00  0.00           H  
ATOM   2062 2HG1 ILE A 132       6.614   4.464   0.133  1.00  0.00           H  
ATOM   2063 1HG2 ILE A 132       4.306   7.039  -1.327  1.00  0.00           H  
ATOM   2064 2HG2 ILE A 132       3.587   5.920  -2.508  1.00  0.00           H  
ATOM   2065 3HG2 ILE A 132       3.257   5.713  -0.772  1.00  0.00           H  
ATOM   2066 1HD1 ILE A 132       6.982   6.614   1.207  1.00  0.00           H  
ATOM   2067 2HD1 ILE A 132       7.332   6.717  -0.536  1.00  0.00           H  
ATOM   2068 3HD1 ILE A 132       5.812   7.382   0.109  1.00  0.00           H  
ATOM   2069  N   ALA A 133       4.570   3.640  -4.088  1.00  0.00           N  
ATOM   2070  CA  ALA A 133       3.846   3.610  -5.370  1.00  0.00           C  
ATOM   2071  C   ALA A 133       3.153   2.246  -5.507  1.00  0.00           C  
ATOM   2072  O   ALA A 133       1.967   2.237  -5.860  1.00  0.00           O  
ATOM   2073  CB  ALA A 133       4.762   3.882  -6.522  1.00  0.00           C  
ATOM   2074  H   ALA A 133       5.574   3.747  -4.094  1.00  0.00           H  
ATOM   2075  HA  ALA A 133       3.094   4.399  -5.353  1.00  0.00           H  
ATOM   2076 1HB  ALA A 133       4.195   3.853  -7.452  1.00  0.00           H  
ATOM   2077 2HB  ALA A 133       5.213   4.868  -6.402  1.00  0.00           H  
ATOM   2078 3HB  ALA A 133       5.545   3.128  -6.550  1.00  0.00           H  
ATOM   2079  N   ARG A 134       3.838   1.161  -5.173  1.00  0.00           N  
ATOM   2080  CA  ARG A 134       3.261  -0.209  -5.273  1.00  0.00           C  
ATOM   2081  C   ARG A 134       2.104  -0.303  -4.276  1.00  0.00           C  
ATOM   2082  O   ARG A 134       1.012  -0.807  -4.617  1.00  0.00           O  
ATOM   2083  CB  ARG A 134       4.294  -1.283  -4.968  1.00  0.00           C  
ATOM   2084  CG  ARG A 134       5.360  -1.467  -6.036  1.00  0.00           C  
ATOM   2085  CD  ARG A 134       6.450  -2.364  -5.576  1.00  0.00           C  
ATOM   2086  NE  ARG A 134       7.416  -2.630  -6.630  1.00  0.00           N  
ATOM   2087  CZ  ARG A 134       8.678  -3.053  -6.423  1.00  0.00           C  
ATOM   2088  NH1 ARG A 134       9.111  -3.253  -5.198  1.00  0.00           N  
ATOM   2089  NH2 ARG A 134       9.481  -3.267  -7.451  1.00  0.00           N  
ATOM   2090  H   ARG A 134       4.784   1.273  -4.838  1.00  0.00           H  
ATOM   2091  HA  ARG A 134       2.907  -0.361  -6.293  1.00  0.00           H  
ATOM   2092 1HB  ARG A 134       4.801  -1.046  -4.034  1.00  0.00           H  
ATOM   2093 2HB  ARG A 134       3.793  -2.242  -4.834  1.00  0.00           H  
ATOM   2094 1HG  ARG A 134       4.910  -1.904  -6.928  1.00  0.00           H  
ATOM   2095 2HG  ARG A 134       5.795  -0.498  -6.286  1.00  0.00           H  
ATOM   2096 1HD  ARG A 134       6.976  -1.899  -4.742  1.00  0.00           H  
ATOM   2097 2HD  ARG A 134       6.027  -3.315  -5.253  1.00  0.00           H  
ATOM   2098  HE  ARG A 134       7.119  -2.487  -7.586  1.00  0.00           H  
ATOM   2099 1HH1 ARG A 134       8.498  -3.089  -4.412  1.00  0.00           H  
ATOM   2100 2HH1 ARG A 134      10.057  -3.570  -5.042  1.00  0.00           H  
ATOM   2101 1HH2 ARG A 134       9.147  -3.113  -8.393  1.00  0.00           H  
ATOM   2102 2HH2 ARG A 134      10.426  -3.583  -7.295  1.00  0.00           H  
ATOM   2103  N   TRP A 135       2.315   0.199  -3.069  1.00  0.00           N  
ATOM   2104  CA  TRP A 135       1.262   0.183  -2.032  1.00  0.00           C  
ATOM   2105  C   TRP A 135       0.064   0.997  -2.493  1.00  0.00           C  
ATOM   2106  O   TRP A 135      -1.076   0.524  -2.347  1.00  0.00           O  
ATOM   2107  CB  TRP A 135       1.833   0.745  -0.750  1.00  0.00           C  
ATOM   2108  CG  TRP A 135       0.897   1.033   0.375  1.00  0.00           C  
ATOM   2109  CD1 TRP A 135       0.326   0.165   1.260  1.00  0.00           C  
ATOM   2110  CD2 TRP A 135       0.520   2.350   0.784  1.00  0.00           C  
ATOM   2111  NE1 TRP A 135      -0.381   0.865   2.213  1.00  0.00           N  
ATOM   2112  CE2 TRP A 135      -0.252   2.207   1.953  1.00  0.00           C  
ATOM   2113  CE3 TRP A 135       0.787   3.623   0.261  1.00  0.00           C  
ATOM   2114  CZ2 TRP A 135      -0.764   3.319   2.624  1.00  0.00           C  
ATOM   2115  CZ3 TRP A 135       0.332   4.721   0.944  1.00  0.00           C  
ATOM   2116  CH2 TRP A 135      -0.473   4.557   2.078  1.00  0.00           C  
ATOM   2117  H   TRP A 135       3.216   0.600  -2.848  1.00  0.00           H  
ATOM   2118  HA  TRP A 135       0.953  -0.849  -1.869  1.00  0.00           H  
ATOM   2119 1HB  TRP A 135       2.574   0.054  -0.348  1.00  0.00           H  
ATOM   2120 2HB  TRP A 135       2.341   1.685  -0.960  1.00  0.00           H  
ATOM   2121  HD1 TRP A 135       0.418  -0.920   1.216  1.00  0.00           H  
ATOM   2122  HE1 TRP A 135      -0.905   0.458   2.974  1.00  0.00           H  
ATOM   2123  HE3 TRP A 135       1.348   3.736  -0.666  1.00  0.00           H  
ATOM   2124  HZ2 TRP A 135      -1.361   3.223   3.533  1.00  0.00           H  
ATOM   2125  HZ3 TRP A 135       0.603   5.718   0.594  1.00  0.00           H  
ATOM   2126  HH2 TRP A 135      -0.883   5.456   2.539  1.00  0.00           H  
ATOM   2127  N   LEU A 136       0.285   2.177  -3.070  1.00  0.00           N  
ATOM   2128  CA  LEU A 136      -0.824   3.051  -3.521  1.00  0.00           C  
ATOM   2129  C   LEU A 136      -1.699   2.287  -4.529  1.00  0.00           C  
ATOM   2130  O   LEU A 136      -2.942   2.502  -4.432  1.00  0.00           O  
ATOM   2131  CB  LEU A 136      -0.282   4.334  -4.164  1.00  0.00           C  
ATOM   2132  CG  LEU A 136       0.354   5.344  -3.200  1.00  0.00           C  
ATOM   2133  CD1 LEU A 136       1.062   6.431  -3.997  1.00  0.00           C  
ATOM   2134  CD2 LEU A 136      -0.721   5.936  -2.302  1.00  0.00           C  
ATOM   2135  H   LEU A 136       1.239   2.483  -3.203  1.00  0.00           H  
ATOM   2136  HA  LEU A 136      -1.423   3.327  -2.653  1.00  0.00           H  
ATOM   2137 1HB  LEU A 136       0.471   4.061  -4.902  1.00  0.00           H  
ATOM   2138 2HB  LEU A 136      -1.100   4.838  -4.679  1.00  0.00           H  
ATOM   2139  HG  LEU A 136       1.102   4.840  -2.587  1.00  0.00           H  
ATOM   2140 1HD1 LEU A 136       1.514   7.148  -3.312  1.00  0.00           H  
ATOM   2141 2HD1 LEU A 136       1.839   5.982  -4.616  1.00  0.00           H  
ATOM   2142 3HD1 LEU A 136       0.341   6.943  -4.633  1.00  0.00           H  
ATOM   2143 1HD2 LEU A 136      -0.269   6.653  -1.616  1.00  0.00           H  
ATOM   2144 2HD2 LEU A 136      -1.469   6.441  -2.914  1.00  0.00           H  
ATOM   2145 3HD2 LEU A 136      -1.198   5.139  -1.731  1.00  0.00           H  
ATOM   2146  N   SER A 137      -1.075   1.494  -5.416  1.00  0.00           N  
ATOM   2147  CA  SER A 137      -1.761   0.780  -6.545  1.00  0.00           C  
ATOM   2148  C   SER A 137      -2.681  -0.291  -5.967  1.00  0.00           C  
ATOM   2149  O   SER A 137      -3.472  -0.875  -6.770  1.00  0.00           O  
ATOM   2150  CB  SER A 137      -0.758   0.143  -7.486  1.00  0.00           C  
ATOM   2151  OG  SER A 137      -0.187  -1.002  -6.911  1.00  0.00           O  
ATOM   2152  H   SER A 137      -0.078   1.385  -5.299  1.00  0.00           H  
ATOM   2153  HA  SER A 137      -2.344   1.508  -7.111  1.00  0.00           H  
ATOM   2154 1HB  SER A 137      -1.253  -0.125  -8.419  1.00  0.00           H  
ATOM   2155 2HB  SER A 137       0.024   0.862  -7.725  1.00  0.00           H  
ATOM   2156  HG  SER A 137       0.138  -0.730  -6.049  1.00  0.00           H  
ATOM   2157  N   THR A 138      -2.563  -0.598  -4.668  1.00  0.00           N  
ATOM   2158  CA  THR A 138      -3.377  -1.654  -4.011  1.00  0.00           C  
ATOM   2159  C   THR A 138      -4.387  -1.028  -3.054  1.00  0.00           C  
ATOM   2160  O   THR A 138      -5.007  -1.830  -2.295  1.00  0.00           O  
ATOM   2161  CB  THR A 138      -2.496  -2.656  -3.243  1.00  0.00           C  
ATOM   2162  OG1 THR A 138      -1.791  -1.974  -2.197  1.00  0.00           O  
ATOM   2163  CG2 THR A 138      -1.494  -3.313  -4.180  1.00  0.00           C  
ATOM   2164  H   THR A 138      -1.888  -0.086  -4.119  1.00  0.00           H  
ATOM   2165  HA  THR A 138      -3.920  -2.202  -4.781  1.00  0.00           H  
ATOM   2166  HB  THR A 138      -3.126  -3.426  -2.797  1.00  0.00           H  
ATOM   2167  HG1 THR A 138      -1.819  -1.028  -2.358  1.00  0.00           H  
ATOM   2168 1HG2 THR A 138      -0.881  -4.018  -3.619  1.00  0.00           H  
ATOM   2169 2HG2 THR A 138      -2.027  -3.842  -4.970  1.00  0.00           H  
ATOM   2170 3HG2 THR A 138      -0.855  -2.549  -4.622  1.00  0.00           H  
ATOM   2171  N   LEU A 139      -4.517   0.310  -2.995  1.00  0.00           N  
ATOM   2172  CA  LEU A 139      -5.499   0.976  -2.113  1.00  0.00           C  
ATOM   2173  C   LEU A 139      -6.773   1.182  -2.948  1.00  0.00           C  
ATOM   2174  O   LEU A 139      -6.702   1.227  -4.179  1.00  0.00           O  
ATOM   2175  CB  LEU A 139      -4.970   2.317  -1.590  1.00  0.00           C  
ATOM   2176  CG  LEU A 139      -3.662   2.250  -0.791  1.00  0.00           C  
ATOM   2177  CD1 LEU A 139      -3.251   3.654  -0.369  1.00  0.00           C  
ATOM   2178  CD2 LEU A 139      -3.853   1.349   0.421  1.00  0.00           C  
ATOM   2179  H   LEU A 139      -3.917   0.876  -3.578  1.00  0.00           H  
ATOM   2180  HA  LEU A 139      -5.689   0.330  -1.257  1.00  0.00           H  
ATOM   2181 1HB  LEU A 139      -4.805   2.980  -2.438  1.00  0.00           H  
ATOM   2182 2HB  LEU A 139      -5.728   2.764  -0.948  1.00  0.00           H  
ATOM   2183  HG  LEU A 139      -2.870   1.846  -1.422  1.00  0.00           H  
ATOM   2184 1HD1 LEU A 139      -2.322   3.606   0.199  1.00  0.00           H  
ATOM   2185 2HD1 LEU A 139      -3.102   4.271  -1.255  1.00  0.00           H  
ATOM   2186 3HD1 LEU A 139      -4.033   4.091   0.251  1.00  0.00           H  
ATOM   2187 1HD2 LEU A 139      -2.923   1.301   0.988  1.00  0.00           H  
ATOM   2188 2HD2 LEU A 139      -4.644   1.753   1.053  1.00  0.00           H  
ATOM   2189 3HD2 LEU A 139      -4.129   0.348   0.090  1.00  0.00           H  
ATOM   2190  N   GLU A 140      -7.895   1.285  -2.281  1.00  0.00           N  
ATOM   2191  CA  GLU A 140      -9.177   1.554  -2.975  1.00  0.00           C  
ATOM   2192  C   GLU A 140      -9.252   3.050  -3.301  1.00  0.00           C  
ATOM   2193  O   GLU A 140     -10.070   3.777  -2.738  1.00  0.00           O  
ATOM   2194  CB  GLU A 140     -10.374   1.137  -2.118  1.00  0.00           C  
ATOM   2195  CG  GLU A 140     -10.442  -0.353  -1.815  1.00  0.00           C  
ATOM   2196  CD  GLU A 140     -11.630  -0.725  -0.973  1.00  0.00           C  
ATOM   2197  OE1 GLU A 140     -12.319   0.160  -0.527  1.00  0.00           O  
ATOM   2198  OE2 GLU A 140     -11.849  -1.897  -0.775  1.00  0.00           O  
ATOM   2199  H   GLU A 140      -7.892   1.179  -1.276  1.00  0.00           H  
ATOM   2200  HA  GLU A 140      -9.199   0.972  -3.898  1.00  0.00           H  
ATOM   2201 1HB  GLU A 140     -10.344   1.671  -1.168  1.00  0.00           H  
ATOM   2202 2HB  GLU A 140     -11.299   1.418  -2.622  1.00  0.00           H  
ATOM   2203 1HG  GLU A 140     -10.491  -0.902  -2.755  1.00  0.00           H  
ATOM   2204 2HG  GLU A 140      -9.530  -0.650  -1.300  1.00  0.00           H  
ATOM   2205  N   ILE A 141      -8.392   3.496  -4.211  1.00  0.00           N  
ATOM   2206  CA  ILE A 141      -8.278   4.915  -4.526  1.00  0.00           C  
ATOM   2207  C   ILE A 141      -8.343   5.152  -6.029  1.00  0.00           C  
ATOM   2208  O   ILE A 141      -8.222   4.217  -6.821  1.00  0.00           O  
ATOM   2209  CB  ILE A 141      -6.966   5.498  -3.970  1.00  0.00           C  
ATOM   2210  CG1 ILE A 141      -5.761   4.826  -4.632  1.00  0.00           C  
ATOM   2211  CG2 ILE A 141      -6.909   5.332  -2.459  1.00  0.00           C  
ATOM   2212  CD1 ILE A 141      -4.433   5.440  -4.250  1.00  0.00           C  
ATOM   2213  H   ILE A 141      -7.803   2.835  -4.696  1.00  0.00           H  
ATOM   2214  HA  ILE A 141      -9.108   5.443  -4.053  1.00  0.00           H  
ATOM   2215  HB  ILE A 141      -6.908   6.559  -4.212  1.00  0.00           H  
ATOM   2216 1HG1 ILE A 141      -5.739   3.771  -4.362  1.00  0.00           H  
ATOM   2217 2HG1 ILE A 141      -5.862   4.883  -5.716  1.00  0.00           H  
ATOM   2218 1HG2 ILE A 141      -5.975   5.749  -2.082  1.00  0.00           H  
ATOM   2219 2HG2 ILE A 141      -7.749   5.855  -2.004  1.00  0.00           H  
ATOM   2220 3HG2 ILE A 141      -6.962   4.273  -2.207  1.00  0.00           H  
ATOM   2221 1HD1 ILE A 141      -3.627   4.911  -4.759  1.00  0.00           H  
ATOM   2222 2HD1 ILE A 141      -4.420   6.490  -4.544  1.00  0.00           H  
ATOM   2223 3HD1 ILE A 141      -4.293   5.363  -3.173  1.00  0.00           H  
ATOM   2224  N   GLY A 142      -8.534   6.409  -6.417  1.00  0.00           N  
ATOM   2225  CA  GLY A 142      -8.547   6.781  -7.827  1.00  0.00           C  
ATOM   2226  C   GLY A 142      -7.132   6.979  -8.357  1.00  0.00           C  
ATOM   2227  O   GLY A 142      -6.227   7.358  -7.613  1.00  0.00           O  
ATOM   2228  H   GLY A 142      -8.674   7.124  -5.718  1.00  0.00           H  
ATOM   2229 1HA  GLY A 142      -9.050   6.006  -8.404  1.00  0.00           H  
ATOM   2230 2HA  GLY A 142      -9.119   7.700  -7.955  1.00  0.00           H  
ATOM   2231  N   GLY A 143      -6.948   6.721  -9.648  1.00  0.00           N  
ATOM   2232  CA  GLY A 143      -5.643   6.870 -10.280  1.00  0.00           C  
ATOM   2233  C   GLY A 143      -5.442   5.835 -11.379  1.00  0.00           C  
ATOM   2234  O   GLY A 143      -6.392   5.184 -11.813  1.00  0.00           O  
ATOM   2235  H   GLY A 143      -7.733   6.414 -10.205  1.00  0.00           H  
ATOM   2236 1HA  GLY A 143      -5.554   7.873 -10.699  1.00  0.00           H  
ATOM   2237 2HA  GLY A 143      -4.861   6.765  -9.529  1.00  0.00           H  
ATOM   2238  N   ALA A 144      -4.199   5.686 -11.825  1.00  0.00           N  
ATOM   2239  CA  ALA A 144      -3.873   4.735 -12.881  1.00  0.00           C  
ATOM   2240  C   ALA A 144      -4.255   3.316 -12.481  1.00  0.00           C  
ATOM   2241  O   ALA A 144      -4.078   2.916 -11.330  1.00  0.00           O  
ATOM   2242  CB  ALA A 144      -2.391   4.808 -13.220  1.00  0.00           C  
ATOM   2243  H   ALA A 144      -3.462   6.247 -11.422  1.00  0.00           H  
ATOM   2244  HA  ALA A 144      -4.430   5.008 -13.777  1.00  0.00           H  
ATOM   2245 1HB  ALA A 144      -2.163   4.092 -14.009  1.00  0.00           H  
ATOM   2246 2HB  ALA A 144      -2.145   5.814 -13.559  1.00  0.00           H  
ATOM   2247 3HB  ALA A 144      -1.803   4.571 -12.334  1.00  0.00           H  
ATOM   2248  N   PRO A 145      -4.780   2.558 -13.438  1.00  0.00           N  
ATOM   2249  CA  PRO A 145      -5.092   1.151 -13.217  1.00  0.00           C  
ATOM   2250  C   PRO A 145      -3.900   0.408 -12.629  1.00  0.00           C  
ATOM   2251  O   PRO A 145      -2.753   0.665 -12.997  1.00  0.00           O  
ATOM   2252  CB  PRO A 145      -5.434   0.649 -14.623  1.00  0.00           C  
ATOM   2253  CG  PRO A 145      -5.972   1.851 -15.321  1.00  0.00           C  
ATOM   2254  CD  PRO A 145      -5.115   2.986 -14.826  1.00  0.00           C  
ATOM   2255  HA  PRO A 145      -5.925   1.088 -12.515  1.00  0.00           H  
ATOM   2256 1HB  PRO A 145      -4.533   0.243 -15.107  1.00  0.00           H  
ATOM   2257 2HB  PRO A 145      -6.164  -0.172 -14.563  1.00  0.00           H  
ATOM   2258 1HG  PRO A 145      -5.910   1.718 -16.411  1.00  0.00           H  
ATOM   2259 2HG  PRO A 145      -7.036   1.987 -15.077  1.00  0.00           H  
ATOM   2260 1HD  PRO A 145      -4.217   3.070 -15.455  1.00  0.00           H  
ATOM   2261 2HD  PRO A 145      -5.694   3.921 -14.849  1.00  0.00           H  
ATOM   2262  N   ARG A 146      -4.178  -0.560 -11.762  1.00  0.00           N  
ATOM   2263  CA  ARG A 146      -3.129  -1.291 -11.061  1.00  0.00           C  
ATOM   2264  C   ARG A 146      -2.042  -1.753 -12.022  1.00  0.00           C  
ATOM   2265  O   ARG A 146      -0.859  -1.481 -11.814  1.00  0.00           O  
ATOM   2266  CB  ARG A 146      -3.709  -2.497 -10.337  1.00  0.00           C  
ATOM   2267  CG  ARG A 146      -2.700  -3.315  -9.547  1.00  0.00           C  
ATOM   2268  CD  ARG A 146      -3.204  -4.683  -9.262  1.00  0.00           C  
ATOM   2269  NE  ARG A 146      -3.322  -5.481 -10.472  1.00  0.00           N  
ATOM   2270  CZ  ARG A 146      -3.970  -6.659 -10.551  1.00  0.00           C  
ATOM   2271  NH1 ARG A 146      -4.551  -7.163  -9.485  1.00  0.00           N  
ATOM   2272  NH2 ARG A 146      -4.020  -7.310 -11.701  1.00  0.00           N  
ATOM   2273  H   ARG A 146      -5.144  -0.799 -11.589  1.00  0.00           H  
ATOM   2274  HA  ARG A 146      -2.682  -0.627 -10.320  1.00  0.00           H  
ATOM   2275 1HB  ARG A 146      -4.482  -2.169  -9.644  1.00  0.00           H  
ATOM   2276 2HB  ARG A 146      -4.180  -3.163 -11.061  1.00  0.00           H  
ATOM   2277 1HG  ARG A 146      -1.775  -3.403 -10.119  1.00  0.00           H  
ATOM   2278 2HG  ARG A 146      -2.494  -2.820  -8.597  1.00  0.00           H  
ATOM   2279 1HD  ARG A 146      -2.518  -5.190  -8.585  1.00  0.00           H  
ATOM   2280 2HD  ARG A 146      -4.188  -4.618  -8.799  1.00  0.00           H  
ATOM   2281  HE  ARG A 146      -2.887  -5.126 -11.313  1.00  0.00           H  
ATOM   2282 1HH1 ARG A 146      -4.512  -6.666  -8.606  1.00  0.00           H  
ATOM   2283 2HH1 ARG A 146      -5.037  -8.046  -9.544  1.00  0.00           H  
ATOM   2284 1HH2 ARG A 146      -3.573  -6.923 -12.520  1.00  0.00           H  
ATOM   2285 2HH2 ARG A 146      -4.506  -8.193 -11.760  1.00  0.00           H  
ATOM   2286  N   ASP A 147      -2.449  -2.453 -13.075  1.00  0.00           N  
ATOM   2287  CA  ASP A 147      -1.503  -3.027 -14.025  1.00  0.00           C  
ATOM   2288  C   ASP A 147      -0.670  -1.942 -14.696  1.00  0.00           C  
ATOM   2289  O   ASP A 147       0.544  -2.082 -14.843  1.00  0.00           O  
ATOM   2290  CB  ASP A 147      -2.241  -3.843 -15.090  1.00  0.00           C  
ATOM   2291  CG  ASP A 147      -2.864  -5.116 -14.534  1.00  0.00           C  
ATOM   2292  OD1 ASP A 147      -2.542  -5.478 -13.427  1.00  0.00           O  
ATOM   2293  OD2 ASP A 147      -3.655  -5.716 -15.222  1.00  0.00           O  
ATOM   2294  H   ASP A 147      -3.438  -2.592 -13.221  1.00  0.00           H  
ATOM   2295  HA  ASP A 147      -0.835  -3.699 -13.486  1.00  0.00           H  
ATOM   2296 1HB  ASP A 147      -3.029  -3.234 -15.533  1.00  0.00           H  
ATOM   2297 2HB  ASP A 147      -1.548  -4.112 -15.887  1.00  0.00           H  
ATOM   2298  N   GLU A 148      -1.329  -0.862 -15.100  1.00  0.00           N  
ATOM   2299  CA  GLU A 148      -0.640   0.277 -15.696  1.00  0.00           C  
ATOM   2300  C   GLU A 148       0.330   0.912 -14.708  1.00  0.00           C  
ATOM   2301  O   GLU A 148       1.460   1.250 -15.063  1.00  0.00           O  
ATOM   2302  CB  GLU A 148      -1.652   1.321 -16.175  1.00  0.00           C  
ATOM   2303  CG  GLU A 148      -1.028   2.553 -16.815  1.00  0.00           C  
ATOM   2304  CD  GLU A 148      -2.052   3.525 -17.332  1.00  0.00           C  
ATOM   2305  OE1 GLU A 148      -3.069   3.087 -17.815  1.00  0.00           O  
ATOM   2306  OE2 GLU A 148      -1.817   4.707 -17.244  1.00  0.00           O  
ATOM   2307  H   GLU A 148      -2.332  -0.828 -14.992  1.00  0.00           H  
ATOM   2308  HA  GLU A 148      -0.078  -0.073 -16.562  1.00  0.00           H  
ATOM   2309 1HB  GLU A 148      -2.324   0.869 -16.904  1.00  0.00           H  
ATOM   2310 2HB  GLU A 148      -2.259   1.653 -15.332  1.00  0.00           H  
ATOM   2311 1HG  GLU A 148      -0.406   3.058 -16.077  1.00  0.00           H  
ATOM   2312 2HG  GLU A 148      -0.386   2.237 -17.636  1.00  0.00           H  
ATOM   2313  N   ALA A 149      -0.117   1.073 -13.467  1.00  0.00           N  
ATOM   2314  CA  ALA A 149       0.704   1.687 -12.431  1.00  0.00           C  
ATOM   2315  C   ALA A 149       1.981   0.891 -12.195  1.00  0.00           C  
ATOM   2316  O   ALA A 149       3.064   1.462 -12.060  1.00  0.00           O  
ATOM   2317  CB  ALA A 149      -0.085   1.816 -11.136  1.00  0.00           C  
ATOM   2318  H   ALA A 149      -1.049   0.762 -13.236  1.00  0.00           H  
ATOM   2319  HA  ALA A 149       0.974   2.694 -12.754  1.00  0.00           H  
ATOM   2320 1HB  ALA A 149       0.541   2.276 -10.372  1.00  0.00           H  
ATOM   2321 2HB  ALA A 149      -0.965   2.436 -11.306  1.00  0.00           H  
ATOM   2322 3HB  ALA A 149      -0.398   0.828 -10.802  1.00  0.00           H  
ATOM   2323  N   LEU A 150       1.848  -0.430 -12.147  1.00  0.00           N  
ATOM   2324  CA  LEU A 150       2.988  -1.306 -11.907  1.00  0.00           C  
ATOM   2325  C   LEU A 150       4.022  -1.183 -13.018  1.00  0.00           C  
ATOM   2326  O   LEU A 150       5.226  -1.177 -12.761  1.00  0.00           O  
ATOM   2327  CB  LEU A 150       2.522  -2.763 -11.793  1.00  0.00           C  
ATOM   2328  CG  LEU A 150       1.712  -3.106 -10.536  1.00  0.00           C  
ATOM   2329  CD1 LEU A 150       1.161  -4.521 -10.657  1.00  0.00           C  
ATOM   2330  CD2 LEU A 150       2.598  -2.968  -9.307  1.00  0.00           C  
ATOM   2331  H   LEU A 150       0.934  -0.838 -12.281  1.00  0.00           H  
ATOM   2332  HA  LEU A 150       3.453  -1.018 -10.963  1.00  0.00           H  
ATOM   2333 1HB  LEU A 150       1.906  -2.999 -12.659  1.00  0.00           H  
ATOM   2334 2HB  LEU A 150       3.398  -3.411 -11.809  1.00  0.00           H  
ATOM   2335  HG  LEU A 150       0.865  -2.425 -10.452  1.00  0.00           H  
ATOM   2336 1HD1 LEU A 150       0.585  -4.764  -9.765  1.00  0.00           H  
ATOM   2337 2HD1 LEU A 150       0.516  -4.586 -11.534  1.00  0.00           H  
ATOM   2338 3HD1 LEU A 150       1.986  -5.225 -10.760  1.00  0.00           H  
ATOM   2339 1HD2 LEU A 150       2.021  -3.211  -8.414  1.00  0.00           H  
ATOM   2340 2HD2 LEU A 150       3.444  -3.650  -9.390  1.00  0.00           H  
ATOM   2341 3HD2 LEU A 150       2.963  -1.943  -9.236  1.00  0.00           H  
ATOM   2342  N   LYS A 151       3.546  -1.084 -14.254  1.00  0.00           N  
ATOM   2343  CA  LYS A 151       4.425  -0.887 -15.401  1.00  0.00           C  
ATOM   2344  C   LYS A 151       5.167   0.440 -15.304  1.00  0.00           C  
ATOM   2345  O   LYS A 151       6.354   0.524 -15.619  1.00  0.00           O  
ATOM   2346  CB  LYS A 151       3.627  -0.949 -16.704  1.00  0.00           C  
ATOM   2347  CG  LYS A 151       3.126  -2.340 -17.069  1.00  0.00           C  
ATOM   2348  CD  LYS A 151       2.309  -2.315 -18.352  1.00  0.00           C  
ATOM   2349  CE  LYS A 151       1.789  -3.700 -18.706  1.00  0.00           C  
ATOM   2350  NZ  LYS A 151       0.963  -3.686 -19.944  1.00  0.00           N  
ATOM   2351  H   LYS A 151       2.549  -1.148 -14.404  1.00  0.00           H  
ATOM   2352  HA  LYS A 151       5.156  -1.695 -15.420  1.00  0.00           H  
ATOM   2353 1HB  LYS A 151       2.762  -0.290 -16.634  1.00  0.00           H  
ATOM   2354 2HB  LYS A 151       4.246  -0.591 -17.527  1.00  0.00           H  
ATOM   2355 1HG  LYS A 151       3.976  -3.010 -17.202  1.00  0.00           H  
ATOM   2356 2HG  LYS A 151       2.506  -2.727 -16.261  1.00  0.00           H  
ATOM   2357 1HD  LYS A 151       1.463  -1.638 -18.231  1.00  0.00           H  
ATOM   2358 2HD  LYS A 151       2.930  -1.951 -19.171  1.00  0.00           H  
ATOM   2359 1HE  LYS A 151       2.629  -4.378 -18.852  1.00  0.00           H  
ATOM   2360 2HE  LYS A 151       1.183  -4.082 -17.885  1.00  0.00           H  
ATOM   2361 1HZ  LYS A 151       0.638  -4.621 -20.143  1.00  0.00           H  
ATOM   2362 2HZ  LYS A 151       0.170  -3.074 -19.812  1.00  0.00           H  
ATOM   2363 3HZ  LYS A 151       1.521  -3.352 -20.717  1.00  0.00           H  
ATOM   2364  N   LYS A 152       4.460   1.477 -14.866  1.00  0.00           N  
ATOM   2365  CA  LYS A 152       5.062   2.792 -14.682  1.00  0.00           C  
ATOM   2366  C   LYS A 152       6.101   2.771 -13.569  1.00  0.00           C  
ATOM   2367  O   LYS A 152       7.151   3.404 -13.675  1.00  0.00           O  
ATOM   2368  CB  LYS A 152       3.986   3.836 -14.378  1.00  0.00           C  
ATOM   2369  CG  LYS A 152       3.119   4.212 -15.573  1.00  0.00           C  
ATOM   2370  CD  LYS A 152       1.993   5.150 -15.165  1.00  0.00           C  
ATOM   2371  CE  LYS A 152       1.264   5.702 -16.381  1.00  0.00           C  
ATOM   2372  NZ  LYS A 152       0.117   6.568 -15.996  1.00  0.00           N  
ATOM   2373  H   LYS A 152       3.480   1.350 -14.654  1.00  0.00           H  
ATOM   2374  HA  LYS A 152       5.552   3.081 -15.613  1.00  0.00           H  
ATOM   2375 1HB  LYS A 152       3.328   3.463 -13.592  1.00  0.00           H  
ATOM   2376 2HB  LYS A 152       4.457   4.746 -14.007  1.00  0.00           H  
ATOM   2377 1HG  LYS A 152       3.734   4.703 -16.328  1.00  0.00           H  
ATOM   2378 2HG  LYS A 152       2.690   3.311 -16.009  1.00  0.00           H  
ATOM   2379 1HD  LYS A 152       1.281   4.613 -14.537  1.00  0.00           H  
ATOM   2380 2HD  LYS A 152       2.402   5.981 -14.590  1.00  0.00           H  
ATOM   2381 1HE  LYS A 152       1.956   6.286 -16.986  1.00  0.00           H  
ATOM   2382 2HE  LYS A 152       0.892   4.877 -16.988  1.00  0.00           H  
ATOM   2383 1HZ  LYS A 152      -0.340   6.913 -16.828  1.00  0.00           H  
ATOM   2384 2HZ  LYS A 152      -0.542   6.032 -15.449  1.00  0.00           H  
ATOM   2385 3HZ  LYS A 152       0.452   7.348 -15.448  1.00  0.00           H  
ATOM   2386  N   ILE A 153       5.802   2.041 -12.500  1.00  0.00           N  
ATOM   2387  CA  ILE A 153       6.701   1.952 -11.356  1.00  0.00           C  
ATOM   2388  C   ILE A 153       8.005   1.261 -11.733  1.00  0.00           C  
ATOM   2389  O   ILE A 153       9.091   1.756 -11.430  1.00  0.00           O  
ATOM   2390  CB  ILE A 153       6.036   1.195 -10.192  1.00  0.00           C  
ATOM   2391  CG1 ILE A 153       4.878   2.014  -9.615  1.00  0.00           C  
ATOM   2392  CG2 ILE A 153       7.058   0.877  -9.111  1.00  0.00           C  
ATOM   2393  CD1 ILE A 153       3.951   1.218  -8.725  1.00  0.00           C  
ATOM   2394  H   ILE A 153       4.929   1.533 -12.480  1.00  0.00           H  
ATOM   2395  HA  ILE A 153       6.927   2.963 -11.014  1.00  0.00           H  
ATOM   2396  HB  ILE A 153       5.609   0.263 -10.561  1.00  0.00           H  
ATOM   2397 1HG1 ILE A 153       5.275   2.847  -9.036  1.00  0.00           H  
ATOM   2398 2HG1 ILE A 153       4.289   2.435 -10.430  1.00  0.00           H  
ATOM   2399 1HG2 ILE A 153       6.571   0.343  -8.296  1.00  0.00           H  
ATOM   2400 2HG2 ILE A 153       7.849   0.257  -9.530  1.00  0.00           H  
ATOM   2401 3HG2 ILE A 153       7.487   1.805  -8.732  1.00  0.00           H  
ATOM   2402 1HD1 ILE A 153       3.156   1.866  -8.355  1.00  0.00           H  
ATOM   2403 2HD1 ILE A 153       3.514   0.398  -9.296  1.00  0.00           H  
ATOM   2404 3HD1 ILE A 153       4.512   0.815  -7.883  1.00  0.00           H  
ATOM   2405  N   GLU A 154       7.892   0.114 -12.395  1.00  0.00           N  
ATOM   2406  CA  GLU A 154       9.061  -0.660 -12.793  1.00  0.00           C  
ATOM   2407  C   GLU A 154       9.908   0.103 -13.804  1.00  0.00           C  
ATOM   2408  O   GLU A 154      11.137   0.044 -13.769  1.00  0.00           O  
ATOM   2409  CB  GLU A 154       8.635  -2.006 -13.381  1.00  0.00           C  
ATOM   2410  CG  GLU A 154       8.012  -2.963 -12.375  1.00  0.00           C  
ATOM   2411  CD  GLU A 154       8.922  -3.270 -11.219  1.00  0.00           C  
ATOM   2412  OE1 GLU A 154      10.041  -3.657 -11.455  1.00  0.00           O  
ATOM   2413  OE2 GLU A 154       8.497  -3.118 -10.098  1.00  0.00           O  
ATOM   2414  H   GLU A 154       6.971  -0.230 -12.628  1.00  0.00           H  
ATOM   2415  HA  GLU A 154       9.666  -0.853 -11.906  1.00  0.00           H  
ATOM   2416 1HB  GLU A 154       7.911  -1.842 -14.179  1.00  0.00           H  
ATOM   2417 2HB  GLU A 154       9.501  -2.501 -13.822  1.00  0.00           H  
ATOM   2418 1HG  GLU A 154       7.092  -2.522 -11.992  1.00  0.00           H  
ATOM   2419 2HG  GLU A 154       7.753  -3.891 -12.884  1.00  0.00           H  
ATOM   2420  N   LYS A 155       9.243   0.818 -14.705  1.00  0.00           N  
ATOM   2421  CA  LYS A 155       9.932   1.674 -15.663  1.00  0.00           C  
ATOM   2422  C   LYS A 155      10.674   2.803 -14.960  1.00  0.00           C  
ATOM   2423  O   LYS A 155      11.847   3.055 -15.237  1.00  0.00           O  
ATOM   2424  CB  LYS A 155       8.941   2.248 -16.677  1.00  0.00           C  
ATOM   2425  CG  LYS A 155       9.577   3.114 -17.757  1.00  0.00           C  
ATOM   2426  CD  LYS A 155       8.531   3.647 -18.725  1.00  0.00           C  
ATOM   2427  CE  LYS A 155       9.178   4.351 -19.908  1.00  0.00           C  
ATOM   2428  NZ  LYS A 155       9.922   5.571 -19.490  1.00  0.00           N  
ATOM   2429  H   LYS A 155       8.235   0.768 -14.726  1.00  0.00           H  
ATOM   2430  HA  LYS A 155      10.654   1.068 -16.211  1.00  0.00           H  
ATOM   2431 1HB  LYS A 155       8.412   1.432 -17.171  1.00  0.00           H  
ATOM   2432 2HB  LYS A 155       8.198   2.853 -16.158  1.00  0.00           H  
ATOM   2433 1HG  LYS A 155      10.092   3.956 -17.292  1.00  0.00           H  
ATOM   2434 2HG  LYS A 155      10.307   2.526 -18.312  1.00  0.00           H  
ATOM   2435 1HD  LYS A 155       7.922   2.820 -19.094  1.00  0.00           H  
ATOM   2436 2HD  LYS A 155       7.880   4.351 -18.207  1.00  0.00           H  
ATOM   2437 1HE  LYS A 155       9.869   3.671 -20.403  1.00  0.00           H  
ATOM   2438 2HE  LYS A 155       8.410   4.638 -20.626  1.00  0.00           H  
ATOM   2439 1HZ  LYS A 155      10.335   6.008 -20.302  1.00  0.00           H  
ATOM   2440 2HZ  LYS A 155       9.286   6.218 -19.046  1.00  0.00           H  
ATOM   2441 3HZ  LYS A 155      10.650   5.315 -18.839  1.00  0.00           H  
ATOM   2442  N   ALA A 156       9.984   3.480 -14.049  1.00  0.00           N  
ATOM   2443  CA  ALA A 156      10.569   4.601 -13.322  1.00  0.00           C  
ATOM   2444  C   ALA A 156      11.834   4.181 -12.585  1.00  0.00           C  
ATOM   2445  O   ALA A 156      12.827   4.908 -12.572  1.00  0.00           O  
ATOM   2446  CB  ALA A 156       9.557   5.186 -12.347  1.00  0.00           C  
ATOM   2447  H   ALA A 156       9.030   3.212 -13.854  1.00  0.00           H  
ATOM   2448  HA  ALA A 156      10.825   5.382 -14.039  1.00  0.00           H  
ATOM   2449 1HB  ALA A 156      10.009   6.022 -11.812  1.00  0.00           H  
ATOM   2450 2HB  ALA A 156       8.683   5.536 -12.895  1.00  0.00           H  
ATOM   2451 3HB  ALA A 156       9.256   4.420 -11.634  1.00  0.00           H  
ATOM   2452  N   LYS A 157      11.791   3.003 -11.973  1.00  0.00           N  
ATOM   2453  CA  LYS A 157      12.954   2.454 -11.285  1.00  0.00           C  
ATOM   2454  C   LYS A 157      14.095   2.190 -12.259  1.00  0.00           C  
ATOM   2455  O   LYS A 157      15.231   2.607 -12.027  1.00  0.00           O  
ATOM   2456  CB  LYS A 157      12.583   1.166 -10.549  1.00  0.00           C  
ATOM   2457  CG  LYS A 157      13.738   0.512  -9.803  1.00  0.00           C  
ATOM   2458  CD  LYS A 157      13.274  -0.712  -9.029  1.00  0.00           C  
ATOM   2459  CE  LYS A 157      14.454  -1.490  -8.463  1.00  0.00           C  
ATOM   2460  NZ  LYS A 157      15.232  -0.687  -7.482  1.00  0.00           N  
ATOM   2461  H   LYS A 157      10.931   2.473 -11.983  1.00  0.00           H  
ATOM   2462  HA  LYS A 157      13.289   3.177 -10.541  1.00  0.00           H  
ATOM   2463 1HB  LYS A 157      11.793   1.374  -9.827  1.00  0.00           H  
ATOM   2464 2HB  LYS A 157      12.192   0.439 -11.262  1.00  0.00           H  
ATOM   2465 1HG  LYS A 157      14.508   0.212 -10.514  1.00  0.00           H  
ATOM   2466 2HG  LYS A 157      14.173   1.229  -9.106  1.00  0.00           H  
ATOM   2467 1HD  LYS A 157      12.628  -0.401  -8.207  1.00  0.00           H  
ATOM   2468 2HD  LYS A 157      12.704  -1.365  -9.689  1.00  0.00           H  
ATOM   2469 1HE  LYS A 157      14.092  -2.392  -7.971  1.00  0.00           H  
ATOM   2470 2HE  LYS A 157      15.116  -1.789  -9.276  1.00  0.00           H  
ATOM   2471 1HZ  LYS A 157      16.003  -1.237  -7.132  1.00  0.00           H  
ATOM   2472 2HZ  LYS A 157      15.589   0.144  -7.934  1.00  0.00           H  
ATOM   2473 3HZ  LYS A 157      14.633  -0.421  -6.714  1.00  0.00           H  
ATOM   2474  N   ARG A 158      13.788   1.497 -13.350  1.00  0.00           N  
ATOM   2475  CA  ARG A 158      14.786   1.182 -14.365  1.00  0.00           C  
ATOM   2476  C   ARG A 158      15.450   2.447 -14.895  1.00  0.00           C  
ATOM   2477  O   ARG A 158      16.676   2.549 -14.927  1.00  0.00           O  
ATOM   2478  CB  ARG A 158      14.153   0.422 -15.521  1.00  0.00           C  
ATOM   2479  CG  ARG A 158      15.120   0.004 -16.617  1.00  0.00           C  
ATOM   2480  CD  ARG A 158      14.415  -0.283 -17.892  1.00  0.00           C  
ATOM   2481  NE  ARG A 158      13.882   0.925 -18.501  1.00  0.00           N  
ATOM   2482  CZ  ARG A 158      13.071   0.946 -19.577  1.00  0.00           C  
ATOM   2483  NH1 ARG A 158      12.711  -0.181 -20.150  1.00  0.00           N  
ATOM   2484  NH2 ARG A 158      12.639   2.099 -20.056  1.00  0.00           N  
ATOM   2485  H   ARG A 158      12.838   1.179 -13.479  1.00  0.00           H  
ATOM   2486  HA  ARG A 158      15.551   0.549 -13.914  1.00  0.00           H  
ATOM   2487 1HB  ARG A 158      13.673  -0.479 -15.144  1.00  0.00           H  
ATOM   2488 2HB  ARG A 158      13.380   1.038 -15.981  1.00  0.00           H  
ATOM   2489 1HG  ARG A 158      15.838   0.805 -16.795  1.00  0.00           H  
ATOM   2490 2HG  ARG A 158      15.652  -0.897 -16.309  1.00  0.00           H  
ATOM   2491 1HD  ARG A 158      15.108  -0.742 -18.596  1.00  0.00           H  
ATOM   2492 2HD  ARG A 158      13.586  -0.964 -17.704  1.00  0.00           H  
ATOM   2493  HE  ARG A 158      14.137   1.812 -18.087  1.00  0.00           H  
ATOM   2494 1HH1 ARG A 158      13.041  -1.062 -19.784  1.00  0.00           H  
ATOM   2495 2HH1 ARG A 158      12.104  -0.165 -20.957  1.00  0.00           H  
ATOM   2496 1HH2 ARG A 158      12.916   2.966 -19.615  1.00  0.00           H  
ATOM   2497 2HH2 ARG A 158      12.032   2.115 -20.862  1.00  0.00           H  
ATOM   2498  N   ASP A 159      14.632   3.408 -15.310  1.00  0.00           N  
ATOM   2499  CA  ASP A 159      15.139   4.648 -15.887  1.00  0.00           C  
ATOM   2500  C   ASP A 159      15.970   5.427 -14.875  1.00  0.00           C  
ATOM   2501  O   ASP A 159      16.984   6.032 -15.225  1.00  0.00           O  
ATOM   2502  CB  ASP A 159      13.983   5.519 -16.385  1.00  0.00           C  
ATOM   2503  CG  ASP A 159      13.292   4.942 -17.613  1.00  0.00           C  
ATOM   2504  OD1 ASP A 159      13.823   4.024 -18.192  1.00  0.00           O  
ATOM   2505  OD2 ASP A 159      12.241   5.424 -17.961  1.00  0.00           O  
ATOM   2506  H   ASP A 159      13.635   3.277 -15.224  1.00  0.00           H  
ATOM   2507  HA  ASP A 159      15.770   4.400 -16.741  1.00  0.00           H  
ATOM   2508 1HB  ASP A 159      13.244   5.633 -15.591  1.00  0.00           H  
ATOM   2509 2HB  ASP A 159      14.356   6.514 -16.630  1.00  0.00           H  
ATOM   2510  N   THR A 160      15.535   5.409 -13.620  1.00  0.00           N  
ATOM   2511  CA  THR A 160      16.272   6.060 -12.544  1.00  0.00           C  
ATOM   2512  C   THR A 160      17.597   5.357 -12.280  1.00  0.00           C  
ATOM   2513  O   THR A 160      18.616   6.004 -12.037  1.00  0.00           O  
ATOM   2514  CB  THR A 160      15.441   6.101 -11.248  1.00  0.00           C  
ATOM   2515  OG1 THR A 160      14.238   6.848 -11.472  1.00  0.00           O  
ATOM   2516  CG2 THR A 160      16.235   6.751 -10.126  1.00  0.00           C  
ATOM   2517  H   THR A 160      14.671   4.931 -13.406  1.00  0.00           H  
ATOM   2518  HA  THR A 160      16.475   7.090 -12.838  1.00  0.00           H  
ATOM   2519  HB  THR A 160      15.173   5.086 -10.956  1.00  0.00           H  
ATOM   2520  HG1 THR A 160      13.604   6.299 -11.939  1.00  0.00           H  
ATOM   2521 1HG2 THR A 160      15.633   6.770  -9.218  1.00  0.00           H  
ATOM   2522 2HG2 THR A 160      17.145   6.178  -9.945  1.00  0.00           H  
ATOM   2523 3HG2 THR A 160      16.498   7.769 -10.408  1.00  0.00           H  
ATOM   2524  N   GLY A 161      17.577   4.029 -12.330  1.00  0.00           N  
ATOM   2525  CA  GLY A 161      18.777   3.236 -12.091  1.00  0.00           C  
ATOM   2526  C   GLY A 161      19.150   3.233 -10.614  1.00  0.00           C  
ATOM   2527  O   GLY A 161      20.291   2.945 -10.253  1.00  0.00           O  
ATOM   2528  H   GLY A 161      16.709   3.558 -12.538  1.00  0.00           H  
ATOM   2529 1HA  GLY A 161      18.610   2.213 -12.430  1.00  0.00           H  
ATOM   2530 2HA  GLY A 161      19.602   3.638 -12.678  1.00  0.00           H  
ATOM   2531  N   ASP A 162      18.182   3.555  -9.763  1.00  0.00           N  
ATOM   2532  CA  ASP A 162      18.431   3.686  -8.333  1.00  0.00           C  
ATOM   2533  C   ASP A 162      19.485   4.749  -8.053  1.00  0.00           C  
ATOM   2534  O   ASP A 162      20.193   4.686  -7.047  1.00  0.00           O  
ATOM   2535  CB  ASP A 162      18.879   2.347  -7.741  1.00  0.00           C  
ATOM   2536  CG  ASP A 162      17.832   1.252  -7.894  1.00  0.00           C  
ATOM   2537  OD1 ASP A 162      16.703   1.572  -8.183  1.00  0.00           O  
ATOM   2538  OD2 ASP A 162      18.171   0.106  -7.722  1.00  0.00           O  
ATOM   2539  H   ASP A 162      17.249   3.713 -10.117  1.00  0.00           H  
ATOM   2540  HA  ASP A 162      17.501   3.979  -7.845  1.00  0.00           H  
ATOM   2541 1HB  ASP A 162      19.797   2.022  -8.230  1.00  0.00           H  
ATOM   2542 2HB  ASP A 162      19.099   2.473  -6.681  1.00  0.00           H  
ATOM   2543  N   GLN A 163      19.585   5.727  -8.947  1.00  0.00           N  
ATOM   2544  CA  GLN A 163      20.441   6.885  -8.724  1.00  0.00           C  
ATOM   2545  C   GLN A 163      19.692   7.990  -7.990  1.00  0.00           C  
ATOM   2546  O   GLN A 163      18.617   8.413  -8.415  1.00  0.00           O  
ATOM   2547  CB  GLN A 163      20.982   7.416 -10.054  1.00  0.00           C  
ATOM   2548  CG  GLN A 163      21.786   8.699  -9.931  1.00  0.00           C  
ATOM   2549  CD  GLN A 163      23.095   8.495  -9.192  1.00  0.00           C  
ATOM   2550  OE1 GLN A 163      23.906   7.642  -9.563  1.00  0.00           O  
ATOM   2551  NE2 GLN A 163      23.307   9.277  -8.140  1.00  0.00           N  
ATOM   2552  H   GLN A 163      19.054   5.665  -9.804  1.00  0.00           H  
ATOM   2553  HA  GLN A 163      21.291   6.575  -8.115  1.00  0.00           H  
ATOM   2554 1HB  GLN A 163      21.621   6.662 -10.513  1.00  0.00           H  
ATOM   2555 2HB  GLN A 163      20.153   7.602 -10.736  1.00  0.00           H  
ATOM   2556 1HG  GLN A 163      22.012   9.071 -10.931  1.00  0.00           H  
ATOM   2557 2HG  GLN A 163      21.196   9.435  -9.384  1.00  0.00           H  
ATOM   2558 1HE2 GLN A 163      24.154   9.188  -7.613  1.00  0.00           H  
ATOM   2559 2HE2 GLN A 163      22.623   9.955  -7.874  1.00  0.00           H  
ATOM   2560  N   ILE A 164      20.266   8.455  -6.885  1.00  0.00           N  
ATOM   2561  CA  ILE A 164      19.683   9.550  -6.121  1.00  0.00           C  
ATOM   2562  C   ILE A 164      19.963  10.894  -6.781  1.00  0.00           C  
ATOM   2563  O   ILE A 164      21.114  11.234  -7.053  1.00  0.00           O  
ATOM   2564  CB  ILE A 164      20.224   9.563  -4.679  1.00  0.00           C  
ATOM   2565  CG1 ILE A 164      19.864   8.259  -3.962  1.00  0.00           C  
ATOM   2566  CG2 ILE A 164      19.678  10.761  -3.917  1.00  0.00           C  
ATOM   2567  CD1 ILE A 164      20.524   8.103  -2.611  1.00  0.00           C  
ATOM   2568  H   ILE A 164      21.130   8.038  -6.567  1.00  0.00           H  
ATOM   2569  HA  ILE A 164      18.603   9.402  -6.073  1.00  0.00           H  
ATOM   2570  HB  ILE A 164      21.311   9.622  -4.699  1.00  0.00           H  
ATOM   2571 1HG1 ILE A 164      18.785   8.206  -3.823  1.00  0.00           H  
ATOM   2572 2HG1 ILE A 164      20.155   7.411  -4.582  1.00  0.00           H  
ATOM   2573 1HG2 ILE A 164      20.070  10.755  -2.900  1.00  0.00           H  
ATOM   2574 2HG2 ILE A 164      19.983  11.679  -4.417  1.00  0.00           H  
ATOM   2575 3HG2 ILE A 164      18.590  10.708  -3.887  1.00  0.00           H  
ATOM   2576 1HD1 ILE A 164      20.221   7.155  -2.165  1.00  0.00           H  
ATOM   2577 2HD1 ILE A 164      21.608   8.118  -2.731  1.00  0.00           H  
ATOM   2578 3HD1 ILE A 164      20.219   8.922  -1.961  1.00  0.00           H  
ATOM   2579  N   GLY A 165      18.904  11.654  -7.038  1.00  0.00           N  
ATOM   2580  CA  GLY A 165      19.033  12.962  -7.686  1.00  0.00           C  
ATOM   2581  C   GLY A 165      19.181  14.104  -6.692  1.00  0.00           C  
ATOM   2582  O   GLY A 165      18.776  13.930  -5.543  1.00  0.00           O  
ATOM   2583  H   GLY A 165      17.986  11.322  -6.779  1.00  0.00           H  
ATOM   2584 1HA  GLY A 165      19.901  12.956  -8.346  1.00  0.00           H  
ATOM   2585 2HA  GLY A 165      18.158  13.148  -8.308  1.00  0.00           H  
ATOM   2586  N   THR A 166      19.697  15.249  -7.143  1.00  0.00           N  
ATOM   2587  CA  THR A 166      19.844  16.436  -6.289  1.00  0.00           C  
ATOM   2588  C   THR A 166      18.994  17.603  -6.787  1.00  0.00           C  
ATOM   2589  O   THR A 166      18.957  18.665  -6.066  1.00  0.00           O  
ATOM   2590  CB  THR A 166      21.317  16.877  -6.204  1.00  0.00           C  
ATOM   2591  OG1 THR A 166      21.787  17.235  -7.511  1.00  0.00           O  
ATOM   2592  CG2 THR A 166      22.180  15.755  -5.649  1.00  0.00           C  
ATOM   2593  H   THR A 166      19.996  15.297  -8.107  1.00  0.00           H  
ATOM   2594  HA  THR A 166      19.503  16.184  -5.284  1.00  0.00           H  
ATOM   2595  HB  THR A 166      21.400  17.747  -5.553  1.00  0.00           H  
ATOM   2596  HG1 THR A 166      22.745  17.299  -7.499  1.00  0.00           H  
ATOM   2597 1HG2 THR A 166      23.217  16.085  -5.596  1.00  0.00           H  
ATOM   2598 2HG2 THR A 166      21.832  15.488  -4.651  1.00  0.00           H  
ATOM   2599 3HG2 THR A 166      22.109  14.885  -6.301  1.00  0.00           H  
ATOM   2600  N   GLY A 167      18.280  17.468  -7.910  1.00  0.00           N  
ATOM   2601  CA  GLY A 167      17.465  18.579  -8.402  1.00  0.00           C  
ATOM   2602  C   GLY A 167      16.057  18.564  -7.833  1.00  0.00           C  
ATOM   2603  O   GLY A 167      15.729  17.806  -6.874  1.00  0.00           O  
ATOM   2604  H   GLY A 167      18.296  16.602  -8.429  1.00  0.00           H  
ATOM   2605 1HA  GLY A 167      17.943  19.524  -8.142  1.00  0.00           H  
ATOM   2606 2HA  GLY A 167      17.410  18.535  -9.489  1.00  0.00           H  
ATOM   2607  N   PHE A 168      15.237  19.404  -8.446  1.00  0.00           N  
ATOM   2608  CA  PHE A 168      13.825  19.568  -8.030  1.00  0.00           C  
ATOM   2609  C   PHE A 168      12.964  19.811  -9.259  1.00  0.00           C  
ATOM   2610  O   PHE A 168      12.469  20.911  -9.425  1.00  0.00           O  
ATOM   2611  CB  PHE A 168      13.665  20.731  -7.049  1.00  0.00           C  
ATOM   2612  CG  PHE A 168      12.424  20.647  -6.206  1.00  0.00           C  
ATOM   2613  CD1 PHE A 168      12.232  19.586  -5.333  1.00  0.00           C  
ATOM   2614  CD2 PHE A 168      11.446  21.626  -6.286  1.00  0.00           C  
ATOM   2615  CE1 PHE A 168      11.091  19.507  -4.557  1.00  0.00           C  
ATOM   2616  CE2 PHE A 168      10.305  21.551  -5.511  1.00  0.00           C  
ATOM   2617  CZ  PHE A 168      10.127  20.489  -4.646  1.00  0.00           C  
ATOM   2618  H   PHE A 168      15.589  19.947  -9.221  1.00  0.00           H  
ATOM   2619  HA  PHE A 168      13.502  18.654  -7.531  1.00  0.00           H  
ATOM   2620 1HB  PHE A 168      14.526  20.766  -6.383  1.00  0.00           H  
ATOM   2621 2HB  PHE A 168      13.639  21.670  -7.599  1.00  0.00           H  
ATOM   2622  HD1 PHE A 168      12.995  18.810  -5.262  1.00  0.00           H  
ATOM   2623  HD2 PHE A 168      11.586  22.464  -6.969  1.00  0.00           H  
ATOM   2624  HE1 PHE A 168      10.953  18.669  -3.876  1.00  0.00           H  
ATOM   2625  HE2 PHE A 168       9.544  22.328  -5.582  1.00  0.00           H  
ATOM   2626  HZ  PHE A 168       9.227  20.428  -4.036  1.00  0.00           H  
ATOM   2627  N   PRO A 169      12.861  18.812 -10.159  1.00  0.00           N  
ATOM   2628  CA  PRO A 169      12.166  18.957 -11.439  1.00  0.00           C  
ATOM   2629  C   PRO A 169      10.647  18.867 -11.287  1.00  0.00           C  
ATOM   2630  O   PRO A 169      10.041  17.897 -11.776  1.00  0.00           O  
ATOM   2631  CB  PRO A 169      12.716  17.784 -12.257  1.00  0.00           C  
ATOM   2632  CG  PRO A 169      12.975  16.722 -11.244  1.00  0.00           C  
ATOM   2633  CD  PRO A 169      13.506  17.466 -10.048  1.00  0.00           C  
ATOM   2634  HA  PRO A 169      12.441  19.921 -11.892  1.00  0.00           H  
ATOM   2635 1HB  PRO A 169      11.983  17.479 -13.017  1.00  0.00           H  
ATOM   2636 2HB  PRO A 169      13.626  18.094 -12.793  1.00  0.00           H  
ATOM   2637 1HG  PRO A 169      12.048  16.172 -11.024  1.00  0.00           H  
ATOM   2638 2HG  PRO A 169      13.694  15.988 -11.639  1.00  0.00           H  
ATOM   2639 1HD  PRO A 169      13.194  16.950  -9.127  1.00  0.00           H  
ATOM   2640 2HD  PRO A 169      14.603  17.523 -10.108  1.00  0.00           H  
ATOM   2641  N   PHE A 170      10.073  19.851 -10.589  1.00  0.00           N  
ATOM   2642  CA  PHE A 170       8.631  19.857 -10.237  1.00  0.00           C  
ATOM   2643  C   PHE A 170       8.009  21.202 -10.588  1.00  0.00           C  
ATOM   2644  O   PHE A 170       8.697  22.242 -10.709  1.00  0.00           O  
ATOM   2645  CB  PHE A 170       8.426  19.573  -8.747  1.00  0.00           C  
ATOM   2646  CG  PHE A 170       9.005  18.262  -8.296  1.00  0.00           C  
ATOM   2647  CD1 PHE A 170      10.289  18.197  -7.777  1.00  0.00           C  
ATOM   2648  CD2 PHE A 170       8.266  17.093  -8.389  1.00  0.00           C  
ATOM   2649  CE1 PHE A 170      10.822  16.991  -7.361  1.00  0.00           C  
ATOM   2650  CE2 PHE A 170       8.796  15.887  -7.973  1.00  0.00           C  
ATOM   2651  CZ  PHE A 170      10.076  15.836  -7.458  1.00  0.00           C  
ATOM   2652  H   PHE A 170      10.655  20.622 -10.293  1.00  0.00           H  
ATOM   2653  HA  PHE A 170       8.132  19.073 -10.807  1.00  0.00           H  
ATOM   2654 1HB  PHE A 170       8.884  20.368  -8.160  1.00  0.00           H  
ATOM   2655 2HB  PHE A 170       7.361  19.571  -8.521  1.00  0.00           H  
ATOM   2656  HD1 PHE A 170      10.879  19.110  -7.698  1.00  0.00           H  
ATOM   2657  HD2 PHE A 170       7.255  17.132  -8.796  1.00  0.00           H  
ATOM   2658  HE1 PHE A 170      11.833  16.954  -6.955  1.00  0.00           H  
ATOM   2659  HE2 PHE A 170       8.205  14.974  -8.051  1.00  0.00           H  
ATOM   2660  HZ  PHE A 170      10.496  14.886  -7.132  1.00  0.00           H  
ATOM   2661  N   ASP A 171       6.684  21.136 -10.642  1.00  0.00           N  
ATOM   2662  CA  ASP A 171       5.818  22.273 -10.967  1.00  0.00           C  
ATOM   2663  C   ASP A 171       5.460  22.972  -9.662  1.00  0.00           C  
ATOM   2664  O   ASP A 171       4.662  22.444  -8.874  1.00  0.00           O  
ATOM   2665  CB  ASP A 171       4.551  21.826 -11.700  1.00  0.00           C  
ATOM   2666  CG  ASP A 171       3.730  22.994 -12.231  1.00  0.00           C  
ATOM   2667  OD1 ASP A 171       4.238  24.090 -12.252  1.00  0.00           O  
ATOM   2668  OD2 ASP A 171       2.604  22.778 -12.611  1.00  0.00           O  
ATOM   2669  H   ASP A 171       6.264  20.238 -10.444  1.00  0.00           H  
ATOM   2670  HA  ASP A 171       6.368  22.950 -11.623  1.00  0.00           H  
ATOM   2671 1HB  ASP A 171       4.822  21.181 -12.536  1.00  0.00           H  
ATOM   2672 2HB  ASP A 171       3.927  21.240 -11.024  1.00  0.00           H  
ATOM   2673  N   PRO A 172       6.035  24.136  -9.375  1.00  0.00           N  
ATOM   2674  CA  PRO A 172       5.770  24.825  -8.118  1.00  0.00           C  
ATOM   2675  C   PRO A 172       4.447  25.576  -8.225  1.00  0.00           C  
ATOM   2676  O   PRO A 172       4.173  26.161  -9.247  1.00  0.00           O  
ATOM   2677  CB  PRO A 172       6.939  25.759  -7.881  1.00  0.00           C  
ATOM   2678  CG  PRO A 172       7.345  26.121  -9.290  1.00  0.00           C  
ATOM   2679  CD  PRO A 172       7.077  24.913 -10.154  1.00  0.00           C  
ATOM   2680  HA  PRO A 172       5.758  24.090  -7.299  1.00  0.00           H  
ATOM   2681 1HB  PRO A 172       6.616  26.619  -7.277  1.00  0.00           H  
ATOM   2682 2HB  PRO A 172       7.725  25.243  -7.311  1.00  0.00           H  
ATOM   2683 1HG  PRO A 172       6.774  26.995  -9.636  1.00  0.00           H  
ATOM   2684 2HG  PRO A 172       8.407  26.405  -9.317  1.00  0.00           H  
ATOM   2685 1HD  PRO A 172       6.688  25.239 -11.130  1.00  0.00           H  
ATOM   2686 2HD  PRO A 172       8.007  24.337 -10.279  1.00  0.00           H  
ATOM   2687  N   HIS A 173       3.693  25.610  -7.138  1.00  0.00           N  
ATOM   2688  CA  HIS A 173       2.463  26.416  -7.025  1.00  0.00           C  
ATOM   2689  C   HIS A 173       2.367  26.963  -5.629  1.00  0.00           C  
ATOM   2690  O   HIS A 173       2.905  26.336  -4.687  1.00  0.00           O  
ATOM   2691  CB  HIS A 173       1.210  25.594  -7.345  1.00  0.00           C  
ATOM   2692  CG  HIS A 173       1.095  25.212  -8.788  1.00  0.00           C  
ATOM   2693  ND1 HIS A 173       0.430  25.990  -9.713  1.00  0.00           N  
ATOM   2694  CD2 HIS A 173       1.557  24.135  -9.466  1.00  0.00           C  
ATOM   2695  CE1 HIS A 173       0.490  25.408 -10.898  1.00  0.00           C  
ATOM   2696  NE2 HIS A 173       1.168  24.281 -10.774  1.00  0.00           N  
ATOM   2697  H   HIS A 173       3.987  25.048  -6.351  1.00  0.00           H  
ATOM   2698  HA  HIS A 173       2.503  27.241  -7.735  1.00  0.00           H  
ATOM   2699 1HB  HIS A 173       1.212  24.681  -6.749  1.00  0.00           H  
ATOM   2700 2HB  HIS A 173       0.322  26.162  -7.071  1.00  0.00           H  
ATOM   2701  HD2 HIS A 173       2.130  23.306  -9.050  1.00  0.00           H  
ATOM   2702  HE1 HIS A 173       0.055  25.792 -11.820  1.00  0.00           H  
ATOM   2703  HE2 HIS A 173       1.370  23.629 -11.518  1.00  0.00           H  
ATOM   2704  N   TYR A 174       1.718  28.096  -5.496  1.00  0.00           N  
ATOM   2705  CA  TYR A 174       1.393  28.682  -4.195  1.00  0.00           C  
ATOM   2706  C   TYR A 174      -0.105  28.685  -4.036  1.00  0.00           C  
ATOM   2707  O   TYR A 174      -0.825  28.898  -5.047  1.00  0.00           O  
ATOM   2708  CB  TYR A 174       1.953  30.101  -4.060  1.00  0.00           C  
ATOM   2709  CG  TYR A 174       3.441  30.145  -3.792  1.00  0.00           C  
ATOM   2710  CD1 TYR A 174       4.338  30.117  -4.850  1.00  0.00           C  
ATOM   2711  CD2 TYR A 174       3.909  30.215  -2.489  1.00  0.00           C  
ATOM   2712  CE1 TYR A 174       5.697  30.158  -4.605  1.00  0.00           C  
ATOM   2713  CE2 TYR A 174       5.268  30.257  -2.244  1.00  0.00           C  
ATOM   2714  CZ  TYR A 174       6.160  30.228  -3.296  1.00  0.00           C  
ATOM   2715  OH  TYR A 174       7.514  30.269  -3.052  1.00  0.00           O  
ATOM   2716  H   TYR A 174       1.436  28.579  -6.338  1.00  0.00           H  
ATOM   2717  HA  TYR A 174       1.840  28.065  -3.416  1.00  0.00           H  
ATOM   2718 1HB  TYR A 174       1.755  30.659  -4.976  1.00  0.00           H  
ATOM   2719 2HB  TYR A 174       1.446  30.616  -3.246  1.00  0.00           H  
ATOM   2720  HD1 TYR A 174       3.970  30.062  -5.875  1.00  0.00           H  
ATOM   2721  HD2 TYR A 174       3.204  30.236  -1.657  1.00  0.00           H  
ATOM   2722  HE1 TYR A 174       6.402  30.135  -5.436  1.00  0.00           H  
ATOM   2723  HE2 TYR A 174       5.636  30.310  -1.219  1.00  0.00           H  
ATOM   2724  HH  TYR A 174       7.671  30.160  -2.111  1.00  0.00           H  
ATOM   2725  N   VAL A 175      -0.572  28.555  -2.808  1.00  0.00           N  
ATOM   2726  CA  VAL A 175      -2.008  28.669  -2.476  1.00  0.00           C  
ATOM   2727  C   VAL A 175      -2.106  29.468  -1.193  1.00  0.00           C  
ATOM   2728  O   VAL A 175      -1.237  29.353  -0.312  1.00  0.00           O  
ATOM   2729  CB  VAL A 175      -2.664  27.288  -2.287  1.00  0.00           C  
ATOM   2730  CG1 VAL A 175      -2.005  26.539  -1.138  1.00  0.00           C  
ATOM   2731  CG2 VAL A 175      -4.155  27.453  -2.039  1.00  0.00           C  
ATOM   2732  H   VAL A 175       0.091  28.367  -2.070  1.00  0.00           H  
ATOM   2733  HA  VAL A 175      -2.515  29.173  -3.300  1.00  0.00           H  
ATOM   2734  HB  VAL A 175      -2.508  26.696  -3.188  1.00  0.00           H  
ATOM   2735 1HG1 VAL A 175      -2.481  25.565  -1.019  1.00  0.00           H  
ATOM   2736 2HG1 VAL A 175      -0.946  26.401  -1.354  1.00  0.00           H  
ATOM   2737 3HG1 VAL A 175      -2.118  27.112  -0.218  1.00  0.00           H  
ATOM   2738 1HG2 VAL A 175      -4.613  26.473  -1.907  1.00  0.00           H  
ATOM   2739 2HG2 VAL A 175      -4.311  28.051  -1.140  1.00  0.00           H  
ATOM   2740 3HG2 VAL A 175      -4.613  27.955  -2.891  1.00  0.00           H  
ATOM   2741  N   GLU A 176      -3.128  30.305  -1.110  1.00  0.00           N  
ATOM   2742  CA  GLU A 176      -3.405  31.084   0.096  1.00  0.00           C  
ATOM   2743  C   GLU A 176      -3.799  30.143   1.226  1.00  0.00           C  
ATOM   2744  O   GLU A 176      -4.685  29.287   1.039  1.00  0.00           O  
ATOM   2745  CB  GLU A 176      -4.516  32.106  -0.154  1.00  0.00           C  
ATOM   2746  CG  GLU A 176      -4.826  33.002   1.036  1.00  0.00           C  
ATOM   2747  CD  GLU A 176      -5.894  34.017   0.741  1.00  0.00           C  
ATOM   2748  OE1 GLU A 176      -6.280  34.133  -0.397  1.00  0.00           O  
ATOM   2749  OE2 GLU A 176      -6.325  34.680   1.656  1.00  0.00           O  
ATOM   2750  H   GLU A 176      -3.736  30.406  -1.910  1.00  0.00           H  
ATOM   2751  HA  GLU A 176      -2.498  31.622   0.376  1.00  0.00           H  
ATOM   2752 1HB  GLU A 176      -4.240  32.745  -0.992  1.00  0.00           H  
ATOM   2753 2HB  GLU A 176      -5.434  31.585  -0.429  1.00  0.00           H  
ATOM   2754 1HG  GLU A 176      -5.152  32.381   1.871  1.00  0.00           H  
ATOM   2755 2HG  GLU A 176      -3.914  33.517   1.337  1.00  0.00           H  
ATOM   2756  N   VAL A 177      -3.122  30.282   2.358  1.00  0.00           N  
ATOM   2757  CA  VAL A 177      -3.385  29.480   3.577  1.00  0.00           C  
ATOM   2758  C   VAL A 177      -3.488  30.489   4.712  1.00  0.00           C  
ATOM   2759  O   VAL A 177      -2.468  30.990   5.171  1.00  0.00           O  
ATOM   2760  CB  VAL A 177      -2.262  28.465   3.860  1.00  0.00           C  
ATOM   2761  CG1 VAL A 177      -2.590  27.639   5.094  1.00  0.00           C  
ATOM   2762  CG2 VAL A 177      -2.058  27.568   2.649  1.00  0.00           C  
ATOM   2763  H   VAL A 177      -2.388  30.977   2.376  1.00  0.00           H  
ATOM   2764  HA  VAL A 177      -4.311  28.922   3.430  1.00  0.00           H  
ATOM   2765  HB  VAL A 177      -1.340  29.007   4.071  1.00  0.00           H  
ATOM   2766 1HG1 VAL A 177      -1.785  26.927   5.280  1.00  0.00           H  
ATOM   2767 2HG1 VAL A 177      -2.696  28.298   5.956  1.00  0.00           H  
ATOM   2768 3HG1 VAL A 177      -3.522  27.098   4.933  1.00  0.00           H  
ATOM   2769 1HG2 VAL A 177      -1.262  26.853   2.855  1.00  0.00           H  
ATOM   2770 2HG2 VAL A 177      -2.982  27.030   2.434  1.00  0.00           H  
ATOM   2771 3HG2 VAL A 177      -1.784  28.176   1.787  1.00  0.00           H  
ATOM   2772  N   LEU A 178      -4.701  30.783   5.168  1.00  0.00           N  
ATOM   2773  CA  LEU A 178      -4.896  31.762   6.264  1.00  0.00           C  
ATOM   2774  C   LEU A 178      -4.253  33.123   5.940  1.00  0.00           C  
ATOM   2775  O   LEU A 178      -3.764  33.813   6.844  1.00  0.00           O  
ATOM   2776  CB  LEU A 178      -4.304  31.217   7.570  1.00  0.00           C  
ATOM   2777  CG  LEU A 178      -4.858  29.865   8.039  1.00  0.00           C  
ATOM   2778  CD1 LEU A 178      -4.147  29.439   9.316  1.00  0.00           C  
ATOM   2779  CD2 LEU A 178      -6.359  29.981   8.261  1.00  0.00           C  
ATOM   2780  H   LEU A 178      -5.508  30.332   4.761  1.00  0.00           H  
ATOM   2781  HA  LEU A 178      -5.965  31.919   6.402  1.00  0.00           H  
ATOM   2782 1HB  LEU A 178      -3.228  31.108   7.446  1.00  0.00           H  
ATOM   2783 2HB  LEU A 178      -4.486  31.942   8.364  1.00  0.00           H  
ATOM   2784  HG  LEU A 178      -4.661  29.108   7.279  1.00  0.00           H  
ATOM   2785 1HD1 LEU A 178      -4.541  28.479   9.648  1.00  0.00           H  
ATOM   2786 2HD1 LEU A 178      -3.078  29.345   9.123  1.00  0.00           H  
ATOM   2787 3HD1 LEU A 178      -4.312  30.187  10.091  1.00  0.00           H  
ATOM   2788 1HD2 LEU A 178      -6.753  29.020   8.593  1.00  0.00           H  
ATOM   2789 2HD2 LEU A 178      -6.557  30.737   9.022  1.00  0.00           H  
ATOM   2790 3HD2 LEU A 178      -6.844  30.269   7.328  1.00  0.00           H  
ATOM   2791  N   GLY A 179      -4.241  33.469   4.654  1.00  0.00           N  
ATOM   2792  CA  GLY A 179      -3.767  34.778   4.190  1.00  0.00           C  
ATOM   2793  C   GLY A 179      -2.321  34.725   3.713  1.00  0.00           C  
ATOM   2794  O   GLY A 179      -1.857  35.709   3.077  1.00  0.00           O  
ATOM   2795  H   GLY A 179      -4.574  32.798   3.976  1.00  0.00           H  
ATOM   2796 1HA  GLY A 179      -4.402  35.128   3.375  1.00  0.00           H  
ATOM   2797 2HA  GLY A 179      -3.853  35.504   4.998  1.00  0.00           H  
ATOM   2798  N   GLU A 180      -1.581  33.676   4.065  1.00  0.00           N  
ATOM   2799  CA  GLU A 180      -0.158  33.517   3.668  1.00  0.00           C  
ATOM   2800  C   GLU A 180      -0.070  32.669   2.408  1.00  0.00           C  
ATOM   2801  O   GLU A 180      -0.931  31.813   2.203  1.00  0.00           O  
ATOM   2802  CB  GLU A 180       0.660  32.869   4.787  1.00  0.00           C  
ATOM   2803  CG  GLU A 180       0.635  33.629   6.106  1.00  0.00           C  
ATOM   2804  CD  GLU A 180       1.361  34.944   6.036  1.00  0.00           C  
ATOM   2805  OE1 GLU A 180       2.502  34.951   5.643  1.00  0.00           O  
ATOM   2806  OE2 GLU A 180       0.772  35.943   6.377  1.00  0.00           O  
ATOM   2807  H   GLU A 180      -2.018  32.961   4.629  1.00  0.00           H  
ATOM   2808  HA  GLU A 180       0.258  34.505   3.468  1.00  0.00           H  
ATOM   2809 1HB  GLU A 180       0.287  31.862   4.975  1.00  0.00           H  
ATOM   2810 2HB  GLU A 180       1.700  32.779   4.472  1.00  0.00           H  
ATOM   2811 1HG  GLU A 180      -0.401  33.813   6.387  1.00  0.00           H  
ATOM   2812 2HG  GLU A 180       1.089  33.010   6.878  1.00  0.00           H  
ATOM   2813  N   ARG A 181       0.996  32.806   1.676  1.00  0.00           N  
ATOM   2814  CA  ARG A 181       1.239  31.994   0.476  1.00  0.00           C  
ATOM   2815  C   ARG A 181       2.058  30.781   0.896  1.00  0.00           C  
ATOM   2816  O   ARG A 181       3.225  30.949   1.307  1.00  0.00           O  
ATOM   2817  CB  ARG A 181       1.982  32.779  -0.595  1.00  0.00           C  
ATOM   2818  CG  ARG A 181       1.287  34.052  -1.051  1.00  0.00           C  
ATOM   2819  CD  ARG A 181       2.181  34.895  -1.886  1.00  0.00           C  
ATOM   2820  NE  ARG A 181       3.397  35.263  -1.179  1.00  0.00           N  
ATOM   2821  CZ  ARG A 181       4.437  35.916  -1.733  1.00  0.00           C  
ATOM   2822  NH1 ARG A 181       4.394  36.265  -3.000  1.00  0.00           N  
ATOM   2823  NH2 ARG A 181       5.500  36.204  -1.004  1.00  0.00           N  
ATOM   2824  H   ARG A 181       1.679  33.498   1.949  1.00  0.00           H  
ATOM   2825  HA  ARG A 181       0.277  31.688   0.064  1.00  0.00           H  
ATOM   2826 1HB  ARG A 181       2.968  33.056  -0.224  1.00  0.00           H  
ATOM   2827 2HB  ARG A 181       2.128  32.150  -1.473  1.00  0.00           H  
ATOM   2828 1HG  ARG A 181       0.408  33.795  -1.643  1.00  0.00           H  
ATOM   2829 2HG  ARG A 181       0.982  34.633  -0.181  1.00  0.00           H  
ATOM   2830 1HD  ARG A 181       2.461  34.349  -2.786  1.00  0.00           H  
ATOM   2831 2HD  ARG A 181       1.660  35.811  -2.166  1.00  0.00           H  
ATOM   2832  HE  ARG A 181       3.466  35.011  -0.201  1.00  0.00           H  
ATOM   2833 1HH1 ARG A 181       3.581  36.044  -3.557  1.00  0.00           H  
ATOM   2834 2HH1 ARG A 181       5.174  36.755  -3.414  1.00  0.00           H  
ATOM   2835 1HH2 ARG A 181       5.534  35.935  -0.030  1.00  0.00           H  
ATOM   2836 2HH2 ARG A 181       6.279  36.693  -1.418  1.00  0.00           H  
ATOM   2837  N   MET A 182       1.530  29.590   0.709  1.00  0.00           N  
ATOM   2838  CA  MET A 182       2.236  28.343   1.013  1.00  0.00           C  
ATOM   2839  C   MET A 182       2.622  27.662  -0.295  1.00  0.00           C  
ATOM   2840  O   MET A 182       1.803  27.535  -1.214  1.00  0.00           O  
ATOM   2841  CB  MET A 182       1.373  27.422   1.873  1.00  0.00           C  
ATOM   2842  CG  MET A 182       2.047  26.116   2.269  1.00  0.00           C  
ATOM   2843  SD  MET A 182       1.044  25.131   3.399  1.00  0.00           S  
ATOM   2844  CE  MET A 182       1.230  26.063   4.916  1.00  0.00           C  
ATOM   2845  H   MET A 182       0.591  29.547   0.338  1.00  0.00           H  
ATOM   2846  HA  MET A 182       3.142  28.585   1.569  1.00  0.00           H  
ATOM   2847 1HB  MET A 182       1.088  27.940   2.787  1.00  0.00           H  
ATOM   2848 2HB  MET A 182       0.456  27.176   1.336  1.00  0.00           H  
ATOM   2849 1HG  MET A 182       2.243  25.523   1.376  1.00  0.00           H  
ATOM   2850 2HG  MET A 182       3.000  26.330   2.751  1.00  0.00           H  
ATOM   2851 1HE  MET A 182       0.665  25.578   5.713  1.00  0.00           H  
ATOM   2852 2HE  MET A 182       2.285  26.105   5.191  1.00  0.00           H  
ATOM   2853 3HE  MET A 182       0.853  27.076   4.769  1.00  0.00           H  
ATOM   2854  N   HIS A 183       3.875  27.287  -0.379  1.00  0.00           N  
ATOM   2855  CA  HIS A 183       4.435  26.578  -1.539  1.00  0.00           C  
ATOM   2856  C   HIS A 183       4.100  25.103  -1.499  1.00  0.00           C  
ATOM   2857  O   HIS A 183       4.212  24.472  -0.425  1.00  0.00           O  
ATOM   2858  CB  HIS A 183       5.956  26.749  -1.604  1.00  0.00           C  
ATOM   2859  CG  HIS A 183       6.589  26.068  -2.777  1.00  0.00           C  
ATOM   2860  ND1 HIS A 183       6.862  24.717  -2.795  1.00  0.00           N  
ATOM   2861  CD2 HIS A 183       7.003  26.552  -3.972  1.00  0.00           C  
ATOM   2862  CE1 HIS A 183       7.416  24.398  -3.952  1.00  0.00           C  
ATOM   2863  NE2 HIS A 183       7.513  25.493  -4.683  1.00  0.00           N  
ATOM   2864  H   HIS A 183       4.476  27.504   0.403  1.00  0.00           H  
ATOM   2865  HA  HIS A 183       4.013  26.988  -2.455  1.00  0.00           H  
ATOM   2866 1HB  HIS A 183       6.201  27.811  -1.652  1.00  0.00           H  
ATOM   2867 2HB  HIS A 183       6.406  26.351  -0.695  1.00  0.00           H  
ATOM   2868  HD1 HIS A 183       6.609  24.053  -2.090  1.00  0.00           H  
ATOM   2869  HD2 HIS A 183       6.995  27.550  -4.410  1.00  0.00           H  
ATOM   2870  HE1 HIS A 183       7.707  23.369  -4.163  1.00  0.00           H  
ATOM   2871  N   TYR A 184       3.810  24.532  -2.657  1.00  0.00           N  
ATOM   2872  CA  TYR A 184       3.657  23.077  -2.752  1.00  0.00           C  
ATOM   2873  C   TYR A 184       3.952  22.592  -4.148  1.00  0.00           C  
ATOM   2874  O   TYR A 184       3.830  23.390  -5.117  1.00  0.00           O  
ATOM   2875  CB  TYR A 184       2.248  22.648  -2.336  1.00  0.00           C  
ATOM   2876  CG  TYR A 184       1.155  23.200  -3.224  1.00  0.00           C  
ATOM   2877  CD1 TYR A 184       0.528  22.375  -4.146  1.00  0.00           C  
ATOM   2878  CD2 TYR A 184       0.780  24.531  -3.117  1.00  0.00           C  
ATOM   2879  CE1 TYR A 184      -0.470  22.879  -4.957  1.00  0.00           C  
ATOM   2880  CE2 TYR A 184      -0.218  25.035  -3.928  1.00  0.00           C  
ATOM   2881  CZ  TYR A 184      -0.842  24.214  -4.845  1.00  0.00           C  
ATOM   2882  OH  TYR A 184      -1.836  24.716  -5.653  1.00  0.00           O  
ATOM   2883  H   TYR A 184       3.691  25.095  -3.487  1.00  0.00           H  
ATOM   2884  HA  TYR A 184       4.374  22.609  -2.076  1.00  0.00           H  
ATOM   2885 1HB  TYR A 184       2.180  21.560  -2.349  1.00  0.00           H  
ATOM   2886 2HB  TYR A 184       2.054  22.976  -1.315  1.00  0.00           H  
ATOM   2887  HD1 TYR A 184       0.823  21.329  -4.231  1.00  0.00           H  
ATOM   2888  HD2 TYR A 184       1.274  25.180  -2.393  1.00  0.00           H  
ATOM   2889  HE1 TYR A 184      -0.963  22.231  -5.682  1.00  0.00           H  
ATOM   2890  HE2 TYR A 184      -0.512  26.081  -3.844  1.00  0.00           H  
ATOM   2891  HH  TYR A 184      -2.136  24.029  -6.254  1.00  0.00           H  
ATOM   2892  N   VAL A 185       4.325  21.339  -4.262  1.00  0.00           N  
ATOM   2893  CA  VAL A 185       4.433  20.610  -5.555  1.00  0.00           C  
ATOM   2894  C   VAL A 185       3.023  20.157  -5.930  1.00  0.00           C  
ATOM   2895  O   VAL A 185       2.276  19.660  -5.061  1.00  0.00           O  
ATOM   2896  CB  VAL A 185       5.368  19.391  -5.449  1.00  0.00           C  
ATOM   2897  CG1 VAL A 185       5.291  18.549  -6.714  1.00  0.00           C  
ATOM   2898  CG2 VAL A 185       6.794  19.854  -5.195  1.00  0.00           C  
ATOM   2899  H   VAL A 185       4.549  20.855  -3.403  1.00  0.00           H  
ATOM   2900  HA  VAL A 185       4.847  21.289  -6.301  1.00  0.00           H  
ATOM   2901  HB  VAL A 185       5.037  18.761  -4.623  1.00  0.00           H  
ATOM   2902 1HG1 VAL A 185       5.958  17.692  -6.621  1.00  0.00           H  
ATOM   2903 2HG1 VAL A 185       4.269  18.199  -6.856  1.00  0.00           H  
ATOM   2904 3HG1 VAL A 185       5.592  19.152  -7.571  1.00  0.00           H  
ATOM   2905 1HG2 VAL A 185       7.450  18.986  -5.120  1.00  0.00           H  
ATOM   2906 2HG2 VAL A 185       7.123  20.488  -6.018  1.00  0.00           H  
ATOM   2907 3HG2 VAL A 185       6.833  20.419  -4.263  1.00  0.00           H  
ATOM   2908  N   ASP A 186       2.714  20.267  -7.208  1.00  0.00           N  
ATOM   2909  CA  ASP A 186       1.431  19.744  -7.746  1.00  0.00           C  
ATOM   2910  C   ASP A 186       1.743  19.060  -9.063  1.00  0.00           C  
ATOM   2911  O   ASP A 186       1.770  19.783 -10.092  1.00  0.00           O  
ATOM   2912  CB  ASP A 186       0.398  20.854  -7.957  1.00  0.00           C  
ATOM   2913  CG  ASP A 186      -0.994  20.318  -8.264  1.00  0.00           C  
ATOM   2914  OD1 ASP A 186      -1.140  19.123  -8.365  1.00  0.00           O  
ATOM   2915  OD2 ASP A 186      -1.897  21.109  -8.394  1.00  0.00           O  
ATOM   2916  H   ASP A 186       3.364  20.718  -7.836  1.00  0.00           H  
ATOM   2917  HA  ASP A 186       1.017  19.036  -7.026  1.00  0.00           H  
ATOM   2918 1HB  ASP A 186       0.344  21.476  -7.063  1.00  0.00           H  
ATOM   2919 2HB  ASP A 186       0.716  21.493  -8.782  1.00  0.00           H  
ATOM   2920  N   VAL A 187       1.950  17.770  -9.021  1.00  0.00           N  
ATOM   2921  CA  VAL A 187       2.308  17.006 -10.255  1.00  0.00           C  
ATOM   2922  C   VAL A 187       1.465  15.757 -10.342  1.00  0.00           C  
ATOM   2923  O   VAL A 187       0.925  15.277  -9.331  1.00  0.00           O  
ATOM   2924  CB  VAL A 187       3.796  16.608 -10.259  1.00  0.00           C  
ATOM   2925  CG1 VAL A 187       4.679  17.847 -10.269  1.00  0.00           C  
ATOM   2926  CG2 VAL A 187       4.102  15.738  -9.050  1.00  0.00           C  
ATOM   2927  H   VAL A 187       1.867  17.276  -8.145  1.00  0.00           H  
ATOM   2928  HA  VAL A 187       2.125  17.643 -11.122  1.00  0.00           H  
ATOM   2929  HB  VAL A 187       4.012  16.052 -11.172  1.00  0.00           H  
ATOM   2930 1HG1 VAL A 187       5.727  17.547 -10.272  1.00  0.00           H  
ATOM   2931 2HG1 VAL A 187       4.469  18.436 -11.161  1.00  0.00           H  
ATOM   2932 3HG1 VAL A 187       4.476  18.446  -9.381  1.00  0.00           H  
ATOM   2933 1HG2 VAL A 187       5.155  15.459  -9.059  1.00  0.00           H  
ATOM   2934 2HG2 VAL A 187       3.881  16.292  -8.137  1.00  0.00           H  
ATOM   2935 3HG2 VAL A 187       3.489  14.837  -9.085  1.00  0.00           H  
ATOM   2936  N   GLY A 188       1.457  15.145 -11.531  1.00  0.00           N  
ATOM   2937  CA  GLY A 188       0.686  13.912 -11.701  1.00  0.00           C  
ATOM   2938  C   GLY A 188      -0.718  14.169 -12.216  1.00  0.00           C  
ATOM   2939  O   GLY A 188      -1.181  15.307 -12.335  1.00  0.00           O  
ATOM   2940  H   GLY A 188       1.971  15.515 -12.317  1.00  0.00           H  
ATOM   2941 1HA  GLY A 188       1.204  13.252 -12.397  1.00  0.00           H  
ATOM   2942 2HA  GLY A 188       0.624  13.387 -10.748  1.00  0.00           H  
ATOM   2943  N   PRO A 189      -1.432  13.069 -12.528  1.00  0.00           N  
ATOM   2944  CA  PRO A 189      -2.788  13.202 -13.038  1.00  0.00           C  
ATOM   2945  C   PRO A 189      -3.805  13.645 -11.990  1.00  0.00           C  
ATOM   2946  O   PRO A 189      -3.796  13.099 -10.895  1.00  0.00           O  
ATOM   2947  CB  PRO A 189      -3.086  11.782 -13.534  1.00  0.00           C  
ATOM   2948  CG  PRO A 189      -2.242  10.908 -12.671  1.00  0.00           C  
ATOM   2949  CD  PRO A 189      -0.967  11.688 -12.484  1.00  0.00           C  
ATOM   2950  HA  PRO A 189      -2.794  13.925 -13.867  1.00  0.00           H  
ATOM   2951 1HB  PRO A 189      -4.161  11.568 -13.435  1.00  0.00           H  
ATOM   2952 2HB  PRO A 189      -2.838  11.697 -14.602  1.00  0.00           H  
ATOM   2953 1HG  PRO A 189      -2.755  10.702 -11.721  1.00  0.00           H  
ATOM   2954 2HG  PRO A 189      -2.076   9.938 -13.161  1.00  0.00           H  
ATOM   2955 1HD  PRO A 189      -0.526  11.441 -11.507  1.00  0.00           H  
ATOM   2956 2HD  PRO A 189      -0.266  11.446 -13.298  1.00  0.00           H  
ATOM   2957  N   ARG A 190      -4.654  14.583 -12.358  1.00  0.00           N  
ATOM   2958  CA  ARG A 190      -5.638  15.202 -11.438  1.00  0.00           C  
ATOM   2959  C   ARG A 190      -6.973  14.432 -11.372  1.00  0.00           C  
ATOM   2960  O   ARG A 190      -7.818  14.810 -10.586  1.00  0.00           O  
ATOM   2961  CB  ARG A 190      -5.921  16.637 -11.859  1.00  0.00           C  
ATOM   2962  CG  ARG A 190      -4.736  17.583 -11.740  1.00  0.00           C  
ATOM   2963  CD  ARG A 190      -5.092  18.963 -12.158  1.00  0.00           C  
ATOM   2964  NE  ARG A 190      -3.965  19.874 -12.037  1.00  0.00           N  
ATOM   2965  CZ  ARG A 190      -4.013  21.191 -12.317  1.00  0.00           C  
ATOM   2966  NH1 ARG A 190      -5.135  21.735 -12.734  1.00  0.00           N  
ATOM   2967  NH2 ARG A 190      -2.930  21.936 -12.174  1.00  0.00           N  
ATOM   2968  H   ARG A 190      -4.622  14.887 -13.320  1.00  0.00           H  
ATOM   2969  HA  ARG A 190      -5.216  15.209 -10.433  1.00  0.00           H  
ATOM   2970 1HB  ARG A 190      -6.252  16.653 -12.896  1.00  0.00           H  
ATOM   2971 2HB  ARG A 190      -6.729  17.042 -11.251  1.00  0.00           H  
ATOM   2972 1HG  ARG A 190      -4.398  17.615 -10.704  1.00  0.00           H  
ATOM   2973 2HG  ARG A 190      -3.923  17.231 -12.376  1.00  0.00           H  
ATOM   2974 1HD  ARG A 190      -5.414  18.956 -13.199  1.00  0.00           H  
ATOM   2975 2HD  ARG A 190      -5.900  19.336 -11.530  1.00  0.00           H  
ATOM   2976  HE  ARG A 190      -3.084  19.492 -11.719  1.00  0.00           H  
ATOM   2977 1HH1 ARG A 190      -5.961  21.164 -12.843  1.00  0.00           H  
ATOM   2978 2HH1 ARG A 190      -5.170  22.722 -12.944  1.00  0.00           H  
ATOM   2979 1HH2 ARG A 190      -2.067  21.518 -11.855  1.00  0.00           H  
ATOM   2980 2HH2 ARG A 190      -2.965  22.922 -12.385  1.00  0.00           H  
ATOM   2981  N   ASP A 191      -7.145  13.319 -12.065  1.00  0.00           N  
ATOM   2982  CA  ASP A 191      -8.449  12.609 -11.955  1.00  0.00           C  
ATOM   2983  C   ASP A 191      -8.469  11.515 -10.889  1.00  0.00           C  
ATOM   2984  O   ASP A 191      -9.529  10.883 -10.743  1.00  0.00           O  
ATOM   2985  CB  ASP A 191      -8.828  11.985 -13.300  1.00  0.00           C  
ATOM   2986  CG  ASP A 191      -9.080  13.024 -14.385  1.00  0.00           C  
ATOM   2987  OD1 ASP A 191      -9.683  14.029 -14.089  1.00  0.00           O  
ATOM   2988  OD2 ASP A 191      -8.667  12.804 -15.498  1.00  0.00           O  
ATOM   2989  H   ASP A 191      -6.426  12.936 -12.662  1.00  0.00           H  
ATOM   2990  HA  ASP A 191      -9.215  13.333 -11.675  1.00  0.00           H  
ATOM   2991 1HB  ASP A 191      -8.028  11.322 -13.632  1.00  0.00           H  
ATOM   2992 2HB  ASP A 191      -9.727  11.380 -13.182  1.00  0.00           H  
ATOM   2993  N   GLY A 192      -7.368  11.313 -10.165  1.00  0.00           N  
ATOM   2994  CA  GLY A 192      -7.301  10.265  -9.140  1.00  0.00           C  
ATOM   2995  C   GLY A 192      -7.365  10.853  -7.750  1.00  0.00           C  
ATOM   2996  O   GLY A 192      -7.728  12.031  -7.566  1.00  0.00           O  
ATOM   2997  H   GLY A 192      -6.559  11.895 -10.325  1.00  0.00           H  
ATOM   2998 1HA  GLY A 192      -8.126   9.566  -9.280  1.00  0.00           H  
ATOM   2999 2HA  GLY A 192      -6.377   9.700  -9.256  1.00  0.00           H  
ATOM   3000  N   THR A 193      -6.971  10.052  -6.770  1.00  0.00           N  
ATOM   3001  CA  THR A 193      -6.958  10.479  -5.349  1.00  0.00           C  
ATOM   3002  C   THR A 193      -5.586  11.075  -5.109  1.00  0.00           C  
ATOM   3003  O   THR A 193      -4.578  10.451  -5.397  1.00  0.00           O  
ATOM   3004  CB  THR A 193      -7.223   9.321  -4.369  1.00  0.00           C  
ATOM   3005  OG1 THR A 193      -8.525   8.773  -4.613  1.00  0.00           O  
ATOM   3006  CG2 THR A 193      -7.144   9.811  -2.931  1.00  0.00           C  
ATOM   3007  H   THR A 193      -6.670   9.117  -7.006  1.00  0.00           H  
ATOM   3008  HA  THR A 193      -7.747  11.217  -5.202  1.00  0.00           H  
ATOM   3009  HB  THR A 193      -6.480   8.538  -4.521  1.00  0.00           H  
ATOM   3010  HG1 THR A 193      -9.092   8.951  -3.859  1.00  0.00           H  
ATOM   3011 1HG2 THR A 193      -7.333   8.979  -2.253  1.00  0.00           H  
ATOM   3012 2HG2 THR A 193      -6.151  10.218  -2.739  1.00  0.00           H  
ATOM   3013 3HG2 THR A 193      -7.891  10.587  -2.770  1.00  0.00           H  
ATOM   3014  N   PRO A 194      -5.522  12.313  -4.619  1.00  0.00           N  
ATOM   3015  CA  PRO A 194      -4.235  12.936  -4.348  1.00  0.00           C  
ATOM   3016  C   PRO A 194      -3.530  12.268  -3.179  1.00  0.00           C  
ATOM   3017  O   PRO A 194      -4.160  11.745  -2.255  1.00  0.00           O  
ATOM   3018  CB  PRO A 194      -4.575  14.350  -3.960  1.00  0.00           C  
ATOM   3019  CG  PRO A 194      -5.955  14.274  -3.477  1.00  0.00           C  
ATOM   3020  CD  PRO A 194      -6.634  13.207  -4.302  1.00  0.00           C  
ATOM   3021  HA  PRO A 194      -3.611  12.886  -5.252  1.00  0.00           H  
ATOM   3022 1HB  PRO A 194      -3.875  14.707  -3.191  1.00  0.00           H  
ATOM   3023 2HB  PRO A 194      -4.465  15.014  -4.830  1.00  0.00           H  
ATOM   3024 1HG  PRO A 194      -5.969  14.029  -2.405  1.00  0.00           H  
ATOM   3025 2HG  PRO A 194      -6.450  15.250  -3.588  1.00  0.00           H  
ATOM   3026 1HD  PRO A 194      -7.408  12.711  -3.697  1.00  0.00           H  
ATOM   3027 2HD  PRO A 194      -7.076  13.663  -5.200  1.00  0.00           H  
ATOM   3028  N   VAL A 195      -2.198  12.307  -3.266  1.00  0.00           N  
ATOM   3029  CA  VAL A 195      -1.271  11.798  -2.224  1.00  0.00           C  
ATOM   3030  C   VAL A 195      -0.560  13.009  -1.645  1.00  0.00           C  
ATOM   3031  O   VAL A 195      -0.036  13.804  -2.367  1.00  0.00           O  
ATOM   3032  CB  VAL A 195      -0.243  10.808  -2.801  1.00  0.00           C  
ATOM   3033  CG1 VAL A 195       0.656  10.269  -1.697  1.00  0.00           C  
ATOM   3034  CG2 VAL A 195      -0.961   9.672  -3.514  1.00  0.00           C  
ATOM   3035  H   VAL A 195      -1.815  12.716  -4.107  1.00  0.00           H  
ATOM   3036  HA  VAL A 195      -1.856  11.273  -1.468  1.00  0.00           H  
ATOM   3037  HB  VAL A 195       0.398  11.334  -3.508  1.00  0.00           H  
ATOM   3038 1HG1 VAL A 195       1.377   9.571  -2.123  1.00  0.00           H  
ATOM   3039 2HG1 VAL A 195       1.187  11.096  -1.225  1.00  0.00           H  
ATOM   3040 3HG1 VAL A 195       0.049   9.754  -0.953  1.00  0.00           H  
ATOM   3041 1HG2 VAL A 195      -0.228   8.976  -3.920  1.00  0.00           H  
ATOM   3042 2HG2 VAL A 195      -1.606   9.149  -2.807  1.00  0.00           H  
ATOM   3043 3HG2 VAL A 195      -1.565  10.077  -4.326  1.00  0.00           H  
ATOM   3044  N   LEU A 196      -0.704  13.190  -0.333  1.00  0.00           N  
ATOM   3045  CA  LEU A 196      -0.181  14.362   0.384  1.00  0.00           C  
ATOM   3046  C   LEU A 196       1.106  13.986   1.109  1.00  0.00           C  
ATOM   3047  O   LEU A 196       1.044  13.132   1.996  1.00  0.00           O  
ATOM   3048  CB  LEU A 196      -1.212  14.891   1.389  1.00  0.00           C  
ATOM   3049  CG  LEU A 196      -0.771  16.105   2.218  1.00  0.00           C  
ATOM   3050  CD1 LEU A 196      -0.505  17.283   1.291  1.00  0.00           C  
ATOM   3051  CD2 LEU A 196      -1.849  16.443   3.237  1.00  0.00           C  
ATOM   3052  H   LEU A 196      -1.199  12.478   0.184  1.00  0.00           H  
ATOM   3053  HA  LEU A 196       0.027  15.147  -0.342  1.00  0.00           H  
ATOM   3054 1HB  LEU A 196      -2.114  15.170   0.847  1.00  0.00           H  
ATOM   3055 2HB  LEU A 196      -1.463  14.090   2.084  1.00  0.00           H  
ATOM   3056  HG  LEU A 196       0.159  15.873   2.737  1.00  0.00           H  
ATOM   3057 1HD1 LEU A 196      -0.192  18.146   1.879  1.00  0.00           H  
ATOM   3058 2HD1 LEU A 196       0.283  17.021   0.585  1.00  0.00           H  
ATOM   3059 3HD1 LEU A 196      -1.415  17.529   0.745  1.00  0.00           H  
ATOM   3060 1HD2 LEU A 196      -1.535  17.305   3.826  1.00  0.00           H  
ATOM   3061 2HD2 LEU A 196      -2.779  16.676   2.719  1.00  0.00           H  
ATOM   3062 3HD2 LEU A 196      -2.006  15.590   3.897  1.00  0.00           H  
ATOM   3063  N   PHE A 197       2.224  14.612   0.744  1.00  0.00           N  
ATOM   3064  CA  PHE A 197       3.584  14.299   1.244  1.00  0.00           C  
ATOM   3065  C   PHE A 197       3.952  15.370   2.257  1.00  0.00           C  
ATOM   3066  O   PHE A 197       4.175  16.512   1.839  1.00  0.00           O  
ATOM   3067  CB  PHE A 197       4.614  14.264   0.112  1.00  0.00           C  
ATOM   3068  CG  PHE A 197       4.382  13.164  -0.884  1.00  0.00           C  
ATOM   3069  CD1 PHE A 197       3.461  13.320  -1.910  1.00  0.00           C  
ATOM   3070  CD2 PHE A 197       5.083  11.971  -0.798  1.00  0.00           C  
ATOM   3071  CE1 PHE A 197       3.247  12.309  -2.827  1.00  0.00           C  
ATOM   3072  CE2 PHE A 197       4.873  10.959  -1.714  1.00  0.00           C  
ATOM   3073  CZ  PHE A 197       3.953  11.128  -2.729  1.00  0.00           C  
ATOM   3074  H   PHE A 197       2.106  15.355   0.070  1.00  0.00           H  
ATOM   3075  HA  PHE A 197       3.563  13.313   1.710  1.00  0.00           H  
ATOM   3076 1HB  PHE A 197       4.600  15.214  -0.421  1.00  0.00           H  
ATOM   3077 2HB  PHE A 197       5.611  14.138   0.532  1.00  0.00           H  
ATOM   3078  HD1 PHE A 197       2.904  14.254  -1.987  1.00  0.00           H  
ATOM   3079  HD2 PHE A 197       5.810  11.837   0.005  1.00  0.00           H  
ATOM   3080  HE1 PHE A 197       2.521  12.445  -3.628  1.00  0.00           H  
ATOM   3081  HE2 PHE A 197       5.431  10.026  -1.635  1.00  0.00           H  
ATOM   3082  HZ  PHE A 197       3.784  10.330  -3.451  1.00  0.00           H  
ATOM   3083  N   LEU A 198       4.069  15.017   3.541  1.00  0.00           N  
ATOM   3084  CA  LEU A 198       4.422  16.012   4.587  1.00  0.00           C  
ATOM   3085  C   LEU A 198       5.860  15.764   5.049  1.00  0.00           C  
ATOM   3086  O   LEU A 198       6.147  14.744   5.693  1.00  0.00           O  
ATOM   3087  CB  LEU A 198       3.465  15.919   5.782  1.00  0.00           C  
ATOM   3088  CG  LEU A 198       1.980  16.139   5.465  1.00  0.00           C  
ATOM   3089  CD1 LEU A 198       1.166  16.034   6.747  1.00  0.00           C  
ATOM   3090  CD2 LEU A 198       1.798  17.501   4.811  1.00  0.00           C  
ATOM   3091  H   LEU A 198       3.916  14.055   3.807  1.00  0.00           H  
ATOM   3092  HA  LEU A 198       4.338  17.009   4.157  1.00  0.00           H  
ATOM   3093 1HB  LEU A 198       3.565  14.932   6.231  1.00  0.00           H  
ATOM   3094 2HB  LEU A 198       3.760  16.663   6.522  1.00  0.00           H  
ATOM   3095  HG  LEU A 198       1.634  15.361   4.785  1.00  0.00           H  
ATOM   3096 1HD1 LEU A 198       0.111  16.191   6.522  1.00  0.00           H  
ATOM   3097 2HD1 LEU A 198       1.299  15.044   7.183  1.00  0.00           H  
ATOM   3098 3HD1 LEU A 198       1.501  16.791   7.454  1.00  0.00           H  
ATOM   3099 1HD2 LEU A 198       0.743  17.658   4.585  1.00  0.00           H  
ATOM   3100 2HD2 LEU A 198       2.143  18.280   5.491  1.00  0.00           H  
ATOM   3101 3HD2 LEU A 198       2.377  17.542   3.888  1.00  0.00           H  
ATOM   3102  N   HIS A 199       6.726  16.727   4.773  1.00  0.00           N  
ATOM   3103  CA  HIS A 199       8.184  16.608   5.030  1.00  0.00           C  
ATOM   3104  C   HIS A 199       8.467  16.656   6.524  1.00  0.00           C  
ATOM   3105  O   HIS A 199       7.607  16.999   7.345  1.00  0.00           O  
ATOM   3106  CB  HIS A 199       8.966  17.722   4.327  1.00  0.00           C  
ATOM   3107  CG  HIS A 199       8.640  19.095   4.828  1.00  0.00           C  
ATOM   3108  ND1 HIS A 199       9.097  19.573   6.039  1.00  0.00           N  
ATOM   3109  CD2 HIS A 199       7.901  20.090   4.285  1.00  0.00           C  
ATOM   3110  CE1 HIS A 199       8.653  20.805   6.217  1.00  0.00           C  
ATOM   3111  NE2 HIS A 199       7.925  21.142   5.168  1.00  0.00           N  
ATOM   3112  H   HIS A 199       6.364  17.579   4.370  1.00  0.00           H  
ATOM   3113  HA  HIS A 199       8.545  15.655   4.644  1.00  0.00           H  
ATOM   3114 1HB  HIS A 199      10.036  17.557   4.459  1.00  0.00           H  
ATOM   3115 2HB  HIS A 199       8.760  17.692   3.257  1.00  0.00           H  
ATOM   3116  HD1 HIS A 199       9.732  19.109   6.656  1.00  0.00           H  
ATOM   3117  HD2 HIS A 199       7.347  20.176   3.349  1.00  0.00           H  
ATOM   3118  HE1 HIS A 199       8.906  21.361   7.120  1.00  0.00           H  
ATOM   3119  N   GLY A 200       9.747  16.346   6.845  1.00  0.00           N  
ATOM   3120  CA  GLY A 200      10.209  16.325   8.246  1.00  0.00           C  
ATOM   3121  C   GLY A 200      10.971  17.582   8.607  1.00  0.00           C  
ATOM   3122  O   GLY A 200      10.925  18.571   7.874  1.00  0.00           O  
ATOM   3123  H   GLY A 200      10.400  16.124   6.108  1.00  0.00           H  
ATOM   3124 1HA  GLY A 200       9.351  16.218   8.911  1.00  0.00           H  
ATOM   3125 2HA  GLY A 200      10.848  15.457   8.405  1.00  0.00           H  
ATOM   3126  N   ASN A 201      11.522  17.614   9.812  1.00  0.00           N  
ATOM   3127  CA  ASN A 201      12.318  18.755  10.305  1.00  0.00           C  
ATOM   3128  C   ASN A 201      13.788  18.385  10.171  1.00  0.00           C  
ATOM   3129  O   ASN A 201      14.174  17.304  10.638  1.00  0.00           O  
ATOM   3130  CB  ASN A 201      11.969  19.112  11.738  1.00  0.00           C  
ATOM   3131  CG  ASN A 201      12.440  20.487  12.122  1.00  0.00           C  
ATOM   3132  OD1 ASN A 201      13.572  20.662  12.587  1.00  0.00           O  
ATOM   3133  ND2 ASN A 201      11.593  21.468  11.936  1.00  0.00           N  
ATOM   3134  H   ASN A 201      11.383  16.816  10.414  1.00  0.00           H  
ATOM   3135  HA  ASN A 201      12.102  19.623   9.680  1.00  0.00           H  
ATOM   3136 1HB  ASN A 201      10.888  19.061  11.873  1.00  0.00           H  
ATOM   3137 2HB  ASN A 201      12.418  18.385  12.414  1.00  0.00           H  
ATOM   3138 1HD2 ASN A 201      11.853  22.405  12.174  1.00  0.00           H  
ATOM   3139 2HD2 ASN A 201      10.688  21.281  11.557  1.00  0.00           H  
ATOM   3140  N   PRO A 202      14.709  19.254   9.713  1.00  0.00           N  
ATOM   3141  CA  PRO A 202      14.508  20.631   9.242  1.00  0.00           C  
ATOM   3142  C   PRO A 202      14.413  20.719   7.724  1.00  0.00           C  
ATOM   3143  O   PRO A 202      15.202  21.438   7.090  1.00  0.00           O  
ATOM   3144  CB  PRO A 202      15.815  21.279   9.710  1.00  0.00           C  
ATOM   3145  CG  PRO A 202      16.798  20.179   9.447  1.00  0.00           C  
ATOM   3146  CD  PRO A 202      16.100  18.896   9.838  1.00  0.00           C  
ATOM   3147  HA  PRO A 202      13.594  21.040   9.697  1.00  0.00           H  
ATOM   3148 1HB  PRO A 202      16.006  22.200   9.139  1.00  0.00           H  
ATOM   3149 2HB  PRO A 202      15.735  21.568  10.769  1.00  0.00           H  
ATOM   3150 1HG  PRO A 202      17.092  20.179   8.387  1.00  0.00           H  
ATOM   3151 2HG  PRO A 202      17.716  20.341  10.032  1.00  0.00           H  
ATOM   3152 1HD  PRO A 202      16.383  18.096   9.137  1.00  0.00           H  
ATOM   3153 2HD  PRO A 202      16.378  18.626  10.867  1.00  0.00           H  
ATOM   3154  N   THR A 203      13.465  19.996   7.155  1.00  0.00           N  
ATOM   3155  CA  THR A 203      13.459  19.759   5.700  1.00  0.00           C  
ATOM   3156  C   THR A 203      12.289  20.495   5.065  1.00  0.00           C  
ATOM   3157  O   THR A 203      11.533  21.209   5.727  1.00  0.00           O  
ATOM   3158  CB  THR A 203      13.373  18.258   5.366  1.00  0.00           C  
ATOM   3159  OG1 THR A 203      12.126  17.732   5.838  1.00  0.00           O  
ATOM   3160  CG2 THR A 203      14.519  17.500   6.019  1.00  0.00           C  
ATOM   3161  H   THR A 203      12.730  19.597   7.721  1.00  0.00           H  
ATOM   3162  HA  THR A 203      14.390  20.145   5.283  1.00  0.00           H  
ATOM   3163  HB  THR A 203      13.424  18.123   4.286  1.00  0.00           H  
ATOM   3164  HG1 THR A 203      11.663  18.408   6.338  1.00  0.00           H  
ATOM   3165 1HG2 THR A 203      14.442  16.442   5.772  1.00  0.00           H  
ATOM   3166 2HG2 THR A 203      15.469  17.891   5.654  1.00  0.00           H  
ATOM   3167 3HG2 THR A 203      14.468  17.625   7.100  1.00  0.00           H  
ATOM   3168  N   SER A 204      12.218  20.420   3.764  1.00  0.00           N  
ATOM   3169  CA  SER A 204      11.172  21.026   2.915  1.00  0.00           C  
ATOM   3170  C   SER A 204      10.708  19.963   1.945  1.00  0.00           C  
ATOM   3171  O   SER A 204      11.199  18.821   2.015  1.00  0.00           O  
ATOM   3172  CB  SER A 204      11.694  22.235   2.164  1.00  0.00           C  
ATOM   3173  OG  SER A 204      12.592  21.852   1.158  1.00  0.00           O  
ATOM   3174  H   SER A 204      12.961  19.892   3.329  1.00  0.00           H  
ATOM   3175  HA  SER A 204      10.352  21.353   3.556  1.00  0.00           H  
ATOM   3176 1HB  SER A 204      10.858  22.777   1.722  1.00  0.00           H  
ATOM   3177 2HB  SER A 204      12.190  22.909   2.860  1.00  0.00           H  
ATOM   3178  HG  SER A 204      13.315  22.482   1.195  1.00  0.00           H  
ATOM   3179  N   SER A 205       9.847  20.315   0.999  1.00  0.00           N  
ATOM   3180  CA  SER A 205       9.437  19.382  -0.066  1.00  0.00           C  
ATOM   3181  C   SER A 205      10.644  18.864  -0.865  1.00  0.00           C  
ATOM   3182  O   SER A 205      10.496  17.839  -1.522  1.00  0.00           O  
ATOM   3183  CB  SER A 205       8.370  19.993  -0.928  1.00  0.00           C  
ATOM   3184  OG  SER A 205       8.824  21.175  -1.550  1.00  0.00           O  
ATOM   3185  H   SER A 205       9.462  21.249   1.010  1.00  0.00           H  
ATOM   3186  HA  SER A 205       8.945  18.525   0.395  1.00  0.00           H  
ATOM   3187 1HB  SER A 205       8.065  19.276  -1.690  1.00  0.00           H  
ATOM   3188 2HB  SER A 205       7.495  20.216  -0.319  1.00  0.00           H  
ATOM   3189  HG  SER A 205       8.780  21.860  -0.879  1.00  0.00           H  
ATOM   3190  N   TYR A 206      11.799  19.494  -0.783  1.00  0.00           N  
ATOM   3191  CA  TYR A 206      13.027  18.999  -1.441  1.00  0.00           C  
ATOM   3192  C   TYR A 206      13.246  17.531  -1.067  1.00  0.00           C  
ATOM   3193  O   TYR A 206      13.762  16.789  -1.802  1.00  0.00           O  
ATOM   3194  CB  TYR A 206      14.195  19.897  -1.055  1.00  0.00           C  
ATOM   3195  CG  TYR A 206      15.474  19.468  -1.704  1.00  0.00           C  
ATOM   3196  CD1 TYR A 206      15.711  19.737  -3.052  1.00  0.00           C  
ATOM   3197  CD2 TYR A 206      16.490  18.944  -0.950  1.00  0.00           C  
ATOM   3198  CE1 TYR A 206      16.896  19.345  -3.657  1.00  0.00           C  
ATOM   3199  CE2 TYR A 206      17.702  18.618  -1.528  1.00  0.00           C  
ATOM   3200  CZ  TYR A 206      17.894  18.781  -2.879  1.00  0.00           C  
ATOM   3201  OH  TYR A 206      19.099  18.452  -3.434  1.00  0.00           O  
ATOM   3202  H   TYR A 206      11.839  20.349  -0.248  1.00  0.00           H  
ATOM   3203  HA  TYR A 206      12.895  19.072  -2.521  1.00  0.00           H  
ATOM   3204 1HB  TYR A 206      13.976  20.925  -1.345  1.00  0.00           H  
ATOM   3205 2HB  TYR A 206      14.323  19.883   0.027  1.00  0.00           H  
ATOM   3206  HD1 TYR A 206      14.960  20.262  -3.643  1.00  0.00           H  
ATOM   3207  HD2 TYR A 206      16.347  18.780   0.119  1.00  0.00           H  
ATOM   3208  HE1 TYR A 206      17.068  19.561  -4.711  1.00  0.00           H  
ATOM   3209  HE2 TYR A 206      18.512  18.228  -0.911  1.00  0.00           H  
ATOM   3210  HH  TYR A 206      19.085  18.657  -4.373  1.00  0.00           H  
ATOM   3211  N   VAL A 207      12.950  17.156   0.199  1.00  0.00           N  
ATOM   3212  CA  VAL A 207      13.284  15.808   0.720  1.00  0.00           C  
ATOM   3213  C   VAL A 207      12.545  14.741  -0.107  1.00  0.00           C  
ATOM   3214  O   VAL A 207      13.018  13.592  -0.195  1.00  0.00           O  
ATOM   3215  CB  VAL A 207      12.889  15.679   2.204  1.00  0.00           C  
ATOM   3216  CG1 VAL A 207      11.381  15.534   2.343  1.00  0.00           C  
ATOM   3217  CG2 VAL A 207      13.606  14.492   2.829  1.00  0.00           C  
ATOM   3218  H   VAL A 207      12.487  17.818   0.805  1.00  0.00           H  
ATOM   3219  HA  VAL A 207      14.362  15.662   0.637  1.00  0.00           H  
ATOM   3220  HB  VAL A 207      13.174  16.592   2.727  1.00  0.00           H  
ATOM   3221 1HG1 VAL A 207      11.120  15.444   3.397  1.00  0.00           H  
ATOM   3222 2HG1 VAL A 207      10.891  16.411   1.921  1.00  0.00           H  
ATOM   3223 3HG1 VAL A 207      11.051  14.642   1.811  1.00  0.00           H  
ATOM   3224 1HG2 VAL A 207      13.322  14.407   3.877  1.00  0.00           H  
ATOM   3225 2HG2 VAL A 207      13.325  13.579   2.302  1.00  0.00           H  
ATOM   3226 3HG2 VAL A 207      14.684  14.637   2.755  1.00  0.00           H  
ATOM   3227  N   TRP A 208      11.403  15.079  -0.689  1.00  0.00           N  
ATOM   3228  CA  TRP A 208      10.575  14.134  -1.461  1.00  0.00           C  
ATOM   3229  C   TRP A 208      10.997  14.067  -2.931  1.00  0.00           C  
ATOM   3230  O   TRP A 208      10.317  13.397  -3.713  1.00  0.00           O  
ATOM   3231  CB  TRP A 208       9.100  14.531  -1.377  1.00  0.00           C  
ATOM   3232  CG  TRP A 208       8.558  14.526   0.020  1.00  0.00           C  
ATOM   3233  CD1 TRP A 208       8.226  15.614   0.770  1.00  0.00           C  
ATOM   3234  CD2 TRP A 208       8.279  13.369   0.846  1.00  0.00           C  
ATOM   3235  NE1 TRP A 208       7.763  15.218   2.000  1.00  0.00           N  
ATOM   3236  CE2 TRP A 208       7.788  13.847   2.064  1.00  0.00           C  
ATOM   3237  CE3 TRP A 208       8.405  11.988   0.653  1.00  0.00           C  
ATOM   3238  CZ2 TRP A 208       7.420  12.994   3.093  1.00  0.00           C  
ATOM   3239  CZ3 TRP A 208       8.035  11.133   1.684  1.00  0.00           C  
ATOM   3240  CH2 TRP A 208       7.555  11.623   2.872  1.00  0.00           C  
ATOM   3241  H   TRP A 208      11.095  16.035  -0.590  1.00  0.00           H  
ATOM   3242  HA  TRP A 208      10.695  13.139  -1.033  1.00  0.00           H  
ATOM   3243 1HB  TRP A 208       8.968  15.530  -1.792  1.00  0.00           H  
ATOM   3244 2HB  TRP A 208       8.504  13.845  -1.979  1.00  0.00           H  
ATOM   3245  HD1 TRP A 208       8.315  16.648   0.441  1.00  0.00           H  
ATOM   3246  HE1 TRP A 208       7.456  15.833   2.740  1.00  0.00           H  
ATOM   3247  HE3 TRP A 208       8.783  11.593  -0.290  1.00  0.00           H  
ATOM   3248  HZ2 TRP A 208       7.037  13.365   4.044  1.00  0.00           H  
ATOM   3249  HZ3 TRP A 208       8.137  10.059   1.525  1.00  0.00           H  
ATOM   3250  HH2 TRP A 208       7.274  10.924   3.659  1.00  0.00           H  
ATOM   3251  N   ARG A 209      12.053  14.768  -3.297  1.00  0.00           N  
ATOM   3252  CA  ARG A 209      12.520  14.890  -4.705  1.00  0.00           C  
ATOM   3253  C   ARG A 209      12.783  13.517  -5.323  1.00  0.00           C  
ATOM   3254  O   ARG A 209      12.668  13.428  -6.579  1.00  0.00           O  
ATOM   3255  CB  ARG A 209      13.794  15.719  -4.786  1.00  0.00           C  
ATOM   3256  CG  ARG A 209      15.034  15.044  -4.222  1.00  0.00           C  
ATOM   3257  CD  ARG A 209      16.140  16.013  -4.014  1.00  0.00           C  
ATOM   3258  NE  ARG A 209      17.335  15.369  -3.493  1.00  0.00           N  
ATOM   3259  CZ  ARG A 209      17.542  15.077  -2.194  1.00  0.00           C  
ATOM   3260  NH1 ARG A 209      16.627  15.376  -1.299  1.00  0.00           N  
ATOM   3261  NH2 ARG A 209      18.665  14.488  -1.820  1.00  0.00           N  
ATOM   3262  H   ARG A 209      12.564  15.243  -2.566  1.00  0.00           H  
ATOM   3263  HA  ARG A 209      11.745  15.392  -5.285  1.00  0.00           H  
ATOM   3264 1HB  ARG A 209      13.999  15.969  -5.826  1.00  0.00           H  
ATOM   3265 2HB  ARG A 209      13.653  16.656  -4.246  1.00  0.00           H  
ATOM   3266 1HG  ARG A 209      14.794  14.587  -3.262  1.00  0.00           H  
ATOM   3267 2HG  ARG A 209      15.377  14.275  -4.915  1.00  0.00           H  
ATOM   3268 1HD  ARG A 209      16.393  16.485  -4.963  1.00  0.00           H  
ATOM   3269 2HD  ARG A 209      15.826  16.776  -3.302  1.00  0.00           H  
ATOM   3270  HE  ARG A 209      18.061  15.123  -4.152  1.00  0.00           H  
ATOM   3271 1HH1 ARG A 209      15.769  15.826  -1.585  1.00  0.00           H  
ATOM   3272 2HH1 ARG A 209      16.782  15.157  -0.326  1.00  0.00           H  
ATOM   3273 1HH2 ARG A 209      19.368  14.258  -2.509  1.00  0.00           H  
ATOM   3274 2HH2 ARG A 209      18.820  14.269  -0.847  1.00  0.00           H  
ATOM   3275  N   ASN A 210      13.132  12.512  -4.533  1.00  0.00           N  
ATOM   3276  CA  ASN A 210      13.376  11.151  -5.093  1.00  0.00           C  
ATOM   3277  C   ASN A 210      12.253  10.189  -4.747  1.00  0.00           C  
ATOM   3278  O   ASN A 210      12.422   8.955  -4.963  1.00  0.00           O  
ATOM   3279  CB  ASN A 210      14.701  10.592  -4.608  1.00  0.00           C  
ATOM   3280  CG  ASN A 210      15.882  11.303  -5.207  1.00  0.00           C  
ATOM   3281  OD1 ASN A 210      16.214  11.102  -6.381  1.00  0.00           O  
ATOM   3282  ND2 ASN A 210      16.525  12.131  -4.423  1.00  0.00           N  
ATOM   3283  H   ASN A 210      13.237  12.661  -3.539  1.00  0.00           H  
ATOM   3284  HA  ASN A 210      13.412  11.226  -6.181  1.00  0.00           H  
ATOM   3285 1HB  ASN A 210      14.755  10.674  -3.521  1.00  0.00           H  
ATOM   3286 2HB  ASN A 210      14.763   9.533  -4.859  1.00  0.00           H  
ATOM   3287 1HD2 ASN A 210      17.319  12.632  -4.768  1.00  0.00           H  
ATOM   3288 2HD2 ASN A 210      16.222  12.263  -3.480  1.00  0.00           H  
ATOM   3289  N   ILE A 211      11.154  10.680  -4.220  1.00  0.00           N  
ATOM   3290  CA  ILE A 211       9.991   9.830  -3.841  1.00  0.00           C  
ATOM   3291  C   ILE A 211       8.840  10.112  -4.828  1.00  0.00           C  
ATOM   3292  O   ILE A 211       8.300   9.172  -5.408  1.00  0.00           O  
ATOM   3293  CB  ILE A 211       9.528  10.102  -2.398  1.00  0.00           C  
ATOM   3294  CG1 ILE A 211      10.683   9.888  -1.416  1.00  0.00           C  
ATOM   3295  CG2 ILE A 211       8.349   9.210  -2.041  1.00  0.00           C  
ATOM   3296  CD1 ILE A 211      11.262   8.492  -1.450  1.00  0.00           C  
ATOM   3297  H   ILE A 211      11.104  11.678  -4.069  1.00  0.00           H  
ATOM   3298  HA  ILE A 211      10.292   8.785  -3.905  1.00  0.00           H  
ATOM   3299  HB  ILE A 211       9.224  11.144  -2.304  1.00  0.00           H  
ATOM   3300 1HG1 ILE A 211      11.482  10.595  -1.636  1.00  0.00           H  
ATOM   3301 2HG1 ILE A 211      10.339  10.090  -0.401  1.00  0.00           H  
ATOM   3302 1HG2 ILE A 211       8.034   9.415  -1.018  1.00  0.00           H  
ATOM   3303 2HG2 ILE A 211       7.522   9.409  -2.722  1.00  0.00           H  
ATOM   3304 3HG2 ILE A 211       8.645   8.164  -2.126  1.00  0.00           H  
ATOM   3305 1HD1 ILE A 211      12.074   8.418  -0.727  1.00  0.00           H  
ATOM   3306 2HD1 ILE A 211      10.485   7.770  -1.197  1.00  0.00           H  
ATOM   3307 3HD1 ILE A 211      11.644   8.281  -2.447  1.00  0.00           H  
ATOM   3308  N   ILE A 212       8.475  11.369  -4.990  1.00  0.00           N  
ATOM   3309  CA  ILE A 212       7.325  11.789  -5.850  1.00  0.00           C  
ATOM   3310  C   ILE A 212       7.489  11.301  -7.286  1.00  0.00           C  
ATOM   3311  O   ILE A 212       6.492  10.856  -7.840  1.00  0.00           O  
ATOM   3312  CB  ILE A 212       7.164  13.320  -5.860  1.00  0.00           C  
ATOM   3313  CG1 ILE A 212       6.690  13.816  -4.491  1.00  0.00           C  
ATOM   3314  CG2 ILE A 212       6.191  13.745  -6.949  1.00  0.00           C  
ATOM   3315  CD1 ILE A 212       6.795  15.314  -4.315  1.00  0.00           C  
ATOM   3316  H   ILE A 212       9.008  12.076  -4.501  1.00  0.00           H  
ATOM   3317  HA  ILE A 212       6.413  11.353  -5.444  1.00  0.00           H  
ATOM   3318  HB  ILE A 212       8.131  13.786  -6.047  1.00  0.00           H  
ATOM   3319 1HG1 ILE A 212       5.651  13.526  -4.338  1.00  0.00           H  
ATOM   3320 2HG1 ILE A 212       7.280  13.340  -3.707  1.00  0.00           H  
ATOM   3321 1HG2 ILE A 212       6.088  14.830  -6.942  1.00  0.00           H  
ATOM   3322 2HG2 ILE A 212       6.568  13.423  -7.919  1.00  0.00           H  
ATOM   3323 3HG2 ILE A 212       5.219  13.287  -6.767  1.00  0.00           H  
ATOM   3324 1HD1 ILE A 212       6.442  15.589  -3.320  1.00  0.00           H  
ATOM   3325 2HD1 ILE A 212       7.835  15.622  -4.428  1.00  0.00           H  
ATOM   3326 3HD1 ILE A 212       6.184  15.812  -5.066  1.00  0.00           H  
ATOM   3327  N   PRO A 213       8.669  11.341  -7.937  1.00  0.00           N  
ATOM   3328  CA  PRO A 213       8.773  10.853  -9.321  1.00  0.00           C  
ATOM   3329  C   PRO A 213       8.309   9.399  -9.485  1.00  0.00           C  
ATOM   3330  O   PRO A 213       8.073   9.000 -10.618  1.00  0.00           O  
ATOM   3331  CB  PRO A 213      10.271  10.993  -9.610  1.00  0.00           C  
ATOM   3332  CG  PRO A 213      10.711  12.110  -8.727  1.00  0.00           C  
ATOM   3333  CD  PRO A 213       9.941  11.905  -7.450  1.00  0.00           C  
ATOM   3334  HA  PRO A 213       8.178  11.503  -9.979  1.00  0.00           H  
ATOM   3335 1HB  PRO A 213      10.787  10.047  -9.390  1.00  0.00           H  
ATOM   3336 2HB  PRO A 213      10.430  11.205 -10.678  1.00  0.00           H  
ATOM   3337 1HG  PRO A 213      11.801  12.068  -8.576  1.00  0.00           H  
ATOM   3338 2HG  PRO A 213      10.494  13.079  -9.201  1.00  0.00           H  
ATOM   3339 1HD  PRO A 213      10.481  11.196  -6.805  1.00  0.00           H  
ATOM   3340 2HD  PRO A 213       9.810  12.871  -6.941  1.00  0.00           H  
ATOM   3341  N   HIS A 214       8.287   8.588  -8.435  1.00  0.00           N  
ATOM   3342  CA  HIS A 214       7.822   7.189  -8.497  1.00  0.00           C  
ATOM   3343  C   HIS A 214       6.298   7.089  -8.381  1.00  0.00           C  
ATOM   3344  O   HIS A 214       5.748   6.001  -8.589  1.00  0.00           O  
ATOM   3345  CB  HIS A 214       8.472   6.355  -7.389  1.00  0.00           C  
ATOM   3346  CG  HIS A 214       9.946   6.163  -7.566  1.00  0.00           C  
ATOM   3347  ND1 HIS A 214      10.484   5.482  -8.638  1.00  0.00           N  
ATOM   3348  CD2 HIS A 214      10.994   6.561  -6.808  1.00  0.00           C  
ATOM   3349  CE1 HIS A 214      11.801   5.471  -8.532  1.00  0.00           C  
ATOM   3350  NE2 HIS A 214      12.136   6.119  -7.431  1.00  0.00           N  
ATOM   3351  H   HIS A 214       8.607   8.962  -7.553  1.00  0.00           H  
ATOM   3352  HA  HIS A 214       8.102   6.755  -9.456  1.00  0.00           H  
ATOM   3353 1HB  HIS A 214       8.303   6.836  -6.425  1.00  0.00           H  
ATOM   3354 2HB  HIS A 214       8.002   5.372  -7.351  1.00  0.00           H  
ATOM   3355  HD2 HIS A 214      10.943   7.127  -5.878  1.00  0.00           H  
ATOM   3356  HE1 HIS A 214      12.494   5.007  -9.234  1.00  0.00           H  
ATOM   3357  HE2 HIS A 214      13.077   6.267  -7.096  1.00  0.00           H  
ATOM   3358  N   VAL A 215       5.648   8.131  -7.869  1.00  0.00           N  
ATOM   3359  CA  VAL A 215       4.194   8.151  -7.617  1.00  0.00           C  
ATOM   3360  C   VAL A 215       3.472   9.038  -8.621  1.00  0.00           C  
ATOM   3361  O   VAL A 215       2.366   8.660  -9.077  1.00  0.00           O  
ATOM   3362  CB  VAL A 215       3.897   8.658  -6.193  1.00  0.00           C  
ATOM   3363  CG1 VAL A 215       2.397   8.784  -5.975  1.00  0.00           C  
ATOM   3364  CG2 VAL A 215       4.514   7.717  -5.170  1.00  0.00           C  
ATOM   3365  H   VAL A 215       6.197   8.948  -7.644  1.00  0.00           H  
ATOM   3366  HA  VAL A 215       3.813   7.133  -7.710  1.00  0.00           H  
ATOM   3367  HB  VAL A 215       4.324   9.654  -6.076  1.00  0.00           H  
ATOM   3368 1HG1 VAL A 215       2.205   9.144  -4.964  1.00  0.00           H  
ATOM   3369 2HG1 VAL A 215       1.982   9.490  -6.695  1.00  0.00           H  
ATOM   3370 3HG1 VAL A 215       1.926   7.810  -6.108  1.00  0.00           H  
ATOM   3371 1HG2 VAL A 215       4.301   8.082  -4.165  1.00  0.00           H  
ATOM   3372 2HG2 VAL A 215       4.091   6.719  -5.291  1.00  0.00           H  
ATOM   3373 3HG2 VAL A 215       5.593   7.674  -5.319  1.00  0.00           H  
ATOM   3374  N   ALA A 216       4.000  10.200  -8.939  1.00  0.00           N  
ATOM   3375  CA  ALA A 216       3.376  11.200  -9.823  1.00  0.00           C  
ATOM   3376  C   ALA A 216       2.854  10.597 -11.129  1.00  0.00           C  
ATOM   3377  O   ALA A 216       1.805  11.093 -11.550  1.00  0.00           O  
ATOM   3378  CB  ALA A 216       4.322  12.326 -10.110  1.00  0.00           C  
ATOM   3379  H   ALA A 216       4.904  10.398  -8.534  1.00  0.00           H  
ATOM   3380  HA  ALA A 216       2.515  11.621  -9.304  1.00  0.00           H  
ATOM   3381 1HB  ALA A 216       3.838  13.050 -10.765  1.00  0.00           H  
ATOM   3382 2HB  ALA A 216       4.604  12.811  -9.176  1.00  0.00           H  
ATOM   3383 3HB  ALA A 216       5.214  11.935 -10.599  1.00  0.00           H  
ATOM   3384  N   PRO A 217       3.555   9.669 -11.827  1.00  0.00           N  
ATOM   3385  CA  PRO A 217       3.018   9.137 -13.080  1.00  0.00           C  
ATOM   3386  C   PRO A 217       1.665   8.468 -12.868  1.00  0.00           C  
ATOM   3387  O   PRO A 217       0.962   8.253 -13.845  1.00  0.00           O  
ATOM   3388  CB  PRO A 217       4.085   8.124 -13.510  1.00  0.00           C  
ATOM   3389  CG  PRO A 217       5.326   8.591 -12.830  1.00  0.00           C  
ATOM   3390  CD  PRO A 217       4.856   9.082 -11.487  1.00  0.00           C  
ATOM   3391  HA  PRO A 217       2.932   9.954 -13.812  1.00  0.00           H  
ATOM   3392 1HB  PRO A 217       3.786   7.111 -13.204  1.00  0.00           H  
ATOM   3393 2HB  PRO A 217       4.175   8.117 -14.605  1.00  0.00           H  
ATOM   3394 1HG  PRO A 217       6.049   7.766 -12.750  1.00  0.00           H  
ATOM   3395 2HG  PRO A 217       5.811   9.381 -13.423  1.00  0.00           H  
ATOM   3396 1HD  PRO A 217       4.766   8.231 -10.796  1.00  0.00           H  
ATOM   3397 2HD  PRO A 217       5.568   9.824 -11.097  1.00  0.00           H  
ATOM   3398  N   THR A 218       1.324   8.093 -11.646  1.00  0.00           N  
ATOM   3399  CA  THR A 218       0.098   7.300 -11.355  1.00  0.00           C  
ATOM   3400  C   THR A 218      -0.921   8.081 -10.531  1.00  0.00           C  
ATOM   3401  O   THR A 218      -2.137   7.780 -10.639  1.00  0.00           O  
ATOM   3402  CB  THR A 218       0.444   5.996 -10.613  1.00  0.00           C  
ATOM   3403  OG1 THR A 218       1.091   6.306  -9.372  1.00  0.00           O  
ATOM   3404  CG2 THR A 218       1.364   5.128 -11.458  1.00  0.00           C  
ATOM   3405  H   THR A 218       1.929   8.361 -10.883  1.00  0.00           H  
ATOM   3406  HA  THR A 218      -0.378   7.040 -12.301  1.00  0.00           H  
ATOM   3407  HB  THR A 218      -0.472   5.444 -10.401  1.00  0.00           H  
ATOM   3408  HG1 THR A 218       1.367   7.226  -9.377  1.00  0.00           H  
ATOM   3409 1HG2 THR A 218       1.597   4.211 -10.918  1.00  0.00           H  
ATOM   3410 2HG2 THR A 218       0.870   4.881 -12.397  1.00  0.00           H  
ATOM   3411 3HG2 THR A 218       2.286   5.671 -11.665  1.00  0.00           H  
ATOM   3412  N   HIS A 219      -0.491   9.004  -9.662  1.00  0.00           N  
ATOM   3413  CA  HIS A 219      -1.369   9.720  -8.725  1.00  0.00           C  
ATOM   3414  C   HIS A 219      -0.966  11.176  -8.627  1.00  0.00           C  
ATOM   3415  O   HIS A 219       0.246  11.480  -8.721  1.00  0.00           O  
ATOM   3416  CB  HIS A 219      -1.330   9.082  -7.333  1.00  0.00           C  
ATOM   3417  CG  HIS A 219      -1.730   7.639  -7.321  1.00  0.00           C  
ATOM   3418  ND1 HIS A 219      -3.044   7.231  -7.416  1.00  0.00           N  
ATOM   3419  CD2 HIS A 219      -0.991   6.509  -7.224  1.00  0.00           C  
ATOM   3420  CE1 HIS A 219      -3.095   5.910  -7.379  1.00  0.00           C  
ATOM   3421  NE2 HIS A 219      -1.863   5.449  -7.263  1.00  0.00           N  
ATOM   3422  H   HIS A 219       0.499   9.209  -9.664  1.00  0.00           H  
ATOM   3423  HA  HIS A 219      -2.397   9.674  -9.084  1.00  0.00           H  
ATOM   3424 1HB  HIS A 219      -0.322   9.160  -6.925  1.00  0.00           H  
ATOM   3425 2HB  HIS A 219      -1.997   9.626  -6.665  1.00  0.00           H  
ATOM   3426  HD1 HIS A 219      -3.836   7.820  -7.575  1.00  0.00           H  
ATOM   3427  HD2 HIS A 219       0.081   6.331  -7.129  1.00  0.00           H  
ATOM   3428  HE1 HIS A 219      -4.050   5.390  -7.442  1.00  0.00           H  
ATOM   3429  N   ARG A 220      -1.910  12.060  -8.431  1.00  0.00           N  
ATOM   3430  CA  ARG A 220      -1.609  13.470  -8.100  1.00  0.00           C  
ATOM   3431  C   ARG A 220      -0.840  13.519  -6.781  1.00  0.00           C  
ATOM   3432  O   ARG A 220      -1.310  12.901  -5.808  1.00  0.00           O  
ATOM   3433  CB  ARG A 220      -2.879  14.298  -7.980  1.00  0.00           C  
ATOM   3434  CG  ARG A 220      -2.657  15.795  -7.843  1.00  0.00           C  
ATOM   3435  CD  ARG A 220      -3.941  16.532  -7.725  1.00  0.00           C  
ATOM   3436  NE  ARG A 220      -3.748  17.972  -7.790  1.00  0.00           N  
ATOM   3437  CZ  ARG A 220      -4.702  18.885  -7.524  1.00  0.00           C  
ATOM   3438  NH1 ARG A 220      -5.908  18.493  -7.179  1.00  0.00           N  
ATOM   3439  NH2 ARG A 220      -4.425  20.174  -7.612  1.00  0.00           N  
ATOM   3440  H   ARG A 220      -2.874  11.768  -8.510  1.00  0.00           H  
ATOM   3441  HA  ARG A 220      -1.002  13.892  -8.901  1.00  0.00           H  
ATOM   3442 1HB  ARG A 220      -3.501  14.136  -8.861  1.00  0.00           H  
ATOM   3443 2HB  ARG A 220      -3.449  13.967  -7.112  1.00  0.00           H  
ATOM   3444 1HG  ARG A 220      -2.064  15.994  -6.950  1.00  0.00           H  
ATOM   3445 2HG  ARG A 220      -2.128  16.167  -8.721  1.00  0.00           H  
ATOM   3446 1HD  ARG A 220      -4.604  16.241  -8.539  1.00  0.00           H  
ATOM   3447 2HD  ARG A 220      -4.411  16.295  -6.771  1.00  0.00           H  
ATOM   3448  HE  ARG A 220      -2.832  18.312  -8.054  1.00  0.00           H  
ATOM   3449 1HH1 ARG A 220      -6.119  17.507  -7.112  1.00  0.00           H  
ATOM   3450 2HH1 ARG A 220      -6.624  19.177  -6.979  1.00  0.00           H  
ATOM   3451 1HH2 ARG A 220      -3.498  20.476  -7.879  1.00  0.00           H  
ATOM   3452 2HH2 ARG A 220      -5.140  20.859  -7.413  1.00  0.00           H  
ATOM   3453  N   CYS A 221       0.252  14.268  -6.765  1.00  0.00           N  
ATOM   3454  CA  CYS A 221       1.154  14.401  -5.613  1.00  0.00           C  
ATOM   3455  C   CYS A 221       1.151  15.852  -5.168  1.00  0.00           C  
ATOM   3456  O   CYS A 221       1.466  16.736  -5.977  1.00  0.00           O  
ATOM   3457  CB  CYS A 221       2.579  13.970  -5.960  1.00  0.00           C  
ATOM   3458  SG  CYS A 221       2.728  12.233  -6.443  1.00  0.00           S  
ATOM   3459  H   CYS A 221       0.462  14.774  -7.614  1.00  0.00           H  
ATOM   3460  HA  CYS A 221       0.790  13.755  -4.813  1.00  0.00           H  
ATOM   3461 1HB  CYS A 221       2.954  14.581  -6.781  1.00  0.00           H  
ATOM   3462 2HB  CYS A 221       3.229  14.138  -5.102  1.00  0.00           H  
ATOM   3463  HG  CYS A 221       1.831  12.284  -7.423  1.00  0.00           H  
ATOM   3464  N   ILE A 222       0.789  16.093  -3.894  1.00  0.00           N  
ATOM   3465  CA  ILE A 222       0.778  17.429  -3.263  1.00  0.00           C  
ATOM   3466  C   ILE A 222       1.867  17.386  -2.200  1.00  0.00           C  
ATOM   3467  O   ILE A 222       1.832  16.458  -1.398  1.00  0.00           O  
ATOM   3468  CB  ILE A 222      -0.582  17.779  -2.633  1.00  0.00           C  
ATOM   3469  CG1 ILE A 222      -1.696  17.683  -3.679  1.00  0.00           C  
ATOM   3470  CG2 ILE A 222      -0.542  19.171  -2.020  1.00  0.00           C  
ATOM   3471  CD1 ILE A 222      -1.543  18.657  -4.824  1.00  0.00           C  
ATOM   3472  H   ILE A 222       0.508  15.290  -3.349  1.00  0.00           H  
ATOM   3473  HA  ILE A 222       0.987  18.174  -4.029  1.00  0.00           H  
ATOM   3474  HB  ILE A 222      -0.819  17.056  -1.853  1.00  0.00           H  
ATOM   3475 1HG1 ILE A 222      -1.722  16.674  -4.090  1.00  0.00           H  
ATOM   3476 2HG1 ILE A 222      -2.659  17.866  -3.203  1.00  0.00           H  
ATOM   3477 1HG2 ILE A 222      -1.511  19.403  -1.580  1.00  0.00           H  
ATOM   3478 2HG2 ILE A 222       0.225  19.206  -1.248  1.00  0.00           H  
ATOM   3479 3HG2 ILE A 222      -0.310  19.902  -2.794  1.00  0.00           H  
ATOM   3480 1HD1 ILE A 222      -2.370  18.529  -5.524  1.00  0.00           H  
ATOM   3481 2HD1 ILE A 222      -1.550  19.677  -4.438  1.00  0.00           H  
ATOM   3482 3HD1 ILE A 222      -0.602  18.470  -5.339  1.00  0.00           H  
ATOM   3483  N   ALA A 223       2.803  18.316  -2.228  1.00  0.00           N  
ATOM   3484  CA  ALA A 223       3.907  18.282  -1.237  1.00  0.00           C  
ATOM   3485  C   ALA A 223       4.189  19.708  -0.778  1.00  0.00           C  
ATOM   3486  O   ALA A 223       4.970  20.413  -1.405  1.00  0.00           O  
ATOM   3487  CB  ALA A 223       5.139  17.617  -1.822  1.00  0.00           C  
ATOM   3488  H   ALA A 223       2.783  19.057  -2.916  1.00  0.00           H  
ATOM   3489  HA  ALA A 223       3.581  17.681  -0.388  1.00  0.00           H  
ATOM   3490 1HB  ALA A 223       5.934  17.603  -1.076  1.00  0.00           H  
ATOM   3491 2HB  ALA A 223       4.897  16.595  -2.114  1.00  0.00           H  
ATOM   3492 3HB  ALA A 223       5.472  18.174  -2.696  1.00  0.00           H  
ATOM   3493  N   PRO A 224       3.493  20.162   0.281  1.00  0.00           N  
ATOM   3494  CA  PRO A 224       3.672  21.522   0.768  1.00  0.00           C  
ATOM   3495  C   PRO A 224       4.973  21.663   1.545  1.00  0.00           C  
ATOM   3496  O   PRO A 224       5.451  20.717   2.149  1.00  0.00           O  
ATOM   3497  CB  PRO A 224       2.450  21.727   1.670  1.00  0.00           C  
ATOM   3498  CG  PRO A 224       2.167  20.369   2.216  1.00  0.00           C  
ATOM   3499  CD  PRO A 224       2.460  19.436   1.072  1.00  0.00           C  
ATOM   3500  HA  PRO A 224       3.655  22.217  -0.084  1.00  0.00           H  
ATOM   3501 1HB  PRO A 224       2.682  22.462   2.455  1.00  0.00           H  
ATOM   3502 2HB  PRO A 224       1.615  22.134   1.083  1.00  0.00           H  
ATOM   3503 1HG  PRO A 224       2.799  20.173   3.095  1.00  0.00           H  
ATOM   3504 2HG  PRO A 224       1.123  20.307   2.556  1.00  0.00           H  
ATOM   3505 1HD  PRO A 224       2.850  18.485   1.463  1.00  0.00           H  
ATOM   3506 2HD  PRO A 224       1.542  19.269   0.489  1.00  0.00           H  
ATOM   3507  N   ASP A 225       5.435  22.884   1.603  1.00  0.00           N  
ATOM   3508  CA  ASP A 225       6.451  23.339   2.572  1.00  0.00           C  
ATOM   3509  C   ASP A 225       5.739  23.931   3.789  1.00  0.00           C  
ATOM   3510  O   ASP A 225       4.922  24.847   3.632  1.00  0.00           O  
ATOM   3511  CB  ASP A 225       7.387  24.379   1.953  1.00  0.00           C  
ATOM   3512  CG  ASP A 225       8.322  23.787   0.907  1.00  0.00           C  
ATOM   3513  OD1 ASP A 225       8.384  22.585   0.807  1.00  0.00           O  
ATOM   3514  OD2 ASP A 225       8.965  24.542   0.218  1.00  0.00           O  
ATOM   3515  H   ASP A 225       5.062  23.544   0.935  1.00  0.00           H  
ATOM   3516  HA  ASP A 225       7.050  22.480   2.875  1.00  0.00           H  
ATOM   3517 1HB  ASP A 225       6.797  25.169   1.487  1.00  0.00           H  
ATOM   3518 2HB  ASP A 225       7.988  24.840   2.737  1.00  0.00           H  
ATOM   3519  N   LEU A 226       5.966  23.375   4.955  1.00  0.00           N  
ATOM   3520  CA  LEU A 226       5.266  23.852   6.185  1.00  0.00           C  
ATOM   3521  C   LEU A 226       5.517  25.360   6.339  1.00  0.00           C  
ATOM   3522  O   LEU A 226       6.597  25.857   5.998  1.00  0.00           O  
ATOM   3523  CB  LEU A 226       5.761  23.108   7.431  1.00  0.00           C  
ATOM   3524  CG  LEU A 226       5.354  21.632   7.529  1.00  0.00           C  
ATOM   3525  CD1 LEU A 226       5.977  21.014   8.774  1.00  0.00           C  
ATOM   3526  CD2 LEU A 226       3.837  21.524   7.566  1.00  0.00           C  
ATOM   3527  H   LEU A 226       6.623  22.611   5.028  1.00  0.00           H  
ATOM   3528  HA  LEU A 226       4.200  23.659   6.072  1.00  0.00           H  
ATOM   3529 1HB  LEU A 226       6.848  23.154   7.454  1.00  0.00           H  
ATOM   3530 2HB  LEU A 226       5.377  23.616   8.315  1.00  0.00           H  
ATOM   3531  HG  LEU A 226       5.736  21.091   6.662  1.00  0.00           H  
ATOM   3532 1HD1 LEU A 226       5.689  19.965   8.843  1.00  0.00           H  
ATOM   3533 2HD1 LEU A 226       7.063  21.088   8.712  1.00  0.00           H  
ATOM   3534 3HD1 LEU A 226       5.627  21.546   9.657  1.00  0.00           H  
ATOM   3535 1HD2 LEU A 226       3.548  20.475   7.634  1.00  0.00           H  
ATOM   3536 2HD2 LEU A 226       3.455  22.063   8.433  1.00  0.00           H  
ATOM   3537 3HD2 LEU A 226       3.419  21.956   6.656  1.00  0.00           H  
ATOM   3538  N   ILE A 227       4.512  26.041   6.885  1.00  0.00           N  
ATOM   3539  CA  ILE A 227       4.584  27.523   6.956  1.00  0.00           C  
ATOM   3540  C   ILE A 227       5.826  27.941   7.744  1.00  0.00           C  
ATOM   3541  O   ILE A 227       6.191  27.267   8.715  1.00  0.00           O  
ATOM   3542  CB  ILE A 227       3.329  28.122   7.618  1.00  0.00           C  
ATOM   3543  CG1 ILE A 227       3.235  29.622   7.326  1.00  0.00           C  
ATOM   3544  CG2 ILE A 227       3.347  27.869   9.118  1.00  0.00           C  
ATOM   3545  CD1 ILE A 227       2.882  29.943   5.892  1.00  0.00           C  
ATOM   3546  H   ILE A 227       3.698  25.570   7.253  1.00  0.00           H  
ATOM   3547  HA  ILE A 227       4.651  27.916   5.942  1.00  0.00           H  
ATOM   3548  HB  ILE A 227       2.438  27.661   7.192  1.00  0.00           H  
ATOM   3549 1HG1 ILE A 227       2.482  30.072   7.972  1.00  0.00           H  
ATOM   3550 2HG1 ILE A 227       4.189  30.098   7.557  1.00  0.00           H  
ATOM   3551 1HG2 ILE A 227       2.453  28.299   9.570  1.00  0.00           H  
ATOM   3552 2HG2 ILE A 227       3.368  26.796   9.305  1.00  0.00           H  
ATOM   3553 3HG2 ILE A 227       4.233  28.330   9.555  1.00  0.00           H  
ATOM   3554 1HD1 ILE A 227       2.835  31.025   5.763  1.00  0.00           H  
ATOM   3555 2HD1 ILE A 227       3.644  29.532   5.229  1.00  0.00           H  
ATOM   3556 3HD1 ILE A 227       1.914  29.507   5.649  1.00  0.00           H  
ATOM   3557  N   GLY A 228       6.577  28.913   7.243  1.00  0.00           N  
ATOM   3558  CA  GLY A 228       7.834  29.343   7.863  1.00  0.00           C  
ATOM   3559  C   GLY A 228       9.036  28.586   7.349  1.00  0.00           C  
ATOM   3560  O   GLY A 228      10.170  29.031   7.632  1.00  0.00           O  
ATOM   3561  H   GLY A 228       6.262  29.373   6.401  1.00  0.00           H  
ATOM   3562 1HA  GLY A 228       7.986  30.407   7.680  1.00  0.00           H  
ATOM   3563 2HA  GLY A 228       7.772  29.208   8.942  1.00  0.00           H  
ATOM   3564  N   MET A 229       8.852  27.522   6.572  1.00  0.00           N  
ATOM   3565  CA  MET A 229       9.976  26.698   6.086  1.00  0.00           C  
ATOM   3566  C   MET A 229      10.020  26.646   4.560  1.00  0.00           C  
ATOM   3567  O   MET A 229       9.019  26.959   3.879  1.00  0.00           O  
ATOM   3568  CB  MET A 229       9.882  25.284   6.656  1.00  0.00           C  
ATOM   3569  CG  MET A 229       9.909  25.216   8.176  1.00  0.00           C  
ATOM   3570  SD  MET A 229       9.735  23.532   8.800  1.00  0.00           S  
ATOM   3571  CE  MET A 229      11.387  22.898   8.529  1.00  0.00           C  
ATOM   3572  H   MET A 229       7.910  27.272   6.309  1.00  0.00           H  
ATOM   3573  HA  MET A 229      10.908  27.151   6.424  1.00  0.00           H  
ATOM   3574 1HB  MET A 229       8.959  24.816   6.317  1.00  0.00           H  
ATOM   3575 2HB  MET A 229      10.711  24.684   6.280  1.00  0.00           H  
ATOM   3576 1HG  MET A 229      10.851  25.623   8.542  1.00  0.00           H  
ATOM   3577 2HG  MET A 229       9.097  25.819   8.582  1.00  0.00           H  
ATOM   3578 1HE  MET A 229      11.439  21.862   8.866  1.00  0.00           H  
ATOM   3579 2HE  MET A 229      11.627  22.948   7.466  1.00  0.00           H  
ATOM   3580 3HE  MET A 229      12.104  23.498   9.091  1.00  0.00           H  
ATOM   3581  N   GLY A 230      11.167  26.273   4.006  1.00  0.00           N  
ATOM   3582  CA  GLY A 230      11.229  26.034   2.567  1.00  0.00           C  
ATOM   3583  C   GLY A 230      10.932  27.304   1.808  1.00  0.00           C  
ATOM   3584  O   GLY A 230      11.463  28.390   2.120  1.00  0.00           O  
ATOM   3585  H   GLY A 230      12.001  26.151   4.562  1.00  0.00           H  
ATOM   3586 1HA  GLY A 230      12.219  25.663   2.302  1.00  0.00           H  
ATOM   3587 2HA  GLY A 230      10.512  25.260   2.296  1.00  0.00           H  
ATOM   3588  N   LYS A 231      10.064  27.181   0.822  1.00  0.00           N  
ATOM   3589  CA  LYS A 231       9.705  28.283  -0.075  1.00  0.00           C  
ATOM   3590  C   LYS A 231       8.406  28.953   0.357  1.00  0.00           C  
ATOM   3591  O   LYS A 231       7.904  29.791  -0.407  1.00  0.00           O  
ATOM   3592  CB  LYS A 231       9.581  27.783  -1.515  1.00  0.00           C  
ATOM   3593  CG  LYS A 231      10.879  27.255  -2.112  1.00  0.00           C  
ATOM   3594  CD  LYS A 231      11.885  28.376  -2.325  1.00  0.00           C  
ATOM   3595  CE  LYS A 231      13.087  27.897  -3.127  1.00  0.00           C  
ATOM   3596  NZ  LYS A 231      14.048  28.999  -3.401  1.00  0.00           N  
ATOM   3597  H   LYS A 231       9.632  26.277   0.689  1.00  0.00           H  
ATOM   3598  HA  LYS A 231      10.495  29.033  -0.034  1.00  0.00           H  
ATOM   3599 1HB  LYS A 231       8.842  26.983  -1.560  1.00  0.00           H  
ATOM   3600 2HB  LYS A 231       9.225  28.593  -2.152  1.00  0.00           H  
ATOM   3601 1HG  LYS A 231      11.312  26.511  -1.442  1.00  0.00           H  
ATOM   3602 2HG  LYS A 231      10.671  26.778  -3.070  1.00  0.00           H  
ATOM   3603 1HD  LYS A 231      11.407  29.198  -2.859  1.00  0.00           H  
ATOM   3604 2HD  LYS A 231      12.229  28.744  -1.359  1.00  0.00           H  
ATOM   3605 1HE  LYS A 231      13.602  27.111  -2.576  1.00  0.00           H  
ATOM   3606 2HE  LYS A 231      12.749  27.482  -4.076  1.00  0.00           H  
ATOM   3607 1HZ  LYS A 231      14.828  28.641  -3.934  1.00  0.00           H  
ATOM   3608 2HZ  LYS A 231      13.585  29.726  -3.929  1.00  0.00           H  
ATOM   3609 3HZ  LYS A 231      14.383  29.379  -2.528  1.00  0.00           H  
ATOM   3610  N   SER A 232       7.863  28.637   1.526  1.00  0.00           N  
ATOM   3611  CA  SER A 232       6.591  29.233   2.008  1.00  0.00           C  
ATOM   3612  C   SER A 232       6.857  30.568   2.673  1.00  0.00           C  
ATOM   3613  O   SER A 232       7.990  30.855   3.110  1.00  0.00           O  
ATOM   3614  CB  SER A 232       5.848  28.259   2.897  1.00  0.00           C  
ATOM   3615  OG  SER A 232       5.381  27.144   2.132  1.00  0.00           O  
ATOM   3616  H   SER A 232       8.341  27.962   2.107  1.00  0.00           H  
ATOM   3617  HA  SER A 232       5.933  29.384   1.151  1.00  0.00           H  
ATOM   3618 1HB  SER A 232       6.508  27.916   3.693  1.00  0.00           H  
ATOM   3619 2HB  SER A 232       5.006  28.767   3.368  1.00  0.00           H  
ATOM   3620  HG  SER A 232       5.301  26.414   2.750  1.00  0.00           H  
ATOM   3621  N   ASP A 233       5.820  31.375   2.740  1.00  0.00           N  
ATOM   3622  CA  ASP A 233       5.877  32.633   3.507  1.00  0.00           C  
ATOM   3623  C   ASP A 233       6.219  32.393   4.972  1.00  0.00           C  
ATOM   3624  O   ASP A 233       5.996  31.288   5.528  1.00  0.00           O  
ATOM   3625  CB  ASP A 233       4.545  33.379   3.416  1.00  0.00           C  
ATOM   3626  CG  ASP A 233       4.405  34.185   2.131  1.00  0.00           C  
ATOM   3627  OD1 ASP A 233       5.406  34.464   1.515  1.00  0.00           O  
ATOM   3628  OD2 ASP A 233       3.297  34.514   1.779  1.00  0.00           O  
ATOM   3629  H   ASP A 233       4.966  31.131   2.259  1.00  0.00           H  
ATOM   3630  HA  ASP A 233       6.659  33.262   3.080  1.00  0.00           H  
ATOM   3631 1HB  ASP A 233       3.723  32.665   3.471  1.00  0.00           H  
ATOM   3632 2HB  ASP A 233       4.448  34.057   4.264  1.00  0.00           H  
ATOM   3633  N   LYS A 234       6.713  33.450   5.586  1.00  0.00           N  
ATOM   3634  CA  LYS A 234       7.338  33.373   6.919  1.00  0.00           C  
ATOM   3635  C   LYS A 234       6.632  34.319   7.867  1.00  0.00           C  
ATOM   3636  O   LYS A 234       7.166  35.392   8.175  1.00  0.00           O  
ATOM   3637  CB  LYS A 234       8.829  33.709   6.854  1.00  0.00           C  
ATOM   3638  CG  LYS A 234       9.656  32.741   6.019  1.00  0.00           C  
ATOM   3639  CD  LYS A 234      11.070  33.262   5.807  1.00  0.00           C  
ATOM   3640  CE  LYS A 234      11.907  32.282   4.999  1.00  0.00           C  
ATOM   3641  NZ  LYS A 234      13.215  32.866   4.596  1.00  0.00           N  
ATOM   3642  H   LYS A 234       6.658  34.344   5.119  1.00  0.00           H  
ATOM   3643  HA  LYS A 234       7.234  32.353   7.292  1.00  0.00           H  
ATOM   3644 1HB  LYS A 234       8.959  34.707   6.437  1.00  0.00           H  
ATOM   3645 2HB  LYS A 234       9.244  33.719   7.863  1.00  0.00           H  
ATOM   3646 1HG  LYS A 234       9.706  31.775   6.523  1.00  0.00           H  
ATOM   3647 2HG  LYS A 234       9.181  32.600   5.048  1.00  0.00           H  
ATOM   3648 1HD  LYS A 234      11.031  34.216   5.278  1.00  0.00           H  
ATOM   3649 2HD  LYS A 234      11.547  33.422   6.773  1.00  0.00           H  
ATOM   3650 1HE  LYS A 234      12.090  31.386   5.591  1.00  0.00           H  
ATOM   3651 2HE  LYS A 234      11.362  31.991   4.101  1.00  0.00           H  
ATOM   3652 1HZ  LYS A 234      13.738  32.186   4.063  1.00  0.00           H  
ATOM   3653 2HZ  LYS A 234      13.056  33.688   4.030  1.00  0.00           H  
ATOM   3654 3HZ  LYS A 234      13.738  33.122   5.421  1.00  0.00           H  
ATOM   3655  N   PRO A 235       5.414  33.979   8.289  1.00  0.00           N  
ATOM   3656  CA  PRO A 235       4.712  34.835   9.238  1.00  0.00           C  
ATOM   3657  C   PRO A 235       5.327  34.804  10.641  1.00  0.00           C  
ATOM   3658  O   PRO A 235       6.119  33.963  11.034  1.00  0.00           O  
ATOM   3659  CB  PRO A 235       3.300  34.242   9.233  1.00  0.00           C  
ATOM   3660  CG  PRO A 235       3.510  32.800   8.919  1.00  0.00           C  
ATOM   3661  CD  PRO A 235       4.640  32.794   7.924  1.00  0.00           C  
ATOM   3662  HA  PRO A 235       4.711  35.869   8.860  1.00  0.00           H  
ATOM   3663 1HB  PRO A 235       2.822  34.400  10.211  1.00  0.00           H  
ATOM   3664 2HB  PRO A 235       2.678  34.755   8.485  1.00  0.00           H  
ATOM   3665 1HG  PRO A 235       3.750  32.242   9.836  1.00  0.00           H  
ATOM   3666 2HG  PRO A 235       2.587  32.361   8.513  1.00  0.00           H  
ATOM   3667 1HD  PRO A 235       5.232  31.875   8.046  1.00  0.00           H  
ATOM   3668 2HD  PRO A 235       4.233  32.862   6.905  1.00  0.00           H  
ATOM   3669  N   ASP A 236       4.967  35.831  11.418  1.00  0.00           N  
ATOM   3670  CA  ASP A 236       5.519  35.969  12.774  1.00  0.00           C  
ATOM   3671  C   ASP A 236       4.749  35.023  13.682  1.00  0.00           C  
ATOM   3672  O   ASP A 236       3.885  35.507  14.436  1.00  0.00           O  
ATOM   3673  CB  ASP A 236       5.409  37.408  13.286  1.00  0.00           C  
ATOM   3674  CG  ASP A 236       6.160  37.630  14.592  1.00  0.00           C  
ATOM   3675  OD1 ASP A 236       7.011  36.833  14.909  1.00  0.00           O  
ATOM   3676  OD2 ASP A 236       5.876  38.595  15.260  1.00  0.00           O  
ATOM   3677  H   ASP A 236       4.312  36.521  11.080  1.00  0.00           H  
ATOM   3678  HA  ASP A 236       6.575  35.700  12.747  1.00  0.00           H  
ATOM   3679 1HB  ASP A 236       5.805  38.092  12.535  1.00  0.00           H  
ATOM   3680 2HB  ASP A 236       4.360  37.661  13.439  1.00  0.00           H  
ATOM   3681  N   LEU A 237       5.065  33.739  13.638  1.00  0.00           N  
ATOM   3682  CA  LEU A 237       4.434  32.695  14.469  1.00  0.00           C  
ATOM   3683  C   LEU A 237       5.456  32.218  15.488  1.00  0.00           C  
ATOM   3684  O   LEU A 237       6.678  32.325  15.236  1.00  0.00           O  
ATOM   3685  CB  LEU A 237       3.950  31.517  13.613  1.00  0.00           C  
ATOM   3686  CG  LEU A 237       2.973  31.872  12.484  1.00  0.00           C  
ATOM   3687  CD1 LEU A 237       2.714  30.638  11.631  1.00  0.00           C  
ATOM   3688  CD2 LEU A 237       1.680  32.406  13.081  1.00  0.00           C  
ATOM   3689  H   LEU A 237       5.791  33.476  12.986  1.00  0.00           H  
ATOM   3690  HA  LEU A 237       3.570  33.129  14.971  1.00  0.00           H  
ATOM   3691 1HB  LEU A 237       4.817  31.037  13.162  1.00  0.00           H  
ATOM   3692 2HB  LEU A 237       3.457  30.795  14.263  1.00  0.00           H  
ATOM   3693  HG  LEU A 237       3.419  32.633  11.843  1.00  0.00           H  
ATOM   3694 1HD1 LEU A 237       2.020  30.890  10.829  1.00  0.00           H  
ATOM   3695 2HD1 LEU A 237       3.652  30.289  11.201  1.00  0.00           H  
ATOM   3696 3HD1 LEU A 237       2.282  29.852  12.249  1.00  0.00           H  
ATOM   3697 1HD2 LEU A 237       0.986  32.659  12.279  1.00  0.00           H  
ATOM   3698 2HD2 LEU A 237       1.233  31.646  13.721  1.00  0.00           H  
ATOM   3699 3HD2 LEU A 237       1.893  33.298  13.672  1.00  0.00           H  
ATOM   3700  N   GLY A 238       4.978  31.580  16.565  1.00  0.00           N  
ATOM   3701  CA  GLY A 238       5.911  30.816  17.396  1.00  0.00           C  
ATOM   3702  C   GLY A 238       6.247  29.453  16.794  1.00  0.00           C  
ATOM   3703  O   GLY A 238       7.138  28.774  17.321  1.00  0.00           O  
ATOM   3704  H   GLY A 238       4.001  31.608  16.819  1.00  0.00           H  
ATOM   3705 1HA  GLY A 238       6.832  31.384  17.526  1.00  0.00           H  
ATOM   3706 2HA  GLY A 238       5.480  30.671  18.386  1.00  0.00           H  
ATOM   3707  N   TYR A 239       5.499  29.042  15.787  1.00  0.00           N  
ATOM   3708  CA  TYR A 239       5.757  27.770  15.070  1.00  0.00           C  
ATOM   3709  C   TYR A 239       5.529  26.594  16.017  1.00  0.00           C  
ATOM   3710  O   TYR A 239       6.172  25.552  16.001  1.00  0.00           O  
ATOM   3711  CB  TYR A 239       7.105  27.722  14.356  1.00  0.00           C  
ATOM   3712  CG  TYR A 239       7.202  28.821  13.327  1.00  0.00           C  
ATOM   3713  CD1 TYR A 239       6.510  28.724  12.133  1.00  0.00           C  
ATOM   3714  CD2 TYR A 239       7.973  29.969  13.512  1.00  0.00           C  
ATOM   3715  CE1 TYR A 239       6.557  29.733  11.180  1.00  0.00           C  
ATOM   3716  CE2 TYR A 239       8.011  31.000  12.585  1.00  0.00           C  
ATOM   3717  CZ  TYR A 239       7.318  30.860  11.394  1.00  0.00           C  
ATOM   3718  OH  TYR A 239       7.338  31.843  10.435  1.00  0.00           O  
ATOM   3719  H   TYR A 239       4.723  29.620  15.499  1.00  0.00           H  
ATOM   3720  HA  TYR A 239       5.057  27.693  14.238  1.00  0.00           H  
ATOM   3721 1HB  TYR A 239       7.909  27.827  15.085  1.00  0.00           H  
ATOM   3722 2HB  TYR A 239       7.227  26.753  13.872  1.00  0.00           H  
ATOM   3723  HD1 TYR A 239       5.909  27.840  11.922  1.00  0.00           H  
ATOM   3724  HD2 TYR A 239       8.577  30.080  14.412  1.00  0.00           H  
ATOM   3725  HE1 TYR A 239       6.002  29.629  10.248  1.00  0.00           H  
ATOM   3726  HE2 TYR A 239       8.581  31.904  12.799  1.00  0.00           H  
ATOM   3727  HH  TYR A 239       7.237  32.700  10.855  1.00  0.00           H  
ATOM   3728  N   PHE A 240       4.460  26.691  16.788  1.00  0.00           N  
ATOM   3729  CA  PHE A 240       4.041  25.615  17.692  1.00  0.00           C  
ATOM   3730  C   PHE A 240       3.354  24.533  16.861  1.00  0.00           C  
ATOM   3731  O   PHE A 240       2.907  24.770  15.730  1.00  0.00           O  
ATOM   3732  CB  PHE A 240       3.095  26.134  18.777  1.00  0.00           C  
ATOM   3733  CG  PHE A 240       3.757  27.040  19.776  1.00  0.00           C  
ATOM   3734  CD1 PHE A 240       3.758  28.415  19.593  1.00  0.00           C  
ATOM   3735  CD2 PHE A 240       4.381  26.520  20.899  1.00  0.00           C  
ATOM   3736  CE1 PHE A 240       4.367  29.249  20.511  1.00  0.00           C  
ATOM   3737  CE2 PHE A 240       4.989  27.351  21.820  1.00  0.00           C  
ATOM   3738  CZ  PHE A 240       4.983  28.717  21.624  1.00  0.00           C  
ATOM   3739  H   PHE A 240       3.914  27.541  16.749  1.00  0.00           H  
ATOM   3740  HA  PHE A 240       4.928  25.208  18.180  1.00  0.00           H  
ATOM   3741 1HB  PHE A 240       2.276  26.682  18.312  1.00  0.00           H  
ATOM   3742 2HB  PHE A 240       2.662  25.292  19.315  1.00  0.00           H  
ATOM   3743  HD1 PHE A 240       3.271  28.835  18.713  1.00  0.00           H  
ATOM   3744  HD2 PHE A 240       4.386  25.440  21.053  1.00  0.00           H  
ATOM   3745  HE1 PHE A 240       4.361  30.328  20.355  1.00  0.00           H  
ATOM   3746  HE2 PHE A 240       5.475  26.929  22.699  1.00  0.00           H  
ATOM   3747  HZ  PHE A 240       5.464  29.374  22.348  1.00  0.00           H  
ATOM   3748  N   PHE A 241       3.204  23.366  17.472  1.00  0.00           N  
ATOM   3749  CA  PHE A 241       2.405  22.283  16.850  1.00  0.00           C  
ATOM   3750  C   PHE A 241       1.058  22.830  16.382  1.00  0.00           C  
ATOM   3751  O   PHE A 241       0.678  22.665  15.249  1.00  0.00           O  
ATOM   3752  CB  PHE A 241       2.179  21.132  17.832  1.00  0.00           C  
ATOM   3753  CG  PHE A 241       1.267  20.059  17.308  1.00  0.00           C  
ATOM   3754  CD1 PHE A 241       1.742  19.089  16.438  1.00  0.00           C  
ATOM   3755  CD2 PHE A 241      -0.067  20.018  17.684  1.00  0.00           C  
ATOM   3756  CE1 PHE A 241       0.904  18.102  15.956  1.00  0.00           C  
ATOM   3757  CE2 PHE A 241      -0.906  19.031  17.204  1.00  0.00           C  
ATOM   3758  CZ  PHE A 241      -0.420  18.072  16.339  1.00  0.00           C  
ATOM   3759  H   PHE A 241       3.637  23.205  18.370  1.00  0.00           H  
ATOM   3760  HA  PHE A 241       2.954  21.898  15.990  1.00  0.00           H  
ATOM   3761 1HB  PHE A 241       3.135  20.674  18.081  1.00  0.00           H  
ATOM   3762 2HB  PHE A 241       1.752  21.521  18.755  1.00  0.00           H  
ATOM   3763  HD1 PHE A 241       2.790  19.112  16.136  1.00  0.00           H  
ATOM   3764  HD2 PHE A 241      -0.451  20.776  18.367  1.00  0.00           H  
ATOM   3765  HE1 PHE A 241       1.291  17.346  15.273  1.00  0.00           H  
ATOM   3766  HE2 PHE A 241      -1.953  19.010  17.508  1.00  0.00           H  
ATOM   3767  HZ  PHE A 241      -1.081  17.295  15.958  1.00  0.00           H  
ATOM   3768  N   ASP A 242       0.329  23.520  17.255  1.00  0.00           N  
ATOM   3769  CA  ASP A 242      -0.995  24.049  16.857  1.00  0.00           C  
ATOM   3770  C   ASP A 242      -0.879  25.018  15.651  1.00  0.00           C  
ATOM   3771  O   ASP A 242      -1.783  25.109  14.835  1.00  0.00           O  
ATOM   3772  CB  ASP A 242      -1.658  24.768  18.035  1.00  0.00           C  
ATOM   3773  CG  ASP A 242      -2.124  23.813  19.126  1.00  0.00           C  
ATOM   3774  OD1 ASP A 242      -2.178  22.633  18.872  1.00  0.00           O  
ATOM   3775  OD2 ASP A 242      -2.420  24.272  20.203  1.00  0.00           O  
ATOM   3776  H   ASP A 242       0.666  23.689  18.192  1.00  0.00           H  
ATOM   3777  HA  ASP A 242      -1.627  23.212  16.558  1.00  0.00           H  
ATOM   3778 1HB  ASP A 242      -0.955  25.479  18.470  1.00  0.00           H  
ATOM   3779 2HB  ASP A 242      -2.518  25.335  17.678  1.00  0.00           H  
ATOM   3780  N   ASP A 243       0.185  25.818  15.593  1.00  0.00           N  
ATOM   3781  CA  ASP A 243       0.361  26.787  14.490  1.00  0.00           C  
ATOM   3782  C   ASP A 243       0.448  26.021  13.176  1.00  0.00           C  
ATOM   3783  O   ASP A 243      -0.137  26.419  12.180  1.00  0.00           O  
ATOM   3784  CB  ASP A 243       1.619  27.637  14.686  1.00  0.00           C  
ATOM   3785  CG  ASP A 243       1.483  28.645  15.819  1.00  0.00           C  
ATOM   3786  OD1 ASP A 243       0.375  29.015  16.129  1.00  0.00           O  
ATOM   3787  OD2 ASP A 243       2.487  29.035  16.364  1.00  0.00           O  
ATOM   3788  H   ASP A 243       0.888  25.763  16.317  1.00  0.00           H  
ATOM   3789  HA  ASP A 243      -0.501  27.454  14.475  1.00  0.00           H  
ATOM   3790 1HB  ASP A 243       2.468  26.987  14.897  1.00  0.00           H  
ATOM   3791 2HB  ASP A 243       1.841  28.176  13.764  1.00  0.00           H  
ATOM   3792  N   HIS A 244       1.188  24.933  13.174  1.00  0.00           N  
ATOM   3793  CA  HIS A 244       1.361  24.173  11.927  1.00  0.00           C  
ATOM   3794  C   HIS A 244       0.068  23.457  11.556  1.00  0.00           C  
ATOM   3795  O   HIS A 244      -0.230  23.337  10.350  1.00  0.00           O  
ATOM   3796  CB  HIS A 244       2.497  23.154  12.056  1.00  0.00           C  
ATOM   3797  CG  HIS A 244       3.863  23.766  12.012  1.00  0.00           C  
ATOM   3798  ND1 HIS A 244       4.371  24.370  10.881  1.00  0.00           N  
ATOM   3799  CD2 HIS A 244       4.826  23.868  12.958  1.00  0.00           C  
ATOM   3800  CE1 HIS A 244       5.589  24.817  11.135  1.00  0.00           C  
ATOM   3801  NE2 HIS A 244       5.888  24.525  12.387  1.00  0.00           N  
ATOM   3802  H   HIS A 244       1.641  24.606  14.016  1.00  0.00           H  
ATOM   3803  HA  HIS A 244       1.616  24.856  11.117  1.00  0.00           H  
ATOM   3804 1HB  HIS A 244       2.396  22.613  12.998  1.00  0.00           H  
ATOM   3805 2HB  HIS A 244       2.425  22.424  11.251  1.00  0.00           H  
ATOM   3806  HD2 HIS A 244       4.769  23.497  13.982  1.00  0.00           H  
ATOM   3807  HE1 HIS A 244       6.236  25.339  10.430  1.00  0.00           H  
ATOM   3808  HE2 HIS A 244       6.755  24.746  12.855  1.00  0.00           H  
ATOM   3809  N   VAL A 245      -0.671  22.946  12.533  1.00  0.00           N  
ATOM   3810  CA  VAL A 245      -1.946  22.240  12.275  1.00  0.00           C  
ATOM   3811  C   VAL A 245      -2.929  23.221  11.681  1.00  0.00           C  
ATOM   3812  O   VAL A 245      -3.656  22.887  10.750  1.00  0.00           O  
ATOM   3813  CB  VAL A 245      -2.533  21.644  13.569  1.00  0.00           C  
ATOM   3814  CG1 VAL A 245      -3.947  21.137  13.328  1.00  0.00           C  
ATOM   3815  CG2 VAL A 245      -1.637  20.525  14.076  1.00  0.00           C  
ATOM   3816  H   VAL A 245      -0.348  23.046  13.484  1.00  0.00           H  
ATOM   3817  HA  VAL A 245      -1.755  21.421  11.581  1.00  0.00           H  
ATOM   3818  HB  VAL A 245      -2.597  22.429  14.323  1.00  0.00           H  
ATOM   3819 1HG1 VAL A 245      -4.347  20.720  14.253  1.00  0.00           H  
ATOM   3820 2HG1 VAL A 245      -4.579  21.962  13.000  1.00  0.00           H  
ATOM   3821 3HG1 VAL A 245      -3.930  20.364  12.560  1.00  0.00           H  
ATOM   3822 1HG2 VAL A 245      -2.058  20.109  14.992  1.00  0.00           H  
ATOM   3823 2HG2 VAL A 245      -1.569  19.742  13.320  1.00  0.00           H  
ATOM   3824 3HG2 VAL A 245      -0.642  20.920  14.281  1.00  0.00           H  
ATOM   3825  N   ARG A 246      -3.039  24.411  12.272  1.00  0.00           N  
ATOM   3826  CA  ARG A 246      -3.999  25.408  11.790  1.00  0.00           C  
ATOM   3827  C   ARG A 246      -3.761  25.733  10.323  1.00  0.00           C  
ATOM   3828  O   ARG A 246      -4.735  25.827   9.523  1.00  0.00           O  
ATOM   3829  CB  ARG A 246      -3.905  26.687  12.609  1.00  0.00           C  
ATOM   3830  CG  ARG A 246      -4.463  26.586  14.019  1.00  0.00           C  
ATOM   3831  CD  ARG A 246      -4.070  27.753  14.850  1.00  0.00           C  
ATOM   3832  NE  ARG A 246      -4.581  27.648  16.208  1.00  0.00           N  
ATOM   3833  CZ  ARG A 246      -4.087  28.323  17.265  1.00  0.00           C  
ATOM   3834  NH1 ARG A 246      -3.074  29.145  17.105  1.00  0.00           N  
ATOM   3835  NH2 ARG A 246      -4.623  28.158  18.462  1.00  0.00           N  
ATOM   3836  H   ARG A 246      -2.455  24.634  13.066  1.00  0.00           H  
ATOM   3837  HA  ARG A 246      -5.004  25.000  11.899  1.00  0.00           H  
ATOM   3838 1HB  ARG A 246      -2.862  26.992  12.688  1.00  0.00           H  
ATOM   3839 2HB  ARG A 246      -4.441  27.486  12.097  1.00  0.00           H  
ATOM   3840 1HG  ARG A 246      -5.552  26.547  13.977  1.00  0.00           H  
ATOM   3841 2HG  ARG A 246      -4.085  25.682  14.497  1.00  0.00           H  
ATOM   3842 1HD  ARG A 246      -2.984  27.816  14.898  1.00  0.00           H  
ATOM   3843 2HD  ARG A 246      -4.467  28.666  14.407  1.00  0.00           H  
ATOM   3844  HE  ARG A 246      -5.361  27.025  16.370  1.00  0.00           H  
ATOM   3845 1HH1 ARG A 246      -2.665  29.271  16.190  1.00  0.00           H  
ATOM   3846 2HH1 ARG A 246      -2.704  29.650  17.897  1.00  0.00           H  
ATOM   3847 1HH2 ARG A 246      -5.402  27.526  18.585  1.00  0.00           H  
ATOM   3848 2HH2 ARG A 246      -4.253  28.664  19.253  1.00  0.00           H  
ATOM   3849  N   PHE A 247      -2.499  25.950   9.955  1.00  0.00           N  
ATOM   3850  CA  PHE A 247      -2.162  26.221   8.548  1.00  0.00           C  
ATOM   3851  C   PHE A 247      -2.344  24.961   7.693  1.00  0.00           C  
ATOM   3852  O   PHE A 247      -2.833  25.029   6.575  1.00  0.00           O  
ATOM   3853  CB  PHE A 247      -0.722  26.724   8.426  1.00  0.00           C  
ATOM   3854  CG  PHE A 247      -0.577  28.203   8.642  1.00  0.00           C  
ATOM   3855  CD1 PHE A 247      -0.530  28.730   9.924  1.00  0.00           C  
ATOM   3856  CD2 PHE A 247      -0.487  29.071   7.564  1.00  0.00           C  
ATOM   3857  CE1 PHE A 247      -0.397  30.091  10.124  1.00  0.00           C  
ATOM   3858  CE2 PHE A 247      -0.352  30.432   7.761  1.00  0.00           C  
ATOM   3859  CZ  PHE A 247      -0.307  30.942   9.044  1.00  0.00           C  
ATOM   3860  H   PHE A 247      -1.759  25.929  10.643  1.00  0.00           H  
ATOM   3861  HA  PHE A 247      -2.834  26.995   8.175  1.00  0.00           H  
ATOM   3862 1HB  PHE A 247      -0.095  26.211   9.153  1.00  0.00           H  
ATOM   3863 2HB  PHE A 247      -0.337  26.486   7.435  1.00  0.00           H  
ATOM   3864  HD1 PHE A 247      -0.600  28.057  10.779  1.00  0.00           H  
ATOM   3865  HD2 PHE A 247      -0.523  28.668   6.552  1.00  0.00           H  
ATOM   3866  HE1 PHE A 247      -0.361  30.491  11.137  1.00  0.00           H  
ATOM   3867  HE2 PHE A 247      -0.282  31.103   6.906  1.00  0.00           H  
ATOM   3868  HZ  PHE A 247      -0.203  32.015   9.200  1.00  0.00           H  
ATOM   3869  N   MET A 248      -1.950  23.798   8.190  1.00  0.00           N  
ATOM   3870  CA  MET A 248      -2.171  22.569   7.379  1.00  0.00           C  
ATOM   3871  C   MET A 248      -3.663  22.383   7.089  1.00  0.00           C  
ATOM   3872  O   MET A 248      -4.027  22.105   5.947  1.00  0.00           O  
ATOM   3873  CB  MET A 248      -1.612  21.341   8.095  1.00  0.00           C  
ATOM   3874  CG  MET A 248      -1.857  20.025   7.370  1.00  0.00           C  
ATOM   3875  SD  MET A 248      -1.508  18.587   8.403  1.00  0.00           S  
ATOM   3876  CE  MET A 248      -2.716  18.806   9.706  1.00  0.00           C  
ATOM   3877  H   MET A 248      -1.507  23.716   9.094  1.00  0.00           H  
ATOM   3878  HA  MET A 248      -1.648  22.683   6.430  1.00  0.00           H  
ATOM   3879 1HB  MET A 248      -0.537  21.454   8.227  1.00  0.00           H  
ATOM   3880 2HB  MET A 248      -2.058  21.264   9.088  1.00  0.00           H  
ATOM   3881 1HG  MET A 248      -2.897  19.974   7.049  1.00  0.00           H  
ATOM   3882 2HG  MET A 248      -1.224  19.974   6.485  1.00  0.00           H  
ATOM   3883 1HE  MET A 248      -2.626  17.992  10.426  1.00  0.00           H  
ATOM   3884 2HE  MET A 248      -2.541  19.758  10.209  1.00  0.00           H  
ATOM   3885 3HE  MET A 248      -3.719  18.801   9.278  1.00  0.00           H  
ATOM   3886  N   ASP A 249      -4.525  22.517   8.082  1.00  0.00           N  
ATOM   3887  CA  ASP A 249      -5.962  22.292   7.871  1.00  0.00           C  
ATOM   3888  C   ASP A 249      -6.392  23.218   6.718  1.00  0.00           C  
ATOM   3889  O   ASP A 249      -7.100  22.746   5.793  1.00  0.00           O  
ATOM   3890  CB  ASP A 249      -6.773  22.584   9.136  1.00  0.00           C  
ATOM   3891  CG  ASP A 249      -6.615  21.509  10.203  1.00  0.00           C  
ATOM   3892  OD1 ASP A 249      -6.010  20.502   9.918  1.00  0.00           O  
ATOM   3893  OD2 ASP A 249      -7.100  21.704  11.291  1.00  0.00           O  
ATOM   3894  H   ASP A 249      -4.199  22.777   9.002  1.00  0.00           H  
ATOM   3895  HA  ASP A 249      -6.114  21.245   7.607  1.00  0.00           H  
ATOM   3896 1HB  ASP A 249      -6.461  23.540   9.555  1.00  0.00           H  
ATOM   3897 2HB  ASP A 249      -7.830  22.668   8.880  1.00  0.00           H  
ATOM   3898  N   ALA A 250      -6.042  24.506   6.818  1.00  0.00           N  
ATOM   3899  CA  ALA A 250      -6.435  25.526   5.810  1.00  0.00           C  
ATOM   3900  C   ALA A 250      -5.865  25.143   4.444  1.00  0.00           C  
ATOM   3901  O   ALA A 250      -6.599  25.294   3.468  1.00  0.00           O  
ATOM   3902  CB  ALA A 250      -6.052  26.908   6.284  1.00  0.00           C  
ATOM   3903  H   ALA A 250      -5.490  24.791   7.615  1.00  0.00           H  
ATOM   3904  HA  ALA A 250      -7.523  25.540   5.749  1.00  0.00           H  
ATOM   3905 1HB  ALA A 250      -6.346  27.643   5.535  1.00  0.00           H  
ATOM   3906 2HB  ALA A 250      -6.561  27.124   7.224  1.00  0.00           H  
ATOM   3907 3HB  ALA A 250      -4.975  26.955   6.435  1.00  0.00           H  
ATOM   3908  N   PHE A 251      -4.629  24.664   4.370  1.00  0.00           N  
ATOM   3909  CA  PHE A 251      -3.996  24.223   3.124  1.00  0.00           C  
ATOM   3910  C   PHE A 251      -4.798  23.079   2.534  1.00  0.00           C  
ATOM   3911  O   PHE A 251      -5.129  23.091   1.361  1.00  0.00           O  
ATOM   3912  CB  PHE A 251      -2.552  23.779   3.363  1.00  0.00           C  
ATOM   3913  CG  PHE A 251      -1.889  23.191   2.150  1.00  0.00           C  
ATOM   3914  CD1 PHE A 251      -1.344  24.012   1.174  1.00  0.00           C  
ATOM   3915  CD2 PHE A 251      -1.810  21.817   1.982  1.00  0.00           C  
ATOM   3916  CE1 PHE A 251      -0.734  23.472   0.057  1.00  0.00           C  
ATOM   3917  CE2 PHE A 251      -1.200  21.275   0.868  1.00  0.00           C  
ATOM   3918  CZ  PHE A 251      -0.662  22.104  -0.096  1.00  0.00           C  
ATOM   3919  H   PHE A 251      -4.107  24.608   5.233  1.00  0.00           H  
ATOM   3920  HA  PHE A 251      -3.985  25.061   2.425  1.00  0.00           H  
ATOM   3921 1HB  PHE A 251      -1.959  24.631   3.695  1.00  0.00           H  
ATOM   3922 2HB  PHE A 251      -2.527  23.035   4.158  1.00  0.00           H  
ATOM   3923  HD1 PHE A 251      -1.400  25.094   1.296  1.00  0.00           H  
ATOM   3924  HD2 PHE A 251      -2.235  21.162   2.743  1.00  0.00           H  
ATOM   3925  HE1 PHE A 251      -0.310  24.128  -0.702  1.00  0.00           H  
ATOM   3926  HE2 PHE A 251      -1.144  20.193   0.748  1.00  0.00           H  
ATOM   3927  HZ  PHE A 251      -0.182  21.677  -0.976  1.00  0.00           H  
ATOM   3928  N   ILE A 252      -5.081  22.061   3.332  1.00  0.00           N  
ATOM   3929  CA  ILE A 252      -5.781  20.864   2.825  1.00  0.00           C  
ATOM   3930  C   ILE A 252      -7.144  21.272   2.276  1.00  0.00           C  
ATOM   3931  O   ILE A 252      -7.523  20.739   1.213  1.00  0.00           O  
ATOM   3932  CB  ILE A 252      -5.960  19.801   3.924  1.00  0.00           C  
ATOM   3933  CG1 ILE A 252      -4.606  19.207   4.319  1.00  0.00           C  
ATOM   3934  CG2 ILE A 252      -6.909  18.708   3.457  1.00  0.00           C  
ATOM   3935  CD1 ILE A 252      -4.653  18.352   5.564  1.00  0.00           C  
ATOM   3936  H   ILE A 252      -4.816  22.101   4.306  1.00  0.00           H  
ATOM   3937  HA  ILE A 252      -5.183  20.426   2.026  1.00  0.00           H  
ATOM   3938  HB  ILE A 252      -6.372  20.269   4.818  1.00  0.00           H  
ATOM   3939 1HG1 ILE A 252      -4.224  18.598   3.500  1.00  0.00           H  
ATOM   3940 2HG1 ILE A 252      -3.890  20.013   4.487  1.00  0.00           H  
ATOM   3941 1HG2 ILE A 252      -7.024  17.965   4.246  1.00  0.00           H  
ATOM   3942 2HG2 ILE A 252      -7.880  19.144   3.225  1.00  0.00           H  
ATOM   3943 3HG2 ILE A 252      -6.503  18.230   2.566  1.00  0.00           H  
ATOM   3944 1HD1 ILE A 252      -3.656  17.967   5.780  1.00  0.00           H  
ATOM   3945 2HD1 ILE A 252      -5.000  18.953   6.406  1.00  0.00           H  
ATOM   3946 3HD1 ILE A 252      -5.337  17.519   5.407  1.00  0.00           H  
ATOM   3947  N   GLU A 253      -7.884  22.113   2.995  1.00  0.00           N  
ATOM   3948  CA  GLU A 253      -9.201  22.569   2.478  1.00  0.00           C  
ATOM   3949  C   GLU A 253      -9.013  23.512   1.295  1.00  0.00           C  
ATOM   3950  O   GLU A 253      -9.833  23.432   0.367  1.00  0.00           O  
ATOM   3951  CB  GLU A 253     -10.005  23.274   3.574  1.00  0.00           C  
ATOM   3952  CG  GLU A 253     -10.385  22.381   4.747  1.00  0.00           C  
ATOM   3953  CD  GLU A 253     -11.170  21.169   4.330  1.00  0.00           C  
ATOM   3954  OE1 GLU A 253     -12.128  21.324   3.612  1.00  0.00           O  
ATOM   3955  OE2 GLU A 253     -10.812  20.087   4.731  1.00  0.00           O  
ATOM   3956  H   GLU A 253      -7.564  22.450   3.892  1.00  0.00           H  
ATOM   3957  HA  GLU A 253      -9.763  21.696   2.146  1.00  0.00           H  
ATOM   3958 1HB  GLU A 253      -9.430  24.113   3.965  1.00  0.00           H  
ATOM   3959 2HB  GLU A 253     -10.924  23.675   3.149  1.00  0.00           H  
ATOM   3960 1HG  GLU A 253      -9.475  22.054   5.251  1.00  0.00           H  
ATOM   3961 2HG  GLU A 253     -10.971  22.962   5.457  1.00  0.00           H  
ATOM   3962  N   ALA A 254      -7.998  24.363   1.315  1.00  0.00           N  
ATOM   3963  CA  ALA A 254      -7.823  25.384   0.246  1.00  0.00           C  
ATOM   3964  C   ALA A 254      -7.685  24.695  -1.111  1.00  0.00           C  
ATOM   3965  O   ALA A 254      -8.207  25.269  -2.157  1.00  0.00           O  
ATOM   3966  CB  ALA A 254      -6.638  26.252   0.531  1.00  0.00           C  
ATOM   3967  H   ALA A 254      -7.326  24.319   2.068  1.00  0.00           H  
ATOM   3968  HA  ALA A 254      -8.712  26.015   0.232  1.00  0.00           H  
ATOM   3969 1HB  ALA A 254      -6.529  26.992  -0.262  1.00  0.00           H  
ATOM   3970 2HB  ALA A 254      -6.780  26.761   1.484  1.00  0.00           H  
ATOM   3971 3HB  ALA A 254      -5.740  25.637   0.579  1.00  0.00           H  
ATOM   3972  N   LEU A 255      -7.036  23.534  -1.187  1.00  0.00           N  
ATOM   3973  CA  LEU A 255      -6.825  22.843  -2.483  1.00  0.00           C  
ATOM   3974  C   LEU A 255      -7.965  21.841  -2.755  1.00  0.00           C  
ATOM   3975  O   LEU A 255      -7.872  21.068  -3.718  1.00  0.00           O  
ATOM   3976  CB  LEU A 255      -5.478  22.110  -2.488  1.00  0.00           C  
ATOM   3977  CG  LEU A 255      -4.233  23.003  -2.410  1.00  0.00           C  
ATOM   3978  CD1 LEU A 255      -2.983  22.135  -2.419  1.00  0.00           C  
ATOM   3979  CD2 LEU A 255      -4.232  23.976  -3.580  1.00  0.00           C  
ATOM   3980  H   LEU A 255      -6.681  23.113  -0.341  1.00  0.00           H  
ATOM   3981  HA  LEU A 255      -6.817  23.591  -3.276  1.00  0.00           H  
ATOM   3982 1HB  LEU A 255      -5.450  21.428  -1.639  1.00  0.00           H  
ATOM   3983 2HB  LEU A 255      -5.406  21.521  -3.402  1.00  0.00           H  
ATOM   3984  HG  LEU A 255      -4.245  23.562  -1.473  1.00  0.00           H  
ATOM   3985 1HD1 LEU A 255      -2.098  22.770  -2.363  1.00  0.00           H  
ATOM   3986 2HD1 LEU A 255      -3.000  21.462  -1.561  1.00  0.00           H  
ATOM   3987 3HD1 LEU A 255      -2.952  21.550  -3.338  1.00  0.00           H  
ATOM   3988 1HD2 LEU A 255      -3.348  24.611  -3.524  1.00  0.00           H  
ATOM   3989 2HD2 LEU A 255      -4.219  23.418  -4.516  1.00  0.00           H  
ATOM   3990 3HD2 LEU A 255      -5.128  24.595  -3.539  1.00  0.00           H  
ATOM   3991  N   GLY A 256      -8.973  21.799  -1.894  1.00  0.00           N  
ATOM   3992  CA  GLY A 256     -10.141  20.932  -2.107  1.00  0.00           C  
ATOM   3993  C   GLY A 256      -9.764  19.471  -1.965  1.00  0.00           C  
ATOM   3994  O   GLY A 256     -10.344  18.603  -2.647  1.00  0.00           O  
ATOM   3995  H   GLY A 256      -8.936  22.379  -1.068  1.00  0.00           H  
ATOM   3996 1HA  GLY A 256     -10.919  21.185  -1.387  1.00  0.00           H  
ATOM   3997 2HA  GLY A 256     -10.551  21.113  -3.100  1.00  0.00           H  
ATOM   3998  N   LEU A 257      -8.820  19.128  -1.095  1.00  0.00           N  
ATOM   3999  CA  LEU A 257      -8.351  17.738  -0.978  1.00  0.00           C  
ATOM   4000  C   LEU A 257      -9.315  16.986  -0.053  1.00  0.00           C  
ATOM   4001  O   LEU A 257      -8.984  16.711   1.119  1.00  0.00           O  
ATOM   4002  CB  LEU A 257      -6.922  17.681  -0.423  1.00  0.00           C  
ATOM   4003  CG  LEU A 257      -5.877  18.501  -1.191  1.00  0.00           C  
ATOM   4004  CD1 LEU A 257      -4.534  18.406  -0.479  1.00  0.00           C  
ATOM   4005  CD2 LEU A 257      -5.776  17.986  -2.619  1.00  0.00           C  
ATOM   4006  H   LEU A 257      -8.413  19.835  -0.500  1.00  0.00           H  
ATOM   4007  HA  LEU A 257      -8.351  17.289  -1.971  1.00  0.00           H  
ATOM   4008 1HB  LEU A 257      -6.934  18.039   0.605  1.00  0.00           H  
ATOM   4009 2HB  LEU A 257      -6.592  16.642  -0.420  1.00  0.00           H  
ATOM   4010  HG  LEU A 257      -6.175  19.549  -1.203  1.00  0.00           H  
ATOM   4011 1HD1 LEU A 257      -3.792  18.989  -1.024  1.00  0.00           H  
ATOM   4012 2HD1 LEU A 257      -4.631  18.799   0.533  1.00  0.00           H  
ATOM   4013 3HD1 LEU A 257      -4.218  17.365  -0.436  1.00  0.00           H  
ATOM   4014 1HD2 LEU A 257      -5.034  18.569  -3.164  1.00  0.00           H  
ATOM   4015 2HD2 LEU A 257      -5.477  16.937  -2.607  1.00  0.00           H  
ATOM   4016 3HD2 LEU A 257      -6.745  18.081  -3.109  1.00  0.00           H  
ATOM   4017  N   GLU A 258     -10.469  16.690  -0.615  1.00  0.00           N  
ATOM   4018  CA  GLU A 258     -11.578  16.071   0.126  1.00  0.00           C  
ATOM   4019  C   GLU A 258     -11.086  14.695   0.568  1.00  0.00           C  
ATOM   4020  O   GLU A 258     -11.354  14.305   1.730  1.00  0.00           O  
ATOM   4021  CB  GLU A 258     -12.840  15.948  -0.732  1.00  0.00           C  
ATOM   4022  CG  GLU A 258     -13.515  17.276  -1.048  1.00  0.00           C  
ATOM   4023  CD  GLU A 258     -14.732  17.120  -1.917  1.00  0.00           C  
ATOM   4024  OE1 GLU A 258     -14.969  16.032  -2.385  1.00  0.00           O  
ATOM   4025  OE2 GLU A 258     -15.425  18.090  -2.112  1.00  0.00           O  
ATOM   4026  H   GLU A 258     -10.588  16.900  -1.595  1.00  0.00           H  
ATOM   4027  HA  GLU A 258     -11.815  16.700   0.985  1.00  0.00           H  
ATOM   4028 1HB  GLU A 258     -12.592  15.465  -1.676  1.00  0.00           H  
ATOM   4029 2HB  GLU A 258     -13.567  15.317  -0.222  1.00  0.00           H  
ATOM   4030 1HG  GLU A 258     -13.809  17.754  -0.113  1.00  0.00           H  
ATOM   4031 2HG  GLU A 258     -12.799  17.926  -1.547  1.00  0.00           H  
ATOM   4032  N   GLU A 259     -10.354  14.022  -0.289  1.00  0.00           N  
ATOM   4033  CA  GLU A 259      -9.879  12.648  -0.031  1.00  0.00           C  
ATOM   4034  C   GLU A 259      -8.398  12.603  -0.365  1.00  0.00           C  
ATOM   4035  O   GLU A 259      -8.007  13.036  -1.452  1.00  0.00           O  
ATOM   4036  CB  GLU A 259     -10.646  11.618  -0.863  1.00  0.00           C  
ATOM   4037  CG  GLU A 259     -10.215  10.177  -0.632  1.00  0.00           C  
ATOM   4038  CD  GLU A 259     -10.949   9.199  -1.507  1.00  0.00           C  
ATOM   4039  OE1 GLU A 259     -10.458   8.895  -2.567  1.00  0.00           O  
ATOM   4040  OE2 GLU A 259     -12.002   8.756  -1.114  1.00  0.00           O  
ATOM   4041  H   GLU A 259     -10.108  14.471  -1.159  1.00  0.00           H  
ATOM   4042  HA  GLU A 259     -10.040  12.419   1.023  1.00  0.00           H  
ATOM   4043 1HB  GLU A 259     -11.710  11.689  -0.638  1.00  0.00           H  
ATOM   4044 2HB  GLU A 259     -10.519  11.839  -1.922  1.00  0.00           H  
ATOM   4045 1HG  GLU A 259      -9.146  10.092  -0.829  1.00  0.00           H  
ATOM   4046 2HG  GLU A 259     -10.385   9.921   0.413  1.00  0.00           H  
ATOM   4047  N   VAL A 260      -7.591  12.087   0.567  1.00  0.00           N  
ATOM   4048  CA  VAL A 260      -6.124  12.009   0.397  1.00  0.00           C  
ATOM   4049  C   VAL A 260      -5.632  10.620   0.769  1.00  0.00           C  
ATOM   4050  O   VAL A 260      -6.309   9.848   1.498  1.00  0.00           O  
ATOM   4051  CB  VAL A 260      -5.411  13.055   1.274  1.00  0.00           C  
ATOM   4052  CG1 VAL A 260      -5.842  14.461   0.884  1.00  0.00           C  
ATOM   4053  CG2 VAL A 260      -5.706  12.788   2.742  1.00  0.00           C  
ATOM   4054  H   VAL A 260      -8.006  11.736   1.419  1.00  0.00           H  
ATOM   4055  HA  VAL A 260      -5.886  12.216  -0.647  1.00  0.00           H  
ATOM   4056  HB  VAL A 260      -4.336  12.989   1.101  1.00  0.00           H  
ATOM   4057 1HG1 VAL A 260      -5.328  15.188   1.514  1.00  0.00           H  
ATOM   4058 2HG1 VAL A 260      -5.588  14.643  -0.160  1.00  0.00           H  
ATOM   4059 3HG1 VAL A 260      -6.918  14.562   1.020  1.00  0.00           H  
ATOM   4060 1HG2 VAL A 260      -5.198  13.531   3.356  1.00  0.00           H  
ATOM   4061 2HG2 VAL A 260      -6.781  12.849   2.913  1.00  0.00           H  
ATOM   4062 3HG2 VAL A 260      -5.352  11.792   3.009  1.00  0.00           H  
ATOM   4063  N   VAL A 261      -4.422  10.305   0.327  1.00  0.00           N  
ATOM   4064  CA  VAL A 261      -3.583   9.295   0.966  1.00  0.00           C  
ATOM   4065  C   VAL A 261      -2.375  10.025   1.568  1.00  0.00           C  
ATOM   4066  O   VAL A 261      -1.879  10.945   0.924  1.00  0.00           O  
ATOM   4067  CB  VAL A 261      -3.120   8.231  -0.046  1.00  0.00           C  
ATOM   4068  CG1 VAL A 261      -2.254   7.185   0.640  1.00  0.00           C  
ATOM   4069  CG2 VAL A 261      -4.328   7.583  -0.705  1.00  0.00           C  
ATOM   4070  H   VAL A 261      -4.074  10.791  -0.487  1.00  0.00           H  
ATOM   4071  HA  VAL A 261      -4.169   8.798   1.741  1.00  0.00           H  
ATOM   4072  HB  VAL A 261      -2.504   8.710  -0.806  1.00  0.00           H  
ATOM   4073 1HG1 VAL A 261      -1.935   6.441  -0.090  1.00  0.00           H  
ATOM   4074 2HG1 VAL A 261      -1.377   7.666   1.073  1.00  0.00           H  
ATOM   4075 3HG1 VAL A 261      -2.828   6.697   1.427  1.00  0.00           H  
ATOM   4076 1HG2 VAL A 261      -3.993   6.832  -1.420  1.00  0.00           H  
ATOM   4077 2HG2 VAL A 261      -4.948   7.109   0.056  1.00  0.00           H  
ATOM   4078 3HG2 VAL A 261      -4.911   8.344  -1.225  1.00  0.00           H  
ATOM   4079  N   LEU A 262      -2.002   9.730   2.787  1.00  0.00           N  
ATOM   4080  CA  LEU A 262      -0.914  10.459   3.484  1.00  0.00           C  
ATOM   4081  C   LEU A 262       0.408   9.716   3.328  1.00  0.00           C  
ATOM   4082  O   LEU A 262       0.443   8.487   3.475  1.00  0.00           O  
ATOM   4083  CB  LEU A 262      -1.236  10.624   4.975  1.00  0.00           C  
ATOM   4084  CG  LEU A 262      -2.522  11.397   5.296  1.00  0.00           C  
ATOM   4085  CD1 LEU A 262      -2.722  11.447   6.804  1.00  0.00           C  
ATOM   4086  CD2 LEU A 262      -2.433  12.797   4.709  1.00  0.00           C  
ATOM   4087  H   LEU A 262      -2.474   8.977   3.266  1.00  0.00           H  
ATOM   4088  HA  LEU A 262      -0.821  11.449   3.039  1.00  0.00           H  
ATOM   4089 1HB  LEU A 262      -1.323   9.636   5.423  1.00  0.00           H  
ATOM   4090 2HB  LEU A 262      -0.408  11.146   5.454  1.00  0.00           H  
ATOM   4091  HG  LEU A 262      -3.377  10.876   4.864  1.00  0.00           H  
ATOM   4092 1HD1 LEU A 262      -3.635  11.996   7.032  1.00  0.00           H  
ATOM   4093 2HD1 LEU A 262      -2.802  10.432   7.195  1.00  0.00           H  
ATOM   4094 3HD1 LEU A 262      -1.872  11.949   7.267  1.00  0.00           H  
ATOM   4095 1HD2 LEU A 262      -3.347  13.346   4.936  1.00  0.00           H  
ATOM   4096 2HD2 LEU A 262      -1.579  13.320   5.141  1.00  0.00           H  
ATOM   4097 3HD2 LEU A 262      -2.308  12.732   3.628  1.00  0.00           H  
ATOM   4098  N   VAL A 263       1.472  10.474   3.106  1.00  0.00           N  
ATOM   4099  CA  VAL A 263       2.859   9.962   3.148  1.00  0.00           C  
ATOM   4100  C   VAL A 263       3.566  10.913   4.118  1.00  0.00           C  
ATOM   4101  O   VAL A 263       3.672  12.108   3.794  1.00  0.00           O  
ATOM   4102  CB  VAL A 263       3.535   9.979   1.764  1.00  0.00           C  
ATOM   4103  CG1 VAL A 263       4.950   9.426   1.856  1.00  0.00           C  
ATOM   4104  CG2 VAL A 263       2.706   9.177   0.772  1.00  0.00           C  
ATOM   4105  H   VAL A 263       1.315  11.451   2.902  1.00  0.00           H  
ATOM   4106  HA  VAL A 263       2.835   8.927   3.492  1.00  0.00           H  
ATOM   4107  HB  VAL A 263       3.615  11.010   1.421  1.00  0.00           H  
ATOM   4108 1HG1 VAL A 263       5.413   9.446   0.869  1.00  0.00           H  
ATOM   4109 2HG1 VAL A 263       5.535  10.037   2.543  1.00  0.00           H  
ATOM   4110 3HG1 VAL A 263       4.916   8.399   2.219  1.00  0.00           H  
ATOM   4111 1HG2 VAL A 263       3.190   9.194  -0.204  1.00  0.00           H  
ATOM   4112 2HG2 VAL A 263       2.622   8.146   1.118  1.00  0.00           H  
ATOM   4113 3HG2 VAL A 263       1.711   9.615   0.692  1.00  0.00           H  
ATOM   4114  N   ILE A 264       3.999  10.412   5.263  1.00  0.00           N  
ATOM   4115  CA  ILE A 264       4.433  11.323   6.350  1.00  0.00           C  
ATOM   4116  C   ILE A 264       5.752  10.864   6.949  1.00  0.00           C  
ATOM   4117  O   ILE A 264       6.068   9.660   7.042  1.00  0.00           O  
ATOM   4118  CB  ILE A 264       3.376  11.410   7.466  1.00  0.00           C  
ATOM   4119  CG1 ILE A 264       3.050  10.014   8.003  1.00  0.00           C  
ATOM   4120  CG2 ILE A 264       2.118  12.094   6.954  1.00  0.00           C  
ATOM   4121  CD1 ILE A 264       1.953  10.001   9.043  1.00  0.00           C  
ATOM   4122  H   ILE A 264       4.039   9.414   5.413  1.00  0.00           H  
ATOM   4123  HA  ILE A 264       4.570  12.319   5.932  1.00  0.00           H  
ATOM   4124  HB  ILE A 264       3.776  11.984   8.301  1.00  0.00           H  
ATOM   4125 1HG1 ILE A 264       2.748   9.369   7.179  1.00  0.00           H  
ATOM   4126 2HG1 ILE A 264       3.945   9.578   8.448  1.00  0.00           H  
ATOM   4127 1HG2 ILE A 264       1.381  12.147   7.755  1.00  0.00           H  
ATOM   4128 2HG2 ILE A 264       2.362  13.101   6.619  1.00  0.00           H  
ATOM   4129 3HG2 ILE A 264       1.707  11.524   6.120  1.00  0.00           H  
ATOM   4130 1HD1 ILE A 264       1.779   8.978   9.376  1.00  0.00           H  
ATOM   4131 2HD1 ILE A 264       2.250  10.614   9.894  1.00  0.00           H  
ATOM   4132 3HD1 ILE A 264       1.037  10.401   8.610  1.00  0.00           H  
ATOM   4133  N   HIS A 265       6.498  11.830   7.464  1.00  0.00           N  
ATOM   4134  CA  HIS A 265       7.908  11.642   7.875  1.00  0.00           C  
ATOM   4135  C   HIS A 265       8.228  12.558   9.050  1.00  0.00           C  
ATOM   4136  O   HIS A 265       8.041  13.763   8.928  1.00  0.00           O  
ATOM   4137  CB  HIS A 265       8.872  11.928   6.719  1.00  0.00           C  
ATOM   4138  CG  HIS A 265      10.285  11.519   6.998  1.00  0.00           C  
ATOM   4139  ND1 HIS A 265      11.321  11.783   6.128  1.00  0.00           N  
ATOM   4140  CD2 HIS A 265      10.832  10.864   8.049  1.00  0.00           C  
ATOM   4141  CE1 HIS A 265      12.447  11.309   6.633  1.00  0.00           C  
ATOM   4142  NE2 HIS A 265      12.177  10.746   7.796  1.00  0.00           N  
ATOM   4143  H   HIS A 265       6.070  12.738   7.577  1.00  0.00           H  
ATOM   4144  HA  HIS A 265       8.062  10.608   8.186  1.00  0.00           H  
ATOM   4145 1HB  HIS A 265       8.534  11.402   5.825  1.00  0.00           H  
ATOM   4146 2HB  HIS A 265       8.863  12.994   6.494  1.00  0.00           H  
ATOM   4147  HD2 HIS A 265      10.305  10.497   8.930  1.00  0.00           H  
ATOM   4148  HE1 HIS A 265      13.431  11.372   6.168  1.00  0.00           H  
ATOM   4149  HE2 HIS A 265      12.847  10.301   8.407  1.00  0.00           H  
ATOM   4150  N   ASP A 266       8.740  12.002  10.150  1.00  0.00           N  
ATOM   4151  CA  ASP A 266       9.315  12.847  11.225  1.00  0.00           C  
ATOM   4152  C   ASP A 266       8.234  13.842  11.654  1.00  0.00           C  
ATOM   4153  O   ASP A 266       7.062  13.439  11.770  1.00  0.00           O  
ATOM   4154  CB  ASP A 266      10.568  13.589  10.756  1.00  0.00           C  
ATOM   4155  CG  ASP A 266      11.327  14.251  11.898  1.00  0.00           C  
ATOM   4156  OD1 ASP A 266      11.897  13.544  12.695  1.00  0.00           O  
ATOM   4157  OD2 ASP A 266      11.329  15.457  11.963  1.00  0.00           O  
ATOM   4158  H   ASP A 266       8.741  10.998  10.260  1.00  0.00           H  
ATOM   4159  HA  ASP A 266       9.597  12.202  12.058  1.00  0.00           H  
ATOM   4160 1HB  ASP A 266      11.237  12.892  10.251  1.00  0.00           H  
ATOM   4161 2HB  ASP A 266      10.288  14.356  10.033  1.00  0.00           H  
ATOM   4162  N   TRP A 267       8.569  15.127  11.777  1.00  0.00           N  
ATOM   4163  CA  TRP A 267       7.556  16.058  12.327  1.00  0.00           C  
ATOM   4164  C   TRP A 267       6.263  16.049  11.510  1.00  0.00           C  
ATOM   4165  O   TRP A 267       5.197  16.157  12.066  1.00  0.00           O  
ATOM   4166  CB  TRP A 267       8.110  17.483  12.372  1.00  0.00           C  
ATOM   4167  CG  TRP A 267       7.243  18.439  13.134  1.00  0.00           C  
ATOM   4168  CD1 TRP A 267       6.745  19.625  12.684  1.00  0.00           C  
ATOM   4169  CD2 TRP A 267       6.764  18.292  14.493  1.00  0.00           C  
ATOM   4170  NE1 TRP A 267       5.994  20.225  13.664  1.00  0.00           N  
ATOM   4171  CE2 TRP A 267       5.993  19.423  14.778  1.00  0.00           C  
ATOM   4172  CE3 TRP A 267       6.925  17.307  15.475  1.00  0.00           C  
ATOM   4173  CZ2 TRP A 267       5.381  19.602  16.008  1.00  0.00           C  
ATOM   4174  CZ3 TRP A 267       6.309  17.487  16.709  1.00  0.00           C  
ATOM   4175  CH2 TRP A 267       5.557  18.605  16.967  1.00  0.00           C  
ATOM   4176  H   TRP A 267       9.474  15.487  11.513  1.00  0.00           H  
ATOM   4177  HA  TRP A 267       7.313  15.745  13.342  1.00  0.00           H  
ATOM   4178 1HB  TRP A 267       9.098  17.475  12.832  1.00  0.00           H  
ATOM   4179 2HB  TRP A 267       8.225  17.861  11.356  1.00  0.00           H  
ATOM   4180  HD1 TRP A 267       6.918  20.036  11.691  1.00  0.00           H  
ATOM   4181  HE1 TRP A 267       5.519  21.112  13.581  1.00  0.00           H  
ATOM   4182  HE3 TRP A 267       7.519  16.416  15.274  1.00  0.00           H  
ATOM   4183  HZ2 TRP A 267       4.779  20.483  16.233  1.00  0.00           H  
ATOM   4184  HZ3 TRP A 267       6.440  16.715  17.468  1.00  0.00           H  
ATOM   4185  HH2 TRP A 267       5.088  18.714  17.945  1.00  0.00           H  
ATOM   4186  N   GLY A 268       6.336  15.837  10.189  1.00  0.00           N  
ATOM   4187  CA  GLY A 268       5.153  15.830   9.344  1.00  0.00           C  
ATOM   4188  C   GLY A 268       4.145  14.768   9.784  1.00  0.00           C  
ATOM   4189  O   GLY A 268       2.981  14.826   9.404  1.00  0.00           O  
ATOM   4190  H   GLY A 268       7.240  15.678   9.771  1.00  0.00           H  
ATOM   4191 1HA  GLY A 268       4.680  16.812   9.373  1.00  0.00           H  
ATOM   4192 2HA  GLY A 268       5.445  15.645   8.311  1.00  0.00           H  
ATOM   4193  N   SER A 269       4.613  13.754  10.515  1.00  0.00           N  
ATOM   4194  CA  SER A 269       3.726  12.681  10.970  1.00  0.00           C  
ATOM   4195  C   SER A 269       2.951  13.162  12.194  1.00  0.00           C  
ATOM   4196  O   SER A 269       1.843  12.645  12.420  1.00  0.00           O  
ATOM   4197  CB  SER A 269       4.517  11.432  11.304  1.00  0.00           C  
ATOM   4198  OG  SER A 269       5.377  11.658  12.388  1.00  0.00           O  
ATOM   4199  H   SER A 269       5.592  13.721  10.762  1.00  0.00           H  
ATOM   4200  HA  SER A 269       3.029  12.443  10.164  1.00  0.00           H  
ATOM   4201 1HB  SER A 269       3.832  10.620  11.544  1.00  0.00           H  
ATOM   4202 2HB  SER A 269       5.097  11.125  10.435  1.00  0.00           H  
ATOM   4203  HG  SER A 269       5.827  12.485  12.201  1.00  0.00           H  
ATOM   4204  N   ALA A 270       3.498  14.050  13.016  1.00  0.00           N  
ATOM   4205  CA  ALA A 270       2.714  14.621  14.136  1.00  0.00           C  
ATOM   4206  C   ALA A 270       1.532  15.361  13.552  1.00  0.00           C  
ATOM   4207  O   ALA A 270       0.480  15.400  14.175  1.00  0.00           O  
ATOM   4208  CB  ALA A 270       3.575  15.452  15.023  1.00  0.00           C  
ATOM   4209  H   ALA A 270       4.455  14.344  12.885  1.00  0.00           H  
ATOM   4210  HA  ALA A 270       2.368  13.798  14.762  1.00  0.00           H  
ATOM   4211 1HB  ALA A 270       2.974  15.860  15.836  1.00  0.00           H  
ATOM   4212 2HB  ALA A 270       4.374  14.836  15.434  1.00  0.00           H  
ATOM   4213 3HB  ALA A 270       4.007  16.269  14.447  1.00  0.00           H  
ATOM   4214  N   LEU A 271       1.714  15.984  12.395  1.00  0.00           N  
ATOM   4215  CA  LEU A 271       0.558  16.672  11.798  1.00  0.00           C  
ATOM   4216  C   LEU A 271      -0.345  15.703  11.039  1.00  0.00           C  
ATOM   4217  O   LEU A 271      -1.579  15.806  11.133  1.00  0.00           O  
ATOM   4218  CB  LEU A 271       1.033  17.778  10.847  1.00  0.00           C  
ATOM   4219  CG  LEU A 271       1.993  18.810  11.453  1.00  0.00           C  
ATOM   4220  CD1 LEU A 271       2.541  19.704  10.349  1.00  0.00           C  
ATOM   4221  CD2 LEU A 271       1.261  19.627  12.507  1.00  0.00           C  
ATOM   4222  H   LEU A 271       2.603  16.006  11.914  1.00  0.00           H  
ATOM   4223  HA  LEU A 271      -0.026  17.125  12.598  1.00  0.00           H  
ATOM   4224 1HB  LEU A 271       1.536  17.315   9.999  1.00  0.00           H  
ATOM   4225 2HB  LEU A 271       0.160  18.316  10.476  1.00  0.00           H  
ATOM   4226  HG  LEU A 271       2.836  18.295  11.914  1.00  0.00           H  
ATOM   4227 1HD1 LEU A 271       3.223  20.437  10.780  1.00  0.00           H  
ATOM   4228 2HD1 LEU A 271       3.076  19.096   9.620  1.00  0.00           H  
ATOM   4229 3HD1 LEU A 271       1.717  20.221   9.858  1.00  0.00           H  
ATOM   4230 1HD2 LEU A 271       1.944  20.360  12.938  1.00  0.00           H  
ATOM   4231 2HD2 LEU A 271       0.418  20.143  12.046  1.00  0.00           H  
ATOM   4232 3HD2 LEU A 271       0.896  18.965  13.292  1.00  0.00           H  
ATOM   4233  N   GLY A 272       0.237  14.857  10.214  1.00  0.00           N  
ATOM   4234  CA  GLY A 272      -0.579  13.964   9.406  1.00  0.00           C  
ATOM   4235  C   GLY A 272      -1.408  13.044  10.279  1.00  0.00           C  
ATOM   4236  O   GLY A 272      -2.606  12.891  10.014  1.00  0.00           O  
ATOM   4237  H   GLY A 272       1.243  14.815  10.130  1.00  0.00           H  
ATOM   4238 1HA  GLY A 272      -1.234  14.552   8.763  1.00  0.00           H  
ATOM   4239 2HA  GLY A 272       0.064  13.373   8.755  1.00  0.00           H  
ATOM   4240  N   PHE A 273      -0.790  12.346  11.210  1.00  0.00           N  
ATOM   4241  CA  PHE A 273      -1.570  11.430  12.095  1.00  0.00           C  
ATOM   4242  C   PHE A 273      -2.670  12.191  12.856  1.00  0.00           C  
ATOM   4243  O   PHE A 273      -3.782  11.654  13.047  1.00  0.00           O  
ATOM   4244  CB  PHE A 273      -0.651  10.731  13.098  1.00  0.00           C  
ATOM   4245  CG  PHE A 273       0.101   9.566  12.520  1.00  0.00           C  
ATOM   4246  CD1 PHE A 273      -0.516   8.691  11.639  1.00  0.00           C  
ATOM   4247  CD2 PHE A 273       1.429   9.343  12.856  1.00  0.00           C  
ATOM   4248  CE1 PHE A 273       0.177   7.619  11.107  1.00  0.00           C  
ATOM   4249  CE2 PHE A 273       2.123   8.274  12.326  1.00  0.00           C  
ATOM   4250  CZ  PHE A 273       1.495   7.410  11.450  1.00  0.00           C  
ATOM   4251  H   PHE A 273       0.210  12.420  11.339  1.00  0.00           H  
ATOM   4252  HA  PHE A 273      -2.045  10.670  11.473  1.00  0.00           H  
ATOM   4253 1HB  PHE A 273       0.074  11.445  13.486  1.00  0.00           H  
ATOM   4254 2HB  PHE A 273      -1.240  10.370  13.941  1.00  0.00           H  
ATOM   4255  HD1 PHE A 273      -1.558   8.856  11.367  1.00  0.00           H  
ATOM   4256  HD2 PHE A 273       1.924  10.024  13.549  1.00  0.00           H  
ATOM   4257  HE1 PHE A 273      -0.320   6.939  10.416  1.00  0.00           H  
ATOM   4258  HE2 PHE A 273       3.166   8.110  12.598  1.00  0.00           H  
ATOM   4259  HZ  PHE A 273       2.041   6.566  11.032  1.00  0.00           H  
ATOM   4260  N   HIS A 274      -2.396  13.414  13.312  1.00  0.00           N  
ATOM   4261  CA  HIS A 274      -3.428  14.230  13.999  1.00  0.00           C  
ATOM   4262  C   HIS A 274      -4.608  14.483  13.038  1.00  0.00           C  
ATOM   4263  O   HIS A 274      -5.765  14.260  13.391  1.00  0.00           O  
ATOM   4264  CB  HIS A 274      -2.850  15.564  14.483  1.00  0.00           C  
ATOM   4265  CG  HIS A 274      -3.810  16.375  15.297  1.00  0.00           C  
ATOM   4266  ND1 HIS A 274      -4.249  15.978  16.543  1.00  0.00           N  
ATOM   4267  CD2 HIS A 274      -4.415  17.559  15.044  1.00  0.00           C  
ATOM   4268  CE1 HIS A 274      -5.083  16.885  17.022  1.00  0.00           C  
ATOM   4269  NE2 HIS A 274      -5.201  17.853  16.132  1.00  0.00           N  
ATOM   4270  H   HIS A 274      -1.469  13.794  13.189  1.00  0.00           H  
ATOM   4271  HA  HIS A 274      -3.796  13.691  14.872  1.00  0.00           H  
ATOM   4272 1HB  HIS A 274      -1.962  15.378  15.087  1.00  0.00           H  
ATOM   4273 2HB  HIS A 274      -2.543  16.160  13.624  1.00  0.00           H  
ATOM   4274  HD2 HIS A 274      -4.301  18.166  14.146  1.00  0.00           H  
ATOM   4275  HE1 HIS A 274      -5.588  16.840  17.987  1.00  0.00           H  
ATOM   4276  HE2 HIS A 274      -5.774  18.679  16.229  1.00  0.00           H  
ATOM   4277  N   TRP A 275      -4.325  14.852  11.786  1.00  0.00           N  
ATOM   4278  CA  TRP A 275      -5.414  15.092  10.819  1.00  0.00           C  
ATOM   4279  C   TRP A 275      -6.187  13.803  10.575  1.00  0.00           C  
ATOM   4280  O   TRP A 275      -7.436  13.818  10.606  1.00  0.00           O  
ATOM   4281  CB  TRP A 275      -4.864  15.622   9.494  1.00  0.00           C  
ATOM   4282  CG  TRP A 275      -5.915  16.211   8.602  1.00  0.00           C  
ATOM   4283  CD1 TRP A 275      -6.439  17.467   8.680  1.00  0.00           C  
ATOM   4284  CD2 TRP A 275      -6.578  15.568   7.487  1.00  0.00           C  
ATOM   4285  NE1 TRP A 275      -7.379  17.649   7.696  1.00  0.00           N  
ATOM   4286  CE2 TRP A 275      -7.476  16.497   6.956  1.00  0.00           C  
ATOM   4287  CE3 TRP A 275      -6.483  14.297   6.906  1.00  0.00           C  
ATOM   4288  CZ2 TRP A 275      -8.281  16.200   5.868  1.00  0.00           C  
ATOM   4289  CZ3 TRP A 275      -7.289  14.000   5.814  1.00  0.00           C  
ATOM   4290  CH2 TRP A 275      -8.165  14.928   5.308  1.00  0.00           C  
ATOM   4291  H   TRP A 275      -3.367  14.970  11.488  1.00  0.00           H  
ATOM   4292  HA  TRP A 275      -6.088  15.841  11.236  1.00  0.00           H  
ATOM   4293 1HB  TRP A 275      -4.113  16.387   9.691  1.00  0.00           H  
ATOM   4294 2HB  TRP A 275      -4.372  14.813   8.955  1.00  0.00           H  
ATOM   4295  HD1 TRP A 275      -6.153  18.217   9.416  1.00  0.00           H  
ATOM   4296  HE1 TRP A 275      -7.914  18.492   7.541  1.00  0.00           H  
ATOM   4297  HE3 TRP A 275      -5.787  13.558   7.302  1.00  0.00           H  
ATOM   4298  HZ2 TRP A 275      -8.983  16.923   5.452  1.00  0.00           H  
ATOM   4299  HZ3 TRP A 275      -7.209  13.008   5.368  1.00  0.00           H  
ATOM   4300  HH2 TRP A 275      -8.782  14.661   4.450  1.00  0.00           H  
ATOM   4301  N   ALA A 276      -5.477  12.705  10.351  1.00  0.00           N  
ATOM   4302  CA  ALA A 276      -6.116  11.392  10.052  1.00  0.00           C  
ATOM   4303  C   ALA A 276      -7.014  10.971  11.233  1.00  0.00           C  
ATOM   4304  O   ALA A 276      -8.130  10.455  11.016  1.00  0.00           O  
ATOM   4305  CB  ALA A 276      -5.049  10.390   9.714  1.00  0.00           C  
ATOM   4306  H   ALA A 276      -4.470  12.767  10.384  1.00  0.00           H  
ATOM   4307  HA  ALA A 276      -6.735  11.510   9.163  1.00  0.00           H  
ATOM   4308 1HB  ALA A 276      -5.510   9.427   9.494  1.00  0.00           H  
ATOM   4309 2HB  ALA A 276      -4.492  10.732   8.842  1.00  0.00           H  
ATOM   4310 3HB  ALA A 276      -4.370  10.283  10.559  1.00  0.00           H  
ATOM   4311  N   LYS A 277      -6.562  11.201  12.463  1.00  0.00           N  
ATOM   4312  CA  LYS A 277      -7.379  10.856  13.653  1.00  0.00           C  
ATOM   4313  C   LYS A 277      -8.711  11.607  13.601  1.00  0.00           C  
ATOM   4314  O   LYS A 277      -9.775  11.026  13.947  1.00  0.00           O  
ATOM   4315  CB  LYS A 277      -6.636  11.186  14.949  1.00  0.00           C  
ATOM   4316  CG  LYS A 277      -7.412  10.862  16.218  1.00  0.00           C  
ATOM   4317  CD  LYS A 277      -6.591  11.169  17.461  1.00  0.00           C  
ATOM   4318  CE  LYS A 277      -6.595  12.657  17.776  1.00  0.00           C  
ATOM   4319  NZ  LYS A 277      -7.876  13.092  18.396  1.00  0.00           N  
ATOM   4320  H   LYS A 277      -5.651  11.617  12.596  1.00  0.00           H  
ATOM   4321  HA  LYS A 277      -7.578   9.784  13.636  1.00  0.00           H  
ATOM   4322 1HB  LYS A 277      -5.697  10.634  14.981  1.00  0.00           H  
ATOM   4323 2HB  LYS A 277      -6.392  12.249  14.967  1.00  0.00           H  
ATOM   4324 1HG  LYS A 277      -8.330  11.452  16.245  1.00  0.00           H  
ATOM   4325 2HG  LYS A 277      -7.680   9.806  16.221  1.00  0.00           H  
ATOM   4326 1HD  LYS A 277      -7.002  10.625  18.313  1.00  0.00           H  
ATOM   4327 2HD  LYS A 277      -5.562  10.843  17.307  1.00  0.00           H  
ATOM   4328 1HE  LYS A 277      -5.779  12.887  18.459  1.00  0.00           H  
ATOM   4329 2HE  LYS A 277      -6.440  13.224  16.858  1.00  0.00           H  
ATOM   4330 1HZ  LYS A 277      -7.839  14.083  18.588  1.00  0.00           H  
ATOM   4331 2HZ  LYS A 277      -8.639  12.901  17.762  1.00  0.00           H  
ATOM   4332 3HZ  LYS A 277      -8.021  12.587  19.258  1.00  0.00           H  
ATOM   4333  N   ARG A 278      -8.674  12.880  13.195  1.00  0.00           N  
ATOM   4334  CA  ARG A 278      -9.881  13.750  13.183  1.00  0.00           C  
ATOM   4335  C   ARG A 278     -10.797  13.402  12.011  1.00  0.00           C  
ATOM   4336  O   ARG A 278     -12.019  13.565  12.172  1.00  0.00           O  
ATOM   4337  CB  ARG A 278      -9.466  15.220  13.147  1.00  0.00           C  
ATOM   4338  CG  ARG A 278      -8.810  15.673  14.445  1.00  0.00           C  
ATOM   4339  CD  ARG A 278      -8.336  17.098  14.411  1.00  0.00           C  
ATOM   4340  NE  ARG A 278      -7.237  17.331  13.487  1.00  0.00           N  
ATOM   4341  CZ  ARG A 278      -7.015  18.455  12.785  1.00  0.00           C  
ATOM   4342  NH1 ARG A 278      -7.823  19.497  12.901  1.00  0.00           N  
ATOM   4343  NH2 ARG A 278      -5.995  18.498  11.911  1.00  0.00           N  
ATOM   4344  H   ARG A 278      -7.790  13.261  12.885  1.00  0.00           H  
ATOM   4345  HA  ARG A 278     -10.427  13.596  14.115  1.00  0.00           H  
ATOM   4346 1HB  ARG A 278      -8.771  15.382  12.326  1.00  0.00           H  
ATOM   4347 2HB  ARG A 278     -10.343  15.842  12.961  1.00  0.00           H  
ATOM   4348 1HG  ARG A 278      -9.524  15.586  15.264  1.00  0.00           H  
ATOM   4349 2HG  ARG A 278      -7.942  15.045  14.651  1.00  0.00           H  
ATOM   4350 1HD  ARG A 278      -9.157  17.747  14.105  1.00  0.00           H  
ATOM   4351 2HD  ARG A 278      -7.992  17.391  15.402  1.00  0.00           H  
ATOM   4352  HE  ARG A 278      -6.569  16.583  13.352  1.00  0.00           H  
ATOM   4353 1HH1 ARG A 278      -8.618  19.454  13.523  1.00  0.00           H  
ATOM   4354 2HH1 ARG A 278      -7.645  20.336  12.368  1.00  0.00           H  
ATOM   4355 1HH2 ARG A 278      -5.402  17.688  11.785  1.00  0.00           H  
ATOM   4356 2HH2 ARG A 278      -5.821  19.338  11.380  1.00  0.00           H  
ATOM   4357  N   ASN A 279     -10.258  12.907  10.897  1.00  0.00           N  
ATOM   4358  CA  ASN A 279     -11.024  12.614   9.665  1.00  0.00           C  
ATOM   4359  C   ASN A 279     -10.628  11.255   9.121  1.00  0.00           C  
ATOM   4360  O   ASN A 279     -10.037  11.116   8.034  1.00  0.00           O  
ATOM   4361  CB  ASN A 279     -10.814  13.688   8.613  1.00  0.00           C  
ATOM   4362  CG  ASN A 279     -11.258  15.047   9.080  1.00  0.00           C  
ATOM   4363  OD1 ASN A 279     -12.445  15.387   9.003  1.00  0.00           O  
ATOM   4364  ND2 ASN A 279     -10.328  15.831   9.562  1.00  0.00           N  
ATOM   4365  H   ASN A 279      -9.264  12.727  10.913  1.00  0.00           H  
ATOM   4366  HA  ASN A 279     -12.086  12.586   9.916  1.00  0.00           H  
ATOM   4367 1HB  ASN A 279      -9.759  13.735   8.346  1.00  0.00           H  
ATOM   4368 2HB  ASN A 279     -11.369  13.428   7.711  1.00  0.00           H  
ATOM   4369 1HD2 ASN A 279     -10.565  16.748   9.887  1.00  0.00           H  
ATOM   4370 2HD2 ASN A 279      -9.381  15.515   9.605  1.00  0.00           H  
ATOM   4371  N   PRO A 280     -10.897  10.177   9.892  1.00  0.00           N  
ATOM   4372  CA  PRO A 280     -10.573   8.831   9.417  1.00  0.00           C  
ATOM   4373  C   PRO A 280     -11.171   8.536   8.044  1.00  0.00           C  
ATOM   4374  O   PRO A 280     -10.534   7.845   7.241  1.00  0.00           O  
ATOM   4375  CB  PRO A 280     -11.188   7.936  10.497  1.00  0.00           C  
ATOM   4376  CG  PRO A 280     -11.170   8.780  11.726  1.00  0.00           C  
ATOM   4377  CD  PRO A 280     -11.519  10.160  11.237  1.00  0.00           C  
ATOM   4378  HA  PRO A 280      -9.480   8.714   9.380  1.00  0.00           H  
ATOM   4379 1HB  PRO A 280     -12.203   7.634  10.202  1.00  0.00           H  
ATOM   4380 2HB  PRO A 280     -10.596   7.015  10.604  1.00  0.00           H  
ATOM   4381 1HG  PRO A 280     -11.891   8.396  12.461  1.00  0.00           H  
ATOM   4382 2HG  PRO A 280     -10.178   8.738  12.201  1.00  0.00           H  
ATOM   4383 1HD  PRO A 280     -12.613  10.266  11.187  1.00  0.00           H  
ATOM   4384 2HD  PRO A 280     -11.088  10.911  11.915  1.00  0.00           H  
ATOM   4385  N   GLU A 281     -12.347   9.108   7.729  1.00  0.00           N  
ATOM   4386  CA  GLU A 281     -13.092   8.768   6.494  1.00  0.00           C  
ATOM   4387  C   GLU A 281     -12.491   9.455   5.268  1.00  0.00           C  
ATOM   4388  O   GLU A 281     -12.842   9.082   4.133  1.00  0.00           O  
ATOM   4389  CB  GLU A 281     -14.564   9.162   6.628  1.00  0.00           C  
ATOM   4390  CG  GLU A 281     -15.334   8.370   7.677  1.00  0.00           C  
ATOM   4391  CD  GLU A 281     -16.770   8.798   7.795  1.00  0.00           C  
ATOM   4392  OE1 GLU A 281     -17.160   9.704   7.098  1.00  0.00           O  
ATOM   4393  OE2 GLU A 281     -17.478   8.218   8.585  1.00  0.00           O  
ATOM   4394  H   GLU A 281     -12.731   9.794   8.363  1.00  0.00           H  
ATOM   4395  HA  GLU A 281     -13.032   7.690   6.340  1.00  0.00           H  
ATOM   4396 1HB  GLU A 281     -14.636  10.218   6.888  1.00  0.00           H  
ATOM   4397 2HB  GLU A 281     -15.067   9.024   5.671  1.00  0.00           H  
ATOM   4398 1HG  GLU A 281     -15.303   7.313   7.414  1.00  0.00           H  
ATOM   4399 2HG  GLU A 281     -14.843   8.491   8.641  1.00  0.00           H  
ATOM   4400  N   ARG A 282     -11.568  10.387   5.460  1.00  0.00           N  
ATOM   4401  CA  ARG A 282     -10.910  11.111   4.364  1.00  0.00           C  
ATOM   4402  C   ARG A 282      -9.487  10.584   4.141  1.00  0.00           C  
ATOM   4403  O   ARG A 282      -8.809  11.207   3.358  1.00  0.00           O  
ATOM   4404  CB  ARG A 282     -10.905  12.606   4.675  1.00  0.00           C  
ATOM   4405  CG  ARG A 282     -12.308  13.195   4.671  1.00  0.00           C  
ATOM   4406  CD  ARG A 282     -12.340  14.629   5.102  1.00  0.00           C  
ATOM   4407  NE  ARG A 282     -11.615  15.495   4.172  1.00  0.00           N  
ATOM   4408  CZ  ARG A 282     -11.425  16.785   4.359  1.00  0.00           C  
ATOM   4409  NH1 ARG A 282     -11.856  17.389   5.461  1.00  0.00           N  
ATOM   4410  NH2 ARG A 282     -10.807  17.479   3.421  1.00  0.00           N  
ATOM   4411  H   ARG A 282     -11.315  10.603   6.414  1.00  0.00           H  
ATOM   4412  HA  ARG A 282     -11.488  10.959   3.452  1.00  0.00           H  
ATOM   4413 1HB  ARG A 282     -10.452  12.772   5.651  1.00  0.00           H  
ATOM   4414 2HB  ARG A 282     -10.297  13.130   3.937  1.00  0.00           H  
ATOM   4415 1HG  ARG A 282     -12.722  13.142   3.664  1.00  0.00           H  
ATOM   4416 2HG  ARG A 282     -12.942  12.629   5.354  1.00  0.00           H  
ATOM   4417 1HD  ARG A 282     -13.373  14.971   5.151  1.00  0.00           H  
ATOM   4418 2HD  ARG A 282     -11.880  14.722   6.085  1.00  0.00           H  
ATOM   4419  HE  ARG A 282     -11.237  15.075   3.334  1.00  0.00           H  
ATOM   4420 1HH1 ARG A 282     -12.340  16.859   6.172  1.00  0.00           H  
ATOM   4421 2HH1 ARG A 282     -11.702  18.380   5.587  1.00  0.00           H  
ATOM   4422 1HH2 ARG A 282     -10.490  17.020   2.578  1.00  0.00           H  
ATOM   4423 2HH2 ARG A 282     -10.652  18.468   3.545  1.00  0.00           H  
ATOM   4424  N   VAL A 283      -9.056   9.527   4.817  1.00  0.00           N  
ATOM   4425  CA  VAL A 283      -7.684   9.011   4.553  1.00  0.00           C  
ATOM   4426  C   VAL A 283      -7.820   7.559   4.138  1.00  0.00           C  
ATOM   4427  O   VAL A 283      -8.286   6.714   4.967  1.00  0.00           O  
ATOM   4428  CB  VAL A 283      -6.783   9.116   5.797  1.00  0.00           C  
ATOM   4429  CG1 VAL A 283      -5.408   8.532   5.509  1.00  0.00           C  
ATOM   4430  CG2 VAL A 283      -6.671  10.568   6.235  1.00  0.00           C  
ATOM   4431  H   VAL A 283      -9.631   9.064   5.506  1.00  0.00           H  
ATOM   4432  HA  VAL A 283      -7.235   9.611   3.761  1.00  0.00           H  
ATOM   4433  HB  VAL A 283      -7.220   8.525   6.602  1.00  0.00           H  
ATOM   4434 1HG1 VAL A 283      -4.783   8.614   6.400  1.00  0.00           H  
ATOM   4435 2HG1 VAL A 283      -5.509   7.482   5.233  1.00  0.00           H  
ATOM   4436 3HG1 VAL A 283      -4.943   9.081   4.690  1.00  0.00           H  
ATOM   4437 1HG2 VAL A 283      -6.032  10.634   7.116  1.00  0.00           H  
ATOM   4438 2HG2 VAL A 283      -6.238  11.159   5.428  1.00  0.00           H  
ATOM   4439 3HG2 VAL A 283      -7.662  10.953   6.476  1.00  0.00           H  
ATOM   4440  N   LYS A 284      -7.363   7.225   2.942  1.00  0.00           N  
ATOM   4441  CA  LYS A 284      -7.471   5.864   2.341  1.00  0.00           C  
ATOM   4442  C   LYS A 284      -6.189   5.072   2.546  1.00  0.00           C  
ATOM   4443  O   LYS A 284      -6.025   4.067   1.872  1.00  0.00           O  
ATOM   4444  CB  LYS A 284      -7.789   5.946   0.847  1.00  0.00           C  
ATOM   4445  CG  LYS A 284      -9.134   6.583   0.524  1.00  0.00           C  
ATOM   4446  CD  LYS A 284     -10.287   5.711   0.997  1.00  0.00           C  
ATOM   4447  CE  LYS A 284     -11.629   6.283   0.565  1.00  0.00           C  
ATOM   4448  NZ  LYS A 284     -12.767   5.453   1.044  1.00  0.00           N  
ATOM   4449  H   LYS A 284      -6.913   7.962   2.416  1.00  0.00           H  
ATOM   4450  HA  LYS A 284      -8.282   5.330   2.836  1.00  0.00           H  
ATOM   4451 1HB  LYS A 284      -7.015   6.524   0.341  1.00  0.00           H  
ATOM   4452 2HB  LYS A 284      -7.782   4.944   0.418  1.00  0.00           H  
ATOM   4453 1HG  LYS A 284      -9.202   7.556   1.012  1.00  0.00           H  
ATOM   4454 2HG  LYS A 284      -9.218   6.730  -0.552  1.00  0.00           H  
ATOM   4455 1HD  LYS A 284     -10.178   4.707   0.583  1.00  0.00           H  
ATOM   4456 2HD  LYS A 284     -10.267   5.639   2.085  1.00  0.00           H  
ATOM   4457 1HE  LYS A 284     -11.738   7.291   0.961  1.00  0.00           H  
ATOM   4458 2HE  LYS A 284     -11.668   6.337  -0.523  1.00  0.00           H  
ATOM   4459 1HZ  LYS A 284     -13.637   5.865   0.737  1.00  0.00           H  
ATOM   4460 2HZ  LYS A 284     -12.686   4.519   0.667  1.00  0.00           H  
ATOM   4461 3HZ  LYS A 284     -12.753   5.411   2.053  1.00  0.00           H  
ATOM   4462  N   GLY A 285      -5.256   5.574   3.363  1.00  0.00           N  
ATOM   4463  CA  GLY A 285      -4.022   4.872   3.660  1.00  0.00           C  
ATOM   4464  C   GLY A 285      -3.003   5.867   4.177  1.00  0.00           C  
ATOM   4465  O   GLY A 285      -3.100   7.051   3.840  1.00  0.00           O  
ATOM   4466  H   GLY A 285      -5.424   6.476   3.786  1.00  0.00           H  
ATOM   4467 1HA  GLY A 285      -4.214   4.094   4.399  1.00  0.00           H  
ATOM   4468 2HA  GLY A 285      -3.659   4.378   2.760  1.00  0.00           H  
ATOM   4469  N   ILE A 286      -2.093   5.394   5.007  1.00  0.00           N  
ATOM   4470  CA  ILE A 286      -0.989   6.246   5.507  1.00  0.00           C  
ATOM   4471  C   ILE A 286       0.306   5.483   5.373  1.00  0.00           C  
ATOM   4472  O   ILE A 286       0.464   4.460   6.045  1.00  0.00           O  
ATOM   4473  CB  ILE A 286      -1.196   6.661   6.975  1.00  0.00           C  
ATOM   4474  CG1 ILE A 286      -2.582   7.281   7.165  1.00  0.00           C  
ATOM   4475  CG2 ILE A 286      -0.110   7.633   7.411  1.00  0.00           C  
ATOM   4476  CD1 ILE A 286      -2.927   7.577   8.607  1.00  0.00           C  
ATOM   4477  H   ILE A 286      -2.148   4.431   5.307  1.00  0.00           H  
ATOM   4478  HA  ILE A 286      -0.954   7.154   4.906  1.00  0.00           H  
ATOM   4479  HB  ILE A 286      -1.156   5.777   7.612  1.00  0.00           H  
ATOM   4480 1HG1 ILE A 286      -2.645   8.211   6.601  1.00  0.00           H  
ATOM   4481 2HG1 ILE A 286      -3.340   6.606   6.767  1.00  0.00           H  
ATOM   4482 1HG2 ILE A 286      -0.272   7.916   8.451  1.00  0.00           H  
ATOM   4483 2HG2 ILE A 286       0.865   7.158   7.312  1.00  0.00           H  
ATOM   4484 3HG2 ILE A 286      -0.146   8.523   6.783  1.00  0.00           H  
ATOM   4485 1HD1 ILE A 286      -3.924   8.014   8.660  1.00  0.00           H  
ATOM   4486 2HD1 ILE A 286      -2.904   6.652   9.184  1.00  0.00           H  
ATOM   4487 3HD1 ILE A 286      -2.202   8.279   9.017  1.00  0.00           H  
ATOM   4488  N   ALA A 287       1.248   6.038   4.624  1.00  0.00           N  
ATOM   4489  CA  ALA A 287       2.643   5.578   4.542  1.00  0.00           C  
ATOM   4490  C   ALA A 287       3.443   6.481   5.470  1.00  0.00           C  
ATOM   4491  O   ALA A 287       3.258   7.697   5.461  1.00  0.00           O  
ATOM   4492  CB  ALA A 287       3.171   5.584   3.123  1.00  0.00           C  
ATOM   4493  H   ALA A 287       0.961   6.838   4.077  1.00  0.00           H  
ATOM   4494  HA  ALA A 287       2.678   4.542   4.878  1.00  0.00           H  
ATOM   4495 1HB  ALA A 287       4.205   5.236   3.119  1.00  0.00           H  
ATOM   4496 2HB  ALA A 287       2.564   4.923   2.506  1.00  0.00           H  
ATOM   4497 3HB  ALA A 287       3.128   6.595   2.723  1.00  0.00           H  
ATOM   4498  N   PHE A 288       4.294   5.891   6.293  1.00  0.00           N  
ATOM   4499  CA  PHE A 288       5.024   6.657   7.311  1.00  0.00           C  
ATOM   4500  C   PHE A 288       6.375   6.038   7.561  1.00  0.00           C  
ATOM   4501  O   PHE A 288       6.638   4.858   7.256  1.00  0.00           O  
ATOM   4502  CB  PHE A 288       4.189   6.797   8.584  1.00  0.00           C  
ATOM   4503  CG  PHE A 288       3.646   5.496   9.135  1.00  0.00           C  
ATOM   4504  CD1 PHE A 288       2.436   5.024   8.665  1.00  0.00           C  
ATOM   4505  CD2 PHE A 288       4.297   4.786  10.134  1.00  0.00           C  
ATOM   4506  CE1 PHE A 288       1.888   3.847   9.171  1.00  0.00           C  
ATOM   4507  CE2 PHE A 288       3.742   3.602  10.628  1.00  0.00           C  
ATOM   4508  CZ  PHE A 288       2.541   3.153  10.156  1.00  0.00           C  
ATOM   4509  H   PHE A 288       4.447   4.895   6.223  1.00  0.00           H  
ATOM   4510  HA  PHE A 288       5.162   7.675   6.945  1.00  0.00           H  
ATOM   4511 1HB  PHE A 288       4.790   7.260   9.365  1.00  0.00           H  
ATOM   4512 2HB  PHE A 288       3.340   7.453   8.392  1.00  0.00           H  
ATOM   4513  HD1 PHE A 288       1.910   5.581   7.891  1.00  0.00           H  
ATOM   4514  HD2 PHE A 288       5.256   5.139  10.514  1.00  0.00           H  
ATOM   4515  HE1 PHE A 288       0.941   3.478   8.782  1.00  0.00           H  
ATOM   4516  HE2 PHE A 288       4.272   3.034  11.393  1.00  0.00           H  
ATOM   4517  HZ  PHE A 288       2.101   2.245  10.567  1.00  0.00           H  
ATOM   4518  N   MET A 289       7.276   6.894   7.994  1.00  0.00           N  
ATOM   4519  CA  MET A 289       8.633   6.466   8.362  1.00  0.00           C  
ATOM   4520  C   MET A 289       9.142   7.370   9.476  1.00  0.00           C  
ATOM   4521  O   MET A 289       8.753   8.534   9.496  1.00  0.00           O  
ATOM   4522  CB  MET A 289       9.570   6.507   7.156  1.00  0.00           C  
ATOM   4523  CG  MET A 289       9.976   7.908   6.721  1.00  0.00           C  
ATOM   4524  SD  MET A 289      10.535   7.971   5.008  1.00  0.00           S  
ATOM   4525  CE  MET A 289       8.968   7.994   4.141  1.00  0.00           C  
ATOM   4526  H   MET A 289       7.029   7.870   8.077  1.00  0.00           H  
ATOM   4527  HA  MET A 289       8.586   5.439   8.723  1.00  0.00           H  
ATOM   4528 1HB  MET A 289      10.478   5.951   7.382  1.00  0.00           H  
ATOM   4529 2HB  MET A 289       9.090   6.020   6.306  1.00  0.00           H  
ATOM   4530 1HG  MET A 289       9.128   8.584   6.832  1.00  0.00           H  
ATOM   4531 2HG  MET A 289      10.783   8.267   7.360  1.00  0.00           H  
ATOM   4532 1HE  MET A 289       9.147   8.032   3.067  1.00  0.00           H  
ATOM   4533 2HE  MET A 289       8.404   7.092   4.384  1.00  0.00           H  
ATOM   4534 3HE  MET A 289       8.397   8.871   4.445  1.00  0.00           H  
ATOM   4535  N   GLU A 290      10.001   6.848  10.365  1.00  0.00           N  
ATOM   4536  CA  GLU A 290      10.671   7.644  11.419  1.00  0.00           C  
ATOM   4537  C   GLU A 290       9.689   8.727  11.863  1.00  0.00           C  
ATOM   4538  O   GLU A 290       9.941   9.933  11.651  1.00  0.00           O  
ATOM   4539  CB  GLU A 290      12.026   8.157  10.886  1.00  0.00           C  
ATOM   4540  CG  GLU A 290      13.078   7.057  10.943  1.00  0.00           C  
ATOM   4541  CD  GLU A 290      13.671   6.898  12.339  1.00  0.00           C  
ATOM   4542  OE1 GLU A 290      13.920   7.956  12.955  1.00  0.00           O  
ATOM   4543  OE2 GLU A 290      13.889   5.740  12.750  1.00  0.00           O  
ATOM   4544  H   GLU A 290      10.191   5.858  10.301  1.00  0.00           H  
ATOM   4545  HA  GLU A 290      10.916   6.981  12.250  1.00  0.00           H  
ATOM   4546 1HB  GLU A 290      11.906   8.501   9.859  1.00  0.00           H  
ATOM   4547 2HB  GLU A 290      12.352   9.010  11.481  1.00  0.00           H  
ATOM   4548 1HG  GLU A 290      12.622   6.116  10.638  1.00  0.00           H  
ATOM   4549 2HG  GLU A 290      13.871   7.291  10.234  1.00  0.00           H  
ATOM   4550  N   PHE A 291       8.559   8.259  12.369  1.00  0.00           N  
ATOM   4551  CA  PHE A 291       7.432   9.117  12.747  1.00  0.00           C  
ATOM   4552  C   PHE A 291       7.496   9.435  14.248  1.00  0.00           C  
ATOM   4553  O   PHE A 291       8.214   8.772  15.062  1.00  0.00           O  
ATOM   4554  CB  PHE A 291       6.101   8.443  12.410  1.00  0.00           C  
ATOM   4555  CG  PHE A 291       5.839   7.192  13.200  1.00  0.00           C  
ATOM   4556  CD1 PHE A 291       5.180   7.250  14.419  1.00  0.00           C  
ATOM   4557  CD2 PHE A 291       6.250   5.955  12.726  1.00  0.00           C  
ATOM   4558  CE1 PHE A 291       4.938   6.100  15.146  1.00  0.00           C  
ATOM   4559  CE2 PHE A 291       6.008   4.804  13.450  1.00  0.00           C  
ATOM   4560  CZ  PHE A 291       5.351   4.877  14.662  1.00  0.00           C  
ATOM   4561  H   PHE A 291       8.481   7.260  12.498  1.00  0.00           H  
ATOM   4562  HA  PHE A 291       7.502  10.048  12.183  1.00  0.00           H  
ATOM   4563 1HB  PHE A 291       5.284   9.139  12.594  1.00  0.00           H  
ATOM   4564 2HB  PHE A 291       6.081   8.187  11.352  1.00  0.00           H  
ATOM   4565  HD1 PHE A 291       4.852   8.217  14.801  1.00  0.00           H  
ATOM   4566  HD2 PHE A 291       6.769   5.898  11.768  1.00  0.00           H  
ATOM   4567  HE1 PHE A 291       4.419   6.160  16.103  1.00  0.00           H  
ATOM   4568  HE2 PHE A 291       6.336   3.838  13.066  1.00  0.00           H  
ATOM   4569  HZ  PHE A 291       5.162   3.970  15.235  1.00  0.00           H  
ATOM   4570  N   ILE A 292       6.726  10.437  14.630  1.00  0.00           N  
ATOM   4571  CA  ILE A 292       6.719  10.997  16.003  1.00  0.00           C  
ATOM   4572  C   ILE A 292       5.887  10.052  16.871  1.00  0.00           C  
ATOM   4573  O   ILE A 292       4.711   9.818  16.560  1.00  0.00           O  
ATOM   4574  CB  ILE A 292       6.133  12.420  16.051  1.00  0.00           C  
ATOM   4575  CG1 ILE A 292       6.908  13.349  15.113  1.00  0.00           C  
ATOM   4576  CG2 ILE A 292       6.155  12.957  17.474  1.00  0.00           C  
ATOM   4577  CD1 ILE A 292       8.389  13.420  15.410  1.00  0.00           C  
ATOM   4578  H   ILE A 292       6.111  10.833  13.934  1.00  0.00           H  
ATOM   4579  HA  ILE A 292       7.747  11.049  16.360  1.00  0.00           H  
ATOM   4580  HB  ILE A 292       5.103  12.402  15.696  1.00  0.00           H  
ATOM   4581 1HG1 ILE A 292       6.782  13.014  14.084  1.00  0.00           H  
ATOM   4582 2HG1 ILE A 292       6.499  14.357  15.180  1.00  0.00           H  
ATOM   4583 1HG2 ILE A 292       5.738  13.964  17.490  1.00  0.00           H  
ATOM   4584 2HG2 ILE A 292       5.561  12.308  18.117  1.00  0.00           H  
ATOM   4585 3HG2 ILE A 292       7.183  12.984  17.837  1.00  0.00           H  
ATOM   4586 1HD1 ILE A 292       8.869  14.097  14.704  1.00  0.00           H  
ATOM   4587 2HD1 ILE A 292       8.539  13.787  16.426  1.00  0.00           H  
ATOM   4588 3HD1 ILE A 292       8.827  12.427  15.314  1.00  0.00           H  
ATOM   4589  N   ARG A 293       6.473   9.591  17.974  1.00  0.00           N  
ATOM   4590  CA  ARG A 293       5.869   8.660  18.955  1.00  0.00           C  
ATOM   4591  C   ARG A 293       6.252   9.171  20.336  1.00  0.00           C  
ATOM   4592  O   ARG A 293       7.206   9.934  20.474  1.00  0.00           O  
ATOM   4593  CB  ARG A 293       6.360   7.232  18.770  1.00  0.00           C  
ATOM   4594  CG  ARG A 293       7.843   7.027  19.034  1.00  0.00           C  
ATOM   4595  CD  ARG A 293       8.208   5.587  19.023  1.00  0.00           C  
ATOM   4596  NE  ARG A 293       9.631   5.387  19.246  1.00  0.00           N  
ATOM   4597  CZ  ARG A 293      10.212   5.311  20.459  1.00  0.00           C  
ATOM   4598  NH1 ARG A 293       9.480   5.419  21.546  1.00  0.00           N  
ATOM   4599  NH2 ARG A 293      11.517   5.126  20.557  1.00  0.00           N  
ATOM   4600  H   ARG A 293       7.414   9.924  18.127  1.00  0.00           H  
ATOM   4601  HA  ARG A 293       4.788   8.663  18.813  1.00  0.00           H  
ATOM   4602 1HB  ARG A 293       5.811   6.570  19.437  1.00  0.00           H  
ATOM   4603 2HB  ARG A 293       6.159   6.908  17.749  1.00  0.00           H  
ATOM   4604 1HG  ARG A 293       8.424   7.534  18.263  1.00  0.00           H  
ATOM   4605 2HG  ARG A 293       8.099   7.438  20.011  1.00  0.00           H  
ATOM   4606 1HD  ARG A 293       7.663   5.067  19.810  1.00  0.00           H  
ATOM   4607 2HD  ARG A 293       7.951   5.154  18.057  1.00  0.00           H  
ATOM   4608  HE  ARG A 293      10.227   5.299  18.433  1.00  0.00           H  
ATOM   4609 1HH1 ARG A 293       8.483   5.560  21.472  1.00  0.00           H  
ATOM   4610 2HH1 ARG A 293       9.915   5.362  22.455  1.00  0.00           H  
ATOM   4611 1HH2 ARG A 293      12.080   5.043  19.721  1.00  0.00           H  
ATOM   4612 2HH2 ARG A 293      11.952   5.069  21.466  1.00  0.00           H  
ATOM   4613  N   PRO A 294       5.516   8.804  21.411  1.00  0.00           N  
ATOM   4614  CA  PRO A 294       5.961   9.174  22.748  1.00  0.00           C  
ATOM   4615  C   PRO A 294       7.349   8.584  23.029  1.00  0.00           C  
ATOM   4616  O   PRO A 294       7.603   7.464  22.643  1.00  0.00           O  
ATOM   4617  CB  PRO A 294       4.933   8.532  23.661  1.00  0.00           C  
ATOM   4618  CG  PRO A 294       3.749   8.316  22.789  1.00  0.00           C  
ATOM   4619  CD  PRO A 294       4.307   7.981  21.426  1.00  0.00           C  
ATOM   4620  HA  PRO A 294       5.971  10.270  22.836  1.00  0.00           H  
ATOM   4621 1HB  PRO A 294       5.333   7.595  24.077  1.00  0.00           H  
ATOM   4622 2HB  PRO A 294       4.719   9.196  24.512  1.00  0.00           H  
ATOM   4623 1HG  PRO A 294       3.125   7.504  23.190  1.00  0.00           H  
ATOM   4624 2HG  PRO A 294       3.121   9.219  22.769  1.00  0.00           H  
ATOM   4625 1HD  PRO A 294       4.529   6.906  21.373  1.00  0.00           H  
ATOM   4626 2HD  PRO A 294       3.580   8.266  20.651  1.00  0.00           H  
ATOM   4627  N   ILE A 295       8.231   9.376  23.618  1.00  0.00           N  
ATOM   4628  CA  ILE A 295       9.608   8.940  23.982  1.00  0.00           C  
ATOM   4629  C   ILE A 295       9.648   9.254  25.463  1.00  0.00           C  
ATOM   4630  O   ILE A 295       9.861  10.392  25.853  1.00  0.00           O  
ATOM   4631  CB  ILE A 295      10.722   9.683  23.220  1.00  0.00           C  
ATOM   4632  CG1 ILE A 295      10.548   9.502  21.710  1.00  0.00           C  
ATOM   4633  CG2 ILE A 295      12.090   9.190  23.665  1.00  0.00           C  
ATOM   4634  CD1 ILE A 295      11.546  10.279  20.883  1.00  0.00           C  
ATOM   4635  H   ILE A 295       7.943  10.321  23.826  1.00  0.00           H  
ATOM   4636  HA  ILE A 295       9.711   7.883  23.742  1.00  0.00           H  
ATOM   4637  HB  ILE A 295      10.648  10.751  23.420  1.00  0.00           H  
ATOM   4638 1HG1 ILE A 295      10.643   8.447  21.457  1.00  0.00           H  
ATOM   4639 2HG1 ILE A 295       9.545   9.818  21.419  1.00  0.00           H  
ATOM   4640 1HG2 ILE A 295      12.865   9.725  23.116  1.00  0.00           H  
ATOM   4641 2HG2 ILE A 295      12.212   9.369  24.732  1.00  0.00           H  
ATOM   4642 3HG2 ILE A 295      12.175   8.122  23.464  1.00  0.00           H  
ATOM   4643 1HD1 ILE A 295      11.358  10.101  19.824  1.00  0.00           H  
ATOM   4644 2HD1 ILE A 295      11.443  11.344  21.095  1.00  0.00           H  
ATOM   4645 3HD1 ILE A 295      12.555   9.955  21.132  1.00  0.00           H  
ATOM   4646  N   PRO A 296       9.303   8.282  26.329  1.00  0.00           N  
ATOM   4647  CA  PRO A 296       9.169   8.564  27.756  1.00  0.00           C  
ATOM   4648  C   PRO A 296      10.444   9.103  28.419  1.00  0.00           C  
ATOM   4649  O   PRO A 296      10.348   9.699  29.463  1.00  0.00           O  
ATOM   4650  CB  PRO A 296       8.793   7.189  28.319  1.00  0.00           C  
ATOM   4651  CG  PRO A 296       8.147   6.489  27.172  1.00  0.00           C  
ATOM   4652  CD  PRO A 296       8.945   6.923  25.971  1.00  0.00           C  
ATOM   4653  HA  PRO A 296       8.361   9.294  27.907  1.00  0.00           H  
ATOM   4654 1HB  PRO A 296       9.693   6.672  28.682  1.00  0.00           H  
ATOM   4655 2HB  PRO A 296       8.121   7.307  29.181  1.00  0.00           H  
ATOM   4656 1HG  PRO A 296       8.174   5.401  27.327  1.00  0.00           H  
ATOM   4657 2HG  PRO A 296       7.087   6.774  27.101  1.00  0.00           H  
ATOM   4658 1HD  PRO A 296       9.827   6.276  25.863  1.00  0.00           H  
ATOM   4659 2HD  PRO A 296       8.313   6.871  25.072  1.00  0.00           H  
ATOM   4660  N   THR A 297      11.610   8.872  27.823  1.00  0.00           N  
ATOM   4661  CA  THR A 297      12.911   9.287  28.403  1.00  0.00           C  
ATOM   4662  C   THR A 297      13.900   9.632  27.298  1.00  0.00           C  
ATOM   4663  O   THR A 297      13.954   8.925  26.278  1.00  0.00           O  
ATOM   4664  CB  THR A 297      13.510   8.189  29.301  1.00  0.00           C  
ATOM   4665  OG1 THR A 297      14.778   8.624  29.811  1.00  0.00           O  
ATOM   4666  CG2 THR A 297      13.699   6.901  28.516  1.00  0.00           C  
ATOM   4667  H   THR A 297      11.596   8.392  26.935  1.00  0.00           H  
ATOM   4668  HA  THR A 297      12.750  10.175  29.015  1.00  0.00           H  
ATOM   4669  HB  THR A 297      12.841   8.002  30.141  1.00  0.00           H  
ATOM   4670  HG1 THR A 297      14.964   8.168  30.635  1.00  0.00           H  
ATOM   4671 1HG2 THR A 297      14.123   6.137  29.167  1.00  0.00           H  
ATOM   4672 2HG2 THR A 297      12.735   6.562  28.136  1.00  0.00           H  
ATOM   4673 3HG2 THR A 297      14.374   7.080  27.680  1.00  0.00           H  
ATOM   4674  N   TRP A 298      14.806  10.566  27.584  1.00  0.00           N  
ATOM   4675  CA  TRP A 298      15.916  10.881  26.656  1.00  0.00           C  
ATOM   4676  C   TRP A 298      16.818   9.661  26.465  1.00  0.00           C  
ATOM   4677  O   TRP A 298      17.467   9.566  25.408  1.00  0.00           O  
ATOM   4678  CB  TRP A 298      16.747  12.054  27.179  1.00  0.00           C  
ATOM   4679  CG  TRP A 298      16.092  13.388  26.979  1.00  0.00           C  
ATOM   4680  CD1 TRP A 298      15.504  14.159  27.936  1.00  0.00           C  
ATOM   4681  CD2 TRP A 298      15.956  14.118  25.736  1.00  0.00           C  
ATOM   4682  NE1 TRP A 298      15.012  15.313  27.378  1.00  0.00           N  
ATOM   4683  CE2 TRP A 298      15.281  15.305  26.032  1.00  0.00           C  
ATOM   4684  CE3 TRP A 298      16.348  13.863  24.416  1.00  0.00           C  
ATOM   4685  CZ2 TRP A 298      14.983  16.243  25.056  1.00  0.00           C  
ATOM   4686  CZ3 TRP A 298      16.050  14.804  23.437  1.00  0.00           C  
ATOM   4687  CH2 TRP A 298      15.386  15.963  23.750  1.00  0.00           C  
ATOM   4688  H   TRP A 298      14.733  11.072  28.455  1.00  0.00           H  
ATOM   4689  HA  TRP A 298      15.492  11.161  25.692  1.00  0.00           H  
ATOM   4690 1HB  TRP A 298      16.934  11.921  28.245  1.00  0.00           H  
ATOM   4691 2HB  TRP A 298      17.714  12.068  26.677  1.00  0.00           H  
ATOM   4692  HD1 TRP A 298      15.434  13.898  28.991  1.00  0.00           H  
ATOM   4693  HE1 TRP A 298      14.530  16.048  27.875  1.00  0.00           H  
ATOM   4694  HE3 TRP A 298      16.878  12.946  24.162  1.00  0.00           H  
ATOM   4695  HZ2 TRP A 298      14.456  17.169  25.285  1.00  0.00           H  
ATOM   4696  HZ3 TRP A 298      16.358  14.598  22.412  1.00  0.00           H  
ATOM   4697  HH2 TRP A 298      15.169  16.680  22.958  1.00  0.00           H  
ATOM   4698  N   ASP A 299      16.804   8.676  27.379  1.00  0.00           N  
ATOM   4699  CA  ASP A 299      17.699   7.485  27.261  1.00  0.00           C  
ATOM   4700  C   ASP A 299      17.420   6.675  25.990  1.00  0.00           C  
ATOM   4701  O   ASP A 299      18.298   5.899  25.609  1.00  0.00           O  
ATOM   4702  CB  ASP A 299      17.544   6.571  28.479  1.00  0.00           C  
ATOM   4703  CG  ASP A 299      18.146   7.165  29.745  1.00  0.00           C  
ATOM   4704  OD1 ASP A 299      18.866   8.130  29.642  1.00  0.00           O  
ATOM   4705  OD2 ASP A 299      17.878   6.650  30.804  1.00  0.00           O  
ATOM   4706  H   ASP A 299      16.174   8.742  28.165  1.00  0.00           H  
ATOM   4707  HA  ASP A 299      18.732   7.831  27.215  1.00  0.00           H  
ATOM   4708 1HB  ASP A 299      16.486   6.374  28.654  1.00  0.00           H  
ATOM   4709 2HB  ASP A 299      18.027   5.614  28.280  1.00  0.00           H  
ATOM   4710  N   GLU A 300      16.234   6.794  25.392  1.00  0.00           N  
ATOM   4711  CA  GLU A 300      15.842   6.037  24.176  1.00  0.00           C  
ATOM   4712  C   GLU A 300      16.506   6.664  22.934  1.00  0.00           C  
ATOM   4713  O   GLU A 300      16.574   5.966  21.901  1.00  0.00           O  
ATOM   4714  CB  GLU A 300      14.321   6.023  24.008  1.00  0.00           C  
ATOM   4715  CG  GLU A 300      13.583   5.171  25.031  1.00  0.00           C  
ATOM   4716  CD  GLU A 300      12.141   4.943  24.671  1.00  0.00           C  
ATOM   4717  OE1 GLU A 300      11.737   5.369  23.616  1.00  0.00           O  
ATOM   4718  OE2 GLU A 300      11.443   4.340  25.452  1.00  0.00           O  
ATOM   4719  H   GLU A 300      15.576   7.440  25.804  1.00  0.00           H  
ATOM   4720  HA  GLU A 300      16.186   5.008  24.283  1.00  0.00           H  
ATOM   4721 1HB  GLU A 300      13.937   7.041  24.082  1.00  0.00           H  
ATOM   4722 2HB  GLU A 300      14.068   5.649  23.016  1.00  0.00           H  
ATOM   4723 1HG  GLU A 300      14.082   4.206  25.113  1.00  0.00           H  
ATOM   4724 2HG  GLU A 300      13.637   5.661  26.003  1.00  0.00           H  
ATOM   4725  N   TRP A 301      16.938   7.927  22.985  1.00  0.00           N  
ATOM   4726  CA  TRP A 301      17.552   8.594  21.811  1.00  0.00           C  
ATOM   4727  C   TRP A 301      18.948   8.001  21.619  1.00  0.00           C  
ATOM   4728  O   TRP A 301      19.703   7.851  22.596  1.00  0.00           O  
ATOM   4729  CB  TRP A 301      17.643  10.109  22.005  1.00  0.00           C  
ATOM   4730  CG  TRP A 301      16.362  10.828  21.708  1.00  0.00           C  
ATOM   4731  CD1 TRP A 301      15.366  11.117  22.592  1.00  0.00           C  
ATOM   4732  CD2 TRP A 301      15.931  11.358  20.431  1.00  0.00           C  
ATOM   4733  NE1 TRP A 301      14.348  11.785  21.956  1.00  0.00           N  
ATOM   4734  CE2 TRP A 301      14.678  11.942  20.634  1.00  0.00           C  
ATOM   4735  CE3 TRP A 301      16.501  11.383  19.152  1.00  0.00           C  
ATOM   4736  CZ2 TRP A 301      13.976  12.547  19.604  1.00  0.00           C  
ATOM   4737  CZ3 TRP A 301      15.797  11.991  18.119  1.00  0.00           C  
ATOM   4738  CH2 TRP A 301      14.567  12.559  18.340  1.00  0.00           C  
ATOM   4739  H   TRP A 301      16.841   8.441  23.849  1.00  0.00           H  
ATOM   4740  HA  TRP A 301      16.928   8.403  20.938  1.00  0.00           H  
ATOM   4741 1HB  TRP A 301      17.928  10.327  23.035  1.00  0.00           H  
ATOM   4742 2HB  TRP A 301      18.421  10.513  21.358  1.00  0.00           H  
ATOM   4743  HD1 TRP A 301      15.375  10.855  23.648  1.00  0.00           H  
ATOM   4744  HE1 TRP A 301      13.495  12.108  22.390  1.00  0.00           H  
ATOM   4745  HE3 TRP A 301      17.478  10.936  18.972  1.00  0.00           H  
ATOM   4746  HZ2 TRP A 301      12.998  13.004  19.759  1.00  0.00           H  
ATOM   4747  HZ3 TRP A 301      16.247  12.005  17.126  1.00  0.00           H  
ATOM   4748  HH2 TRP A 301      14.043  13.028  17.507  1.00  0.00           H  
ATOM   4749  N   PRO A 302      19.405   7.640  20.397  1.00  0.00           N  
ATOM   4750  CA  PRO A 302      20.800   7.254  20.228  1.00  0.00           C  
ATOM   4751  C   PRO A 302      21.821   8.254  20.784  1.00  0.00           C  
ATOM   4752  O   PRO A 302      21.619   9.471  20.687  1.00  0.00           O  
ATOM   4753  CB  PRO A 302      20.913   7.142  18.704  1.00  0.00           C  
ATOM   4754  CG  PRO A 302      19.529   6.815  18.259  1.00  0.00           C  
ATOM   4755  CD  PRO A 302      18.642   7.638  19.155  1.00  0.00           C  
ATOM   4756  HA  PRO A 302      20.969   6.283  20.716  1.00  0.00           H  
ATOM   4757 1HB  PRO A 302      21.285   8.088  18.284  1.00  0.00           H  
ATOM   4758 2HB  PRO A 302      21.643   6.363  18.437  1.00  0.00           H  
ATOM   4759 1HG  PRO A 302      19.404   7.065  17.194  1.00  0.00           H  
ATOM   4760 2HG  PRO A 302      19.343   5.735  18.355  1.00  0.00           H  
ATOM   4761 1HD  PRO A 302      18.526   8.646  18.731  1.00  0.00           H  
ATOM   4762 2HD  PRO A 302      17.665   7.145  19.259  1.00  0.00           H  
ATOM   4763  N   GLU A 303      22.920   7.752  21.376  1.00  0.00           N  
ATOM   4764  CA  GLU A 303      23.880   8.617  22.107  1.00  0.00           C  
ATOM   4765  C   GLU A 303      24.327   9.810  21.246  1.00  0.00           C  
ATOM   4766  O   GLU A 303      24.422  10.909  21.758  1.00  0.00           O  
ATOM   4767  CB  GLU A 303      25.105   7.810  22.543  1.00  0.00           C  
ATOM   4768  CG  GLU A 303      26.053   8.558  23.469  1.00  0.00           C  
ATOM   4769  CD  GLU A 303      25.403   8.977  24.758  1.00  0.00           C  
ATOM   4770  OE1 GLU A 303      24.335   8.493  25.047  1.00  0.00           O  
ATOM   4771  OE2 GLU A 303      25.976   9.781  25.456  1.00  0.00           O  
ATOM   4772  H   GLU A 303      23.094   6.759  21.320  1.00  0.00           H  
ATOM   4773  HA  GLU A 303      23.386   9.007  22.997  1.00  0.00           H  
ATOM   4774 1HB  GLU A 303      24.780   6.905  23.056  1.00  0.00           H  
ATOM   4775 2HB  GLU A 303      25.671   7.503  21.663  1.00  0.00           H  
ATOM   4776 1HG  GLU A 303      26.904   7.916  23.696  1.00  0.00           H  
ATOM   4777 2HG  GLU A 303      26.427   9.441  22.953  1.00  0.00           H  
ATOM   4778  N   PHE A 304      24.587   9.628  19.957  1.00  0.00           N  
ATOM   4779  CA  PHE A 304      24.988  10.766  19.097  1.00  0.00           C  
ATOM   4780  C   PHE A 304      23.834  11.759  18.977  1.00  0.00           C  
ATOM   4781  O   PHE A 304      24.179  12.954  18.686  1.00  0.00           O  
ATOM   4782  CB  PHE A 304      25.401  10.286  17.704  1.00  0.00           C  
ATOM   4783  CG  PHE A 304      24.258   9.766  16.879  1.00  0.00           C  
ATOM   4784  CD1 PHE A 304      23.526  10.619  16.067  1.00  0.00           C  
ATOM   4785  CD2 PHE A 304      23.913   8.423  16.914  1.00  0.00           C  
ATOM   4786  CE1 PHE A 304      22.474  10.141  15.307  1.00  0.00           C  
ATOM   4787  CE2 PHE A 304      22.863   7.943  16.155  1.00  0.00           C  
ATOM   4788  CZ  PHE A 304      22.143   8.804  15.351  1.00  0.00           C  
ATOM   4789  H   PHE A 304      24.514   8.706  19.551  1.00  0.00           H  
ATOM   4790  HA  PHE A 304      25.844  11.262  19.556  1.00  0.00           H  
ATOM   4791 1HB  PHE A 304      25.867  11.106  17.160  1.00  0.00           H  
ATOM   4792 2HB  PHE A 304      26.141   9.493  17.798  1.00  0.00           H  
ATOM   4793  HD1 PHE A 304      23.789  11.676  16.031  1.00  0.00           H  
ATOM   4794  HD2 PHE A 304      24.481   7.744  17.550  1.00  0.00           H  
ATOM   4795  HE1 PHE A 304      21.907  10.823  14.674  1.00  0.00           H  
ATOM   4796  HE2 PHE A 304      22.602   6.886  16.192  1.00  0.00           H  
ATOM   4797  HZ  PHE A 304      21.314   8.427  14.754  1.00  0.00           H  
ATOM   4798  N   ALA A 305      22.558  11.317  19.119  1.00  0.00           N  
ATOM   4799  CA  ALA A 305      21.378  12.211  18.977  1.00  0.00           C  
ATOM   4800  C   ALA A 305      20.887  12.697  20.342  1.00  0.00           C  
ATOM   4801  O   ALA A 305      20.281  13.800  20.436  1.00  0.00           O  
ATOM   4802  CB  ALA A 305      20.272  11.486  18.226  1.00  0.00           C  
ATOM   4803  H   ALA A 305      22.412  10.341  19.330  1.00  0.00           H  
ATOM   4804  HA  ALA A 305      21.682  13.082  18.397  1.00  0.00           H  
ATOM   4805 1HB  ALA A 305      19.410  12.144  18.124  1.00  0.00           H  
ATOM   4806 2HB  ALA A 305      20.630  11.201  17.237  1.00  0.00           H  
ATOM   4807 3HB  ALA A 305      19.984  10.592  18.778  1.00  0.00           H  
ATOM   4808  N   ARG A 306      21.116  11.933  21.398  1.00  0.00           N  
ATOM   4809  CA  ARG A 306      20.556  12.274  22.740  1.00  0.00           C  
ATOM   4810  C   ARG A 306      21.076  13.640  23.218  1.00  0.00           C  
ATOM   4811  O   ARG A 306      20.244  14.556  23.545  1.00  0.00           O  
ATOM   4812  CB  ARG A 306      20.920  11.214  23.769  1.00  0.00           C  
ATOM   4813  CG  ARG A 306      20.364  11.458  25.163  1.00  0.00           C  
ATOM   4814  CD  ARG A 306      20.849  10.442  26.133  1.00  0.00           C  
ATOM   4815  NE  ARG A 306      22.285  10.534  26.342  1.00  0.00           N  
ATOM   4816  CZ  ARG A 306      22.888  11.451  27.122  1.00  0.00           C  
ATOM   4817  NH1 ARG A 306      22.167  12.347  27.760  1.00  0.00           N  
ATOM   4818  NH2 ARG A 306      24.204  11.452  27.248  1.00  0.00           N  
ATOM   4819  H   ARG A 306      21.680  11.102  21.297  1.00  0.00           H  
ATOM   4820  HA  ARG A 306      19.469  12.317  22.661  1.00  0.00           H  
ATOM   4821 1HB  ARG A 306      20.557  10.243  23.435  1.00  0.00           H  
ATOM   4822 2HB  ARG A 306      22.005  11.146  23.853  1.00  0.00           H  
ATOM   4823 1HG  ARG A 306      20.677  12.442  25.513  1.00  0.00           H  
ATOM   4824 2HG  ARG A 306      19.275  11.412  25.134  1.00  0.00           H  
ATOM   4825 1HD  ARG A 306      20.355  10.591  27.093  1.00  0.00           H  
ATOM   4826 2HD  ARG A 306      20.622   9.445  25.759  1.00  0.00           H  
ATOM   4827  HE  ARG A 306      22.873   9.861  25.868  1.00  0.00           H  
ATOM   4828 1HH1 ARG A 306      21.161  12.348  27.665  1.00  0.00           H  
ATOM   4829 2HH1 ARG A 306      22.619  13.035  28.345  1.00  0.00           H  
ATOM   4830 1HH2 ARG A 306      24.758  10.762  26.758  1.00  0.00           H  
ATOM   4831 2HH2 ARG A 306      24.655  12.139  27.833  1.00  0.00           H  
ATOM   4832  N   GLU A 307      22.391  13.813  23.324  1.00  0.00           N  
ATOM   4833  CA  GLU A 307      22.947  15.114  23.780  1.00  0.00           C  
ATOM   4834  C   GLU A 307      22.600  16.209  22.757  1.00  0.00           C  
ATOM   4835  O   GLU A 307      22.361  17.368  23.144  1.00  0.00           O  
ATOM   4836  CB  GLU A 307      24.463  15.030  23.966  1.00  0.00           C  
ATOM   4837  CG  GLU A 307      24.907  14.179  25.147  1.00  0.00           C  
ATOM   4838  CD  GLU A 307      26.397  14.180  25.342  1.00  0.00           C  
ATOM   4839  OE1 GLU A 307      27.087  14.705  24.502  1.00  0.00           O  
ATOM   4840  OE2 GLU A 307      26.846  13.655  26.334  1.00  0.00           O  
ATOM   4841  H   GLU A 307      23.024  13.061  23.095  1.00  0.00           H  
ATOM   4842  HA  GLU A 307      22.497  15.364  24.742  1.00  0.00           H  
ATOM   4843 1HB  GLU A 307      24.918  14.616  23.066  1.00  0.00           H  
ATOM   4844 2HB  GLU A 307      24.868  16.032  24.105  1.00  0.00           H  
ATOM   4845 1HG  GLU A 307      24.432  14.557  26.052  1.00  0.00           H  
ATOM   4846 2HG  GLU A 307      24.566  13.155  24.992  1.00  0.00           H  
ATOM   4847  N   THR A 308      22.600  15.864  21.491  1.00  0.00           N  
ATOM   4848  CA  THR A 308      22.338  16.830  20.394  1.00  0.00           C  
ATOM   4849  C   THR A 308      20.939  17.440  20.556  1.00  0.00           C  
ATOM   4850  O   THR A 308      20.860  18.699  20.620  1.00  0.00           O  
ATOM   4851  CB  THR A 308      22.456  16.165  19.010  1.00  0.00           C  
ATOM   4852  OG1 THR A 308      23.792  15.677  18.823  1.00  0.00           O  
ATOM   4853  CG2 THR A 308      22.126  17.161  17.909  1.00  0.00           C  
ATOM   4854  H   THR A 308      22.788  14.899  21.262  1.00  0.00           H  
ATOM   4855  HA  THR A 308      23.080  17.627  20.451  1.00  0.00           H  
ATOM   4856  HB  THR A 308      21.766  15.323  18.950  1.00  0.00           H  
ATOM   4857  HG1 THR A 308      23.775  14.720  18.752  1.00  0.00           H  
ATOM   4858 1HG2 THR A 308      22.214  16.673  16.938  1.00  0.00           H  
ATOM   4859 2HG2 THR A 308      21.107  17.523  18.041  1.00  0.00           H  
ATOM   4860 3HG2 THR A 308      22.819  17.999  17.958  1.00  0.00           H  
ATOM   4861  N   PHE A 309      19.879  16.620  20.659  1.00  0.00           N  
ATOM   4862  CA  PHE A 309      18.519  17.204  20.750  1.00  0.00           C  
ATOM   4863  C   PHE A 309      18.253  17.709  22.160  1.00  0.00           C  
ATOM   4864  O   PHE A 309      17.622  18.744  22.305  1.00  0.00           O  
ATOM   4865  CB  PHE A 309      17.452  16.176  20.368  1.00  0.00           C  
ATOM   4866  CG  PHE A 309      17.338  15.943  18.888  1.00  0.00           C  
ATOM   4867  CD1 PHE A 309      17.918  14.828  18.300  1.00  0.00           C  
ATOM   4868  CD2 PHE A 309      16.653  16.838  18.081  1.00  0.00           C  
ATOM   4869  CE1 PHE A 309      17.814  14.613  16.939  1.00  0.00           C  
ATOM   4870  CE2 PHE A 309      16.546  16.625  16.720  1.00  0.00           C  
ATOM   4871  CZ  PHE A 309      17.128  15.511  16.149  1.00  0.00           C  
ATOM   4872  H   PHE A 309      19.986  15.615  20.674  1.00  0.00           H  
ATOM   4873  HA  PHE A 309      18.454  18.041  20.054  1.00  0.00           H  
ATOM   4874 1HB  PHE A 309      17.678  15.223  20.845  1.00  0.00           H  
ATOM   4875 2HB  PHE A 309      16.482  16.505  20.736  1.00  0.00           H  
ATOM   4876  HD1 PHE A 309      18.459  14.118  18.925  1.00  0.00           H  
ATOM   4877  HD2 PHE A 309      16.194  17.718  18.532  1.00  0.00           H  
ATOM   4878  HE1 PHE A 309      18.274  13.733  16.490  1.00  0.00           H  
ATOM   4879  HE2 PHE A 309      16.004  17.335  16.097  1.00  0.00           H  
ATOM   4880  HZ  PHE A 309      17.046  15.342  15.076  1.00  0.00           H  
ATOM   4881  N   GLN A 310      18.798  17.020  23.168  1.00  0.00           N  
ATOM   4882  CA  GLN A 310      18.571  17.474  24.569  1.00  0.00           C  
ATOM   4883  C   GLN A 310      19.137  18.890  24.749  1.00  0.00           C  
ATOM   4884  O   GLN A 310      18.507  19.707  25.498  1.00  0.00           O  
ATOM   4885  CB  GLN A 310      19.219  16.518  25.573  1.00  0.00           C  
ATOM   4886  CG  GLN A 310      18.926  16.849  27.027  1.00  0.00           C  
ATOM   4887  CD  GLN A 310      19.382  15.755  27.973  1.00  0.00           C  
ATOM   4888  OE1 GLN A 310      20.398  15.096  27.739  1.00  0.00           O  
ATOM   4889  NE2 GLN A 310      18.631  15.555  29.050  1.00  0.00           N  
ATOM   4890  H   GLN A 310      19.360  16.198  23.003  1.00  0.00           H  
ATOM   4891  HA  GLN A 310      17.498  17.492  24.757  1.00  0.00           H  
ATOM   4892 1HB  GLN A 310      18.873  15.502  25.383  1.00  0.00           H  
ATOM   4893 2HB  GLN A 310      20.300  16.526  25.438  1.00  0.00           H  
ATOM   4894 1HG  GLN A 310      19.447  17.769  27.291  1.00  0.00           H  
ATOM   4895 2HG  GLN A 310      17.850  16.980  27.149  1.00  0.00           H  
ATOM   4896 1HE2 GLN A 310      18.882  14.846  29.711  1.00  0.00           H  
ATOM   4897 2HE2 GLN A 310      17.814  16.112  29.202  1.00  0.00           H  
ATOM   4898  N   ALA A 311      20.248  19.203  24.071  1.00  0.00           N  
ATOM   4899  CA  ALA A 311      20.915  20.521  24.218  1.00  0.00           C  
ATOM   4900  C   ALA A 311      20.167  21.615  23.445  1.00  0.00           C  
ATOM   4901  O   ALA A 311      20.551  22.785  23.514  1.00  0.00           O  
ATOM   4902  CB  ALA A 311      22.348  20.457  23.762  1.00  0.00           C  
ATOM   4903  H   ALA A 311      20.643  18.520  23.440  1.00  0.00           H  
ATOM   4904  HA  ALA A 311      20.902  20.791  25.275  1.00  0.00           H  
ATOM   4905 1HB  ALA A 311      22.812  21.436  23.882  1.00  0.00           H  
ATOM   4906 2HB  ALA A 311      22.888  19.724  24.362  1.00  0.00           H  
ATOM   4907 3HB  ALA A 311      22.383  20.164  22.714  1.00  0.00           H  
ATOM   4908  N   PHE A 312      19.087  21.252  22.751  1.00  0.00           N  
ATOM   4909  CA  PHE A 312      18.301  22.213  21.954  1.00  0.00           C  
ATOM   4910  C   PHE A 312      17.091  22.716  22.721  1.00  0.00           C  
ATOM   4911  O   PHE A 312      16.283  23.432  22.147  1.00  0.00           O  
ATOM   4912  CB  PHE A 312      17.837  21.576  20.643  1.00  0.00           C  
ATOM   4913  CG  PHE A 312      18.956  21.278  19.685  1.00  0.00           C  
ATOM   4914  CD1 PHE A 312      20.166  21.949  19.780  1.00  0.00           C  
ATOM   4915  CD2 PHE A 312      18.800  20.327  18.688  1.00  0.00           C  
ATOM   4916  CE1 PHE A 312      21.196  21.676  18.899  1.00  0.00           C  
ATOM   4917  CE2 PHE A 312      19.828  20.051  17.807  1.00  0.00           C  
ATOM   4918  CZ  PHE A 312      21.027  20.727  17.913  1.00  0.00           C  
ATOM   4919  H   PHE A 312      18.802  20.283  22.775  1.00  0.00           H  
ATOM   4920  HA  PHE A 312      18.936  23.068  21.719  1.00  0.00           H  
ATOM   4921 1HB  PHE A 312      17.315  20.645  20.856  1.00  0.00           H  
ATOM   4922 2HB  PHE A 312      17.132  22.241  20.146  1.00  0.00           H  
ATOM   4923  HD1 PHE A 312      20.300  22.699  20.560  1.00  0.00           H  
ATOM   4924  HD2 PHE A 312      17.853  19.794  18.604  1.00  0.00           H  
ATOM   4925  HE1 PHE A 312      22.141  22.211  18.984  1.00  0.00           H  
ATOM   4926  HE2 PHE A 312      19.693  19.301  17.028  1.00  0.00           H  
ATOM   4927  HZ  PHE A 312      21.837  20.512  17.218  1.00  0.00           H  
ATOM   4928  N   ARG A 313      16.994  22.341  23.999  1.00  0.00           N  
ATOM   4929  CA  ARG A 313      15.939  22.779  24.943  1.00  0.00           C
[truncated: 44,734 more chars]
