# Supplementary material for: Improving split‐HaloTag through computational protein engineering
Source: Protein Sci. 2025 Apr 18;34(5):e70123. doi: 10.1002/pro.70123 (PMC12006747; doi:10.1002/pro.70123)
Supplement: Supplementary file 1 — Data S1. Supporting Information [file PRO-34-e70123-s001.zip › Structures_rev/Structure_04.pdb]

HEADER                                            18-APR-22   XXXX              
EXPDTA    THEORETICAL MODEL                                                     
REMARK 220                                                                      
REMARK 220 EXPERIMENTAL DETAILS                                                 
REMARK 220  EXPERIMENT TYPE                : THEORETICAL MODELLING              
REMARK 220  DATE OF DATA COLLECTION        : 18-APR-22                          
REMARK 220                                                                      
REMARK 220 REMARK: MODEL GENERATED BY ROSETTA                                   
REMARK 220  VERSION 2021.36+release.57ac713                                     
ATOM      1  N   GLY A   1      17.300  26.144  27.460  1.00  0.00           N  
ATOM      2  CA  GLY A   1      16.677  27.081  26.484  1.00  0.00           C  
ATOM      3  C   GLY A   1      17.718  27.954  25.802  1.00  0.00           C  
ATOM      4  O   GLY A   1      17.978  27.739  24.602  1.00  0.00           O  
ATOM      5 1H   GLY A   1      16.589  25.587  27.889  1.00  0.00           H  
ATOM      6 2H   GLY A   1      17.948  25.549  26.984  1.00  0.00           H  
ATOM      7 3H   GLY A   1      17.782  26.666  28.163  1.00  0.00           H  
ATOM      8 1HA  GLY A   1      16.130  26.512  25.732  1.00  0.00           H  
ATOM      9 2HA  GLY A   1      15.953  27.713  26.998  1.00  0.00           H  
ATOM     10  N   ASP A   2      18.340  28.860  26.568  1.00  0.00           N  
ATOM     11  CA  ASP A   2      19.385  29.823  26.122  1.00  0.00           C  
ATOM     12  C   ASP A   2      20.451  29.119  25.257  1.00  0.00           C  
ATOM     13  O   ASP A   2      20.694  29.694  24.195  1.00  0.00           O  
ATOM     14  CB  ASP A   2      20.058  30.490  27.324  1.00  0.00           C  
ATOM     15  CG  ASP A   2      20.579  29.486  28.344  1.00  0.00           C  
ATOM     16  OD1 ASP A   2      20.350  28.313  28.164  1.00  0.00           O  
ATOM     17  OD2 ASP A   2      21.201  29.901  29.292  1.00  0.00           O  
ATOM     18  H   ASP A   2      18.049  28.864  27.536  1.00  0.00           H  
ATOM     19  HA  ASP A   2      18.908  30.597  25.519  1.00  0.00           H  
ATOM     20 1HB  ASP A   2      20.892  31.103  26.981  1.00  0.00           H  
ATOM     21 2HB  ASP A   2      19.347  31.152  27.819  1.00  0.00           H  
ATOM     22  N   VAL A   3      21.093  28.016  25.696  1.00  0.00           N  
ATOM     23  CA  VAL A   3      22.164  27.312  24.902  1.00  0.00           C  
ATOM     24  C   VAL A   3      21.578  26.805  23.574  1.00  0.00           C  
ATOM     25  O   VAL A   3      22.214  26.994  22.511  1.00  0.00           O  
ATOM     26  CB  VAL A   3      22.748  26.122  25.686  1.00  0.00           C  
ATOM     27  CG1 VAL A   3      23.665  25.296  24.796  1.00  0.00           C  
ATOM     28  CG2 VAL A   3      23.495  26.624  26.911  1.00  0.00           C  
ATOM     29  H   VAL A   3      20.834  27.654  26.603  1.00  0.00           H  
ATOM     30  HA  VAL A   3      22.971  28.020  24.705  1.00  0.00           H  
ATOM     31  HB  VAL A   3      21.932  25.470  25.998  1.00  0.00           H  
ATOM     32 1HG1 VAL A   3      24.067  24.458  25.366  1.00  0.00           H  
ATOM     33 2HG1 VAL A   3      23.100  24.916  23.944  1.00  0.00           H  
ATOM     34 3HG1 VAL A   3      24.484  25.919  24.441  1.00  0.00           H  
ATOM     35 1HG2 VAL A   3      23.904  25.777  27.462  1.00  0.00           H  
ATOM     36 2HG2 VAL A   3      24.307  27.280  26.599  1.00  0.00           H  
ATOM     37 3HG2 VAL A   3      22.810  27.177  27.555  1.00  0.00           H  
ATOM     38  N   GLY A   4      20.424  26.139  23.599  1.00  0.00           N  
ATOM     39  CA  GLY A   4      19.860  25.675  22.312  1.00  0.00           C  
ATOM     40  C   GLY A   4      19.602  26.826  21.343  1.00  0.00           C  
ATOM     41  O   GLY A   4      19.820  26.653  20.129  1.00  0.00           O  
ATOM     42  H   GLY A   4      19.926  25.941  24.455  1.00  0.00           H  
ATOM     43 1HA  GLY A   4      20.545  24.966  21.849  1.00  0.00           H  
ATOM     44 2HA  GLY A   4      18.925  25.146  22.495  1.00  0.00           H  
ATOM     45  N   ARG A   5      19.115  27.968  21.804  1.00  0.00           N  
ATOM     46  CA  ARG A   5      18.865  29.141  20.922  1.00  0.00           C  
ATOM     47  C   ARG A   5      20.191  29.595  20.301  1.00  0.00           C  
ATOM     48  O   ARG A   5      20.212  29.911  19.104  1.00  0.00           O  
ATOM     49  CB  ARG A   5      18.242  30.295  21.693  1.00  0.00           C  
ATOM     50  CG  ARG A   5      16.797  30.077  22.113  1.00  0.00           C  
ATOM     51  CD  ARG A   5      16.229  31.281  22.772  1.00  0.00           C  
ATOM     52  NE  ARG A   5      16.184  32.422  21.873  1.00  0.00           N  
ATOM     53  CZ  ARG A   5      15.271  32.591  20.897  1.00  0.00           C  
ATOM     54  NH1 ARG A   5      14.336  31.687  20.707  1.00  0.00           N  
ATOM     55  NH2 ARG A   5      15.315  33.667  20.130  1.00  0.00           N  
ATOM     56  H   ARG A   5      18.908  28.042  22.790  1.00  0.00           H  
ATOM     57  HA  ARG A   5      18.170  28.841  20.137  1.00  0.00           H  
ATOM     58 1HB  ARG A   5      18.822  30.484  22.595  1.00  0.00           H  
ATOM     59 2HB  ARG A   5      18.276  31.199  21.085  1.00  0.00           H  
ATOM     60 1HG  ARG A   5      16.193  29.851  21.234  1.00  0.00           H  
ATOM     61 2HG  ARG A   5      16.743  29.244  22.814  1.00  0.00           H  
ATOM     62 1HD  ARG A   5      15.214  31.068  23.105  1.00  0.00           H  
ATOM     63 2HD  ARG A   5      16.843  31.548  23.632  1.00  0.00           H  
ATOM     64  HE  ARG A   5      16.888  33.139  21.988  1.00  0.00           H  
ATOM     65 1HH1 ARG A   5      14.302  30.865  21.294  1.00  0.00           H  
ATOM     66 2HH1 ARG A   5      13.652  31.814  19.976  1.00  0.00           H  
ATOM     67 1HH2 ARG A   5      16.034  34.362  20.275  1.00  0.00           H  
ATOM     68 2HH2 ARG A   5      14.631  33.793  19.399  1.00  0.00           H  
ATOM     69  N   LYS A   6      21.292  29.578  21.045  1.00  0.00           N  
ATOM     70  CA  LYS A   6      22.586  30.036  20.486  1.00  0.00           C  
ATOM     71  C   LYS A   6      23.028  28.994  19.457  1.00  0.00           C  
ATOM     72  O   LYS A   6      23.422  29.385  18.344  1.00  0.00           O  
ATOM     73  CB  LYS A   6      23.646  30.212  21.574  1.00  0.00           C  
ATOM     74  CG  LYS A   6      23.334  31.307  22.585  1.00  0.00           C  
ATOM     75  CD  LYS A   6      23.283  32.674  21.921  1.00  0.00           C  
ATOM     76  CE  LYS A   6      24.679  33.190  21.605  1.00  0.00           C  
ATOM     77  NZ  LYS A   6      24.642  34.492  20.885  1.00  0.00           N  
ATOM     78  H   LYS A   6      21.257  29.252  22.000  1.00  0.00           H  
ATOM     79  HA  LYS A   6      22.432  31.003  20.006  1.00  0.00           H  
ATOM     80 1HB  LYS A   6      23.766  29.276  22.120  1.00  0.00           H  
ATOM     81 2HB  LYS A   6      24.606  30.446  21.112  1.00  0.00           H  
ATOM     82 1HG  LYS A   6      22.371  31.104  23.056  1.00  0.00           H  
ATOM     83 2HG  LYS A   6      24.101  31.316  23.359  1.00  0.00           H  
ATOM     84 1HD  LYS A   6      22.710  32.608  20.995  1.00  0.00           H  
ATOM     85 2HD  LYS A   6      22.786  33.383  22.584  1.00  0.00           H  
ATOM     86 1HE  LYS A   6      25.238  33.316  22.531  1.00  0.00           H  
ATOM     87 2HE  LYS A   6      25.204  32.462  20.986  1.00  0.00           H  
ATOM     88 1HZ  LYS A   6      25.585  34.799  20.694  1.00  0.00           H  
ATOM     89 2HZ  LYS A   6      24.141  34.382  20.015  1.00  0.00           H  
ATOM     90 3HZ  LYS A   6      24.175  35.180  21.458  1.00  0.00           H  
ATOM     91  N   LEU A   7      22.895  27.706  19.786  1.00  0.00           N  
ATOM     92  CA  LEU A   7      23.392  26.625  18.892  1.00  0.00           C  
ATOM     93  C   LEU A   7      22.618  26.722  17.572  1.00  0.00           C  
ATOM     94  O   LEU A   7      23.182  26.424  16.509  1.00  0.00           O  
ATOM     95  CB  LEU A   7      23.197  25.240  19.523  1.00  0.00           C  
ATOM     96  CG  LEU A   7      24.085  24.931  20.735  1.00  0.00           C  
ATOM     97  CD1 LEU A   7      23.654  23.610  21.357  1.00  0.00           C  
ATOM     98  CD2 LEU A   7      25.542  24.879  20.298  1.00  0.00           C  
ATOM     99  H   LEU A   7      22.448  27.457  20.657  1.00  0.00           H  
ATOM    100  HA  LEU A   7      24.458  26.776  18.727  1.00  0.00           H  
ATOM    101 1HB  LEU A   7      22.160  25.146  19.841  1.00  0.00           H  
ATOM    102 2HB  LEU A   7      23.394  24.482  18.766  1.00  0.00           H  
ATOM    103  HG  LEU A   7      23.960  25.710  21.487  1.00  0.00           H  
ATOM    104 1HD1 LEU A   7      24.285  23.390  22.219  1.00  0.00           H  
ATOM    105 2HD1 LEU A   7      22.615  23.681  21.679  1.00  0.00           H  
ATOM    106 3HD1 LEU A   7      23.753  22.812  20.622  1.00  0.00           H  
ATOM    107 1HD2 LEU A   7      26.173  24.660  21.159  1.00  0.00           H  
ATOM    108 2HD2 LEU A   7      25.669  24.099  19.547  1.00  0.00           H  
ATOM    109 3HD2 LEU A   7      25.828  25.841  19.873  1.00  0.00           H  
ATOM    110  N   ILE A   8      21.310  26.966  17.636  1.00  0.00           N  
ATOM    111  CA  ILE A   8      20.459  26.910  16.420  1.00  0.00           C  
ATOM    112  C   ILE A   8      20.460  28.253  15.697  1.00  0.00           C  
ATOM    113  O   ILE A   8      20.651  28.271  14.481  1.00  0.00           O  
ATOM    114  CB  ILE A   8      19.039  26.416  16.765  1.00  0.00           C  
ATOM    115  CG1 ILE A   8      19.055  24.977  17.277  1.00  0.00           C  
ATOM    116  CG2 ILE A   8      18.105  26.638  15.602  1.00  0.00           C  
ATOM    117  CD1 ILE A   8      17.718  24.473  17.794  1.00  0.00           C  
ATOM    118  H   ILE A   8      20.886  27.195  18.524  1.00  0.00           H  
ATOM    119  HA  ILE A   8      20.863  26.153  15.749  1.00  0.00           H  
ATOM    120  HB  ILE A   8      18.665  26.962  17.630  1.00  0.00           H  
ATOM    121 1HG1 ILE A   8      19.375  24.309  16.476  1.00  0.00           H  
ATOM    122 2HG1 ILE A   8      19.780  24.886  18.086  1.00  0.00           H  
ATOM    123 1HG2 ILE A   8      17.108  26.282  15.863  1.00  0.00           H  
ATOM    124 2HG2 ILE A   8      18.061  27.701  15.369  1.00  0.00           H  
ATOM    125 3HG2 ILE A   8      18.469  26.090  14.732  1.00  0.00           H  
ATOM    126 1HD1 ILE A   8      17.826  23.443  18.137  1.00  0.00           H  
ATOM    127 2HD1 ILE A   8      17.391  25.099  18.624  1.00  0.00           H  
ATOM    128 3HD1 ILE A   8      16.980  24.513  16.995  1.00  0.00           H  
ATOM    129  N   ILE A   9      20.231  29.356  16.400  1.00  0.00           N  
ATOM    130  CA  ILE A   9      19.992  30.645  15.719  1.00  0.00           C  
ATOM    131  C   ILE A   9      21.337  31.212  15.239  1.00  0.00           C  
ATOM    132  O   ILE A   9      21.417  31.700  14.086  1.00  0.00           O  
ATOM    133  CB  ILE A   9      19.296  31.658  16.646  1.00  0.00           C  
ATOM    134  CG1 ILE A   9      17.887  31.176  17.000  1.00  0.00           C  
ATOM    135  CG2 ILE A   9      19.244  33.030  15.992  1.00  0.00           C  
ATOM    136  CD1 ILE A   9      17.220  31.986  18.088  1.00  0.00           C  
ATOM    137  H   ILE A   9      20.217  29.324  17.410  1.00  0.00           H  
ATOM    138  HA  ILE A   9      19.342  30.468  14.862  1.00  0.00           H  
ATOM    139  HB  ILE A   9      19.848  31.732  17.583  1.00  0.00           H  
ATOM    140 1HG1 ILE A   9      17.256  31.212  16.112  1.00  0.00           H  
ATOM    141 2HG1 ILE A   9      17.929  30.137  17.327  1.00  0.00           H  
ATOM    142 1HG2 ILE A   9      18.748  33.733  16.661  1.00  0.00           H  
ATOM    143 2HG2 ILE A   9      20.257  33.375  15.790  1.00  0.00           H  
ATOM    144 3HG2 ILE A   9      18.689  32.966  15.056  1.00  0.00           H  
ATOM    145 1HD1 ILE A   9      16.225  31.584  18.284  1.00  0.00           H  
ATOM    146 2HD1 ILE A   9      17.817  31.934  18.999  1.00  0.00           H  
ATOM    147 3HD1 ILE A   9      17.134  33.023  17.769  1.00  0.00           H  
ATOM    148  N   ASP A  10      22.383  31.156  16.076  1.00  0.00           N  
ATOM    149  CA  ASP A  10      23.637  31.843  15.670  1.00  0.00           C  
ATOM    150  C   ASP A  10      24.554  30.839  14.991  1.00  0.00           C  
ATOM    151  O   ASP A  10      25.117  31.191  13.951  1.00  0.00           O  
ATOM    152  CB  ASP A  10      24.350  32.468  16.871  1.00  0.00           C  
ATOM    153  CG  ASP A  10      23.580  33.634  17.477  1.00  0.00           C  
ATOM    154  OD1 ASP A  10      23.239  34.537  16.750  1.00  0.00           O  
ATOM    155  OD2 ASP A  10      23.341  33.610  18.660  1.00  0.00           O  
ATOM    156  H   ASP A  10      22.352  30.669  16.960  1.00  0.00           H  
ATOM    157  HA  ASP A  10      23.383  32.642  14.972  1.00  0.00           H  
ATOM    158 1HB  ASP A  10      24.499  31.711  17.640  1.00  0.00           H  
ATOM    159 2HB  ASP A  10      25.335  32.822  16.565  1.00  0.00           H  
ATOM    160  N   GLN A  11      24.695  29.644  15.540  1.00  0.00           N  
ATOM    161  CA  GLN A  11      25.680  28.661  14.999  1.00  0.00           C  
ATOM    162  C   GLN A  11      25.072  27.805  13.897  1.00  0.00           C  
ATOM    163  O   GLN A  11      25.803  27.002  13.304  1.00  0.00           O  
ATOM    164  CB  GLN A  11      26.212  27.752  16.110  1.00  0.00           C  
ATOM    165  CG  GLN A  11      27.026  28.475  17.170  1.00  0.00           C  
ATOM    166  CD  GLN A  11      27.598  27.527  18.207  1.00  0.00           C  
ATOM    167  OE1 GLN A  11      27.787  26.337  17.943  1.00  0.00           O  
ATOM    168  NE2 GLN A  11      27.877  28.051  19.396  1.00  0.00           N  
ATOM    169  H   GLN A  11      24.129  29.386  16.337  1.00  0.00           H  
ATOM    170  HA  GLN A  11      26.519  29.212  14.573  1.00  0.00           H  
ATOM    171 1HB  GLN A  11      25.377  27.257  16.606  1.00  0.00           H  
ATOM    172 2HB  GLN A  11      26.841  26.976  15.675  1.00  0.00           H  
ATOM    173 1HG  GLN A  11      27.854  28.993  16.687  1.00  0.00           H  
ATOM    174 2HG  GLN A  11      26.383  29.193  17.680  1.00  0.00           H  
ATOM    175 1HE2 GLN A  11      28.256  27.474  20.120  1.00  0.00           H  
ATOM    176 2HE2 GLN A  11      27.708  29.021  19.567  1.00  0.00           H  
ATOM    177  N   ASN A  12      23.762  27.890  13.657  1.00  0.00           N  
ATOM    178  CA  ASN A  12      23.076  27.147  12.574  1.00  0.00           C  
ATOM    179  C   ASN A  12      23.275  25.642  12.735  1.00  0.00           C  
ATOM    180  O   ASN A  12      23.300  24.913  11.709  1.00  0.00           O  
ATOM    181  CB  ASN A  12      23.563  27.600  11.210  1.00  0.00           C  
ATOM    182  CG  ASN A  12      22.556  27.347  10.123  1.00  0.00           C  
ATOM    183  OD1 ASN A  12      21.343  27.370  10.365  1.00  0.00           O  
ATOM    184  ND2 ASN A  12      23.033  27.107   8.928  1.00  0.00           N  
ATOM    185  H   ASN A  12      23.221  28.498  14.256  1.00  0.00           H  
ATOM    186  HA  ASN A  12      22.005  27.347  12.641  1.00  0.00           H  
ATOM    187 1HB  ASN A  12      23.788  28.667  11.240  1.00  0.00           H  
ATOM    188 2HB  ASN A  12      24.487  27.078  10.961  1.00  0.00           H  
ATOM    189 1HD2 ASN A  12      22.410  26.931   8.166  1.00  0.00           H  
ATOM    190 2HD2 ASN A  12      24.022  27.098   8.778  1.00  0.00           H  
ATOM    191  N   VAL A  13      23.400  25.148  13.949  1.00  0.00           N  
ATOM    192  CA  VAL A  13      23.674  23.706  14.200  1.00  0.00           C  
ATOM    193  C   VAL A  13      22.545  22.838  13.666  1.00  0.00           C  
ATOM    194  O   VAL A  13      22.813  21.733  13.238  1.00  0.00           O  
ATOM    195  CB  VAL A  13      23.843  23.434  15.706  1.00  0.00           C  
ATOM    196  CG1 VAL A  13      23.838  21.937  15.981  1.00  0.00           C  
ATOM    197  CG2 VAL A  13      25.132  24.069  16.205  1.00  0.00           C  
ATOM    198  H   VAL A  13      23.307  25.776  14.735  1.00  0.00           H  
ATOM    199  HA  VAL A  13      24.601  23.437  13.693  1.00  0.00           H  
ATOM    200  HB  VAL A  13      22.996  23.862  16.241  1.00  0.00           H  
ATOM    201 1HG1 VAL A  13      23.959  21.763  17.050  1.00  0.00           H  
ATOM    202 2HG1 VAL A  13      22.892  21.510  15.648  1.00  0.00           H  
ATOM    203 3HG1 VAL A  13      24.660  21.466  15.442  1.00  0.00           H  
ATOM    204 1HG2 VAL A  13      25.246  23.873  17.271  1.00  0.00           H  
ATOM    205 2HG2 VAL A  13      25.980  23.645  15.666  1.00  0.00           H  
ATOM    206 3HG2 VAL A  13      25.097  25.145  16.036  1.00  0.00           H  
ATOM    207  N   PHE A  14      21.278  23.280  13.682  1.00  0.00           N  
ATOM    208  CA  PHE A  14      20.164  22.396  13.320  1.00  0.00           C  
ATOM    209  C   PHE A  14      20.242  22.076  11.829  1.00  0.00           C  
ATOM    210  O   PHE A  14      19.687  21.090  11.373  1.00  0.00           O  
ATOM    211  CB  PHE A  14      18.818  23.045  13.649  1.00  0.00           C  
ATOM    212  CG  PHE A  14      17.733  22.058  13.973  1.00  0.00           C  
ATOM    213  CD1 PHE A  14      17.518  21.645  15.279  1.00  0.00           C  
ATOM    214  CD2 PHE A  14      16.925  21.540  12.972  1.00  0.00           C  
ATOM    215  CE1 PHE A  14      16.520  20.736  15.578  1.00  0.00           C  
ATOM    216  CE2 PHE A  14      15.926  20.633  13.268  1.00  0.00           C  
ATOM    217  CZ  PHE A  14      15.724  20.231  14.573  1.00  0.00           C  
ATOM    218  H   PHE A  14      21.083  24.235  13.947  1.00  0.00           H  
ATOM    219  HA  PHE A  14      20.251  21.475  13.898  1.00  0.00           H  
ATOM    220 1HB  PHE A  14      18.935  23.713  14.501  1.00  0.00           H  
ATOM    221 2HB  PHE A  14      18.489  23.647  12.803  1.00  0.00           H  
ATOM    222  HD1 PHE A  14      18.148  22.045  16.074  1.00  0.00           H  
ATOM    223  HD2 PHE A  14      17.084  21.857  11.941  1.00  0.00           H  
ATOM    224  HE1 PHE A  14      16.363  20.420  16.609  1.00  0.00           H  
ATOM    225  HE2 PHE A  14      15.297  20.234  12.472  1.00  0.00           H  
ATOM    226  HZ  PHE A  14      14.938  19.514  14.807  1.00  0.00           H  
ATOM    227  N   ILE A  15      20.917  22.932  11.052  1.00  0.00           N  
ATOM    228  CA  ILE A  15      20.976  22.783   9.575  1.00  0.00           C  
ATOM    229  C   ILE A  15      22.288  22.130   9.182  1.00  0.00           C  
ATOM    230  O   ILE A  15      22.289  21.266   8.259  1.00  0.00           O  
ATOM    231  CB  ILE A  15      20.844  24.138   8.857  1.00  0.00           C  
ATOM    232  CG1 ILE A  15      19.524  24.815   9.232  1.00  0.00           C  
ATOM    233  CG2 ILE A  15      20.942  23.953   7.350  1.00  0.00           C  
ATOM    234  CD1 ILE A  15      18.300  23.983   8.921  1.00  0.00           C  
ATOM    235  H   ILE A  15      21.402  23.703  11.488  1.00  0.00           H  
ATOM    236  HA  ILE A  15      20.146  22.152   9.258  1.00  0.00           H  
ATOM    237  HB  ILE A  15      21.643  24.803   9.184  1.00  0.00           H  
ATOM    238 1HG1 ILE A  15      19.521  25.041  10.298  1.00  0.00           H  
ATOM    239 2HG1 ILE A  15      19.435  25.762   8.699  1.00  0.00           H  
ATOM    240 1HG2 ILE A  15      20.846  24.921   6.858  1.00  0.00           H  
ATOM    241 2HG2 ILE A  15      21.906  23.513   7.100  1.00  0.00           H  
ATOM    242 3HG2 ILE A  15      20.142  23.294   7.012  1.00  0.00           H  
ATOM    243 1HD1 ILE A  15      17.404  24.530   9.215  1.00  0.00           H  
ATOM    244 2HD1 ILE A  15      18.264  23.775   7.851  1.00  0.00           H  
ATOM    245 3HD1 ILE A  15      18.349  23.045   9.472  1.00  0.00           H  
ATOM    246  N   GLU A  16      23.378  22.553   9.812  1.00  0.00           N  
ATOM    247  CA  GLU A  16      24.685  21.920   9.529  1.00  0.00           C  
ATOM    248  C   GLU A  16      24.885  20.606  10.248  1.00  0.00           C  
ATOM    249  O   GLU A  16      25.592  19.750   9.656  1.00  0.00           O  
ATOM    250  CB  GLU A  16      25.827  22.866   9.908  1.00  0.00           C  
ATOM    251  CG  GLU A  16      25.825  24.187   9.152  1.00  0.00           C  
ATOM    252  CD  GLU A  16      25.811  24.008   7.660  1.00  0.00           C  
ATOM    253  OE1 GLU A  16      26.621  23.263   7.163  1.00  0.00           O  
ATOM    254  OE2 GLU A  16      24.990  24.617   7.016  1.00  0.00           O  
ATOM    255  H   GLU A  16      23.331  23.306  10.484  1.00  0.00           H  
ATOM    256  HA  GLU A  16      24.744  21.710   8.461  1.00  0.00           H  
ATOM    257 1HB  GLU A  16      25.775  23.090  10.974  1.00  0.00           H  
ATOM    258 2HB  GLU A  16      26.783  22.376   9.722  1.00  0.00           H  
ATOM    259 1HG  GLU A  16      24.945  24.761   9.446  1.00  0.00           H  
ATOM    260 2HG  GLU A  16      26.708  24.758   9.437  1.00  0.00           H  
ATOM    261  N   GLY A  17      24.299  20.382  11.411  1.00  0.00           N  
ATOM    262  CA  GLY A  17      24.428  19.116  12.147  1.00  0.00           C  
ATOM    263  C   GLY A  17      23.196  18.278  12.025  1.00  0.00           C  
ATOM    264  O   GLY A  17      23.239  17.245  11.429  1.00  0.00           O  
ATOM    265  H   GLY A  17      23.736  21.124  11.803  1.00  0.00           H  
ATOM    266 1HA  GLY A  17      25.285  18.560  11.766  1.00  0.00           H  
ATOM    267 2HA  GLY A  17      24.623  19.325  13.198  1.00  0.00           H  
ATOM    268  N   THR A  18      22.093  18.721  12.624  1.00  0.00           N  
ATOM    269  CA  THR A  18      20.926  17.846  12.788  1.00  0.00           C  
ATOM    270  C   THR A  18      20.358  17.425  11.430  1.00  0.00           C  
ATOM    271  O   THR A  18      20.035  16.260  11.255  1.00  0.00           O  
ATOM    272  CB  THR A  18      19.826  18.536  13.617  1.00  0.00           C  
ATOM    273  OG1 THR A  18      20.328  18.836  14.926  1.00  0.00           O  
ATOM    274  CG2 THR A  18      18.607  17.635  13.740  1.00  0.00           C  
ATOM    275  H   THR A  18      22.051  19.668  12.973  1.00  0.00           H  
ATOM    276  HA  THR A  18      21.240  16.946  13.317  1.00  0.00           H  
ATOM    277  HB  THR A  18      19.535  19.467  13.131  1.00  0.00           H  
ATOM    278  HG1 THR A  18      21.238  18.538  14.995  1.00  0.00           H  
ATOM    279 1HG2 THR A  18      17.840  18.138  14.328  1.00  0.00           H  
ATOM    280 2HG2 THR A  18      18.216  17.414  12.747  1.00  0.00           H  
ATOM    281 3HG2 THR A  18      18.890  16.705  14.233  1.00  0.00           H  
ATOM    282  N   LEU A  19      20.191  18.353  10.496  1.00  0.00           N  
ATOM    283  CA  LEU A  19      19.643  17.999   9.159  1.00  0.00           C  
ATOM    284  C   LEU A  19      20.374  16.810   8.543  1.00  0.00           C  
ATOM    285  O   LEU A  19      19.765  15.780   8.350  1.00  0.00           O  
ATOM    286  CB  LEU A  19      19.737  19.197   8.207  1.00  0.00           C  
ATOM    287  CG  LEU A  19      19.528  18.883   6.720  1.00  0.00           C  
ATOM    288  CD1 LEU A  19      18.075  18.495   6.482  1.00  0.00           C  
ATOM    289  CD2 LEU A  19      19.914  20.095   5.885  1.00  0.00           C  
ATOM    290  H   LEU A  19      20.436  19.314  10.687  1.00  0.00           H  
ATOM    291  HA  LEU A  19      18.594  17.729   9.277  1.00  0.00           H  
ATOM    292 1HB  LEU A  19      18.989  19.932   8.498  1.00  0.00           H  
ATOM    293 2HB  LEU A  19      20.723  19.650   8.314  1.00  0.00           H  
ATOM    294  HG  LEU A  19      20.150  18.034   6.436  1.00  0.00           H  
ATOM    295 1HD1 LEU A  19      17.926  18.271   5.425  1.00  0.00           H  
ATOM    296 2HD1 LEU A  19      17.831  17.614   7.076  1.00  0.00           H  
ATOM    297 3HD1 LEU A  19      17.426  19.320   6.773  1.00  0.00           H  
ATOM    298 1HD2 LEU A  19      19.766  19.871   4.828  1.00  0.00           H  
ATOM    299 2HD2 LEU A  19      19.291  20.944   6.167  1.00  0.00           H  
ATOM    300 3HD2 LEU A  19      20.962  20.339   6.061  1.00  0.00           H  
ATOM    301  N   PRO A  20      21.698  16.873   8.324  1.00  0.00           N  
ATOM    302  CA  PRO A  20      22.357  15.668   7.804  1.00  0.00           C  
ATOM    303  C   PRO A  20      22.506  14.536   8.824  1.00  0.00           C  
ATOM    304  O   PRO A  20      22.701  13.356   8.407  1.00  0.00           O  
ATOM    305  CB  PRO A  20      23.726  16.208   7.379  1.00  0.00           C  
ATOM    306  CG  PRO A  20      23.958  17.368   8.285  1.00  0.00           C  
ATOM    307  CD  PRO A  20      22.607  18.020   8.414  1.00  0.00           C  
ATOM    308  HA  PRO A  20      21.790  15.290   6.940  1.00  0.00           H  
ATOM    309 1HB  PRO A  20      24.489  15.423   7.487  1.00  0.00           H  
ATOM    310 2HB  PRO A  20      23.705  16.493   6.317  1.00  0.00           H  
ATOM    311 1HG  PRO A  20      24.356  17.023   9.251  1.00  0.00           H  
ATOM    312 2HG  PRO A  20      24.714  18.042   7.854  1.00  0.00           H  
ATOM    313 1HD  PRO A  20      22.534  18.525   9.388  1.00  0.00           H  
ATOM    314 2HD  PRO A  20      22.466  18.738   7.593  1.00  0.00           H  
ATOM    315  N   MET A  21      22.425  14.813  10.119  1.00  0.00           N  
ATOM    316  CA  MET A  21      22.520  13.790  11.217  1.00  0.00           C  
ATOM    317  C   MET A  21      21.462  12.706  11.013  1.00  0.00           C  
ATOM    318  O   MET A  21      21.668  11.542  11.399  1.00  0.00           O  
ATOM    319  CB  MET A  21      22.351  14.437  12.590  1.00  0.00           C  
ATOM    320  CG  MET A  21      22.501  13.476  13.762  1.00  0.00           C  
ATOM    321  SD  MET A  21      22.047  14.226  15.338  1.00  0.00           S  
ATOM    322  CE  MET A  21      20.261  14.176  15.235  1.00  0.00           C  
ATOM    323  H   MET A  21      22.289  15.784  10.362  1.00  0.00           H  
ATOM    324  HA  MET A  21      23.506  13.328  11.175  1.00  0.00           H  
ATOM    325 1HB  MET A  21      23.089  15.229  12.712  1.00  0.00           H  
ATOM    326 2HB  MET A  21      21.364  14.895  12.658  1.00  0.00           H  
ATOM    327 1HG  MET A  21      21.868  12.604  13.600  1.00  0.00           H  
ATOM    328 2HG  MET A  21      23.535  13.139  13.826  1.00  0.00           H  
ATOM    329 1HE  MET A  21      19.832  14.606  16.141  1.00  0.00           H  
ATOM    330 2HE  MET A  21      19.929  14.748  14.368  1.00  0.00           H  
ATOM    331 3HE  MET A  21      19.931  13.141  15.134  1.00  0.00           H  
ATOM    332  N   GLY A  22      20.278  13.075  10.560  1.00  0.00           N  
ATOM    333  CA  GLY A  22      19.168  12.146  10.381  1.00  0.00           C  
ATOM    334  C   GLY A  22      19.246  11.361   9.083  1.00  0.00           C  
ATOM    335  O   GLY A  22      18.278  10.653   8.770  1.00  0.00           O  
ATOM    336  H   GLY A  22      20.147  14.049  10.331  1.00  0.00           H  
ATOM    337 1HA  GLY A  22      19.145  11.441  11.212  1.00  0.00           H  
ATOM    338 2HA  GLY A  22      18.227  12.695  10.399  1.00  0.00           H  
ATOM    339  N   VAL A  23      20.328  11.502   8.337  1.00  0.00           N  
ATOM    340  CA  VAL A  23      20.509  10.827   7.028  1.00  0.00           C  
ATOM    341  C   VAL A  23      21.681   9.861   7.144  1.00  0.00           C  
ATOM    342  O   VAL A  23      22.727  10.261   7.698  1.00  0.00           O  
ATOM    343  CB  VAL A  23      20.784  11.843   5.903  1.00  0.00           C  
ATOM    344  CG1 VAL A  23      20.860  11.139   4.557  1.00  0.00           C  
ATOM    345  CG2 VAL A  23      19.701  12.911   5.894  1.00  0.00           C  
ATOM    346  H   VAL A  23      21.060  12.104   8.686  1.00  0.00           H  
ATOM    347  HA  VAL A  23      19.591  10.291   6.785  1.00  0.00           H  
ATOM    348  HB  VAL A  23      21.754  12.309   6.077  1.00  0.00           H  
ATOM    349 1HG1 VAL A  23      21.055  11.872   3.773  1.00  0.00           H  
ATOM    350 2HG1 VAL A  23      21.665  10.405   4.575  1.00  0.00           H  
ATOM    351 3HG1 VAL A  23      19.914  10.637   4.355  1.00  0.00           H  
ATOM    352 1HG2 VAL A  23      19.903  13.626   5.097  1.00  0.00           H  
ATOM    353 2HG2 VAL A  23      18.731  12.443   5.726  1.00  0.00           H  
ATOM    354 3HG2 VAL A  23      19.693  13.429   6.853  1.00  0.00           H  
ATOM    355  N   VAL A  24      21.504   8.657   6.604  1.00  0.00           N  
ATOM    356  CA  VAL A  24      22.601   7.653   6.689  1.00  0.00           C  
ATOM    357  C   VAL A  24      23.716   8.107   5.750  1.00  0.00           C  
ATOM    358  O   VAL A  24      24.873   8.263   6.184  1.00  0.00           O  
ATOM    359  CB  VAL A  24      22.117   6.247   6.287  1.00  0.00           C  
ATOM    360  CG1 VAL A  24      23.290   5.282   6.211  1.00  0.00           C  
ATOM    361  CG2 VAL A  24      21.075   5.754   7.279  1.00  0.00           C  
ATOM    362  H   VAL A  24      20.645   8.407   6.137  1.00  0.00           H  
ATOM    363  HA  VAL A  24      22.949   7.608   7.722  1.00  0.00           H  
ATOM    364  HB  VAL A  24      21.676   6.296   5.291  1.00  0.00           H  
ATOM    365 1HG1 VAL A  24      22.930   4.293   5.925  1.00  0.00           H  
ATOM    366 2HG1 VAL A  24      24.005   5.636   5.469  1.00  0.00           H  
ATOM    367 3HG1 VAL A  24      23.776   5.222   7.185  1.00  0.00           H  
ATOM    368 1HG2 VAL A  24      20.737   4.760   6.988  1.00  0.00           H  
ATOM    369 2HG2 VAL A  24      21.515   5.711   8.276  1.00  0.00           H  
ATOM    370 3HG2 VAL A  24      20.227   6.438   7.286  1.00  0.00           H  
ATOM    371  N   ARG A  25      23.397   8.381   4.491  1.00  0.00           N  
ATOM    372  CA  ARG A  25      24.362   8.874   3.482  1.00  0.00           C  
ATOM    373  C   ARG A  25      24.611  10.355   3.712  1.00  0.00           C  
ATOM    374  O   ARG A  25      23.809  11.071   4.308  1.00  0.00           O  
ATOM    375  CB  ARG A  25      23.848   8.659   2.066  1.00  0.00           C  
ATOM    376  CG  ARG A  25      22.703   9.572   1.656  1.00  0.00           C  
ATOM    377  CD  ARG A  25      22.357   9.408   0.221  1.00  0.00           C  
ATOM    378  NE  ARG A  25      21.172  10.168  -0.142  1.00  0.00           N  
ATOM    379  CZ  ARG A  25      21.183  11.447  -0.566  1.00  0.00           C  
ATOM    380  NH1 ARG A  25      22.323  12.093  -0.677  1.00  0.00           N  
ATOM    381  NH2 ARG A  25      20.048  12.051  -0.872  1.00  0.00           N  
ATOM    382  H   ARG A  25      22.433   8.241   4.222  1.00  0.00           H  
ATOM    383  HA  ARG A  25      25.293   8.317   3.592  1.00  0.00           H  
ATOM    384 1HB  ARG A  25      24.661   8.812   1.357  1.00  0.00           H  
ATOM    385 2HB  ARG A  25      23.506   7.631   1.956  1.00  0.00           H  
ATOM    386 1HG  ARG A  25      21.820   9.338   2.251  1.00  0.00           H  
ATOM    387 2HG  ARG A  25      22.988  10.611   1.824  1.00  0.00           H  
ATOM    388 1HD  ARG A  25      23.187   9.756  -0.395  1.00  0.00           H  
ATOM    389 2HD  ARG A  25      22.166   8.357   0.011  1.00  0.00           H  
ATOM    390  HE  ARG A  25      20.276   9.704  -0.069  1.00  0.00           H  
ATOM    391 1HH1 ARG A  25      23.190  11.631  -0.443  1.00  0.00           H  
ATOM    392 2HH1 ARG A  25      22.330  13.051  -0.994  1.00  0.00           H  
ATOM    393 1HH2 ARG A  25      19.172  11.554  -0.787  1.00  0.00           H  
ATOM    394 2HH2 ARG A  25      20.056  13.009  -1.190  1.00  0.00           H  
ATOM    395  N   PRO A  26      25.817  10.829   3.325  1.00  0.00           N  
ATOM    396  CA  PRO A  26      26.099  12.246   3.381  1.00  0.00           C  
ATOM    397  C   PRO A  26      25.242  12.989   2.363  1.00  0.00           C  
ATOM    398  O   PRO A  26      24.939  12.414   1.327  1.00  0.00           O  
ATOM    399  CB  PRO A  26      27.598  12.310   3.138  1.00  0.00           C  
ATOM    400  CG  PRO A  26      27.901  11.117   2.315  1.00  0.00           C  
ATOM    401  CD  PRO A  26      26.904  10.032   2.692  1.00  0.00           C  
ATOM    402  HA  PRO A  26      25.914  12.612   4.401  1.00  0.00           H  
ATOM    403 1HB  PRO A  26      27.857  13.250   2.628  1.00  0.00           H  
ATOM    404 2HB  PRO A  26      28.135  12.306   4.097  1.00  0.00           H  
ATOM    405 1HG  PRO A  26      27.829  11.365   1.246  1.00  0.00           H  
ATOM    406 2HG  PRO A  26      28.934  10.784   2.495  1.00  0.00           H  
ATOM    407 1HD  PRO A  26      26.580   9.499   1.786  1.00  0.00           H  
ATOM    408 2HD  PRO A  26      27.370   9.336   3.406  1.00  0.00           H  
ATOM    409  N   LEU A  27      24.881  14.215   2.693  1.00  0.00           N  
ATOM    410  CA  LEU A  27      24.118  15.013   1.721  1.00  0.00           C  
ATOM    411  C   LEU A  27      25.086  15.766   0.816  1.00  0.00           C  
ATOM    412  O   LEU A  27      26.200  16.123   1.283  1.00  0.00           O  
ATOM    413  CB  LEU A  27      23.190  16.004   2.434  1.00  0.00           C  
ATOM    414  CG  LEU A  27      22.074  15.378   3.280  1.00  0.00           C  
ATOM    415  CD1 LEU A  27      21.308  16.477   4.005  1.00  0.00           C  
ATOM    416  CD2 LEU A  27      21.150  14.568   2.384  1.00  0.00           C  
ATOM    417  H   LEU A  27      25.110  14.619   3.590  1.00  0.00           H  
ATOM    418  HA  LEU A  27      23.508  14.338   1.122  1.00  0.00           H  
ATOM    419 1HB  LEU A  27      23.790  16.632   3.090  1.00  0.00           H  
ATOM    420 2HB  LEU A  27      22.720  16.641   1.685  1.00  0.00           H  
ATOM    421  HG  LEU A  27      22.512  14.724   4.035  1.00  0.00           H  
ATOM    422 1HD1 LEU A  27      20.515  16.032   4.607  1.00  0.00           H  
ATOM    423 2HD1 LEU A  27      21.989  17.028   4.654  1.00  0.00           H  
ATOM    424 3HD1 LEU A  27      20.871  17.158   3.275  1.00  0.00           H  
ATOM    425 1HD2 LEU A  27      20.357  14.122   2.985  1.00  0.00           H  
ATOM    426 2HD2 LEU A  27      20.709  15.221   1.630  1.00  0.00           H  
ATOM    427 3HD2 LEU A  27      21.719  13.779   1.892  1.00  0.00           H  
ATOM    428  N   THR A  28      24.689  16.058  -0.419  1.00  0.00           N  
ATOM    429  CA  THR A  28      25.534  16.791  -1.388  1.00  0.00           C  
ATOM    430  C   THR A  28      25.481  18.277  -1.064  1.00  0.00           C  
ATOM    431  O   THR A  28      24.565  18.746  -0.363  1.00  0.00           O  
ATOM    432  CB  THR A  28      25.086  16.556  -2.841  1.00  0.00           C  
ATOM    433  OG1 THR A  28      23.738  17.013  -3.009  1.00  0.00           O  
ATOM    434  CG2 THR A  28      25.163  15.077  -3.192  1.00  0.00           C  
ATOM    435  H   THR A  28      23.765  15.759  -0.698  1.00  0.00           H  
ATOM    436  HA  THR A  28      26.559  16.433  -1.292  1.00  0.00           H  
ATOM    437  HB  THR A  28      25.732  17.117  -3.517  1.00  0.00           H  
ATOM    438  HG1 THR A  28      23.144  16.444  -2.513  1.00  0.00           H  
ATOM    439 1HG2 THR A  28      24.843  14.930  -4.223  1.00  0.00           H  
ATOM    440 2HG2 THR A  28      26.190  14.730  -3.076  1.00  0.00           H  
ATOM    441 3HG2 THR A  28      24.512  14.511  -2.526  1.00  0.00           H  
ATOM    442  N   GLU A  29      26.416  19.026  -1.632  1.00  0.00           N  
ATOM    443  CA  GLU A  29      26.455  20.502  -1.465  1.00  0.00           C  
ATOM    444  C   GLU A  29      25.165  21.088  -2.046  1.00  0.00           C  
ATOM    445  O   GLU A  29      24.626  22.054  -1.424  1.00  0.00           O  
ATOM    446  CB  GLU A  29      27.676  21.111  -2.159  1.00  0.00           C  
ATOM    447  CG  GLU A  29      29.006  20.784  -1.496  1.00  0.00           C  
ATOM    448  CD  GLU A  29      30.185  21.337  -2.247  1.00  0.00           C  
ATOM    449  OE1 GLU A  29      29.994  21.848  -3.324  1.00  0.00           O  
ATOM    450  OE2 GLU A  29      31.279  21.248  -1.742  1.00  0.00           O  
ATOM    451  H   GLU A  29      27.123  18.575  -2.196  1.00  0.00           H  
ATOM    452  HA  GLU A  29      26.522  20.728  -0.400  1.00  0.00           H  
ATOM    453 1HB  GLU A  29      27.720  20.761  -3.191  1.00  0.00           H  
ATOM    454 2HB  GLU A  29      27.573  22.197  -2.186  1.00  0.00           H  
ATOM    455 1HG  GLU A  29      29.008  21.193  -0.487  1.00  0.00           H  
ATOM    456 2HG  GLU A  29      29.104  19.702  -1.421  1.00  0.00           H  
ATOM    457  N   VAL A  30      24.693  20.552  -3.169  1.00  0.00           N  
ATOM    458  CA  VAL A  30      23.447  21.063  -3.812  1.00  0.00           C  
ATOM    459  C   VAL A  30      22.269  20.825  -2.867  1.00  0.00           C  
ATOM    460  O   VAL A  30      21.493  21.779  -2.587  1.00  0.00           O  
ATOM    461  CB  VAL A  30      23.179  20.357  -5.155  1.00  0.00           C  
ATOM    462  CG1 VAL A  30      21.811  20.742  -5.696  1.00  0.00           C  
ATOM    463  CG2 VAL A  30      24.273  20.709  -6.152  1.00  0.00           C  
ATOM    464  H   VAL A  30      25.188  19.784  -3.596  1.00  0.00           H  
ATOM    465  HA  VAL A  30      23.569  22.129  -4.006  1.00  0.00           H  
ATOM    466  HB  VAL A  30      23.169  19.279  -4.992  1.00  0.00           H  
ATOM    467 1HG1 VAL A  30      21.638  20.234  -6.645  1.00  0.00           H  
ATOM    468 2HG1 VAL A  30      21.041  20.448  -4.982  1.00  0.00           H  
ATOM    469 3HG1 VAL A  30      21.771  21.820  -5.850  1.00  0.00           H  
ATOM    470 1HG2 VAL A  30      24.077  20.206  -7.099  1.00  0.00           H  
ATOM    471 2HG2 VAL A  30      24.287  21.788  -6.310  1.00  0.00           H  
ATOM    472 3HG2 VAL A  30      25.238  20.387  -5.762  1.00  0.00           H  
ATOM    473  N   GLU A  31      22.135  19.629  -2.315  1.00  0.00           N  
ATOM    474  CA  GLU A  31      21.017  19.340  -1.398  1.00  0.00           C  
ATOM    475  C   GLU A  31      21.138  20.217  -0.150  1.00  0.00           C  
ATOM    476  O   GLU A  31      20.097  20.695   0.347  1.00  0.00           O  
ATOM    477  CB  GLU A  31      21.003  17.861  -1.001  1.00  0.00           C  
ATOM    478  CG  GLU A  31      20.625  16.912  -2.129  1.00  0.00           C  
ATOM    479  CD  GLU A  31      20.983  15.482  -1.834  1.00  0.00           C  
ATOM    480  OE1 GLU A  31      22.086  15.241  -1.406  1.00  0.00           O  
ATOM    481  OE2 GLU A  31      20.151  14.628  -2.036  1.00  0.00           O  
ATOM    482  H   GLU A  31      22.803  18.902  -2.523  1.00  0.00           H  
ATOM    483  HA  GLU A  31      20.081  19.569  -1.909  1.00  0.00           H  
ATOM    484 1HB  GLU A  31      21.988  17.573  -0.635  1.00  0.00           H  
ATOM    485 2HB  GLU A  31      20.294  17.711  -0.186  1.00  0.00           H  
ATOM    486 1HG  GLU A  31      19.551  16.978  -2.302  1.00  0.00           H  
ATOM    487 2HG  GLU A  31      21.133  17.227  -3.040  1.00  0.00           H  
ATOM    488  N   MET A  32      22.328  20.401   0.385  1.00  0.00           N  
ATOM    489  CA  MET A  32      22.458  21.258   1.585  1.00  0.00           C  
ATOM    490  C   MET A  32      22.035  22.683   1.248  1.00  0.00           C  
ATOM    491  O   MET A  32      21.388  23.351   2.077  1.00  0.00           O  
ATOM    492  CB  MET A  32      23.889  21.238   2.119  1.00  0.00           C  
ATOM    493  CG  MET A  32      24.297  19.926   2.774  1.00  0.00           C  
ATOM    494  SD  MET A  32      23.376  19.588   4.287  1.00  0.00           S  
ATOM    495  CE  MET A  32      24.004  20.875   5.361  1.00  0.00           C  
ATOM    496  H   MET A  32      23.154  19.970  -0.004  1.00  0.00           H  
ATOM    497  HA  MET A  32      21.796  20.871   2.360  1.00  0.00           H  
ATOM    498 1HB  MET A  32      24.583  21.434   1.304  1.00  0.00           H  
ATOM    499 2HB  MET A  32      24.014  22.032   2.855  1.00  0.00           H  
ATOM    500 1HG  MET A  32      24.131  19.104   2.078  1.00  0.00           H  
ATOM    501 2HG  MET A  32      25.359  19.956   3.018  1.00  0.00           H  
ATOM    502 1HE  MET A  32      23.527  20.798   6.339  1.00  0.00           H  
ATOM    503 2HE  MET A  32      25.083  20.762   5.473  1.00  0.00           H  
ATOM    504 3HE  MET A  32      23.785  21.851   4.927  1.00  0.00           H  
ATOM    505  N   ASP A  33      22.463  23.214   0.104  1.00  0.00           N  
ATOM    506  CA  ASP A  33      22.122  24.606  -0.234  1.00  0.00           C  
ATOM    507  C   ASP A  33      20.609  24.779  -0.323  1.00  0.00           C  
ATOM    508  O   ASP A  33      20.083  25.819   0.172  1.00  0.00           O  
ATOM    509  CB  ASP A  33      22.817  25.029  -1.529  1.00  0.00           C  
ATOM    510  CG  ASP A  33      24.289  25.315  -1.318  1.00  0.00           C  
ATOM    511  OD1 ASP A  33      24.733  25.417  -0.156  1.00  0.00           O  
ATOM    512  OD2 ASP A  33      24.970  25.510  -2.344  1.00  0.00           O  
ATOM    513  H   ASP A  33      23.024  22.674  -0.540  1.00  0.00           H  
ATOM    514  HA  ASP A  33      22.503  25.257   0.553  1.00  0.00           H  
ATOM    515 1HB  ASP A  33      22.710  24.241  -2.274  1.00  0.00           H  
ATOM    516 2HB  ASP A  33      22.335  25.923  -1.926  1.00  0.00           H  
ATOM    517  N   HIS A  34      19.887  23.786  -0.831  1.00  0.00           N  
ATOM    518  CA  HIS A  34      18.414  23.905  -0.919  1.00  0.00           C  
ATOM    519  C   HIS A  34      17.823  23.957   0.501  1.00  0.00           C  
ATOM    520  O   HIS A  34      16.807  24.632   0.741  1.00  0.00           O  
ATOM    521  CB  HIS A  34      17.806  22.735  -1.699  1.00  0.00           C  
ATOM    522  CG  HIS A  34      17.947  22.863  -3.184  1.00  0.00           C  
ATOM    523  ND1 HIS A  34      17.314  23.851  -3.909  1.00  0.00           N  
ATOM    524  CD2 HIS A  34      18.648  22.129  -4.080  1.00  0.00           C  
ATOM    525  CE1 HIS A  34      17.620  23.719  -5.188  1.00  0.00           C  
ATOM    526  NE2 HIS A  34      18.428  22.682  -5.318  1.00  0.00           N  
ATOM    527  H   HIS A  34      20.334  22.941  -1.161  1.00  0.00           H  
ATOM    528  HA  HIS A  34      18.154  24.824  -1.444  1.00  0.00           H  
ATOM    529 1HB  HIS A  34      18.283  21.804  -1.390  1.00  0.00           H  
ATOM    530 2HB  HIS A  34      16.745  22.652  -1.464  1.00  0.00           H  
ATOM    531  HD2 HIS A  34      19.270  21.261  -3.861  1.00  0.00           H  
ATOM    532  HE1 HIS A  34      17.267  24.358  -5.997  1.00  0.00           H  
ATOM    533  HE2 HIS A  34      18.822  22.345  -6.184  1.00  0.00           H  
ATOM    534  N   TYR A  35      18.373  23.199   1.424  1.00  0.00           N  
ATOM    535  CA  TYR A  35      17.894  23.202   2.821  1.00  0.00           C  
ATOM    536  C   TYR A  35      18.386  24.425   3.571  1.00  0.00           C  
ATOM    537  O   TYR A  35      17.694  24.936   4.460  1.00  0.00           O  
ATOM    538  CB  TYR A  35      18.337  21.931   3.550  1.00  0.00           C  
ATOM    539  CG  TYR A  35      17.530  20.705   3.186  1.00  0.00           C  
ATOM    540  CD1 TYR A  35      18.153  19.615   2.595  1.00  0.00           C  
ATOM    541  CD2 TYR A  35      16.168  20.670   3.443  1.00  0.00           C  
ATOM    542  CE1 TYR A  35      17.415  18.495   2.262  1.00  0.00           C  
ATOM    543  CE2 TYR A  35      15.431  19.550   3.111  1.00  0.00           C  
ATOM    544  CZ  TYR A  35      16.050  18.466   2.522  1.00  0.00           C  
ATOM    545  OH  TYR A  35      15.316  17.351   2.191  1.00  0.00           O  
ATOM    546  H   TYR A  35      19.143  22.599   1.169  1.00  0.00           H  
ATOM    547  HA  TYR A  35      16.804  23.233   2.813  1.00  0.00           H  
ATOM    548 1HB  TYR A  35      19.385  21.729   3.324  1.00  0.00           H  
ATOM    549 2HB  TYR A  35      18.258  22.083   4.626  1.00  0.00           H  
ATOM    550  HD1 TYR A  35      19.223  19.643   2.392  1.00  0.00           H  
ATOM    551  HD2 TYR A  35      15.679  21.526   3.907  1.00  0.00           H  
ATOM    552  HE1 TYR A  35      17.904  17.639   1.797  1.00  0.00           H  
ATOM    553  HE2 TYR A  35      14.359  19.523   3.312  1.00  0.00           H  
ATOM    554  HH  TYR A  35      15.911  16.628   1.980  1.00  0.00           H  
ATOM    555  N   ARG A  36      19.576  24.948   3.219  1.00  0.00           N  
ATOM    556  CA  ARG A  36      20.118  26.162   3.896  1.00  0.00           C  
ATOM    557  C   ARG A  36      19.378  27.437   3.508  1.00  0.00           C  
ATOM    558  O   ARG A  36      19.083  28.250   4.407  1.00  0.00           O  
ATOM    559  CB  ARG A  36      21.592  26.361   3.512  1.00  0.00           C  
ATOM    560  CG  ARG A  36      22.559  25.387   4.143  1.00  0.00           C  
ATOM    561  CD  ARG A  36      23.900  25.472   3.476  1.00  0.00           C  
ATOM    562  NE  ARG A  36      24.891  24.638   4.133  1.00  0.00           N  
ATOM    563  CZ  ARG A  36      25.939  24.082   3.521  1.00  0.00           C  
ATOM    564  NH1 ARG A  36      26.137  24.215   2.228  1.00  0.00           N  
ATOM    565  NH2 ARG A  36      26.784  23.375   4.229  1.00  0.00           N  
ATOM    566  H   ARG A  36      20.114  24.514   2.483  1.00  0.00           H  
ATOM    567  HA  ARG A  36      20.013  26.033   4.974  1.00  0.00           H  
ATOM    568 1HB  ARG A  36      21.700  26.276   2.432  1.00  0.00           H  
ATOM    569 2HB  ARG A  36      21.909  27.365   3.795  1.00  0.00           H  
ATOM    570 1HG  ARG A  36      22.674  25.622   5.201  1.00  0.00           H  
ATOM    571 2HG  ARG A  36      22.174  24.372   4.037  1.00  0.00           H  
ATOM    572 1HD  ARG A  36      23.812  25.142   2.440  1.00  0.00           H  
ATOM    573 2HD  ARG A  36      24.254  26.501   3.500  1.00  0.00           H  
ATOM    574  HE  ARG A  36      24.781  24.467   5.123  1.00  0.00           H  
ATOM    575 1HH1 ARG A  36      25.488  24.750   1.669  1.00  0.00           H  
ATOM    576 2HH1 ARG A  36      26.939  23.782   1.794  1.00  0.00           H  
ATOM    577 1HH2 ARG A  36      26.637  23.258   5.223  1.00  0.00           H  
ATOM    578 2HH2 ARG A  36      27.581  22.947   3.784  1.00  0.00           H  
ATOM    579  N   GLU A  37      19.033  27.585   2.242  1.00  0.00           N  
ATOM    580  CA  GLU A  37      18.423  28.840   1.689  1.00  0.00           C  
ATOM    581  C   GLU A  37      17.383  29.424   2.658  1.00  0.00           C  
ATOM    582  O   GLU A  37      17.463  30.595   3.063  1.00  0.00           O  
ATOM    583  CB  GLU A  37      17.762  28.573   0.334  1.00  0.00           C  
ATOM    584  CG  GLU A  37      16.997  29.759  -0.237  1.00  0.00           C  
ATOM    585  CD  GLU A  37      16.379  29.467  -1.575  1.00  0.00           C  
ATOM    586  OE1 GLU A  37      16.611  28.402  -2.096  1.00  0.00           O  
ATOM    587  OE2 GLU A  37      15.673  30.309  -2.078  1.00  0.00           O  
ATOM    588  H   GLU A  37      19.195  26.802   1.624  1.00  0.00           H  
ATOM    589  HA  GLU A  37      19.214  29.577   1.548  1.00  0.00           H  
ATOM    590 1HB  GLU A  37      18.523  28.286  -0.391  1.00  0.00           H  
ATOM    591 2HB  GLU A  37      17.066  27.739   0.426  1.00  0.00           H  
ATOM    592 1HG  GLU A  37      16.209  30.039   0.461  1.00  0.00           H  
ATOM    593 2HG  GLU A  37      17.677  30.604  -0.332  1.00  0.00           H  
ATOM    594  N   PRO A  38      16.320  28.702   3.078  1.00  0.00           N  
ATOM    595  CA  PRO A  38      15.290  29.322   3.928  1.00  0.00           C  
ATOM    596  C   PRO A  38      15.750  29.731   5.314  1.00  0.00           C  
ATOM    597  O   PRO A  38      15.036  30.480   5.979  1.00  0.00           O  
ATOM    598  CB  PRO A  38      14.234  28.215   4.017  1.00  0.00           C  
ATOM    599  CG  PRO A  38      14.998  26.961   3.761  1.00  0.00           C  
ATOM    600  CD  PRO A  38      15.986  27.337   2.689  1.00  0.00           C  
ATOM    601  HA  PRO A  38      14.892  30.214   3.422  1.00  0.00           H  
ATOM    602 1HB  PRO A  38      13.756  28.229   5.008  1.00  0.00           H  
ATOM    603 2HB  PRO A  38      13.441  28.391   3.276  1.00  0.00           H  
ATOM    604 1HG  PRO A  38      15.484  26.616   4.684  1.00  0.00           H  
ATOM    605 2HG  PRO A  38      14.314  26.158   3.444  1.00  0.00           H  
ATOM    606 1HD  PRO A  38      16.855  26.663   2.739  1.00  0.00           H  
ATOM    607 2HD  PRO A  38      15.502  27.273   1.703  1.00  0.00           H  
ATOM    608  N   PHE A  39      16.907  29.245   5.752  1.00  0.00           N  
ATOM    609  CA  PHE A  39      17.408  29.517   7.105  1.00  0.00           C  
ATOM    610  C   PHE A  39      18.782  30.197   7.058  1.00  0.00           C  
ATOM    611  O   PHE A  39      19.515  30.172   8.047  1.00  0.00           O  
ATOM    612  CB  PHE A  39      17.502  28.222   7.913  1.00  0.00           C  
ATOM    613  CG  PHE A  39      16.187  27.513   8.077  1.00  0.00           C  
ATOM    614  CD1 PHE A  39      15.934  26.327   7.404  1.00  0.00           C  
ATOM    615  CD2 PHE A  39      15.201  28.032   8.903  1.00  0.00           C  
ATOM    616  CE1 PHE A  39      14.724  25.675   7.553  1.00  0.00           C  
ATOM    617  CE2 PHE A  39      13.992  27.381   9.055  1.00  0.00           C  
ATOM    618  CZ  PHE A  39      13.754  26.201   8.379  1.00  0.00           C  
ATOM    619  H   PHE A  39      17.459  28.670   5.132  1.00  0.00           H  
ATOM    620  HA  PHE A  39      16.709  30.190   7.604  1.00  0.00           H  
ATOM    621 1HB  PHE A  39      18.197  27.539   7.427  1.00  0.00           H  
ATOM    622 2HB  PHE A  39      17.896  28.439   8.905  1.00  0.00           H  
ATOM    623  HD1 PHE A  39      16.702  25.911   6.752  1.00  0.00           H  
ATOM    624  HD2 PHE A  39      15.389  28.964   9.436  1.00  0.00           H  
ATOM    625  HE1 PHE A  39      14.539  24.744   7.019  1.00  0.00           H  
ATOM    626  HE2 PHE A  39      13.226  27.799   9.708  1.00  0.00           H  
ATOM    627  HZ  PHE A  39      12.800  25.688   8.497  1.00  0.00           H  
ATOM    628  N   LEU A  40      19.107  30.847   5.939  1.00  0.00           N  
ATOM    629  CA  LEU A  40      20.380  31.598   5.864  1.00  0.00           C  
ATOM    630  C   LEU A  40      20.372  32.784   6.828  1.00  0.00           C  
ATOM    631  O   LEU A  40      21.429  33.061   7.416  1.00  0.00           O  
ATOM    632  CB  LEU A  40      20.625  32.101   4.435  1.00  0.00           C  
ATOM    633  CG  LEU A  40      20.948  31.021   3.396  1.00  0.00           C  
ATOM    634  CD1 LEU A  40      21.007  31.650   2.010  1.00  0.00           C  
ATOM    635  CD2 LEU A  40      22.268  30.353   3.750  1.00  0.00           C  
ATOM    636  H   LEU A  40      18.495  30.835   5.135  1.00  0.00           H  
ATOM    637  HA  LEU A  40      21.194  30.929   6.141  1.00  0.00           H  
ATOM    638 1HB  LEU A  40      19.737  32.632   4.097  1.00  0.00           H  
ATOM    639 2HB  LEU A  40      21.458  32.804   4.452  1.00  0.00           H  
ATOM    640  HG  LEU A  40      20.153  30.274   3.389  1.00  0.00           H  
ATOM    641 1HD1 LEU A  40      21.236  30.882   1.271  1.00  0.00           H  
ATOM    642 2HD1 LEU A  40      20.044  32.103   1.775  1.00  0.00           H  
ATOM    643 3HD1 LEU A  40      21.783  32.414   1.991  1.00  0.00           H  
ATOM    644 1HD2 LEU A  40      22.497  29.584   3.011  1.00  0.00           H  
ATOM    645 2HD2 LEU A  40      23.063  31.099   3.755  1.00  0.00           H  
ATOM    646 3HD2 LEU A  40      22.192  29.897   4.737  1.00  0.00           H  
ATOM    647  N   ASN A  41      19.233  33.430   6.993  1.00  0.00           N  
ATOM    648  CA  ASN A  41      19.091  34.587   7.909  1.00  0.00           C  
ATOM    649  C   ASN A  41      18.756  34.103   9.317  1.00  0.00           C  
ATOM    650  O   ASN A  41      17.735  33.440   9.503  1.00  0.00           O  
ATOM    651  CB  ASN A  41      18.033  35.555   7.413  1.00  0.00           C  
ATOM    652  CG  ASN A  41      18.050  36.861   8.158  1.00  0.00           C  
ATOM    653  OD1 ASN A  41      18.288  36.894   9.371  1.00  0.00           O  
ATOM    654  ND2 ASN A  41      17.802  37.937   7.456  1.00  0.00           N  
ATOM    655  H   ASN A  41      18.429  33.116   6.468  1.00  0.00           H  
ATOM    656  HA  ASN A  41      20.045  35.114   7.950  1.00  0.00           H  
ATOM    657 1HB  ASN A  41      18.190  35.754   6.352  1.00  0.00           H  
ATOM    658 2HB  ASN A  41      17.047  35.102   7.519  1.00  0.00           H  
ATOM    659 1HD2 ASN A  41      17.800  38.834   7.899  1.00  0.00           H  
ATOM    660 2HD2 ASN A  41      17.614  37.863   6.477  1.00  0.00           H  
ATOM    661  N   PRO A  42      19.587  34.406  10.338  1.00  0.00           N  
ATOM    662  CA  PRO A  42      19.327  33.921  11.697  1.00  0.00           C  
ATOM    663  C   PRO A  42      17.919  34.173  12.238  1.00  0.00           C  
ATOM    664  O   PRO A  42      17.449  33.270  12.962  1.00  0.00           O  
ATOM    665  CB  PRO A  42      20.362  34.654  12.559  1.00  0.00           C  
ATOM    666  CG  PRO A  42      21.526  34.852  11.619  1.00  0.00           C  
ATOM    667  CD  PRO A  42      20.895  35.144  10.279  1.00  0.00           C  
ATOM    668  HA  PRO A  42      19.512  32.837  11.736  1.00  0.00           H  
ATOM    669 1HB  PRO A  42      19.940  35.600  12.932  1.00  0.00           H  
ATOM    670 2HB  PRO A  42      20.616  34.046  13.440  1.00  0.00           H  
ATOM    671 1HG  PRO A  42      22.163  35.677  11.971  1.00  0.00           H  
ATOM    672 2HG  PRO A  42      22.156  33.951  11.598  1.00  0.00           H  
ATOM    673 1HD  PRO A  42      20.736  36.227  10.177  1.00  0.00           H  
ATOM    674 2HD  PRO A  42      21.548  34.771   9.477  1.00  0.00           H  
ATOM    675  N   VAL A  43      17.255  35.237  11.798  1.00  0.00           N  
ATOM    676  CA  VAL A  43      15.927  35.620  12.357  1.00  0.00           C  
ATOM    677  C   VAL A  43      14.913  34.586  11.906  1.00  0.00           C  
ATOM    678  O   VAL A  43      13.891  34.522  12.555  1.00  0.00           O  
ATOM    679  CB  VAL A  43      15.489  37.016  11.876  1.00  0.00           C  
ATOM    680  CG1 VAL A  43      16.575  38.043  12.163  1.00  0.00           C  
ATOM    681  CG2 VAL A  43      15.164  36.975  10.391  1.00  0.00           C  
ATOM    682  H   VAL A  43      17.661  35.799  11.065  1.00  0.00           H  
ATOM    683  HA  VAL A  43      16.004  35.645  13.444  1.00  0.00           H  
ATOM    684  HB  VAL A  43      14.604  37.321  12.434  1.00  0.00           H  
ATOM    685 1HG1 VAL A  43      16.248  39.024  11.817  1.00  0.00           H  
ATOM    686 2HG1 VAL A  43      16.765  38.082  13.235  1.00  0.00           H  
ATOM    687 3HG1 VAL A  43      17.489  37.761  11.640  1.00  0.00           H  
ATOM    688 1HG2 VAL A  43      14.854  37.965  10.059  1.00  0.00           H  
ATOM    689 2HG2 VAL A  43      16.048  36.665   9.834  1.00  0.00           H  
ATOM    690 3HG2 VAL A  43      14.357  36.264  10.215  1.00  0.00           H  
ATOM    691  N   ASP A  44      15.199  33.795  10.857  1.00  0.00           N  
ATOM    692  CA  ASP A  44      14.254  32.819  10.307  1.00  0.00           C  
ATOM    693  C   ASP A  44      14.418  31.440  10.972  1.00  0.00           C  
ATOM    694  O   ASP A  44      13.629  30.515  10.649  1.00  0.00           O  
ATOM    695  CB  ASP A  44      14.443  32.691   8.794  1.00  0.00           C  
ATOM    696  CG  ASP A  44      14.077  33.963   8.041  1.00  0.00           C  
ATOM    697  OD1 ASP A  44      13.348  34.761   8.582  1.00  0.00           O  
ATOM    698  OD2 ASP A  44      14.529  34.125   6.933  1.00  0.00           O  
ATOM    699  H   ASP A  44      16.112  33.887  10.436  1.00  0.00           H  
ATOM    700  HA  ASP A  44      13.241  33.170  10.505  1.00  0.00           H  
ATOM    701 1HB  ASP A  44      15.482  32.445   8.576  1.00  0.00           H  
ATOM    702 2HB  ASP A  44      13.827  31.874   8.418  1.00  0.00           H  
ATOM    703  N   ARG A  45      15.322  31.304  11.947  1.00  0.00           N  
ATOM    704  CA  ARG A  45      15.643  29.993  12.543  1.00  0.00           C  
ATOM    705  C   ARG A  45      14.768  29.671  13.765  1.00  0.00           C  
ATOM    706  O   ARG A  45      14.990  28.632  14.400  1.00  0.00           O  
ATOM    707  CB  ARG A  45      17.136  29.935  12.882  1.00  0.00           C  
ATOM    708  CG  ARG A  45      17.972  30.000  11.610  1.00  0.00           C  
ATOM    709  CD  ARG A  45      19.453  30.035  11.877  1.00  0.00           C  
ATOM    710  NE  ARG A  45      20.181  30.211  10.637  1.00  0.00           N  
ATOM    711  CZ  ARG A  45      21.428  30.672  10.542  1.00  0.00           C  
ATOM    712  NH1 ARG A  45      22.086  31.079  11.610  1.00  0.00           N  
ATOM    713  NH2 ARG A  45      21.983  30.827   9.344  1.00  0.00           N  
ATOM    714  H   ARG A  45      15.798  32.129  12.285  1.00  0.00           H  
ATOM    715  HA  ARG A  45      15.467  29.219  11.795  1.00  0.00           H  
ATOM    716 1HB  ARG A  45      17.392  30.767  13.537  1.00  0.00           H  
ATOM    717 2HB  ARG A  45      17.351  29.014  13.422  1.00  0.00           H  
ATOM    718 1HG  ARG A  45      17.769  29.121  10.996  1.00  0.00           H  
ATOM    719 2HG  ARG A  45      17.716  30.900  11.051  1.00  0.00           H  
ATOM    720 1HD  ARG A  45      19.682  30.865  12.546  1.00  0.00           H  
ATOM    721 2HD  ARG A  45      19.761  29.100  12.342  1.00  0.00           H  
ATOM    722  HE  ARG A  45      19.710  29.966   9.777  1.00  0.00           H  
ATOM    723 1HH1 ARG A  45      21.646  31.045  12.519  1.00  0.00           H  
ATOM    724 2HH1 ARG A  45      23.030  31.425  11.519  1.00  0.00           H  
ATOM    725 1HH2 ARG A  45      21.459  30.596   8.511  1.00  0.00           H  
ATOM    726 2HH2 ARG A  45      22.927  31.176   9.267  1.00  0.00           H  
ATOM    727  N   GLU A  46      13.791  30.502  14.081  1.00  0.00           N  
ATOM    728  CA  GLU A  46      12.904  30.242  15.254  1.00  0.00           C  
ATOM    729  C   GLU A  46      12.129  28.933  15.127  1.00  0.00           C  
ATOM    730  O   GLU A  46      12.022  28.202  16.136  1.00  0.00           O  
ATOM    731  CB  GLU A  46      11.911  31.392  15.439  1.00  0.00           C  
ATOM    732  CG  GLU A  46      12.546  32.708  15.865  1.00  0.00           C  
ATOM    733  CD  GLU A  46      13.078  32.672  17.271  1.00  0.00           C  
ATOM    734  OE1 GLU A  46      12.693  31.799  18.010  1.00  0.00           O  
ATOM    735  OE2 GLU A  46      13.871  33.521  17.606  1.00  0.00           O  
ATOM    736  H   GLU A  46      13.638  31.329  13.522  1.00  0.00           H  
ATOM    737  HA  GLU A  46      13.524  30.169  16.148  1.00  0.00           H  
ATOM    738 1HB  GLU A  46      11.377  31.565  14.505  1.00  0.00           H  
ATOM    739 2HB  GLU A  46      11.173  31.117  16.193  1.00  0.00           H  
ATOM    740 1HG  GLU A  46      13.364  32.941  15.185  1.00  0.00           H  
ATOM    741 2HG  GLU A  46      11.804  33.500  15.783  1.00  0.00           H  
ATOM    742  N   PRO A  47      11.624  28.529  13.931  1.00  0.00           N  
ATOM    743  CA  PRO A  47      10.949  27.243  13.854  1.00  0.00           C  
ATOM    744  C   PRO A  47      11.861  26.086  14.229  1.00  0.00           C  
ATOM    745  O   PRO A  47      11.398  25.018  14.633  1.00  0.00           O  
ATOM    746  CB  PRO A  47      10.531  27.170  12.382  1.00  0.00           C  
ATOM    747  CG  PRO A  47      10.453  28.596  11.954  1.00  0.00           C  
ATOM    748  CD  PRO A  47      11.590  29.267  12.676  1.00  0.00           C  
ATOM    749  HA  PRO A  47      10.071  27.255  14.516  1.00  0.00           H  
ATOM    750 1HB  PRO A  47      11.271  26.592  11.809  1.00  0.00           H  
ATOM    751 2HB  PRO A  47       9.570  26.643  12.290  1.00  0.00           H  
ATOM    752 1HG  PRO A  47      10.544  28.669  10.860  1.00  0.00           H  
ATOM    753 2HG  PRO A  47       9.473  29.019  12.220  1.00  0.00           H  
ATOM    754 1HD  PRO A  47      12.518  29.141  12.098  1.00  0.00           H  
ATOM    755 2HD  PRO A  47      11.360  30.334  12.813  1.00  0.00           H  
ATOM    756  N   LEU A  48      13.164  26.286  14.094  1.00  0.00           N  
ATOM    757  CA  LEU A  48      14.130  25.187  14.276  1.00  0.00           C  
ATOM    758  C   LEU A  48      14.307  24.894  15.763  1.00  0.00           C  
ATOM    759  O   LEU A  48      14.444  23.725  16.158  1.00  0.00           O  
ATOM    760  CB  LEU A  48      15.484  25.542  13.649  1.00  0.00           C  
ATOM    761  CG  LEU A  48      15.477  25.762  12.131  1.00  0.00           C  
ATOM    762  CD1 LEU A  48      16.857  26.222  11.679  1.00  0.00           C  
ATOM    763  CD2 LEU A  48      15.074  24.472  11.432  1.00  0.00           C  
ATOM    764  H   LEU A  48      13.506  27.207  13.863  1.00  0.00           H  
ATOM    765  HA  LEU A  48      13.740  24.299  13.777  1.00  0.00           H  
ATOM    766 1HB  LEU A  48      15.853  26.454  14.115  1.00  0.00           H  
ATOM    767 2HB  LEU A  48      16.188  24.738  13.865  1.00  0.00           H  
ATOM    768  HG  LEU A  48      14.765  26.549  11.881  1.00  0.00           H  
ATOM    769 1HD1 LEU A  48      16.852  26.379  10.600  1.00  0.00           H  
ATOM    770 2HD1 LEU A  48      17.111  27.156  12.179  1.00  0.00           H  
ATOM    771 3HD1 LEU A  48      17.594  25.461  11.931  1.00  0.00           H  
ATOM    772 1HD2 LEU A  48      15.069  24.629  10.353  1.00  0.00           H  
ATOM    773 2HD2 LEU A  48      15.787  23.686  11.681  1.00  0.00           H  
ATOM    774 3HD2 LEU A  48      14.078  24.177  11.761  1.00  0.00           H  
ATOM    775  N   TRP A  49      14.393  25.968  16.578  1.00  0.00           N  
ATOM    776  CA  TRP A  49      14.455  25.874  18.046  1.00  0.00           C  
ATOM    777  C   TRP A  49      13.102  25.459  18.623  1.00  0.00           C  
ATOM    778  O   TRP A  49      13.021  24.629  19.514  1.00  0.00           O  
ATOM    779  CB  TRP A  49      14.882  27.212  18.655  1.00  0.00           C  
ATOM    780  CG  TRP A  49      14.973  27.186  20.151  1.00  0.00           C  
ATOM    781  CD1 TRP A  49      16.019  26.730  20.896  1.00  0.00           C  
ATOM    782  CD2 TRP A  49      13.975  27.640  21.096  1.00  0.00           C  
ATOM    783  NE1 TRP A  49      15.741  26.866  22.233  1.00  0.00           N  
ATOM    784  CE2 TRP A  49      14.495  27.423  22.375  1.00  0.00           C  
ATOM    785  CE3 TRP A  49      12.700  28.206  20.962  1.00  0.00           C  
ATOM    786  CZ2 TRP A  49      13.787  27.749  23.520  1.00  0.00           C  
ATOM    787  CZ3 TRP A  49      11.991  28.534  22.111  1.00  0.00           C  
ATOM    788  CH2 TRP A  49      12.521  28.311  23.357  1.00  0.00           C  
ATOM    789  H   TRP A  49      14.412  26.879  16.142  1.00  0.00           H  
ATOM    790  HA  TRP A  49      15.194  25.120  18.314  1.00  0.00           H  
ATOM    791 1HB  TRP A  49      15.855  27.498  18.257  1.00  0.00           H  
ATOM    792 2HB  TRP A  49      14.170  27.985  18.368  1.00  0.00           H  
ATOM    793  HD1 TRP A  49      16.940  26.317  20.489  1.00  0.00           H  
ATOM    794  HE1 TRP A  49      16.353  26.600  22.991  1.00  0.00           H  
ATOM    795  HE3 TRP A  49      12.276  28.387  19.975  1.00  0.00           H  
ATOM    796  HZ2 TRP A  49      14.191  27.580  24.519  1.00  0.00           H  
ATOM    797  HZ3 TRP A  49      10.999  28.973  21.998  1.00  0.00           H  
ATOM    798  HH2 TRP A  49      11.937  28.581  24.237  1.00  0.00           H  
ATOM    799  N   ARG A  50      12.019  25.997  18.083  1.00  0.00           N  
ATOM    800  CA  ARG A  50      10.677  25.666  18.644  1.00  0.00           C  
ATOM    801  C   ARG A  50      10.407  24.193  18.430  1.00  0.00           C  
ATOM    802  O   ARG A  50       9.901  23.517  19.329  1.00  0.00           O  
ATOM    803  CB  ARG A  50       9.572  26.481  17.989  1.00  0.00           C  
ATOM    804  CG  ARG A  50       8.184  26.262  18.571  1.00  0.00           C  
ATOM    805  CD  ARG A  50       8.098  26.735  19.976  1.00  0.00           C  
ATOM    806  NE  ARG A  50       8.096  28.187  20.060  1.00  0.00           N  
ATOM    807  CZ  ARG A  50       8.265  28.888  21.198  1.00  0.00           C  
ATOM    808  NH1 ARG A  50       8.448  28.257  22.337  1.00  0.00           N  
ATOM    809  NH2 ARG A  50       8.247  30.209  21.169  1.00  0.00           N  
ATOM    810  H   ARG A  50      12.081  26.627  17.297  1.00  0.00           H  
ATOM    811  HA  ARG A  50      10.681  25.900  19.709  1.00  0.00           H  
ATOM    812 1HB  ARG A  50       9.802  27.541  18.075  1.00  0.00           H  
ATOM    813 2HB  ARG A  50       9.525  26.241  16.926  1.00  0.00           H  
ATOM    814 1HG  ARG A  50       7.451  26.809  17.979  1.00  0.00           H  
ATOM    815 2HG  ARG A  50       7.946  25.198  18.552  1.00  0.00           H  
ATOM    816 1HD  ARG A  50       7.177  26.367  20.428  1.00  0.00           H  
ATOM    817 2HD  ARG A  50       8.953  26.363  20.539  1.00  0.00           H  
ATOM    818  HE  ARG A  50       7.958  28.707  19.204  1.00  0.00           H  
ATOM    819 1HH1 ARG A  50       8.461  27.247  22.359  1.00  0.00           H  
ATOM    820 2HH1 ARG A  50       8.574  28.783  23.190  1.00  0.00           H  
ATOM    821 1HH2 ARG A  50       8.106  30.694  20.293  1.00  0.00           H  
ATOM    822 2HH2 ARG A  50       8.374  30.734  22.022  1.00  0.00           H  
ATOM    823  N   PHE A  51      10.817  23.636  17.284  1.00  0.00           N  
ATOM    824  CA  PHE A  51      10.397  22.266  16.989  1.00  0.00           C  
ATOM    825  C   PHE A  51      10.796  21.265  18.069  1.00  0.00           C  
ATOM    826  O   PHE A  51       9.943  20.546  18.585  1.00  0.00           O  
ATOM    827  CB  PHE A  51      10.986  21.820  15.649  1.00  0.00           C  
ATOM    828  CG  PHE A  51      10.964  20.332  15.444  1.00  0.00           C  
ATOM    829  CD1 PHE A  51       9.773  19.671  15.181  1.00  0.00           C  
ATOM    830  CD2 PHE A  51      12.134  19.590  15.513  1.00  0.00           C  
ATOM    831  CE1 PHE A  51       9.752  18.302  14.992  1.00  0.00           C  
ATOM    832  CE2 PHE A  51      12.115  18.222  15.323  1.00  0.00           C  
ATOM    833  CZ  PHE A  51      10.923  17.578  15.062  1.00  0.00           C  
ATOM    834  H   PHE A  51      11.401  24.126  16.622  1.00  0.00           H  
ATOM    835  HA  PHE A  51       9.309  22.245  16.921  1.00  0.00           H  
ATOM    836 1HB  PHE A  51      10.432  22.284  14.835  1.00  0.00           H  
ATOM    837 2HB  PHE A  51      12.019  22.158  15.576  1.00  0.00           H  
ATOM    838  HD1 PHE A  51       8.848  20.245  15.124  1.00  0.00           H  
ATOM    839  HD2 PHE A  51      13.076  20.099  15.719  1.00  0.00           H  
ATOM    840  HE1 PHE A  51       8.809  17.796  14.786  1.00  0.00           H  
ATOM    841  HE2 PHE A  51      13.042  17.650  15.379  1.00  0.00           H  
ATOM    842  HZ  PHE A  51      10.906  16.499  14.914  1.00  0.00           H  
ATOM    843  N   PRO A  52      12.081  21.101  18.437  1.00  0.00           N  
ATOM    844  CA  PRO A  52      12.373  20.120  19.491  1.00  0.00           C  
ATOM    845  C   PRO A  52      11.526  20.331  20.737  1.00  0.00           C  
ATOM    846  O   PRO A  52      11.145  19.377  21.403  1.00  0.00           O  
ATOM    847  CB  PRO A  52      13.857  20.365  19.782  1.00  0.00           C  
ATOM    848  CG  PRO A  52      14.408  20.852  18.486  1.00  0.00           C  
ATOM    849  CD  PRO A  52      13.336  21.757  17.940  1.00  0.00           C  
ATOM    850  HA  PRO A  52      12.209  19.106  19.097  1.00  0.00           H  
ATOM    851 1HB  PRO A  52      13.965  21.098  20.595  1.00  0.00           H  
ATOM    852 2HB  PRO A  52      14.332  19.433  20.124  1.00  0.00           H  
ATOM    853 1HG  PRO A  52      15.361  21.377  18.652  1.00  0.00           H  
ATOM    854 2HG  PRO A  52      14.624  20.003  17.822  1.00  0.00           H  
ATOM    855 1HD  PRO A  52      13.461  22.768  18.355  1.00  0.00           H  
ATOM    856 2HD  PRO A  52      13.398  21.778  16.842  1.00  0.00           H  
ATOM    857  N   ASN A  53      11.267  21.585  21.047  1.00  0.00           N  
ATOM    858  CA  ASN A  53      10.545  21.964  22.289  1.00  0.00           C  
ATOM    859  C   ASN A  53       9.054  21.625  22.180  1.00  0.00           C  
ATOM    860  O   ASN A  53       8.365  21.599  23.202  1.00  0.00           O  
ATOM    861  CB  ASN A  53      10.731  23.438  22.597  1.00  0.00           C  
ATOM    862  CG  ASN A  53      12.093  23.744  23.157  1.00  0.00           C  
ATOM    863  OD1 ASN A  53      12.336  23.574  24.358  1.00  0.00           O  
ATOM    864  ND2 ASN A  53      12.985  24.193  22.312  1.00  0.00           N  
ATOM    865  H   ASN A  53      11.574  22.311  20.416  1.00  0.00           H  
ATOM    866  HA  ASN A  53      10.955  21.384  23.118  1.00  0.00           H  
ATOM    867 1HB  ASN A  53      10.586  24.022  21.687  1.00  0.00           H  
ATOM    868 2HB  ASN A  53       9.976  23.758  23.315  1.00  0.00           H  
ATOM    869 1HD2 ASN A  53      13.908  24.414  22.629  1.00  0.00           H  
ATOM    870 2HD2 ASN A  53      12.744  24.316  21.350  1.00  0.00           H  
ATOM    871  N   GLU A  54       8.537  21.363  20.982  1.00  0.00           N  
ATOM    872  CA  GLU A  54       7.139  20.941  20.749  1.00  0.00           C  
ATOM    873  C   GLU A  54       7.024  19.403  20.586  1.00  0.00           C  
ATOM    874  O   GLU A  54       5.950  18.943  20.145  1.00  0.00           O  
ATOM    875  CB  GLU A  54       6.578  21.639  19.508  1.00  0.00           C  
ATOM    876  CG  GLU A  54       6.386  23.141  19.664  1.00  0.00           C  
ATOM    877  CD  GLU A  54       5.196  23.493  20.512  1.00  0.00           C  
ATOM    878  OE1 GLU A  54       4.094  23.221  20.100  1.00  0.00           O  
ATOM    879  OE2 GLU A  54       5.389  24.036  21.575  1.00  0.00           O  
ATOM    880  H   GLU A  54       9.157  21.466  20.193  1.00  0.00           H  
ATOM    881  HA  GLU A  54       6.542  21.230  21.615  1.00  0.00           H  
ATOM    882 1HB  GLU A  54       7.247  21.473  18.664  1.00  0.00           H  
ATOM    883 2HB  GLU A  54       5.612  21.203  19.252  1.00  0.00           H  
ATOM    884 1HG  GLU A  54       7.280  23.566  20.118  1.00  0.00           H  
ATOM    885 2HG  GLU A  54       6.267  23.585  18.677  1.00  0.00           H  
ATOM    886  N   LEU A  55       8.076  18.616  20.851  1.00  0.00           N  
ATOM    887  CA  LEU A  55       7.969  17.157  20.694  1.00  0.00           C  
ATOM    888  C   LEU A  55       7.466  16.541  21.985  1.00  0.00           C  
ATOM    889  O   LEU A  55       7.814  16.981  23.082  1.00  0.00           O  
ATOM    890  CB  LEU A  55       9.325  16.545  20.320  1.00  0.00           C  
ATOM    891  CG  LEU A  55       9.842  16.881  18.916  1.00  0.00           C  
ATOM    892  CD1 LEU A  55      11.241  16.308  18.738  1.00  0.00           C  
ATOM    893  CD2 LEU A  55       8.885  16.320  17.874  1.00  0.00           C  
ATOM    894  H   LEU A  55       8.951  19.015  21.159  1.00  0.00           H  
ATOM    895  HA  LEU A  55       7.263  16.946  19.892  1.00  0.00           H  
ATOM    896 1HB  LEU A  55      10.069  16.885  21.038  1.00  0.00           H  
ATOM    897 2HB  LEU A  55       9.249  15.460  20.394  1.00  0.00           H  
ATOM    898  HG  LEU A  55       9.908  17.964  18.802  1.00  0.00           H  
ATOM    899 1HD1 LEU A  55      11.609  16.548  17.741  1.00  0.00           H  
ATOM    900 2HD1 LEU A  55      11.909  16.741  19.484  1.00  0.00           H  
ATOM    901 3HD1 LEU A  55      11.209  15.226  18.863  1.00  0.00           H  
ATOM    902 1HD2 LEU A  55       9.252  16.561  16.876  1.00  0.00           H  
ATOM    903 2HD2 LEU A  55       8.819  15.238  17.986  1.00  0.00           H  
ATOM    904 3HD2 LEU A  55       7.897  16.760  18.013  1.00  0.00           H  
ATOM    905  N   PRO A  56       6.642  15.487  21.868  1.00  0.00           N  
ATOM    906  CA  PRO A  56       6.073  14.873  23.064  1.00  0.00           C  
ATOM    907  C   PRO A  56       7.071  13.947  23.754  1.00  0.00           C  
ATOM    908  O   PRO A  56       6.978  12.714  23.597  1.00  0.00           O  
ATOM    909  CB  PRO A  56       4.874  14.094  22.510  1.00  0.00           C  
ATOM    910  CG  PRO A  56       5.297  13.701  21.137  1.00  0.00           C  
ATOM    911  CD  PRO A  56       6.071  14.888  20.629  1.00  0.00           C  
ATOM    912  HA  PRO A  56       5.746  15.663  23.756  1.00  0.00           H  
ATOM    913 1HB  PRO A  56       4.657  13.230  23.155  1.00  0.00           H  
ATOM    914 2HB  PRO A  56       3.978  14.731  22.516  1.00  0.00           H  
ATOM    915 1HG  PRO A  56       5.903  12.784  21.173  1.00  0.00           H  
ATOM    916 2HG  PRO A  56       4.416  13.474  20.519  1.00  0.00           H  
ATOM    917 1HD  PRO A  56       6.866  14.545  19.950  1.00  0.00           H  
ATOM    918 2HD  PRO A  56       5.388  15.577  20.109  1.00  0.00           H  
ATOM    919  N   ILE A  57       8.058  14.545  24.402  1.00  0.00           N  
ATOM    920  CA  ILE A  57       9.207  13.774  24.949  1.00  0.00           C  
ATOM    921  C   ILE A  57       9.201  13.946  26.460  1.00  0.00           C  
ATOM    922  O   ILE A  57       9.132  15.087  26.948  1.00  0.00           O  
ATOM    923  CB  ILE A  57      10.555  14.245  24.373  1.00  0.00           C  
ATOM    924  CG1 ILE A  57      10.542  14.158  22.845  1.00  0.00           C  
ATOM    925  CG2 ILE A  57      11.697  13.419  24.946  1.00  0.00           C  
ATOM    926  CD1 ILE A  57      11.724  14.830  22.185  1.00  0.00           C  
ATOM    927  H   ILE A  57       8.031  15.546  24.530  1.00  0.00           H  
ATOM    928  HA  ILE A  57       9.080  12.726  24.681  1.00  0.00           H  
ATOM    929  HB  ILE A  57      10.713  15.293  24.628  1.00  0.00           H  
ATOM    930 1HG1 ILE A  57      10.530  13.112  22.540  1.00  0.00           H  
ATOM    931 2HG1 ILE A  57       9.631  14.620  22.462  1.00  0.00           H  
ATOM    932 1HG2 ILE A  57      12.642  13.765  24.528  1.00  0.00           H  
ATOM    933 2HG2 ILE A  57      11.717  13.531  26.030  1.00  0.00           H  
ATOM    934 3HG2 ILE A  57      11.550  12.370  24.692  1.00  0.00           H  
ATOM    935 1HD1 ILE A  57      11.644  14.727  21.102  1.00  0.00           H  
ATOM    936 2HD1 ILE A  57      11.736  15.888  22.448  1.00  0.00           H  
ATOM    937 3HD1 ILE A  57      12.646  14.361  22.526  1.00  0.00           H  
ATOM    938  N   ALA A  58       9.299  12.808  27.153  1.00  0.00           N  
ATOM    939  CA  ALA A  58       9.447  12.777  28.621  1.00  0.00           C  
ATOM    940  C   ALA A  58       8.245  13.472  29.265  1.00  0.00           C  
ATOM    941  O   ALA A  58       8.399  14.068  30.342  1.00  0.00           O  
ATOM    942  CB  ALA A  58      10.757  13.405  29.032  1.00  0.00           C  
ATOM    943  H   ALA A  58       9.271  11.937  26.642  1.00  0.00           H  
ATOM    944  HA  ALA A  58       9.468  11.734  28.938  1.00  0.00           H  
ATOM    945 1HB  ALA A  58      10.851  13.375  30.117  1.00  0.00           H  
ATOM    946 2HB  ALA A  58      11.582  12.854  28.580  1.00  0.00           H  
ATOM    947 3HB  ALA A  58      10.786  14.440  28.696  1.00  0.00           H  
ATOM    948  N   GLY A  59       7.076  13.426  28.601  1.00  0.00           N  
ATOM    949  CA  GLY A  59       5.812  13.956  29.115  1.00  0.00           C  
ATOM    950  C   GLY A  59       5.615  15.447  28.954  1.00  0.00           C  
ATOM    951  O   GLY A  59       4.601  15.977  29.414  1.00  0.00           O  
ATOM    952  H   GLY A  59       7.095  12.993  27.688  1.00  0.00           H  
ATOM    953 1HA  GLY A  59       4.979  13.462  28.613  1.00  0.00           H  
ATOM    954 2HA  GLY A  59       5.727  13.729  30.177  1.00  0.00           H  
ATOM    955  N   GLU A  60       6.549  16.136  28.299  1.00  0.00           N  
ATOM    956  CA  GLU A  60       6.467  17.604  28.152  1.00  0.00           C  
ATOM    957  C   GLU A  60       6.717  18.001  26.695  1.00  0.00           C  
ATOM    958  O   GLU A  60       7.445  17.335  25.970  1.00  0.00           O  
ATOM    959  CB  GLU A  60       7.481  18.301  29.064  1.00  0.00           C  
ATOM    960  CG  GLU A  60       7.221  18.112  30.552  1.00  0.00           C  
ATOM    961  CD  GLU A  60       8.205  18.854  31.414  1.00  0.00           C  
ATOM    962  OE1 GLU A  60       9.080  19.486  30.876  1.00  0.00           O  
ATOM    963  OE2 GLU A  60       8.079  18.787  32.615  1.00  0.00           O  
ATOM    964  H   GLU A  60       7.331  15.643  27.892  1.00  0.00           H  
ATOM    965  HA  GLU A  60       5.466  17.926  28.440  1.00  0.00           H  
ATOM    966 1HB  GLU A  60       8.482  17.926  28.848  1.00  0.00           H  
ATOM    967 2HB  GLU A  60       7.480  19.371  28.857  1.00  0.00           H  
ATOM    968 1HG  GLU A  60       6.217  18.463  30.783  1.00  0.00           H  
ATOM    969 2HG  GLU A  60       7.269  17.050  30.786  1.00  0.00           H  
ATOM    970  N   PRO A  61       6.090  19.089  26.218  1.00  0.00           N  
ATOM    971  CA  PRO A  61       5.062  19.860  26.920  1.00  0.00           C  
ATOM    972  C   PRO A  61       3.747  19.090  26.992  1.00  0.00           C  
ATOM    973  O   PRO A  61       3.456  18.274  26.114  1.00  0.00           O  
ATOM    974  CB  PRO A  61       4.931  21.122  26.060  1.00  0.00           C  
ATOM    975  CG  PRO A  61       5.223  20.653  24.676  1.00  0.00           C  
ATOM    976  CD  PRO A  61       6.298  19.614  24.851  1.00  0.00           C  
ATOM    977  HA  PRO A  61       5.422  20.108  27.929  1.00  0.00           H  
ATOM    978 1HB  PRO A  61       3.920  21.544  26.164  1.00  0.00           H  
ATOM    979 2HB  PRO A  61       5.637  21.890  26.409  1.00  0.00           H  
ATOM    980 1HG  PRO A  61       4.313  20.246  24.212  1.00  0.00           H  
ATOM    981 2HG  PRO A  61       5.548  21.497  24.050  1.00  0.00           H  
ATOM    982 1HD  PRO A  61       6.170  18.822  24.099  1.00  0.00           H  
ATOM    983 2HD  PRO A  61       7.286  20.087  24.751  1.00  0.00           H  
ATOM    984  N   ALA A  62       2.960  19.291  28.050  1.00  0.00           N  
ATOM    985  CA  ALA A  62       1.763  18.462  28.288  1.00  0.00           C  
ATOM    986  C   ALA A  62       0.797  18.552  27.102  1.00  0.00           C  
ATOM    987  O   ALA A  62       0.168  17.496  26.771  1.00  0.00           O  
ATOM    988  CB  ALA A  62       1.101  18.901  29.590  1.00  0.00           C  
ATOM    989  H   ALA A  62       3.186  20.028  28.703  1.00  0.00           H  
ATOM    990  HA  ALA A  62       2.085  17.425  28.388  1.00  0.00           H  
ATOM    991 1HB  ALA A  62       0.216  18.290  29.771  1.00  0.00           H  
ATOM    992 2HB  ALA A  62       1.803  18.776  30.415  1.00  0.00           H  
ATOM    993 3HB  ALA A  62       0.811  19.947  29.516  1.00  0.00           H  
ATOM    994  N   ASN A  63       0.655  19.694  26.429  1.00  0.00           N  
ATOM    995  CA  ASN A  63      -0.371  19.858  25.366  1.00  0.00           C  
ATOM    996  C   ASN A  63      -0.066  18.892  24.214  1.00  0.00           C  
ATOM    997  O   ASN A  63      -0.993  18.170  23.803  1.00  0.00           O  
ATOM    998  CB  ASN A  63      -0.427  21.290  24.866  1.00  0.00           C  
ATOM    999  CG  ASN A  63      -1.054  22.225  25.863  1.00  0.00           C  
ATOM   1000  OD1 ASN A  63      -1.735  21.789  26.799  1.00  0.00           O  
ATOM   1001  ND2 ASN A  63      -0.838  23.503  25.682  1.00  0.00           N  
ATOM   1002  H   ASN A  63       1.264  20.469  26.650  1.00  0.00           H  
ATOM   1003  HA  ASN A  63      -1.346  19.604  25.783  1.00  0.00           H  
ATOM   1004 1HB  ASN A  63       0.582  21.639  24.644  1.00  0.00           H  
ATOM   1005 2HB  ASN A  63      -0.999  21.330  23.939  1.00  0.00           H  
ATOM   1006 1HD2 ASN A  63      -1.230  24.172  26.314  1.00  0.00           H  
ATOM   1007 2HD2 ASN A  63      -0.281  23.811  24.911  1.00  0.00           H  
ATOM   1008  N   ILE A  64       1.156  18.902  23.673  1.00  0.00           N  
ATOM   1009  CA  ILE A  64       1.427  18.084  22.444  1.00  0.00           C  
ATOM   1010  C   ILE A  64       1.340  16.617  22.838  1.00  0.00           C  
ATOM   1011  O   ILE A  64       1.048  15.778  21.989  1.00  0.00           O  
ATOM   1012  CB  ILE A  64       2.810  18.378  21.834  1.00  0.00           C  
ATOM   1013  CG1 ILE A  64       2.906  17.794  20.422  1.00  0.00           C  
ATOM   1014  CG2 ILE A  64       3.912  17.819  22.721  1.00  0.00           C  
ATOM   1015  CD1 ILE A  64       1.930  18.403  19.442  1.00  0.00           C  
ATOM   1016  H   ILE A  64       1.903  19.451  24.073  1.00  0.00           H  
ATOM   1017  HA  ILE A  64       0.677  18.328  21.693  1.00  0.00           H  
ATOM   1018  HB  ILE A  64       2.944  19.455  21.739  1.00  0.00           H  
ATOM   1019 1HG1 ILE A  64       3.914  17.941  20.036  1.00  0.00           H  
ATOM   1020 2HG1 ILE A  64       2.724  16.720  20.460  1.00  0.00           H  
ATOM   1021 1HG2 ILE A  64       4.883  18.035  22.275  1.00  0.00           H  
ATOM   1022 2HG2 ILE A  64       3.855  18.280  23.706  1.00  0.00           H  
ATOM   1023 3HG2 ILE A  64       3.789  16.740  22.817  1.00  0.00           H  
ATOM   1024 1HD1 ILE A  64       2.058  17.938  18.464  1.00  0.00           H  
ATOM   1025 2HD1 ILE A  64       0.910  18.237  19.792  1.00  0.00           H  
ATOM   1026 3HD1 ILE A  64       2.115  19.473  19.361  1.00  0.00           H  
ATOM   1027  N   VAL A  65       1.713  16.284  24.066  1.00  0.00           N  
ATOM   1028  CA  VAL A  65       1.653  14.867  24.518  1.00  0.00           C  
ATOM   1029  C   VAL A  65       0.192  14.409  24.499  1.00  0.00           C  
ATOM   1030  O   VAL A  65      -0.089  13.318  23.941  1.00  0.00           O  
ATOM   1031  CB  VAL A  65       2.228  14.707  25.938  1.00  0.00           C  
ATOM   1032  CG1 VAL A  65       1.953  13.308  26.470  1.00  0.00           C  
ATOM   1033  CG2 VAL A  65       3.721  14.996  25.928  1.00  0.00           C  
ATOM   1034  H   VAL A  65       2.041  16.991  24.708  1.00  0.00           H  
ATOM   1035  HA  VAL A  65       2.252  14.261  23.838  1.00  0.00           H  
ATOM   1036  HB  VAL A  65       1.725  15.409  26.604  1.00  0.00           H  
ATOM   1037 1HG1 VAL A  65       2.365  13.213  27.475  1.00  0.00           H  
ATOM   1038 2HG1 VAL A  65       0.877  13.136  26.502  1.00  0.00           H  
ATOM   1039 3HG1 VAL A  65       2.419  12.572  25.816  1.00  0.00           H  
ATOM   1040 1HG2 VAL A  65       4.120  14.882  26.936  1.00  0.00           H  
ATOM   1041 2HG2 VAL A  65       4.222  14.298  25.258  1.00  0.00           H  
ATOM   1042 3HG2 VAL A  65       3.892  16.017  25.584  1.00  0.00           H  
ATOM   1043  N   ALA A  66      -0.721  15.200  25.040  1.00  0.00           N  
ATOM   1044  CA  ALA A  66      -2.157  14.834  25.016  1.00  0.00           C  
ATOM   1045  C   ALA A  66      -2.673  14.770  23.569  1.00  0.00           C  
ATOM   1046  O   ALA A  66      -3.392  13.866  23.227  1.00  0.00           O  
ATOM   1047  CB  ALA A  66      -2.948  15.784  25.887  1.00  0.00           C  
ATOM   1048  H   ALA A  66      -0.441  16.067  25.478  1.00  0.00           H  
ATOM   1049  HA  ALA A  66      -2.263  13.845  25.461  1.00  0.00           H  
ATOM   1050 1HB  ALA A  66      -4.002  15.508  25.863  1.00  0.00           H  
ATOM   1051 2HB  ALA A  66      -2.582  15.729  26.912  1.00  0.00           H  
ATOM   1052 3HB  ALA A  66      -2.832  16.801  25.515  1.00  0.00           H  
ATOM   1053  N   LEU A  67      -2.288  15.728  22.729  1.00  0.00           N  
ATOM   1054  CA  LEU A  67      -2.796  15.829  21.350  1.00  0.00           C  
ATOM   1055  C   LEU A  67      -2.299  14.656  20.521  1.00  0.00           C  
ATOM   1056  O   LEU A  67      -3.058  14.135  19.726  1.00  0.00           O  
ATOM   1057  CB  LEU A  67      -2.351  17.146  20.702  1.00  0.00           C  
ATOM   1058  CG  LEU A  67      -2.972  18.420  21.289  1.00  0.00           C  
ATOM   1059  CD1 LEU A  67      -2.221  19.638  20.768  1.00  0.00           C  
ATOM   1060  CD2 LEU A  67      -4.446  18.485  20.914  1.00  0.00           C  
ATOM   1061  H   LEU A  67      -1.621  16.410  23.059  1.00  0.00           H  
ATOM   1062  HA  LEU A  67      -3.885  15.809  21.380  1.00  0.00           H  
ATOM   1063 1HB  LEU A  67      -1.269  17.231  20.796  1.00  0.00           H  
ATOM   1064 2HB  LEU A  67      -2.600  17.113  19.641  1.00  0.00           H  
ATOM   1065  HG  LEU A  67      -2.874  18.406  22.374  1.00  0.00           H  
ATOM   1066 1HD1 LEU A  67      -2.663  20.543  21.185  1.00  0.00           H  
ATOM   1067 2HD1 LEU A  67      -1.175  19.575  21.067  1.00  0.00           H  
ATOM   1068 3HD1 LEU A  67      -2.288  19.670  19.681  1.00  0.00           H  
ATOM   1069 1HD2 LEU A  67      -4.888  19.390  21.332  1.00  0.00           H  
ATOM   1070 2HD2 LEU A  67      -4.545  18.500  19.829  1.00  0.00           H  
ATOM   1071 3HD2 LEU A  67      -4.961  17.611  21.314  1.00  0.00           H  
ATOM   1072  N   VAL A  68      -1.042  14.285  20.672  1.00  0.00           N  
ATOM   1073  CA  VAL A  68      -0.441  13.159  19.930  1.00  0.00           C  
ATOM   1074  C   VAL A  68      -0.957  11.822  20.475  1.00  0.00           C  
ATOM   1075  O   VAL A  68      -1.394  10.963  19.672  1.00  0.00           O  
ATOM   1076  CB  VAL A  68       1.095  13.197  20.035  1.00  0.00           C  
ATOM   1077  CG1 VAL A  68       1.697  11.906  19.501  1.00  0.00           C  
ATOM   1078  CG2 VAL A  68       1.637  14.399  19.278  1.00  0.00           C  
ATOM   1079  H   VAL A  68      -0.473  14.801  21.328  1.00  0.00           H  
ATOM   1080  HA  VAL A  68      -0.720  13.250  18.879  1.00  0.00           H  
ATOM   1081  HB  VAL A  68       1.376  13.272  21.086  1.00  0.00           H  
ATOM   1082 1HG1 VAL A  68       2.783  11.949  19.584  1.00  0.00           H  
ATOM   1083 2HG1 VAL A  68       1.323  11.062  20.081  1.00  0.00           H  
ATOM   1084 3HG1 VAL A  68       1.418  11.780  18.455  1.00  0.00           H  
ATOM   1085 1HG2 VAL A  68       2.723  14.420  19.357  1.00  0.00           H  
ATOM   1086 2HG2 VAL A  68       1.350  14.327  18.228  1.00  0.00           H  
ATOM   1087 3HG2 VAL A  68       1.224  15.314  19.704  1.00  0.00           H  
ATOM   1088  N   GLU A  69      -0.980  11.670  21.792  1.00  0.00           N  
ATOM   1089  CA  GLU A  69      -1.480  10.406  22.388  1.00  0.00           C  
ATOM   1090  C   GLU A  69      -2.911  10.170  21.910  1.00  0.00           C  
ATOM   1091  O   GLU A  69      -3.263   9.017  21.588  1.00  0.00           O  
ATOM   1092  CB  GLU A  69      -1.437  10.454  23.917  1.00  0.00           C  
ATOM   1093  CG  GLU A  69      -1.825   9.149  24.598  1.00  0.00           C  
ATOM   1094  CD  GLU A  69      -1.668   9.200  26.093  1.00  0.00           C  
ATOM   1095  OE1 GLU A  69      -1.332  10.243  26.601  1.00  0.00           O  
ATOM   1096  OE2 GLU A  69      -1.883   8.194  26.727  1.00  0.00           O  
ATOM   1097  H   GLU A  69      -0.659  12.408  22.402  1.00  0.00           H  
ATOM   1098  HA  GLU A  69      -0.840   9.588  22.055  1.00  0.00           H  
ATOM   1099 1HB  GLU A  69      -0.431  10.716  24.245  1.00  0.00           H  
ATOM   1100 2HB  GLU A  69      -2.111  11.232  24.276  1.00  0.00           H  
ATOM   1101 1HG  GLU A  69      -2.864   8.923  24.362  1.00  0.00           H  
ATOM   1102 2HG  GLU A  69      -1.207   8.346  24.200  1.00  0.00           H  
ATOM   1103  N   GLU A  70      -3.713  11.216  21.863  1.00  0.00           N  
ATOM   1104  CA  GLU A  70      -5.120  11.111  21.401  1.00  0.00           C  
ATOM   1105  C   GLU A  70      -5.117  10.523  19.993  1.00  0.00           C  
ATOM   1106  O   GLU A  70      -5.885   9.597  19.733  1.00  0.00           O  
ATOM   1107  CB  GLU A  70      -5.817  12.474  21.405  1.00  0.00           C  
ATOM   1108  CG  GLU A  70      -7.268  12.439  20.949  1.00  0.00           C  
ATOM   1109  CD  GLU A  70      -7.913  13.797  20.944  1.00  0.00           C  
ATOM   1110  OE1 GLU A  70      -7.255  14.747  21.292  1.00  0.00           O  
ATOM   1111  OE2 GLU A  70      -9.066  13.883  20.593  1.00  0.00           O  
ATOM   1112  H   GLU A  70      -3.355  12.116  22.151  1.00  0.00           H  
ATOM   1113  HA  GLU A  70      -5.659  10.453  22.083  1.00  0.00           H  
ATOM   1114 1HB  GLU A  70      -5.792  12.893  22.411  1.00  0.00           H  
ATOM   1115 2HB  GLU A  70      -5.278  13.160  20.751  1.00  0.00           H  
ATOM   1116 1HG  GLU A  70      -7.312  12.025  19.942  1.00  0.00           H  
ATOM   1117 2HG  GLU A  70      -7.829  11.778  21.608  1.00  0.00           H  
ATOM   1118  N   TYR A  71      -4.316  11.045  19.051  1.00  0.00           N  
ATOM   1119  CA  TYR A  71      -4.397  10.459  17.704  1.00  0.00           C  
ATOM   1120  C   TYR A  71      -3.797   9.065  17.651  1.00  0.00           C  
ATOM   1121  O   TYR A  71      -4.181   8.293  16.743  1.00  0.00           O  
ATOM   1122  CB  TYR A  71      -3.840  11.375  16.616  1.00  0.00           C  
ATOM   1123  CG  TYR A  71      -2.355  11.619  16.495  1.00  0.00           C  
ATOM   1124  CD1 TYR A  71      -1.447  10.608  16.252  1.00  0.00           C  
ATOM   1125  CD2 TYR A  71      -1.883  12.928  16.460  1.00  0.00           C  
ATOM   1126  CE1 TYR A  71      -0.105  10.904  16.037  1.00  0.00           C  
ATOM   1127  CE2 TYR A  71      -0.565  13.232  16.275  1.00  0.00           C  
ATOM   1128  CZ  TYR A  71       0.347  12.214  16.046  1.00  0.00           C  
ATOM   1129  OH  TYR A  71       1.670  12.528  15.827  1.00  0.00           O  
ATOM   1130  H   TYR A  71      -3.672  11.807  19.217  1.00  0.00           H  
ATOM   1131  HA  TYR A  71      -5.448  10.368  17.429  1.00  0.00           H  
ATOM   1132 1HB  TYR A  71      -4.134  10.997  15.636  1.00  0.00           H  
ATOM   1133 2HB  TYR A  71      -4.270  12.371  16.724  1.00  0.00           H  
ATOM   1134  HD1 TYR A  71      -1.780   9.570  16.228  1.00  0.00           H  
ATOM   1135  HD2 TYR A  71      -2.576  13.760  16.585  1.00  0.00           H  
ATOM   1136  HE1 TYR A  71       0.607  10.102  15.846  1.00  0.00           H  
ATOM   1137  HE2 TYR A  71      -0.236  14.271  16.308  1.00  0.00           H  
ATOM   1138  HH  TYR A  71       2.214  11.753  15.989  1.00  0.00           H  
ATOM   1139  N   MET A  72      -2.877   8.716  18.519  1.00  0.00           N  
ATOM   1140  CA  MET A  72      -2.336   7.335  18.508  1.00  0.00           C  
ATOM   1141  C   MET A  72      -3.433   6.321  18.880  1.00  0.00           C  
ATOM   1142  O   MET A  72      -3.530   5.296  18.195  1.00  0.00           O  
ATOM   1143  CB  MET A  72      -1.153   7.214  19.467  1.00  0.00           C  
ATOM   1144  CG  MET A  72       0.092   7.972  19.028  1.00  0.00           C  
ATOM   1145  SD  MET A  72       0.639   7.513  17.372  1.00  0.00           S  
ATOM   1146  CE  MET A  72       1.118   5.808  17.634  1.00  0.00           C  
ATOM   1147  H   MET A  72      -2.527   9.376  19.201  1.00  0.00           H  
ATOM   1148  HA  MET A  72      -1.991   7.106  17.500  1.00  0.00           H  
ATOM   1149 1HB  MET A  72      -1.441   7.586  20.449  1.00  0.00           H  
ATOM   1150 2HB  MET A  72      -0.882   6.164  19.581  1.00  0.00           H  
ATOM   1151 1HG  MET A  72      -0.110   9.043  19.040  1.00  0.00           H  
ATOM   1152 2HG  MET A  72       0.905   7.772  19.726  1.00  0.00           H  
ATOM   1153 1HE  MET A  72       1.479   5.383  16.697  1.00  0.00           H  
ATOM   1154 2HE  MET A  72       1.910   5.763  18.383  1.00  0.00           H  
ATOM   1155 3HE  MET A  72       0.256   5.237  17.983  1.00  0.00           H  
ATOM   1156  N   ASP A  73      -4.296   6.649  19.832  1.00  0.00           N  
ATOM   1157  CA  ASP A  73      -5.446   5.769  20.155  1.00  0.00           C  
ATOM   1158  C   ASP A  73      -6.364   5.688  18.929  1.00  0.00           C  
ATOM   1159  O   ASP A  73      -6.913   4.592  18.627  1.00  0.00           O  
ATOM   1160  CB  ASP A  73      -6.228   6.291  21.363  1.00  0.00           C  
ATOM   1161  CG  ASP A  73      -5.507   6.055  22.683  1.00  0.00           C  
ATOM   1162  OD1 ASP A  73      -4.562   5.301  22.695  1.00  0.00           O  
ATOM   1163  OD2 ASP A  73      -5.907   6.631  23.666  1.00  0.00           O  
ATOM   1164  H   ASP A  73      -4.174   7.508  20.347  1.00  0.00           H  
ATOM   1165  HA  ASP A  73      -5.065   4.777  20.399  1.00  0.00           H  
ATOM   1166 1HB  ASP A  73      -6.404   7.361  21.248  1.00  0.00           H  
ATOM   1167 2HB  ASP A  73      -7.202   5.801  21.405  1.00  0.00           H  
ATOM   1168  N   TRP A  74      -6.570   6.791  18.224  1.00  0.00           N  
ATOM   1169  CA  TRP A  74      -7.407   6.813  17.009  1.00  0.00           C  
ATOM   1170  C   TRP A  74      -6.804   5.855  15.991  1.00  0.00           C  
ATOM   1171  O   TRP A  74      -7.575   5.053  15.391  1.00  0.00           O  
ATOM   1172  CB  TRP A  74      -7.495   8.220  16.416  1.00  0.00           C  
ATOM   1173  CG  TRP A  74      -8.275   8.283  15.138  1.00  0.00           C  
ATOM   1174  CD1 TRP A  74      -9.631   8.245  15.008  1.00  0.00           C  
ATOM   1175  CD2 TRP A  74      -7.746   8.398  13.795  1.00  0.00           C  
ATOM   1176  NE1 TRP A  74      -9.982   8.326  13.683  1.00  0.00           N  
ATOM   1177  CE2 TRP A  74      -8.841   8.422  12.926  1.00  0.00           C  
ATOM   1178  CE3 TRP A  74      -6.452   8.482  13.268  1.00  0.00           C  
ATOM   1179  CZ2 TRP A  74      -8.686   8.524  11.553  1.00  0.00           C  
ATOM   1180  CZ3 TRP A  74      -6.296   8.586  11.891  1.00  0.00           C  
ATOM   1181  CH2 TRP A  74      -7.385   8.607  11.056  1.00  0.00           C  
ATOM   1182  H   TRP A  74      -6.134   7.647  18.536  1.00  0.00           H  
ATOM   1183  HA  TRP A  74      -8.413   6.493  17.277  1.00  0.00           H  
ATOM   1184 1HB  TRP A  74      -7.964   8.890  17.137  1.00  0.00           H  
ATOM   1185 2HB  TRP A  74      -6.491   8.598  16.224  1.00  0.00           H  
ATOM   1186  HD1 TRP A  74     -10.334   8.162  15.835  1.00  0.00           H  
ATOM   1187  HE1 TRP A  74     -10.925   8.315  13.322  1.00  0.00           H  
ATOM   1188  HE3 TRP A  74      -5.584   8.469  13.927  1.00  0.00           H  
ATOM   1189  HZ2 TRP A  74      -9.538   8.542  10.873  1.00  0.00           H  
ATOM   1190  HZ3 TRP A  74      -5.284   8.650  11.489  1.00  0.00           H  
ATOM   1191  HH2 TRP A  74      -7.226   8.690   9.981  1.00  0.00           H  
ATOM   1192  N   LEU A  75      -5.490   5.920  15.788  1.00  0.00           N  
ATOM   1193  CA  LEU A  75      -4.862   5.055  14.769  1.00  0.00           C  
ATOM   1194  C   LEU A  75      -5.083   3.590  15.116  1.00  0.00           C  
ATOM   1195  O   LEU A  75      -5.253   2.810  14.194  1.00  0.00           O  
ATOM   1196  CB  LEU A  75      -3.359   5.340  14.664  1.00  0.00           C  
ATOM   1197  CG  LEU A  75      -2.979   6.677  14.016  1.00  0.00           C  
ATOM   1198  CD1 LEU A  75      -1.481   6.909  14.169  1.00  0.00           C  
ATOM   1199  CD2 LEU A  75      -3.383   6.664  12.550  1.00  0.00           C  
ATOM   1200  H   LEU A  75      -4.911   6.553  16.320  1.00  0.00           H  
ATOM   1201  HA  LEU A  75      -5.322   5.267  13.804  1.00  0.00           H  
ATOM   1202 1HB  LEU A  75      -2.932   5.324  15.666  1.00  0.00           H  
ATOM   1203 2HB  LEU A  75      -2.894   4.545  14.081  1.00  0.00           H  
ATOM   1204  HG  LEU A  75      -3.496   7.490  14.528  1.00  0.00           H  
ATOM   1205 1HD1 LEU A  75      -1.211   7.859  13.709  1.00  0.00           H  
ATOM   1206 2HD1 LEU A  75      -1.223   6.933  15.228  1.00  0.00           H  
ATOM   1207 3HD1 LEU A  75      -0.937   6.102  13.681  1.00  0.00           H  
ATOM   1208 1HD2 LEU A  75      -3.113   7.615  12.089  1.00  0.00           H  
ATOM   1209 2HD2 LEU A  75      -2.865   5.853  12.037  1.00  0.00           H  
ATOM   1210 3HD2 LEU A  75      -4.460   6.515  12.470  1.00  0.00           H  
ATOM   1211  N   HIS A  76      -5.015   3.263  16.398  1.00  0.00           N  
ATOM   1212  CA  HIS A  76      -5.161   1.863  16.836  1.00  0.00           C  
ATOM   1213  C   HIS A  76      -6.592   1.372  16.578  1.00  0.00           C  
ATOM   1214  O   HIS A  76      -6.752   0.137  16.545  1.00  0.00           O  
ATOM   1215  CB  HIS A  76      -4.820   1.713  18.323  1.00  0.00           C  
ATOM   1216  CG  HIS A  76      -3.350   1.709  18.604  1.00  0.00           C  
ATOM   1217  ND1 HIS A  76      -2.595   2.863  18.631  1.00  0.00           N  
ATOM   1218  CD2 HIS A  76      -2.495   0.694  18.871  1.00  0.00           C  
ATOM   1219  CE1 HIS A  76      -1.338   2.557  18.903  1.00  0.00           C  
ATOM   1220  NE2 HIS A  76      -1.252   1.248  19.052  1.00  0.00           N  
ATOM   1221  H   HIS A  76      -4.860   3.981  17.092  1.00  0.00           H  
ATOM   1222  HA  HIS A  76      -4.477   1.231  16.271  1.00  0.00           H  
ATOM   1223 1HB  HIS A  76      -5.274   2.530  18.884  1.00  0.00           H  
ATOM   1224 2HB  HIS A  76      -5.243   0.781  18.700  1.00  0.00           H  
ATOM   1225  HD1 HIS A  76      -2.941   3.798  18.546  1.00  0.00           H  
ATOM   1226  HD2 HIS A  76      -2.630  -0.385  18.955  1.00  0.00           H  
ATOM   1227  HE1 HIS A  76      -0.579   3.336  18.970  1.00  0.00           H  
ATOM   1228  N   GLN A  77      -7.581   2.251  16.573  1.00  0.00           N  
ATOM   1229  CA  GLN A  77      -8.992   1.898  16.317  1.00  0.00           C  
ATOM   1230  C   GLN A  77      -9.402   2.217  14.888  1.00  0.00           C  
ATOM   1231  O   GLN A  77     -10.369   1.628  14.402  1.00  0.00           O  
ATOM   1232  CB  GLN A  77      -9.918   2.634  17.289  1.00  0.00           C  
ATOM   1233  CG  GLN A  77      -9.669   2.308  18.752  1.00  0.00           C  
ATOM   1234  CD  GLN A  77      -9.921   0.847  19.071  1.00  0.00           C  
ATOM   1235  OE1 GLN A  77     -11.021   0.330  18.854  1.00  0.00           O  
ATOM   1236  NE2 GLN A  77      -8.902   0.171  19.590  1.00  0.00           N  
ATOM   1237  H   GLN A  77      -7.341   3.216  16.755  1.00  0.00           H  
ATOM   1238  HA  GLN A  77      -9.113   0.826  16.466  1.00  0.00           H  
ATOM   1239 1HB  GLN A  77      -9.802   3.710  17.159  1.00  0.00           H  
ATOM   1240 2HB  GLN A  77     -10.955   2.386  17.062  1.00  0.00           H  
ATOM   1241 1HG  GLN A  77      -8.631   2.537  18.993  1.00  0.00           H  
ATOM   1242 2HG  GLN A  77     -10.336   2.913  19.367  1.00  0.00           H  
ATOM   1243 1HE2 GLN A  77      -9.009  -0.797  19.821  1.00  0.00           H  
ATOM   1244 2HE2 GLN A  77      -8.027   0.629  19.750  1.00  0.00           H  
ATOM   1245  N   SER A  78      -8.695   3.122  14.205  1.00  0.00           N  
ATOM   1246  CA  SER A  78      -9.134   3.611  12.890  1.00  0.00           C  
ATOM   1247  C   SER A  78      -8.947   2.545  11.834  1.00  0.00           C  
ATOM   1248  O   SER A  78      -7.865   2.003  11.700  1.00  0.00           O  
ATOM   1249  CB  SER A  78      -8.334   4.824  12.483  1.00  0.00           C  
ATOM   1250  OG  SER A  78      -8.668   5.151  11.136  1.00  0.00           O  
ATOM   1251  H   SER A  78      -7.837   3.479  14.601  1.00  0.00           H  
ATOM   1252  HA  SER A  78     -10.194   3.864  12.951  1.00  0.00           H  
ATOM   1253 1HB  SER A  78      -8.562   5.652  13.154  1.00  0.00           H  
ATOM   1254 2HB  SER A  78      -7.271   4.608  12.579  1.00  0.00           H  
ATOM   1255  HG  SER A  78      -9.061   6.028  11.167  1.00  0.00           H  
ATOM   1256  N   PRO A  79      -9.965   2.271  11.002  1.00  0.00           N  
ATOM   1257  CA  PRO A  79      -9.818   1.323   9.913  1.00  0.00           C  
ATOM   1258  C   PRO A  79      -9.160   1.919   8.665  1.00  0.00           C  
ATOM   1259  O   PRO A  79      -8.931   1.175   7.683  1.00  0.00           O  
ATOM   1260  CB  PRO A  79     -11.270   0.921   9.637  1.00  0.00           C  
ATOM   1261  CG  PRO A  79     -12.051   2.162   9.907  1.00  0.00           C  
ATOM   1262  CD  PRO A  79     -11.365   2.786  11.092  1.00  0.00           C  
ATOM   1263  HA  PRO A  79      -9.221   0.465  10.258  1.00  0.00           H  
ATOM   1264 1HB  PRO A  79     -11.373   0.567   8.601  1.00  0.00           H  
ATOM   1265 2HB  PRO A  79     -11.560   0.085  10.292  1.00  0.00           H  
ATOM   1266 1HG  PRO A  79     -12.043   2.814   9.021  1.00  0.00           H  
ATOM   1267 2HG  PRO A  79     -13.103   1.913  10.108  1.00  0.00           H  
ATOM   1268 1HD  PRO A  79     -11.400   3.881  11.002  1.00  0.00           H  
ATOM   1269 2HD  PRO A  79     -11.862   2.456  12.018  1.00  0.00           H  
ATOM   1270  N   VAL A  80      -8.780   3.206   8.709  1.00  0.00           N  
ATOM   1271  CA  VAL A  80      -8.245   3.887   7.496  1.00  0.00           C  
ATOM   1272  C   VAL A  80      -6.982   3.172   7.026  1.00  0.00           C  
ATOM   1273  O   VAL A  80      -6.072   2.911   7.830  1.00  0.00           O  
ATOM   1274  CB  VAL A  80      -7.917   5.363   7.785  1.00  0.00           C  
ATOM   1275  CG1 VAL A  80      -7.191   5.989   6.604  1.00  0.00           C  
ATOM   1276  CG2 VAL A  80      -9.196   6.126   8.097  1.00  0.00           C  
ATOM   1277  H   VAL A  80      -8.856   3.724   9.572  1.00  0.00           H  
ATOM   1278  HA  VAL A  80      -9.006   3.851   6.715  1.00  0.00           H  
ATOM   1279  HB  VAL A  80      -7.244   5.416   8.641  1.00  0.00           H  
ATOM   1280 1HG1 VAL A  80      -6.967   7.033   6.826  1.00  0.00           H  
ATOM   1281 2HG1 VAL A  80      -6.261   5.450   6.422  1.00  0.00           H  
ATOM   1282 3HG1 VAL A  80      -7.823   5.935   5.718  1.00  0.00           H  
ATOM   1283 1HG2 VAL A  80      -8.957   7.169   8.302  1.00  0.00           H  
ATOM   1284 2HG2 VAL A  80      -9.871   6.069   7.244  1.00  0.00           H  
ATOM   1285 3HG2 VAL A  80      -9.678   5.687   8.971  1.00  0.00           H  
ATOM   1286  N   PRO A  81      -6.859   2.822   5.737  1.00  0.00           N  
ATOM   1287  CA  PRO A  81      -5.659   2.128   5.282  1.00  0.00           C  
ATOM   1288  C   PRO A  81      -4.383   2.900   5.657  1.00  0.00           C  
ATOM   1289  O   PRO A  81      -4.340   4.107   5.474  1.00  0.00           O  
ATOM   1290  CB  PRO A  81      -5.861   2.067   3.765  1.00  0.00           C  
ATOM   1291  CG  PRO A  81      -7.341   2.043   3.593  1.00  0.00           C  
ATOM   1292  CD  PRO A  81      -7.856   2.979   4.654  1.00  0.00           C  
ATOM   1293  HA  PRO A  81      -5.637   1.119   5.721  1.00  0.00           H  
ATOM   1294 1HB  PRO A  81      -5.390   2.938   3.288  1.00  0.00           H  
ATOM   1295 2HB  PRO A  81      -5.370   1.171   3.356  1.00  0.00           H  
ATOM   1296 1HG  PRO A  81      -7.611   2.366   2.577  1.00  0.00           H  
ATOM   1297 2HG  PRO A  81      -7.721   1.018   3.712  1.00  0.00           H  
ATOM   1298 1HD  PRO A  81      -7.870   4.007   4.261  1.00  0.00           H  
ATOM   1299 2HD  PRO A  81      -8.866   2.667   4.961  1.00  0.00           H  
ATOM   1300  N   LYS A  82      -3.373   2.164   6.093  1.00  0.00           N  
ATOM   1301  CA  LYS A  82      -2.098   2.725   6.577  1.00  0.00           C  
ATOM   1302  C   LYS A  82      -0.934   2.091   5.846  1.00  0.00           C  
ATOM   1303  O   LYS A  82      -0.946   0.873   5.539  1.00  0.00           O  
ATOM   1304  CB  LYS A  82      -1.963   2.470   8.062  1.00  0.00           C  
ATOM   1305  CG  LYS A  82      -2.965   3.225   8.913  1.00  0.00           C  
ATOM   1306  CD  LYS A  82      -2.929   2.832  10.373  1.00  0.00           C  
ATOM   1307  CE  LYS A  82      -4.251   3.030  11.102  1.00  0.00           C  
ATOM   1308  NZ  LYS A  82      -5.335   2.238  10.445  1.00  0.00           N  
ATOM   1309  H   LYS A  82      -3.500   1.162   6.089  1.00  0.00           H  
ATOM   1310  HA  LYS A  82      -2.093   3.797   6.376  1.00  0.00           H  
ATOM   1311 1HB  LYS A  82      -2.086   1.404   8.260  1.00  0.00           H  
ATOM   1312 2HB  LYS A  82      -0.962   2.750   8.390  1.00  0.00           H  
ATOM   1313 1HG  LYS A  82      -2.764   4.295   8.848  1.00  0.00           H  
ATOM   1314 2HG  LYS A  82      -3.972   3.039   8.540  1.00  0.00           H  
ATOM   1315 1HD  LYS A  82      -2.658   1.779  10.460  1.00  0.00           H  
ATOM   1316 2HD  LYS A  82      -2.177   3.427  10.891  1.00  0.00           H  
ATOM   1317 1HE  LYS A  82      -4.146   2.713  12.139  1.00  0.00           H  
ATOM   1318 2HE  LYS A  82      -4.517   4.087  11.094  1.00  0.00           H  
ATOM   1319 1HZ  LYS A  82      -6.204   2.380  10.940  1.00  0.00           H  
ATOM   1320 2HZ  LYS A  82      -5.440   2.540   9.487  1.00  0.00           H  
ATOM   1321 3HZ  LYS A  82      -5.094   1.257  10.464  1.00  0.00           H  
ATOM   1322  N   LEU A  83       0.093   2.892   5.588  1.00  0.00           N  
ATOM   1323  CA  LEU A  83       1.354   2.428   4.975  1.00  0.00           C  
ATOM   1324  C   LEU A  83       2.500   3.044   5.766  1.00  0.00           C  
ATOM   1325  O   LEU A  83       2.648   4.257   5.742  1.00  0.00           O  
ATOM   1326  CB  LEU A  83       1.445   2.834   3.499  1.00  0.00           C  
ATOM   1327  CG  LEU A  83       2.739   2.435   2.778  1.00  0.00           C  
ATOM   1328  CD1 LEU A  83       2.869   0.918   2.768  1.00  0.00           C  
ATOM   1329  CD2 LEU A  83       2.723   2.991   1.361  1.00  0.00           C  
ATOM   1330  H   LEU A  83      -0.006   3.868   5.828  1.00  0.00           H  
ATOM   1331  HA  LEU A  83       1.385   1.340   5.030  1.00  0.00           H  
ATOM   1332 1HB  LEU A  83       0.613   2.381   2.962  1.00  0.00           H  
ATOM   1333 2HB  LEU A  83       1.348   3.918   3.429  1.00  0.00           H  
ATOM   1334  HG  LEU A  83       3.596   2.840   3.317  1.00  0.00           H  
ATOM   1335 1HD1 LEU A  83       3.788   0.635   2.256  1.00  0.00           H  
ATOM   1336 2HD1 LEU A  83       2.897   0.549   3.794  1.00  0.00           H  
ATOM   1337 3HD1 LEU A  83       2.015   0.483   2.249  1.00  0.00           H  
ATOM   1338 1HD2 LEU A  83       3.643   2.708   0.849  1.00  0.00           H  
ATOM   1339 2HD2 LEU A  83       1.868   2.586   0.821  1.00  0.00           H  
ATOM   1340 3HD2 LEU A  83       2.648   4.078   1.398  1.00  0.00           H  
ATOM   1341  N   LEU A  84       3.287   2.215   6.432  1.00  0.00           N  
ATOM   1342  CA  LEU A  84       4.384   2.656   7.320  1.00  0.00           C  
ATOM   1343  C   LEU A  84       5.682   2.322   6.625  1.00  0.00           C  
ATOM   1344  O   LEU A  84       5.865   1.155   6.262  1.00  0.00           O  
ATOM   1345  CB  LEU A  84       4.322   1.965   8.688  1.00  0.00           C  
ATOM   1346  CG  LEU A  84       5.567   2.121   9.570  1.00  0.00           C  
ATOM   1347  CD1 LEU A  84       5.727   3.582   9.969  1.00  0.00           C  
ATOM   1348  CD2 LEU A  84       5.436   1.231  10.796  1.00  0.00           C  
ATOM   1349  H   LEU A  84       3.115   1.227   6.317  1.00  0.00           H  
ATOM   1350  HA  LEU A  84       4.289   3.729   7.480  1.00  0.00           H  
ATOM   1351 1HB  LEU A  84       3.472   2.364   9.240  1.00  0.00           H  
ATOM   1352 2HB  LEU A  84       4.158   0.898   8.531  1.00  0.00           H  
ATOM   1353  HG  LEU A  84       6.453   1.832   9.003  1.00  0.00           H  
ATOM   1354 1HD1 LEU A  84       6.612   3.694  10.595  1.00  0.00           H  
ATOM   1355 2HD1 LEU A  84       5.838   4.194   9.073  1.00  0.00           H  
ATOM   1356 3HD1 LEU A  84       4.847   3.906  10.523  1.00  0.00           H  
ATOM   1357 1HD2 LEU A  84       6.322   1.341  11.423  1.00  0.00           H  
ATOM   1358 2HD2 LEU A  84       4.552   1.520  11.364  1.00  0.00           H  
ATOM   1359 3HD2 LEU A  84       5.341   0.191  10.482  1.00  0.00           H  
ATOM   1360  N   PHE A  85       6.587   3.282   6.544  1.00  0.00           N  
ATOM   1361  CA  PHE A  85       7.969   3.042   6.106  1.00  0.00           C  
ATOM   1362  C   PHE A  85       8.894   3.173   7.300  1.00  0.00           C  
ATOM   1363  O   PHE A  85       8.726   4.090   8.125  1.00  0.00           O  
ATOM   1364  CB  PHE A  85       8.386   4.028   5.013  1.00  0.00           C  
ATOM   1365  CG  PHE A  85       7.592   3.897   3.744  1.00  0.00           C  
ATOM   1366  CD1 PHE A  85       6.454   4.663   3.539  1.00  0.00           C  
ATOM   1367  CD2 PHE A  85       7.981   3.008   2.754  1.00  0.00           C  
ATOM   1368  CE1 PHE A  85       5.723   4.543   2.372  1.00  0.00           C  
ATOM   1369  CE2 PHE A  85       7.253   2.887   1.586  1.00  0.00           C  
ATOM   1370  CZ  PHE A  85       6.122   3.656   1.396  1.00  0.00           C  
ATOM   1371  H   PHE A  85       6.305   4.218   6.797  1.00  0.00           H  
ATOM   1372  HA  PHE A  85       8.033   2.033   5.697  1.00  0.00           H  
ATOM   1373 1HB  PHE A  85       8.273   5.047   5.380  1.00  0.00           H  
ATOM   1374 2HB  PHE A  85       9.438   3.881   4.772  1.00  0.00           H  
ATOM   1375  HD1 PHE A  85       6.139   5.366   4.311  1.00  0.00           H  
ATOM   1376  HD2 PHE A  85       8.874   2.401   2.904  1.00  0.00           H  
ATOM   1377  HE1 PHE A  85       4.830   5.151   2.224  1.00  0.00           H  
ATOM   1378  HE2 PHE A  85       7.570   2.185   0.815  1.00  0.00           H  
ATOM   1379  HZ  PHE A  85       5.546   3.560   0.476  1.00  0.00           H  
ATOM   1380  N   TRP A  86       9.893   2.304   7.366  1.00  0.00           N  
ATOM   1381  CA  TRP A  86      10.904   2.369   8.427  1.00  0.00           C  
ATOM   1382  C   TRP A  86      12.236   1.855   7.902  1.00  0.00           C  
ATOM   1383  O   TRP A  86      12.292   1.028   6.952  1.00  0.00           O  
ATOM   1384  CB  TRP A  86      10.475   1.545   9.643  1.00  0.00           C  
ATOM   1385  CG  TRP A  86      10.118   0.128   9.310  1.00  0.00           C  
ATOM   1386  CD1 TRP A  86       8.917  -0.324   8.853  1.00  0.00           C  
ATOM   1387  CD2 TRP A  86      10.975  -1.036   9.406  1.00  0.00           C  
ATOM   1388  NE1 TRP A  86       8.965  -1.683   8.661  1.00  0.00           N  
ATOM   1389  CE2 TRP A  86      10.217  -2.135   8.993  1.00  0.00           C  
ATOM   1390  CE3 TRP A  86      12.303  -1.230   9.803  1.00  0.00           C  
ATOM   1391  CZ2 TRP A  86      10.740  -3.418   8.964  1.00  0.00           C  
ATOM   1392  CZ3 TRP A  86      12.829  -2.516   9.774  1.00  0.00           C  
ATOM   1393  CH2 TRP A  86      12.067  -3.581   9.364  1.00  0.00           C  
ATOM   1394  H   TRP A  86       9.960   1.579   6.668  1.00  0.00           H  
ATOM   1395  HA  TRP A  86      11.015   3.408   8.737  1.00  0.00           H  
ATOM   1396 1HB  TRP A  86      11.281   1.532  10.377  1.00  0.00           H  
ATOM   1397 2HB  TRP A  86       9.611   2.014  10.114  1.00  0.00           H  
ATOM   1398  HD1 TRP A  86       8.045   0.301   8.669  1.00  0.00           H  
ATOM   1399  HE1 TRP A  86       8.203  -2.257   8.330  1.00  0.00           H  
ATOM   1400  HE3 TRP A  86      12.914  -0.387  10.127  1.00  0.00           H  
ATOM   1401  HZ2 TRP A  86      10.151  -4.277   8.643  1.00  0.00           H  
ATOM   1402  HZ3 TRP A  86      13.864  -2.659  10.085  1.00  0.00           H  
ATOM   1403  HH2 TRP A  86      12.510  -4.577   9.353  1.00  0.00           H  
ATOM   1404  N   GLY A  87      13.292   2.328   8.542  1.00  0.00           N  
ATOM   1405  CA  GLY A  87      14.655   1.852   8.268  1.00  0.00           C  
ATOM   1406  C   GLY A  87      15.306   1.300   9.509  1.00  0.00           C  
ATOM   1407  O   GLY A  87      14.719   1.299  10.603  1.00  0.00           O  
ATOM   1408  H   GLY A  87      13.150   3.041   9.243  1.00  0.00           H  
ATOM   1409 1HA  GLY A  87      14.624   1.081   7.498  1.00  0.00           H  
ATOM   1410 2HA  GLY A  87      15.255   2.673   7.877  1.00  0.00           H  
ATOM   1411  N   THR A  88      16.553   0.923   9.322  1.00  0.00           N  
ATOM   1412  CA  THR A  88      17.391   0.365  10.392  1.00  0.00           C  
ATOM   1413  C   THR A  88      18.610   1.250  10.608  1.00  0.00           C  
ATOM   1414  O   THR A  88      19.234   1.591   9.599  1.00  0.00           O  
ATOM   1415  CB  THR A  88      17.840  -1.073  10.072  1.00  0.00           C  
ATOM   1416  OG1 THR A  88      16.689  -1.915   9.928  1.00  0.00           O  
ATOM   1417  CG2 THR A  88      18.726  -1.616  11.183  1.00  0.00           C  
ATOM   1418  H   THR A  88      16.943   1.026   8.396  1.00  0.00           H  
ATOM   1419  HA  THR A  88      16.806   0.339  11.312  1.00  0.00           H  
ATOM   1420  HB  THR A  88      18.398  -1.080   9.135  1.00  0.00           H  
ATOM   1421  HG1 THR A  88      16.285  -1.761   9.071  1.00  0.00           H  
ATOM   1422 1HG2 THR A  88      19.034  -2.632  10.939  1.00  0.00           H  
ATOM   1423 2HG2 THR A  88      19.607  -0.984  11.287  1.00  0.00           H  
ATOM   1424 3HG2 THR A  88      18.171  -1.620  12.121  1.00  0.00           H  
ATOM   1425  N   PRO A  89      18.943   1.691  11.846  1.00  0.00           N  
ATOM   1426  CA  PRO A  89      18.213   1.391  13.083  1.00  0.00           C  
ATOM   1427  C   PRO A  89      16.927   2.184  13.308  1.00  0.00           C  
ATOM   1428  O   PRO A  89      16.151   1.856  14.163  1.00  0.00           O  
ATOM   1429  CB  PRO A  89      19.254   1.735  14.153  1.00  0.00           C  
ATOM   1430  CG  PRO A  89      20.019   2.872  13.567  1.00  0.00           C  
ATOM   1431  CD  PRO A  89      20.127   2.536  12.104  1.00  0.00           C  
ATOM   1432  HA  PRO A  89      17.955   0.322  13.101  1.00  0.00           H  
ATOM   1433 1HB  PRO A  89      18.752   1.998  15.096  1.00  0.00           H  
ATOM   1434 2HB  PRO A  89      19.885   0.858  14.360  1.00  0.00           H  
ATOM   1435 1HG  PRO A  89      19.488   3.819  13.747  1.00  0.00           H  
ATOM   1436 2HG  PRO A  89      21.001   2.961  14.055  1.00  0.00           H  
ATOM   1437 1HD  PRO A  89      20.094   3.463  11.511  1.00  0.00           H  
ATOM   1438 2HD  PRO A  89      21.064   1.991  11.920  1.00  0.00           H  
ATOM   1439  N   GLY A  90      16.706   3.251  12.539  1.00  0.00           N  
ATOM   1440  CA  GLY A  90      15.599   4.164  12.851  1.00  0.00           C  
ATOM   1441  C   GLY A  90      15.940   5.098  13.982  1.00  0.00           C  
ATOM   1442  O   GLY A  90      17.040   5.001  14.590  1.00  0.00           O  
ATOM   1443  H   GLY A  90      17.292   3.442  11.738  1.00  0.00           H  
ATOM   1444 1HA  GLY A  90      15.349   4.748  11.965  1.00  0.00           H  
ATOM   1445 2HA  GLY A  90      14.715   3.586  13.116  1.00  0.00           H  
ATOM   1446  N   VAL A  91      15.090   6.057  14.217  1.00  0.00           N  
ATOM   1447  CA  VAL A  91      15.208   7.072  15.287  1.00  0.00           C  
ATOM   1448  C   VAL A  91      13.872   7.123  16.038  1.00  0.00           C  
ATOM   1449  O   VAL A  91      13.826   6.722  17.225  1.00  0.00           O  
ATOM   1450  CB  VAL A  91      15.542   8.460  14.710  1.00  0.00           C  
ATOM   1451  CG1 VAL A  91      15.549   9.508  15.812  1.00  0.00           C  
ATOM   1452  CG2 VAL A  91      16.886   8.416  13.999  1.00  0.00           C  
ATOM   1453  H   VAL A  91      14.290   6.083  13.600  1.00  0.00           H  
ATOM   1454  HA  VAL A  91      16.018   6.778  15.956  1.00  0.00           H  
ATOM   1455  HB  VAL A  91      14.764   8.745  14.001  1.00  0.00           H  
ATOM   1456 1HG1 VAL A  91      15.786  10.484  15.386  1.00  0.00           H  
ATOM   1457 2HG1 VAL A  91      14.567   9.548  16.283  1.00  0.00           H  
ATOM   1458 3HG1 VAL A  91      16.300   9.247  16.558  1.00  0.00           H  
ATOM   1459 1HG2 VAL A  91      17.115   9.401  13.592  1.00  0.00           H  
ATOM   1460 2HG2 VAL A  91      17.663   8.126  14.707  1.00  0.00           H  
ATOM   1461 3HG2 VAL A  91      16.845   7.689  13.187  1.00  0.00           H  
ATOM   1462  N   LEU A  92      12.801   7.538  15.363  1.00  0.00           N  
ATOM   1463  CA  LEU A  92      11.467   7.566  16.001  1.00  0.00           C  
ATOM   1464  C   LEU A  92      10.790   6.201  15.932  1.00  0.00           C  
ATOM   1465  O   LEU A  92      10.181   5.795  16.967  1.00  0.00           O  
ATOM   1466  CB  LEU A  92      10.572   8.613  15.327  1.00  0.00           C  
ATOM   1467  CG  LEU A  92      11.037  10.069  15.457  1.00  0.00           C  
ATOM   1468  CD1 LEU A  92      10.148  10.965  14.605  1.00  0.00           C  
ATOM   1469  CD2 LEU A  92      10.994  10.488  16.919  1.00  0.00           C  
ATOM   1470  H   LEU A  92      12.893   7.838  14.403  1.00  0.00           H  
ATOM   1471  HA  LEU A  92      11.591   7.837  17.049  1.00  0.00           H  
ATOM   1472 1HB  LEU A  92      10.505   8.381  14.265  1.00  0.00           H  
ATOM   1473 2HB  LEU A  92       9.573   8.545  15.756  1.00  0.00           H  
ATOM   1474  HG  LEU A  92      12.057  10.160  15.083  1.00  0.00           H  
ATOM   1475 1HD1 LEU A  92      10.479  12.000  14.698  1.00  0.00           H  
ATOM   1476 2HD1 LEU A  92      10.213  10.656  13.562  1.00  0.00           H  
ATOM   1477 3HD1 LEU A  92       9.116  10.883  14.945  1.00  0.00           H  
ATOM   1478 1HD2 LEU A  92      11.326  11.522  17.012  1.00  0.00           H  
ATOM   1479 2HD2 LEU A  92       9.974  10.398  17.293  1.00  0.00           H  
ATOM   1480 3HD2 LEU A  92      11.652   9.842  17.502  1.00  0.00           H  
ATOM   1481  N   ILE A  93      10.895   5.486  14.814  1.00  0.00           N  
ATOM   1482  CA  ILE A  93      10.165   4.200  14.611  1.00  0.00           C  
ATOM   1483  C   ILE A  93      11.198   3.127  14.336  1.00  0.00           C  
ATOM   1484  O   ILE A  93      11.379   2.748  13.183  1.00  0.00           O  
ATOM   1485  CB  ILE A  93       9.162   4.269  13.445  1.00  0.00           C  
ATOM   1486  CG1 ILE A  93       8.231   5.473  13.613  1.00  0.00           C  
ATOM   1487  CG2 ILE A  93       8.360   2.980  13.357  1.00  0.00           C  
ATOM   1488  CD1 ILE A  93       7.373   5.413  14.857  1.00  0.00           C  
ATOM   1489  H   ILE A  93      11.494   5.832  14.079  1.00  0.00           H  
ATOM   1490  HA  ILE A  93       9.604   3.974  15.517  1.00  0.00           H  
ATOM   1491  HB  ILE A  93       9.701   4.416  12.510  1.00  0.00           H  
ATOM   1492 1HG1 ILE A  93       8.822   6.387  13.650  1.00  0.00           H  
ATOM   1493 2HG1 ILE A  93       7.571   5.546  12.749  1.00  0.00           H  
ATOM   1494 1HG2 ILE A  93       7.655   3.046  12.528  1.00  0.00           H  
ATOM   1495 2HG2 ILE A  93       9.036   2.142  13.192  1.00  0.00           H  
ATOM   1496 3HG2 ILE A  93       7.813   2.827  14.287  1.00  0.00           H  
ATOM   1497 1HD1 ILE A  93       6.741   6.299  14.906  1.00  0.00           H  
ATOM   1498 2HD1 ILE A  93       6.747   4.521  14.824  1.00  0.00           H  
ATOM   1499 3HD1 ILE A  93       8.013   5.375  15.738  1.00  0.00           H  
ATOM   1500  N   PRO A  94      11.792   2.541  15.394  1.00  0.00           N  
ATOM   1501  CA  PRO A  94      12.747   1.474  15.165  1.00  0.00           C  
ATOM   1502  C   PRO A  94      12.053   0.213  14.667  1.00  0.00           C  
ATOM   1503  O   PRO A  94      10.838   0.054  14.781  1.00  0.00           O  
ATOM   1504  CB  PRO A  94      13.368   1.269  16.551  1.00  0.00           C  
ATOM   1505  CG  PRO A  94      12.323   1.755  17.496  1.00  0.00           C  
ATOM   1506  CD  PRO A  94      11.709   2.939  16.799  1.00  0.00           C  
ATOM   1507  HA  PRO A  94      13.501   1.812  14.440  1.00  0.00           H  
ATOM   1508 1HB  PRO A  94      13.618   0.209  16.697  1.00  0.00           H  
ATOM   1509 2HB  PRO A  94      14.309   1.835  16.628  1.00  0.00           H  
ATOM   1510 1HG  PRO A  94      11.593   0.956  17.697  1.00  0.00           H  
ATOM   1511 2HG  PRO A  94      12.778   2.020  18.461  1.00  0.00           H  
ATOM   1512 1HD  PRO A  94      10.668   3.063  17.133  1.00  0.00           H  
ATOM   1513 2HD  PRO A  94      12.298   3.842  17.022  1.00  0.00           H  
ATOM   1514  N   PRO A  95      12.790  -0.764  14.112  1.00  0.00           N  
ATOM   1515  CA  PRO A  95      12.177  -2.025  13.672  1.00  0.00           C  
ATOM   1516  C   PRO A  95      11.238  -2.697  14.704  1.00  0.00           C  
ATOM   1517  O   PRO A  95      10.220  -3.244  14.315  1.00  0.00           O  
ATOM   1518  CB  PRO A  95      13.410  -2.894  13.405  1.00  0.00           C  
ATOM   1519  CG  PRO A  95      14.452  -1.924  12.961  1.00  0.00           C  
ATOM   1520  CD  PRO A  95      14.238  -0.719  13.838  1.00  0.00           C  
ATOM   1521  HA  PRO A  95      11.601  -1.847  12.752  1.00  0.00           H  
ATOM   1522 1HB  PRO A  95      13.694  -3.437  14.319  1.00  0.00           H  
ATOM   1523 2HB  PRO A  95      13.179  -3.651  12.641  1.00  0.00           H  
ATOM   1524 1HG  PRO A  95      15.454  -2.362  13.080  1.00  0.00           H  
ATOM   1525 2HG  PRO A  95      14.329  -1.697  11.892  1.00  0.00           H  
ATOM   1526 1HD  PRO A  95      14.830  -0.825  14.759  1.00  0.00           H  
ATOM   1527 2HD  PRO A  95      14.531   0.190  13.291  1.00  0.00           H  
ATOM   1528  N   ALA A  96      11.582  -2.625  15.995  1.00  0.00           N  
ATOM   1529  CA  ALA A  96      10.736  -3.222  17.047  1.00  0.00           C  
ATOM   1530  C   ALA A  96       9.383  -2.507  17.076  1.00  0.00           C  
ATOM   1531  O   ALA A  96       8.328  -3.198  17.198  1.00  0.00           O  
ATOM   1532  CB  ALA A  96      11.418  -3.180  18.397  1.00  0.00           C  
ATOM   1533  H   ALA A  96      12.435  -2.153  16.258  1.00  0.00           H  
ATOM   1534  HA  ALA A  96      10.579  -4.272  16.799  1.00  0.00           H  
ATOM   1535 1HB  ALA A  96      10.768  -3.628  19.147  1.00  0.00           H  
ATOM   1536 2HB  ALA A  96      12.355  -3.736  18.348  1.00  0.00           H  
ATOM   1537 3HB  ALA A  96      11.625  -2.145  18.666  1.00  0.00           H  
ATOM   1538  N   GLU A  97       9.397  -1.184  16.950  1.00  0.00           N  
ATOM   1539  CA  GLU A  97       8.172  -0.370  16.969  1.00  0.00           C  
ATOM   1540  C   GLU A  97       7.402  -0.616  15.668  1.00  0.00           C  
ATOM   1541  O   GLU A  97       6.166  -0.781  15.723  1.00  0.00           O  
ATOM   1542  CB  GLU A  97       8.497   1.117  17.124  1.00  0.00           C  
ATOM   1543  CG  GLU A  97       7.283   2.035  17.075  1.00  0.00           C  
ATOM   1544  CD  GLU A  97       6.300   1.762  18.178  1.00  0.00           C  
ATOM   1545  OE1 GLU A  97       6.567   0.909  18.989  1.00  0.00           O  
ATOM   1546  OE2 GLU A  97       5.279   2.408  18.209  1.00  0.00           O  
ATOM   1547  H   GLU A  97      10.290  -0.726  16.839  1.00  0.00           H  
ATOM   1548  HA  GLU A  97       7.565  -0.679  17.821  1.00  0.00           H  
ATOM   1549 1HB  GLU A  97       9.003   1.282  18.074  1.00  0.00           H  
ATOM   1550 2HB  GLU A  97       9.181   1.424  16.331  1.00  0.00           H  
ATOM   1551 1HG  GLU A  97       7.620   3.068  17.151  1.00  0.00           H  
ATOM   1552 2HG  GLU A  97       6.788   1.913  16.113  1.00  0.00           H  
ATOM   1553  N   ALA A  98       8.070  -0.695  14.522  1.00  0.00           N  
ATOM   1554  CA  ALA A  98       7.398  -0.923  13.222  1.00  0.00           C  
ATOM   1555  C   ALA A  98       6.656  -2.269  13.239  1.00  0.00           C  
ATOM   1556  O   ALA A  98       5.541  -2.358  12.669  1.00  0.00           O  
ATOM   1557  CB  ALA A  98       8.378  -0.841  12.063  1.00  0.00           C  
ATOM   1558  H   ALA A  98       9.075  -0.596  14.547  1.00  0.00           H  
ATOM   1559  HA  ALA A  98       6.669  -0.126  13.073  1.00  0.00           H  
ATOM   1560 1HB  ALA A  98       7.849  -1.014  11.126  1.00  0.00           H  
ATOM   1561 2HB  ALA A  98       8.838   0.147  12.044  1.00  0.00           H  
ATOM   1562 3HB  ALA A  98       9.152  -1.598  12.187  1.00  0.00           H  
ATOM   1563  N   ALA A  99       7.267  -3.307  13.808  1.00  0.00           N  
ATOM   1564  CA  ALA A  99       6.666  -4.654  13.909  1.00  0.00           C  
ATOM   1565  C   ALA A  99       5.393  -4.560  14.755  1.00  0.00           C  
ATOM   1566  O   ALA A  99       4.313  -5.060  14.315  1.00  0.00           O  
ATOM   1567  CB  ALA A  99       7.653  -5.604  14.507  1.00  0.00           C  
ATOM   1568  H   ALA A  99       8.189  -3.151  14.187  1.00  0.00           H  
ATOM   1569  HA  ALA A  99       6.411  -4.987  12.903  1.00  0.00           H  
ATOM   1570 1HB  ALA A  99       7.205  -6.596  14.580  1.00  0.00           H  
ATOM   1571 2HB  ALA A  99       8.540  -5.652  13.877  1.00  0.00           H  
ATOM   1572 3HB  ALA A  99       7.934  -5.260  15.502  1.00  0.00           H  
ATOM   1573  N   ARG A 100       5.463  -3.862  15.878  1.00  0.00           N  
ATOM   1574  CA  ARG A 100       4.297  -3.672  16.773  1.00  0.00           C  
ATOM   1575  C   ARG A 100       3.198  -2.949  15.991  1.00  0.00           C  
ATOM   1576  O   ARG A 100       2.051  -3.390  15.998  1.00  0.00           O  
ATOM   1577  CB  ARG A 100       4.664  -2.864  18.010  1.00  0.00           C  
ATOM   1578  CG  ARG A 100       3.557  -2.741  19.045  1.00  0.00           C  
ATOM   1579  CD  ARG A 100       3.928  -1.806  20.137  1.00  0.00           C  
ATOM   1580  NE  ARG A 100       3.869  -0.419  19.706  1.00  0.00           N  
ATOM   1581  CZ  ARG A 100       2.732   0.288  19.555  1.00  0.00           C  
ATOM   1582  NH1 ARG A 100       1.570  -0.275  19.804  1.00  0.00           N  
ATOM   1583  NH2 ARG A 100       2.784   1.548  19.157  1.00  0.00           N  
ATOM   1584  H   ARG A 100       6.348  -3.446  16.130  1.00  0.00           H  
ATOM   1585  HA  ARG A 100       3.948  -4.652  17.099  1.00  0.00           H  
ATOM   1586 1HB  ARG A 100       5.523  -3.320  18.499  1.00  0.00           H  
ATOM   1587 2HB  ARG A 100       4.951  -1.856  17.713  1.00  0.00           H  
ATOM   1588 1HG  ARG A 100       2.650  -2.368  18.566  1.00  0.00           H  
ATOM   1589 2HG  ARG A 100       3.359  -3.721  19.484  1.00  0.00           H  
ATOM   1590 1HD  ARG A 100       3.240  -1.933  20.973  1.00  0.00           H  
ATOM   1591 2HD  ARG A 100       4.943  -2.018  20.468  1.00  0.00           H  
ATOM   1592  HE  ARG A 100       4.743   0.048  19.505  1.00  0.00           H  
ATOM   1593 1HH1 ARG A 100       1.530  -1.237  20.107  1.00  0.00           H  
ATOM   1594 2HH1 ARG A 100       0.718   0.256  19.690  1.00  0.00           H  
ATOM   1595 1HH2 ARG A 100       3.678   1.981  18.965  1.00  0.00           H  
ATOM   1596 2HH2 ARG A 100       1.933   2.077  19.044  1.00  0.00           H  
ATOM   1597  N   LEU A 101       3.548  -1.852  15.351  1.00  0.00           N  
ATOM   1598  CA  LEU A 101       2.548  -1.023  14.625  1.00  0.00           C  
ATOM   1599  C   LEU A 101       1.904  -1.800  13.502  1.00  0.00           C  
ATOM   1600  O   LEU A 101       0.681  -1.662  13.324  1.00  0.00           O  
ATOM   1601  CB  LEU A 101       3.200   0.240  14.049  1.00  0.00           C  
ATOM   1602  CG  LEU A 101       3.708   1.256  15.081  1.00  0.00           C  
ATOM   1603  CD1 LEU A 101       4.555   2.311  14.382  1.00  0.00           C  
ATOM   1604  CD2 LEU A 101       2.524   1.890  15.795  1.00  0.00           C  
ATOM   1605  H   LEU A 101       4.517  -1.567  15.351  1.00  0.00           H  
ATOM   1606  HA  LEU A 101       1.773  -0.721  15.328  1.00  0.00           H  
ATOM   1607 1HB  LEU A 101       4.047  -0.056  13.432  1.00  0.00           H  
ATOM   1608 2HB  LEU A 101       2.474   0.748  13.414  1.00  0.00           H  
ATOM   1609  HG  LEU A 101       4.342   0.749  15.809  1.00  0.00           H  
ATOM   1610 1HD1 LEU A 101       4.916   3.032  15.115  1.00  0.00           H  
ATOM   1611 2HD1 LEU A 101       5.405   1.831  13.896  1.00  0.00           H  
ATOM   1612 3HD1 LEU A 101       3.952   2.824  13.634  1.00  0.00           H  
ATOM   1613 1HD2 LEU A 101       2.885   2.611  16.528  1.00  0.00           H  
ATOM   1614 2HD2 LEU A 101       1.890   2.399  15.067  1.00  0.00           H  
ATOM   1615 3HD2 LEU A 101       1.946   1.116  16.300  1.00  0.00           H  
ATOM   1616  N   ALA A 102       2.654  -2.588  12.740  1.00  0.00           N  
ATOM   1617  CA  ALA A 102       2.111  -3.395  11.621  1.00  0.00           C  
ATOM   1618  C   ALA A 102       1.056  -4.368  12.159  1.00  0.00           C  
ATOM   1619  O   ALA A 102       0.090  -4.703  11.444  1.00  0.00           O  
ATOM   1620  CB  ALA A 102       3.190  -4.214  10.949  1.00  0.00           C  
ATOM   1621  H   ALA A 102       3.642  -2.632  12.943  1.00  0.00           H  
ATOM   1622  HA  ALA A 102       1.639  -2.715  10.911  1.00  0.00           H  
ATOM   1623 1HB  ALA A 102       2.753  -4.791  10.134  1.00  0.00           H  
ATOM   1624 2HB  ALA A 102       3.958  -3.550  10.552  1.00  0.00           H  
ATOM   1625 3HB  ALA A 102       3.638  -4.892  11.675  1.00  0.00           H  
ATOM   1626  N   LYS A 103       1.271  -4.863  13.365  1.00  0.00           N  
ATOM   1627  CA  LYS A 103       0.341  -5.857  13.928  1.00  0.00           C  
ATOM   1628  C   LYS A 103      -0.730  -5.146  14.730  1.00  0.00           C  
ATOM   1629  O   LYS A 103      -1.812  -5.736  14.872  1.00  0.00           O  
ATOM   1630  CB  LYS A 103       1.074  -6.872  14.805  1.00  0.00           C  
ATOM   1631  CG  LYS A 103       2.051  -7.766  14.051  1.00  0.00           C  
ATOM   1632  CD  LYS A 103       2.775  -8.714  14.996  1.00  0.00           C  
ATOM   1633  CE  LYS A 103       3.766  -9.592  14.248  1.00  0.00           C  
ATOM   1634  NZ  LYS A 103       4.518 -10.489  15.166  1.00  0.00           N  
ATOM   1635  H   LYS A 103       2.066  -4.569  13.913  1.00  0.00           H  
ATOM   1636  HA  LYS A 103      -0.129  -6.396  13.104  1.00  0.00           H  
ATOM   1637 1HB  LYS A 103       1.633  -6.346  15.580  1.00  0.00           H  
ATOM   1638 2HB  LYS A 103       0.349  -7.515  15.303  1.00  0.00           H  
ATOM   1639 1HG  LYS A 103       1.509  -8.351  13.307  1.00  0.00           H  
ATOM   1640 2HG  LYS A 103       2.786  -7.148  13.537  1.00  0.00           H  
ATOM   1641 1HD  LYS A 103       3.310  -8.137  15.752  1.00  0.00           H  
ATOM   1642 2HD  LYS A 103       2.047  -9.351  15.499  1.00  0.00           H  
ATOM   1643 1HE  LYS A 103       3.234 -10.203  13.520  1.00  0.00           H  
ATOM   1644 2HE  LYS A 103       4.477  -8.963  13.711  1.00  0.00           H  
ATOM   1645 1HZ  LYS A 103       5.165 -11.054  14.633  1.00  0.00           H  
ATOM   1646 2HZ  LYS A 103       5.032  -9.932  15.836  1.00  0.00           H  
ATOM   1647 3HZ  LYS A 103       3.872 -11.091  15.655  1.00  0.00           H  
ATOM   1648  N   SER A 104      -0.438  -3.983  15.304  1.00  0.00           N  
ATOM   1649  CA  SER A 104      -1.332  -3.261  16.251  1.00  0.00           C  
ATOM   1650  C   SER A 104      -2.306  -2.345  15.499  1.00  0.00           C  
ATOM   1651  O   SER A 104      -3.448  -2.139  16.006  1.00  0.00           O  
ATOM   1652  CB  SER A 104      -0.515  -2.439  17.229  1.00  0.00           C  
ATOM   1653  OG  SER A 104       0.311  -3.261  18.008  1.00  0.00           O  
ATOM   1654  H   SER A 104       0.456  -3.578  15.065  1.00  0.00           H  
ATOM   1655  HA  SER A 104      -1.910  -3.997  16.811  1.00  0.00           H  
ATOM   1656 1HB  SER A 104       0.095  -1.721  16.682  1.00  0.00           H  
ATOM   1657 2HB  SER A 104      -1.183  -1.874  17.876  1.00  0.00           H  
ATOM   1658  HG  SER A 104       0.974  -3.615  17.409  1.00  0.00           H  
ATOM   1659  N   LEU A 105      -1.886  -1.741  14.393  1.00  0.00           N  
ATOM   1660  CA  LEU A 105      -2.769  -0.780  13.696  1.00  0.00           C  
ATOM   1661  C   LEU A 105      -3.577  -1.545  12.656  1.00  0.00           C  
ATOM   1662  O   LEU A 105      -3.044  -2.225  11.762  1.00  0.00           O  
ATOM   1663  CB  LEU A 105      -1.959   0.334  13.021  1.00  0.00           C  
ATOM   1664  CG  LEU A 105      -1.052   1.152  13.949  1.00  0.00           C  
ATOM   1665  CD1 LEU A 105      -0.387   2.268  13.155  1.00  0.00           C  
ATOM   1666  CD2 LEU A 105      -1.875   1.714  15.098  1.00  0.00           C  
ATOM   1667  H   LEU A 105      -0.968  -1.929  14.016  1.00  0.00           H  
ATOM   1668  HA  LEU A 105      -3.431  -0.323  14.430  1.00  0.00           H  
ATOM   1669 1HB  LEU A 105      -1.330  -0.111  12.252  1.00  0.00           H  
ATOM   1670 2HB  LEU A 105      -2.651   1.025  12.541  1.00  0.00           H  
ATOM   1671  HG  LEU A 105      -0.264   0.511  14.347  1.00  0.00           H  
ATOM   1672 1HD1 LEU A 105       0.258   2.850  13.814  1.00  0.00           H  
ATOM   1673 2HD1 LEU A 105       0.211   1.837  12.352  1.00  0.00           H  
ATOM   1674 3HD1 LEU A 105      -1.151   2.918  12.730  1.00  0.00           H  
ATOM   1675 1HD2 LEU A 105      -1.231   2.295  15.758  1.00  0.00           H  
ATOM   1676 2HD2 LEU A 105      -2.662   2.357  14.702  1.00  0.00           H  
ATOM   1677 3HD2 LEU A 105      -2.325   0.895  15.659  1.00  0.00           H  
ATOM   1678  N   PRO A 106      -4.908  -1.342  12.639  1.00  0.00           N  
ATOM   1679  CA  PRO A 106      -5.732  -2.003  11.636  1.00  0.00           C  
ATOM   1680  C   PRO A 106      -5.323  -1.640  10.209  1.00  0.00           C  
ATOM   1681  O   PRO A 106      -4.963  -0.460   9.933  1.00  0.00           O  
ATOM   1682  CB  PRO A 106      -7.136  -1.486  11.964  1.00  0.00           C  
ATOM   1683  CG  PRO A 106      -7.087  -1.200  13.427  1.00  0.00           C  
ATOM   1684  CD  PRO A 106      -5.706  -0.640  13.652  1.00  0.00           C  
ATOM   1685  HA  PRO A 106      -5.667  -3.092  11.775  1.00  0.00           H  
ATOM   1686 1HB  PRO A 106      -7.359  -0.595  11.361  1.00  0.00           H  
ATOM   1687 2HB  PRO A 106      -7.887  -2.247  11.704  1.00  0.00           H  
ATOM   1688 1HG  PRO A 106      -7.881  -0.490  13.701  1.00  0.00           H  
ATOM   1689 2HG  PRO A 106      -7.270  -2.120  14.001  1.00  0.00           H  
ATOM   1690 1HD  PRO A 106      -5.719   0.447  13.481  1.00  0.00           H  
ATOM   1691 2HD  PRO A 106      -5.381  -0.868  14.677  1.00  0.00           H  
ATOM   1692  N   ASN A 107      -5.384  -2.617   9.304  1.00  0.00           N  
ATOM   1693  CA  ASN A 107      -5.184  -2.395   7.856  1.00  0.00           C  
ATOM   1694  C   ASN A 107      -3.870  -1.629   7.604  1.00  0.00           C  
ATOM   1695  O   ASN A 107      -3.845  -0.728   6.745  1.00  0.00           O  
ATOM   1696  CB  ASN A 107      -6.363  -1.651   7.256  1.00  0.00           C  
ATOM   1697  CG  ASN A 107      -7.641  -2.441   7.327  1.00  0.00           C  
ATOM   1698  OD1 ASN A 107      -7.629  -3.674   7.236  1.00  0.00           O  
ATOM   1699  ND2 ASN A 107      -8.744  -1.754   7.487  1.00  0.00           N  
ATOM   1700  H   ASN A 107      -5.577  -3.551   9.636  1.00  0.00           H  
ATOM   1701  HA  ASN A 107      -5.102  -3.366   7.365  1.00  0.00           H  
ATOM   1702 1HB  ASN A 107      -6.504  -0.706   7.783  1.00  0.00           H  
ATOM   1703 2HB  ASN A 107      -6.153  -1.416   6.213  1.00  0.00           H  
ATOM   1704 1HD2 ASN A 107      -9.624  -2.227   7.540  1.00  0.00           H  
ATOM   1705 2HD2 ASN A 107      -8.706  -0.758   7.555  1.00  0.00           H  
ATOM   1706  N   CYS A 108      -2.800  -1.998   8.297  1.00  0.00           N  
ATOM   1707  CA  CYS A 108      -1.469  -1.344   8.165  1.00  0.00           C  
ATOM   1708  C   CYS A 108      -0.494  -2.274   7.449  1.00  0.00           C  
ATOM   1709  O   CYS A 108      -0.420  -3.466   7.841  1.00  0.00           O  
ATOM   1710  CB  CYS A 108      -0.894  -0.974   9.533  1.00  0.00           C  
ATOM   1711  SG  CYS A 108       0.720  -0.162   9.461  1.00  0.00           S  
ATOM   1712  H   CYS A 108      -2.909  -2.765   8.944  1.00  0.00           H  
ATOM   1713  HA  CYS A 108      -1.589  -0.428   7.587  1.00  0.00           H  
ATOM   1714 1HB  CYS A 108      -1.585  -0.307  10.050  1.00  0.00           H  
ATOM   1715 2HB  CYS A 108      -0.793  -1.874  10.140  1.00  0.00           H  
ATOM   1716  HG  CYS A 108       1.075  -0.663   8.282  1.00  0.00           H  
ATOM   1717  N   LYS A 109       0.152  -1.788   6.411  1.00  0.00           N  
ATOM   1718  CA  LYS A 109       1.279  -2.460   5.723  1.00  0.00           C  
ATOM   1719  C   LYS A 109       2.558  -1.757   6.198  1.00  0.00           C  
ATOM   1720  O   LYS A 109       2.560  -0.524   6.199  1.00  0.00           O  
ATOM   1721  CB  LYS A 109       1.144  -2.393   4.201  1.00  0.00           C  
ATOM   1722  CG  LYS A 109       2.300  -3.027   3.439  1.00  0.00           C  
ATOM   1723  CD  LYS A 109       2.106  -2.900   1.935  1.00  0.00           C  
ATOM   1724  CE  LYS A 109       3.310  -3.435   1.174  1.00  0.00           C  
ATOM   1725  NZ  LYS A 109       3.177  -3.229  -0.294  1.00  0.00           N  
ATOM   1726  H   LYS A 109      -0.161  -0.888   6.076  1.00  0.00           H  
ATOM   1727  HA  LYS A 109       1.283  -3.512   6.013  1.00  0.00           H  
ATOM   1728 1HB  LYS A 109       0.226  -2.895   3.895  1.00  0.00           H  
ATOM   1729 2HB  LYS A 109       1.068  -1.352   3.888  1.00  0.00           H  
ATOM   1730 1HG  LYS A 109       3.233  -2.536   3.719  1.00  0.00           H  
ATOM   1731 2HG  LYS A 109       2.373  -4.082   3.700  1.00  0.00           H  
ATOM   1732 1HD  LYS A 109       1.219  -3.458   1.634  1.00  0.00           H  
ATOM   1733 2HD  LYS A 109       1.960  -1.852   1.674  1.00  0.00           H  
ATOM   1734 1HE  LYS A 109       4.212  -2.931   1.519  1.00  0.00           H  
ATOM   1735 2HE  LYS A 109       3.420  -4.502   1.370  1.00  0.00           H  
ATOM   1736 1HZ  LYS A 109       3.993  -3.597  -0.761  1.00  0.00           H  
ATOM   1737 2HZ  LYS A 109       2.353  -3.709  -0.628  1.00  0.00           H  
ATOM   1738 3HZ  LYS A 109       3.094  -2.242  -0.489  1.00  0.00           H  
ATOM   1739  N   ALA A 110       3.628  -2.495   6.506  1.00  0.00           N  
ATOM   1740  CA  ALA A 110       4.934  -1.877   6.820  1.00  0.00           C  
ATOM   1741  C   ALA A 110       5.955  -2.234   5.755  1.00  0.00           C  
ATOM   1742  O   ALA A 110       5.995  -3.397   5.272  1.00  0.00           O  
ATOM   1743  CB  ALA A 110       5.383  -2.251   8.206  1.00  0.00           C  
ATOM   1744  H   ALA A 110       3.544  -3.501   6.523  1.00  0.00           H  
ATOM   1745  HA  ALA A 110       4.803  -0.795   6.828  1.00  0.00           H  
ATOM   1746 1HB  ALA A 110       6.345  -1.784   8.414  1.00  0.00           H  
ATOM   1747 2HB  ALA A 110       4.647  -1.905   8.932  1.00  0.00           H  
ATOM   1748 3HB  ALA A 110       5.482  -3.333   8.277  1.00  0.00           H  
ATOM   1749  N   VAL A 111       6.822  -1.277   5.408  1.00  0.00           N  
ATOM   1750  CA  VAL A 111       7.852  -1.489   4.354  1.00  0.00           C  
ATOM   1751  C   VAL A 111       9.207  -1.273   5.007  1.00  0.00           C  
ATOM   1752  O   VAL A 111       9.444  -0.218   5.577  1.00  0.00           O  
ATOM   1753  CB  VAL A 111       7.676  -0.514   3.174  1.00  0.00           C  
ATOM   1754  CG1 VAL A 111       8.774  -0.724   2.142  1.00  0.00           C  
ATOM   1755  CG2 VAL A 111       6.303  -0.702   2.547  1.00  0.00           C  
ATOM   1756  H   VAL A 111       6.776  -0.384   5.877  1.00  0.00           H  
ATOM   1757  HA  VAL A 111       7.749  -2.504   3.969  1.00  0.00           H  
ATOM   1758  HB  VAL A 111       7.772   0.508   3.542  1.00  0.00           H  
ATOM   1759 1HG1 VAL A 111       8.635  -0.027   1.315  1.00  0.00           H  
ATOM   1760 2HG1 VAL A 111       9.746  -0.550   2.604  1.00  0.00           H  
ATOM   1761 3HG1 VAL A 111       8.728  -1.746   1.765  1.00  0.00           H  
ATOM   1762 1HG2 VAL A 111       6.186  -0.009   1.715  1.00  0.00           H  
ATOM   1763 2HG2 VAL A 111       6.205  -1.725   2.185  1.00  0.00           H  
ATOM   1764 3HG2 VAL A 111       5.533  -0.506   3.293  1.00  0.00           H  
ATOM   1765  N   ASP A 112      10.079  -2.266   4.862  1.00  0.00           N  
ATOM   1766  CA  ASP A 112      11.503  -2.219   5.286  1.00  0.00           C  
ATOM   1767  C   ASP A 112      12.317  -1.632   4.153  1.00  0.00           C  
ATOM   1768  O   ASP A 112      12.422  -2.273   3.095  1.00  0.00           O  
ATOM   1769  CB  ASP A 112      12.037  -3.608   5.646  1.00  0.00           C  
ATOM   1770  CG  ASP A 112      13.469  -3.577   6.162  1.00  0.00           C  
ATOM   1771  OD1 ASP A 112      14.139  -2.597   5.938  1.00  0.00           O  
ATOM   1772  OD2 ASP A 112      13.879  -4.533   6.774  1.00  0.00           O  
ATOM   1773  H   ASP A 112       9.723  -3.104   4.428  1.00  0.00           H  
ATOM   1774  HA  ASP A 112      11.579  -1.589   6.173  1.00  0.00           H  
ATOM   1775 1HB  ASP A 112      11.400  -4.056   6.410  1.00  0.00           H  
ATOM   1776 2HB  ASP A 112      11.996  -4.252   4.767  1.00  0.00           H  
ATOM   1777  N   ILE A 113      12.856  -0.411   4.293  1.00  0.00           N  
ATOM   1778  CA  ILE A 113      13.553   0.244   3.159  1.00  0.00           C  
ATOM   1779  C   ILE A 113      15.079   0.083   3.291  1.00  0.00           C  
ATOM   1780  O   ILE A 113      15.743   0.727   2.488  1.00  0.00           O  
ATOM   1781  CB  ILE A 113      13.200   1.741   3.079  1.00  0.00           C  
ATOM   1782  CG1 ILE A 113      13.791   2.493   4.275  1.00  0.00           C  
ATOM   1783  CG2 ILE A 113      11.692   1.929   3.021  1.00  0.00           C  
ATOM   1784  CD1 ILE A 113      13.716   3.998   4.147  1.00  0.00           C  
ATOM   1785  H   ILE A 113      12.791   0.074   5.177  1.00  0.00           H  
ATOM   1786  HA  ILE A 113      13.232  -0.233   2.234  1.00  0.00           H  
ATOM   1787  HB  ILE A 113      13.646   2.173   2.184  1.00  0.00           H  
ATOM   1788 1HG1 ILE A 113      13.267   2.201   5.184  1.00  0.00           H  
ATOM   1789 2HG1 ILE A 113      14.838   2.214   4.399  1.00  0.00           H  
ATOM   1790 1HG2 ILE A 113      11.460   2.993   2.965  1.00  0.00           H  
ATOM   1791 2HG2 ILE A 113      11.297   1.426   2.139  1.00  0.00           H  
ATOM   1792 3HG2 ILE A 113      11.237   1.505   3.916  1.00  0.00           H  
ATOM   1793 1HD1 ILE A 113      14.155   4.460   5.032  1.00  0.00           H  
ATOM   1794 2HD1 ILE A 113      14.266   4.316   3.261  1.00  0.00           H  
ATOM   1795 3HD1 ILE A 113      12.675   4.303   4.058  1.00  0.00           H  
ATOM   1796  N   GLY A 114      15.567  -0.729   4.232  1.00  0.00           N  
ATOM   1797  CA  GLY A 114      17.017  -0.887   4.439  1.00  0.00           C  
ATOM   1798  C   GLY A 114      17.525   0.132   5.433  1.00  0.00           C  
ATOM   1799  O   GLY A 114      16.784   0.657   6.263  1.00  0.00           O  
ATOM   1800  H   GLY A 114      14.928  -1.249   4.815  1.00  0.00           H  
ATOM   1801 1HA  GLY A 114      17.227  -1.895   4.798  1.00  0.00           H  
ATOM   1802 2HA  GLY A 114      17.536  -0.771   3.488  1.00  0.00           H  
ATOM   1803  N   PRO A 115      18.834   0.447   5.390  1.00  0.00           N  
ATOM   1804  CA  PRO A 115      19.394   1.378   6.354  1.00  0.00           C  
ATOM   1805  C   PRO A 115      18.635   2.694   6.260  1.00  0.00           C  
ATOM   1806  O   PRO A 115      18.286   3.129   5.177  1.00  0.00           O  
ATOM   1807  CB  PRO A 115      20.854   1.520   5.911  1.00  0.00           C  
ATOM   1808  CG  PRO A 115      21.157   0.228   5.231  1.00  0.00           C  
ATOM   1809  CD  PRO A 115      19.882  -0.125   4.511  1.00  0.00           C  
ATOM   1810  HA  PRO A 115      19.334   0.937   7.359  1.00  0.00           H  
ATOM   1811 1HB  PRO A 115      20.962   2.388   5.245  1.00  0.00           H  
ATOM   1812 2HB  PRO A 115      21.496   1.703   6.784  1.00  0.00           H  
ATOM   1813 1HG  PRO A 115      22.009   0.350   4.546  1.00  0.00           H  
ATOM   1814 2HG  PRO A 115      21.450  -0.531   5.970  1.00  0.00           H  
ATOM   1815 1HD  PRO A 115      19.878   0.348   3.518  1.00  0.00           H  
ATOM   1816 2HD  PRO A 115      19.802  -1.218   4.422  1.00  0.00           H  
ATOM   1817  N   GLY A 116      18.448   3.282   7.423  1.00  0.00           N  
ATOM   1818  CA  GLY A 116      17.771   4.580   7.542  1.00  0.00           C  
ATOM   1819  C   GLY A 116      17.664   4.984   8.988  1.00  0.00           C  
ATOM   1820  O   GLY A 116      17.630   4.134   9.887  1.00  0.00           O  
ATOM   1821  H   GLY A 116      18.782   2.823   8.259  1.00  0.00           H  
ATOM   1822 1HA  GLY A 116      18.326   5.332   6.982  1.00  0.00           H  
ATOM   1823 2HA  GLY A 116      16.779   4.514   7.097  1.00  0.00           H  
ATOM   1824  N   LEU A 117      17.674   6.284   9.201  1.00  0.00           N  
ATOM   1825  CA  LEU A 117      17.608   6.910  10.524  1.00  0.00           C  
ATOM   1826  C   LEU A 117      16.291   7.667  10.588  1.00  0.00           C  
ATOM   1827  O   LEU A 117      15.252   7.002  10.773  1.00  0.00           O  
ATOM   1828  CB  LEU A 117      18.789   7.860  10.757  1.00  0.00           C  
ATOM   1829  CG  LEU A 117      20.165   7.193  10.878  1.00  0.00           C  
ATOM   1830  CD1 LEU A 117      21.243   8.264  10.977  1.00  0.00           C  
ATOM   1831  CD2 LEU A 117      20.184   6.284  12.098  1.00  0.00           C  
ATOM   1832  H   LEU A 117      17.733   6.871   8.381  1.00  0.00           H  
ATOM   1833  HA  LEU A 117      17.648   6.127  11.280  1.00  0.00           H  
ATOM   1834 1HB  LEU A 117      18.835   8.567   9.931  1.00  0.00           H  
ATOM   1835 2HB  LEU A 117      18.610   8.418  11.676  1.00  0.00           H  
ATOM   1836  HG  LEU A 117      20.363   6.603   9.982  1.00  0.00           H  
ATOM   1837 1HD1 LEU A 117      22.221   7.790  11.062  1.00  0.00           H  
ATOM   1838 2HD1 LEU A 117      21.219   8.887  10.082  1.00  0.00           H  
ATOM   1839 3HD1 LEU A 117      21.062   8.882  11.855  1.00  0.00           H  
ATOM   1840 1HD2 LEU A 117      21.162   5.809  12.183  1.00  0.00           H  
ATOM   1841 2HD2 LEU A 117      19.988   6.873  12.993  1.00  0.00           H  
ATOM   1842 3HD2 LEU A 117      19.417   5.517  11.992  1.00  0.00           H  
ATOM   1843  N   ASN A 118      16.274   8.964  10.338  1.00  0.00           N  
ATOM   1844  CA  ASN A 118      15.046   9.784  10.531  1.00  0.00           C  
ATOM   1845  C   ASN A 118      14.538  10.341   9.201  1.00  0.00           C  
ATOM   1846  O   ASN A 118      13.343  10.159   8.907  1.00  0.00           O  
ATOM   1847  CB  ASN A 118      15.295  10.914  11.512  1.00  0.00           C  
ATOM   1848  CG  ASN A 118      14.161  11.900  11.558  1.00  0.00           C  
ATOM   1849  OD1 ASN A 118      14.312  13.059  11.156  1.00  0.00           O  
ATOM   1850  ND2 ASN A 118      13.026  11.462  12.042  1.00  0.00           N  
ATOM   1851  H   ASN A 118      17.118   9.412  10.008  1.00  0.00           H  
ATOM   1852  HA  ASN A 118      14.262   9.142  10.937  1.00  0.00           H  
ATOM   1853 1HB  ASN A 118      15.445  10.503  12.511  1.00  0.00           H  
ATOM   1854 2HB  ASN A 118      16.208  11.442  11.235  1.00  0.00           H  
ATOM   1855 1HD2 ASN A 118      12.236  12.074  12.097  1.00  0.00           H  
ATOM   1856 2HD2 ASN A 118      12.949  10.517  12.356  1.00  0.00           H  
ATOM   1857  N   LEU A 119      15.383  11.006   8.421  1.00  0.00           N  
ATOM   1858  CA  LEU A 119      14.973  11.625   7.140  1.00  0.00           C  
ATOM   1859  C   LEU A 119      15.039  10.586   6.039  1.00  0.00           C  
ATOM   1860  O   LEU A 119      15.795  10.784   5.042  1.00  0.00           O  
ATOM   1861  CB  LEU A 119      15.875  12.814   6.785  1.00  0.00           C  
ATOM   1862  CG  LEU A 119      15.844  13.990   7.769  1.00  0.00           C  
ATOM   1863  CD1 LEU A 119      16.803  15.074   7.296  1.00  0.00           C  
ATOM   1864  CD2 LEU A 119      14.424  14.525   7.877  1.00  0.00           C  
ATOM   1865  H   LEU A 119      16.343  11.087   8.722  1.00  0.00           H  
ATOM   1866  HA  LEU A 119      13.952  11.990   7.243  1.00  0.00           H  
ATOM   1867 1HB  LEU A 119      16.904  12.462   6.721  1.00  0.00           H  
ATOM   1868 2HB  LEU A 119      15.581  13.193   5.806  1.00  0.00           H  
ATOM   1869  HG  LEU A 119      16.180  13.652   8.750  1.00  0.00           H  
ATOM   1870 1HD1 LEU A 119      16.781  15.910   7.996  1.00  0.00           H  
ATOM   1871 2HD1 LEU A 119      17.814  14.669   7.247  1.00  0.00           H  
ATOM   1872 3HD1 LEU A 119      16.501  15.420   6.308  1.00  0.00           H  
ATOM   1873 1HD2 LEU A 119      14.402  15.360   8.577  1.00  0.00           H  
ATOM   1874 2HD2 LEU A 119      14.087  14.864   6.897  1.00  0.00           H  
ATOM   1875 3HD2 LEU A 119      13.763  13.734   8.234  1.00  0.00           H  
ATOM   1876  N   LEU A 120      14.150   9.599   6.112  1.00  0.00           N  
ATOM   1877  CA  LEU A 120      14.310   8.373   5.320  1.00  0.00           C  
ATOM   1878  C   LEU A 120      14.231   8.735   3.844  1.00  0.00           C  
ATOM   1879  O   LEU A 120      14.813   7.996   3.031  1.00  0.00           O  
ATOM   1880  CB  LEU A 120      13.229   7.343   5.671  1.00  0.00           C  
ATOM   1881  CG  LEU A 120      13.226   6.851   7.124  1.00  0.00           C  
ATOM   1882  CD1 LEU A 120      12.115   5.828   7.313  1.00  0.00           C  
ATOM   1883  CD2 LEU A 120      14.584   6.252   7.460  1.00  0.00           C  
ATOM   1884  H   LEU A 120      13.350   9.691   6.721  1.00  0.00           H  
ATOM   1885  HA  LEU A 120      15.284   7.939   5.547  1.00  0.00           H  
ATOM   1886 1HB  LEU A 120      12.253   7.781   5.468  1.00  0.00           H  
ATOM   1887 2HB  LEU A 120      13.355   6.473   5.027  1.00  0.00           H  
ATOM   1888  HG  LEU A 120      13.025   7.689   7.792  1.00  0.00           H  
ATOM   1889 1HD1 LEU A 120      12.113   5.479   8.345  1.00  0.00           H  
ATOM   1890 2HD1 LEU A 120      11.154   6.289   7.085  1.00  0.00           H  
ATOM   1891 3HD1 LEU A 120      12.281   4.984   6.645  1.00  0.00           H  
ATOM   1892 1HD2 LEU A 120      14.582   5.903   8.494  1.00  0.00           H  
ATOM   1893 2HD2 LEU A 120      14.786   5.413   6.794  1.00  0.00           H  
ATOM   1894 3HD2 LEU A 120      15.357   7.010   7.335  1.00  0.00           H  
ATOM   1895  N   GLN A 121      13.546   9.819   3.484  1.00  0.00           N  
ATOM   1896  CA  GLN A 121      13.368  10.230   2.071  1.00  0.00           C  
ATOM   1897  C   GLN A 121      14.714  10.517   1.404  1.00  0.00           C  
ATOM   1898  O   GLN A 121      14.766  10.534   0.143  1.00  0.00           O  
ATOM   1899  CB  GLN A 121      12.470  11.466   1.974  1.00  0.00           C  
ATOM   1900  CG  GLN A 121      11.028  11.222   2.386  1.00  0.00           C  
ATOM   1901  CD  GLN A 121      10.146  12.433   2.148  1.00  0.00           C  
ATOM   1902  OE1 GLN A 121       9.907  12.830   1.004  1.00  0.00           O  
ATOM   1903  NE2 GLN A 121       9.655  13.028   3.229  1.00  0.00           N  
ATOM   1904  H   GLN A 121      13.133  10.381   4.215  1.00  0.00           H  
ATOM   1905  HA  GLN A 121      12.890   9.412   1.531  1.00  0.00           H  
ATOM   1906 1HB  GLN A 121      12.871  12.258   2.606  1.00  0.00           H  
ATOM   1907 2HB  GLN A 121      12.469  11.835   0.948  1.00  0.00           H  
ATOM   1908 1HG  GLN A 121      10.631  10.390   1.805  1.00  0.00           H  
ATOM   1909 2HG  GLN A 121      11.000  10.983   3.449  1.00  0.00           H  
ATOM   1910 1HE2 GLN A 121       9.066  13.832   3.134  1.00  0.00           H  
ATOM   1911 2HE2 GLN A 121       9.874  12.673   4.138  1.00  0.00           H  
ATOM   1912  N   GLU A 122      15.752  10.769   2.181  1.00  0.00           N  
ATOM   1913  CA  GLU A 122      17.099  11.080   1.638  1.00  0.00           C  
ATOM   1914  C   GLU A 122      17.838   9.776   1.349  1.00  0.00           C  
ATOM   1915  O   GLU A 122      18.712   9.807   0.456  1.00  0.00           O  
ATOM   1916  CB  GLU A 122      17.910  11.934   2.616  1.00  0.00           C  
ATOM   1917  CG  GLU A 122      17.310  13.303   2.901  1.00  0.00           C  
ATOM   1918  CD  GLU A 122      17.170  14.149   1.665  1.00  0.00           C  
ATOM   1919  OE1 GLU A 122      17.902  13.927   0.730  1.00  0.00           O  
ATOM   1920  OE2 GLU A 122      16.330  15.018   1.657  1.00  0.00           O  
ATOM   1921  H   GLU A 122      15.618  10.749   3.182  1.00  0.00           H  
ATOM   1922  HA  GLU A 122      16.978  11.643   0.712  1.00  0.00           H  
ATOM   1923 1HB  GLU A 122      18.006  11.407   3.565  1.00  0.00           H  
ATOM   1924 2HB  GLU A 122      18.915  12.084   2.221  1.00  0.00           H  
ATOM   1925 1HG  GLU A 122      16.326  13.172   3.350  1.00  0.00           H  
ATOM   1926 2HG  GLU A 122      17.942  13.822   3.620  1.00  0.00           H  
ATOM   1927  N   ASP A 123      17.485   8.685   2.008  1.00  0.00           N  
ATOM   1928  CA  ASP A 123      18.242   7.410   1.871  1.00  0.00           C  
ATOM   1929  C   ASP A 123      17.604   6.512   0.806  1.00  0.00           C  
ATOM   1930  O   ASP A 123      18.325   5.861   0.016  1.00  0.00           O  
ATOM   1931  CB  ASP A 123      18.416   6.718   3.212  1.00  0.00           C  
ATOM   1932  CG  ASP A 123      19.440   7.490   4.022  1.00  0.00           C  
ATOM   1933  OD1 ASP A 123      20.574   7.690   3.482  1.00  0.00           O  
ATOM   1934  OD2 ASP A 123      19.081   7.979   5.123  1.00  0.00           O  
ATOM   1935  H   ASP A 123      16.684   8.718   2.622  1.00  0.00           H  
ATOM   1936  HA  ASP A 123      19.262   7.644   1.565  1.00  0.00           H  
ATOM   1937 1HB  ASP A 123      17.456   6.684   3.729  1.00  0.00           H  
ATOM   1938 2HB  ASP A 123      18.739   5.690   3.051  1.00  0.00           H  
ATOM   1939  N   ASN A 124      16.288   6.357   0.754  1.00  0.00           N  
ATOM   1940  CA  ASN A 124      15.667   5.447  -0.231  1.00  0.00           C  
ATOM   1941  C   ASN A 124      14.302   5.978  -0.657  1.00  0.00           C  
ATOM   1942  O   ASN A 124      13.283   5.305  -0.466  1.00  0.00           O  
ATOM   1943  CB  ASN A 124      15.541   4.041   0.327  1.00  0.00           C  
ATOM   1944  CG  ASN A 124      15.148   3.037  -0.721  1.00  0.00           C  
ATOM   1945  OD1 ASN A 124      14.778   3.404  -1.841  1.00  0.00           O  
ATOM   1946  ND2 ASN A 124      15.220   1.776  -0.378  1.00  0.00           N  
ATOM   1947  H   ASN A 124      15.697   6.866   1.395  1.00  0.00           H  
ATOM   1948  HA  ASN A 124      16.303   5.409  -1.117  1.00  0.00           H  
ATOM   1949 1HB  ASN A 124      16.492   3.738   0.766  1.00  0.00           H  
ATOM   1950 2HB  ASN A 124      14.795   4.030   1.121  1.00  0.00           H  
ATOM   1951 1HD2 ASN A 124      14.971   1.064  -1.034  1.00  0.00           H  
ATOM   1952 2HD2 ASN A 124      15.525   1.525   0.541  1.00  0.00           H  
ATOM   1953  N   PRO A 125      14.248   7.140  -1.352  1.00  0.00           N  
ATOM   1954  CA  PRO A 125      12.968   7.696  -1.792  1.00  0.00           C  
ATOM   1955  C   PRO A 125      12.360   6.930  -2.982  1.00  0.00           C  
ATOM   1956  O   PRO A 125      11.160   7.071  -3.239  1.00  0.00           O  
ATOM   1957  CB  PRO A 125      13.349   9.128  -2.183  1.00  0.00           C  
ATOM   1958  CG  PRO A 125      14.786   9.033  -2.568  1.00  0.00           C  
ATOM   1959  CD  PRO A 125      15.368   8.040  -1.596  1.00  0.00           C  
ATOM   1960  HA  PRO A 125      12.261   7.688  -0.950  1.00  0.00           H  
ATOM   1961 1HB  PRO A 125      12.709   9.476  -3.007  1.00  0.00           H  
ATOM   1962 2HB  PRO A 125      13.178   9.807  -1.334  1.00  0.00           H  
ATOM   1963 1HG  PRO A 125      14.878   8.705  -3.613  1.00  0.00           H  
ATOM   1964 2HG  PRO A 125      15.263  10.021  -2.501  1.00  0.00           H  
ATOM   1965 1HD  PRO A 125      16.211   7.515  -2.069  1.00  0.00           H  
ATOM   1966 2HD  PRO A 125      15.699   8.566  -0.688  1.00  0.00           H  
ATOM   1967  N   ASP A 126      13.170   6.150  -3.670  1.00  0.00           N  
ATOM   1968  CA  ASP A 126      12.639   5.444  -4.873  1.00  0.00           C  
ATOM   1969  C   ASP A 126      11.721   4.301  -4.416  1.00  0.00           C  
ATOM   1970  O   ASP A 126      10.600   4.180  -4.965  1.00  0.00           O  
ATOM   1971  CB  ASP A 126      13.771   4.889  -5.742  1.00  0.00           C  
ATOM   1972  CG  ASP A 126      13.295   4.431  -7.114  1.00  0.00           C  
ATOM   1973  OD1 ASP A 126      12.716   5.226  -7.816  1.00  0.00           O  
ATOM   1974  OD2 ASP A 126      13.514   3.291  -7.447  1.00  0.00           O  
ATOM   1975  H   ASP A 126      14.137   6.018  -3.408  1.00  0.00           H  
ATOM   1976  HA  ASP A 126      12.071   6.158  -5.471  1.00  0.00           H  
ATOM   1977 1HB  ASP A 126      14.536   5.654  -5.876  1.00  0.00           H  
ATOM   1978 2HB  ASP A 126      14.238   4.044  -5.235  1.00  0.00           H  
ATOM   1979  N   LEU A 127      12.110   3.533  -3.416  1.00  0.00           N  
ATOM   1980  CA  LEU A 127      11.183   2.503  -2.893  1.00  0.00           C  
ATOM   1981  C   LEU A 127       9.996   3.196  -2.217  1.00  0.00           C  
ATOM   1982  O   LEU A 127       8.859   2.734  -2.320  1.00  0.00           O  
ATOM   1983  CB  LEU A 127      11.892   1.580  -1.894  1.00  0.00           C  
ATOM   1984  CG  LEU A 127      11.035   0.453  -1.305  1.00  0.00           C  
ATOM   1985  CD1 LEU A 127      10.504  -0.424  -2.431  1.00  0.00           C  
ATOM   1986  CD2 LEU A 127      11.868  -0.360  -0.325  1.00  0.00           C  
ATOM   1987  H   LEU A 127      13.025   3.629  -2.999  1.00  0.00           H  
ATOM   1988  HA  LEU A 127      10.831   1.898  -3.728  1.00  0.00           H  
ATOM   1989 1HB  LEU A 127      12.746   1.122  -2.390  1.00  0.00           H  
ATOM   1990 2HB  LEU A 127      12.261   2.184  -1.064  1.00  0.00           H  
ATOM   1991  HG  LEU A 127      10.178   0.881  -0.784  1.00  0.00           H  
ATOM   1992 1HD1 LEU A 127       9.895  -1.225  -2.013  1.00  0.00           H  
ATOM   1993 2HD1 LEU A 127       9.896   0.179  -3.106  1.00  0.00           H  
ATOM   1994 3HD1 LEU A 127      11.340  -0.854  -2.982  1.00  0.00           H  
ATOM   1995 1HD2 LEU A 127      11.258  -1.161   0.094  1.00  0.00           H  
ATOM   1996 2HD2 LEU A 127      12.724  -0.790  -0.845  1.00  0.00           H  
ATOM   1997 3HD2 LEU A 127      12.219   0.287   0.479  1.00  0.00           H  
ATOM   1998  N   ILE A 128      10.251   4.249  -1.450  1.00  0.00           N  
ATOM   1999  CA  ILE A 128       9.133   4.913  -0.737  1.00  0.00           C  
ATOM   2000  C   ILE A 128       8.139   5.445  -1.764  1.00  0.00           C  
ATOM   2001  O   ILE A 128       6.914   5.211  -1.590  1.00  0.00           O  
ATOM   2002  CB  ILE A 128       9.626   6.066   0.156  1.00  0.00           C  
ATOM   2003  CG1 ILE A 128      10.474   5.523   1.309  1.00  0.00           C  
ATOM   2004  CG2 ILE A 128       8.448   6.868   0.688  1.00  0.00           C  
ATOM   2005  CD1 ILE A 128      11.242   6.589   2.057  1.00  0.00           C  
ATOM   2006  H   ILE A 128      11.187   4.611  -1.341  1.00  0.00           H  
ATOM   2007  HA  ILE A 128       8.646   4.177  -0.097  1.00  0.00           H  
ATOM   2008  HB  ILE A 128      10.270   6.726  -0.425  1.00  0.00           H  
ATOM   2009 1HG1 ILE A 128       9.832   5.004   2.020  1.00  0.00           H  
ATOM   2010 2HG1 ILE A 128      11.189   4.796   0.925  1.00  0.00           H  
ATOM   2011 1HG2 ILE A 128       8.814   7.678   1.318  1.00  0.00           H  
ATOM   2012 2HG2 ILE A 128       7.884   7.283  -0.146  1.00  0.00           H  
ATOM   2013 3HG2 ILE A 128       7.800   6.216   1.276  1.00  0.00           H  
ATOM   2014 1HD1 ILE A 128      11.819   6.128   2.858  1.00  0.00           H  
ATOM   2015 2HD1 ILE A 128      11.919   7.099   1.370  1.00  0.00           H  
ATOM   2016 3HD1 ILE A 128      10.545   7.310   2.481  1.00  0.00           H  
ATOM   2017  N   GLY A 129       8.588   6.160  -2.810  1.00  0.00           N  
ATOM   2018  CA  GLY A 129       7.645   6.708  -3.803  1.00  0.00           C  
ATOM   2019  C   GLY A 129       6.867   5.601  -4.512  1.00  0.00           C  
ATOM   2020  O   GLY A 129       5.634   5.667  -4.582  1.00  0.00           O  
ATOM   2021  H   GLY A 129       9.578   6.328  -2.926  1.00  0.00           H  
ATOM   2022 1HA  GLY A 129       6.946   7.383  -3.308  1.00  0.00           H  
ATOM   2023 2HA  GLY A 129       8.192   7.295  -4.539  1.00  0.00           H  
ATOM   2024  N   SER A 130       7.566   4.589  -4.995  1.00  0.00           N  
ATOM   2025  CA  SER A 130       6.911   3.503  -5.749  1.00  0.00           C  
ATOM   2026  C   SER A 130       5.868   2.828  -4.865  1.00  0.00           C  
ATOM   2027  O   SER A 130       4.717   2.711  -5.280  1.00  0.00           O  
ATOM   2028  CB  SER A 130       7.928   2.483  -6.222  1.00  0.00           C  
ATOM   2029  OG  SER A 130       7.310   1.453  -6.943  1.00  0.00           O  
ATOM   2030  H   SER A 130       8.564   4.553  -4.847  1.00  0.00           H  
ATOM   2031  HA  SER A 130       6.422   3.935  -6.624  1.00  0.00           H  
ATOM   2032 1HB  SER A 130       8.671   2.975  -6.849  1.00  0.00           H  
ATOM   2033 2HB  SER A 130       8.451   2.066  -5.362  1.00  0.00           H  
ATOM   2034  HG  SER A 130       7.945   1.178  -7.608  1.00  0.00           H  
ATOM   2035  N   GLU A 131       6.196   2.470  -3.623  1.00  0.00           N  
ATOM   2036  CA  GLU A 131       5.237   1.754  -2.737  1.00  0.00           C  
ATOM   2037  C   GLU A 131       4.056   2.676  -2.431  1.00  0.00           C  
ATOM   2038  O   GLU A 131       2.934   2.162  -2.363  1.00  0.00           O  
ATOM   2039  CB  GLU A 131       5.906   1.310  -1.434  1.00  0.00           C  
ATOM   2040  CG  GLU A 131       6.864   0.137  -1.588  1.00  0.00           C  
ATOM   2041  CD  GLU A 131       6.173  -1.134  -1.997  1.00  0.00           C  
ATOM   2042  OE1 GLU A 131       5.228  -1.510  -1.346  1.00  0.00           O  
ATOM   2043  OE2 GLU A 131       6.590  -1.730  -2.962  1.00  0.00           O  
ATOM   2044  H   GLU A 131       7.119   2.690  -3.274  1.00  0.00           H  
ATOM   2045  HA  GLU A 131       4.882   0.864  -3.258  1.00  0.00           H  
ATOM   2046 1HB  GLU A 131       6.464   2.144  -1.009  1.00  0.00           H  
ATOM   2047 2HB  GLU A 131       5.142   1.024  -0.711  1.00  0.00           H  
ATOM   2048 1HG  GLU A 131       7.612   0.388  -2.340  1.00  0.00           H  
ATOM   2049 2HG  GLU A 131       7.380  -0.024  -0.642  1.00  0.00           H  
ATOM   2050  N   ILE A 132       4.250   3.990  -2.258  1.00  0.00           N  
ATOM   2051  CA  ILE A 132       3.089   4.887  -2.025  1.00  0.00           C  
ATOM   2052  C   ILE A 132       2.198   4.859  -3.271  1.00  0.00           C  
ATOM   2053  O   ILE A 132       0.984   4.652  -3.098  1.00  0.00           O  
ATOM   2054  CB  ILE A 132       3.530   6.332  -1.727  1.00  0.00           C  
ATOM   2055  CG1 ILE A 132       4.228   6.408  -0.367  1.00  0.00           C  
ATOM   2056  CG2 ILE A 132       2.334   7.272  -1.769  1.00  0.00           C  
ATOM   2057  CD1 ILE A 132       4.954   7.712  -0.125  1.00  0.00           C  
ATOM   2058  H   ILE A 132       5.179   4.386  -2.284  1.00  0.00           H  
ATOM   2059  HA  ILE A 132       2.537   4.520  -1.160  1.00  0.00           H  
ATOM   2060  HB  ILE A 132       4.257   6.652  -2.473  1.00  0.00           H  
ATOM   2061 1HG1 ILE A 132       3.494   6.274   0.427  1.00  0.00           H  
ATOM   2062 2HG1 ILE A 132       4.950   5.596  -0.283  1.00  0.00           H  
ATOM   2063 1HG2 ILE A 132       2.663   8.289  -1.555  1.00  0.00           H  
ATOM   2064 2HG2 ILE A 132       1.879   7.237  -2.757  1.00  0.00           H  
ATOM   2065 3HG2 ILE A 132       1.603   6.963  -1.022  1.00  0.00           H  
ATOM   2066 1HD1 ILE A 132       5.423   7.690   0.859  1.00  0.00           H  
ATOM   2067 2HD1 ILE A 132       5.719   7.850  -0.889  1.00  0.00           H  
ATOM   2068 3HD1 ILE A 132       4.244   8.537  -0.169  1.00  0.00           H  
ATOM   2069  N   ALA A 133       2.768   5.000  -4.468  1.00  0.00           N  
ATOM   2070  CA  ALA A 133       2.007   5.042  -5.728  1.00  0.00           C  
ATOM   2071  C   ALA A 133       1.267   3.706  -5.895  1.00  0.00           C  
ATOM   2072  O   ALA A 133       0.083   3.747  -6.256  1.00  0.00           O  
ATOM   2073  CB  ALA A 133       2.898   5.329  -6.896  1.00  0.00           C  
ATOM   2074  H   ALA A 133       3.774   5.081  -4.499  1.00  0.00           H  
ATOM   2075  HA  ALA A 133       1.282   5.853  -5.660  1.00  0.00           H  
ATOM   2076 1HB  ALA A 133       2.305   5.353  -7.810  1.00  0.00           H  
ATOM   2077 2HB  ALA A 133       3.384   6.295  -6.753  1.00  0.00           H  
ATOM   2078 3HB  ALA A 133       3.655   4.552  -6.975  1.00  0.00           H  
ATOM   2079  N   ARG A 134       1.910   2.592  -5.577  1.00  0.00           N  
ATOM   2080  CA  ARG A 134       1.277   1.248  -5.686  1.00  0.00           C  
ATOM   2081  C   ARG A 134       0.152   1.175  -4.652  1.00  0.00           C  
ATOM   2082  O   ARG A 134      -0.963   0.698  -4.959  1.00  0.00           O  
ATOM   2083  CB  ARG A 134       2.277   0.128  -5.439  1.00  0.00           C  
ATOM   2084  CG  ARG A 134       3.346  -0.023  -6.510  1.00  0.00           C  
ATOM   2085  CD  ARG A 134       4.383  -1.010  -6.116  1.00  0.00           C  
ATOM   2086  NE  ARG A 134       5.470  -1.069  -7.081  1.00  0.00           N  
ATOM   2087  CZ  ARG A 134       5.509  -1.902  -8.139  1.00  0.00           C  
ATOM   2088  NH1 ARG A 134       4.517  -2.738  -8.355  1.00  0.00           N  
ATOM   2089  NH2 ARG A 134       6.544  -1.879  -8.960  1.00  0.00           N  
ATOM   2090  H   ARG A 134       2.863   2.662  -5.250  1.00  0.00           H  
ATOM   2091  HA  ARG A 134       0.884   1.131  -6.696  1.00  0.00           H  
ATOM   2092 1HB  ARG A 134       2.784   0.296  -4.490  1.00  0.00           H  
ATOM   2093 2HB  ARG A 134       1.749  -0.822  -5.365  1.00  0.00           H  
ATOM   2094 1HG  ARG A 134       2.885  -0.361  -7.439  1.00  0.00           H  
ATOM   2095 2HG  ARG A 134       3.833   0.939  -6.676  1.00  0.00           H  
ATOM   2096 1HD  ARG A 134       4.801  -0.732  -5.149  1.00  0.00           H  
ATOM   2097 2HD  ARG A 134       3.935  -2.000  -6.047  1.00  0.00           H  
ATOM   2098  HE  ARG A 134       6.251  -0.441  -6.948  1.00  0.00           H  
ATOM   2099 1HH1 ARG A 134       3.726  -2.755  -7.727  1.00  0.00           H  
ATOM   2100 2HH1 ARG A 134       4.546  -3.362  -9.148  1.00  0.00           H  
ATOM   2101 1HH2 ARG A 134       7.306  -1.236  -8.795  1.00  0.00           H  
ATOM   2102 2HH2 ARG A 134       6.573  -2.503  -9.753  1.00  0.00           H  
ATOM   2103  N   TRP A 135       0.414   1.667  -3.450  1.00  0.00           N  
ATOM   2104  CA  TRP A 135      -0.600   1.658  -2.375  1.00  0.00           C  
ATOM   2105  C   TRP A 135      -1.793   2.510  -2.777  1.00  0.00           C  
ATOM   2106  O   TRP A 135      -2.939   2.077  -2.563  1.00  0.00           O  
ATOM   2107  CB  TRP A 135       0.032   2.182  -1.106  1.00  0.00           C  
ATOM   2108  CG  TRP A 135      -0.856   2.495   0.050  1.00  0.00           C  
ATOM   2109  CD1 TRP A 135      -1.449   1.639   0.934  1.00  0.00           C  
ATOM   2110  CD2 TRP A 135      -1.151   3.821   0.496  1.00  0.00           C  
ATOM   2111  NE1 TRP A 135      -2.091   2.355   1.920  1.00  0.00           N  
ATOM   2112  CE2 TRP A 135      -1.898   3.693   1.684  1.00  0.00           C  
ATOM   2113  CE3 TRP A 135      -0.830   5.089  -0.007  1.00  0.00           C  
ATOM   2114  CZ2 TRP A 135      -2.331   4.816   2.391  1.00  0.00           C  
ATOM   2115  CZ3 TRP A 135      -1.207   6.195   0.710  1.00  0.00           C  
ATOM   2116  CH2 TRP A 135      -1.989   6.049   1.862  1.00  0.00           C  
ATOM   2117  H   TRP A 135       1.328   2.055  -3.261  1.00  0.00           H  
ATOM   2118  HA  TRP A 135      -0.929   0.631  -2.218  1.00  0.00           H  
ATOM   2119 1HB  TRP A 135       0.757   1.458  -0.734  1.00  0.00           H  
ATOM   2120 2HB  TRP A 135       0.571   3.104  -1.322  1.00  0.00           H  
ATOM   2121  HD1 TRP A 135      -1.417   0.553   0.865  1.00  0.00           H  
ATOM   2122  HE1 TRP A 135      -2.617   1.961   2.686  1.00  0.00           H  
ATOM   2123  HE3 TRP A 135      -0.289   5.192  -0.947  1.00  0.00           H  
ATOM   2124  HZ2 TRP A 135      -2.908   4.733   3.314  1.00  0.00           H  
ATOM   2125  HZ3 TRP A 135      -0.893   7.183   0.373  1.00  0.00           H  
ATOM   2126  HH2 TRP A 135      -2.337   6.958   2.353  1.00  0.00           H  
ATOM   2127  N   LEU A 136      -1.564   3.677  -3.375  1.00  0.00           N  
ATOM   2128  CA  LEU A 136      -2.666   4.586  -3.772  1.00  0.00           C  
ATOM   2129  C   LEU A 136      -3.637   3.837  -4.700  1.00  0.00           C  
ATOM   2130  O   LEU A 136      -4.861   4.112  -4.531  1.00  0.00           O  
ATOM   2131  CB  LEU A 136      -2.119   5.832  -4.480  1.00  0.00           C  
ATOM   2132  CG  LEU A 136      -1.364   6.826  -3.588  1.00  0.00           C  
ATOM   2133  CD1 LEU A 136      -0.739   7.912  -4.453  1.00  0.00           C  
ATOM   2134  CD2 LEU A 136      -2.323   7.423  -2.568  1.00  0.00           C  
ATOM   2135  H   LEU A 136      -0.609   3.948  -3.565  1.00  0.00           H  
ATOM   2136  HA  LEU A 136      -3.193   4.904  -2.872  1.00  0.00           H  
ATOM   2137 1HB  LEU A 136      -1.440   5.513  -5.268  1.00  0.00           H  
ATOM   2138 2HB  LEU A 136      -2.952   6.365  -4.939  1.00  0.00           H  
ATOM   2139  HG  LEU A 136      -0.558   6.309  -3.068  1.00  0.00           H  
ATOM   2140 1HD1 LEU A 136      -0.203   8.619  -3.819  1.00  0.00           H  
ATOM   2141 2HD1 LEU A 136      -0.044   7.459  -5.160  1.00  0.00           H  
ATOM   2142 3HD1 LEU A 136      -1.522   8.437  -4.999  1.00  0.00           H  
ATOM   2143 1HD2 LEU A 136      -1.786   8.130  -1.934  1.00  0.00           H  
ATOM   2144 2HD2 LEU A 136      -3.129   7.942  -3.088  1.00  0.00           H  
ATOM   2145 3HD2 LEU A 136      -2.741   6.627  -1.952  1.00  0.00           H  
ATOM   2146  N   SER A 137      -3.107   2.994  -5.602  1.00  0.00           N  
ATOM   2147  CA  SER A 137      -3.895   2.288  -6.667  1.00  0.00           C  
ATOM   2148  C   SER A 137      -4.856   1.306  -6.004  1.00  0.00           C  
ATOM   2149  O   SER A 137      -5.752   0.783  -6.735  1.00  0.00           O  
ATOM   2150  CB  SER A 137      -2.984   1.547  -7.627  1.00  0.00           C  
ATOM   2151  OG  SER A 137      -2.495   0.369  -7.046  1.00  0.00           O  
ATOM   2152  H   SER A 137      -2.112   2.840  -5.542  1.00  0.00           H  
ATOM   2153  HA  SER A 137      -4.455   3.032  -7.235  1.00  0.00           H  
ATOM   2154 1HB  SER A 137      -3.532   1.307  -8.537  1.00  0.00           H  
ATOM   2155 2HB  SER A 137      -2.150   2.190  -7.907  1.00  0.00           H  
ATOM   2156  HG  SER A 137      -1.940   0.645  -6.314  1.00  0.00           H  
ATOM   2157  N   THR A 138      -4.666   1.003  -4.712  1.00  0.00           N  
ATOM   2158  CA  THR A 138      -5.490   0.002  -3.988  1.00  0.00           C  
ATOM   2159  C   THR A 138      -6.406   0.693  -2.983  1.00  0.00           C  
ATOM   2160  O   THR A 138      -7.012  -0.064  -2.168  1.00  0.00           O  
ATOM   2161  CB  THR A 138      -4.616  -1.034  -3.257  1.00  0.00           C  
ATOM   2162  OG1 THR A 138      -3.820  -0.375  -2.263  1.00  0.00           O  
ATOM   2163  CG2 THR A 138      -3.702  -1.750  -4.240  1.00  0.00           C  
ATOM   2164  H   THR A 138      -3.927   1.481  -4.217  1.00  0.00           H  
ATOM   2165  HA  THR A 138      -6.107  -0.529  -4.714  1.00  0.00           H  
ATOM   2166  HB  THR A 138      -5.255  -1.766  -2.764  1.00  0.00           H  
ATOM   2167  HG1 THR A 138      -3.785   0.566  -2.453  1.00  0.00           H  
ATOM   2168 1HG2 THR A 138      -3.092  -2.478  -3.705  1.00  0.00           H  
ATOM   2169 2HG2 THR A 138      -4.305  -2.261  -4.990  1.00  0.00           H  
ATOM   2170 3HG2 THR A 138      -3.054  -1.024  -4.728  1.00  0.00           H  
ATOM   2171  N   LEU A 139      -6.470   2.037  -2.946  1.00  0.00           N  
ATOM   2172  CA  LEU A 139      -7.338   2.766  -1.997  1.00  0.00           C  
ATOM   2173  C   LEU A 139      -8.675   3.006  -2.717  1.00  0.00           C  
ATOM   2174  O   LEU A 139      -8.721   2.996  -3.950  1.00  0.00           O  
ATOM   2175  CB  LEU A 139      -6.708   4.096  -1.564  1.00  0.00           C  
ATOM   2176  CG  LEU A 139      -5.342   3.991  -0.875  1.00  0.00           C  
ATOM   2177  CD1 LEU A 139      -4.841   5.386  -0.524  1.00  0.00           C  
ATOM   2178  CD2 LEU A 139      -5.466   3.125   0.370  1.00  0.00           C  
ATOM   2179  H   LEU A 139      -5.900   2.562  -3.593  1.00  0.00           H  
ATOM   2180  HA  LEU A 139      -7.474   2.150  -1.109  1.00  0.00           H  
ATOM   2181 1HB  LEU A 139      -6.588   4.726  -2.444  1.00  0.00           H  
ATOM   2182 2HB  LEU A 139      -7.389   4.595  -0.875  1.00  0.00           H  
ATOM   2183  HG  LEU A 139      -4.622   3.541  -1.560  1.00  0.00           H  
ATOM   2184 1HD1 LEU A 139      -3.870   5.311  -0.034  1.00  0.00           H  
ATOM   2185 2HD1 LEU A 139      -4.743   5.977  -1.434  1.00  0.00           H  
ATOM   2186 3HD1 LEU A 139      -5.550   5.868   0.148  1.00  0.00           H  
ATOM   2187 1HD2 LEU A 139      -4.494   3.050   0.859  1.00  0.00           H  
ATOM   2188 2HD2 LEU A 139      -6.184   3.575   1.056  1.00  0.00           H  
ATOM   2189 3HD2 LEU A 139      -5.808   2.129   0.088  1.00  0.00           H  
ATOM   2190  N   GLU A 140      -9.721   3.196  -1.953  1.00  0.00           N  
ATOM   2191  CA  GLU A 140     -11.042   3.535  -2.535  1.00  0.00           C  
ATOM   2192  C   GLU A 140     -11.045   5.022  -2.908  1.00  0.00           C  
ATOM   2193  O   GLU A 140     -11.751   5.824  -2.296  1.00  0.00           O  
ATOM   2194  CB  GLU A 140     -12.177   3.231  -1.554  1.00  0.00           C  
ATOM   2195  CG  GLU A 140     -12.318   1.760  -1.191  1.00  0.00           C  
ATOM   2196  CD  GLU A 140     -13.445   1.499  -0.231  1.00  0.00           C  
ATOM   2197  OE1 GLU A 140     -14.028   2.445   0.242  1.00  0.00           O  
ATOM   2198  OE2 GLU A 140     -13.724   0.353   0.030  1.00  0.00           O  
ATOM   2199  H   GLU A 140      -9.631   3.111  -0.951  1.00  0.00           H  
ATOM   2200  HA  GLU A 140     -11.193   2.928  -3.428  1.00  0.00           H  
ATOM   2201 1HB  GLU A 140     -12.019   3.790  -0.631  1.00  0.00           H  
ATOM   2202 2HB  GLU A 140     -13.124   3.563  -1.979  1.00  0.00           H  
ATOM   2203 1HG  GLU A 140     -12.492   1.187  -2.102  1.00  0.00           H  
ATOM   2204 2HG  GLU A 140     -11.384   1.414  -0.750  1.00  0.00           H  
ATOM   2205  N   ILE A 141     -10.252   5.376  -3.913  1.00  0.00           N  
ATOM   2206  CA  ILE A 141     -10.090   6.771  -4.306  1.00  0.00           C  
ATOM   2207  C   ILE A 141     -10.281   6.945  -5.807  1.00  0.00           C  
ATOM   2208  O   ILE A 141     -10.372   5.967  -6.549  1.00  0.00           O  
ATOM   2209  CB  ILE A 141      -8.702   7.298  -3.899  1.00  0.00           C  
ATOM   2210  CG1 ILE A 141      -7.602   6.529  -4.635  1.00  0.00           C  
ATOM   2211  CG2 ILE A 141      -8.514   7.194  -2.394  1.00  0.00           C  
ATOM   2212  CD1 ILE A 141      -6.214   7.083  -4.409  1.00  0.00           C  
ATOM   2213  H   ILE A 141      -9.749   4.661  -4.418  1.00  0.00           H  
ATOM   2214  HA  ILE A 141     -10.842   7.366  -3.787  1.00  0.00           H  
ATOM   2215  HB  ILE A 141      -8.609   8.342  -4.196  1.00  0.00           H  
ATOM   2216 1HG1 ILE A 141      -7.610   5.487  -4.315  1.00  0.00           H  
ATOM   2217 2HG1 ILE A 141      -7.803   6.542  -5.707  1.00  0.00           H  
ATOM   2218 1HG2 ILE A 141      -7.528   7.570  -2.124  1.00  0.00           H  
ATOM   2219 2HG2 ILE A 141      -9.278   7.784  -1.890  1.00  0.00           H  
ATOM   2220 3HG2 ILE A 141      -8.600   6.151  -2.088  1.00  0.00           H  
ATOM   2221 1HD1 ILE A 141      -5.489   6.486  -4.962  1.00  0.00           H  
ATOM   2222 2HD1 ILE A 141      -6.173   8.116  -4.756  1.00  0.00           H  
ATOM   2223 3HD1 ILE A 141      -5.977   7.047  -3.347  1.00  0.00           H  
ATOM   2224  N   LYS A 142     -10.340   8.197  -6.249  1.00  0.00           N  
ATOM   2225  CA  LYS A 142     -10.384   8.505  -7.674  1.00  0.00           C  
ATOM   2226  C   LYS A 142      -8.982   8.693  -8.240  1.00  0.00           C  
ATOM   2227  O   LYS A 142      -8.071   9.127  -7.535  1.00  0.00           O  
ATOM   2228  CB  LYS A 142     -11.225   9.758  -7.925  1.00  0.00           C  
ATOM   2229  CG  LYS A 142     -12.700   9.606  -7.577  1.00  0.00           C  
ATOM   2230  CD  LYS A 142     -13.476  10.875  -7.894  1.00  0.00           C  
ATOM   2231  CE  LYS A 142     -14.949  10.726  -7.544  1.00  0.00           C  
ATOM   2232  NZ  LYS A 142     -15.719  11.966  -7.836  1.00  0.00           N  
ATOM   2233  H   LYS A 142     -10.356   8.954  -5.581  1.00  0.00           H  
ATOM   2234  HA  LYS A 142     -10.863   7.674  -8.193  1.00  0.00           H  
ATOM   2235 1HB  LYS A 142     -10.827  10.587  -7.340  1.00  0.00           H  
ATOM   2236 2HB  LYS A 142     -11.157  10.037  -8.977  1.00  0.00           H  
ATOM   2237 1HG  LYS A 142     -13.125   8.778  -8.146  1.00  0.00           H  
ATOM   2238 2HG  LYS A 142     -12.802   9.384  -6.515  1.00  0.00           H  
ATOM   2239 1HD  LYS A 142     -13.059  11.708  -7.327  1.00  0.00           H  
ATOM   2240 2HD  LYS A 142     -13.386  11.100  -8.957  1.00  0.00           H  
ATOM   2241 1HE  LYS A 142     -15.377   9.904  -8.116  1.00  0.00           H  
ATOM   2242 2HE  LYS A 142     -15.050  10.492  -6.484  1.00  0.00           H  
ATOM   2243 1HZ  LYS A 142     -16.689  11.826  -7.590  1.00  0.00           H  
ATOM   2244 2HZ  LYS A 142     -15.342  12.732  -7.295  1.00  0.00           H  
ATOM   2245 3HZ  LYS A 142     -15.649  12.182  -8.820  1.00  0.00           H  
ATOM   2246  N   SER A 143      -8.816   8.363  -9.516  1.00  0.00           N  
ATOM   2247  CA  SER A 143      -7.527   8.503 -10.182  1.00  0.00           C  
ATOM   2248  C   SER A 143      -7.701   8.742 -11.676  1.00  0.00           C  
ATOM   2249  O   SER A 143      -8.756   8.455 -12.242  1.00  0.00           O  
ATOM   2250  CB  SER A 143      -6.685   7.262  -9.955  1.00  0.00           C  
ATOM   2251  OG  SER A 143      -7.290   6.134 -10.525  1.00  0.00           O  
ATOM   2252  H   SER A 143      -9.604   8.007 -10.039  1.00  0.00           H  
ATOM   2253  HA  SER A 143      -7.004   9.357  -9.749  1.00  0.00           H  
ATOM   2254 1HB  SER A 143      -5.697   7.408 -10.390  1.00  0.00           H  
ATOM   2255 2HB  SER A 143      -6.552   7.104  -8.885  1.00  0.00           H  
ATOM   2256  HG  SER A 143      -6.751   5.901 -11.285  1.00  0.00           H  
ATOM   2257  N   LYS A 144      -6.660   9.271 -12.311  1.00  0.00           N  
ATOM   2258  CA  LYS A 144      -6.670   9.484 -13.753  1.00  0.00           C  
ATOM   2259  C   LYS A 144      -6.527   8.167 -14.505  1.00  0.00           C  
ATOM   2260  O   LYS A 144      -7.105   7.988 -15.577  1.00  0.00           O  
ATOM   2261  CB  LYS A 144      -5.552  10.446 -14.160  1.00  0.00           C  
ATOM   2262  CG  LYS A 144      -5.611  10.900 -15.612  1.00  0.00           C  
ATOM   2263  CD  LYS A 144      -6.827  11.777 -15.869  1.00  0.00           C  
ATOM   2264  CE  LYS A 144      -6.815  12.341 -17.282  1.00  0.00           C  
ATOM   2265  NZ  LYS A 144      -8.007  13.191 -17.552  1.00  0.00           N  
ATOM   2266  H   LYS A 144      -5.841   9.532 -11.780  1.00  0.00           H  
ATOM   2267  HA  LYS A 144      -7.620   9.943 -14.029  1.00  0.00           H  
ATOM   2268 1HB  LYS A 144      -5.590  11.335 -13.530  1.00  0.00           H  
ATOM   2269 2HB  LYS A 144      -4.585   9.971 -13.996  1.00  0.00           H  
ATOM   2270 1HG  LYS A 144      -4.709  11.464 -15.854  1.00  0.00           H  
ATOM   2271 2HG  LYS A 144      -5.658  10.028 -16.264  1.00  0.00           H  
ATOM   2272 1HD  LYS A 144      -7.736  11.189 -15.729  1.00  0.00           H  
ATOM   2273 2HD  LYS A 144      -6.836  12.603 -15.158  1.00  0.00           H  
ATOM   2274 1HE  LYS A 144      -5.917  12.940 -17.427  1.00  0.00           H  
ATOM   2275 2HE  LYS A 144      -6.799  11.522 -18.001  1.00  0.00           H  
ATOM   2276 1HZ  LYS A 144      -7.962  13.544 -18.497  1.00  0.00           H  
ATOM   2277 2HZ  LYS A 144      -8.847  12.640 -17.439  1.00  0.00           H  
ATOM   2278 3HZ  LYS A 144      -8.023  13.965 -16.904  1.00  0.00           H  
ATOM   2279  N   TYR A 145      -5.753   7.248 -13.938  1.00  0.00           N  
ATOM   2280  CA  TYR A 145      -5.477   5.972 -14.586  1.00  0.00           C  
ATOM   2281  C   TYR A 145      -6.008   4.808 -13.760  1.00  0.00           C  
ATOM   2282  O   TYR A 145      -6.156   4.915 -12.542  1.00  0.00           O  
ATOM   2283  CB  TYR A 145      -3.975   5.808 -14.830  1.00  0.00           C  
ATOM   2284  CG  TYR A 145      -3.414   6.771 -15.853  1.00  0.00           C  
ATOM   2285  CD1 TYR A 145      -2.976   8.026 -15.458  1.00  0.00           C  
ATOM   2286  CD2 TYR A 145      -3.338   6.398 -17.187  1.00  0.00           C  
ATOM   2287  CE1 TYR A 145      -2.464   8.905 -16.393  1.00  0.00           C  
ATOM   2288  CE2 TYR A 145      -2.826   7.276 -18.122  1.00  0.00           C  
ATOM   2289  CZ  TYR A 145      -2.390   8.525 -17.729  1.00  0.00           C  
ATOM   2290  OH  TYR A 145      -1.880   9.400 -18.660  1.00  0.00           O  
ATOM   2291  H   TYR A 145      -5.345   7.439 -13.034  1.00  0.00           H  
ATOM   2292  HA  TYR A 145      -5.971   5.964 -15.559  1.00  0.00           H  
ATOM   2293 1HB  TYR A 145      -3.436   5.956 -13.893  1.00  0.00           H  
ATOM   2294 2HB  TYR A 145      -3.770   4.793 -15.169  1.00  0.00           H  
ATOM   2295  HD1 TYR A 145      -3.036   8.319 -14.410  1.00  0.00           H  
ATOM   2296  HD2 TYR A 145      -3.684   5.411 -17.498  1.00  0.00           H  
ATOM   2297  HE1 TYR A 145      -2.120   9.891 -16.083  1.00  0.00           H  
ATOM   2298  HE2 TYR A 145      -2.767   6.983 -19.170  1.00  0.00           H  
ATOM   2299  HH  TYR A 145      -1.606  10.209 -18.221  1.00  0.00           H  
ATOM   2300  N   ASP A 146      -6.294   3.696 -14.428  1.00  0.00           N  
ATOM   2301  CA  ASP A 146      -6.753   2.490 -13.749  1.00  0.00           C  
ATOM   2302  C   ASP A 146      -5.617   1.822 -12.986  1.00  0.00           C  
ATOM   2303  O   ASP A 146      -4.445   2.138 -13.195  1.00  0.00           O  
ATOM   2304  CB  ASP A 146      -7.351   1.503 -14.754  1.00  0.00           C  
ATOM   2305  CG  ASP A 146      -8.293   0.496 -14.106  1.00  0.00           C  
ATOM   2306  OD1 ASP A 146      -8.378   0.481 -12.901  1.00  0.00           O  
ATOM   2307  OD2 ASP A 146      -8.918  -0.248 -14.823  1.00  0.00           O  
ATOM   2308  H   ASP A 146      -6.191   3.686 -15.433  1.00  0.00           H  
ATOM   2309  HA  ASP A 146      -7.534   2.768 -13.040  1.00  0.00           H  
ATOM   2310 1HB  ASP A 146      -7.900   2.051 -15.520  1.00  0.00           H  
ATOM   2311 2HB  ASP A 146      -6.548   0.959 -15.252  1.00  0.00           H  
ATOM   2312  N   ARG A 147      -5.969   0.896 -12.101  1.00  0.00           N  
ATOM   2313  CA  ARG A 147      -4.985   0.226 -11.259  1.00  0.00           C  
ATOM   2314  C   ARG A 147      -3.840  -0.336 -12.092  1.00  0.00           C  
ATOM   2315  O   ARG A 147      -2.670  -0.067 -11.817  1.00  0.00           O  
ATOM   2316  CB  ARG A 147      -5.634  -0.901 -10.470  1.00  0.00           C  
ATOM   2317  CG  ARG A 147      -4.698  -1.648  -9.533  1.00  0.00           C  
ATOM   2318  CD  ARG A 147      -5.233  -2.985  -9.171  1.00  0.00           C  
ATOM   2319  NE  ARG A 147      -5.257  -3.887 -10.312  1.00  0.00           N  
ATOM   2320  CZ  ARG A 147      -5.915  -5.062 -10.345  1.00  0.00           C  
ATOM   2321  NH1 ARG A 147      -6.597  -5.463  -9.295  1.00  0.00           N  
ATOM   2322  NH2 ARG A 147      -5.874  -5.812 -11.433  1.00  0.00           N  
ATOM   2323  H   ARG A 147      -6.945   0.649 -12.008  1.00  0.00           H  
ATOM   2324  HA  ARG A 147      -4.581   0.953 -10.554  1.00  0.00           H  
ATOM   2325 1HB  ARG A 147      -6.450  -0.502  -9.870  1.00  0.00           H  
ATOM   2326 2HB  ARG A 147      -6.061  -1.630 -11.159  1.00  0.00           H  
ATOM   2327 1HG  ARG A 147      -3.731  -1.786 -10.018  1.00  0.00           H  
ATOM   2328 2HG  ARG A 147      -4.565  -1.072  -8.616  1.00  0.00           H  
ATOM   2329 1HD  ARG A 147      -4.609  -3.431  -8.398  1.00  0.00           H  
ATOM   2330 2HD  ARG A 147      -6.252  -2.880  -8.799  1.00  0.00           H  
ATOM   2331  HE  ARG A 147      -4.743  -3.612 -11.139  1.00  0.00           H  
ATOM   2332 1HH1 ARG A 147      -6.628  -4.890  -8.464  1.00  0.00           H  
ATOM   2333 2HH1 ARG A 147      -7.089  -6.344  -9.320  1.00  0.00           H  
ATOM   2334 1HH2 ARG A 147      -5.349  -5.503 -12.240  1.00  0.00           H  
ATOM   2335 2HH2 ARG A 147      -6.367  -6.692 -11.457  1.00  0.00           H  
ATOM   2336  N   ASP A 148      -4.183  -1.117 -13.110  1.00  0.00           N  
ATOM   2337  CA  ASP A 148      -3.182  -1.753 -13.959  1.00  0.00           C  
ATOM   2338  C   ASP A 148      -2.337  -0.716 -14.687  1.00  0.00           C  
ATOM   2339  O   ASP A 148      -1.126  -0.881 -14.836  1.00  0.00           O  
ATOM   2340  CB  ASP A 148      -3.852  -2.680 -14.976  1.00  0.00           C  
ATOM   2341  CG  ASP A 148      -4.483  -3.908 -14.333  1.00  0.00           C  
ATOM   2342  OD1 ASP A 148      -4.218  -4.153 -13.180  1.00  0.00           O  
ATOM   2343  OD2 ASP A 148      -5.224  -4.589 -15.001  1.00  0.00           O  
ATOM   2344  H   ASP A 148      -5.162  -1.274 -13.302  1.00  0.00           H  
ATOM   2345  HA  ASP A 148      -2.528  -2.357 -13.329  1.00  0.00           H  
ATOM   2346 1HB  ASP A 148      -4.626  -2.131 -15.514  1.00  0.00           H  
ATOM   2347 2HB  ASP A 148      -3.115  -3.009 -15.709  1.00  0.00           H  
ATOM   2348  N   GLN A 149      -2.983   0.354 -15.140  1.00  0.00           N  
ATOM   2349  CA  GLN A 149      -2.290   1.426 -15.844  1.00  0.00           C  
ATOM   2350  C   GLN A 149      -1.313   2.147 -14.925  1.00  0.00           C  
ATOM   2351  O   GLN A 149      -0.208   2.504 -15.335  1.00  0.00           O  
ATOM   2352  CB  GLN A 149      -3.296   2.423 -16.424  1.00  0.00           C  
ATOM   2353  CG  GLN A 149      -4.121   1.877 -17.577  1.00  0.00           C  
ATOM   2354  CD  GLN A 149      -5.172   2.861 -18.054  1.00  0.00           C  
ATOM   2355  OE1 GLN A 149      -5.904   3.447 -17.252  1.00  0.00           O  
ATOM   2356  NE2 GLN A 149      -5.253   3.048 -19.367  1.00  0.00           N  
ATOM   2357  H   GLN A 149      -3.980   0.426 -14.992  1.00  0.00           H  
ATOM   2358  HA  GLN A 149      -1.733   0.990 -16.675  1.00  0.00           H  
ATOM   2359 1HB  GLN A 149      -3.983   2.744 -15.641  1.00  0.00           H  
ATOM   2360 2HB  GLN A 149      -2.768   3.308 -16.779  1.00  0.00           H  
ATOM   2361 1HG  GLN A 149      -3.457   1.654 -18.412  1.00  0.00           H  
ATOM   2362 2HG  GLN A 149      -4.627   0.968 -17.250  1.00  0.00           H  
ATOM   2363 1HE2 GLN A 149      -5.928   3.686 -19.741  1.00  0.00           H  
ATOM   2364 2HE2 GLN A 149      -4.640   2.552 -19.982  1.00  0.00           H  
ATOM   2365  N   ILE A 150      -1.726   2.359 -13.680  1.00  0.00           N  
ATOM   2366  CA  ILE A 150      -0.868   2.992 -12.686  1.00  0.00           C  
ATOM   2367  C   ILE A 150       0.399   2.179 -12.455  1.00  0.00           C  
ATOM   2368  O   ILE A 150       1.500   2.728 -12.404  1.00  0.00           O  
ATOM   2369  CB  ILE A 150      -1.614   3.171 -11.351  1.00  0.00           C  
ATOM   2370  CG1 ILE A 150      -2.734   4.204 -11.499  1.00  0.00           C  
ATOM   2371  CG2 ILE A 150      -0.647   3.583 -10.252  1.00  0.00           C  
ATOM   2372  CD1 ILE A 150      -3.715   4.210 -10.350  1.00  0.00           C  
ATOM   2373  H   ILE A 150      -2.659   2.075 -13.416  1.00  0.00           H  
ATOM   2374  HA  ILE A 150      -0.588   3.981 -13.049  1.00  0.00           H  
ATOM   2375  HB  ILE A 150      -2.088   2.231 -11.070  1.00  0.00           H  
ATOM   2376 1HG1 ILE A 150      -2.300   5.200 -11.583  1.00  0.00           H  
ATOM   2377 2HG1 ILE A 150      -3.287   4.011 -12.418  1.00  0.00           H  
ATOM   2378 1HG2 ILE A 150      -1.191   3.706  -9.316  1.00  0.00           H  
ATOM   2379 2HG2 ILE A 150       0.115   2.814 -10.131  1.00  0.00           H  
ATOM   2380 3HG2 ILE A 150      -0.171   4.526 -10.521  1.00  0.00           H  
ATOM   2381 1HD1 ILE A 150      -4.479   4.968 -10.527  1.00  0.00           H  
ATOM   2382 2HD1 ILE A 150      -4.188   3.231 -10.270  1.00  0.00           H  
ATOM   2383 3HD1 ILE A 150      -3.189   4.436  -9.423  1.00  0.00           H  
ATOM   2384  N   LEU A 151       0.238   0.867 -12.316  1.00  0.00           N  
ATOM   2385  CA  LEU A 151       1.368  -0.023 -12.078  1.00  0.00           C  
ATOM   2386  C   LEU A 151       2.344   0.001 -13.247  1.00  0.00           C  
ATOM   2387  O   LEU A 151       3.559  -0.038 -13.055  1.00  0.00           O  
ATOM   2388  CB  LEU A 151       0.874  -1.456 -11.845  1.00  0.00           C  
ATOM   2389  CG  LEU A 151       0.074  -1.682 -10.555  1.00  0.00           C  
ATOM   2390  CD1 LEU A 151      -0.477  -3.102 -10.542  1.00  0.00           C  
ATOM   2391  CD2 LEU A 151       0.969  -1.432  -9.351  1.00  0.00           C  
ATOM   2392  H   LEU A 151      -0.691   0.477 -12.376  1.00  0.00           H  
ATOM   2393  HA  LEU A 151       1.890   0.313 -11.180  1.00  0.00           H  
ATOM   2394 1HB  LEU A 151       0.241  -1.746 -12.682  1.00  0.00           H  
ATOM   2395 2HB  LEU A 151       1.737  -2.121 -11.820  1.00  0.00           H  
ATOM   2396  HG  LEU A 151      -0.773  -0.996 -10.527  1.00  0.00           H  
ATOM   2397 1HD1 LEU A 151      -1.045  -3.263  -9.626  1.00  0.00           H  
ATOM   2398 2HD1 LEU A 151      -1.129  -3.248 -11.403  1.00  0.00           H  
ATOM   2399 3HD1 LEU A 151       0.348  -3.812 -10.586  1.00  0.00           H  
ATOM   2400 1HD2 LEU A 151       0.400  -1.592  -8.435  1.00  0.00           H  
ATOM   2401 2HD2 LEU A 151       1.816  -2.118  -9.378  1.00  0.00           H  
ATOM   2402 3HD2 LEU A 151       1.334  -0.405  -9.377  1.00  0.00           H  
ATOM   2403  N   LYS A 152       1.804   0.065 -14.460  1.00  0.00           N  
ATOM   2404  CA  LYS A 152       2.627   0.151 -15.661  1.00  0.00           C  
ATOM   2405  C   LYS A 152       3.427   1.447 -15.689  1.00  0.00           C  
ATOM   2406  O   LYS A 152       4.606   1.452 -16.042  1.00  0.00           O  
ATOM   2407  CB  LYS A 152       1.758   0.041 -16.914  1.00  0.00           C  
ATOM   2408  CG  LYS A 152       1.198  -1.352 -17.172  1.00  0.00           C  
ATOM   2409  CD  LYS A 152       0.306  -1.369 -18.405  1.00  0.00           C  
ATOM   2410  CE  LYS A 152      -0.273  -2.755 -18.649  1.00  0.00           C  
ATOM   2411  NZ  LYS A 152      -1.170  -2.781 -19.837  1.00  0.00           N  
ATOM   2412  H   LYS A 152       0.799   0.055 -14.552  1.00  0.00           H  
ATOM   2413  HA  LYS A 152       3.322  -0.690 -15.664  1.00  0.00           H  
ATOM   2414 1HB  LYS A 152       0.916   0.730 -16.835  1.00  0.00           H  
ATOM   2415 2HB  LYS A 152       2.340   0.335 -17.788  1.00  0.00           H  
ATOM   2416 1HG  LYS A 152       2.020  -2.053 -17.319  1.00  0.00           H  
ATOM   2417 2HG  LYS A 152       0.617  -1.676 -16.309  1.00  0.00           H  
ATOM   2418 1HD  LYS A 152      -0.512  -0.660 -18.272  1.00  0.00           H  
ATOM   2419 2HD  LYS A 152       0.886  -1.069 -19.277  1.00  0.00           H  
ATOM   2420 1HE  LYS A 152       0.537  -3.465 -18.805  1.00  0.00           H  
ATOM   2421 2HE  LYS A 152      -0.841  -3.071 -17.775  1.00  0.00           H  
ATOM   2422 1HZ  LYS A 152      -1.533  -3.715 -19.965  1.00  0.00           H  
ATOM   2423 2HZ  LYS A 152      -1.936  -2.138 -19.695  1.00  0.00           H  
ATOM   2424 3HZ  LYS A 152      -0.649  -2.508 -20.658  1.00  0.00           H  
ATOM   2425  N   ILE A 153       2.778   2.545 -15.316  1.00  0.00           N  
ATOM   2426  CA  ILE A 153       3.448   3.837 -15.228  1.00  0.00           C  
ATOM   2427  C   ILE A 153       4.573   3.805 -14.202  1.00  0.00           C  
ATOM   2428  O   ILE A 153       5.668   4.309 -14.452  1.00  0.00           O  
ATOM   2429  CB  ILE A 153       2.448   4.949 -14.860  1.00  0.00           C  
ATOM   2430  CG1 ILE A 153       1.482   5.203 -16.020  1.00  0.00           C  
ATOM   2431  CG2 ILE A 153       3.186   6.226 -14.489  1.00  0.00           C  
ATOM   2432  CD1 ILE A 153       0.289   6.054 -15.646  1.00  0.00           C  
ATOM   2433  H   ILE A 153       1.796   2.483 -15.088  1.00  0.00           H  
ATOM   2434  HA  ILE A 153       3.871   4.075 -16.204  1.00  0.00           H  
ATOM   2435  HB  ILE A 153       1.845   4.630 -14.011  1.00  0.00           H  
ATOM   2436 1HG1 ILE A 153       2.012   5.697 -16.833  1.00  0.00           H  
ATOM   2437 2HG1 ILE A 153       1.113   4.251 -16.402  1.00  0.00           H  
ATOM   2438 1HG2 ILE A 153       2.465   7.002 -14.232  1.00  0.00           H  
ATOM   2439 2HG2 ILE A 153       3.834   6.036 -13.634  1.00  0.00           H  
ATOM   2440 3HG2 ILE A 153       3.789   6.557 -15.335  1.00  0.00           H  
ATOM   2441 1HD1 ILE A 153      -0.349   6.189 -16.519  1.00  0.00           H  
ATOM   2442 2HD1 ILE A 153      -0.277   5.560 -14.855  1.00  0.00           H  
ATOM   2443 3HD1 ILE A 153       0.632   7.026 -15.294  1.00  0.00           H  
ATOM   2444  N   ILE A 154       4.297   3.210 -13.047  1.00  0.00           N  
ATOM   2445  CA  ILE A 154       5.297   3.082 -11.993  1.00  0.00           C  
ATOM   2446  C   ILE A 154       6.502   2.283 -12.473  1.00  0.00           C  
ATOM   2447  O   ILE A 154       7.648   2.677 -12.253  1.00  0.00           O  
ATOM   2448  CB  ILE A 154       4.697   2.407 -10.746  1.00  0.00           C  
ATOM   2449  CG1 ILE A 154       3.650   3.318 -10.098  1.00  0.00           C  
ATOM   2450  CG2 ILE A 154       5.793   2.059  -9.750  1.00  0.00           C  
ATOM   2451  CD1 ILE A 154       2.783   2.620  -9.075  1.00  0.00           C  
ATOM   2452  H   ILE A 154       3.371   2.838 -12.894  1.00  0.00           H  
ATOM   2453  HA  ILE A 154       5.630   4.080 -11.708  1.00  0.00           H  
ATOM   2454  HB  ILE A 154       4.181   1.494 -11.039  1.00  0.00           H  
ATOM   2455 1HG1 ILE A 154       4.148   4.155  -9.610  1.00  0.00           H  
ATOM   2456 2HG1 ILE A 154       3.000   3.731 -10.870  1.00  0.00           H  
ATOM   2457 1HG2 ILE A 154       5.351   1.584  -8.875  1.00  0.00           H  
ATOM   2458 2HG2 ILE A 154       6.502   1.375 -10.215  1.00  0.00           H  
ATOM   2459 3HG2 ILE A 154       6.312   2.969  -9.447  1.00  0.00           H  
ATOM   2460 1HD1 ILE A 154       2.066   3.330  -8.661  1.00  0.00           H  
ATOM   2461 2HD1 ILE A 154       2.247   1.799  -9.552  1.00  0.00           H  
ATOM   2462 3HD1 ILE A 154       3.409   2.229  -8.275  1.00  0.00           H  
ATOM   2463  N   ALA A 155       6.238   1.158 -13.128  1.00  0.00           N  
ATOM   2464  CA  ALA A 155       7.301   0.301 -13.638  1.00  0.00           C  
ATOM   2465  C   ALA A 155       8.203   1.057 -14.605  1.00  0.00           C  
ATOM   2466  O   ALA A 155       9.425   0.917 -14.567  1.00  0.00           O  
ATOM   2467  CB  ALA A 155       6.711  -0.928 -14.316  1.00  0.00           C  
ATOM   2468  H   ALA A 155       5.275   0.890 -13.277  1.00  0.00           H  
ATOM   2469  HA  ALA A 155       7.902  -0.044 -12.796  1.00  0.00           H  
ATOM   2470 1HB  ALA A 155       7.517  -1.558 -14.692  1.00  0.00           H  
ATOM   2471 2HB  ALA A 155       6.116  -1.490 -13.597  1.00  0.00           H  
ATOM   2472 3HB  ALA A 155       6.078  -0.616 -15.146  1.00  0.00           H  
ATOM   2473  N   GLU A 156       7.593   1.859 -15.471  1.00  0.00           N  
ATOM   2474  CA  GLU A 156       8.343   2.691 -16.405  1.00  0.00           C  
ATOM   2475  C   GLU A 156       9.261   3.657 -15.667  1.00  0.00           C  
ATOM   2476  O   GLU A 156      10.430   3.810 -16.021  1.00  0.00           O  
ATOM   2477  CB  GLU A 156       7.387   3.471 -17.311  1.00  0.00           C  
ATOM   2478  CG  GLU A 156       8.078   4.370 -18.326  1.00  0.00           C  
ATOM   2479  CD  GLU A 156       7.110   5.078 -19.234  1.00  0.00           C  
ATOM   2480  OE1 GLU A 156       5.933   4.832 -19.123  1.00  0.00           O  
ATOM   2481  OE2 GLU A 156       7.549   5.865 -20.039  1.00  0.00           O  
ATOM   2482  H   GLU A 156       6.583   1.894 -15.483  1.00  0.00           H  
ATOM   2483  HA  GLU A 156       8.952   2.041 -17.034  1.00  0.00           H  
ATOM   2484 1HB  GLU A 156       6.754   2.772 -17.858  1.00  0.00           H  
ATOM   2485 2HB  GLU A 156       6.735   4.095 -16.700  1.00  0.00           H  
ATOM   2486 1HG  GLU A 156       8.669   5.114 -17.794  1.00  0.00           H  
ATOM   2487 2HG  GLU A 156       8.757   3.767 -18.927  1.00  0.00           H  
ATOM   2488  N   LEU A 157       8.724   4.307 -14.640  1.00  0.00           N  
ATOM   2489  CA  LEU A 157       9.488   5.277 -13.864  1.00  0.00           C  
ATOM   2490  C   LEU A 157      10.654   4.610 -13.145  1.00  0.00           C  
ATOM   2491  O   LEU A 157      11.740   5.181 -13.042  1.00  0.00           O  
ATOM   2492  CB  LEU A 157       8.579   5.972 -12.843  1.00  0.00           C  
ATOM   2493  CG  LEU A 157       7.509   6.901 -13.429  1.00  0.00           C  
ATOM   2494  CD1 LEU A 157       6.604   7.403 -12.312  1.00  0.00           C  
ATOM   2495  CD2 LEU A 157       8.182   8.060 -14.150  1.00  0.00           C  
ATOM   2496  H   LEU A 157       7.763   4.125 -14.391  1.00  0.00           H  
ATOM   2497  HA  LEU A 157       9.883   6.031 -14.545  1.00  0.00           H  
ATOM   2498 1HB  LEU A 157       8.070   5.210 -12.255  1.00  0.00           H  
ATOM   2499 2HB  LEU A 157       9.201   6.564 -12.171  1.00  0.00           H  
ATOM   2500  HG  LEU A 157       6.891   6.345 -14.134  1.00  0.00           H  
ATOM   2501 1HD1 LEU A 157       5.843   8.063 -12.729  1.00  0.00           H  
ATOM   2502 2HD1 LEU A 157       6.121   6.555 -11.826  1.00  0.00           H  
ATOM   2503 3HD1 LEU A 157       7.198   7.951 -11.581  1.00  0.00           H  
ATOM   2504 1HD2 LEU A 157       7.421   8.720 -14.568  1.00  0.00           H  
ATOM   2505 2HD2 LEU A 157       8.799   8.618 -13.445  1.00  0.00           H  
ATOM   2506 3HD2 LEU A 157       8.808   7.674 -14.954  1.00  0.00           H  
ATOM   2507  N   GLU A 158      10.422   3.400 -12.648  1.00  0.00           N  
ATOM   2508  CA  GLU A 158      11.467   2.633 -11.979  1.00  0.00           C  
ATOM   2509  C   GLU A 158      12.629   2.347 -12.921  1.00  0.00           C  
ATOM   2510  O   GLU A 158      13.793   2.448 -12.535  1.00  0.00           O  
ATOM   2511  CB  GLU A 158      10.900   1.319 -11.438  1.00  0.00           C  
ATOM   2512  CG  GLU A 158       9.985   1.477 -10.233  1.00  0.00           C  
ATOM   2513  CD  GLU A 158       9.317   0.191  -9.832  1.00  0.00           C  
ATOM   2514  OE1 GLU A 158       9.465  -0.778 -10.537  1.00  0.00           O  
ATOM   2515  OE2 GLU A 158       8.659   0.178  -8.818  1.00  0.00           O  
ATOM   2516  H   GLU A 158       9.499   3.001 -12.736  1.00  0.00           H  
ATOM   2517  HA  GLU A 158      11.837   3.216 -11.135  1.00  0.00           H  
ATOM   2518 1HB  GLU A 158      10.335   0.816 -12.223  1.00  0.00           H  
ATOM   2519 2HB  GLU A 158      11.720   0.660 -11.152  1.00  0.00           H  
ATOM   2520 1HG  GLU A 158      10.570   1.847  -9.391  1.00  0.00           H  
ATOM   2521 2HG  GLU A 158       9.223   2.220 -10.463  1.00  0.00           H  
ATOM   2522  N   LYS A 159      12.306   1.990 -14.160  1.00  0.00           N  
ATOM   2523  CA  LYS A 159      13.322   1.672 -15.155  1.00  0.00           C  
ATOM   2524  C   LYS A 159      14.132   2.907 -15.530  1.00  0.00           C  
ATOM   2525  O   LYS A 159      15.349   2.834 -15.703  1.00  0.00           O  
ATOM   2526  CB  LYS A 159      12.678   1.067 -16.404  1.00  0.00           C  
ATOM   2527  CG  LYS A 159      12.120  -0.336 -16.207  1.00  0.00           C  
ATOM   2528  CD  LYS A 159      11.442  -0.843 -17.470  1.00  0.00           C  
ATOM   2529  CE  LYS A 159      10.850  -2.230 -17.263  1.00  0.00           C  
ATOM   2530  NZ  LYS A 159      10.155  -2.726 -18.482  1.00  0.00           N  
ATOM   2531  H   LYS A 159      11.331   1.938 -14.418  1.00  0.00           H  
ATOM   2532  HA  LYS A 159      13.997   0.926 -14.735  1.00  0.00           H  
ATOM   2533 1HB  LYS A 159      11.862   1.708 -16.739  1.00  0.00           H  
ATOM   2534 2HB  LYS A 159      13.413   1.025 -17.208  1.00  0.00           H  
ATOM   2535 1HG  LYS A 159      12.930  -1.016 -15.941  1.00  0.00           H  
ATOM   2536 2HG  LYS A 159      11.395  -0.328 -15.394  1.00  0.00           H  
ATOM   2537 1HD  LYS A 159      10.645  -0.156 -17.757  1.00  0.00           H  
ATOM   2538 2HD  LYS A 159      12.169  -0.887 -18.281  1.00  0.00           H  
ATOM   2539 1HE  LYS A 159      11.643  -2.928 -17.002  1.00  0.00           H  
ATOM   2540 2HE  LYS A 159      10.136  -2.201 -16.440  1.00  0.00           H  
ATOM   2541 1HZ  LYS A 159       9.777  -3.646 -18.304  1.00  0.00           H  
ATOM   2542 2HZ  LYS A 159       9.404  -2.094 -18.723  1.00  0.00           H  
ATOM   2543 3HZ  LYS A 159      10.812  -2.775 -19.248  1.00  0.00           H  
ATOM   2544  N   LYS A 160      13.450   4.041 -15.653  1.00  0.00           N  
ATOM   2545  CA  LYS A 160      14.105   5.294 -16.008  1.00  0.00           C  
ATOM   2546  C   LYS A 160      14.920   5.839 -14.842  1.00  0.00           C  
ATOM   2547  O   LYS A 160      16.015   6.369 -15.032  1.00  0.00           O  
ATOM   2548  CB  LYS A 160      13.073   6.329 -16.457  1.00  0.00           C  
ATOM   2549  CG  LYS A 160      12.426   6.029 -17.803  1.00  0.00           C  
ATOM   2550  CD  LYS A 160      11.413   7.100 -18.180  1.00  0.00           C  
ATOM   2551  CE  LYS A 160      10.764   6.801 -19.524  1.00  0.00           C  
ATOM   2552  NZ  LYS A 160       9.752   7.827 -19.894  1.00  0.00           N  
ATOM   2553  H   LYS A 160      12.452   4.034 -15.497  1.00  0.00           H  
ATOM   2554  HA  LYS A 160      14.776   5.108 -16.847  1.00  0.00           H  
ATOM   2555 1HB  LYS A 160      12.279   6.399 -15.713  1.00  0.00           H  
ATOM   2556 2HB  LYS A 160      13.545   7.309 -16.524  1.00  0.00           H  
ATOM   2557 1HG  LYS A 160      13.196   5.982 -18.574  1.00  0.00           H  
ATOM   2558 2HG  LYS A 160      11.922   5.065 -17.758  1.00  0.00           H  
ATOM   2559 1HD  LYS A 160      10.637   7.153 -17.415  1.00  0.00           H  
ATOM   2560 2HD  LYS A 160      11.910   8.068 -18.236  1.00  0.00           H  
ATOM   2561 1HE  LYS A 160      11.530   6.768 -20.298  1.00  0.00           H  
ATOM   2562 2HE  LYS A 160      10.277   5.827 -19.484  1.00  0.00           H  
ATOM   2563 1HZ  LYS A 160       9.345   7.593 -20.788  1.00  0.00           H  
ATOM   2564 2HZ  LYS A 160       9.026   7.853 -19.191  1.00  0.00           H  
ATOM   2565 3HZ  LYS A 160      10.195   8.732 -19.953  1.00  0.00           H  
ATOM   2566  N   THR A 161      14.380   5.706 -13.636  1.00  0.00           N  
ATOM   2567  CA  THR A 161      15.018   6.255 -12.445  1.00  0.00           C  
ATOM   2568  C   THR A 161      16.241   5.438 -12.050  1.00  0.00           C  
ATOM   2569  O   THR A 161      17.307   5.991 -11.777  1.00  0.00           O  
ATOM   2570  CB  THR A 161      14.032   6.313 -11.264  1.00  0.00           C  
ATOM   2571  OG1 THR A 161      12.902   7.121 -11.621  1.00  0.00           O  
ATOM   2572  CG2 THR A 161      14.705   6.905 -10.036  1.00  0.00           C  
ATOM   2573  H   THR A 161      13.504   5.211 -13.541  1.00  0.00           H  
ATOM   2574  HA  THR A 161      15.334   7.276 -12.662  1.00  0.00           H  
ATOM   2575  HB  THR A 161      13.682   5.308 -11.032  1.00  0.00           H  
ATOM   2576  HG1 THR A 161      12.297   6.604 -12.158  1.00  0.00           H  
ATOM   2577 1HG2 THR A 161      13.993   6.938  -9.211  1.00  0.00           H  
ATOM   2578 2HG2 THR A 161      15.558   6.286  -9.755  1.00  0.00           H  
ATOM   2579 3HG2 THR A 161      15.048   7.914 -10.259  1.00  0.00           H  
ATOM   2580  N   GLY A 162      16.082   4.119 -12.021  1.00  0.00           N  
ATOM   2581  CA  GLY A 162      17.192   3.220 -11.729  1.00  0.00           C  
ATOM   2582  C   GLY A 162      17.568   3.269 -10.254  1.00  0.00           C  
ATOM   2583  O   GLY A 162      18.630   2.789  -9.858  1.00  0.00           O  
ATOM   2584  H   GLY A 162      15.168   3.730 -12.205  1.00  0.00           H  
ATOM   2585 1HA  GLY A 162      16.916   2.201 -12.004  1.00  0.00           H  
ATOM   2586 2HA  GLY A 162      18.052   3.495 -12.337  1.00  0.00           H  
ATOM   2587  N   GLY A 163      16.691   3.853  -9.444  1.00  0.00           N  
ATOM   2588  CA  GLY A 163      16.963   4.035  -8.023  1.00  0.00           C  
ATOM   2589  C   GLY A 163      17.717   5.334  -7.770  1.00  0.00           C  
ATOM   2590  O   GLY A 163      18.073   5.645  -6.633  1.00  0.00           O  
ATOM   2591  H   GLY A 163      15.813   4.178  -9.822  1.00  0.00           H  
ATOM   2592 1HA  GLY A 163      16.024   4.042  -7.470  1.00  0.00           H  
ATOM   2593 2HA  GLY A 163      17.548   3.193  -7.654  1.00  0.00           H  
ATOM   2594  N   SER A 164      17.959   6.090  -8.835  1.00  0.00           N  
ATOM   2595  CA  SER A 164      18.690   7.347  -8.733  1.00  0.00           C  
ATOM   2596  C   SER A 164      17.963   8.336  -7.832  1.00  0.00           C  
ATOM   2597  O   SER A 164      16.733   8.354  -7.778  1.00  0.00           O  
ATOM   2598  CB  SER A 164      18.884   7.952 -10.110  1.00  0.00           C  
ATOM   2599  OG  SER A 164      19.626   7.096 -10.935  1.00  0.00           O  
ATOM   2600  H   SER A 164      17.627   5.786  -9.739  1.00  0.00           H  
ATOM   2601  HA  SER A 164      19.673   7.142  -8.306  1.00  0.00           H  
ATOM   2602 1HB  SER A 164      17.912   8.144 -10.563  1.00  0.00           H  
ATOM   2603 2HB  SER A 164      19.397   8.908 -10.018  1.00  0.00           H  
ATOM   2604  HG  SER A 164      18.984   6.598 -11.446  1.00  0.00           H  
ATOM   2605  N   ILE A 165      18.730   9.159  -7.124  1.00  0.00           N  
ATOM   2606  CA  ILE A 165      18.160  10.219  -6.300  1.00  0.00           C  
ATOM   2607  C   ILE A 165      18.487  11.594  -6.868  1.00  0.00           C  
ATOM   2608  O   ILE A 165      19.654  11.968  -6.983  1.00  0.00           O  
ATOM   2609  CB  ILE A 165      18.675  10.125  -4.852  1.00  0.00           C  
ATOM   2610  CG1 ILE A 165      18.327   8.762  -4.249  1.00  0.00           C  
ATOM   2611  CG2 ILE A 165      18.094  11.248  -4.008  1.00  0.00           C  
ATOM   2612  CD1 ILE A 165      18.939   8.522  -2.888  1.00  0.00           C  
ATOM   2613  H   ILE A 165      19.733   9.048  -7.159  1.00  0.00           H  
ATOM   2614  HA  ILE A 165      17.077  10.097  -6.280  1.00  0.00           H  
ATOM   2615  HB  ILE A 165      19.762  10.204  -4.847  1.00  0.00           H  
ATOM   2616 1HG1 ILE A 165      17.246   8.669  -4.159  1.00  0.00           H  
ATOM   2617 2HG1 ILE A 165      18.667   7.970  -4.918  1.00  0.00           H  
ATOM   2618 1HG2 ILE A 165      18.467  11.167  -2.987  1.00  0.00           H  
ATOM   2619 2HG2 ILE A 165      18.390  12.209  -4.426  1.00  0.00           H  
ATOM   2620 3HG2 ILE A 165      17.006  11.174  -4.003  1.00  0.00           H  
ATOM   2621 1HD1 ILE A 165      18.648   7.536  -2.526  1.00  0.00           H  
ATOM   2622 2HD1 ILE A 165      20.026   8.575  -2.962  1.00  0.00           H  
ATOM   2623 3HD1 ILE A 165      18.585   9.282  -2.192  1.00  0.00           H  
ATOM   2624  N   GLY A 166      17.449  12.344  -7.223  1.00  0.00           N  
ATOM   2625  CA  GLY A 166      17.626  13.658  -7.848  1.00  0.00           C  
ATOM   2626  C   GLY A 166      17.844  14.771  -6.834  1.00  0.00           C  
ATOM   2627  O   GLY A 166      17.449  14.594  -5.683  1.00  0.00           O  
ATOM   2628  H   GLY A 166      16.514  12.000  -7.057  1.00  0.00           H  
ATOM   2629 1HA  GLY A 166      18.479  13.626  -8.525  1.00  0.00           H  
ATOM   2630 2HA  GLY A 166      16.748  13.896  -8.447  1.00  0.00           H  
ATOM   2631  N   THR A 167      18.412  15.898  -7.272  1.00  0.00           N  
ATOM   2632  CA  THR A 167      18.646  17.053  -6.393  1.00  0.00           C  
ATOM   2633  C   THR A 167      17.848  18.277  -6.839  1.00  0.00           C  
ATOM   2634  O   THR A 167      17.884  19.319  -6.089  1.00  0.00           O  
ATOM   2635  CB  THR A 167      20.142  17.411  -6.337  1.00  0.00           C  
ATOM   2636  OG1 THR A 167      20.597  17.778  -7.646  1.00  0.00           O  
ATOM   2637  CG2 THR A 167      20.956  16.228  -5.835  1.00  0.00           C  
ATOM   2638  H   THR A 167      18.687  15.954  -8.242  1.00  0.00           H  
ATOM   2639  HA  THR A 167      18.317  16.794  -5.386  1.00  0.00           H  
ATOM   2640  HB  THR A 167      20.290  18.257  -5.666  1.00  0.00           H  
ATOM   2641  HG1 THR A 167      21.557  17.799  -7.657  1.00  0.00           H  
ATOM   2642 1HG2 THR A 167      22.011  16.499  -5.802  1.00  0.00           H  
ATOM   2643 2HG2 THR A 167      20.620  15.953  -4.835  1.00  0.00           H  
ATOM   2644 3HG2 THR A 167      20.820  15.381  -6.508  1.00  0.00           H  
ATOM   2645  N   GLY A 168      17.105  18.212  -7.950  1.00  0.00           N  
ATOM   2646  CA  GLY A 168      16.350  19.381  -8.399  1.00  0.00           C  
ATOM   2647  C   GLY A 168      14.953  19.436  -7.804  1.00  0.00           C  
ATOM   2648  O   GLY A 168      14.596  18.672  -6.860  1.00  0.00           O  
ATOM   2649  H   GLY A 168      17.058  17.359  -8.488  1.00  0.00           H  
ATOM   2650 1HA  GLY A 168      16.888  20.289  -8.126  1.00  0.00           H  
ATOM   2651 2HA  GLY A 168      16.273  19.369  -9.486  1.00  0.00           H  
ATOM   2652  N   PHE A 169      14.177  20.342  -8.376  1.00  0.00           N  
ATOM   2653  CA  PHE A 169      12.784  20.578  -7.931  1.00  0.00           C  
ATOM   2654  C   PHE A 169      11.921  20.913  -9.137  1.00  0.00           C  
ATOM   2655  O   PHE A 169      11.489  22.044  -9.257  1.00  0.00           O  
ATOM   2656  CB  PHE A 169      12.710  21.715  -6.911  1.00  0.00           C  
ATOM   2657  CG  PHE A 169      11.469  21.691  -6.064  1.00  0.00           C  
ATOM   2658  CD1 PHE A 169      11.203  20.616  -5.229  1.00  0.00           C  
ATOM   2659  CD2 PHE A 169      10.565  22.741  -6.102  1.00  0.00           C  
ATOM   2660  CE1 PHE A 169      10.061  20.592  -4.450  1.00  0.00           C  
ATOM   2661  CE2 PHE A 169       9.424  22.721  -5.324  1.00  0.00           C  
ATOM   2662  CZ  PHE A 169       9.172  21.644  -4.497  1.00  0.00           C  
ATOM   2663  H   PHE A 169      14.548  20.887  -9.140  1.00  0.00           H  
ATOM   2664  HA  PHE A 169      12.413  19.668  -7.456  1.00  0.00           H  
ATOM   2665 1HB  PHE A 169      13.574  21.666  -6.249  1.00  0.00           H  
ATOM   2666 2HB  PHE A 169      12.749  22.672  -7.429  1.00  0.00           H  
ATOM   2667  HD1 PHE A 169      11.907  19.784  -5.191  1.00  0.00           H  
ATOM   2668  HD2 PHE A 169      10.763  23.591  -6.756  1.00  0.00           H  
ATOM   2669  HE1 PHE A 169       9.865  19.741  -3.798  1.00  0.00           H  
ATOM   2670  HE2 PHE A 169       8.721  23.553  -5.363  1.00  0.00           H  
ATOM   2671  HZ  PHE A 169       8.272  21.626  -3.885  1.00  0.00           H  
ATOM   2672  N   PRO A 170      11.746  19.953 -10.068  1.00  0.00           N  
ATOM   2673  CA  PRO A 170      11.043  20.183 -11.331  1.00  0.00           C  
ATOM   2674  C   PRO A 170       9.524  20.176 -11.159  1.00  0.00           C  
ATOM   2675  O   PRO A 170       8.853  19.268 -11.683  1.00  0.00           O  
ATOM   2676  CB  PRO A 170      11.512  19.009 -12.196  1.00  0.00           C  
ATOM   2677  CG  PRO A 170      11.723  17.899 -11.224  1.00  0.00           C  
ATOM   2678  CD  PRO A 170      12.313  18.569 -10.012  1.00  0.00           C  
ATOM   2679  HA  PRO A 170      11.368  21.144 -11.756  1.00  0.00           H  
ATOM   2680 1HB  PRO A 170      10.752  18.773 -12.955  1.00  0.00           H  
ATOM   2681 2HB  PRO A 170      12.430  19.284 -12.737  1.00  0.00           H  
ATOM   2682 1HG  PRO A 170      10.769  17.396 -11.008  1.00  0.00           H  
ATOM   2683 2HG  PRO A 170      12.392  17.139 -11.655  1.00  0.00           H  
ATOM   2684 1HD  PRO A 170      11.985  18.041  -9.105  1.00  0.00           H  
ATOM   2685 2HD  PRO A 170      13.410  18.566 -10.088  1.00  0.00           H  
ATOM   2686  N   PHE A 171       9.019  21.159 -10.408  1.00  0.00           N  
ATOM   2687  CA  PHE A 171       7.585  21.235 -10.033  1.00  0.00           C  
ATOM   2688  C   PHE A 171       7.045  22.635 -10.299  1.00  0.00           C  
ATOM   2689  O   PHE A 171       7.795  23.636 -10.362  1.00  0.00           O  
ATOM   2690  CB  PHE A 171       7.381  20.880  -8.559  1.00  0.00           C  
ATOM   2691  CG  PHE A 171       7.899  19.521  -8.185  1.00  0.00           C  
ATOM   2692  CD1 PHE A 171       9.178  19.368  -7.671  1.00  0.00           C  
ATOM   2693  CD2 PHE A 171       7.110  18.392  -8.348  1.00  0.00           C  
ATOM   2694  CE1 PHE A 171       9.657  18.117  -7.327  1.00  0.00           C  
ATOM   2695  CE2 PHE A 171       7.585  17.142  -8.004  1.00  0.00           C  
ATOM   2696  CZ  PHE A 171       8.860  17.004  -7.493  1.00  0.00           C  
ATOM   2697  H   PHE A 171       9.650  21.878 -10.085  1.00  0.00           H  
ATOM   2698  HA  PHE A 171       7.030  20.517 -10.639  1.00  0.00           H  
ATOM   2699 1HB  PHE A 171       7.882  21.619  -7.934  1.00  0.00           H  
ATOM   2700 2HB  PHE A 171       6.319  20.916  -8.320  1.00  0.00           H  
ATOM   2701  HD1 PHE A 171       9.808  20.248  -7.539  1.00  0.00           H  
ATOM   2702  HD2 PHE A 171       6.103  18.501  -8.751  1.00  0.00           H  
ATOM   2703  HE1 PHE A 171      10.664  18.012  -6.925  1.00  0.00           H  
ATOM   2704  HE2 PHE A 171       6.954  16.263  -8.136  1.00  0.00           H  
ATOM   2705  HZ  PHE A 171       9.237  16.019  -7.224  1.00  0.00           H  
ATOM   2706  N   ASP A 172       5.718  22.652 -10.346  1.00  0.00           N  
ATOM   2707  CA  ASP A 172       4.923  23.853 -10.619  1.00  0.00           C  
ATOM   2708  C   ASP A 172       4.616  24.519  -9.285  1.00  0.00           C  
ATOM   2709  O   ASP A 172       3.791  24.010  -8.512  1.00  0.00           O  
ATOM   2710  CB  ASP A 172       3.627  23.515 -11.359  1.00  0.00           C  
ATOM   2711  CG  ASP A 172       2.882  24.752 -11.845  1.00  0.00           C  
ATOM   2712  OD1 ASP A 172       3.454  25.815 -11.815  1.00  0.00           O  
ATOM   2713  OD2 ASP A 172       1.748  24.620 -12.240  1.00  0.00           O  
ATOM   2714  H   ASP A 172       5.244  21.775 -10.182  1.00  0.00           H  
ATOM   2715  HA  ASP A 172       5.510  24.520 -11.251  1.00  0.00           H  
ATOM   2716 1HB  ASP A 172       3.853  22.884 -12.219  1.00  0.00           H  
ATOM   2717 2HB  ASP A 172       2.969  22.948 -10.701  1.00  0.00           H  
ATOM   2718  N   PRO A 173       5.262  25.634  -8.956  1.00  0.00           N  
ATOM   2719  CA  PRO A 173       5.041  26.291  -7.674  1.00  0.00           C  
ATOM   2720  C   PRO A 173       3.771  27.131  -7.751  1.00  0.00           C  
ATOM   2721  O   PRO A 173       3.534  27.763  -8.755  1.00  0.00           O  
ATOM   2722  CB  PRO A 173       6.269  27.136  -7.402  1.00  0.00           C  
ATOM   2723  CG  PRO A 173       6.697  27.529  -8.795  1.00  0.00           C  
ATOM   2724  CD  PRO A 173       6.348  26.378  -9.708  1.00  0.00           C  
ATOM   2725  HA  PRO A 173       4.978  25.529  -6.883  1.00  0.00           H  
ATOM   2726 1HB  PRO A 173       6.003  27.990  -6.761  1.00  0.00           H  
ATOM   2727 2HB  PRO A 173       7.019  26.546  -6.856  1.00  0.00           H  
ATOM   2728 1HG  PRO A 173       6.186  28.452  -9.103  1.00  0.00           H  
ATOM   2729 2HG  PRO A 173       7.776  27.741  -8.815  1.00  0.00           H  
ATOM   2730 1HD  PRO A 173       5.975  26.770 -10.666  1.00  0.00           H  
ATOM   2731 2HD  PRO A 173       7.238  25.751  -9.866  1.00  0.00           H  
ATOM   2732  N   HIS A 174       3.024  27.184  -6.660  1.00  0.00           N  
ATOM   2733  CA  HIS A 174       1.850  28.066  -6.518  1.00  0.00           C  
ATOM   2734  C   HIS A 174       1.797  28.580  -5.108  1.00  0.00           C  
ATOM   2735  O   HIS A 174       2.298  27.895  -4.186  1.00  0.00           O  
ATOM   2736  CB  HIS A 174       0.545  27.336  -6.852  1.00  0.00           C  
ATOM   2737  CG  HIS A 174       0.398  27.002  -8.304  1.00  0.00           C  
ATOM   2738  ND1 HIS A 174      -0.220  27.847  -9.203  1.00  0.00           N  
ATOM   2739  CD2 HIS A 174       0.786  25.917  -9.014  1.00  0.00           C  
ATOM   2740  CE1 HIS A 174      -0.204  27.294 -10.404  1.00  0.00           C  
ATOM   2741  NE2 HIS A 174       0.401  26.124 -10.315  1.00  0.00           N  
ATOM   2742  H   HIS A 174       3.284  26.583  -5.891  1.00  0.00           H  
ATOM   2743  HA  HIS A 174       1.941  28.905  -7.206  1.00  0.00           H  
ATOM   2744 1HB  HIS A 174       0.490  26.409  -6.281  1.00  0.00           H  
ATOM   2745 2HB  HIS A 174      -0.303  27.954  -6.557  1.00  0.00           H  
ATOM   2746  HD2 HIS A 174       1.308  25.042  -8.625  1.00  0.00           H  
ATOM   2747  HE1 HIS A 174      -0.618  27.731 -11.312  1.00  0.00           H  
ATOM   2748  HE2 HIS A 174       0.557  25.481 -11.078  1.00  0.00           H  
ATOM   2749  N   TYR A 175       1.222  29.748  -4.940  1.00  0.00           N  
ATOM   2750  CA  TYR A 175       0.928  30.312  -3.623  1.00  0.00           C  
ATOM   2751  C   TYR A 175      -0.567  30.400  -3.465  1.00  0.00           C  
ATOM   2752  O   TYR A 175      -1.270  30.687  -4.470  1.00  0.00           O  
ATOM   2753  CB  TYR A 175       1.572  31.690  -3.443  1.00  0.00           C  
ATOM   2754  CG  TYR A 175       3.062  31.638  -3.185  1.00  0.00           C  
ATOM   2755  CD1 TYR A 175       3.949  31.597  -4.251  1.00  0.00           C  
ATOM   2756  CD2 TYR A 175       3.540  31.631  -1.884  1.00  0.00           C  
ATOM   2757  CE1 TYR A 175       5.309  31.550  -4.014  1.00  0.00           C  
ATOM   2758  CE2 TYR A 175       4.900  31.585  -1.648  1.00  0.00           C  
ATOM   2759  CZ  TYR A 175       5.783  31.544  -2.707  1.00  0.00           C  
ATOM   2760  OH  TYR A 175       7.138  31.496  -2.472  1.00  0.00           O  
ATOM   2761  H   TYR A 175       0.975  30.276  -5.767  1.00  0.00           H  
ATOM   2762  HA  TYR A 175       1.336  29.646  -2.862  1.00  0.00           H  
ATOM   2763 1HB  TYR A 175       1.401  32.290  -4.338  1.00  0.00           H  
ATOM   2764 2HB  TYR A 175       1.100  32.206  -2.608  1.00  0.00           H  
ATOM   2765  HD1 TYR A 175       3.573  31.602  -5.274  1.00  0.00           H  
ATOM   2766  HD2 TYR A 175       2.842  31.662  -1.046  1.00  0.00           H  
ATOM   2767  HE1 TYR A 175       6.007  31.517  -4.851  1.00  0.00           H  
ATOM   2768  HE2 TYR A 175       5.276  31.578  -0.624  1.00  0.00           H  
ATOM   2769  HH  TYR A 175       7.294  31.338  -1.538  1.00  0.00           H  
ATOM   2770  N   VAL A 176      -1.045  30.259  -2.242  1.00  0.00           N  
ATOM   2771  CA  VAL A 176      -2.473  30.447  -1.908  1.00  0.00           C  
ATOM   2772  C   VAL A 176      -2.528  31.192  -0.590  1.00  0.00           C  
ATOM   2773  O   VAL A 176      -1.674  30.982   0.288  1.00  0.00           O  
ATOM   2774  CB  VAL A 176      -3.213  29.103  -1.783  1.00  0.00           C  
ATOM   2775  CG1 VAL A 176      -2.615  28.267  -0.662  1.00  0.00           C  
ATOM   2776  CG2 VAL A 176      -4.695  29.348  -1.541  1.00  0.00           C  
ATOM   2777  H   VAL A 176      -0.396  30.011  -1.509  1.00  0.00           H  
ATOM   2778  HA  VAL A 176      -2.944  31.018  -2.710  1.00  0.00           H  
ATOM   2779  HB  VAL A 176      -3.084  28.540  -2.708  1.00  0.00           H  
ATOM   2780 1HG1 VAL A 176      -3.150  27.320  -0.588  1.00  0.00           H  
ATOM   2781 2HG1 VAL A 176      -1.563  28.074  -0.874  1.00  0.00           H  
ATOM   2782 3HG1 VAL A 176      -2.702  28.807   0.281  1.00  0.00           H  
ATOM   2783 1HG2 VAL A 176      -5.212  28.393  -1.455  1.00  0.00           H  
ATOM   2784 2HG2 VAL A 176      -4.824  29.916  -0.620  1.00  0.00           H  
ATOM   2785 3HG2 VAL A 176      -5.112  29.912  -2.376  1.00  0.00           H  
ATOM   2786  N   GLU A 177      -3.494  32.089  -0.474  1.00  0.00           N  
ATOM   2787  CA  GLU A 177      -3.732  32.825   0.767  1.00  0.00           C  
ATOM   2788  C   GLU A 177      -4.230  31.863   1.837  1.00  0.00           C  
ATOM   2789  O   GLU A 177      -5.176  31.093   1.586  1.00  0.00           O  
ATOM   2790  CB  GLU A 177      -4.749  33.949   0.551  1.00  0.00           C  
ATOM   2791  CG  GLU A 177      -5.010  34.804   1.783  1.00  0.00           C  
ATOM   2792  CD  GLU A 177      -5.982  35.920   1.524  1.00  0.00           C  
ATOM   2793  OE1 GLU A 177      -6.330  36.129   0.386  1.00  0.00           O  
ATOM   2794  OE2 GLU A 177      -6.379  36.568   2.465  1.00  0.00           O  
ATOM   2795  H   GLU A 177      -4.086  32.268  -1.272  1.00  0.00           H  
ATOM   2796  HA  GLU A 177      -2.791  33.269   1.091  1.00  0.00           H  
ATOM   2797 1HB  GLU A 177      -4.401  34.605  -0.246  1.00  0.00           H  
ATOM   2798 2HB  GLU A 177      -5.700  33.522   0.233  1.00  0.00           H  
ATOM   2799 1HG  GLU A 177      -5.405  34.171   2.577  1.00  0.00           H  
ATOM   2800 2HG  GLU A 177      -4.066  35.224   2.128  1.00  0.00           H  
ATOM   2801  N   VAL A 178      -3.572  31.890   2.989  1.00  0.00           N  
ATOM   2802  CA  VAL A 178      -3.921  31.040   4.153  1.00  0.00           C  
ATOM   2803  C   VAL A 178      -3.985  31.988   5.343  1.00  0.00           C  
ATOM   2804  O   VAL A 178      -2.946  32.378   5.862  1.00  0.00           O  
ATOM   2805  CB  VAL A 178      -2.876  29.936   4.401  1.00  0.00           C  
ATOM   2806  CG1 VAL A 178      -3.304  29.049   5.562  1.00  0.00           C  
ATOM   2807  CG2 VAL A 178      -2.682  29.113   3.137  1.00  0.00           C  
ATOM   2808  H   VAL A 178      -2.793  32.529   3.063  1.00  0.00           H  
ATOM   2809  HA  VAL A 178      -4.877  30.556   3.954  1.00  0.00           H  
ATOM   2810  HB  VAL A 178      -1.931  30.400   4.683  1.00  0.00           H  
ATOM   2811 1HG1 VAL A 178      -2.554  28.275   5.723  1.00  0.00           H  
ATOM   2812 2HG1 VAL A 178      -3.401  29.653   6.464  1.00  0.00           H  
ATOM   2813 3HG1 VAL A 178      -4.261  28.584   5.330  1.00  0.00           H  
ATOM   2814 1HG2 VAL A 178      -1.942  28.335   3.319  1.00  0.00           H  
ATOM   2815 2HG2 VAL A 178      -3.629  28.654   2.853  1.00  0.00           H  
ATOM   2816 3HG2 VAL A 178      -2.336  29.760   2.331  1.00  0.00           H  
ATOM   2817  N   LEU A 179      -5.186  32.353   5.777  1.00  0.00           N  
ATOM   2818  CA  LEU A 179      -5.343  33.288   6.916  1.00  0.00           C  
ATOM   2819  C   LEU A 179      -4.588  34.609   6.683  1.00  0.00           C  
ATOM   2820  O   LEU A 179      -4.099  35.226   7.638  1.00  0.00           O  
ATOM   2821  CB  LEU A 179      -4.838  32.635   8.209  1.00  0.00           C  
ATOM   2822  CG  LEU A 179      -5.500  31.302   8.583  1.00  0.00           C  
ATOM   2823  CD1 LEU A 179      -4.874  30.765   9.863  1.00  0.00           C  
ATOM   2824  CD2 LEU A 179      -6.998  31.508   8.752  1.00  0.00           C  
ATOM   2825  H   LEU A 179      -6.012  31.987   5.323  1.00  0.00           H  
ATOM   2826  HA  LEU A 179      -6.401  33.520   7.030  1.00  0.00           H  
ATOM   2827 1HB  LEU A 179      -3.768  32.458   8.114  1.00  0.00           H  
ATOM   2828 2HB  LEU A 179      -4.999  33.328   9.035  1.00  0.00           H  
ATOM   2829  HG  LEU A 179      -5.321  30.572   7.793  1.00  0.00           H  
ATOM   2830 1HD1 LEU A 179      -5.344  29.818  10.129  1.00  0.00           H  
ATOM   2831 2HD1 LEU A 179      -3.806  30.609   9.708  1.00  0.00           H  
ATOM   2832 3HD1 LEU A 179      -5.023  31.483  10.670  1.00  0.00           H  
ATOM   2833 1HD2 LEU A 179      -7.468  30.561   9.017  1.00  0.00           H  
ATOM   2834 2HD2 LEU A 179      -7.178  32.237   9.543  1.00  0.00           H  
ATOM   2835 3HD2 LEU A 179      -7.422  31.875   7.817  1.00  0.00           H  
ATOM   2836  N   GLY A 180      -4.485  35.003   5.415  1.00  0.00           N  
ATOM   2837  CA  GLY A 180      -3.879  36.284   5.029  1.00  0.00           C  
ATOM   2838  C   GLY A 180      -2.424  36.122   4.608  1.00  0.00           C  
ATOM   2839  O   GLY A 180      -1.854  37.082   4.022  1.00  0.00           O  
ATOM   2840  H   GLY A 180      -4.841  34.392   4.694  1.00  0.00           H  
ATOM   2841 1HA  GLY A 180      -4.446  36.722   4.207  1.00  0.00           H  
ATOM   2842 2HA  GLY A 180      -3.937  36.980   5.866  1.00  0.00           H  
ATOM   2843  N   GLU A 181      -1.789  35.006   4.956  1.00  0.00           N  
ATOM   2844  CA  GLU A 181      -0.374  34.731   4.597  1.00  0.00           C  
ATOM   2845  C   GLU A 181      -0.318  33.977   3.276  1.00  0.00           C  
ATOM   2846  O   GLU A 181      -1.229  33.200   2.994  1.00  0.00           O  
ATOM   2847  CB  GLU A 181       0.328  33.919   5.688  1.00  0.00           C  
ATOM   2848  CG  GLU A 181       0.378  34.604   7.046  1.00  0.00           C  
ATOM   2849  CD  GLU A 181       1.271  35.813   7.059  1.00  0.00           C  
ATOM   2850  OE1 GLU A 181       2.400  35.699   6.647  1.00  0.00           O  
ATOM   2851  OE2 GLU A 181       0.823  36.853   7.482  1.00  0.00           O  
ATOM   2852  H   GLU A 181      -2.304  34.319   5.490  1.00  0.00           H  
ATOM   2853  HA  GLU A 181       0.147  35.683   4.491  1.00  0.00           H  
ATOM   2854 1HB  GLU A 181      -0.181  32.963   5.814  1.00  0.00           H  
ATOM   2855 2HB  GLU A 181       1.352  33.708   5.381  1.00  0.00           H  
ATOM   2856 1HG  GLU A 181      -0.630  34.908   7.326  1.00  0.00           H  
ATOM   2857 2HG  GLU A 181       0.732  33.889   7.788  1.00  0.00           H  
ATOM   2858  N   ARG A 182       0.769  34.096   2.573  1.00  0.00           N  
ATOM   2859  CA  ARG A 182       0.981  33.363   1.317  1.00  0.00           C  
ATOM   2860  C   ARG A 182       1.715  32.073   1.653  1.00  0.00           C  
ATOM   2861  O   ARG A 182       2.894  32.133   2.058  1.00  0.00           O  
ATOM   2862  CB  ARG A 182       1.788  34.178   0.318  1.00  0.00           C  
ATOM   2863  CG  ARG A 182       1.166  35.510  -0.071  1.00  0.00           C  
ATOM   2864  CD  ARG A 182       2.106  36.345  -0.862  1.00  0.00           C  
ATOM   2865  NE  ARG A 182       3.328  36.629  -0.128  1.00  0.00           N  
ATOM   2866  CZ  ARG A 182       4.397  37.269  -0.640  1.00  0.00           C  
ATOM   2867  NH1 ARG A 182       4.381  37.683  -1.888  1.00  0.00           N  
ATOM   2868  NH2 ARG A 182       5.464  37.480   0.112  1.00  0.00           N  
ATOM   2869  H   ARG A 182       1.492  34.716   2.908  1.00  0.00           H  
ATOM   2870  HA  ARG A 182       0.008  33.151   0.872  1.00  0.00           H  
ATOM   2871 1HB  ARG A 182       2.775  34.384   0.730  1.00  0.00           H  
ATOM   2872 2HB  ARG A 182       1.928  33.600  -0.595  1.00  0.00           H  
ATOM   2873 1HG  ARG A 182       0.275  35.333  -0.675  1.00  0.00           H  
ATOM   2874 2HG  ARG A 182       0.891  36.061   0.829  1.00  0.00           H  
ATOM   2875 1HD  ARG A 182       2.374  35.822  -1.780  1.00  0.00           H  
ATOM   2876 2HD  ARG A 182       1.630  37.293  -1.111  1.00  0.00           H  
ATOM   2877  HE  ARG A 182       3.378  36.327   0.836  1.00  0.00           H  
ATOM   2878 1HH1 ARG A 182       3.565  37.521  -2.462  1.00  0.00           H  
ATOM   2879 2HH1 ARG A 182       5.182  38.163  -2.271  1.00  0.00           H  
ATOM   2880 1HH2 ARG A 182       5.477  37.161   1.071  1.00  0.00           H  
ATOM   2881 2HH2 ARG A 182       6.265  37.959  -0.271  1.00  0.00           H  
ATOM   2882  N   MET A 183       1.104  30.935   1.400  1.00  0.00           N  
ATOM   2883  CA  MET A 183       1.728  29.626   1.606  1.00  0.00           C  
ATOM   2884  C   MET A 183       2.096  29.035   0.251  1.00  0.00           C  
ATOM   2885  O   MET A 183       1.282  29.017  -0.681  1.00  0.00           O  
ATOM   2886  CB  MET A 183       0.795  28.691   2.373  1.00  0.00           C  
ATOM   2887  CG  MET A 183       1.389  27.324   2.682  1.00  0.00           C  
ATOM   2888  SD  MET A 183       0.246  26.256   3.581  1.00  0.00           S  
ATOM   2889  CE  MET A 183       0.334  26.971   5.221  1.00  0.00           C  
ATOM   2890  H   MET A 183       0.157  30.980   1.048  1.00  0.00           H  
ATOM   2891  HA  MET A 183       2.636  29.764   2.193  1.00  0.00           H  
ATOM   2892 1HB  MET A 183       0.512  29.153   3.317  1.00  0.00           H  
ATOM   2893 2HB  MET A 183      -0.118  28.535   1.797  1.00  0.00           H  
ATOM   2894 1HG  MET A 183       1.665  26.828   1.752  1.00  0.00           H  
ATOM   2895 2HG  MET A 183       2.290  27.446   3.283  1.00  0.00           H  
ATOM   2896 1HE  MET A 183      -0.321  26.418   5.894  1.00  0.00           H  
ATOM   2897 2HE  MET A 183       1.360  26.918   5.586  1.00  0.00           H  
ATOM   2898 3HE  MET A 183       0.016  28.014   5.180  1.00  0.00           H  
ATOM   2899  N   HIS A 184       3.333  28.615   0.143  1.00  0.00           N  
ATOM   2900  CA  HIS A 184       3.858  27.924  -1.044  1.00  0.00           C  
ATOM   2901  C   HIS A 184       3.456  26.465  -1.055  1.00  0.00           C  
ATOM   2902  O   HIS A 184       3.556  25.788  -0.010  1.00  0.00           O  
ATOM   2903  CB  HIS A 184       5.385  28.029  -1.109  1.00  0.00           C  
ATOM   2904  CG  HIS A 184       5.983  27.357  -2.306  1.00  0.00           C  
ATOM   2905  ND1 HIS A 184       6.193  25.996  -2.367  1.00  0.00           N  
ATOM   2906  CD2 HIS A 184       6.417  27.859  -3.486  1.00  0.00           C  
ATOM   2907  CE1 HIS A 184       6.731  25.689  -3.535  1.00  0.00           C  
ATOM   2908  NE2 HIS A 184       6.877  26.801  -4.231  1.00  0.00           N  
ATOM   2909  H   HIS A 184       3.948  28.782   0.928  1.00  0.00           H  
ATOM   2910  HA  HIS A 184       3.451  28.386  -1.943  1.00  0.00           H  
ATOM   2911 1HB  HIS A 184       5.677  29.080  -1.126  1.00  0.00           H  
ATOM   2912 2HB  HIS A 184       5.819  27.583  -0.215  1.00  0.00           H  
ATOM   2913  HD1 HIS A 184       5.912  25.323  -1.682  1.00  0.00           H  
ATOM   2914  HD2 HIS A 184       6.454  28.870  -3.892  1.00  0.00           H  
ATOM   2915  HE1 HIS A 184       6.973  24.655  -3.780  1.00  0.00           H  
ATOM   2916  N   TYR A 185       3.123  25.954  -2.230  1.00  0.00           N  
ATOM   2917  CA  TYR A 185       2.886  24.515  -2.375  1.00  0.00           C  
ATOM   2918  C   TYR A 185       3.137  24.066  -3.792  1.00  0.00           C  
ATOM   2919  O   TYR A 185       3.033  24.899  -4.731  1.00  0.00           O  
ATOM   2920  CB  TYR A 185       1.459  24.152  -1.957  1.00  0.00           C  
ATOM   2921  CG  TYR A 185       0.390  24.814  -2.797  1.00  0.00           C  
ATOM   2922  CD1 TYR A 185      -0.321  24.070  -3.728  1.00  0.00           C  
ATOM   2923  CD2 TYR A 185       0.120  26.165  -2.637  1.00  0.00           C  
ATOM   2924  CE1 TYR A 185      -1.297  24.675  -4.495  1.00  0.00           C  
ATOM   2925  CE2 TYR A 185      -0.857  26.770  -3.405  1.00  0.00           C  
ATOM   2926  CZ  TYR A 185      -1.563  26.030  -4.331  1.00  0.00           C  
ATOM   2927  OH  TYR A 185      -2.536  26.632  -5.095  1.00  0.00           O  
ATOM   2928  H   TYR A 185       3.029  26.553  -3.038  1.00  0.00           H  
ATOM   2929  HA  TYR A 185       3.582  23.982  -1.726  1.00  0.00           H  
ATOM   2930 1HB  TYR A 185       1.324  23.072  -2.023  1.00  0.00           H  
ATOM   2931 2HB  TYR A 185       1.301  24.439  -0.918  1.00  0.00           H  
ATOM   2932  HD1 TYR A 185      -0.108  23.008  -3.854  1.00  0.00           H  
ATOM   2933  HD2 TYR A 185       0.679  26.750  -1.907  1.00  0.00           H  
ATOM   2934  HE1 TYR A 185      -1.855  24.091  -5.226  1.00  0.00           H  
ATOM   2935  HE2 TYR A 185      -1.068  27.832  -3.280  1.00  0.00           H  
ATOM   2936  HH  TYR A 185      -2.901  25.991  -5.710  1.00  0.00           H  
ATOM   2937  N   VAL A 186       3.457  22.802  -3.953  1.00  0.00           N  
ATOM   2938  CA  VAL A 186       3.486  22.106  -5.268  1.00  0.00           C  
ATOM   2939  C   VAL A 186       2.042  21.752  -5.618  1.00  0.00           C  
ATOM   2940  O   VAL A 186       1.284  21.289  -4.740  1.00  0.00           O  
ATOM   2941  CB  VAL A 186       4.346  20.830  -5.221  1.00  0.00           C  
ATOM   2942  CG1 VAL A 186       4.200  20.041  -6.513  1.00  0.00           C  
ATOM   2943  CG2 VAL A 186       5.802  21.195  -4.974  1.00  0.00           C  
ATOM   2944  H   VAL A 186       3.694  22.286  -3.117  1.00  0.00           H  
ATOM   2945  HA  VAL A 186       3.923  22.780  -6.006  1.00  0.00           H  
ATOM   2946  HB  VAL A 186       3.989  20.191  -4.412  1.00  0.00           H  
ATOM   2947 1HG1 VAL A 186       4.814  19.142  -6.463  1.00  0.00           H  
ATOM   2948 2HG1 VAL A 186       3.156  19.759  -6.651  1.00  0.00           H  
ATOM   2949 3HG1 VAL A 186       4.525  20.655  -7.353  1.00  0.00           H  
ATOM   2950 1HG2 VAL A 186       6.404  20.288  -4.941  1.00  0.00           H  
ATOM   2951 2HG2 VAL A 186       6.158  21.838  -5.779  1.00  0.00           H  
ATOM   2952 3HG2 VAL A 186       5.889  21.722  -4.023  1.00  0.00           H  
ATOM   2953  N   ASP A 187       1.714  21.904  -6.886  1.00  0.00           N  
ATOM   2954  CA  ASP A 187       0.372  21.510  -7.394  1.00  0.00           C  
ATOM   2955  C   ASP A 187       0.577  20.895  -8.766  1.00  0.00           C  
ATOM   2956  O   ASP A 187       0.468  21.660  -9.758  1.00  0.00           O  
ATOM   2957  CB  ASP A 187      -0.583  22.703  -7.486  1.00  0.00           C  
ATOM   2958  CG  ASP A 187      -2.029  22.287  -7.721  1.00  0.00           C  
ATOM   2959  OD1 ASP A 187      -2.282  21.109  -7.803  1.00  0.00           O  
ATOM   2960  OD2 ASP A 187      -2.866  23.152  -7.816  1.00  0.00           O  
ATOM   2961  H   ASP A 187       2.387  22.296  -7.528  1.00  0.00           H  
ATOM   2962  HA  ASP A 187      -0.061  20.787  -6.702  1.00  0.00           H  
ATOM   2963 1HB  ASP A 187      -0.531  23.281  -6.563  1.00  0.00           H  
ATOM   2964 2HB  ASP A 187      -0.271  23.357  -8.300  1.00  0.00           H  
ATOM   2965  N   VAL A 188       0.840  19.615  -8.803  1.00  0.00           N  
ATOM   2966  CA  VAL A 188       1.175  18.934 -10.091  1.00  0.00           C  
ATOM   2967  C   VAL A 188       0.316  17.703 -10.251  1.00  0.00           C  
ATOM   2968  O   VAL A 188      -0.250  17.185  -9.275  1.00  0.00           O  
ATOM   2969  CB  VAL A 188       2.658  18.522 -10.141  1.00  0.00           C  
ATOM   2970  CG1 VAL A 188       3.555  19.749 -10.067  1.00  0.00           C  
ATOM   2971  CG2 VAL A 188       2.966  17.559  -9.004  1.00  0.00           C  
ATOM   2972  H   VAL A 188       0.818  19.073  -7.952  1.00  0.00           H  
ATOM   2973  HA  VAL A 188       0.988  19.631 -10.909  1.00  0.00           H  
ATOM   2974  HB  VAL A 188       2.858  18.035 -11.095  1.00  0.00           H  
ATOM   2975 1HG1 VAL A 188       4.599  19.439 -10.104  1.00  0.00           H  
ATOM   2976 2HG1 VAL A 188       3.342  20.406 -10.909  1.00  0.00           H  
ATOM   2977 3HG1 VAL A 188       3.367  20.280  -9.134  1.00  0.00           H  
ATOM   2978 1HG2 VAL A 188       4.016  17.271  -9.046  1.00  0.00           H  
ATOM   2979 2HG2 VAL A 188       2.760  18.045  -8.050  1.00  0.00           H  
ATOM   2980 3HG2 VAL A 188       2.342  16.670  -9.101  1.00  0.00           H  
ATOM   2981  N   GLY A 189       0.324  17.145 -11.467  1.00  0.00           N  
ATOM   2982  CA  GLY A 189      -0.491  15.956 -11.720  1.00  0.00           C  
ATOM   2983  C   GLY A 189      -1.871  16.297 -12.251  1.00  0.00           C  
ATOM   2984  O   GLY A 189      -2.273  17.460 -12.349  1.00  0.00           O  
ATOM   2985  H   GLY A 189       0.881  17.528 -12.218  1.00  0.00           H  
ATOM   2986 1HA  GLY A 189       0.017  15.313 -12.440  1.00  0.00           H  
ATOM   2987 2HA  GLY A 189      -0.596  15.385 -10.798  1.00  0.00           H  
ATOM   2988  N   PRO A 190      -2.634  15.243 -12.601  1.00  0.00           N  
ATOM   2989  CA  PRO A 190      -3.983  15.456 -13.105  1.00  0.00           C  
ATOM   2990  C   PRO A 190      -4.983  15.886 -12.037  1.00  0.00           C  
ATOM   2991  O   PRO A 190      -4.833  15.479 -10.893  1.00  0.00           O  
ATOM   2992  CB  PRO A 190      -4.336  14.077 -13.673  1.00  0.00           C  
ATOM   2993  CG  PRO A 190      -3.550  13.125 -12.839  1.00  0.00           C  
ATOM   2994  CD  PRO A 190      -2.247  13.837 -12.588  1.00  0.00           C  
ATOM   2995  HA  PRO A 190      -3.957  16.221 -13.896  1.00  0.00           H  
ATOM   2996 1HB  PRO A 190      -5.422  13.909 -13.603  1.00  0.00           H  
ATOM   2997 2HB  PRO A 190      -4.072  14.031 -14.739  1.00  0.00           H  
ATOM   2998 1HG  PRO A 190      -4.092  12.896 -11.910  1.00  0.00           H  
ATOM   2999 2HG  PRO A 190      -3.416  12.173 -13.373  1.00  0.00           H  
ATOM   3000 1HD  PRO A 190      -1.850  13.540 -11.606  1.00  0.00           H  
ATOM   3001 2HD  PRO A 190      -1.532  13.586 -13.386  1.00  0.00           H  
ATOM   3002  N   ARG A 191      -5.973  16.659 -12.438  1.00  0.00           N  
ATOM   3003  CA  ARG A 191      -7.044  17.150 -11.538  1.00  0.00           C  
ATOM   3004  C   ARG A 191      -8.296  16.251 -11.539  1.00  0.00           C  
ATOM   3005  O   ARG A 191      -9.245  16.583 -10.859  1.00  0.00           O  
ATOM   3006  CB  ARG A 191      -7.454  18.561 -11.932  1.00  0.00           C  
ATOM   3007  CG  ARG A 191      -6.650  19.669 -11.271  1.00  0.00           C  
ATOM   3008  CD  ARG A 191      -5.224  19.636 -11.687  1.00  0.00           C  
ATOM   3009  NE  ARG A 191      -4.486  20.782 -11.181  1.00  0.00           N  
ATOM   3010  CZ  ARG A 191      -3.146  20.914 -11.238  1.00  0.00           C  
ATOM   3011  NH1 ARG A 191      -2.414  19.966 -11.780  1.00  0.00           N  
ATOM   3012  NH2 ARG A 191      -2.567  21.997 -10.749  1.00  0.00           N  
ATOM   3013  H   ARG A 191      -5.991  16.922 -13.413  1.00  0.00           H  
ATOM   3014  HA  ARG A 191      -6.657  17.169 -10.518  1.00  0.00           H  
ATOM   3015 1HB  ARG A 191      -7.355  18.680 -13.010  1.00  0.00           H  
ATOM   3016 2HB  ARG A 191      -8.503  18.719 -11.680  1.00  0.00           H  
ATOM   3017 1HG  ARG A 191      -7.066  20.638 -11.551  1.00  0.00           H  
ATOM   3018 2HG  ARG A 191      -6.695  19.555 -10.188  1.00  0.00           H  
ATOM   3019 1HD  ARG A 191      -4.755  18.731 -11.303  1.00  0.00           H  
ATOM   3020 2HD  ARG A 191      -5.162  19.644 -12.774  1.00  0.00           H  
ATOM   3021  HE  ARG A 191      -5.014  21.532 -10.757  1.00  0.00           H  
ATOM   3022 1HH1 ARG A 191      -2.857  19.138 -12.153  1.00  0.00           H  
ATOM   3023 2HH1 ARG A 191      -1.410  20.065 -11.822  1.00  0.00           H  
ATOM   3024 1HH2 ARG A 191      -3.130  22.726 -10.332  1.00  0.00           H  
ATOM   3025 2HH2 ARG A 191      -1.564  22.096 -10.791  1.00  0.00           H  
ATOM   3026  N   ASP A 192      -8.292  15.087 -12.170  1.00  0.00           N  
ATOM   3027  CA  ASP A 192      -9.538  14.272 -12.165  1.00  0.00           C  
ATOM   3028  C   ASP A 192      -9.595  13.239 -11.042  1.00  0.00           C  
ATOM   3029  O   ASP A 192     -10.625  12.548 -10.958  1.00  0.00           O  
ATOM   3030  CB  ASP A 192      -9.701  13.548 -13.503  1.00  0.00           C  
ATOM   3031  CG  ASP A 192      -9.847  14.504 -14.680  1.00  0.00           C  
ATOM   3032  OD1 ASP A 192     -10.532  15.489 -14.539  1.00  0.00           O  
ATOM   3033  OD2 ASP A 192      -9.272  14.240 -15.708  1.00  0.00           O  
ATOM   3034  H   ASP A 192      -7.476  14.736 -12.650  1.00  0.00           H  
ATOM   3035  HA  ASP A 192     -10.388  14.940 -12.021  1.00  0.00           H  
ATOM   3036 1HB  ASP A 192      -8.837  12.908 -13.679  1.00  0.00           H  
ATOM   3037 2HB  ASP A 192     -10.582  12.906 -13.465  1.00  0.00           H  
ATOM   3038  N   GLY A 193      -8.560  13.149 -10.206  1.00  0.00           N  
ATOM   3039  CA  GLY A 193      -8.494  12.113  -9.170  1.00  0.00           C  
ATOM   3040  C   GLY A 193      -8.551  12.716  -7.786  1.00  0.00           C  
ATOM   3041  O   GLY A 193      -8.755  13.935  -7.624  1.00  0.00           O  
ATOM   3042  H   GLY A 193      -7.803  13.811 -10.288  1.00  0.00           H  
ATOM   3043 1HA  GLY A 193      -9.322  11.415  -9.300  1.00  0.00           H  
ATOM   3044 2HA  GLY A 193      -7.573  11.543  -9.284  1.00  0.00           H  
ATOM   3045  N   THR A 194      -8.326  11.877  -6.785  1.00  0.00           N  
ATOM   3046  CA  THR A 194      -8.316  12.313  -5.367  1.00  0.00           C  
ATOM   3047  C   THR A 194      -6.923  12.853  -5.111  1.00  0.00           C  
ATOM   3048  O   THR A 194      -5.938  12.198  -5.408  1.00  0.00           O  
ATOM   3049  CB  THR A 194      -8.643  11.175  -4.383  1.00  0.00           C  
ATOM   3050  OG1 THR A 194      -9.973  10.699  -4.626  1.00  0.00           O  
ATOM   3051  CG2 THR A 194      -8.538  11.664  -2.947  1.00  0.00           C  
ATOM   3052  H   THR A 194      -8.156  10.905  -7.002  1.00  0.00           H  
ATOM   3053  HA  THR A 194      -9.075  13.085  -5.237  1.00  0.00           H  
ATOM   3054  HB  THR A 194      -7.944  10.352  -4.533  1.00  0.00           H  
ATOM   3055  HG1 THR A 194     -10.505  10.821  -3.835  1.00  0.00           H  
ATOM   3056 1HG2 THR A 194      -8.772  10.847  -2.266  1.00  0.00           H  
ATOM   3057 2HG2 THR A 194      -7.524  12.017  -2.756  1.00  0.00           H  
ATOM   3058 3HG2 THR A 194      -9.241  12.481  -2.789  1.00  0.00           H  
ATOM   3059  N   PRO A 195      -6.815  14.078  -4.595  1.00  0.00           N  
ATOM   3060  CA  PRO A 195      -5.506  14.655  -4.328  1.00  0.00           C  
ATOM   3061  C   PRO A 195      -4.811  13.947  -3.178  1.00  0.00           C  
ATOM   3062  O   PRO A 195      -5.449  13.411  -2.266  1.00  0.00           O  
ATOM   3063  CB  PRO A 195      -5.797  16.072  -3.915  1.00  0.00           C  
ATOM   3064  CG  PRO A 195      -7.174  16.033  -3.420  1.00  0.00           C  
ATOM   3065  CD  PRO A 195      -7.896  15.005  -4.258  1.00  0.00           C  
ATOM   3066  HA  PRO A 195      -4.894  14.600  -5.240  1.00  0.00           H  
ATOM   3067 1HB  PRO A 195      -5.079  16.395  -3.148  1.00  0.00           H  
ATOM   3068 2HB  PRO A 195      -5.675  16.747  -4.775  1.00  0.00           H  
ATOM   3069 1HG  PRO A 195      -7.186  15.768  -2.352  1.00  0.00           H  
ATOM   3070 2HG  PRO A 195      -7.638  17.027  -3.507  1.00  0.00           H  
ATOM   3071 1HD  PRO A 195      -8.683  14.526  -3.656  1.00  0.00           H  
ATOM   3072 2HD  PRO A 195      -8.328  15.492  -5.145  1.00  0.00           H  
ATOM   3073  N   VAL A 196      -3.478  13.967  -3.266  1.00  0.00           N  
ATOM   3074  CA  VAL A 196      -2.559  13.403  -2.246  1.00  0.00           C  
ATOM   3075  C   VAL A 196      -1.804  14.575  -1.644  1.00  0.00           C  
ATOM   3076  O   VAL A 196      -1.283  15.385  -2.351  1.00  0.00           O  
ATOM   3077  CB  VAL A 196      -1.568  12.395  -2.857  1.00  0.00           C  
ATOM   3078  CG1 VAL A 196      -0.676  11.802  -1.777  1.00  0.00           C  
ATOM   3079  CG2 VAL A 196      -2.329  11.300  -3.589  1.00  0.00           C  
ATOM   3080  H   VAL A 196      -3.090  14.402  -4.091  1.00  0.00           H  
ATOM   3081  HA  VAL A 196      -3.154  12.877  -1.498  1.00  0.00           H  
ATOM   3082  HB  VAL A 196      -0.919  12.918  -3.559  1.00  0.00           H  
ATOM   3083 1HG1 VAL A 196       0.018  11.092  -2.227  1.00  0.00           H  
ATOM   3084 2HG1 VAL A 196      -0.115  12.600  -1.291  1.00  0.00           H  
ATOM   3085 3HG1 VAL A 196      -1.292  11.288  -1.038  1.00  0.00           H  
ATOM   3086 1HG2 VAL A 196      -1.623  10.591  -4.020  1.00  0.00           H  
ATOM   3087 2HG2 VAL A 196      -2.983  10.780  -2.888  1.00  0.00           H  
ATOM   3088 3HG2 VAL A 196      -2.929  11.742  -4.385  1.00  0.00           H  
ATOM   3089  N   LEU A 197      -1.906  14.710  -0.322  1.00  0.00           N  
ATOM   3090  CA  LEU A 197      -1.322  15.834   0.423  1.00  0.00           C  
ATOM   3091  C   LEU A 197      -0.045  15.378   1.120  1.00  0.00           C  
ATOM   3092  O   LEU A 197      -0.134  14.483   1.965  1.00  0.00           O  
ATOM   3093  CB  LEU A 197      -2.316  16.379   1.457  1.00  0.00           C  
ATOM   3094  CG  LEU A 197      -1.805  17.534   2.327  1.00  0.00           C  
ATOM   3095  CD1 LEU A 197      -1.492  18.735   1.444  1.00  0.00           C  
ATOM   3096  CD2 LEU A 197      -2.852  17.883   3.374  1.00  0.00           C  
ATOM   3097  H   LEU A 197      -2.413  13.996   0.181  1.00  0.00           H  
ATOM   3098  HA  LEU A 197      -1.085  16.631  -0.281  1.00  0.00           H  
ATOM   3099 1HB  LEU A 197      -3.205  16.726   0.934  1.00  0.00           H  
ATOM   3100 2HB  LEU A 197      -2.606  15.566   2.122  1.00  0.00           H  
ATOM   3101  HG  LEU A 197      -0.881  17.236   2.823  1.00  0.00           H  
ATOM   3102 1HD1 LEU A 197      -1.129  19.556   2.062  1.00  0.00           H  
ATOM   3103 2HD1 LEU A 197      -0.727  18.463   0.717  1.00  0.00           H  
ATOM   3104 3HD1 LEU A 197      -2.395  19.047   0.921  1.00  0.00           H  
ATOM   3105 1HD2 LEU A 197      -2.489  18.704   3.993  1.00  0.00           H  
ATOM   3106 2HD2 LEU A 197      -3.776  18.184   2.879  1.00  0.00           H  
ATOM   3107 3HD2 LEU A 197      -3.043  17.013   4.001  1.00  0.00           H  
ATOM   3108  N   PHE A 198       1.092  15.980   0.780  1.00  0.00           N  
ATOM   3109  CA  PHE A 198       2.443  15.594   1.254  1.00  0.00           C  
ATOM   3110  C   PHE A 198       2.865  16.613   2.299  1.00  0.00           C  
ATOM   3111  O   PHE A 198       3.108  17.765   1.921  1.00  0.00           O  
ATOM   3112  CB  PHE A 198       3.459  15.556   0.111  1.00  0.00           C  
ATOM   3113  CG  PHE A 198       3.162  14.514  -0.930  1.00  0.00           C  
ATOM   3114  CD1 PHE A 198       2.244  14.764  -1.939  1.00  0.00           C  
ATOM   3115  CD2 PHE A 198       3.799  13.283  -0.902  1.00  0.00           C  
ATOM   3116  CE1 PHE A 198       1.970  13.806  -2.897  1.00  0.00           C  
ATOM   3117  CE2 PHE A 198       3.528  12.325  -1.859  1.00  0.00           C  
ATOM   3118  CZ  PHE A 198       2.612  12.587  -2.858  1.00  0.00           C  
ATOM   3119  H   PHE A 198       0.998  16.760   0.145  1.00  0.00           H  
ATOM   3120  HA  PHE A 198       2.385  14.594   1.686  1.00  0.00           H  
ATOM   3121 1HB  PHE A 198       3.491  16.528  -0.380  1.00  0.00           H  
ATOM   3122 2HB  PHE A 198       4.452  15.360   0.514  1.00  0.00           H  
ATOM   3123  HD1 PHE A 198       1.737  15.729  -1.971  1.00  0.00           H  
ATOM   3124  HD2 PHE A 198       4.523  13.076  -0.113  1.00  0.00           H  
ATOM   3125  HE1 PHE A 198       1.246  14.016  -3.685  1.00  0.00           H  
ATOM   3126  HE2 PHE A 198       4.036  11.361  -1.827  1.00  0.00           H  
ATOM   3127  HZ  PHE A 198       2.396  11.832  -3.612  1.00  0.00           H  
ATOM   3128  N   LEU A 199       3.003  16.205   3.564  1.00  0.00           N  
ATOM   3129  CA  LEU A 199       3.410  17.146   4.640  1.00  0.00           C  
ATOM   3130  C   LEU A 199       4.842  16.821   5.074  1.00  0.00           C  
ATOM   3131  O   LEU A 199       5.098  15.751   5.645  1.00  0.00           O  
ATOM   3132  CB  LEU A 199       2.464  17.052   5.843  1.00  0.00           C  
ATOM   3133  CG  LEU A 199       0.985  17.337   5.550  1.00  0.00           C  
ATOM   3134  CD1 LEU A 199       0.179  17.209   6.836  1.00  0.00           C  
ATOM   3135  CD2 LEU A 199       0.844  18.728   4.952  1.00  0.00           C  
ATOM   3136  H   LEU A 199       2.830  15.237   3.796  1.00  0.00           H  
ATOM   3137  HA  LEU A 199       3.365  18.161   4.246  1.00  0.00           H  
ATOM   3138 1HB  LEU A 199       2.532  16.049   6.261  1.00  0.00           H  
ATOM   3139 2HB  LEU A 199       2.794  17.762   6.601  1.00  0.00           H  
ATOM   3140  HG  LEU A 199       0.605  16.598   4.844  1.00  0.00           H  
ATOM   3141 1HD1 LEU A 199      -0.872  17.411   6.628  1.00  0.00           H  
ATOM   3142 2HD1 LEU A 199       0.282  16.199   7.232  1.00  0.00           H  
ATOM   3143 3HD1 LEU A 199       0.547  17.926   7.569  1.00  0.00           H  
ATOM   3144 1HD2 LEU A 199      -0.207  18.930   4.743  1.00  0.00           H  
ATOM   3145 2HD2 LEU A 199       1.222  19.468   5.658  1.00  0.00           H  
ATOM   3146 3HD2 LEU A 199       1.416  18.785   4.025  1.00  0.00           H  
ATOM   3147  N   HIS A 200       5.737  17.773   4.860  1.00  0.00           N  
ATOM   3148  CA  HIS A 200       7.195  17.581   5.072  1.00  0.00           C  
ATOM   3149  C   HIS A 200       7.512  17.497   6.557  1.00  0.00           C  
ATOM   3150  O   HIS A 200       6.678  17.790   7.424  1.00  0.00           O  
ATOM   3151  CB  HIS A 200       8.004  18.719   4.441  1.00  0.00           C  
ATOM   3152  CG  HIS A 200       7.721  20.061   5.039  1.00  0.00           C  
ATOM   3153  ND1 HIS A 200       8.203  20.443   6.274  1.00  0.00           N  
ATOM   3154  CD2 HIS A 200       7.005  21.112   4.574  1.00  0.00           C  
ATOM   3155  CE1 HIS A 200       7.795  21.671   6.541  1.00  0.00           C  
ATOM   3156  NE2 HIS A 200       7.067  22.099   5.526  1.00  0.00           N  
ATOM   3157  H   HIS A 200       5.400  18.668   4.539  1.00  0.00           H  
ATOM   3158  HA  HIS A 200       7.511  16.649   4.602  1.00  0.00           H  
ATOM   3159 1HB  HIS A 200       9.070  18.513   4.554  1.00  0.00           H  
ATOM   3160 2HB  HIS A 200       7.792  18.769   3.374  1.00  0.00           H  
ATOM   3161  HD1 HIS A 200       8.831  19.920   6.851  1.00  0.00           H  
ATOM   3162  HD2 HIS A 200       6.444  21.276   3.653  1.00  0.00           H  
ATOM   3163  HE1 HIS A 200       8.073  22.157   7.477  1.00  0.00           H  
ATOM   3164  N   GLY A 201       8.790  17.134   6.821  1.00  0.00           N  
ATOM   3165  CA  GLY A 201       9.291  17.016   8.204  1.00  0.00           C  
ATOM   3166  C   GLY A 201      10.129  18.212   8.602  1.00  0.00           C  
ATOM   3167  O   GLY A 201      10.113  19.239   7.923  1.00  0.00           O  
ATOM   3168  H   GLY A 201       9.416  16.938   6.053  1.00  0.00           H  
ATOM   3169 1HA  GLY A 201       8.449  16.920   8.889  1.00  0.00           H  
ATOM   3170 2HA  GLY A 201       9.887  16.109   8.299  1.00  0.00           H  
ATOM   3171  N   ASN A 202      10.718  18.152   9.789  1.00  0.00           N  
ATOM   3172  CA  ASN A 202      11.589  19.223  10.311  1.00  0.00           C  
ATOM   3173  C   ASN A 202      13.032  18.776  10.125  1.00  0.00           C  
ATOM   3174  O   ASN A 202      13.365  17.654  10.530  1.00  0.00           O  
ATOM   3175  CB  ASN A 202      11.293  19.533  11.767  1.00  0.00           C  
ATOM   3176  CG  ASN A 202      11.856  20.858  12.202  1.00  0.00           C  
ATOM   3177  OD1 ASN A 202      13.010  20.944  12.636  1.00  0.00           O  
ATOM   3178  ND2 ASN A 202      11.062  21.893  12.093  1.00  0.00           N  
ATOM   3179  H   ASN A 202      10.556  17.331  10.354  1.00  0.00           H  
ATOM   3180  HA  ASN A 202      11.409  20.129   9.731  1.00  0.00           H  
ATOM   3181 1HB  ASN A 202      10.214  19.540  11.926  1.00  0.00           H  
ATOM   3182 2HB  ASN A 202      11.711  18.749  12.399  1.00  0.00           H  
ATOM   3183 1HD2 ASN A 202      11.383  22.800  12.367  1.00  0.00           H  
ATOM   3184 2HD2 ASN A 202      10.136  21.778  11.737  1.00  0.00           H  
ATOM   3185  N   PRO A 203      13.993  19.614   9.688  1.00  0.00           N  
ATOM   3186  CA  PRO A 203      13.860  21.019   9.280  1.00  0.00           C  
ATOM   3187  C   PRO A 203      13.726  21.176   7.770  1.00  0.00           C  
ATOM   3188  O   PRO A 203      14.547  21.860   7.140  1.00  0.00           O  
ATOM   3189  CB  PRO A 203      15.217  21.569   9.732  1.00  0.00           C  
ATOM   3190  CG  PRO A 203      16.122  20.421   9.403  1.00  0.00           C  
ATOM   3191  CD  PRO A 203      15.357  19.170   9.770  1.00  0.00           C  
ATOM   3192  HA  PRO A 203      12.985  21.460   9.781  1.00  0.00           H  
ATOM   3193 1HB  PRO A 203      15.448  22.497   9.188  1.00  0.00           H  
ATOM   3194 2HB  PRO A 203      15.182  21.825  10.802  1.00  0.00           H  
ATOM   3195 1HG  PRO A 203      16.388  20.441   8.336  1.00  0.00           H  
ATOM   3196 2HG  PRO A 203      17.063  20.506   9.967  1.00  0.00           H  
ATOM   3197 1HD  PRO A 203      15.577  18.378   9.038  1.00  0.00           H  
ATOM   3198 2HD  PRO A 203      15.640  18.851  10.783  1.00  0.00           H  
ATOM   3199  N   THR A 204      12.709  20.550   7.206  1.00  0.00           N  
ATOM   3200  CA  THR A 204      12.647  20.363   5.746  1.00  0.00           C  
ATOM   3201  C   THR A 204      11.489  21.167   5.173  1.00  0.00           C  
ATOM   3202  O   THR A 204      10.786  21.890   5.882  1.00  0.00           O  
ATOM   3203  CB  THR A 204      12.488  18.879   5.366  1.00  0.00           C  
ATOM   3204  OG1 THR A 204      11.221  18.397   5.833  1.00  0.00           O  
ATOM   3205  CG2 THR A 204      13.602  18.048   5.984  1.00  0.00           C  
ATOM   3206  H   THR A 204      11.958  20.193   7.779  1.00  0.00           H  
ATOM   3207  HA  THR A 204      13.580  20.725   5.311  1.00  0.00           H  
ATOM   3208  HB  THR A 204      12.524  18.775   4.282  1.00  0.00           H  
ATOM   3209  HG1 THR A 204      10.804  19.071   6.375  1.00  0.00           H  
ATOM   3210 1HG2 THR A 204      13.474  17.003   5.705  1.00  0.00           H  
ATOM   3211 2HG2 THR A 204      14.566  18.405   5.622  1.00  0.00           H  
ATOM   3212 3HG2 THR A 204      13.565  18.141   7.069  1.00  0.00           H  
ATOM   3213  N   SER A 205      11.373  21.138   3.873  1.00  0.00           N  
ATOM   3214  CA  SER A 205      10.338  21.828   3.078  1.00  0.00           C  
ATOM   3215  C   SER A 205       9.803  20.832   2.073  1.00  0.00           C  
ATOM   3216  O   SER A 205      10.238  19.666   2.084  1.00  0.00           O  
ATOM   3217  CB  SER A 205      10.898  23.045   2.369  1.00  0.00           C  
ATOM   3218  OG  SER A 205      11.755  22.668   1.326  1.00  0.00           O  
ATOM   3219  H   SER A 205      12.070  20.582   3.398  1.00  0.00           H  
ATOM   3220  HA  SER A 205       9.549  22.162   3.753  1.00  0.00           H  
ATOM   3221 1HB  SER A 205      10.079  23.643   1.971  1.00  0.00           H  
ATOM   3222 2HB  SER A 205      11.439  23.665   3.082  1.00  0.00           H  
ATOM   3223  HG  SER A 205      12.509  23.261   1.376  1.00  0.00           H  
ATOM   3224  N   SER A 206       8.942  21.267   1.162  1.00  0.00           N  
ATOM   3225  CA  SER A 206       8.463  20.401   0.070  1.00  0.00           C  
ATOM   3226  C   SER A 206       9.624  19.854  -0.775  1.00  0.00           C  
ATOM   3227  O   SER A 206       9.412  18.860  -1.462  1.00  0.00           O  
ATOM   3228  CB  SER A 206       7.413  21.101  -0.743  1.00  0.00           C  
ATOM   3229  OG  SER A 206       7.911  22.292  -1.313  1.00  0.00           O  
ATOM   3230  H   SER A 206       8.607  22.218   1.220  1.00  0.00           H  
ATOM   3231  HA  SER A 206       7.936  19.552   0.507  1.00  0.00           H  
ATOM   3232 1HB  SER A 206       7.065  20.438  -1.536  1.00  0.00           H  
ATOM   3233 2HB  SER A 206       6.557  21.332  -0.111  1.00  0.00           H  
ATOM   3234  HG  SER A 206       7.906  22.945  -0.608  1.00  0.00           H  
ATOM   3235  N   TYR A 207      10.810  20.425  -0.701  1.00  0.00           N  
ATOM   3236  CA  TYR A 207      11.998  19.895  -1.405  1.00  0.00           C  
ATOM   3237  C   TYR A 207      12.154  18.407  -1.085  1.00  0.00           C  
ATOM   3238  O   TYR A 207      12.621  17.668  -1.854  1.00  0.00           O  
ATOM   3239  CB  TYR A 207      13.215  20.724  -1.020  1.00  0.00           C  
ATOM   3240  CG  TYR A 207      14.464  20.235  -1.685  1.00  0.00           C  
ATOM   3241  CD1 TYR A 207      14.704  20.506  -3.032  1.00  0.00           C  
ATOM   3242  CD2 TYR A 207      15.456  19.647  -0.946  1.00  0.00           C  
ATOM   3243  CE1 TYR A 207      15.861  20.057  -3.652  1.00  0.00           C  
ATOM   3244  CE2 TYR A 207      16.643  19.262  -1.538  1.00  0.00           C  
ATOM   3245  CZ  TYR A 207      16.833  19.431  -2.889  1.00  0.00           C  
ATOM   3246  OH  TYR A 207      18.014  19.044  -3.459  1.00  0.00           O  
ATOM   3247  H   TYR A 207      10.904  21.259  -0.139  1.00  0.00           H  
ATOM   3248  HA  TYR A 207      11.844  20.011  -2.479  1.00  0.00           H  
ATOM   3249 1HB  TYR A 207      13.050  21.766  -1.296  1.00  0.00           H  
ATOM   3250 2HB  TYR A 207      13.352  20.691   0.060  1.00  0.00           H  
ATOM   3251  HD1 TYR A 207      13.978  21.078  -3.610  1.00  0.00           H  
ATOM   3252  HD2 TYR A 207      15.313  19.478   0.122  1.00  0.00           H  
ATOM   3253  HE1 TYR A 207      16.036  20.276  -4.704  1.00  0.00           H  
ATOM   3254  HE2 TYR A 207      17.436  18.822  -0.933  1.00  0.00           H  
ATOM   3255  HH  TYR A 207      18.006  19.267  -4.393  1.00  0.00           H  
ATOM   3256  N   VAL A 208      11.867  18.004   0.174  1.00  0.00           N  
ATOM   3257  CA  VAL A 208      12.159  16.629   0.648  1.00  0.00           C  
ATOM   3258  C   VAL A 208      11.371  15.616  -0.202  1.00  0.00           C  
ATOM   3259  O   VAL A 208      11.800  14.454  -0.333  1.00  0.00           O  
ATOM   3260  CB  VAL A 208      11.780  16.466   2.132  1.00  0.00           C  
ATOM   3261  CG1 VAL A 208      10.269  16.380   2.289  1.00  0.00           C  
ATOM   3262  CG2 VAL A 208      12.453  15.229   2.706  1.00  0.00           C  
ATOM   3263  H   VAL A 208      11.440  18.663   0.809  1.00  0.00           H  
ATOM   3264  HA  VAL A 208      13.230  16.447   0.544  1.00  0.00           H  
ATOM   3265  HB  VAL A 208      12.111  17.348   2.681  1.00  0.00           H  
ATOM   3266 1HG1 VAL A 208      10.019  16.266   3.344  1.00  0.00           H  
ATOM   3267 2HG1 VAL A 208       9.811  17.291   1.905  1.00  0.00           H  
ATOM   3268 3HG1 VAL A 208       9.894  15.522   1.733  1.00  0.00           H  
ATOM   3269 1HG2 VAL A 208      12.181  15.120   3.755  1.00  0.00           H  
ATOM   3270 2HG2 VAL A 208      12.127  14.348   2.153  1.00  0.00           H  
ATOM   3271 3HG2 VAL A 208      13.535  15.330   2.620  1.00  0.00           H  
ATOM   3272  N   TRP A 209      10.235  16.013  -0.757  1.00  0.00           N  
ATOM   3273  CA  TRP A 209       9.356  15.121  -1.534  1.00  0.00           C  
ATOM   3274  C   TRP A 209       9.753  15.065  -3.012  1.00  0.00           C  
ATOM   3275  O   TRP A 209       9.026  14.452  -3.799  1.00  0.00           O  
ATOM   3276  CB  TRP A 209       7.901  15.578  -1.419  1.00  0.00           C  
ATOM   3277  CG  TRP A 209       7.379  15.566  -0.014  1.00  0.00           C  
ATOM   3278  CD1 TRP A 209       7.108  16.651   0.764  1.00  0.00           C  
ATOM   3279  CD2 TRP A 209       7.059  14.405   0.790  1.00  0.00           C  
ATOM   3280  NE1 TRP A 209       6.645  16.249   1.992  1.00  0.00           N  
ATOM   3281  CE2 TRP A 209       6.608  14.877   2.026  1.00  0.00           C  
ATOM   3282  CE3 TRP A 209       7.119  13.024   0.564  1.00  0.00           C  
ATOM   3283  CZ2 TRP A 209       6.217  14.019   3.041  1.00  0.00           C  
ATOM   3284  CZ3 TRP A 209       6.726  12.163   1.582  1.00  0.00           C  
ATOM   3285  CH2 TRP A 209       6.286  12.648   2.788  1.00  0.00           C  
ATOM   3286  H   TRP A 209       9.969  16.980  -0.634  1.00  0.00           H  
ATOM   3287  HA  TRP A 209       9.439  14.113  -1.127  1.00  0.00           H  
ATOM   3288 1HB  TRP A 209       7.806  16.591  -1.811  1.00  0.00           H  
ATOM   3289 2HB  TRP A 209       7.267  14.932  -2.026  1.00  0.00           H  
ATOM   3290  HD1 TRP A 209       7.239  17.687   0.456  1.00  0.00           H  
ATOM   3291  HE1 TRP A 209       6.377  16.861   2.750  1.00  0.00           H  
ATOM   3292  HE3 TRP A 209       7.465  12.634  -0.392  1.00  0.00           H  
ATOM   3293  HZ2 TRP A 209       5.865  14.384   4.006  1.00  0.00           H  
ATOM   3294  HZ3 TRP A 209       6.776  11.090   1.398  1.00  0.00           H  
ATOM   3295  HH2 TRP A 209       5.984  11.945   3.564  1.00  0.00           H  
ATOM   3296  N   ARG A 210      10.841  15.715  -3.378  1.00  0.00           N  
ATOM   3297  CA  ARG A 210      11.296  15.840  -4.790  1.00  0.00           C  
ATOM   3298  C   ARG A 210      11.474  14.469  -5.439  1.00  0.00           C  
ATOM   3299  O   ARG A 210      11.341  14.413  -6.695  1.00  0.00           O  
ATOM   3300  CB  ARG A 210      12.612  16.600  -4.872  1.00  0.00           C  
ATOM   3301  CG  ARG A 210      13.817  15.852  -4.325  1.00  0.00           C  
ATOM   3302  CD  ARG A 210      14.973  16.759  -4.105  1.00  0.00           C  
ATOM   3303  NE  ARG A 210      16.136  16.044  -3.606  1.00  0.00           N  
ATOM   3304  CZ  ARG A 210      16.344  15.730  -2.312  1.00  0.00           C  
ATOM   3305  NH1 ARG A 210      15.459  16.074  -1.402  1.00  0.00           N  
ATOM   3306  NH2 ARG A 210      17.436  15.076  -1.958  1.00  0.00           N  
ATOM   3307  H   ARG A 210      11.385  16.146  -2.645  1.00  0.00           H  
ATOM   3308  HA  ARG A 210      10.542  16.396  -5.348  1.00  0.00           H  
ATOM   3309 1HB  ARG A 210      12.823  16.850  -5.910  1.00  0.00           H  
ATOM   3310 2HB  ARG A 210      12.526  17.536  -4.320  1.00  0.00           H  
ATOM   3311 1HG  ARG A 210      13.558  15.390  -3.372  1.00  0.00           H  
ATOM   3312 2HG  ARG A 210      14.118  15.079  -5.033  1.00  0.00           H  
ATOM   3313 1HD  ARG A 210      15.245  17.236  -5.046  1.00  0.00           H  
ATOM   3314 2HD  ARG A 210      14.703  17.522  -3.376  1.00  0.00           H  
ATOM   3315  HE  ARG A 210      16.839  15.762  -4.276  1.00  0.00           H  
ATOM   3316 1HH1 ARG A 210      14.624  16.573  -1.673  1.00  0.00           H  
ATOM   3317 2HH1 ARG A 210      15.615  15.838  -0.433  1.00  0.00           H  
ATOM   3318 1HH2 ARG A 210      18.116  14.811  -2.657  1.00  0.00           H  
ATOM   3319 2HH2 ARG A 210      17.592  14.841  -0.989  1.00  0.00           H  
ATOM   3320  N   ASN A 211      11.776  13.429  -4.674  1.00  0.00           N  
ATOM   3321  CA  ASN A 211      11.942  12.069  -5.265  1.00  0.00           C  
ATOM   3322  C   ASN A 211      10.772  11.161  -4.929  1.00  0.00           C  
ATOM   3323  O   ASN A 211      10.867   9.927  -5.184  1.00  0.00           O  
ATOM   3324  CB  ASN A 211      13.239  11.430  -4.805  1.00  0.00           C  
ATOM   3325  CG  ASN A 211      14.451  12.074  -5.420  1.00  0.00           C  
ATOM   3326  OD1 ASN A 211      14.751  11.860  -6.600  1.00  0.00           O  
ATOM   3327  ND2 ASN A 211      15.153  12.858  -4.643  1.00  0.00           N  
ATOM   3328  H   ASN A 211      11.897  13.550  -3.678  1.00  0.00           H  
ATOM   3329  HA  ASN A 211      11.973  12.166  -6.352  1.00  0.00           H  
ATOM   3330 1HB  ASN A 211      13.315  11.502  -3.719  1.00  0.00           H  
ATOM   3331 2HB  ASN A 211      13.234  10.371  -5.063  1.00  0.00           H  
ATOM   3332 1HD2 ASN A 211      15.970  13.313  -4.998  1.00  0.00           H  
ATOM   3333 2HD2 ASN A 211      14.873  13.002  -3.694  1.00  0.00           H  
ATOM   3334  N   ILE A 212       9.711  11.697  -4.369  1.00  0.00           N  
ATOM   3335  CA  ILE A 212       8.509  10.900  -3.992  1.00  0.00           C  
ATOM   3336  C   ILE A 212       7.361  11.268  -4.955  1.00  0.00           C  
ATOM   3337  O   ILE A 212       6.752  10.372  -5.537  1.00  0.00           O  
ATOM   3338  CB  ILE A 212       8.081  11.162  -2.536  1.00  0.00           C  
ATOM   3339  CG1 ILE A 212       9.236  10.859  -1.578  1.00  0.00           C  
ATOM   3340  CG2 ILE A 212       6.859  10.327  -2.183  1.00  0.00           C  
ATOM   3341  CD1 ILE A 212       9.738   9.435  -1.657  1.00  0.00           C  
ATOM   3342  H   ILE A 212       9.718  12.691  -4.189  1.00  0.00           H  
ATOM   3343  HA  ILE A 212       8.752   9.843  -4.086  1.00  0.00           H  
ATOM   3344  HB  ILE A 212       7.838  12.216  -2.413  1.00  0.00           H  
ATOM   3345 1HG1 ILE A 212      10.070  11.527  -1.790  1.00  0.00           H  
ATOM   3346 2HG1 ILE A 212       8.918  11.051  -0.553  1.00  0.00           H  
ATOM   3347 1HG2 ILE A 212       6.571  10.524  -1.151  1.00  0.00           H  
ATOM   3348 2HG2 ILE A 212       6.036  10.590  -2.846  1.00  0.00           H  
ATOM   3349 3HG2 ILE A 212       7.095   9.269  -2.299  1.00  0.00           H  
ATOM   3350 1HD1 ILE A 212      10.555   9.297  -0.948  1.00  0.00           H  
ATOM   3351 2HD1 ILE A 212       8.926   8.749  -1.412  1.00  0.00           H  
ATOM   3352 3HD1 ILE A 212      10.095   9.231  -2.665  1.00  0.00           H  
ATOM   3353  N   ILE A 213       7.073  12.548  -5.093  1.00  0.00           N  
ATOM   3354  CA  ILE A 213       5.939  13.050  -5.929  1.00  0.00           C  
ATOM   3355  C   ILE A 213       6.047  12.568  -7.373  1.00  0.00           C  
ATOM   3356  O   ILE A 213       5.010  12.214  -7.920  1.00  0.00           O  
ATOM   3357  CB  ILE A 213       5.877  14.589  -5.921  1.00  0.00           C  
ATOM   3358  CG1 ILE A 213       5.447  15.099  -4.543  1.00  0.00           C  
ATOM   3359  CG2 ILE A 213       4.927  15.089  -6.998  1.00  0.00           C  
ATOM   3360  CD1 ILE A 213       5.637  16.587  -4.357  1.00  0.00           C  
ATOM   3361  H   ILE A 213       7.656  13.212  -4.604  1.00  0.00           H  
ATOM   3362  HA  ILE A 213       5.007  12.670  -5.512  1.00  0.00           H  
ATOM   3363  HB  ILE A 213       6.871  14.993  -6.111  1.00  0.00           H  
ATOM   3364 1HG1 ILE A 213       4.395  14.866  -4.382  1.00  0.00           H  
ATOM   3365 2HG1 ILE A 213       6.018  14.584  -3.770  1.00  0.00           H  
ATOM   3366 1HG2 ILE A 213       4.895  16.178  -6.978  1.00  0.00           H  
ATOM   3367 2HG2 ILE A 213       5.275  14.754  -7.974  1.00  0.00           H  
ATOM   3368 3HG2 ILE A 213       3.928  14.693  -6.814  1.00  0.00           H  
ATOM   3369 1HD1 ILE A 213       5.311  16.873  -3.356  1.00  0.00           H  
ATOM   3370 2HD1 ILE A 213       6.692  16.838  -4.480  1.00  0.00           H  
ATOM   3371 3HD1 ILE A 213       5.048  17.125  -5.098  1.00  0.00           H  
ATOM   3372  N   PRO A 214       7.219  12.521  -8.037  1.00  0.00           N  
ATOM   3373  CA  PRO A 214       7.265  12.058  -9.433  1.00  0.00           C  
ATOM   3374  C   PRO A 214       6.637  10.670  -9.630  1.00  0.00           C  
ATOM   3375  O   PRO A 214       6.301  10.353 -10.764  1.00  0.00           O  
ATOM   3376  CB  PRO A 214       8.769  12.032  -9.724  1.00  0.00           C  
ATOM   3377  CG  PRO A 214       9.330  13.095  -8.842  1.00  0.00           C  
ATOM   3378  CD  PRO A 214       8.547  12.973  -7.563  1.00  0.00           C  
ATOM   3379  HA  PRO A 214       6.748  12.787 -10.073  1.00  0.00           H  
ATOM   3380 1HB  PRO A 214       9.178  11.035  -9.503  1.00  0.00           H  
ATOM   3381 2HB  PRO A 214       8.950  12.225 -10.792  1.00  0.00           H  
ATOM   3382 1HG  PRO A 214      10.409  12.935  -8.694  1.00  0.00           H  
ATOM   3383 2HG  PRO A 214       9.218  14.081  -9.316  1.00  0.00           H  
ATOM   3384 1HD  PRO A 214       9.020  12.224  -6.911  1.00  0.00           H  
ATOM   3385 2HD  PRO A 214       8.505  13.952  -7.063  1.00  0.00           H  
ATOM   3386  N   HIS A 215       6.581   9.818  -8.615  1.00  0.00           N  
ATOM   3387  CA  HIS A 215       5.971   8.479  -8.710  1.00  0.00           C  
ATOM   3388  C   HIS A 215       4.445   8.538  -8.601  1.00  0.00           C  
ATOM   3389  O   HIS A 215       3.782   7.525  -8.855  1.00  0.00           O  
ATOM   3390  CB  HIS A 215       6.523   7.555  -7.619  1.00  0.00           C  
ATOM   3391  CG  HIS A 215       7.837   6.929  -7.970  1.00  0.00           C  
ATOM   3392  ND1 HIS A 215       7.985   6.051  -9.023  1.00  0.00           N  
ATOM   3393  CD2 HIS A 215       9.062   7.052  -7.407  1.00  0.00           C  
ATOM   3394  CE1 HIS A 215       9.247   5.662  -9.093  1.00  0.00           C  
ATOM   3395  NE2 HIS A 215       9.920   6.255  -8.124  1.00  0.00           N  
ATOM   3396  H   HIS A 215       6.980  10.116  -7.736  1.00  0.00           H  
ATOM   3397  HA  HIS A 215       6.209   8.039  -9.678  1.00  0.00           H  
ATOM   3398 1HB  HIS A 215       6.649   8.119  -6.694  1.00  0.00           H  
ATOM   3399 2HB  HIS A 215       5.807   6.758  -7.421  1.00  0.00           H  
ATOM   3400  HD2 HIS A 215       9.320   7.669  -6.545  1.00  0.00           H  
ATOM   3401  HE1 HIS A 215       9.661   4.971  -9.826  1.00  0.00           H  
ATOM   3402  HE2 HIS A 215      10.906   6.144  -7.936  1.00  0.00           H  
ATOM   3403  N   VAL A 216       3.907   9.621  -8.045  1.00  0.00           N  
ATOM   3404  CA  VAL A 216       2.463   9.783  -7.788  1.00  0.00           C  
ATOM   3405  C   VAL A 216       1.839  10.779  -8.754  1.00  0.00           C  
ATOM   3406  O   VAL A 216       0.699  10.535  -9.222  1.00  0.00           O  
ATOM   3407  CB  VAL A 216       2.220  10.264  -6.345  1.00  0.00           C  
ATOM   3408  CG1 VAL A 216       0.740  10.533  -6.115  1.00  0.00           C  
ATOM   3409  CG2 VAL A 216       2.740   9.228  -5.360  1.00  0.00           C  
ATOM   3410  H   VAL A 216       4.539  10.367  -7.790  1.00  0.00           H  
ATOM   3411  HA  VAL A 216       1.977   8.815  -7.918  1.00  0.00           H  
ATOM   3412  HB  VAL A 216       2.745  11.207  -6.192  1.00  0.00           H  
ATOM   3413 1HG1 VAL A 216       0.587  10.872  -5.090  1.00  0.00           H  
ATOM   3414 2HG1 VAL A 216       0.399  11.303  -6.806  1.00  0.00           H  
ATOM   3415 3HG1 VAL A 216       0.174   9.617  -6.281  1.00  0.00           H  
ATOM   3416 1HG2 VAL A 216       2.565   9.575  -4.341  1.00  0.00           H  
ATOM   3417 2HG2 VAL A 216       2.218   8.283  -5.516  1.00  0.00           H  
ATOM   3418 3HG2 VAL A 216       3.809   9.082  -5.515  1.00  0.00           H  
ATOM   3419  N   ALA A 217       2.484  11.892  -9.029  1.00  0.00           N  
ATOM   3420  CA  ALA A 217       1.957  12.996  -9.849  1.00  0.00           C  
ATOM   3421  C   ALA A 217       1.381  12.523 -11.185  1.00  0.00           C  
ATOM   3422  O   ALA A 217       0.393  13.151 -11.578  1.00  0.00           O  
ATOM   3423  CB  ALA A 217       3.006  14.043 -10.074  1.00  0.00           C  
ATOM   3424  H   ALA A 217       3.411  11.970  -8.635  1.00  0.00           H  
ATOM   3425  HA  ALA A 217       1.140  13.465  -9.301  1.00  0.00           H  
ATOM   3426 1HB  ALA A 217       2.592  14.847 -10.682  1.00  0.00           H  
ATOM   3427 2HB  ALA A 217       3.332  14.444  -9.115  1.00  0.00           H  
ATOM   3428 3HB  ALA A 217       3.856  13.600 -10.590  1.00  0.00           H  
ATOM   3429  N   PRO A 218       1.983  11.565 -11.933  1.00  0.00           N  
ATOM   3430  CA  PRO A 218       1.440  11.213 -13.245  1.00  0.00           C  
ATOM   3431  C   PRO A 218       0.007  10.704 -13.137  1.00  0.00           C  
ATOM   3432  O   PRO A 218      -0.685  10.695 -14.145  1.00  0.00           O  
ATOM   3433  CB  PRO A 218       2.392  10.113 -13.728  1.00  0.00           C  
ATOM   3434  CG  PRO A 218       3.660  10.378 -12.989  1.00  0.00           C  
ATOM   3435  CD  PRO A 218       3.211  10.819 -11.622  1.00  0.00           C  
ATOM   3436  HA  PRO A 218       1.486  12.092 -13.903  1.00  0.00           H  
ATOM   3437 1HB  PRO A 218       1.967   9.124 -13.506  1.00  0.00           H  
ATOM   3438 2HB  PRO A 218       2.513  10.175 -14.819  1.00  0.00           H  
ATOM   3439 1HG  PRO A 218       4.278   9.469 -12.959  1.00  0.00           H  
ATOM   3440 2HG  PRO A 218       4.250  11.147 -13.510  1.00  0.00           H  
ATOM   3441 1HD  PRO A 218       3.016   9.935 -10.996  1.00  0.00           H  
ATOM   3442 2HD  PRO A 218       3.987  11.453 -11.167  1.00  0.00           H  
ATOM   3443  N   THR A 219      -0.418  10.238 -11.975  1.00  0.00           N  
ATOM   3444  CA  THR A 219      -1.727   9.548 -11.809  1.00  0.00           C  
ATOM   3445  C   THR A 219      -2.643  10.263 -10.819  1.00  0.00           C  
ATOM   3446  O   THR A 219      -3.882  10.057 -10.892  1.00  0.00           O  
ATOM   3447  CB  THR A 219      -1.533   8.092 -11.345  1.00  0.00           C  
ATOM   3448  OG1 THR A 219      -0.880   8.078 -10.069  1.00  0.00           O  
ATOM   3449  CG2 THR A 219      -0.693   7.320 -12.350  1.00  0.00           C  
ATOM   3450  H   THR A 219       0.179  10.360 -11.169  1.00  0.00           H  
ATOM   3451  HA  THR A 219      -2.236   9.535 -12.773  1.00  0.00           H  
ATOM   3452  HB  THR A 219      -2.505   7.610 -11.245  1.00  0.00           H  
ATOM   3453  HG1 THR A 219      -1.464   8.455  -9.407  1.00  0.00           H  
ATOM   3454 1HG2 THR A 219      -0.566   6.293 -12.006  1.00  0.00           H  
ATOM   3455 2HG2 THR A 219      -1.192   7.319 -13.318  1.00  0.00           H  
ATOM   3456 3HG2 THR A 219       0.284   7.792 -12.446  1.00  0.00           H  
ATOM   3457  N   HIS A 220      -2.102  11.020  -9.857  1.00  0.00           N  
ATOM   3458  CA  HIS A 220      -2.886  11.717  -8.827  1.00  0.00           C  
ATOM   3459  C   HIS A 220      -2.420  13.152  -8.687  1.00  0.00           C  
ATOM   3460  O   HIS A 220      -1.201  13.412  -8.818  1.00  0.00           O  
ATOM   3461  CB  HIS A 220      -2.776  11.008  -7.473  1.00  0.00           C  
ATOM   3462  CG  HIS A 220      -3.302   9.606  -7.484  1.00  0.00           C  
ATOM   3463  ND1 HIS A 220      -2.570   8.542  -7.967  1.00  0.00           N  
ATOM   3464  CD2 HIS A 220      -4.485   9.094  -7.073  1.00  0.00           C  
ATOM   3465  CE1 HIS A 220      -3.282   7.434  -7.851  1.00  0.00           C  
ATOM   3466  NE2 HIS A 220      -4.447   7.743  -7.312  1.00  0.00           N  
ATOM   3467  H   HIS A 220      -1.096  11.106  -9.852  1.00  0.00           H  
ATOM   3468  HA  HIS A 220      -3.937  11.727  -9.114  1.00  0.00           H  
ATOM   3469 1HB  HIS A 220      -1.732  10.979  -7.161  1.00  0.00           H  
ATOM   3470 2HB  HIS A 220      -3.327  11.573  -6.721  1.00  0.00           H  
ATOM   3471  HD2 HIS A 220      -5.314   9.650  -6.634  1.00  0.00           H  
ATOM   3472  HE1 HIS A 220      -2.961   6.436  -8.150  1.00  0.00           H  
ATOM   3473  HE2 HIS A 220      -5.193   7.094  -7.107  1.00  0.00           H  
ATOM   3474  N   ARG A 221      -3.319  14.063  -8.417  1.00  0.00           N  
ATOM   3475  CA  ARG A 221      -2.947  15.439  -8.023  1.00  0.00           C  
ATOM   3476  C   ARG A 221      -2.145  15.387  -6.725  1.00  0.00           C  
ATOM   3477  O   ARG A 221      -2.618  14.742  -5.771  1.00  0.00           O  
ATOM   3478  CB  ARG A 221      -4.177  16.314  -7.827  1.00  0.00           C  
ATOM   3479  CG  ARG A 221      -3.886  17.795  -7.646  1.00  0.00           C  
ATOM   3480  CD  ARG A 221      -5.135  18.586  -7.499  1.00  0.00           C  
ATOM   3481  NE  ARG A 221      -4.871  20.014  -7.465  1.00  0.00           N  
ATOM   3482  CZ  ARG A 221      -5.789  20.956  -7.171  1.00  0.00           C  
ATOM   3483  NH1 ARG A 221      -7.024  20.603  -6.890  1.00  0.00           N  
ATOM   3484  NH2 ARG A 221      -5.449  22.233  -7.167  1.00  0.00           N  
ATOM   3485  H   ARG A 221      -4.296  13.817  -8.480  1.00  0.00           H  
ATOM   3486  HA  ARG A 221      -2.342  15.876  -8.818  1.00  0.00           H  
ATOM   3487 1HB  ARG A 221      -4.836  16.211  -8.689  1.00  0.00           H  
ATOM   3488 2HB  ARG A 221      -4.728  15.975  -6.951  1.00  0.00           H  
ATOM   3489 1HG  ARG A 221      -3.281  17.939  -6.750  1.00  0.00           H  
ATOM   3490 2HG  ARG A 221      -3.344  18.169  -8.515  1.00  0.00           H  
ATOM   3491 1HD  ARG A 221      -5.796  18.381  -8.340  1.00  0.00           H  
ATOM   3492 2HD  ARG A 221      -5.633  18.309  -6.570  1.00  0.00           H  
ATOM   3493  HE  ARG A 221      -3.932  20.325  -7.677  1.00  0.00           H  
ATOM   3494 1HH1 ARG A 221      -7.284  19.627  -6.893  1.00  0.00           H  
ATOM   3495 2HH1 ARG A 221      -7.713  21.309  -6.670  1.00  0.00           H  
ATOM   3496 1HH2 ARG A 221      -4.499  22.504  -7.385  1.00  0.00           H  
ATOM   3497 2HH2 ARG A 221      -6.137  22.938  -6.947  1.00  0.00           H  
ATOM   3498  N   CYS A 222      -1.019  16.085  -6.702  1.00  0.00           N  
ATOM   3499  CA  CYS A 222      -0.082  16.116  -5.571  1.00  0.00           C  
ATOM   3500  C   CYS A 222      -0.003  17.540  -5.053  1.00  0.00           C  
ATOM   3501  O   CYS A 222       0.337  18.449  -5.823  1.00  0.00           O  
ATOM   3502  CB  CYS A 222       1.311  15.638  -5.982  1.00  0.00           C  
ATOM   3503  SG  CYS A 222       1.372  13.912  -6.519  1.00  0.00           S  
ATOM   3504  H   CYS A 222      -0.810  16.628  -7.528  1.00  0.00           H  
ATOM   3505  HA  CYS A 222      -0.454  15.447  -4.795  1.00  0.00           H  
ATOM   3506 1HB  CYS A 222       1.683  16.259  -6.798  1.00  0.00           H  
ATOM   3507 2HB  CYS A 222       1.998  15.755  -5.143  1.00  0.00           H  
ATOM   3508  HG  CYS A 222       0.501  14.046  -7.514  1.00  0.00           H  
ATOM   3509  N   ILE A 223      -0.325  17.732  -3.759  1.00  0.00           N  
ATOM   3510  CA  ILE A 223      -0.265  19.034  -3.064  1.00  0.00           C  
ATOM   3511  C   ILE A 223       0.841  18.892  -2.028  1.00  0.00           C  
ATOM   3512  O   ILE A 223       0.792  17.918  -1.285  1.00  0.00           O  
ATOM   3513  CB  ILE A 223      -1.597  19.410  -2.389  1.00  0.00           C  
ATOM   3514  CG1 ILE A 223      -2.736  19.397  -3.411  1.00  0.00           C  
ATOM   3515  CG2 ILE A 223      -1.490  20.773  -1.723  1.00  0.00           C  
ATOM   3516  CD1 ILE A 223      -2.577  20.416  -4.516  1.00  0.00           C  
ATOM   3517  H   ILE A 223      -0.625  16.915  -3.248  1.00  0.00           H  
ATOM   3518  HA  ILE A 223      -0.039  19.807  -3.797  1.00  0.00           H  
ATOM   3519  HB  ILE A 223      -1.844  18.665  -1.633  1.00  0.00           H  
ATOM   3520 1HG1 ILE A 223      -2.806  18.409  -3.866  1.00  0.00           H  
ATOM   3521 2HG1 ILE A 223      -3.682  19.590  -2.905  1.00  0.00           H  
ATOM   3522 1HG2 ILE A 223      -2.440  21.023  -1.252  1.00  0.00           H  
ATOM   3523 2HG2 ILE A 223      -0.705  20.748  -0.968  1.00  0.00           H  
ATOM   3524 3HG2 ILE A 223      -1.248  21.526  -2.474  1.00  0.00           H  
ATOM   3525 1HD1 ILE A 223      -3.422  20.346  -5.201  1.00  0.00           H  
ATOM   3526 2HD1 ILE A 223      -2.540  21.417  -4.085  1.00  0.00           H  
ATOM   3527 3HD1 ILE A 223      -1.654  20.221  -5.060  1.00  0.00           H  
ATOM   3528  N   ALA A 224       1.804  19.795  -2.017  1.00  0.00           N  
ATOM   3529  CA  ALA A 224       2.917  19.675  -1.042  1.00  0.00           C  
ATOM   3530  C   ALA A 224       3.263  21.067  -0.528  1.00  0.00           C  
ATOM   3531  O   ALA A 224       4.068  21.763  -1.134  1.00  0.00           O  
ATOM   3532  CB  ALA A 224       4.113  18.984  -1.670  1.00  0.00           C  
ATOM   3533  H   ALA A 224       1.799  20.573  -2.662  1.00  0.00           H  
ATOM   3534  HA  ALA A 224       2.575  19.053  -0.214  1.00  0.00           H  
ATOM   3535 1HB  ALA A 224       4.915  18.907  -0.935  1.00  0.00           H  
ATOM   3536 2HB  ALA A 224       3.826  17.986  -2.000  1.00  0.00           H  
ATOM   3537 3HB  ALA A 224       4.459  19.563  -2.525  1.00  0.00           H  
ATOM   3538  N   PRO A 225       2.595  21.507   0.555  1.00  0.00           N  
ATOM   3539  CA  PRO A 225       2.828  22.841   1.088  1.00  0.00           C  
ATOM   3540  C   PRO A 225       4.132  22.903   1.870  1.00  0.00           C  
ATOM   3541  O   PRO A 225       4.571  21.917   2.441  1.00  0.00           O  
ATOM   3542  CB  PRO A 225       1.614  23.064   1.995  1.00  0.00           C  
ATOM   3543  CG  PRO A 225       1.277  21.702   2.498  1.00  0.00           C  
ATOM   3544  CD  PRO A 225       1.538  20.795   1.326  1.00  0.00           C  
ATOM   3545  HA  PRO A 225       2.841  23.565   0.260  1.00  0.00           H  
ATOM   3546 1HB  PRO A 225       1.872  23.765   2.803  1.00  0.00           H  
ATOM   3547 2HB  PRO A 225       0.795  23.521   1.421  1.00  0.00           H  
ATOM   3548 1HG  PRO A 225       1.900  21.455   3.371  1.00  0.00           H  
ATOM   3549 2HG  PRO A 225       0.231  21.669   2.835  1.00  0.00           H  
ATOM   3550 1HD  PRO A 225       1.894  19.819   1.688  1.00  0.00           H  
ATOM   3551 2HD  PRO A 225       0.614  20.677   0.740  1.00  0.00           H  
ATOM   3552  N   ASP A 226       4.642  24.102   1.971  1.00  0.00           N  
ATOM   3553  CA  ASP A 226       5.691  24.476   2.941  1.00  0.00           C  
ATOM   3554  C   ASP A 226       5.026  25.100   4.168  1.00  0.00           C  
ATOM   3555  O   ASP A 226       4.254  26.057   4.022  1.00  0.00           O  
ATOM   3556  CB  ASP A 226       6.693  25.456   2.329  1.00  0.00           C  
ATOM   3557  CG  ASP A 226       7.576  24.816   1.266  1.00  0.00           C  
ATOM   3558  OD1 ASP A 226       7.557  23.613   1.152  1.00  0.00           O  
ATOM   3559  OD2 ASP A 226       8.260  25.535   0.578  1.00  0.00           O  
ATOM   3560  H   ASP A 226       4.285  24.803   1.338  1.00  0.00           H  
ATOM   3561  HA  ASP A 226       6.231  23.574   3.231  1.00  0.00           H  
ATOM   3562 1HB  ASP A 226       6.157  26.292   1.879  1.00  0.00           H  
ATOM   3563 2HB  ASP A 226       7.331  25.862   3.114  1.00  0.00           H  
ATOM   3564  N   LEU A 227       5.240  24.532   5.329  1.00  0.00           N  
ATOM   3565  CA  LEU A 227       4.580  25.041   6.569  1.00  0.00           C  
ATOM   3566  C   LEU A 227       5.000  26.503   6.784  1.00  0.00           C  
ATOM   3567  O   LEU A 227       6.118  26.897   6.428  1.00  0.00           O  
ATOM   3568  CB  LEU A 227       4.966  24.199   7.791  1.00  0.00           C  
ATOM   3569  CG  LEU A 227       4.421  22.765   7.809  1.00  0.00           C  
ATOM   3570  CD1 LEU A 227       4.975  22.026   9.020  1.00  0.00           C  
ATOM   3571  CD2 LEU A 227       2.901  22.800   7.839  1.00  0.00           C  
ATOM   3572  H   LEU A 227       5.859  23.736   5.393  1.00  0.00           H  
ATOM   3573  HA  LEU A 227       3.501  24.977   6.437  1.00  0.00           H  
ATOM   3574 1HB  LEU A 227       6.052  24.141   7.844  1.00  0.00           H  
ATOM   3575 2HB  LEU A 227       4.606  24.702   8.688  1.00  0.00           H  
ATOM   3576  HG  LEU A 227       4.755  22.237   6.916  1.00  0.00           H  
ATOM   3577 1HD1 LEU A 227       4.588  21.007   9.033  1.00  0.00           H  
ATOM   3578 2HD1 LEU A 227       6.064  21.999   8.963  1.00  0.00           H  
ATOM   3579 3HD1 LEU A 227       4.672  22.541   9.931  1.00  0.00           H  
ATOM   3580 1HD2 LEU A 227       2.513  21.781   7.852  1.00  0.00           H  
ATOM   3581 2HD2 LEU A 227       2.566  23.326   8.734  1.00  0.00           H  
ATOM   3582 3HD2 LEU A 227       2.531  23.318   6.954  1.00  0.00           H  
ATOM   3583  N   ILE A 228       4.094  27.261   7.397  1.00  0.00           N  
ATOM   3584  CA  ILE A 228       4.365  28.708   7.601  1.00  0.00           C  
ATOM   3585  C   ILE A 228       5.647  28.882   8.415  1.00  0.00           C  
ATOM   3586  O   ILE A 228       5.912  28.079   9.318  1.00  0.00           O  
ATOM   3587  CB  ILE A 228       3.198  29.408   8.320  1.00  0.00           C  
ATOM   3588  CG1 ILE A 228       1.934  29.364   7.457  1.00  0.00           C  
ATOM   3589  CG2 ILE A 228       3.566  30.845   8.658  1.00  0.00           C  
ATOM   3590  CD1 ILE A 228       2.078  30.069   6.127  1.00  0.00           C  
ATOM   3591  H   ILE A 228       3.223  26.872   7.728  1.00  0.00           H  
ATOM   3592  HA  ILE A 228       4.490  29.177   6.625  1.00  0.00           H  
ATOM   3593  HB  ILE A 228       2.967  28.876   9.243  1.00  0.00           H  
ATOM   3594 1HG1 ILE A 228       1.660  28.327   7.265  1.00  0.00           H  
ATOM   3595 2HG1 ILE A 228       1.107  29.825   7.998  1.00  0.00           H  
ATOM   3596 1HG2 ILE A 228       2.730  31.325   9.165  1.00  0.00           H  
ATOM   3597 2HG2 ILE A 228       4.439  30.853   9.309  1.00  0.00           H  
ATOM   3598 3HG2 ILE A 228       3.793  31.387   7.740  1.00  0.00           H  
ATOM   3599 1HD1 ILE A 228       1.143  29.995   5.573  1.00  0.00           H  
ATOM   3600 2HD1 ILE A 228       2.318  31.120   6.296  1.00  0.00           H  
ATOM   3601 3HD1 ILE A 228       2.877  29.602   5.553  1.00  0.00           H  
ATOM   3602  N   GLY A 229       6.524  29.787   8.002  1.00  0.00           N  
ATOM   3603  CA  GLY A 229       7.816  29.997   8.661  1.00  0.00           C  
ATOM   3604  C   GLY A 229       8.933  29.189   8.044  1.00  0.00           C  
ATOM   3605  O   GLY A 229      10.107  29.472   8.372  1.00  0.00           O  
ATOM   3606  H   GLY A 229       6.283  30.353   7.200  1.00  0.00           H  
ATOM   3607 1HA  GLY A 229       8.081  31.054   8.614  1.00  0.00           H  
ATOM   3608 2HA  GLY A 229       7.734  29.733   9.715  1.00  0.00           H  
ATOM   3609  N   MET A 230       8.640  28.258   7.139  1.00  0.00           N  
ATOM   3610  CA  MET A 230       9.672  27.384   6.548  1.00  0.00           C  
ATOM   3611  C   MET A 230       9.618  27.399   5.022  1.00  0.00           C  
ATOM   3612  O   MET A 230       8.597  27.798   4.420  1.00  0.00           O  
ATOM   3613  CB  MET A 230       9.514  25.955   7.064  1.00  0.00           C  
ATOM   3614  CG  MET A 230       9.593  25.821   8.579  1.00  0.00           C  
ATOM   3615  SD  MET A 230       9.363  24.121   9.138  1.00  0.00           S  
ATOM   3616  CE  MET A 230      10.973  23.426   8.777  1.00  0.00           C  
ATOM   3617  H   MET A 230       7.679  28.149   6.851  1.00  0.00           H  
ATOM   3618  HA  MET A 230      10.652  27.757   6.844  1.00  0.00           H  
ATOM   3619 1HB  MET A 230       8.553  25.557   6.743  1.00  0.00           H  
ATOM   3620 2HB  MET A 230      10.291  25.324   6.632  1.00  0.00           H  
ATOM   3621 1HG  MET A 230      10.565  26.169   8.925  1.00  0.00           H  
ATOM   3622 2HG  MET A 230       8.824  26.441   9.039  1.00  0.00           H  
ATOM   3623 1HE  MET A 230      10.989  22.375   9.069  1.00  0.00           H  
ATOM   3624 2HE  MET A 230      11.175  23.510   7.709  1.00  0.00           H  
ATOM   3625 3HE  MET A 230      11.737  23.969   9.335  1.00  0.00           H  
ATOM   3626  N   GLY A 231      10.704  26.987   4.379  1.00  0.00           N  
ATOM   3627  CA  GLY A 231      10.657  26.794   2.934  1.00  0.00           C  
ATOM   3628  C   GLY A 231      10.418  28.108   2.233  1.00  0.00           C  
ATOM   3629  O   GLY A 231      11.008  29.152   2.585  1.00  0.00           O  
ATOM   3630  H   GLY A 231      11.566  26.805   4.874  1.00  0.00           H  
ATOM   3631 1HA  GLY A 231      11.595  26.354   2.595  1.00  0.00           H  
ATOM   3632 2HA  GLY A 231       9.864  26.089   2.686  1.00  0.00           H  
ATOM   3633  N   LYS A 232       9.536  28.072   1.253  1.00  0.00           N  
ATOM   3634  CA  LYS A 232       9.239  29.224   0.396  1.00  0.00           C  
ATOM   3635  C   LYS A 232       7.996  29.967   0.872  1.00  0.00           C  
ATOM   3636  O   LYS A 232       7.539  30.859   0.142  1.00  0.00           O  
ATOM   3637  CB  LYS A 232       9.058  28.780  -1.056  1.00  0.00           C  
ATOM   3638  CG  LYS A 232      10.305  28.179  -1.691  1.00  0.00           C  
ATOM   3639  CD  LYS A 232      11.373  29.238  -1.921  1.00  0.00           C  
ATOM   3640  CE  LYS A 232      12.514  28.700  -2.771  1.00  0.00           C  
ATOM   3641  NZ  LYS A 232      13.526  29.748  -3.073  1.00  0.00           N  
ATOM   3642  H   LYS A 232       9.047  27.202   1.095  1.00  0.00           H  
ATOM   3643  HA  LYS A 232      10.079  29.918   0.445  1.00  0.00           H  
ATOM   3644 1HB  LYS A 232       8.263  28.036  -1.112  1.00  0.00           H  
ATOM   3645 2HB  LYS A 232       8.752  29.633  -1.662  1.00  0.00           H  
ATOM   3646 1HG  LYS A 232      10.709  27.404  -1.038  1.00  0.00           H  
ATOM   3647 2HG  LYS A 232      10.044  27.725  -2.646  1.00  0.00           H  
ATOM   3648 1HD  LYS A 232      10.930  30.098  -2.425  1.00  0.00           H  
ATOM   3649 2HD  LYS A 232      11.772  29.567  -0.961  1.00  0.00           H  
ATOM   3650 1HE  LYS A 232      13.003  27.880  -2.247  1.00  0.00           H  
ATOM   3651 2HE  LYS A 232      12.117  28.315  -3.711  1.00  0.00           H  
ATOM   3652 1HZ  LYS A 232      14.264  29.352  -3.638  1.00  0.00           H  
ATOM   3653 2HZ  LYS A 232      13.087  30.506  -3.577  1.00  0.00           H  
ATOM   3654 3HZ  LYS A 232      13.915  30.099  -2.210  1.00  0.00           H  
ATOM   3655  N   SER A 233       7.453  29.653   2.042  1.00  0.00           N  
ATOM   3656  CA  SER A 233       6.234  30.320   2.566  1.00  0.00           C  
ATOM   3657  C   SER A 233       6.606  31.597   3.292  1.00  0.00           C  
ATOM   3658  O   SER A 233       7.773  31.798   3.684  1.00  0.00           O  
ATOM   3659  CB  SER A 233       5.424  29.363   3.414  1.00  0.00           C  
ATOM   3660  OG  SER A 233       4.865  28.328   2.600  1.00  0.00           O  
ATOM   3661  H   SER A 233       7.894  28.931   2.593  1.00  0.00           H  
ATOM   3662  HA  SER A 233       5.584  30.563   1.724  1.00  0.00           H  
ATOM   3663 1HB  SER A 233       6.062  28.929   4.183  1.00  0.00           H  
ATOM   3664 2HB  SER A 233       4.629  29.910   3.920  1.00  0.00           H  
ATOM   3665  HG  SER A 233       4.713  27.584   3.186  1.00  0.00           H  
ATOM   3666  N   ASP A 234       5.619  32.450   3.462  1.00  0.00           N  
ATOM   3667  CA  ASP A 234       5.783  33.651   4.302  1.00  0.00           C  
ATOM   3668  C   ASP A 234       6.199  33.300   5.724  1.00  0.00           C  
ATOM   3669  O   ASP A 234       5.957  32.172   6.223  1.00  0.00           O  
ATOM   3670  CB  ASP A 234       4.485  34.460   4.341  1.00  0.00           C  
ATOM   3671  CG  ASP A 234       4.306  35.353   3.121  1.00  0.00           C  
ATOM   3672  OD1 ASP A 234       5.293  35.715   2.524  1.00  0.00           O  
ATOM   3673  OD2 ASP A 234       3.185  35.665   2.797  1.00  0.00           O  
ATOM   3674  H   ASP A 234       4.731  32.283   3.011  1.00  0.00           H  
ATOM   3675  HA  ASP A 234       6.567  34.272   3.868  1.00  0.00           H  
ATOM   3676 1HB  ASP A 234       3.634  33.781   4.404  1.00  0.00           H  
ATOM   3677 2HB  ASP A 234       4.471  35.085   5.235  1.00  0.00           H  
ATOM   3678  N   LYS A 235       6.778  34.292   6.373  1.00  0.00           N  
ATOM   3679  CA  LYS A 235       7.419  34.113   7.688  1.00  0.00           C  
ATOM   3680  C   LYS A 235       6.869  35.132   8.664  1.00  0.00           C  
ATOM   3681  O   LYS A 235       7.575  36.083   9.022  1.00  0.00           O  
ATOM   3682  CB  LYS A 235       8.939  34.247   7.589  1.00  0.00           C  
ATOM   3683  CG  LYS A 235       9.597  33.255   6.639  1.00  0.00           C  
ATOM   3684  CD  LYS A 235      11.084  33.538   6.487  1.00  0.00           C  
ATOM   3685  CE  LYS A 235      11.712  32.646   5.426  1.00  0.00           C  
ATOM   3686  NZ  LYS A 235      13.099  33.070   5.093  1.00  0.00           N  
ATOM   3687  H   LYS A 235       6.778  35.207   5.945  1.00  0.00           H  
ATOM   3688  HA  LYS A 235       7.187  33.112   8.053  1.00  0.00           H  
ATOM   3689 1HB  LYS A 235       9.195  35.252   7.253  1.00  0.00           H  
ATOM   3690 2HB  LYS A 235       9.382  34.109   8.575  1.00  0.00           H  
ATOM   3691 1HG  LYS A 235       9.466  32.242   7.022  1.00  0.00           H  
ATOM   3692 2HG  LYS A 235       9.121  33.318   5.660  1.00  0.00           H  
ATOM   3693 1HD  LYS A 235      11.229  34.582   6.205  1.00  0.00           H  
ATOM   3694 2HD  LYS A 235      11.586  33.364   7.438  1.00  0.00           H  
ATOM   3695 1HE  LYS A 235      11.735  31.618   5.782  1.00  0.00           H  
ATOM   3696 2HE  LYS A 235      11.109  32.680   4.519  1.00  0.00           H  
ATOM   3697 1HZ  LYS A 235      13.480  32.455   4.388  1.00  0.00           H  
ATOM   3698 2HZ  LYS A 235      13.088  34.018   4.743  1.00  0.00           H  
ATOM   3699 3HZ  LYS A 235      13.674  33.025   5.923  1.00  0.00           H  
ATOM   3700  N   PRO A 236       5.603  34.995   9.057  1.00  0.00           N  
ATOM   3701  CA  PRO A 236       5.042  35.922  10.032  1.00  0.00           C  
ATOM   3702  C   PRO A 236       5.623  35.735  11.438  1.00  0.00           C  
ATOM   3703  O   PRO A 236       6.276  34.768  11.797  1.00  0.00           O  
ATOM   3704  CB  PRO A 236       3.550  35.579   9.993  1.00  0.00           C  
ATOM   3705  CG  PRO A 236       3.517  34.136   9.619  1.00  0.00           C  
ATOM   3706  CD  PRO A 236       4.645  33.978   8.635  1.00  0.00           C  
ATOM   3707  HA  PRO A 236       5.223  36.954   9.695  1.00  0.00           H  
ATOM   3708 1HB  PRO A 236       3.093  35.776  10.974  1.00  0.00           H  
ATOM   3709 2HB  PRO A 236       3.035  36.221   9.264  1.00  0.00           H  
ATOM   3710 1HG  PRO A 236       3.644  33.509  10.513  1.00  0.00           H  
ATOM   3711 2HG  PRO A 236       2.538  33.878   9.187  1.00  0.00           H  
ATOM   3712 1HD  PRO A 236       5.070  32.968   8.722  1.00  0.00           H  
ATOM   3713 2HD  PRO A 236       4.270  34.155   7.616  1.00  0.00           H  
ATOM   3714  N   ASP A 237       5.406  36.766  12.261  1.00  0.00           N  
ATOM   3715  CA  ASP A 237       5.965  36.766  13.620  1.00  0.00           C  
ATOM   3716  C   ASP A 237       5.094  35.861  14.476  1.00  0.00           C  
ATOM   3717  O   ASP A 237       4.308  36.394  15.282  1.00  0.00           O  
ATOM   3718  CB  ASP A 237       6.013  38.176  14.213  1.00  0.00           C  
ATOM   3719  CG  ASP A 237       6.783  38.243  15.525  1.00  0.00           C  
ATOM   3720  OD1 ASP A 237       7.546  37.343  15.789  1.00  0.00           O  
ATOM   3721  OD2 ASP A 237       6.601  39.191  16.250  1.00  0.00           O  
ATOM   3722  H   ASP A 237       4.854  37.554  11.955  1.00  0.00           H  
ATOM   3723  HA  ASP A 237       6.985  36.384  13.574  1.00  0.00           H  
ATOM   3724 1HB  ASP A 237       6.480  38.856  13.500  1.00  0.00           H  
ATOM   3725 2HB  ASP A 237       4.997  38.533  14.388  1.00  0.00           H  
ATOM   3726  N   LEU A 238       5.243  34.554  14.334  1.00  0.00           N  
ATOM   3727  CA  LEU A 238       4.520  33.540  15.127  1.00  0.00           C  
ATOM   3728  C   LEU A 238       5.508  32.895  16.086  1.00  0.00           C  
ATOM   3729  O   LEU A 238       6.728  32.883  15.803  1.00  0.00           O  
ATOM   3730  CB  LEU A 238       3.887  32.473  14.224  1.00  0.00           C  
ATOM   3731  CG  LEU A 238       2.903  32.994  13.169  1.00  0.00           C  
ATOM   3732  CD1 LEU A 238       2.485  31.850  12.255  1.00  0.00           C  
ATOM   3733  CD2 LEU A 238       1.696  33.610  13.860  1.00  0.00           C  
ATOM   3734  H   LEU A 238       5.902  34.250  13.631  1.00  0.00           H  
ATOM   3735  HA  LEU A 238       3.723  34.036  15.678  1.00  0.00           H  
ATOM   3736 1HB  LEU A 238       4.682  31.943  13.703  1.00  0.00           H  
ATOM   3737 2HB  LEU A 238       3.353  31.760  14.852  1.00  0.00           H  
ATOM   3738  HG  LEU A 238       3.394  33.749  12.555  1.00  0.00           H  
ATOM   3739 1HD1 LEU A 238       1.786  32.220  11.504  1.00  0.00           H  
ATOM   3740 2HD1 LEU A 238       3.365  31.441  11.759  1.00  0.00           H  
ATOM   3741 3HD1 LEU A 238       2.005  31.070  12.844  1.00  0.00           H  
ATOM   3742 1HD2 LEU A 238       0.997  33.981  13.110  1.00  0.00           H  
ATOM   3743 2HD2 LEU A 238       1.203  32.856  14.473  1.00  0.00           H  
ATOM   3744 3HD2 LEU A 238       2.021  34.436  14.493  1.00  0.00           H  
ATOM   3745  N   GLY A 239       4.989  32.253  17.141  1.00  0.00           N  
ATOM   3746  CA  GLY A 239       5.870  31.403  17.944  1.00  0.00           C  
ATOM   3747  C   GLY A 239       6.161  30.063  17.272  1.00  0.00           C  
ATOM   3748  O   GLY A 239       6.999  29.309  17.785  1.00  0.00           O  
ATOM   3749  H   GLY A 239       4.016  32.334  17.397  1.00  0.00           H  
ATOM   3750 1HA  GLY A 239       6.812  31.922  18.124  1.00  0.00           H  
ATOM   3751 2HA  GLY A 239       5.413  31.221  18.916  1.00  0.00           H  
ATOM   3752  N   TYR A 240       5.429  29.750  16.218  1.00  0.00           N  
ATOM   3753  CA  TYR A 240       5.623  28.491  15.460  1.00  0.00           C  
ATOM   3754  C   TYR A 240       5.286  27.300  16.352  1.00  0.00           C  
ATOM   3755  O   TYR A 240       5.858  26.217  16.316  1.00  0.00           O  
ATOM   3756  CB  TYR A 240       6.985  28.376  14.782  1.00  0.00           C  
ATOM   3757  CG  TYR A 240       7.216  29.540  13.849  1.00  0.00           C  
ATOM   3758  CD1 TYR A 240       6.436  29.694  12.717  1.00  0.00           C  
ATOM   3759  CD2 TYR A 240       8.202  30.503  14.066  1.00  0.00           C  
ATOM   3760  CE1 TYR A 240       6.606  30.770  11.856  1.00  0.00           C  
ATOM   3761  CE2 TYR A 240       8.368  31.600  13.234  1.00  0.00           C  
ATOM   3762  CZ  TYR A 240       7.579  31.712  12.101  1.00  0.00           C  
ATOM   3763  OH  TYR A 240       7.718  32.768  11.234  1.00  0.00           O  
ATOM   3764  H   TYR A 240       4.713  30.398  15.923  1.00  0.00           H  
ATOM   3765  HA  TYR A 240       4.944  28.494  14.606  1.00  0.00           H  
ATOM   3766 1HB  TYR A 240       7.769  28.350  15.540  1.00  0.00           H  
ATOM   3767 2HB  TYR A 240       7.038  27.441  14.225  1.00  0.00           H  
ATOM   3768  HD1 TYR A 240       5.665  28.960  12.483  1.00  0.00           H  
ATOM   3769  HD2 TYR A 240       8.877  30.409  14.916  1.00  0.00           H  
ATOM   3770  HE1 TYR A 240       5.977  30.865  10.972  1.00  0.00           H  
ATOM   3771  HE2 TYR A 240       9.113  32.359  13.476  1.00  0.00           H  
ATOM   3772  HH  TYR A 240       7.463  33.581  11.679  1.00  0.00           H  
ATOM   3773  N   PHE A 241       4.201  27.440  17.094  1.00  0.00           N  
ATOM   3774  CA  PHE A 241       3.699  26.372  17.965  1.00  0.00           C  
ATOM   3775  C   PHE A 241       2.918  25.381  17.104  1.00  0.00           C  
ATOM   3776  O   PHE A 241       2.392  25.724  16.036  1.00  0.00           O  
ATOM   3777  CB  PHE A 241       2.806  26.931  19.075  1.00  0.00           C  
ATOM   3778  CG  PHE A 241       3.547  27.745  20.097  1.00  0.00           C  
ATOM   3779  CD1 PHE A 241       3.523  29.131  20.051  1.00  0.00           C  
ATOM   3780  CD2 PHE A 241       4.271  27.127  21.105  1.00  0.00           C  
ATOM   3781  CE1 PHE A 241       4.205  29.881  20.990  1.00  0.00           C  
ATOM   3782  CE2 PHE A 241       4.952  27.874  22.046  1.00  0.00           C  
ATOM   3783  CZ  PHE A 241       4.919  29.253  21.988  1.00  0.00           C  
ATOM   3784  H   PHE A 241       3.702  28.318  17.056  1.00  0.00           H  
ATOM   3785  HA  PHE A 241       4.551  25.876  18.431  1.00  0.00           H  
ATOM   3786 1HB  PHE A 241       2.032  27.559  18.636  1.00  0.00           H  
ATOM   3787 2HB  PHE A 241       2.308  26.110  19.589  1.00  0.00           H  
ATOM   3788  HD1 PHE A 241       2.957  29.628  19.262  1.00  0.00           H  
ATOM   3789  HD2 PHE A 241       4.297  26.038  21.151  1.00  0.00           H  
ATOM   3790  HE1 PHE A 241       4.178  30.969  20.942  1.00  0.00           H  
ATOM   3791  HE2 PHE A 241       5.516  27.376  22.835  1.00  0.00           H  
ATOM   3792  HZ  PHE A 241       5.457  29.843  22.729  1.00  0.00           H  
ATOM   3793  N   PHE A 242       2.783  24.169  17.625  1.00  0.00           N  
ATOM   3794  CA  PHE A 242       1.898  23.165  16.987  1.00  0.00           C  
ATOM   3795  C   PHE A 242       0.548  23.796  16.652  1.00  0.00           C  
ATOM   3796  O   PHE A 242       0.062  23.683  15.554  1.00  0.00           O  
ATOM   3797  CB  PHE A 242       1.688  21.957  17.901  1.00  0.00           C  
ATOM   3798  CG  PHE A 242       0.748  20.928  17.339  1.00  0.00           C  
ATOM   3799  CD1 PHE A 242       1.198  19.975  16.438  1.00  0.00           C  
ATOM   3800  CD2 PHE A 242      -0.588  20.913  17.710  1.00  0.00           C  
ATOM   3801  CE1 PHE A 242       0.334  19.029  15.921  1.00  0.00           C  
ATOM   3802  CE2 PHE A 242      -1.454  19.967  17.196  1.00  0.00           C  
ATOM   3803  CZ  PHE A 242      -0.992  19.024  16.299  1.00  0.00           C  
ATOM   3804  H   PHE A 242       3.286  23.920  18.465  1.00  0.00           H  
ATOM   3805  HA  PHE A 242       2.371  22.822  16.066  1.00  0.00           H  
ATOM   3806 1HB  PHE A 242       2.646  21.474  18.091  1.00  0.00           H  
ATOM   3807 2HB  PHE A 242       1.294  22.290  18.860  1.00  0.00           H  
ATOM   3808  HD1 PHE A 242       2.246  19.978  16.140  1.00  0.00           H  
ATOM   3809  HD2 PHE A 242      -0.953  21.658  18.418  1.00  0.00           H  
ATOM   3810  HE1 PHE A 242       0.701  18.285  15.213  1.00  0.00           H  
ATOM   3811  HE2 PHE A 242      -2.502  19.966  17.496  1.00  0.00           H  
ATOM   3812  HZ  PHE A 242      -1.674  18.280  15.892  1.00  0.00           H  
ATOM   3813  N   ASP A 243      -0.063  24.500  17.602  1.00  0.00           N  
ATOM   3814  CA  ASP A 243      -1.387  25.107  17.336  1.00  0.00           C  
ATOM   3815  C   ASP A 243      -1.323  26.106  16.151  1.00  0.00           C  
ATOM   3816  O   ASP A 243      -2.321  26.361  15.495  1.00  0.00           O  
ATOM   3817  CB  ASP A 243      -1.907  25.822  18.585  1.00  0.00           C  
ATOM   3818  CG  ASP A 243      -2.320  24.858  19.690  1.00  0.00           C  
ATOM   3819  OD1 ASP A 243      -2.440  23.687  19.416  1.00  0.00           O  
ATOM   3820  OD2 ASP A 243      -2.513  25.302  20.796  1.00  0.00           O  
ATOM   3821  H   ASP A 243       0.363  24.625  18.509  1.00  0.00           H  
ATOM   3822  HA  ASP A 243      -2.085  24.313  17.071  1.00  0.00           H  
ATOM   3823 1HB  ASP A 243      -1.134  26.486  18.973  1.00  0.00           H  
ATOM   3824 2HB  ASP A 243      -2.766  26.439  18.321  1.00  0.00           H  
ATOM   3825  N   ASP A 244      -0.177  26.752  15.939  1.00  0.00           N  
ATOM   3826  CA  ASP A 244      -0.047  27.759  14.864  1.00  0.00           C  
ATOM   3827  C   ASP A 244      -0.018  27.041  13.521  1.00  0.00           C  
ATOM   3828  O   ASP A 244      -0.669  27.458  12.574  1.00  0.00           O  
ATOM   3829  CB  ASP A 244       1.219  28.602  15.036  1.00  0.00           C  
ATOM   3830  CG  ASP A 244       1.172  29.499  16.266  1.00  0.00           C  
ATOM   3831  OD1 ASP A 244       0.113  29.988  16.580  1.00  0.00           O  
ATOM   3832  OD2 ASP A 244       2.196  29.686  16.879  1.00  0.00           O  
ATOM   3833  H   ASP A 244       0.622  26.549  16.523  1.00  0.00           H  
ATOM   3834  HA  ASP A 244      -0.908  28.427  14.910  1.00  0.00           H  
ATOM   3835 1HB  ASP A 244       2.086  27.945  15.116  1.00  0.00           H  
ATOM   3836 2HB  ASP A 244       1.362  29.227  14.154  1.00  0.00           H  
ATOM   3837  N   HIS A 245       0.745  25.973  13.438  1.00  0.00           N  
ATOM   3838  CA  HIS A 245       0.825  25.232  12.171  1.00  0.00           C  
ATOM   3839  C   HIS A 245      -0.525  24.610  11.832  1.00  0.00           C  
ATOM   3840  O   HIS A 245      -0.875  24.544  10.636  1.00  0.00           O  
ATOM   3841  CB  HIS A 245       1.895  24.137  12.239  1.00  0.00           C  
ATOM   3842  CG  HIS A 245       3.294  24.655  12.107  1.00  0.00           C  
ATOM   3843  ND1 HIS A 245       4.396  23.929  12.508  1.00  0.00           N  
ATOM   3844  CD2 HIS A 245       3.770  25.825  11.621  1.00  0.00           C  
ATOM   3845  CE1 HIS A 245       5.491  24.632  12.273  1.00  0.00           C  
ATOM   3846  NE2 HIS A 245       5.138  25.785  11.736  1.00  0.00           N  
ATOM   3847  H   HIS A 245       1.280  25.649  14.232  1.00  0.00           H  
ATOM   3848  HA  HIS A 245       1.097  25.915  11.367  1.00  0.00           H  
ATOM   3849 1HB  HIS A 245       1.815  23.608  13.189  1.00  0.00           H  
ATOM   3850 2HB  HIS A 245       1.724  23.411  11.445  1.00  0.00           H  
ATOM   3851  HD2 HIS A 245       3.178  26.646  11.215  1.00  0.00           H  
ATOM   3852  HE1 HIS A 245       6.511  24.313  12.485  1.00  0.00           H  
ATOM   3853  HE2 HIS A 245       5.767  26.522  11.452  1.00  0.00           H  
ATOM   3854  N   VAL A 246      -1.258  24.119  12.823  1.00  0.00           N  
ATOM   3855  CA  VAL A 246      -2.571  23.474  12.593  1.00  0.00           C  
ATOM   3856  C   VAL A 246      -3.521  24.502  12.027  1.00  0.00           C  
ATOM   3857  O   VAL A 246      -4.239  24.226  11.070  1.00  0.00           O  
ATOM   3858  CB  VAL A 246      -3.153  22.899  13.898  1.00  0.00           C  
ATOM   3859  CG1 VAL A 246      -4.602  22.482  13.696  1.00  0.00           C  
ATOM   3860  CG2 VAL A 246      -2.313  21.721  14.366  1.00  0.00           C  
ATOM   3861  H   VAL A 246      -0.904  24.192  13.766  1.00  0.00           H  
ATOM   3862  HA  VAL A 246      -2.433  22.650  11.891  1.00  0.00           H  
ATOM   3863  HB  VAL A 246      -3.147  23.677  14.662  1.00  0.00           H  
ATOM   3864 1HG1 VAL A 246      -4.998  22.078  14.628  1.00  0.00           H  
ATOM   3865 2HG1 VAL A 246      -5.192  23.348  13.396  1.00  0.00           H  
ATOM   3866 3HG1 VAL A 246      -4.656  21.719  12.920  1.00  0.00           H  
ATOM   3867 1HG2 VAL A 246      -2.730  21.321  15.290  1.00  0.00           H  
ATOM   3868 2HG2 VAL A 246      -2.315  20.946  13.600  1.00  0.00           H  
ATOM   3869 3HG2 VAL A 246      -1.289  22.052  14.544  1.00  0.00           H  
ATOM   3870  N   ARG A 247      -3.614  25.668  12.668  1.00  0.00           N  
ATOM   3871  CA  ARG A 247      -4.581  26.685  12.248  1.00  0.00           C  
ATOM   3872  C   ARG A 247      -4.375  27.070  10.790  1.00  0.00           C  
ATOM   3873  O   ARG A 247      -5.367  27.235  10.025  1.00  0.00           O  
ATOM   3874  CB  ARG A 247      -4.466  27.930  13.115  1.00  0.00           C  
ATOM   3875  CG  ARG A 247      -5.105  27.812  14.490  1.00  0.00           C  
ATOM   3876  CD  ARG A 247      -5.179  29.128  15.176  1.00  0.00           C  
ATOM   3877  NE  ARG A 247      -3.864  29.611  15.565  1.00  0.00           N  
ATOM   3878  CZ  ARG A 247      -3.595  30.877  15.941  1.00  0.00           C  
ATOM   3879  NH1 ARG A 247      -4.557  31.772  15.974  1.00  0.00           N  
ATOM   3880  NH2 ARG A 247      -2.363  31.218  16.277  1.00  0.00           N  
ATOM   3881  H   ARG A 247      -3.012  25.857  13.457  1.00  0.00           H  
ATOM   3882  HA  ARG A 247      -5.585  26.275  12.361  1.00  0.00           H  
ATOM   3883 1HB  ARG A 247      -3.415  28.176  13.260  1.00  0.00           H  
ATOM   3884 2HB  ARG A 247      -4.933  28.773  12.606  1.00  0.00           H  
ATOM   3885 1HG  ARG A 247      -6.117  27.421  14.389  1.00  0.00           H  
ATOM   3886 2HG  ARG A 247      -4.514  27.136  15.109  1.00  0.00           H  
ATOM   3887 1HD  ARG A 247      -5.628  29.861  14.507  1.00  0.00           H  
ATOM   3888 2HD  ARG A 247      -5.788  29.036  16.074  1.00  0.00           H  
ATOM   3889  HE  ARG A 247      -3.098  28.952  15.552  1.00  0.00           H  
ATOM   3890 1HH1 ARG A 247      -5.499  31.511  15.717  1.00  0.00           H  
ATOM   3891 2HH1 ARG A 247      -4.356  32.720  16.256  1.00  0.00           H  
ATOM   3892 1HH2 ARG A 247      -1.623  30.530  16.252  1.00  0.00           H  
ATOM   3893 2HH2 ARG A 247      -2.162  32.166  16.559  1.00  0.00           H  
ATOM   3894  N   PHE A 248      -3.116  27.258  10.395  1.00  0.00           N  
ATOM   3895  CA  PHE A 248      -2.812  27.599   8.995  1.00  0.00           C  
ATOM   3896  C   PHE A 248      -3.015  26.383   8.083  1.00  0.00           C  
ATOM   3897  O   PHE A 248      -3.538  26.505   6.985  1.00  0.00           O  
ATOM   3898  CB  PHE A 248      -1.375  28.107   8.864  1.00  0.00           C  
ATOM   3899  CG  PHE A 248      -1.210  29.557   9.220  1.00  0.00           C  
ATOM   3900  CD1 PHE A 248      -0.923  29.939  10.522  1.00  0.00           C  
ATOM   3901  CD2 PHE A 248      -1.342  30.543   8.253  1.00  0.00           C  
ATOM   3902  CE1 PHE A 248      -0.772  31.273  10.850  1.00  0.00           C  
ATOM   3903  CE2 PHE A 248      -1.190  31.877   8.578  1.00  0.00           C  
ATOM   3904  CZ  PHE A 248      -0.905  32.242   9.879  1.00  0.00           C  
ATOM   3905  H   PHE A 248      -2.357  27.168  11.055  1.00  0.00           H  
ATOM   3906  HA  PHE A 248      -3.490  28.391   8.676  1.00  0.00           H  
ATOM   3907 1HB  PHE A 248      -0.722  27.522   9.511  1.00  0.00           H  
ATOM   3908 2HB  PHE A 248      -1.031  27.967   7.840  1.00  0.00           H  
ATOM   3909  HD1 PHE A 248      -0.817  29.172  11.290  1.00  0.00           H  
ATOM   3910  HD2 PHE A 248      -1.568  30.255   7.226  1.00  0.00           H  
ATOM   3911  HE1 PHE A 248      -0.546  31.559  11.878  1.00  0.00           H  
ATOM   3912  HE2 PHE A 248      -1.296  32.642   7.809  1.00  0.00           H  
ATOM   3913  HZ  PHE A 248      -0.786  33.293  10.137  1.00  0.00           H  
ATOM   3914  N   MET A 249      -2.602  25.198   8.508  1.00  0.00           N  
ATOM   3915  CA  MET A 249      -2.851  24.010   7.648  1.00  0.00           C  
ATOM   3916  C   MET A 249      -4.352  23.838   7.397  1.00  0.00           C  
ATOM   3917  O   MET A 249      -4.753  23.597   6.260  1.00  0.00           O  
ATOM   3918  CB  MET A 249      -2.272  22.748   8.285  1.00  0.00           C  
ATOM   3919  CG  MET A 249      -2.516  21.473   7.491  1.00  0.00           C  
ATOM   3920  SD  MET A 249      -2.146  19.983   8.439  1.00  0.00           S  
ATOM   3921  CE  MET A 249      -3.364  20.102   9.746  1.00  0.00           C  
ATOM   3922  H   MET A 249      -2.125  25.074   9.390  1.00  0.00           H  
ATOM   3923  HA  MET A 249      -2.360  24.169   6.688  1.00  0.00           H  
ATOM   3924 1HB  MET A 249      -1.196  22.864   8.409  1.00  0.00           H  
ATOM   3925 2HB  MET A 249      -2.703  22.612   9.278  1.00  0.00           H  
ATOM   3926 1HG  MET A 249      -3.558  21.433   7.179  1.00  0.00           H  
ATOM   3927 2HG  MET A 249      -1.892  21.476   6.598  1.00  0.00           H  
ATOM   3928 1HE  MET A 249      -3.263  19.249  10.417  1.00  0.00           H  
ATOM   3929 2HE  MET A 249      -3.208  21.026  10.306  1.00  0.00           H  
ATOM   3930 3HE  MET A 249      -4.364  20.106   9.312  1.00  0.00           H  
ATOM   3931  N   ASP A 250      -5.183  23.945   8.421  1.00  0.00           N  
ATOM   3932  CA  ASP A 250      -6.628  23.741   8.245  1.00  0.00           C  
ATOM   3933  C   ASP A 250      -7.081  24.705   7.133  1.00  0.00           C  
ATOM   3934  O   ASP A 250      -7.814  24.266   6.210  1.00  0.00           O  
ATOM   3935  CB  ASP A 250      -7.399  24.004   9.541  1.00  0.00           C  
ATOM   3936  CG  ASP A 250      -7.204  22.907  10.579  1.00  0.00           C  
ATOM   3937  OD1 ASP A 250      -6.619  21.902  10.250  1.00  0.00           O  
ATOM   3938  OD2 ASP A 250      -7.642  23.084  11.691  1.00  0.00           O  
ATOM   3939  H   ASP A 250      -4.827  24.168   9.338  1.00  0.00           H  
ATOM   3940  HA  ASP A 250      -6.799  22.704   7.955  1.00  0.00           H  
ATOM   3941 1HB  ASP A 250      -7.075  24.952   9.971  1.00  0.00           H  
ATOM   3942 2HB  ASP A 250      -8.463  24.091   9.321  1.00  0.00           H  
ATOM   3943  N   ALA A 251      -6.721  25.989   7.265  1.00  0.00           N  
ATOM   3944  CA  ALA A 251      -7.127  27.041   6.297  1.00  0.00           C  
ATOM   3945  C   ALA A 251      -6.585  26.697   4.909  1.00  0.00           C  
ATOM   3946  O   ALA A 251      -7.332  26.893   3.951  1.00  0.00           O  
ATOM   3947  CB  ALA A 251      -6.729  28.405   6.805  1.00  0.00           C  
ATOM   3948  H   ALA A 251      -6.153  26.245   8.060  1.00  0.00           H  
ATOM   3949  HA  ALA A 251      -8.217  27.062   6.256  1.00  0.00           H  
ATOM   3950 1HB  ALA A 251      -7.032  29.165   6.085  1.00  0.00           H  
ATOM   3951 2HB  ALA A 251      -7.218  28.595   7.761  1.00  0.00           H  
ATOM   3952 3HB  ALA A 251      -5.649  28.443   6.937  1.00  0.00           H  
ATOM   3953  N   PHE A 252      -5.358  26.202   4.798  1.00  0.00           N  
ATOM   3954  CA  PHE A 252      -4.753  25.793   3.528  1.00  0.00           C  
ATOM   3955  C   PHE A 252      -5.586  24.688   2.909  1.00  0.00           C  
ATOM   3956  O   PHE A 252      -5.926  24.744   1.740  1.00  0.00           O  
ATOM   3957  CB  PHE A 252      -3.315  25.311   3.730  1.00  0.00           C  
ATOM   3958  CG  PHE A 252      -2.692  24.727   2.493  1.00  0.00           C  
ATOM   3959  CD1 PHE A 252      -2.202  25.551   1.491  1.00  0.00           C  
ATOM   3960  CD2 PHE A 252      -2.595  23.354   2.330  1.00  0.00           C  
ATOM   3961  CE1 PHE A 252      -1.629  25.015   0.353  1.00  0.00           C  
ATOM   3962  CE2 PHE A 252      -2.022  22.815   1.195  1.00  0.00           C  
ATOM   3963  CZ  PHE A 252      -1.539  23.647   0.205  1.00  0.00           C  
ATOM   3964  H   PHE A 252      -4.824  26.108   5.651  1.00  0.00           H  
ATOM   3965  HA  PHE A 252      -4.734  26.655   2.860  1.00  0.00           H  
ATOM   3966 1HB  PHE A 252      -2.696  26.144   4.061  1.00  0.00           H  
ATOM   3967 2HB  PHE A 252      -3.291  24.554   4.512  1.00  0.00           H  
ATOM   3968  HD1 PHE A 252      -2.273  26.633   1.608  1.00  0.00           H  
ATOM   3969  HD2 PHE A 252      -2.977  22.696   3.112  1.00  0.00           H  
ATOM   3970  HE1 PHE A 252      -1.249  25.674  -0.427  1.00  0.00           H  
ATOM   3971  HE2 PHE A 252      -1.951  21.734   1.079  1.00  0.00           H  
ATOM   3972  HZ  PHE A 252      -1.088  23.224  -0.692  1.00  0.00           H  
ATOM   3973  N   ILE A 253      -5.890  23.653   3.678  1.00  0.00           N  
ATOM   3974  CA  ILE A 253      -6.642  22.500   3.145  1.00  0.00           C  
ATOM   3975  C   ILE A 253      -7.994  22.977   2.627  1.00  0.00           C  
ATOM   3976  O   ILE A 253      -8.409  22.487   1.557  1.00  0.00           O  
ATOM   3977  CB  ILE A 253      -6.849  21.412   4.215  1.00  0.00           C  
ATOM   3978  CG1 ILE A 253      -5.514  20.756   4.574  1.00  0.00           C  
ATOM   3979  CG2 ILE A 253      -7.844  20.370   3.729  1.00  0.00           C  
ATOM   3980  CD1 ILE A 253      -5.576  19.876   5.802  1.00  0.00           C  
ATOM   3981  H   ILE A 253      -5.603  23.649   4.646  1.00  0.00           H  
ATOM   3982  HA  ILE A 253      -6.071  22.063   2.326  1.00  0.00           H  
ATOM   3983  HB  ILE A 253      -7.231  21.868   5.128  1.00  0.00           H  
ATOM   3984 1HG1 ILE A 253      -5.169  20.149   3.737  1.00  0.00           H  
ATOM   3985 2HG1 ILE A 253      -4.763  21.528   4.748  1.00  0.00           H  
ATOM   3986 1HG2 ILE A 253      -7.978  19.609   4.497  1.00  0.00           H  
ATOM   3987 2HG2 ILE A 253      -8.800  20.849   3.522  1.00  0.00           H  
ATOM   3988 3HG2 ILE A 253      -7.468  19.904   2.818  1.00  0.00           H  
ATOM   3989 1HD1 ILE A 253      -4.593  19.447   5.993  1.00  0.00           H  
ATOM   3990 2HD1 ILE A 253      -5.885  20.472   6.662  1.00  0.00           H  
ATOM   3991 3HD1 ILE A 253      -6.295  19.074   5.639  1.00  0.00           H  
ATOM   3992  N   GLU A 254      -8.690  23.828   3.379  1.00  0.00           N  
ATOM   3993  CA  GLU A 254      -9.987  24.363   2.886  1.00  0.00           C  
ATOM   3994  C   GLU A 254      -9.761  25.322   1.723  1.00  0.00           C  
ATOM   3995  O   GLU A 254     -10.592  25.305   0.800  1.00  0.00           O  
ATOM   3996  CB  GLU A 254     -10.743  25.081   4.005  1.00  0.00           C  
ATOM   3997  CG  GLU A 254     -11.146  24.185   5.168  1.00  0.00           C  
ATOM   3998  CD  GLU A 254     -11.977  23.007   4.738  1.00  0.00           C  
ATOM   3999  OE1 GLU A 254     -12.939  23.209   4.038  1.00  0.00           O  
ATOM   4000  OE2 GLU A 254     -11.649  21.906   5.112  1.00  0.00           O  
ATOM   4001  H   GLU A 254      -8.350  24.118   4.284  1.00  0.00           H  
ATOM   4002  HA  GLU A 254     -10.596  23.527   2.539  1.00  0.00           H  
ATOM   4003 1HB  GLU A 254     -10.126  25.887   4.403  1.00  0.00           H  
ATOM   4004 2HB  GLU A 254     -11.649  25.531   3.601  1.00  0.00           H  
ATOM   4005 1HG  GLU A 254     -10.245  23.818   5.660  1.00  0.00           H  
ATOM   4006 2HG  GLU A 254     -11.707  24.775   5.891  1.00  0.00           H  
ATOM   4007  N   ALA A 255      -8.704  26.120   1.753  1.00  0.00           N  
ATOM   4008  CA  ALA A 255      -8.494  27.165   0.713  1.00  0.00           C  
ATOM   4009  C   ALA A 255      -8.410  26.513  -0.666  1.00  0.00           C  
ATOM   4010  O   ALA A 255      -8.916  27.147  -1.686  1.00  0.00           O  
ATOM   4011  CB  ALA A 255      -7.261  27.963   1.005  1.00  0.00           C  
ATOM   4012  H   ALA A 255      -8.024  26.019   2.493  1.00  0.00           H  
ATOM   4013  HA  ALA A 255      -9.349  27.840   0.734  1.00  0.00           H  
ATOM   4014 1HB  ALA A 255      -7.127  28.720   0.234  1.00  0.00           H  
ATOM   4015 2HB  ALA A 255      -7.363  28.447   1.976  1.00  0.00           H  
ATOM   4016 3HB  ALA A 255      -6.395  27.302   1.019  1.00  0.00           H  
ATOM   4017  N   LEU A 256      -7.825  25.323  -0.789  1.00  0.00           N  
ATOM   4018  CA  LEU A 256      -7.657  24.670  -2.111  1.00  0.00           C  
ATOM   4019  C   LEU A 256      -8.830  23.709  -2.393  1.00  0.00           C  
ATOM   4020  O   LEU A 256      -8.767  22.950  -3.369  1.00  0.00           O  
ATOM   4021  CB  LEU A 256      -6.332  23.899  -2.166  1.00  0.00           C  
ATOM   4022  CG  LEU A 256      -5.062  24.751  -2.041  1.00  0.00           C  
ATOM   4023  CD1 LEU A 256      -3.836  23.852  -2.139  1.00  0.00           C  
ATOM   4024  CD2 LEU A 256      -5.052  25.810  -3.133  1.00  0.00           C  
ATOM   4025  H   LEU A 256      -7.488  24.853   0.039  1.00  0.00           H  
ATOM   4026  HA  LEU A 256      -7.643  25.442  -2.879  1.00  0.00           H  
ATOM   4027 1HB  LEU A 256      -6.321  23.169  -1.358  1.00  0.00           H  
ATOM   4028 2HB  LEU A 256      -6.280  23.363  -3.113  1.00  0.00           H  
ATOM   4029  HG  LEU A 256      -5.043  25.235  -1.065  1.00  0.00           H  
ATOM   4030 1HD1 LEU A 256      -2.934  24.457  -2.051  1.00  0.00           H  
ATOM   4031 2HD1 LEU A 256      -3.859  23.117  -1.335  1.00  0.00           H  
ATOM   4032 3HD1 LEU A 256      -3.837  23.340  -3.101  1.00  0.00           H  
ATOM   4033 1HD2 LEU A 256      -4.150  26.416  -3.045  1.00  0.00           H  
ATOM   4034 2HD2 LEU A 256      -5.070  25.326  -4.110  1.00  0.00           H  
ATOM   4035 3HD2 LEU A 256      -5.929  26.449  -3.029  1.00  0.00           H  
ATOM   4036  N   GLY A 257      -9.834  23.684  -1.526  1.00  0.00           N  
ATOM   4037  CA  GLY A 257     -11.034  22.865  -1.751  1.00  0.00           C  
ATOM   4038  C   GLY A 257     -10.710  21.389  -1.643  1.00  0.00           C  
ATOM   4039  O   GLY A 257     -11.332  20.556  -2.332  1.00  0.00           O  
ATOM   4040  H   GLY A 257      -9.771  24.244  -0.688  1.00  0.00           H  
ATOM   4041 1HA  GLY A 257     -11.799  23.131  -1.021  1.00  0.00           H  
ATOM   4042 2HA  GLY A 257     -11.443  23.082  -2.737  1.00  0.00           H  
ATOM   4043  N   LEU A 258      -9.766  20.994  -0.794  1.00  0.00           N  
ATOM   4044  CA  LEU A 258      -9.347  19.586  -0.713  1.00  0.00           C  
ATOM   4045  C   LEU A 258     -10.317  18.853   0.222  1.00  0.00           C  
ATOM   4046  O   LEU A 258      -9.970  18.544   1.381  1.00  0.00           O  
ATOM   4047  CB  LEU A 258      -7.909  19.466  -0.192  1.00  0.00           C  
ATOM   4048  CG  LEU A 258      -6.846  20.232  -0.990  1.00  0.00           C  
ATOM   4049  CD1 LEU A 258      -5.495  20.093  -0.301  1.00  0.00           C  
ATOM   4050  CD2 LEU A 258      -6.793  19.694  -2.412  1.00  0.00           C  
ATOM   4051  H   LEU A 258      -9.325  21.673  -0.192  1.00  0.00           H  
ATOM   4052  HA  LEU A 258      -9.386  19.155  -1.712  1.00  0.00           H  
ATOM   4053 1HB  LEU A 258      -7.880  19.831   0.834  1.00  0.00           H  
ATOM   4054 2HB  LEU A 258      -7.627  18.413  -0.189  1.00  0.00           H  
ATOM   4055  HG  LEU A 258      -7.102  21.292  -1.012  1.00  0.00           H  
ATOM   4056 1HD1 LEU A 258      -4.740  20.637  -0.869  1.00  0.00           H  
ATOM   4057 2HD1 LEU A 258      -5.557  20.503   0.707  1.00  0.00           H  
ATOM   4058 3HD1 LEU A 258      -5.220  19.040  -0.249  1.00  0.00           H  
ATOM   4059 1HD2 LEU A 258      -6.039  20.239  -2.980  1.00  0.00           H  
ATOM   4060 2HD2 LEU A 258      -6.537  18.634  -2.391  1.00  0.00           H  
ATOM   4061 3HD2 LEU A 258      -7.767  19.822  -2.886  1.00  0.00           H  
ATOM   4062  N   GLU A 259     -11.494  18.612  -0.318  1.00  0.00           N  
ATOM   4063  CA  GLU A 259     -12.607  18.016   0.437  1.00  0.00           C  
ATOM   4064  C   GLU A 259     -12.164  16.607   0.819  1.00  0.00           C  
ATOM   4065  O   GLU A 259     -12.396  16.197   1.981  1.00  0.00           O  
ATOM   4066  CB  GLU A 259     -13.898  17.978  -0.385  1.00  0.00           C  
ATOM   4067  CG  GLU A 259     -14.521  19.344  -0.638  1.00  0.00           C  
ATOM   4068  CD  GLU A 259     -15.769  19.270  -1.474  1.00  0.00           C  
ATOM   4069  OE1 GLU A 259     -16.070  18.210  -1.967  1.00  0.00           O  
ATOM   4070  OE2 GLU A 259     -16.422  20.277  -1.620  1.00  0.00           O  
ATOM   4071  H   GLU A 259     -11.629  18.847  -1.290  1.00  0.00           H  
ATOM   4072  HA  GLU A 259     -12.790  18.625   1.322  1.00  0.00           H  
ATOM   4073 1HB  GLU A 259     -13.701  17.516  -1.351  1.00  0.00           H  
ATOM   4074 2HB  GLU A 259     -14.638  17.363   0.127  1.00  0.00           H  
ATOM   4075 1HG  GLU A 259     -14.767  19.803   0.319  1.00  0.00           H  
ATOM   4076 2HG  GLU A 259     -13.791  19.978  -1.139  1.00  0.00           H  
ATOM   4077  N   GLU A 260     -11.508  15.923  -0.091  1.00  0.00           N  
ATOM   4078  CA  GLU A 260     -11.087  14.522   0.110  1.00  0.00           C  
ATOM   4079  C   GLU A 260      -9.618  14.426  -0.265  1.00  0.00           C  
ATOM   4080  O   GLU A 260      -9.238  14.866  -1.352  1.00  0.00           O  
ATOM   4081  CB  GLU A 260     -11.918  13.555  -0.735  1.00  0.00           C  
ATOM   4082  CG  GLU A 260     -11.532  12.091  -0.579  1.00  0.00           C  
ATOM   4083  CD  GLU A 260     -12.332  11.176  -1.464  1.00  0.00           C  
ATOM   4084  OE1 GLU A 260     -11.853  10.832  -2.518  1.00  0.00           O  
ATOM   4085  OE2 GLU A 260     -13.423  10.821  -1.086  1.00  0.00           O  
ATOM   4086  H   GLU A 260     -11.284  16.384  -0.961  1.00  0.00           H  
ATOM   4087  HA  GLU A 260     -11.232  14.264   1.159  1.00  0.00           H  
ATOM   4088 1HB  GLU A 260     -12.971  13.653  -0.470  1.00  0.00           H  
ATOM   4089 2HB  GLU A 260     -11.821  13.816  -1.789  1.00  0.00           H  
ATOM   4090 1HG  GLU A 260     -10.475  11.977  -0.819  1.00  0.00           H  
ATOM   4091 2HG  GLU A 260     -11.673  11.798   0.461  1.00  0.00           H  
ATOM   4092  N   VAL A 261      -8.809  13.856   0.635  1.00  0.00           N  
ATOM   4093  CA  VAL A 261      -7.353  13.717   0.421  1.00  0.00           C  
ATOM   4094  C   VAL A 261      -6.911  12.304   0.764  1.00  0.00           C  
ATOM   4095  O   VAL A 261      -7.598  11.555   1.507  1.00  0.00           O  
ATOM   4096  CB  VAL A 261      -6.580  14.724   1.306  1.00  0.00           C  
ATOM   4097  CG1 VAL A 261      -6.933  16.157   0.978  1.00  0.00           C  
ATOM   4098  CG2 VAL A 261      -6.778  14.436   2.788  1.00  0.00           C  
ATOM   4099  H   VAL A 261      -9.216  13.509   1.492  1.00  0.00           H  
ATOM   4100  HA  VAL A 261      -7.136  13.926  -0.627  1.00  0.00           H  
ATOM   4101  HB  VAL A 261      -5.517  14.654   1.076  1.00  0.00           H  
ATOM   4102 1HG1 VAL A 261      -6.367  16.828   1.624  1.00  0.00           H  
ATOM   4103 2HG1 VAL A 261      -6.687  16.363  -0.063  1.00  0.00           H  
ATOM   4104 3HG1 VAL A 261      -8.000  16.315   1.138  1.00  0.00           H  
ATOM   4105 1HG2 VAL A 261      -6.220  15.163   3.378  1.00  0.00           H  
ATOM   4106 2HG2 VAL A 261      -7.839  14.506   3.034  1.00  0.00           H  
ATOM   4107 3HG2 VAL A 261      -6.418  13.433   3.015  1.00  0.00           H  
ATOM   4108  N   VAL A 262      -5.731  11.940   0.281  1.00  0.00           N  
ATOM   4109  CA  VAL A 262      -4.923  10.881   0.878  1.00  0.00           C  
ATOM   4110  C   VAL A 262      -3.681  11.546   1.484  1.00  0.00           C  
ATOM   4111  O   VAL A 262      -3.158  12.467   0.860  1.00  0.00           O  
ATOM   4112  CB  VAL A 262      -4.513   9.832  -0.173  1.00  0.00           C  
ATOM   4113  CG1 VAL A 262      -3.674   8.736   0.469  1.00  0.00           C  
ATOM   4114  CG2 VAL A 262      -5.753   9.246  -0.830  1.00  0.00           C  
ATOM   4115  H   VAL A 262      -5.385  12.424  -0.536  1.00  0.00           H  
ATOM   4116  HA  VAL A 262      -5.517  10.383   1.645  1.00  0.00           H  
ATOM   4117  HB  VAL A 262      -3.892  10.311  -0.929  1.00  0.00           H  
ATOM   4118 1HG1 VAL A 262      -3.393   8.003  -0.288  1.00  0.00           H  
ATOM   4119 2HG1 VAL A 262      -2.775   9.173   0.901  1.00  0.00           H  
ATOM   4120 3HG1 VAL A 262      -4.253   8.245   1.251  1.00  0.00           H  
ATOM   4121 1HG2 VAL A 262      -5.456   8.505  -1.572  1.00  0.00           H  
ATOM   4122 2HG2 VAL A 262      -6.378   8.772  -0.073  1.00  0.00           H  
ATOM   4123 3HG2 VAL A 262      -6.317  10.042  -1.318  1.00  0.00           H  
ATOM   4124  N   LEU A 263      -3.303  11.202   2.688  1.00  0.00           N  
ATOM   4125  CA  LEU A 263      -2.171  11.859   3.386  1.00  0.00           C  
ATOM   4126  C   LEU A 263      -0.888  11.061   3.186  1.00  0.00           C  
ATOM   4127  O   LEU A 263      -0.908   9.828   3.301  1.00  0.00           O  
ATOM   4128  CB  LEU A 263      -2.461  11.997   4.886  1.00  0.00           C  
ATOM   4129  CG  LEU A 263      -3.693  12.833   5.251  1.00  0.00           C  
ATOM   4130  CD1 LEU A 263      -3.862  12.855   6.765  1.00  0.00           C  
ATOM   4131  CD2 LEU A 263      -3.533  14.242   4.699  1.00  0.00           C  
ATOM   4132  H   LEU A 263      -3.803  10.459   3.155  1.00  0.00           H  
ATOM   4133  HA  LEU A 263      -2.038  12.856   2.967  1.00  0.00           H  
ATOM   4134 1HB  LEU A 263      -2.600  11.001   5.305  1.00  0.00           H  
ATOM   4135 2HB  LEU A 263      -1.596  12.453   5.367  1.00  0.00           H  
ATOM   4136  HG  LEU A 263      -4.585  12.374   4.823  1.00  0.00           H  
ATOM   4137 1HD1 LEU A 263      -4.738  13.450   7.024  1.00  0.00           H  
ATOM   4138 2HD1 LEU A 263      -3.994  11.837   7.131  1.00  0.00           H  
ATOM   4139 3HD1 LEU A 263      -2.977  13.295   7.223  1.00  0.00           H  
ATOM   4140 1HD2 LEU A 263      -4.410  14.836   4.958  1.00  0.00           H  
ATOM   4141 2HD2 LEU A 263      -2.643  14.702   5.127  1.00  0.00           H  
ATOM   4142 3HD2 LEU A 263      -3.432  14.198   3.614  1.00  0.00           H  
ATOM   4143  N   VAL A 264       0.207  11.774   2.963  1.00  0.00           N  
ATOM   4144  CA  VAL A 264       1.568  11.198   2.970  1.00  0.00           C  
ATOM   4145  C   VAL A 264       2.335  12.095   3.947  1.00  0.00           C  
ATOM   4146  O   VAL A 264       2.488  13.291   3.646  1.00  0.00           O  
ATOM   4147  CB  VAL A 264       2.222  11.213   1.575  1.00  0.00           C  
ATOM   4148  CG1 VAL A 264       3.612  10.598   1.631  1.00  0.00           C  
ATOM   4149  CG2 VAL A 264       1.342  10.468   0.583  1.00  0.00           C  
ATOM   4150  H   VAL A 264       0.091  12.761   2.783  1.00  0.00           H  
ATOM   4151  HA  VAL A 264       1.503  10.158   3.293  1.00  0.00           H  
ATOM   4152  HB  VAL A 264       2.340  12.247   1.251  1.00  0.00           H  
ATOM   4153 1HG1 VAL A 264       4.059  10.618   0.637  1.00  0.00           H  
ATOM   4154 2HG1 VAL A 264       4.235  11.169   2.319  1.00  0.00           H  
ATOM   4155 3HG1 VAL A 264       3.540   9.567   1.975  1.00  0.00           H  
ATOM   4156 1HG2 VAL A 264       1.809  10.484  -0.401  1.00  0.00           H  
ATOM   4157 2HG2 VAL A 264       1.218   9.436   0.910  1.00  0.00           H  
ATOM   4158 3HG2 VAL A 264       0.366  10.950   0.528  1.00  0.00           H  
ATOM   4159  N   ILE A 265       2.766  11.549   5.071  1.00  0.00           N  
ATOM   4160  CA  ILE A 265       3.271  12.415   6.165  1.00  0.00           C  
ATOM   4161  C   ILE A 265       4.581  11.882   6.721  1.00  0.00           C  
ATOM   4162  O   ILE A 265       4.843  10.662   6.774  1.00  0.00           O  
ATOM   4163  CB  ILE A 265       2.247  12.528   7.310  1.00  0.00           C  
ATOM   4164  CG1 ILE A 265       1.884  11.139   7.840  1.00  0.00           C  
ATOM   4165  CG2 ILE A 265       1.002  13.265   6.839  1.00  0.00           C  
ATOM   4166  CD1 ILE A 265       0.818  11.155   8.912  1.00  0.00           C  
ATOM   4167  H   ILE A 265       2.758  10.548   5.201  1.00  0.00           H  
ATOM   4168  HA  ILE A 265       3.444  13.413   5.764  1.00  0.00           H  
ATOM   4169  HB  ILE A 265       2.690  13.077   8.141  1.00  0.00           H  
ATOM   4170 1HG1 ILE A 265       1.532  10.517   7.018  1.00  0.00           H  
ATOM   4171 2HG1 ILE A 265       2.773  10.663   8.253  1.00  0.00           H  
ATOM   4172 1HG2 ILE A 265       0.289  13.335   7.660  1.00  0.00           H  
ATOM   4173 2HG2 ILE A 265       1.275  14.266   6.509  1.00  0.00           H  
ATOM   4174 3HG2 ILE A 265       0.549  12.720   6.011  1.00  0.00           H  
ATOM   4175 1HD1 ILE A 265       0.615  10.134   9.238  1.00  0.00           H  
ATOM   4176 2HD1 ILE A 265       1.164  11.745   9.761  1.00  0.00           H  
ATOM   4177 3HD1 ILE A 265      -0.094  11.595   8.512  1.00  0.00           H  
ATOM   4178  N   HIS A 266       5.381  12.799   7.242  1.00  0.00           N  
ATOM   4179  CA  HIS A 266       6.779  12.527   7.648  1.00  0.00           C  
ATOM   4180  C   HIS A 266       7.139  13.379   8.859  1.00  0.00           C  
ATOM   4181  O   HIS A 266       7.026  14.597   8.780  1.00  0.00           O  
ATOM   4182  CB  HIS A 266       7.760  12.813   6.506  1.00  0.00           C  
ATOM   4183  CG  HIS A 266       9.157  12.351   6.783  1.00  0.00           C  
ATOM   4184  ND1 HIS A 266      10.212  12.625   5.938  1.00  0.00           N  
ATOM   4185  CD2 HIS A 266       9.672  11.634   7.809  1.00  0.00           C  
ATOM   4186  CE1 HIS A 266      11.317  12.097   6.434  1.00  0.00           C  
ATOM   4187  NE2 HIS A 266      11.017  11.490   7.567  1.00  0.00           N  
ATOM   4188  H   HIS A 266       5.006  13.729   7.364  1.00  0.00           H  
ATOM   4189  HA  HIS A 266       6.882  11.476   7.917  1.00  0.00           H  
ATOM   4190 1HB  HIS A 266       7.412  12.322   5.596  1.00  0.00           H  
ATOM   4191 2HB  HIS A 266       7.787  13.884   6.309  1.00  0.00           H  
ATOM   4192  HD2 HIS A 266       9.123  11.244   8.666  1.00  0.00           H  
ATOM   4193  HE1 HIS A 266      12.308  12.152   5.984  1.00  0.00           H  
ATOM   4194  HE2 HIS A 266      11.666  10.999   8.165  1.00  0.00           H  
ATOM   4195  N   ASP A 267       7.602  12.754   9.943  1.00  0.00           N  
ATOM   4196  CA  ASP A 267       8.223  13.521  11.049  1.00  0.00           C  
ATOM   4197  C   ASP A 267       7.225  14.601  11.477  1.00  0.00           C  
ATOM   4198  O   ASP A 267       6.024  14.294  11.589  1.00  0.00           O  
ATOM   4199  CB  ASP A 267       9.549  14.158  10.625  1.00  0.00           C  
ATOM   4200  CG  ASP A 267      10.318  14.760  11.794  1.00  0.00           C  
ATOM   4201  OD1 ASP A 267      10.804  14.011  12.608  1.00  0.00           O  
ATOM   4202  OD2 ASP A 267      10.412  15.962  11.861  1.00  0.00           O  
ATOM   4203  H   ASP A 267       7.533  11.749  10.020  1.00  0.00           H  
ATOM   4204  HA  ASP A 267       8.427  12.837  11.874  1.00  0.00           H  
ATOM   4205 1HB  ASP A 267      10.176  13.407  10.145  1.00  0.00           H  
ATOM   4206 2HB  ASP A 267       9.358  14.943   9.893  1.00  0.00           H  
ATOM   4207  N   TRP A 268       7.662  15.854  11.602  1.00  0.00           N  
ATOM   4208  CA  TRP A 268       6.741  16.855  12.189  1.00  0.00           C  
ATOM   4209  C   TRP A 268       5.416  16.933  11.428  1.00  0.00           C  
ATOM   4210  O   TRP A 268       4.375  16.989  12.035  1.00  0.00           O  
ATOM   4211  CB  TRP A 268       7.394  18.238  12.202  1.00  0.00           C  
ATOM   4212  CG  TRP A 268       6.582  19.276  12.917  1.00  0.00           C  
ATOM   4213  CD1 TRP A 268       6.146  20.463  12.408  1.00  0.00           C  
ATOM   4214  CD2 TRP A 268       6.102  19.224  14.282  1.00  0.00           C  
ATOM   4215  NE1 TRP A 268       5.433  21.151  13.358  1.00  0.00           N  
ATOM   4216  CE2 TRP A 268       5.394  20.407  14.510  1.00  0.00           C  
ATOM   4217  CE3 TRP A 268       6.214  18.283  15.313  1.00  0.00           C  
ATOM   4218  CZ2 TRP A 268       4.797  20.682  15.731  1.00  0.00           C  
ATOM   4219  CZ3 TRP A 268       5.614  18.557  16.536  1.00  0.00           C  
ATOM   4220  CH2 TRP A 268       4.924  19.726  16.739  1.00  0.00           C  
ATOM   4221  H   TRP A 268       8.586  16.146  11.316  1.00  0.00           H  
ATOM   4222  HA  TRP A 268       6.521  16.562  13.215  1.00  0.00           H  
ATOM   4223 1HB  TRP A 268       8.370  18.175  12.684  1.00  0.00           H  
ATOM   4224 2HB  TRP A 268       7.555  18.574  11.178  1.00  0.00           H  
ATOM   4225  HD1 TRP A 268       6.337  20.813  11.395  1.00  0.00           H  
ATOM   4226  HE1 TRP A 268       5.006  22.057  13.230  1.00  0.00           H  
ATOM   4227  HE3 TRP A 268       6.759  17.352  15.157  1.00  0.00           H  
ATOM   4228  HZ2 TRP A 268       4.245  21.604  15.911  1.00  0.00           H  
ATOM   4229  HZ3 TRP A 268       5.707  17.820  17.334  1.00  0.00           H  
ATOM   4230  HH2 TRP A 268       4.466  19.909  17.711  1.00  0.00           H  
ATOM   4231  N   GLY A 269       5.435  16.855  10.091  1.00  0.00           N  
ATOM   4232  CA  GLY A 269       4.219  16.921   9.299  1.00  0.00           C  
ATOM   4233  C   GLY A 269       3.196  15.873   9.737  1.00  0.00           C  
ATOM   4234  O   GLY A 269       2.013  16.000   9.441  1.00  0.00           O  
ATOM   4235  H   GLY A 269       6.323  16.748   9.622  1.00  0.00           H  
ATOM   4236 1HA  GLY A 269       3.779  17.915   9.389  1.00  0.00           H  
ATOM   4237 2HA  GLY A 269       4.461  16.772   8.247  1.00  0.00           H  
ATOM   4238  N   SER A 270       3.666  14.795  10.370  1.00  0.00           N  
ATOM   4239  CA  SER A 270       2.766  13.723  10.800  1.00  0.00           C  
ATOM   4240  C   SER A 270       2.020  14.173  12.053  1.00  0.00           C  
ATOM   4241  O   SER A 270       0.901  13.677  12.272  1.00  0.00           O  
ATOM   4242  CB  SER A 270       3.540  12.449  11.077  1.00  0.00           C  
ATOM   4243  OG  SER A 270       4.380  12.603  12.188  1.00  0.00           O  
ATOM   4244  H   SER A 270       4.655  14.713  10.558  1.00  0.00           H  
ATOM   4245  HA  SER A 270       2.053  13.526   9.998  1.00  0.00           H  
ATOM   4246 1HB  SER A 270       2.842  11.631  11.257  1.00  0.00           H  
ATOM   4247 2HB  SER A 270       4.133  12.186  10.203  1.00  0.00           H  
ATOM   4248  HG  SER A 270       4.817  13.451  12.074  1.00  0.00           H  
ATOM   4249  N   ALA A 271       2.600  15.012  12.903  1.00  0.00           N  
ATOM   4250  CA  ALA A 271       1.850  15.546  14.063  1.00  0.00           C  
ATOM   4251  C   ALA A 271       0.675  16.339  13.537  1.00  0.00           C  
ATOM   4252  O   ALA A 271      -0.363  16.378  14.184  1.00  0.00           O  
ATOM   4253  CB  ALA A 271       2.745  16.314  14.972  1.00  0.00           C  
ATOM   4254  H   ALA A 271       3.560  15.293  12.766  1.00  0.00           H  
ATOM   4255  HA  ALA A 271       1.495  14.703  14.656  1.00  0.00           H  
ATOM   4256 1HB  ALA A 271       2.169  16.696  15.815  1.00  0.00           H  
ATOM   4257 2HB  ALA A 271       3.537  15.661  15.339  1.00  0.00           H  
ATOM   4258 3HB  ALA A 271       3.186  17.148  14.428  1.00  0.00           H  
ATOM   4259  N   LEU A 272       0.849  17.008  12.405  1.00  0.00           N  
ATOM   4260  CA  LEU A 272      -0.297  17.760  11.870  1.00  0.00           C  
ATOM   4261  C   LEU A 272      -1.254  16.857  11.096  1.00  0.00           C  
ATOM   4262  O   LEU A 272      -2.481  17.000  11.227  1.00  0.00           O  
ATOM   4263  CB  LEU A 272       0.191  18.890  10.954  1.00  0.00           C  
ATOM   4264  CG  LEU A 272       1.187  19.872  11.582  1.00  0.00           C  
ATOM   4265  CD1 LEU A 272       1.776  20.763  10.497  1.00  0.00           C  
ATOM   4266  CD2 LEU A 272       0.482  20.700  12.646  1.00  0.00           C  
ATOM   4267  H   LEU A 272       1.725  17.022  11.901  1.00  0.00           H  
ATOM   4268  HA  LEU A 272      -0.844  18.198  12.705  1.00  0.00           H  
ATOM   4269 1HB  LEU A 272       0.668  18.447  10.081  1.00  0.00           H  
ATOM   4270 2HB  LEU A 272      -0.673  19.463  10.618  1.00  0.00           H  
ATOM   4271  HG  LEU A 272       2.007  19.317  12.039  1.00  0.00           H  
ATOM   4272 1HD1 LEU A 272       2.484  21.461  10.943  1.00  0.00           H  
ATOM   4273 2HD1 LEU A 272       2.291  20.147   9.760  1.00  0.00           H  
ATOM   4274 3HD1 LEU A 272       0.976  21.320  10.010  1.00  0.00           H  
ATOM   4275 1HD2 LEU A 272       1.191  21.398  13.093  1.00  0.00           H  
ATOM   4276 2HD2 LEU A 272      -0.337  21.257  12.190  1.00  0.00           H  
ATOM   4277 3HD2 LEU A 272       0.086  20.040  13.418  1.00  0.00           H  
ATOM   4278  N   GLY A 273      -0.725  16.026  10.223  1.00  0.00           N  
ATOM   4279  CA  GLY A 273      -1.593  15.199   9.399  1.00  0.00           C  
ATOM   4280  C   GLY A 273      -2.423  14.262  10.252  1.00  0.00           C  
ATOM   4281  O   GLY A 273      -3.630  14.146  10.010  1.00  0.00           O  
ATOM   4282  H   GLY A 273       0.277  15.950  10.112  1.00  0.00           H  
ATOM   4283 1HA  GLY A 273      -2.249  15.837   8.807  1.00  0.00           H  
ATOM   4284 2HA  GLY A 273      -0.989  14.622   8.699  1.00  0.00           H  
ATOM   4285  N   PHE A 274      -1.800  13.511  11.139  1.00  0.00           N  
ATOM   4286  CA  PHE A 274      -2.579  12.564  11.991  1.00  0.00           C  
ATOM   4287  C   PHE A 274      -3.657  13.301  12.804  1.00  0.00           C  
ATOM   4288  O   PHE A 274      -4.780  12.778  12.968  1.00  0.00           O  
ATOM   4289  CB  PHE A 274      -1.653  11.807  12.945  1.00  0.00           C  
ATOM   4290  CG  PHE A 274      -0.998  10.605  12.328  1.00  0.00           C  
ATOM   4291  CD1 PHE A 274      -1.687   9.807  11.426  1.00  0.00           C  
ATOM   4292  CD2 PHE A 274       0.309  10.268  12.648  1.00  0.00           C  
ATOM   4293  CE1 PHE A 274      -1.085   8.701  10.858  1.00  0.00           C  
ATOM   4294  CE2 PHE A 274       0.914   9.164  12.080  1.00  0.00           C  
ATOM   4295  CZ  PHE A 274       0.215   8.379  11.184  1.00  0.00           C  
ATOM   4296  H   PHE A 274      -0.798  13.565  11.254  1.00  0.00           H  
ATOM   4297  HA  PHE A 274      -3.073  11.840  11.341  1.00  0.00           H  
ATOM   4298 1HB  PHE A 274      -0.871  12.477  13.300  1.00  0.00           H  
ATOM   4299 2HB  PHE A 274      -2.220  11.477  13.815  1.00  0.00           H  
ATOM   4300  HD1 PHE A 274      -2.715  10.063  11.167  1.00  0.00           H  
ATOM   4301  HD2 PHE A 274       0.860  10.888  13.356  1.00  0.00           H  
ATOM   4302  HE1 PHE A 274      -1.638   8.083  10.151  1.00  0.00           H  
ATOM   4303  HE2 PHE A 274       1.942   8.910  12.340  1.00  0.00           H  
ATOM   4304  HZ  PHE A 274       0.690   7.507  10.738  1.00  0.00           H  
ATOM   4305  N   HIS A 275      -3.353  14.487  13.332  1.00  0.00           N  
ATOM   4306  CA  HIS A 275      -4.349  15.261  14.114  1.00  0.00           C  
ATOM   4307  C   HIS A 275      -5.530  15.652  13.201  1.00  0.00           C  
ATOM   4308  O   HIS A 275      -6.691  15.457  13.556  1.00  0.00           O  
ATOM   4309  CB  HIS A 275      -3.721  16.518  14.726  1.00  0.00           C  
ATOM   4310  CG  HIS A 275      -4.616  17.227  15.694  1.00  0.00           C  
ATOM   4311  ND1 HIS A 275      -5.033  16.654  16.878  1.00  0.00           N  
ATOM   4312  CD2 HIS A 275      -5.173  18.460  15.655  1.00  0.00           C  
ATOM   4313  CE1 HIS A 275      -5.809  17.507  17.525  1.00  0.00           C  
ATOM   4314  NE2 HIS A 275      -5.910  18.608  16.805  1.00  0.00           N  
ATOM   4315  H   HIS A 275      -2.428  14.869  13.198  1.00  0.00           H  
ATOM   4316  HA  HIS A 275      -4.727  14.647  14.931  1.00  0.00           H  
ATOM   4317 1HB  HIS A 275      -2.801  16.248  15.245  1.00  0.00           H  
ATOM   4318 2HB  HIS A 275      -3.457  17.216  13.932  1.00  0.00           H  
ATOM   4319  HD1 HIS A 275      -4.737  15.772  17.244  1.00  0.00           H  
ATOM   4320  HD2 HIS A 275      -5.132  19.268  14.925  1.00  0.00           H  
ATOM   4321  HE1 HIS A 275      -6.241  17.241  18.490  1.00  0.00           H  
ATOM   4322  N   TRP A 276      -5.248  16.112  11.978  1.00  0.00           N  
ATOM   4323  CA  TRP A 276      -6.338  16.457  11.045  1.00  0.00           C  
ATOM   4324  C   TRP A 276      -7.163  15.217  10.728  1.00  0.00           C  
ATOM   4325  O   TRP A 276      -8.410  15.282  10.765  1.00  0.00           O  
ATOM   4326  CB  TRP A 276      -5.784  17.051   9.749  1.00  0.00           C  
ATOM   4327  CG  TRP A 276      -6.830  17.695   8.890  1.00  0.00           C  
ATOM   4328  CD1 TRP A 276      -7.345  18.948   9.035  1.00  0.00           C  
ATOM   4329  CD2 TRP A 276      -7.496  17.117   7.742  1.00  0.00           C  
ATOM   4330  NE1 TRP A 276      -8.283  19.189   8.062  1.00  0.00           N  
ATOM   4331  CE2 TRP A 276      -8.388  18.079   7.261  1.00  0.00           C  
ATOM   4332  CE3 TRP A 276      -7.409  15.879   7.094  1.00  0.00           C  
ATOM   4333  CZ2 TRP A 276      -9.194  17.847   6.158  1.00  0.00           C  
ATOM   4334  CZ3 TRP A 276      -8.216  15.646   5.986  1.00  0.00           C  
ATOM   4335  CH2 TRP A 276      -9.085  16.605   5.531  1.00  0.00           C  
ATOM   4336  H   TRP A 276      -4.289  16.228  11.680  1.00  0.00           H  
ATOM   4337  HA  TRP A 276      -6.977  17.202  11.520  1.00  0.00           H  
ATOM   4338 1HB  TRP A 276      -5.027  17.799   9.986  1.00  0.00           H  
ATOM   4339 2HB  TRP A 276      -5.298  16.268   9.168  1.00  0.00           H  
ATOM   4340  HD1 TRP A 276      -7.055  19.655   9.810  1.00  0.00           H  
ATOM   4341  HE1 TRP A 276      -8.812  20.042   7.952  1.00  0.00           H  
ATOM   4342  HE3 TRP A 276      -6.719  15.114   7.449  1.00  0.00           H  
ATOM   4343  HZ2 TRP A 276      -9.890  18.596   5.781  1.00  0.00           H  
ATOM   4344  HZ3 TRP A 276      -8.142  14.679   5.488  1.00  0.00           H  
ATOM   4345  HH2 TRP A 276      -9.703  16.389   4.659  1.00  0.00           H  
ATOM   4346  N   ALA A 277      -6.500  14.106  10.438  1.00  0.00           N  
ATOM   4347  CA  ALA A 277      -7.193  12.835  10.084  1.00  0.00           C  
ATOM   4348  C   ALA A 277      -8.096  12.393  11.253  1.00  0.00           C  
ATOM   4349  O   ALA A 277      -9.229  11.921  11.023  1.00  0.00           O  
ATOM   4350  CB  ALA A 277      -6.170  11.809   9.686  1.00  0.00           C  
ATOM   4351  H   ALA A 277      -5.491  14.128  10.457  1.00  0.00           H  
ATOM   4352  HA  ALA A 277      -7.815  13.020   9.208  1.00  0.00           H  
ATOM   4353 1HB  ALA A 277      -6.670  10.877   9.425  1.00  0.00           H  
ATOM   4354 2HB  ALA A 277      -5.607  12.172   8.825  1.00  0.00           H  
ATOM   4355 3HB  ALA A 277      -5.488  11.635  10.517  1.00  0.00           H  
ATOM   4356  N   LYS A 278      -7.629  12.558  12.488  1.00  0.00           N  
ATOM   4357  CA  LYS A 278      -8.438  12.165  13.668  1.00  0.00           C  
ATOM   4358  C   LYS A 278      -9.708  13.017  13.731  1.00  0.00           C  
ATOM   4359  O   LYS A 278     -10.791  12.505  14.121  1.00  0.00           O  
ATOM   4360  CB  LYS A 278      -7.638  12.314  14.963  1.00  0.00           C  
ATOM   4361  CG  LYS A 278      -8.320  11.735  16.195  1.00  0.00           C  
ATOM   4362  CD  LYS A 278      -9.140  12.791  16.921  1.00  0.00           C  
ATOM   4363  CE  LYS A 278      -9.916  12.188  18.082  1.00  0.00           C  
ATOM   4364  NZ  LYS A 278     -10.692  13.216  18.826  1.00  0.00           N  
ATOM   4365  H   LYS A 278      -6.711  12.955  12.631  1.00  0.00           H  
ATOM   4366  HA  LYS A 278      -8.722  11.117  13.560  1.00  0.00           H  
ATOM   4367 1HB  LYS A 278      -6.672  11.821  14.852  1.00  0.00           H  
ATOM   4368 2HB  LYS A 278      -7.446  13.371  15.152  1.00  0.00           H  
ATOM   4369 1HG  LYS A 278      -8.978  10.918  15.896  1.00  0.00           H  
ATOM   4370 2HG  LYS A 278      -7.567  11.340  16.876  1.00  0.00           H  
ATOM   4371 1HD  LYS A 278      -8.476  13.568  17.303  1.00  0.00           H  
ATOM   4372 2HD  LYS A 278      -9.843  13.248  16.225  1.00  0.00           H  
ATOM   4373 1HE  LYS A 278     -10.605  11.433  17.706  1.00  0.00           H  
ATOM   4374 2HE  LYS A 278      -9.224  11.705  18.771  1.00  0.00           H  
ATOM   4375 1HZ  LYS A 278     -11.192  12.777  19.587  1.00  0.00           H  
ATOM   4376 2HZ  LYS A 278     -10.061  13.913  19.197  1.00  0.00           H  
ATOM   4377 3HZ  LYS A 278     -11.352  13.658  18.202  1.00  0.00           H  
ATOM   4378  N   ARG A 279      -9.595  14.300  13.372  1.00  0.00           N  
ATOM   4379  CA  ARG A 279     -10.739  15.250  13.435  1.00  0.00           C  
ATOM   4380  C   ARG A 279     -11.715  15.012  12.285  1.00  0.00           C  
ATOM   4381  O   ARG A 279     -12.919  15.230  12.501  1.00  0.00           O  
ATOM   4382  CB  ARG A 279     -10.224  16.689  13.438  1.00  0.00           C  
ATOM   4383  CG  ARG A 279      -9.513  17.051  14.735  1.00  0.00           C  
ATOM   4384  CD  ARG A 279      -8.964  18.450  14.747  1.00  0.00           C  
ATOM   4385  NE  ARG A 279      -7.867  18.660  13.815  1.00  0.00           N  
ATOM   4386  CZ  ARG A 279      -7.607  19.790  13.138  1.00  0.00           C  
ATOM   4387  NH1 ARG A 279      -8.368  20.862  13.289  1.00  0.00           N  
ATOM   4388  NH2 ARG A 279      -6.596  19.813  12.251  1.00  0.00           N  
ATOM   4389  H   ARG A 279      -8.697  14.632  13.047  1.00  0.00           H  
ATOM   4390  HA  ARG A 279     -11.263  15.097  14.379  1.00  0.00           H  
ATOM   4391 1HB  ARG A 279      -9.535  16.831  12.607  1.00  0.00           H  
ATOM   4392 2HB  ARG A 279     -11.059  17.375  13.292  1.00  0.00           H  
ATOM   4393 1HG  ARG A 279     -10.210  16.967  15.569  1.00  0.00           H  
ATOM   4394 2HG  ARG A 279      -8.674  16.371  14.892  1.00  0.00           H  
ATOM   4395 1HD  ARG A 279      -9.753  19.152  14.479  1.00  0.00           H  
ATOM   4396 2HD  ARG A 279      -8.590  18.686  15.743  1.00  0.00           H  
ATOM   4397  HE  ARG A 279      -7.233  17.888  13.653  1.00  0.00           H  
ATOM   4398 1HH1 ARG A 279      -9.157  20.836  13.920  1.00  0.00           H  
ATOM   4399 2HH1 ARG A 279      -8.162  21.705  12.774  1.00  0.00           H  
ATOM   4400 1HH2 ARG A 279      -6.039  18.982  12.098  1.00  0.00           H  
ATOM   4401 2HH2 ARG A 279      -6.393  20.657  11.739  1.00  0.00           H  
ATOM   4402  N   ASN A 280     -11.244  14.547  11.127  1.00  0.00           N  
ATOM   4403  CA  ASN A 280     -12.075  14.335   9.920  1.00  0.00           C  
ATOM   4404  C   ASN A 280     -11.753  12.989   9.301  1.00  0.00           C  
ATOM   4405  O   ASN A 280     -11.209  12.878   8.187  1.00  0.00           O  
ATOM   4406  CB  ASN A 280     -11.873  15.446   8.907  1.00  0.00           C  
ATOM   4407  CG  ASN A 280     -12.239  16.799   9.453  1.00  0.00           C  
ATOM   4408  OD1 ASN A 280     -13.416  17.181   9.465  1.00  0.00           O  
ATOM   4409  ND2 ASN A 280     -11.254  17.532   9.905  1.00  0.00           N  
ATOM   4410  H   ASN A 280     -10.258  14.330  11.090  1.00  0.00           H  
ATOM   4411  HA  ASN A 280     -13.125  14.332  10.218  1.00  0.00           H  
ATOM   4412 1HB  ASN A 280     -10.831  15.466   8.589  1.00  0.00           H  
ATOM   4413 2HB  ASN A 280     -12.481  15.248   8.023  1.00  0.00           H  
ATOM   4414 1HD2 ASN A 280     -11.437  18.441  10.280  1.00  0.00           H  
ATOM   4415 2HD2 ASN A 280     -10.318  17.184   9.876  1.00  0.00           H  
ATOM   4416  N   PRO A 281     -12.035  11.887  10.033  1.00  0.00           N  
ATOM   4417  CA  PRO A 281     -11.776  10.554   9.488  1.00  0.00           C  
ATOM   4418  C   PRO A 281     -12.417  10.346   8.119  1.00  0.00           C  
ATOM   4419  O   PRO A 281     -11.815   9.689   7.261  1.00  0.00           O  
ATOM   4420  CB  PRO A 281     -12.400   9.633  10.542  1.00  0.00           C  
ATOM   4421  CG  PRO A 281     -12.309  10.412  11.809  1.00  0.00           C  
ATOM   4422  CD  PRO A 281     -12.609  11.830  11.400  1.00  0.00           C  
ATOM   4423  HA  PRO A 281     -10.689  10.396   9.419  1.00  0.00           H  
ATOM   4424 1HB  PRO A 281     -13.437   9.391  10.263  1.00  0.00           H  
ATOM   4425 2HB  PRO A 281     -11.849   8.682  10.585  1.00  0.00           H  
ATOM   4426 1HG  PRO A 281     -13.026  10.024  12.547  1.00  0.00           H  
ATOM   4427 2HG  PRO A 281     -11.307  10.302  12.251  1.00  0.00           H  
ATOM   4428 1HD  PRO A 281     -13.697  11.988  11.397  1.00  0.00           H  
ATOM   4429 2HD  PRO A 281     -12.117  12.525  12.095  1.00  0.00           H  
ATOM   4430  N   GLU A 282     -13.589  10.956   7.869  1.00  0.00           N  
ATOM   4431  CA  GLU A 282     -14.357  10.724   6.623  1.00  0.00           C  
ATOM   4432  C   GLU A 282     -13.641  11.306   5.405  1.00  0.00           C  
ATOM   4433  O   GLU A 282     -13.875  10.827   4.279  1.00  0.00           O  
ATOM   4434  CB  GLU A 282     -15.756  11.336   6.732  1.00  0.00           C  
ATOM   4435  CG  GLU A 282     -16.658  10.663   7.758  1.00  0.00           C  
ATOM   4436  CD  GLU A 282     -18.021  11.292   7.840  1.00  0.00           C  
ATOM   4437  OE1 GLU A 282     -18.245  12.270   7.166  1.00  0.00           O  
ATOM   4438  OE2 GLU A 282     -18.839  10.795   8.578  1.00  0.00           O  
ATOM   4439  H   GLU A 282     -13.954  11.595   8.561  1.00  0.00           H  
ATOM   4440  HA  GLU A 282     -14.458   9.649   6.474  1.00  0.00           H  
ATOM   4441 1HB  GLU A 282     -15.673  12.389   7.000  1.00  0.00           H  
ATOM   4442 2HB  GLU A 282     -16.254  11.282   5.764  1.00  0.00           H  
ATOM   4443 1HG  GLU A 282     -16.772   9.612   7.492  1.00  0.00           H  
ATOM   4444 2HG  GLU A 282     -16.181  10.714   8.735  1.00  0.00           H  
ATOM   4445  N   ARG A 283     -12.747  12.265   5.601  1.00  0.00           N  
ATOM   4446  CA  ARG A 283     -12.070  12.976   4.507  1.00  0.00           C  
ATOM   4447  C   ARG A 283     -10.681  12.380   4.249  1.00  0.00           C  
ATOM   4448  O   ARG A 283      -9.993  12.970   3.449  1.00  0.00           O  
ATOM   4449  CB  ARG A 283     -11.982  14.462   4.846  1.00  0.00           C  
ATOM   4450  CG  ARG A 283     -13.354  15.121   4.889  1.00  0.00           C  
ATOM   4451  CD  ARG A 283     -13.303  16.540   5.363  1.00  0.00           C  
ATOM   4452  NE  ARG A 283     -12.556  17.398   4.444  1.00  0.00           N  
ATOM   4453  CZ  ARG A 283     -12.319  18.676   4.653  1.00  0.00           C  
ATOM   4454  NH1 ARG A 283     -12.720  19.275   5.768  1.00  0.00           N  
ATOM   4455  NH2 ARG A 283     -11.683  19.365   3.722  1.00  0.00           N  
ATOM   4456  H   ARG A 283     -12.531  12.512   6.556  1.00  0.00           H  
ATOM   4457  HA  ARG A 283     -12.671  12.872   3.603  1.00  0.00           H  
ATOM   4458 1HB  ARG A 283     -11.498  14.585   5.813  1.00  0.00           H  
ATOM   4459 2HB  ARG A 283     -11.366  14.969   4.104  1.00  0.00           H  
ATOM   4460 1HG  ARG A 283     -13.789  15.120   3.890  1.00  0.00           H  
ATOM   4461 2HG  ARG A 283     -14.002  14.566   5.568  1.00  0.00           H  
ATOM   4462 1HD  ARG A 283     -14.317  16.932   5.445  1.00  0.00           H  
ATOM   4463 2HD  ARG A 283     -12.819  16.580   6.338  1.00  0.00           H  
ATOM   4464  HE  ARG A 283     -12.199  16.980   3.595  1.00  0.00           H  
ATOM   4465 1HH1 ARG A 283     -13.218  18.749   6.473  1.00  0.00           H  
ATOM   4466 2HH1 ARG A 283     -12.530  20.257   5.912  1.00  0.00           H  
ATOM   4467 1HH2 ARG A 283     -11.389  18.911   2.868  1.00  0.00           H  
ATOM   4468 2HH2 ARG A 283     -11.493  20.346   3.863  1.00  0.00           H  
ATOM   4469  N   VAL A 284     -10.286  11.302   4.913  1.00  0.00           N  
ATOM   4470  CA  VAL A 284      -8.950  10.717   4.612  1.00  0.00           C  
ATOM   4471  C   VAL A 284      -9.172   9.281   4.179  1.00  0.00           C  
ATOM   4472  O   VAL A 284      -9.674   8.452   5.003  1.00  0.00           O  
ATOM   4473  CB  VAL A 284      -8.018  10.754   5.837  1.00  0.00           C  
ATOM   4474  CG1 VAL A 284      -6.688  10.090   5.515  1.00  0.00           C  
ATOM   4475  CG2 VAL A 284      -7.808  12.192   6.285  1.00  0.00           C  
ATOM   4476  H   VAL A 284     -10.865  10.868   5.618  1.00  0.00           H  
ATOM   4477  HA  VAL A 284      -8.486  11.305   3.819  1.00  0.00           H  
ATOM   4478  HB  VAL A 284      -8.474  10.184   6.647  1.00  0.00           H  
ATOM   4479 1HG1 VAL A 284      -6.041  10.124   6.392  1.00  0.00           H  
ATOM   4480 2HG1 VAL A 284      -6.859   9.051   5.232  1.00  0.00           H  
ATOM   4481 3HG1 VAL A 284      -6.208  10.617   4.691  1.00  0.00           H  
ATOM   4482 1HG2 VAL A 284      -7.148  12.211   7.152  1.00  0.00           H  
ATOM   4483 2HG2 VAL A 284      -7.357  12.764   5.474  1.00  0.00           H  
ATOM   4484 3HG2 VAL A 284      -8.768  12.635   6.550  1.00  0.00           H  
ATOM   4485  N   LYS A 285      -8.751   8.940   2.972  1.00  0.00           N  
ATOM   4486  CA  LYS A 285      -8.942   7.595   2.355  1.00  0.00           C  
ATOM   4487  C   LYS A 285      -7.695   6.740   2.508  1.00  0.00           C  
ATOM   4488  O   LYS A 285      -7.603   5.734   1.822  1.00  0.00           O  
ATOM   4489  CB  LYS A 285      -9.301   7.716   0.873  1.00  0.00           C  
ATOM   4490  CG  LYS A 285     -10.596   8.468   0.598  1.00  0.00           C  
ATOM   4491  CD  LYS A 285     -11.798   7.720   1.157  1.00  0.00           C  
ATOM   4492  CE  LYS A 285     -13.101   8.423   0.805  1.00  0.00           C  
ATOM   4493  NZ  LYS A 285     -14.279   7.750   1.417  1.00  0.00           N  
ATOM   4494  H   LYS A 285      -8.270   9.658   2.449  1.00  0.00           H  
ATOM   4495  HA  LYS A 285      -9.763   7.092   2.867  1.00  0.00           H  
ATOM   4496 1HB  LYS A 285      -8.497   8.230   0.344  1.00  0.00           H  
ATOM   4497 2HB  LYS A 285      -9.393   6.720   0.438  1.00  0.00           H  
ATOM   4498 1HG  LYS A 285     -10.548   9.456   1.057  1.00  0.00           H  
ATOM   4499 2HG  LYS A 285     -10.724   8.592  -0.477  1.00  0.00           H  
ATOM   4500 1HD  LYS A 285     -11.819   6.708   0.751  1.00  0.00           H  
ATOM   4501 2HD  LYS A 285     -11.713   7.656   2.242  1.00  0.00           H  
ATOM   4502 1HE  LYS A 285     -13.064   9.453   1.154  1.00  0.00           H  
ATOM   4503 2HE  LYS A 285     -13.227   8.434  -0.278  1.00  0.00           H  
ATOM   4504 1HZ  LYS A 285     -15.121   8.245   1.159  1.00  0.00           H  
ATOM   4505 2HZ  LYS A 285     -14.334   6.797   1.085  1.00  0.00           H  
ATOM   4506 3HZ  LYS A 285     -14.183   7.751   2.422  1.00  0.00           H  
ATOM   4507  N   GLY A 286      -6.710   7.189   3.296  1.00  0.00           N  
ATOM   4508  CA  GLY A 286      -5.503   6.425   3.546  1.00  0.00           C  
ATOM   4509  C   GLY A 286      -4.422   7.362   4.043  1.00  0.00           C  
ATOM   4510  O   GLY A 286      -4.470   8.553   3.721  1.00  0.00           O  
ATOM   4511  H   GLY A 286      -6.818   8.095   3.730  1.00  0.00           H  
ATOM   4512 1HA  GLY A 286      -5.710   5.647   4.281  1.00  0.00           H  
ATOM   4513 2HA  GLY A 286      -5.192   5.925   2.629  1.00  0.00           H  
ATOM   4514  N   ILE A 287      -3.512   6.835   4.840  1.00  0.00           N  
ATOM   4515  CA  ILE A 287      -2.355   7.627   5.318  1.00  0.00           C  
ATOM   4516  C   ILE A 287      -1.102   6.805   5.136  1.00  0.00           C  
ATOM   4517  O   ILE A 287      -0.991   5.747   5.760  1.00  0.00           O  
ATOM   4518  CB  ILE A 287      -2.499   8.030   6.797  1.00  0.00           C  
ATOM   4519  CG1 ILE A 287      -3.854   8.700   7.039  1.00  0.00           C  
ATOM   4520  CG2 ILE A 287      -1.363   8.953   7.210  1.00  0.00           C  
ATOM   4521  CD1 ILE A 287      -4.141   8.990   8.495  1.00  0.00           C  
ATOM   4522  H   ILE A 287      -3.605   5.872   5.130  1.00  0.00           H  
ATOM   4523  HA  ILE A 287      -2.294   8.540   4.728  1.00  0.00           H  
ATOM   4524  HB  ILE A 287      -2.473   7.137   7.422  1.00  0.00           H  
ATOM   4525 1HG1 ILE A 287      -3.898   9.640   6.489  1.00  0.00           H  
ATOM   4526 2HG1 ILE A 287      -4.649   8.061   6.656  1.00  0.00           H  
ATOM   4527 1HG2 ILE A 287      -1.480   9.229   8.258  1.00  0.00           H  
ATOM   4528 2HG2 ILE A 287      -0.411   8.442   7.074  1.00  0.00           H  
ATOM   4529 3HG2 ILE A 287      -1.383   9.852   6.594  1.00  0.00           H  
ATOM   4530 1HD1 ILE A 287      -5.118   9.464   8.585  1.00  0.00           H  
ATOM   4531 2HD1 ILE A 287      -4.137   8.056   9.059  1.00  0.00           H  
ATOM   4532 3HD1 ILE A 287      -3.376   9.657   8.890  1.00  0.00           H  
ATOM   4533  N   ALA A 288      -0.139   7.345   4.401  1.00  0.00           N  
ATOM   4534  CA  ALA A 288       1.228   6.818   4.281  1.00  0.00           C  
ATOM   4535  C   ALA A 288       2.090   7.656   5.215  1.00  0.00           C  
ATOM   4536  O   ALA A 288       1.963   8.879   5.242  1.00  0.00           O  
ATOM   4537  CB  ALA A 288       1.730   6.831   2.853  1.00  0.00           C  
ATOM   4538  H   ALA A 288      -0.390   8.183   3.895  1.00  0.00           H  
ATOM   4539  HA  ALA A 288       1.217   5.773   4.592  1.00  0.00           H  
ATOM   4540 1HB  ALA A 288       2.745   6.432   2.821  1.00  0.00           H  
ATOM   4541 2HB  ALA A 288       1.079   6.217   2.232  1.00  0.00           H  
ATOM   4542 3HB  ALA A 288       1.731   7.853   2.478  1.00  0.00           H  
ATOM   4543  N   PHE A 289       2.931   7.004   6.002  1.00  0.00           N  
ATOM   4544  CA  PHE A 289       3.703   7.703   7.036  1.00  0.00           C  
ATOM   4545  C   PHE A 289       5.021   7.009   7.262  1.00  0.00           C  
ATOM   4546  O   PHE A 289       5.225   5.830   6.916  1.00  0.00           O  
ATOM   4547  CB  PHE A 289       2.881   7.851   8.317  1.00  0.00           C  
ATOM   4548  CG  PHE A 289       2.270   6.566   8.833  1.00  0.00           C  
ATOM   4549  CD1 PHE A 289       1.039   6.169   8.348  1.00  0.00           C  
ATOM   4550  CD2 PHE A 289       2.879   5.798   9.814  1.00  0.00           C  
ATOM   4551  CE1 PHE A 289       0.429   5.010   8.821  1.00  0.00           C  
ATOM   4552  CE2 PHE A 289       2.262   4.631  10.275  1.00  0.00           C  
ATOM   4553  CZ  PHE A 289       1.041   4.258   9.789  1.00  0.00           C  
ATOM   4554  H   PHE A 289       3.045   6.006   5.893  1.00  0.00           H  
ATOM   4555  HA  PHE A 289       3.891   8.723   6.698  1.00  0.00           H  
ATOM   4556 1HB  PHE A 289       3.510   8.257   9.108  1.00  0.00           H  
ATOM   4557 2HB  PHE A 289       2.069   8.558   8.149  1.00  0.00           H  
ATOM   4558  HD1 PHE A 289       0.545   6.774   7.587  1.00  0.00           H  
ATOM   4559  HD2 PHE A 289       3.855   6.090  10.205  1.00  0.00           H  
ATOM   4560  HE1 PHE A 289      -0.535   4.701   8.421  1.00  0.00           H  
ATOM   4561  HE2 PHE A 289       2.760   4.017  11.026  1.00  0.00           H  
ATOM   4562  HZ  PHE A 289       0.554   3.363  10.175  1.00  0.00           H  
ATOM   4563  N   MET A 290       5.964   7.804   7.723  1.00  0.00           N  
ATOM   4564  CA  MET A 290       7.289   7.291   8.099  1.00  0.00           C  
ATOM   4565  C   MET A 290       7.827   8.132   9.249  1.00  0.00           C  
ATOM   4566  O   MET A 290       7.499   9.314   9.301  1.00  0.00           O  
ATOM   4567  CB  MET A 290       8.248   7.319   6.910  1.00  0.00           C  
ATOM   4568  CG  MET A 290       8.765   8.704   6.550  1.00  0.00           C  
ATOM   4569  SD  MET A 290       9.413   8.789   4.869  1.00  0.00           S  
ATOM   4570  CE  MET A 290       7.904   9.034   3.937  1.00  0.00           C  
ATOM   4571  H   MET A 290       5.772   8.791   7.823  1.00  0.00           H  
ATOM   4572  HA  MET A 290       7.180   6.258   8.427  1.00  0.00           H  
ATOM   4573 1HB  MET A 290       9.108   6.685   7.122  1.00  0.00           H  
ATOM   4574 2HB  MET A 290       7.749   6.909   6.030  1.00  0.00           H  
ATOM   4575 1HG  MET A 290       7.959   9.430   6.646  1.00  0.00           H  
ATOM   4576 2HG  MET A 290       9.561   8.986   7.240  1.00  0.00           H  
ATOM   4577 1HE  MET A 290       8.140   9.107   2.875  1.00  0.00           H  
ATOM   4578 2HE  MET A 290       7.232   8.192   4.103  1.00  0.00           H  
ATOM   4579 3HE  MET A 290       7.420   9.955   4.264  1.00  0.00           H  
ATOM   4580  N   GLU A 291       8.642   7.537  10.134  1.00  0.00           N  
ATOM   4581  CA  GLU A 291       9.361   8.268  11.202  1.00  0.00           C  
ATOM   4582  C   GLU A 291       8.441   9.388  11.685  1.00  0.00           C  
ATOM   4583  O   GLU A 291       8.780  10.584  11.556  1.00  0.00           O  
ATOM   4584  CB  GLU A 291      10.736   8.725  10.670  1.00  0.00           C  
ATOM   4585  CG  GLU A 291      11.727   7.568  10.676  1.00  0.00           C  
ATOM   4586  CD  GLU A 291      12.316   7.321  12.060  1.00  0.00           C  
ATOM   4587  OE1 GLU A 291      12.610   8.338  12.724  1.00  0.00           O  
ATOM   4588  OE2 GLU A 291      12.489   6.137  12.416  1.00  0.00           O  
ATOM   4589  H   GLU A 291       8.761   6.537  10.056  1.00  0.00           H  
ATOM   4590  HA  GLU A 291       9.578   7.571  12.013  1.00  0.00           H  
ATOM   4591 1HB  GLU A 291      10.624   9.111   9.656  1.00  0.00           H  
ATOM   4592 2HB  GLU A 291      11.114   9.538  11.289  1.00  0.00           H  
ATOM   4593 1HG  GLU A 291      11.219   6.666  10.336  1.00  0.00           H  
ATOM   4594 2HG  GLU A 291      12.529   7.787   9.971  1.00  0.00           H  
ATOM   4595  N   PHE A 292       7.265   8.970  12.128  1.00  0.00           N  
ATOM   4596  CA  PHE A 292       6.187   9.879  12.526  1.00  0.00           C  
ATOM   4597  C   PHE A 292       6.273  10.168  14.032  1.00  0.00           C  
ATOM   4598  O   PHE A 292       6.925   9.430  14.837  1.00  0.00           O  
ATOM   4599  CB  PHE A 292       4.821   9.282  12.184  1.00  0.00           C  
ATOM   4600  CG  PHE A 292       4.491   8.040  12.961  1.00  0.00           C  
ATOM   4601  CD1 PHE A 292       3.829   8.121  14.177  1.00  0.00           C  
ATOM   4602  CD2 PHE A 292       4.841   6.788  12.479  1.00  0.00           C  
ATOM   4603  CE1 PHE A 292       3.524   6.979  14.893  1.00  0.00           C  
ATOM   4604  CE2 PHE A 292       4.537   5.645  13.191  1.00  0.00           C  
ATOM   4605  CZ  PHE A 292       3.878   5.741  14.401  1.00  0.00           C  
ATOM   4606  H   PHE A 292       7.116   7.972  12.193  1.00  0.00           H  
ATOM   4607  HA  PHE A 292       6.304  10.815  11.978  1.00  0.00           H  
ATOM   4608 1HB  PHE A 292       4.043  10.020  12.375  1.00  0.00           H  
ATOM   4609 2HB  PHE A 292       4.786   9.039  11.123  1.00  0.00           H  
ATOM   4610  HD1 PHE A 292       3.548   9.100  14.566  1.00  0.00           H  
ATOM   4611  HD2 PHE A 292       5.362   6.712  11.523  1.00  0.00           H  
ATOM   4612  HE1 PHE A 292       3.004   7.057  15.848  1.00  0.00           H  
ATOM   4613  HE2 PHE A 292       4.818   4.667  12.801  1.00  0.00           H  
ATOM   4614  HZ  PHE A 292       3.639   4.840  14.965  1.00  0.00           H  
ATOM   4615  N   ILE A 293       5.594  11.229  14.427  1.00  0.00           N  
ATOM   4616  CA  ILE A 293       5.631  11.766  15.809  1.00  0.00           C  
ATOM   4617  C   ILE A 293       4.736  10.867  16.664  1.00  0.00           C  
ATOM   4618  O   ILE A 293       3.550  10.710  16.346  1.00  0.00           O  
ATOM   4619  CB  ILE A 293       5.147  13.225  15.883  1.00  0.00           C  
ATOM   4620  CG1 ILE A 293       5.991  14.115  14.966  1.00  0.00           C  
ATOM   4621  CG2 ILE A 293       5.199  13.732  17.316  1.00  0.00           C  
ATOM   4622  CD1 ILE A 293       7.470  14.082  15.277  1.00  0.00           C  
ATOM   4623  H   ILE A 293       5.023  11.690  13.735  1.00  0.00           H  
ATOM   4624  HA  ILE A 293       6.661  11.739  16.163  1.00  0.00           H  
ATOM   4625  HB  ILE A 293       4.121  13.287  15.523  1.00  0.00           H  
ATOM   4626 1HG1 ILE A 293       5.853  13.804  13.931  1.00  0.00           H  
ATOM   4627 2HG1 ILE A 293       5.650  15.147  15.045  1.00  0.00           H  
ATOM   4628 1HG2 ILE A 293       4.854  14.765  17.350  1.00  0.00           H  
ATOM   4629 2HG2 ILE A 293       4.557  13.114  17.943  1.00  0.00           H  
ATOM   4630 3HG2 ILE A 293       6.224  13.679  17.684  1.00  0.00           H  
ATOM   4631 1HD1 ILE A 293       8.002  14.737  14.586  1.00  0.00           H  
ATOM   4632 2HD1 ILE A 293       7.635  14.424  16.300  1.00  0.00           H  
ATOM   4633 3HD1 ILE A 293       7.842  13.064  15.170  1.00  0.00           H  
ATOM   4634  N   ARG A 294       5.286  10.360  17.766  1.00  0.00           N  
ATOM   4635  CA  ARG A 294       4.622   9.453  18.730  1.00  0.00           C  
ATOM   4636  C   ARG A 294       5.079   9.878  20.117  1.00  0.00           C  
ATOM   4637  O   ARG A 294       6.114  10.526  20.260  1.00  0.00           O  
ATOM   4638  CB  ARG A 294       4.979   7.995  18.485  1.00  0.00           C  
ATOM   4639  CG  ARG A 294       6.448   7.655  18.679  1.00  0.00           C  
ATOM   4640  CD  ARG A 294       6.693   6.194  18.573  1.00  0.00           C  
ATOM   4641  NE  ARG A 294       8.104   5.869  18.696  1.00  0.00           N  
ATOM   4642  CZ  ARG A 294       8.750   5.693  19.866  1.00  0.00           C  
ATOM   4643  NH1 ARG A 294       8.097   5.813  21.001  1.00  0.00           N  
ATOM   4644  NH2 ARG A 294      10.038   5.399  19.872  1.00  0.00           N  
ATOM   4645  H   ARG A 294       6.243  10.639  17.931  1.00  0.00           H  
ATOM   4646  HA  ARG A 294       3.543   9.556  18.615  1.00  0.00           H  
ATOM   4647 1HB  ARG A 294       4.403   7.361  19.157  1.00  0.00           H  
ATOM   4648 2HB  ARG A 294       4.709   7.721  17.464  1.00  0.00           H  
ATOM   4649 1HG  ARG A 294       7.042   8.158  17.914  1.00  0.00           H  
ATOM   4650 2HG  ARG A 294       6.772   7.986  19.665  1.00  0.00           H  
ATOM   4651 1HD  ARG A 294       6.154   5.677  19.366  1.00  0.00           H  
ATOM   4652 2HD  ARG A 294       6.344   5.835  17.605  1.00  0.00           H  
ATOM   4653  HE  ARG A 294       8.640   5.769  17.844  1.00  0.00           H  
ATOM   4654 1HH1 ARG A 294       7.112   6.037  20.996  1.00  0.00           H  
ATOM   4655 2HH1 ARG A 294       8.581   5.680  21.878  1.00  0.00           H  
ATOM   4656 1HH2 ARG A 294      10.540   5.307  19.000  1.00  0.00           H  
ATOM   4657 2HH2 ARG A 294      10.521   5.267  20.748  1.00  0.00           H  
ATOM   4658  N   PRO A 295       4.322   9.566  21.195  1.00  0.00           N  
ATOM   4659  CA  PRO A 295       4.826   9.841  22.534  1.00  0.00           C  
ATOM   4660  C   PRO A 295       6.140   9.086  22.772  1.00  0.00           C  
ATOM   4661  O   PRO A 295       6.260   7.960  22.343  1.00  0.00           O  
ATOM   4662  CB  PRO A 295       3.745   9.295  23.447  1.00  0.00           C  
ATOM   4663  CG  PRO A 295       2.532   9.239  22.589  1.00  0.00           C  
ATOM   4664  CD  PRO A 295       3.030   8.886  21.207  1.00  0.00           C  
ATOM   4665  HA  PRO A 295       4.965  10.925  22.652  1.00  0.00           H  
ATOM   4666 1HB  PRO A 295       4.040   8.308  23.831  1.00  0.00           H  
ATOM   4667 2HB  PRO A 295       3.619   9.955  24.317  1.00  0.00           H  
ATOM   4668 1HG  PRO A 295       1.826   8.489  22.977  1.00  0.00           H  
ATOM   4669 2HG  PRO A 295       2.009  10.206  22.606  1.00  0.00           H  
ATOM   4670 1HD  PRO A 295       3.127   7.795  21.118  1.00  0.00           H  
ATOM   4671 2HD  PRO A 295       2.331   9.277  20.453  1.00  0.00           H  
ATOM   4672  N   ILE A 296       7.114   9.749  23.377  1.00  0.00           N  
ATOM   4673  CA  ILE A 296       8.432   9.143  23.715  1.00  0.00           C  
ATOM   4674  C   ILE A 296       8.489   9.348  25.214  1.00  0.00           C  
ATOM   4675  O   ILE A 296       8.796  10.433  25.682  1.00  0.00           O  
ATOM   4676  CB  ILE A 296       9.627   9.811  23.010  1.00  0.00           C  
ATOM   4677  CG1 ILE A 296       9.460   9.737  21.490  1.00  0.00           C  
ATOM   4678  CG2 ILE A 296      10.931   9.156  23.439  1.00  0.00           C  
ATOM   4679  CD1 ILE A 296      10.543  10.459  20.722  1.00  0.00           C  
ATOM   4680  H   ILE A 296       6.941  10.716  23.616  1.00  0.00           H  
ATOM   4681  HA  ILE A 296       8.422   8.100  23.402  1.00  0.00           H  
ATOM   4682  HB  ILE A 296       9.659  10.868  23.272  1.00  0.00           H  
ATOM   4683 1HG1 ILE A 296       9.456   8.694  21.176  1.00  0.00           H  
ATOM   4684 2HG1 ILE A 296       8.499  10.166  21.208  1.00  0.00           H  
ATOM   4685 1HG2 ILE A 296      11.765   9.640  22.931  1.00  0.00           H  
ATOM   4686 2HG2 ILE A 296      11.052   9.259  24.516  1.00  0.00           H  
ATOM   4687 3HG2 ILE A 296      10.910   8.098  23.176  1.00  0.00           H  
ATOM   4688 1HD1 ILE A 296      10.356  10.362  19.652  1.00  0.00           H  
ATOM   4689 2HD1 ILE A 296      10.541  11.515  20.996  1.00  0.00           H  
ATOM   4690 3HD1 ILE A 296      11.512  10.023  20.961  1.00  0.00           H  
ATOM   4691  N   PRO A 297       8.055   8.352  26.010  1.00  0.00           N  
ATOM   4692  CA  PRO A 297       7.935   8.545  27.453  1.00  0.00           C  
ATOM   4693  C   PRO A 297       9.247   8.921  28.155  1.00  0.00           C  
ATOM   4694  O   PRO A 297       9.195   9.446  29.239  1.00  0.00           O  
ATOM   4695  CB  PRO A 297       7.434   7.173  27.917  1.00  0.00           C  
ATOM   4696  CG  PRO A 297       6.739   6.615  26.722  1.00  0.00           C  
ATOM   4697  CD  PRO A 297       7.583   7.057  25.557  1.00  0.00           C  
ATOM   4698  HA  PRO A 297       7.193   9.332  27.652  1.00  0.00           H  
ATOM   4699 1HB  PRO A 297       8.281   6.554  28.246  1.00  0.00           H  
ATOM   4700 2HB  PRO A 297       6.767   7.291  28.783  1.00  0.00           H  
ATOM   4701 1HG  PRO A 297       6.667   5.521  26.802  1.00  0.00           H  
ATOM   4702 2HG  PRO A 297       5.709   6.998  26.669  1.00  0.00           H  
ATOM   4703 1HD  PRO A 297       8.405   6.342  25.408  1.00  0.00           H  
ATOM   4704 2HD  PRO A 297       6.958   7.124  24.655  1.00  0.00           H  
ATOM   4705  N   THR A 298      10.393   8.632  27.546  1.00  0.00           N  
ATOM   4706  CA  THR A 298      11.721   8.881  28.158  1.00  0.00           C  
ATOM   4707  C   THR A 298      12.746   9.226  27.086  1.00  0.00           C  
ATOM   4708  O   THR A 298      12.753   8.595  26.016  1.00  0.00           O  
ATOM   4709  CB  THR A 298      12.213   7.665  28.964  1.00  0.00           C  
ATOM   4710  OG1 THR A 298      13.513   7.940  29.503  1.00  0.00           O  
ATOM   4711  CG2 THR A 298      12.287   6.431  28.077  1.00  0.00           C  
ATOM   4712  H   THR A 298      10.344   8.226  26.622  1.00  0.00           H  
ATOM   4713  HA  THR A 298      11.634   9.726  28.841  1.00  0.00           H  
ATOM   4714  HB  THR A 298      11.526   7.472  29.788  1.00  0.00           H  
ATOM   4715  HG1 THR A 298      13.660   7.391  30.277  1.00  0.00           H  
ATOM   4716 1HG2 THR A 298      12.636   5.582  28.663  1.00  0.00           H  
ATOM   4717 2HG2 THR A 298      11.298   6.213  27.674  1.00  0.00           H  
ATOM   4718 3HG2 THR A 298      12.980   6.615  27.256  1.00  0.00           H  
ATOM   4719  N   TRP A 299      13.721  10.060  27.445  1.00  0.00           N  
ATOM   4720  CA  TRP A 299      14.861  10.354  26.547  1.00  0.00           C  
ATOM   4721  C   TRP A 299      15.675   9.086  26.280  1.00  0.00           C  
ATOM   4722  O   TRP A 299      16.352   9.029  25.238  1.00  0.00           O  
ATOM   4723  CB  TRP A 299      15.768  11.426  27.153  1.00  0.00           C  
ATOM   4724  CG  TRP A 299      15.227  12.817  27.013  1.00  0.00           C  
ATOM   4725  CD1 TRP A 299      14.643  13.566  27.990  1.00  0.00           C  
ATOM   4726  CD2 TRP A 299      15.217  13.637  25.819  1.00  0.00           C  
ATOM   4727  NE1 TRP A 299      14.271  14.789  27.489  1.00  0.00           N  
ATOM   4728  CE2 TRP A 299      14.616  14.850  26.163  1.00  0.00           C  
ATOM   4729  CE3 TRP A 299      15.665  13.441  24.507  1.00  0.00           C  
ATOM   4730  CZ2 TRP A 299      14.445  15.871  25.241  1.00  0.00           C  
ATOM   4731  CZ3 TRP A 299      15.495  14.465  23.583  1.00  0.00           C  
ATOM   4732  CH2 TRP A 299      14.901  15.649  23.941  1.00  0.00           C  
ATOM   4733  H   TRP A 299      13.682  10.502  28.353  1.00  0.00           H  
ATOM   4734  HA  TRP A 299      14.468  10.727  25.601  1.00  0.00           H  
ATOM   4735 1HB  TRP A 299      15.916  11.221  28.213  1.00  0.00           H  
ATOM   4736 2HB  TRP A 299      16.746  11.389  26.672  1.00  0.00           H  
ATOM   4737  HD1 TRP A 299      14.493  13.242  29.018  1.00  0.00           H  
ATOM   4738  HE1 TRP A 299      13.816  15.525  28.011  1.00  0.00           H  
ATOM   4739  HE3 TRP A 299      16.139  12.503  24.217  1.00  0.00           H  
ATOM   4740  HZ2 TRP A 299      13.976  16.819  25.506  1.00  0.00           H  
ATOM   4741  HZ3 TRP A 299      15.845  14.304  22.563  1.00  0.00           H  
ATOM   4742  HH2 TRP A 299      14.784  16.432  23.192  1.00  0.00           H  
ATOM   4743  N   ASP A 300      15.553   8.034  27.106  1.00  0.00           N  
ATOM   4744  CA  ASP A 300      16.345   6.783  26.903  1.00  0.00           C  
ATOM   4745  C   ASP A 300      16.069   6.138  25.541  1.00  0.00           C  
ATOM   4746  O   ASP A 300      16.908   5.345  25.109  1.00  0.00           O  
ATOM   4747  CB  ASP A 300      16.043   5.767  28.007  1.00  0.00           C  
ATOM   4748  CG  ASP A 300      16.660   6.146  29.346  1.00  0.00           C  
ATOM   4749  OD1 ASP A 300      17.529   6.985  29.361  1.00  0.00           O  
ATOM   4750  OD2 ASP A 300      16.257   5.593  30.341  1.00  0.00           O  
ATOM   4751  H   ASP A 300      14.911   8.089  27.884  1.00  0.00           H  
ATOM   4752  HA  ASP A 300      17.405   7.035  26.944  1.00  0.00           H  
ATOM   4753 1HB  ASP A 300      14.963   5.678  28.133  1.00  0.00           H  
ATOM   4754 2HB  ASP A 300      16.420   4.787  27.713  1.00  0.00           H  
ATOM   4755  N   GLU A 301      14.923   6.407  24.916  1.00  0.00           N  
ATOM   4756  CA  GLU A 301      14.526   5.802  23.619  1.00  0.00           C  
ATOM   4757  C   GLU A 301      15.266   6.508  22.465  1.00  0.00           C  
ATOM   4758  O   GLU A 301      15.325   5.917  21.368  1.00  0.00           O  
ATOM   4759  CB  GLU A 301      13.014   5.900  23.410  1.00  0.00           C  
ATOM   4760  CG  GLU A 301      12.191   5.033  24.353  1.00  0.00           C  
ATOM   4761  CD  GLU A 301      10.742   4.953  23.960  1.00  0.00           C  
ATOM   4762  OE1 GLU A 301      10.391   5.499  22.942  1.00  0.00           O  
ATOM   4763  OE2 GLU A 301       9.985   4.345  24.680  1.00  0.00           O  
ATOM   4764  H   GLU A 301      14.300   7.063  25.364  1.00  0.00           H  
ATOM   4765  HA  GLU A 301      14.806   4.748  23.629  1.00  0.00           H  
ATOM   4766 1HB  GLU A 301      12.694   6.934  23.542  1.00  0.00           H  
ATOM   4767 2HB  GLU A 301      12.768   5.609  22.388  1.00  0.00           H  
ATOM   4768 1HG  GLU A 301      12.609   4.027  24.362  1.00  0.00           H  
ATOM   4769 2HG  GLU A 301      12.268   5.437  25.361  1.00  0.00           H  
ATOM   4770  N   TRP A 302      15.773   7.729  22.657  1.00  0.00           N  
ATOM   4771  CA  TRP A 302      16.425   8.491  21.562  1.00  0.00           C  
ATOM   4772  C   TRP A 302      17.808   7.880  21.333  1.00  0.00           C  
ATOM   4773  O   TRP A 302      18.565   7.668  22.297  1.00  0.00           O  
ATOM   4774  CB  TRP A 302      16.552   9.976  21.905  1.00  0.00           C  
ATOM   4775  CG  TRP A 302      15.306  10.762  21.633  1.00  0.00           C  
ATOM   4776  CD1 TRP A 302      14.327  11.075  22.528  1.00  0.00           C  
ATOM   4777  CD2 TRP A 302      14.897  11.344  20.371  1.00  0.00           C  
ATOM   4778  NE1 TRP A 302      13.340  11.806  21.914  1.00  0.00           N  
ATOM   4779  CE2 TRP A 302      13.673  11.982  20.594  1.00  0.00           C  
ATOM   4780  CE3 TRP A 302      15.463  11.375  19.091  1.00  0.00           C  
ATOM   4781  CZ2 TRP A 302      12.997  12.646  19.583  1.00  0.00           C  
ATOM   4782  CZ3 TRP A 302      14.785  12.042  18.077  1.00  0.00           C  
ATOM   4783  CH2 TRP A 302      13.584  12.661  18.317  1.00  0.00           C  
ATOM   4784  H   TRP A 302      15.709   8.145  23.575  1.00  0.00           H  
ATOM   4785  HA  TRP A 302      15.810   8.402  20.667  1.00  0.00           H  
ATOM   4786 1HB  TRP A 302      16.803  10.086  22.961  1.00  0.00           H  
ATOM   4787 2HB  TRP A 302      17.367  10.414  21.329  1.00  0.00           H  
ATOM   4788  HD1 TRP A 302      14.327  10.786  23.577  1.00  0.00           H  
ATOM   4789  HE1 TRP A 302      12.505  12.158  22.359  1.00  0.00           H  
ATOM   4790  HE3 TRP A 302      16.417  10.888  18.895  1.00  0.00           H  
ATOM   4791  HZ2 TRP A 302      12.042  13.143  19.754  1.00  0.00           H  
ATOM   4792  HZ3 TRP A 302      15.232  12.061  17.082  1.00  0.00           H  
ATOM   4793  HH2 TRP A 302      13.080  13.176  17.499  1.00  0.00           H  
ATOM   4794  N   PRO A 303      18.250   7.569  20.093  1.00  0.00           N  
ATOM   4795  CA  PRO A 303      19.621   7.112  19.903  1.00  0.00           C  
ATOM   4796  C   PRO A 303      20.698   8.035  20.487  1.00  0.00           C  
ATOM   4797  O   PRO A 303      20.527   9.260  20.507  1.00  0.00           O  
ATOM   4798  CB  PRO A 303      19.723   7.046  18.376  1.00  0.00           C  
ATOM   4799  CG  PRO A 303      18.321   6.815  17.927  1.00  0.00           C  
ATOM   4800  CD  PRO A 303      17.485   7.651  18.860  1.00  0.00           C  
ATOM   4801  HA  PRO A 303      19.737   6.117  20.358  1.00  0.00           H  
ATOM   4802 1HB  PRO A 303      20.147   7.982  17.986  1.00  0.00           H  
ATOM   4803 2HB  PRO A 303      20.405   6.236  18.079  1.00  0.00           H  
ATOM   4804 1HG  PRO A 303      18.206   7.114  16.874  1.00  0.00           H  
ATOM   4805 2HG  PRO A 303      18.075   5.745  17.982  1.00  0.00           H  
ATOM   4806 1HD  PRO A 303      17.422   8.679  18.474  1.00  0.00           H  
ATOM   4807 2HD  PRO A 303      16.483   7.208  18.953  1.00  0.00           H  
ATOM   4808  N   GLU A 304      21.811   7.457  20.974  1.00  0.00           N  
ATOM   4809  CA  GLU A 304      22.885   8.249  21.624  1.00  0.00           C  
ATOM   4810  C   GLU A 304      23.251   9.487  20.789  1.00  0.00           C  
ATOM   4811  O   GLU A 304      23.343  10.567  21.339  1.00  0.00           O  
ATOM   4812  CB  GLU A 304      24.132   7.387  21.840  1.00  0.00           C  
ATOM   4813  CG  GLU A 304      25.270   8.098  22.557  1.00  0.00           C  
ATOM   4814  CD  GLU A 304      26.462   7.211  22.787  1.00  0.00           C  
ATOM   4815  OE1 GLU A 304      26.417   6.073  22.385  1.00  0.00           O  
ATOM   4816  OE2 GLU A 304      27.418   7.671  23.365  1.00  0.00           O  
ATOM   4817  H   GLU A 304      21.916   6.455  20.894  1.00  0.00           H  
ATOM   4818  HA  GLU A 304      22.525   8.589  22.596  1.00  0.00           H  
ATOM   4819 1HB  GLU A 304      23.868   6.505  22.423  1.00  0.00           H  
ATOM   4820 2HB  GLU A 304      24.507   7.043  20.876  1.00  0.00           H  
ATOM   4821 1HG  GLU A 304      25.581   8.957  21.963  1.00  0.00           H  
ATOM   4822 2HG  GLU A 304      24.908   8.467  23.516  1.00  0.00           H  
ATOM   4823  N   PHE A 305      23.446   9.362  19.482  1.00  0.00           N  
ATOM   4824  CA  PHE A 305      23.855  10.528  18.663  1.00  0.00           C  
ATOM   4825  C   PHE A 305      22.733  11.564  18.636  1.00  0.00           C  
ATOM   4826  O   PHE A 305      23.104  12.754  18.363  1.00  0.00           O  
ATOM   4827  CB  PHE A 305      24.199  10.104  17.234  1.00  0.00           C  
ATOM   4828  CG  PHE A 305      23.011   9.651  16.434  1.00  0.00           C  
ATOM   4829  CD1 PHE A 305      22.272  10.558  15.689  1.00  0.00           C  
ATOM   4830  CD2 PHE A 305      22.630   8.318  16.425  1.00  0.00           C  
ATOM   4831  CE1 PHE A 305      21.179  10.142  14.952  1.00  0.00           C  
ATOM   4832  CE2 PHE A 305      21.539   7.899  15.689  1.00  0.00           C  
ATOM   4833  CZ  PHE A 305      20.812   8.813  14.952  1.00  0.00           C  
ATOM   4834  H   PHE A 305      23.318   8.467  19.034  1.00  0.00           H  
ATOM   4835  HA  PHE A 305      24.744  10.973  19.112  1.00  0.00           H  
ATOM   4836 1HB  PHE A 305      24.664  10.937  16.709  1.00  0.00           H  
ATOM   4837 2HB  PHE A 305      24.922   9.290  17.261  1.00  0.00           H  
ATOM   4838  HD1 PHE A 305      22.563  11.608  15.688  1.00  0.00           H  
ATOM   4839  HD2 PHE A 305      23.204   7.596  17.007  1.00  0.00           H  
ATOM   4840  HE1 PHE A 305      20.607  10.865  14.371  1.00  0.00           H  
ATOM   4841  HE2 PHE A 305      21.250   6.848  15.690  1.00  0.00           H  
ATOM   4842  HZ  PHE A 305      19.950   8.484  14.372  1.00  0.00           H  
ATOM   4843  N   ALA A 306      21.450  11.161  18.833  1.00  0.00           N  
ATOM   4844  CA  ALA A 306      20.292  12.086  18.722  1.00  0.00           C  
ATOM   4845  C   ALA A 306      19.894  12.639  20.091  1.00  0.00           C  
ATOM   4846  O   ALA A 306      19.499  13.833  20.197  1.00  0.00           O  
ATOM   4847  CB  ALA A 306      19.125  11.370  18.061  1.00  0.00           C  
ATOM   4848  H   ALA A 306      21.285  10.193  19.065  1.00  0.00           H  
ATOM   4849  HA  ALA A 306      20.589  12.925  18.092  1.00  0.00           H  
ATOM   4850 1HB  ALA A 306      18.278  12.051  17.981  1.00  0.00           H  
ATOM   4851 2HB  ALA A 306      19.417  11.037  17.066  1.00  0.00           H  
ATOM   4852 3HB  ALA A 306      18.841  10.507  18.662  1.00  0.00           H  
ATOM   4853  N   ARG A 307      19.975  11.834  21.138  1.00  0.00           N  
ATOM   4854  CA  ARG A 307      19.505  12.266  22.489  1.00  0.00           C  
ATOM   4855  C   ARG A 307      20.213  13.559  22.925  1.00  0.00           C  
ATOM   4856  O   ARG A 307      19.518  14.586  23.243  1.00  0.00           O  
ATOM   4857  CB  ARG A 307      19.760  11.183  23.528  1.00  0.00           C  
ATOM   4858  CG  ARG A 307      19.367  11.555  24.949  1.00  0.00           C  
ATOM   4859  CD  ARG A 307      19.570  10.423  25.889  1.00  0.00           C  
ATOM   4860  NE  ARG A 307      19.248  10.792  27.258  1.00  0.00           N  
ATOM   4861  CZ  ARG A 307      19.040   9.913  28.258  1.00  0.00           C  
ATOM   4862  NH1 ARG A 307      19.122   8.621  28.025  1.00  0.00           N  
ATOM   4863  NH2 ARG A 307      18.752  10.349  29.472  1.00  0.00           N  
ATOM   4864  H   ARG A 307      20.362  10.908  21.024  1.00  0.00           H  
ATOM   4865  HA  ARG A 307      18.432  12.449  22.440  1.00  0.00           H  
ATOM   4866 1HB  ARG A 307      19.208  10.284  23.258  1.00  0.00           H  
ATOM   4867 2HB  ARG A 307      20.820  10.928  23.534  1.00  0.00           H  
ATOM   4868 1HG  ARG A 307      19.976  12.395  25.286  1.00  0.00           H  
ATOM   4869 2HG  ARG A 307      18.314  11.837  24.973  1.00  0.00           H  
ATOM   4870 1HD  ARG A 307      18.929   9.591  25.600  1.00  0.00           H  
ATOM   4871 2HD  ARG A 307      20.612  10.106  25.857  1.00  0.00           H  
ATOM   4872  HE  ARG A 307      19.176  11.777  27.476  1.00  0.00           H  
ATOM   4873 1HH1 ARG A 307      19.342   8.288  27.097  1.00  0.00           H  
ATOM   4874 2HH1 ARG A 307      18.965   7.963  28.775  1.00  0.00           H  
ATOM   4875 1HH2 ARG A 307      18.689  11.342  29.650  1.00  0.00           H  
ATOM   4876 2HH2 ARG A 307      18.595   9.690  30.220  1.00  0.00           H  
ATOM   4877  N   GLU A 308      21.542  13.556  23.006  1.00  0.00           N  
ATOM   4878  CA  GLU A 308      22.272  14.760  23.482  1.00  0.00           C  
ATOM   4879  C   GLU A 308      22.014  15.933  22.520  1.00  0.00           C  
ATOM   4880  O   GLU A 308      21.949  17.096  22.959  1.00  0.00           O  
ATOM   4881  CB  GLU A 308      23.774  14.487  23.585  1.00  0.00           C  
ATOM   4882  CG  GLU A 308      24.164  13.526  24.699  1.00  0.00           C  
ATOM   4883  CD  GLU A 308      25.645  13.280  24.769  1.00  0.00           C  
ATOM   4884  OE1 GLU A 308      26.350  13.767  23.918  1.00  0.00           O  
ATOM   4885  OE2 GLU A 308      26.073  12.604  25.675  1.00  0.00           O  
ATOM   4886  H   GLU A 308      22.066  12.734  22.744  1.00  0.00           H  
ATOM   4887  HA  GLU A 308      21.901  15.021  24.474  1.00  0.00           H  
ATOM   4888 1HB  GLU A 308      24.134  14.072  22.644  1.00  0.00           H  
ATOM   4889 2HB  GLU A 308      24.304  15.425  23.752  1.00  0.00           H  
ATOM   4890 1HG  GLU A 308      23.830  13.936  25.652  1.00  0.00           H  
ATOM   4891 2HG  GLU A 308      23.650  12.579  24.543  1.00  0.00           H  
ATOM   4892  N   THR A 309      21.898  15.643  21.245  1.00  0.00           N  
ATOM   4893  CA  THR A 309      21.659  16.675  20.204  1.00  0.00           C  
ATOM   4894  C   THR A 309      20.330  17.394  20.476  1.00  0.00           C  
ATOM   4895  O   THR A 309      20.350  18.656  20.509  1.00  0.00           O  
ATOM   4896  CB  THR A 309      21.638  16.064  18.791  1.00  0.00           C  
ATOM   4897  OG1 THR A 309      22.920  15.490  18.497  1.00  0.00           O  
ATOM   4898  CG2 THR A 309      21.313  17.128  17.754  1.00  0.00           C  
ATOM   4899  H   THR A 309      21.979  14.675  20.968  1.00  0.00           H  
ATOM   4900  HA  THR A 309      22.469  17.403  20.246  1.00  0.00           H  
ATOM   4901  HB  THR A 309      20.885  15.277  18.745  1.00  0.00           H  
ATOM   4902  HG1 THR A 309      22.830  14.539  18.408  1.00  0.00           H  
ATOM   4903 1HG2 THR A 309      21.303  16.678  16.761  1.00  0.00           H  
ATOM   4904 2HG2 THR A 309      20.335  17.557  17.968  1.00  0.00           H  
ATOM   4905 3HG2 THR A 309      22.069  17.912  17.788  1.00  0.00           H  
ATOM   4906  N   PHE A 310      19.227  16.660  20.699  1.00  0.00           N  
ATOM   4907  CA  PHE A 310      17.923  17.346  20.866  1.00  0.00           C  
ATOM   4908  C   PHE A 310      17.786  17.886  22.281  1.00  0.00           C  
ATOM   4909  O   PHE A 310      17.197  18.941  22.454  1.00  0.00           O  
ATOM   4910  CB  PHE A 310      16.760  16.397  20.568  1.00  0.00           C  
ATOM   4911  CG  PHE A 310      16.549  16.139  19.103  1.00  0.00           C  
ATOM   4912  CD1 PHE A 310      16.928  14.932  18.535  1.00  0.00           C  
ATOM   4913  CD2 PHE A 310      15.971  17.102  18.290  1.00  0.00           C  
ATOM   4914  CE1 PHE A 310      16.734  14.694  17.187  1.00  0.00           C  
ATOM   4915  CE2 PHE A 310      15.774  16.866  16.944  1.00  0.00           C  
ATOM   4916  CZ  PHE A 310      16.157  15.660  16.392  1.00  0.00           C  
ATOM   4917  H   PHE A 310      19.263  15.651  20.755  1.00  0.00           H  
ATOM   4918  HA  PHE A 310      17.876  18.177  20.162  1.00  0.00           H  
ATOM   4919 1HB  PHE A 310      16.936  15.441  21.060  1.00  0.00           H  
ATOM   4920 2HB  PHE A 310      15.839  16.810  20.977  1.00  0.00           H  
ATOM   4921  HD1 PHE A 310      17.383  14.167  19.164  1.00  0.00           H  
ATOM   4922  HD2 PHE A 310      15.669  18.055  18.726  1.00  0.00           H  
ATOM   4923  HE1 PHE A 310      17.037  13.741  16.754  1.00  0.00           H  
ATOM   4924  HE2 PHE A 310      15.318  17.632  16.316  1.00  0.00           H  
ATOM   4925  HZ  PHE A 310      16.005  15.474  15.330  1.00  0.00           H  
ATOM   4926  N   GLN A 311      18.390  17.201  23.257  1.00  0.00           N  
ATOM   4927  CA  GLN A 311      18.340  17.721  24.652  1.00  0.00           C  
ATOM   4928  C   GLN A 311      18.999  19.107  24.710  1.00  0.00           C  
ATOM   4929  O   GLN A 311      18.481  19.997  25.460  1.00  0.00           O
[truncated: 48,487 more chars]
