# Supplementary material for: Improving split‐HaloTag through computational protein engineering
Source: Protein Sci. 2025 Apr 18;34(5):e70123. doi: 10.1002/pro.70123 (PMC12006747; doi:10.1002/pro.70123)
Supplement: Supplementary file 1 — Data S1. Supporting Information [file PRO-34-e70123-s001.zip › Structures_rev/Structure_05.pdb]

HEADER                                            23-APR-22   XXXX              
EXPDTA    THEORETICAL MODEL                                                     
REMARK 220                                                                      
REMARK 220 EXPERIMENTAL DETAILS                                                 
REMARK 220  EXPERIMENT TYPE                : THEORETICAL MODELLING              
REMARK 220  DATE OF DATA COLLECTION        : 23-APR-22                          
REMARK 220                                                                      
REMARK 220 REMARK: MODEL GENERATED BY ROSETTA                                   
REMARK 220  VERSION 2021.36+release.57ac713                                     
ATOM      1  N   GLY A   1      17.300  26.144  27.460  1.00  0.00           N  
ATOM      2  CA  GLY A   1      16.677  27.081  26.484  1.00  0.00           C  
ATOM      3  C   GLY A   1      17.718  27.954  25.802  1.00  0.00           C  
ATOM      4  O   GLY A   1      18.021  27.701  24.620  1.00  0.00           O  
ATOM      5 1H   GLY A   1      16.589  25.587  27.889  1.00  0.00           H  
ATOM      6 2H   GLY A   1      17.948  25.549  26.984  1.00  0.00           H  
ATOM      7 3H   GLY A   1      17.782  26.666  28.163  1.00  0.00           H  
ATOM      8 1HA  GLY A   1      16.130  26.512  25.732  1.00  0.00           H  
ATOM      9 2HA  GLY A   1      15.953  27.713  26.998  1.00  0.00           H  
ATOM     10  N   ASP A   2      18.292  28.904  26.552  1.00  0.00           N  
ATOM     11  CA  ASP A   2      19.281  29.917  26.086  1.00  0.00           C  
ATOM     12  C   ASP A   2      20.520  29.235  25.470  1.00  0.00           C  
ATOM     13  O   ASP A   2      20.985  29.829  24.495  1.00  0.00           O  
ATOM     14  CB  ASP A   2      19.715  30.823  27.241  1.00  0.00           C  
ATOM     15  CG  ASP A   2      18.620  31.784  27.683  1.00  0.00           C  
ATOM     16  OD1 ASP A   2      17.658  31.928  26.967  1.00  0.00           O  
ATOM     17  OD2 ASP A   2      18.756  32.366  28.733  1.00  0.00           O  
ATOM     18  H   ASP A   2      18.006  28.905  27.521  1.00  0.00           H  
ATOM     19  HA  ASP A   2      18.809  30.533  25.321  1.00  0.00           H  
ATOM     20 1HB  ASP A   2      20.006  30.210  28.095  1.00  0.00           H  
ATOM     21 2HB  ASP A   2      20.588  31.403  26.940  1.00  0.00           H  
ATOM     22  N   VAL A   3      21.063  28.132  26.026  1.00  0.00           N  
ATOM     23  CA  VAL A   3      22.254  27.414  25.444  1.00  0.00           C  
ATOM     24  C   VAL A   3      21.899  26.861  24.054  1.00  0.00           C  
ATOM     25  O   VAL A   3      22.689  27.048  23.099  1.00  0.00           O  
ATOM     26  CB  VAL A   3      22.703  26.253  26.351  1.00  0.00           C  
ATOM     27  CG1 VAL A   3      23.763  25.412  25.654  1.00  0.00           C  
ATOM     28  CG2 VAL A   3      23.229  26.799  27.669  1.00  0.00           C  
ATOM     29  H   VAL A   3      20.642  27.779  26.873  1.00  0.00           H  
ATOM     30  HA  VAL A   3      23.079  28.122  25.361  1.00  0.00           H  
ATOM     31  HB  VAL A   3      21.850  25.601  26.541  1.00  0.00           H  
ATOM     32 1HG1 VAL A   3      24.068  24.596  26.309  1.00  0.00           H  
ATOM     33 2HG1 VAL A   3      23.353  25.002  24.731  1.00  0.00           H  
ATOM     34 3HG1 VAL A   3      24.627  26.034  25.424  1.00  0.00           H  
ATOM     35 1HG2 VAL A   3      23.544  25.973  28.306  1.00  0.00           H  
ATOM     36 2HG2 VAL A   3      24.078  27.455  27.479  1.00  0.00           H  
ATOM     37 3HG2 VAL A   3      22.441  27.362  28.170  1.00  0.00           H  
ATOM     38  N   GLY A   4      20.775  26.159  23.913  1.00  0.00           N  
ATOM     39  CA  GLY A   4      20.414  25.686  22.560  1.00  0.00           C  
ATOM     40  C   GLY A   4      20.253  26.833  21.567  1.00  0.00           C  
ATOM     41  O   GLY A   4      20.635  26.673  20.391  1.00  0.00           O  
ATOM     42  H   GLY A   4      20.168  25.940  24.690  1.00  0.00           H  
ATOM     43 1HA  GLY A   4      21.182  25.003  22.195  1.00  0.00           H  
ATOM     44 2HA  GLY A   4      19.482  25.123  22.608  1.00  0.00           H  
ATOM     45  N   ARG A   5      19.679  27.960  21.961  1.00  0.00           N  
ATOM     46  CA  ARG A   5      19.519  29.131  21.056  1.00  0.00           C  
ATOM     47  C   ARG A   5      20.902  29.599  20.589  1.00  0.00           C  
ATOM     48  O   ARG A   5      21.063  29.887  19.397  1.00  0.00           O  
ATOM     49  CB  ARG A   5      18.802  30.278  21.753  1.00  0.00           C  
ATOM     50  CG  ARG A   5      18.524  31.487  20.873  1.00  0.00           C  
ATOM     51  CD  ARG A   5      17.634  32.465  21.549  1.00  0.00           C  
ATOM     52  NE  ARG A   5      16.268  31.977  21.650  1.00  0.00           N  
ATOM     53  CZ  ARG A   5      15.392  31.937  20.627  1.00  0.00           C  
ATOM     54  NH1 ARG A   5      15.754  32.359  19.435  1.00  0.00           N  
ATOM     55  NH2 ARG A   5      14.170  31.474  20.821  1.00  0.00           N  
ATOM     56  H   ARG A   5      19.339  28.021  22.910  1.00  0.00           H  
ATOM     57  HA  ARG A   5      18.920  28.826  20.198  1.00  0.00           H  
ATOM     58 1HB  ARG A   5      17.847  29.927  22.142  1.00  0.00           H  
ATOM     59 2HB  ARG A   5      19.396  30.617  22.601  1.00  0.00           H  
ATOM     60 1HG  ARG A   5      19.463  31.986  20.633  1.00  0.00           H  
ATOM     61 2HG  ARG A   5      18.039  31.162  19.952  1.00  0.00           H  
ATOM     62 1HD  ARG A   5      18.003  32.656  22.557  1.00  0.00           H  
ATOM     63 2HD  ARG A   5      17.622  33.397  20.985  1.00  0.00           H  
ATOM     64  HE  ARG A   5      15.953  31.644  22.552  1.00  0.00           H  
ATOM     65 1HH1 ARG A   5      16.689  32.713  19.287  1.00  0.00           H  
ATOM     66 2HH1 ARG A   5      15.098  32.329  18.669  1.00  0.00           H  
ATOM     67 1HH2 ARG A   5      13.892  31.150  21.737  1.00  0.00           H  
ATOM     68 2HH2 ARG A   5      13.514  31.445  20.055  1.00  0.00           H  
ATOM     69  N   LYS A   6      21.904  29.624  21.462  1.00  0.00           N  
ATOM     70  CA  LYS A   6      23.251  30.086  21.050  1.00  0.00           C  
ATOM     71  C   LYS A   6      23.812  29.040  20.084  1.00  0.00           C  
ATOM     72  O   LYS A   6      24.332  29.428  19.024  1.00  0.00           O  
ATOM     73  CB  LYS A   6      24.180  30.274  22.250  1.00  0.00           C  
ATOM     74  CG  LYS A   6      23.763  31.389  23.200  1.00  0.00           C  
ATOM     75  CD  LYS A   6      23.758  32.739  22.499  1.00  0.00           C  
ATOM     76  CE  LYS A   6      25.171  33.269  22.306  1.00  0.00           C  
ATOM     77  NZ  LYS A   6      25.185  34.560  21.565  1.00  0.00           N  
ATOM     78  H   LYS A   6      21.757  29.327  22.416  1.00  0.00           H  
ATOM     79  HA  LYS A   6      23.148  31.049  20.550  1.00  0.00           H  
ATOM     80 1HB  LYS A   6      24.228  29.347  22.822  1.00  0.00           H  
ATOM     81 2HB  LYS A   6      25.188  30.494  21.898  1.00  0.00           H  
ATOM     82 1HG  LYS A   6      22.763  31.185  23.585  1.00  0.00           H  
ATOM     83 2HG  LYS A   6      24.455  31.428  24.041  1.00  0.00           H  
ATOM     84 1HD  LYS A   6      23.278  32.642  21.524  1.00  0.00           H  
ATOM     85 2HD  LYS A   6      23.190  33.455  23.093  1.00  0.00           H  
ATOM     86 1HE  LYS A   6      25.640  33.417  23.277  1.00  0.00           H  
ATOM     87 2HE  LYS A   6      25.760  32.540  21.749  1.00  0.00           H  
ATOM     88 1HZ  LYS A   6      26.138  34.877  21.458  1.00  0.00           H  
ATOM     89 2HZ  LYS A   6      24.768  34.431  20.654  1.00  0.00           H  
ATOM     90 3HZ  LYS A   6      24.658  35.250  22.081  1.00  0.00           H  
ATOM     91  N   LEU A   7      23.642  27.754  20.401  1.00  0.00           N  
ATOM     92  CA  LEU A   7      24.234  26.669  19.571  1.00  0.00           C  
ATOM     93  C   LEU A   7      23.588  26.744  18.182  1.00  0.00           C  
ATOM     94  O   LEU A   7      24.253  26.439  17.182  1.00  0.00           O  
ATOM     95  CB  LEU A   7      23.995  25.289  20.197  1.00  0.00           C  
ATOM     96  CG  LEU A   7      24.748  25.013  21.505  1.00  0.00           C  
ATOM     97  CD1 LEU A   7      24.268  23.695  22.099  1.00  0.00           C  
ATOM     98  CD2 LEU A   7      26.244  24.976  21.231  1.00  0.00           C  
ATOM     99  H   LEU A   7      23.102  27.508  21.218  1.00  0.00           H  
ATOM    100  HA  LEU A   7      25.309  26.831  19.507  1.00  0.00           H  
ATOM    101 1HB  LEU A   7      22.931  25.178  20.398  1.00  0.00           H  
ATOM    102 2HB  LEU A   7      24.290  24.526  19.477  1.00  0.00           H  
ATOM    103  HG  LEU A   7      24.530  25.802  22.224  1.00  0.00           H  
ATOM    104 1HD1 LEU A   7      24.802  23.499  23.028  1.00  0.00           H  
ATOM    105 2HD1 LEU A   7      23.198  23.757  22.302  1.00  0.00           H  
ATOM    106 3HD1 LEU A   7      24.458  22.888  21.393  1.00  0.00           H  
ATOM    107 1HD2 LEU A   7      26.779  24.780  22.161  1.00  0.00           H  
ATOM    108 2HD2 LEU A   7      26.464  24.185  20.513  1.00  0.00           H  
ATOM    109 3HD2 LEU A   7      26.564  25.935  20.824  1.00  0.00           H  
ATOM    110  N   ILE A   8      22.278  26.975  18.119  1.00  0.00           N  
ATOM    111  CA  ILE A   8      21.546  26.893  16.829  1.00  0.00           C  
ATOM    112  C   ILE A   8      21.603  28.225  16.089  1.00  0.00           C  
ATOM    113  O   ILE A   8      21.882  28.225  14.890  1.00  0.00           O  
ATOM    114  CB  ILE A   8      20.105  26.388  17.045  1.00  0.00           C  
ATOM    115  CG1 ILE A   8      20.085  24.957  17.578  1.00  0.00           C  
ATOM    116  CG2 ILE A   8      19.282  26.584  15.797  1.00  0.00           C  
ATOM    117  CD1 ILE A   8      18.714  24.454  17.998  1.00  0.00           C  
ATOM    118  H   ILE A   8      21.769  27.212  18.959  1.00  0.00           H  
ATOM    119  HA  ILE A   8      22.018  26.130  16.211  1.00  0.00           H  
ATOM    120  HB  ILE A   8      19.645  26.942  17.864  1.00  0.00           H  
ATOM    121 1HG1 ILE A   8      20.468  24.279  16.814  1.00  0.00           H  
ATOM    122 2HG1 ILE A   8      20.746  24.880  18.442  1.00  0.00           H  
ATOM    123 1HG2 ILE A   8      18.268  26.222  15.968  1.00  0.00           H  
ATOM    124 2HG2 ILE A   8      19.250  27.643  15.545  1.00  0.00           H  
ATOM    125 3HG2 ILE A   8      19.731  26.029  14.973  1.00  0.00           H  
ATOM    126 1HD1 ILE A   8      18.798  23.430  18.363  1.00  0.00           H  
ATOM    127 2HD1 ILE A   8      18.322  25.091  18.792  1.00  0.00           H  
ATOM    128 3HD1 ILE A   8      18.039  24.481  17.144  1.00  0.00           H  
ATOM    129  N   ILE A   9      21.326  29.339  16.758  1.00  0.00           N  
ATOM    130  CA  ILE A   9      21.139  30.618  16.043  1.00  0.00           C  
ATOM    131  C   ILE A   9      22.517  31.185  15.667  1.00  0.00           C  
ATOM    132  O   ILE A   9      22.696  31.638  14.512  1.00  0.00           O  
ATOM    133  CB  ILE A   9      20.366  31.639  16.897  1.00  0.00           C  
ATOM    134  CG1 ILE A   9      18.992  31.083  17.279  1.00  0.00           C  
ATOM    135  CG2 ILE A   9      20.221  32.956  16.150  1.00  0.00           C  
ATOM    136  CD1 ILE A   9      18.142  30.687  16.093  1.00  0.00           C  
ATOM    137  H   ILE A   9      21.241  29.320  17.765  1.00  0.00           H  
ATOM    138  HA  ILE A   9      20.562  30.427  15.139  1.00  0.00           H  
ATOM    139  HB  ILE A   9      20.903  31.817  17.828  1.00  0.00           H  
ATOM    140 1HG1 ILE A   9      19.118  30.208  17.916  1.00  0.00           H  
ATOM    141 2HG1 ILE A   9      18.444  31.830  17.855  1.00  0.00           H  
ATOM    142 1HG2 ILE A   9      19.672  33.666  16.769  1.00  0.00           H  
ATOM    143 2HG2 ILE A   9      21.209  33.358  15.928  1.00  0.00           H  
ATOM    144 3HG2 ILE A   9      19.680  32.789  15.219  1.00  0.00           H  
ATOM    145 1HD1 ILE A   9      17.183  30.302  16.444  1.00  0.00           H  
ATOM    146 2HD1 ILE A   9      17.973  31.558  15.459  1.00  0.00           H  
ATOM    147 3HD1 ILE A   9      18.654  29.914  15.521  1.00  0.00           H  
ATOM    148  N   ASP A  10      23.483  31.167  16.596  1.00  0.00           N  
ATOM    149  CA  ASP A  10      24.756  31.872  16.290  1.00  0.00           C  
ATOM    150  C   ASP A  10      25.756  30.870  15.738  1.00  0.00           C  
ATOM    151  O   ASP A  10      26.408  31.203  14.744  1.00  0.00           O  
ATOM    152  CB  ASP A  10      25.335  32.553  17.532  1.00  0.00           C  
ATOM    153  CG  ASP A  10      24.472  33.702  18.036  1.00  0.00           C  
ATOM    154  OD1 ASP A  10      24.171  34.577  17.260  1.00  0.00           O  
ATOM    155  OD2 ASP A  10      24.122  33.693  19.192  1.00  0.00           O  
ATOM    156  H   ASP A  10      23.382  30.698  17.484  1.00  0.00           H  
ATOM    157  HA  ASP A  10      24.554  32.642  15.545  1.00  0.00           H  
ATOM    158 1HB  ASP A  10      25.442  31.820  18.333  1.00  0.00           H  
ATOM    159 2HB  ASP A  10      26.330  32.937  17.306  1.00  0.00           H  
ATOM    160  N   GLN A  11      25.870  29.698  16.339  1.00  0.00           N  
ATOM    161  CA  GLN A  11      26.931  28.728  15.935  1.00  0.00           C  
ATOM    162  C   GLN A  11      26.471  27.840  14.787  1.00  0.00           C  
ATOM    163  O   GLN A  11      27.291  27.068  14.274  1.00  0.00           O  
ATOM    164  CB  GLN A  11      27.348  27.850  17.117  1.00  0.00           C  
ATOM    165  CG  GLN A  11      28.016  28.609  18.251  1.00  0.00           C  
ATOM    166  CD  GLN A  11      28.444  27.697  19.385  1.00  0.00           C  
ATOM    167  OE1 GLN A  11      28.835  26.547  19.163  1.00  0.00           O  
ATOM    168  NE2 GLN A  11      28.373  28.204  20.611  1.00  0.00           N  
ATOM    169  H   GLN A  11      25.234  29.450  17.083  1.00  0.00           H  
ATOM    170  HA  GLN A  11      27.803  29.289  15.597  1.00  0.00           H  
ATOM    171 1HB  GLN A  11      26.472  27.344  17.522  1.00  0.00           H  
ATOM    172 2HB  GLN A  11      28.040  27.081  16.774  1.00  0.00           H  
ATOM    173 1HG  GLN A  11      28.902  29.113  17.865  1.00  0.00           H  
ATOM    174 2HG  GLN A  11      27.313  29.341  18.648  1.00  0.00           H  
ATOM    175 1HE2 GLN A  11      28.642  27.649  21.399  1.00  0.00           H  
ATOM    176 2HE2 GLN A  11      28.050  29.141  20.746  1.00  0.00           H  
ATOM    177  N   ASN A  12      25.187  27.863  14.422  1.00  0.00           N  
ATOM    178  CA  ASN A  12      24.637  27.064  13.301  1.00  0.00           C  
ATOM    179  C   ASN A  12      24.883  25.573  13.525  1.00  0.00           C  
ATOM    180  O   ASN A  12      25.053  24.824  12.527  1.00  0.00           O  
ATOM    181  CB  ASN A  12      25.231  27.504  11.976  1.00  0.00           C  
ATOM    182  CG  ASN A  12      24.327  27.209  10.811  1.00  0.00           C  
ATOM    183  OD1 ASN A  12      23.100  27.160  10.959  1.00  0.00           O  
ATOM    184  ND2 ASN A  12      24.909  27.012   9.656  1.00  0.00           N  
ATOM    185  H   ASN A  12      24.568  28.464  14.948  1.00  0.00           H  
ATOM    186  HA  ASN A  12      23.558  27.218  13.263  1.00  0.00           H  
ATOM    187 1HB  ASN A  12      25.430  28.576  12.004  1.00  0.00           H  
ATOM    188 2HB  ASN A  12      26.184  26.999  11.818  1.00  0.00           H  
ATOM    189 1HD2 ASN A  12      24.357  26.812   8.846  1.00  0.00           H  
ATOM    190 2HD2 ASN A  12      25.905  27.061   9.583  1.00  0.00           H  
ATOM    191  N   VAL A  13      24.895  25.113  14.758  1.00  0.00           N  
ATOM    192  CA  VAL A  13      25.195  23.690  15.075  1.00  0.00           C  
ATOM    193  C   VAL A  13      24.161  22.765  14.451  1.00  0.00           C  
ATOM    194  O   VAL A  13      24.512  21.658  14.094  1.00  0.00           O  
ATOM    195  CB  VAL A  13      25.216  23.460  16.598  1.00  0.00           C  
ATOM    196  CG1 VAL A  13      25.265  21.971  16.911  1.00  0.00           C  
ATOM    197  CG2 VAL A  13      26.406  24.180  17.213  1.00  0.00           C  
ATOM    198  H   VAL A  13      24.694  25.754  15.512  1.00  0.00           H  
ATOM    199  HA  VAL A  13      26.180  23.446  14.675  1.00  0.00           H  
ATOM    200  HB  VAL A  13      24.293  23.848  17.027  1.00  0.00           H  
ATOM    201 1HG1 VAL A  13      25.279  21.827  17.991  1.00  0.00           H  
ATOM    202 2HG1 VAL A  13      24.386  21.483  16.492  1.00  0.00           H  
ATOM    203 3HG1 VAL A  13      26.165  21.537  16.476  1.00  0.00           H  
ATOM    204 1HG2 VAL A  13      26.415  24.013  18.290  1.00  0.00           H  
ATOM    205 2HG2 VAL A  13      27.329  23.795  16.779  1.00  0.00           H  
ATOM    206 3HG2 VAL A  13      26.329  25.248  17.012  1.00  0.00           H  
ATOM    207  N   PHE A  14      22.886  23.160  14.313  1.00  0.00           N  
ATOM    208  CA  PHE A  14      21.855  22.234  13.831  1.00  0.00           C  
ATOM    209  C   PHE A  14      22.161  21.852  12.385  1.00  0.00           C  
ATOM    210  O   PHE A  14      21.714  20.824  11.903  1.00  0.00           O  
ATOM    211  CB  PHE A  14      20.464  22.863  13.927  1.00  0.00           C  
ATOM    212  CG  PHE A  14      19.358  21.861  14.102  1.00  0.00           C  
ATOM    213  CD1 PHE A  14      18.914  21.511  15.368  1.00  0.00           C  
ATOM    214  CD2 PHE A  14      18.759  21.267  13.001  1.00  0.00           C  
ATOM    215  CE1 PHE A  14      17.896  20.590  15.531  1.00  0.00           C  
ATOM    216  CE2 PHE A  14      17.741  20.348  13.160  1.00  0.00           C  
ATOM    217  CZ  PHE A  14      17.310  20.008  14.427  1.00  0.00           C  
ATOM    218  H   PHE A  14      22.628  24.109  14.543  1.00  0.00           H  
ATOM    219  HA  PHE A  14      21.872  21.341  14.457  1.00  0.00           H  
ATOM    220 1HB  PHE A  14      20.434  23.553  14.768  1.00  0.00           H  
ATOM    221 2HB  PHE A  14      20.262  23.438  13.024  1.00  0.00           H  
ATOM    222  HD1 PHE A  14      19.377  21.972  16.241  1.00  0.00           H  
ATOM    223  HD2 PHE A  14      19.100  21.535  12.000  1.00  0.00           H  
ATOM    224  HE1 PHE A  14      17.558  20.324  16.532  1.00  0.00           H  
ATOM    225  HE2 PHE A  14      17.278  19.888  12.287  1.00  0.00           H  
ATOM    226  HZ  PHE A  14      16.508  19.282  14.554  1.00  0.00           H  
ATOM    227  N   ILE A  15      22.909  22.702  11.670  1.00  0.00           N  
ATOM    228  CA  ILE A  15      23.191  22.488  10.227  1.00  0.00           C  
ATOM    229  C   ILE A  15      24.568  21.874  10.064  1.00  0.00           C  
ATOM    230  O   ILE A  15      24.736  20.971   9.195  1.00  0.00           O  
ATOM    231  CB  ILE A  15      23.120  23.803   9.429  1.00  0.00           C  
ATOM    232  CG1 ILE A  15      21.740  24.448   9.584  1.00  0.00           C  
ATOM    233  CG2 ILE A  15      23.432  23.552   7.962  1.00  0.00           C  
ATOM    234  CD1 ILE A  15      20.597  23.556   9.154  1.00  0.00           C  
ATOM    235  H   ILE A  15      23.294  23.514  12.131  1.00  0.00           H  
ATOM    236  HA  ILE A  15      22.439  21.810   9.825  1.00  0.00           H  
ATOM    237  HB  ILE A  15      23.845  24.511   9.829  1.00  0.00           H  
ATOM    238 1HG1 ILE A  15      21.583  24.725  10.626  1.00  0.00           H  
ATOM    239 2HG1 ILE A  15      21.697  25.363   8.993  1.00  0.00           H  
ATOM    240 1HG2 ILE A  15      23.376  24.491   7.412  1.00  0.00           H  
ATOM    241 2HG2 ILE A  15      24.434  23.136   7.869  1.00  0.00           H  
ATOM    242 3HG2 ILE A  15      22.708  22.848   7.551  1.00  0.00           H  
ATOM    243 1HD1 ILE A  15      19.653  24.082   9.293  1.00  0.00           H  
ATOM    244 2HD1 ILE A  15      20.716  23.295   8.102  1.00  0.00           H  
ATOM    245 3HD1 ILE A  15      20.598  22.649   9.756  1.00  0.00           H  
ATOM    246  N   GLU A  16      25.537  22.370  10.825  1.00  0.00           N  
ATOM    247  CA  GLU A  16      26.898  21.792  10.754  1.00  0.00           C  
ATOM    248  C   GLU A  16      27.047  20.507  11.533  1.00  0.00           C  
ATOM    249  O   GLU A  16      27.860  19.666  11.069  1.00  0.00           O  
ATOM    250  CB  GLU A  16      27.930  22.800  11.265  1.00  0.00           C  
ATOM    251  CG  GLU A  16      27.983  24.100  10.475  1.00  0.00           C  
ATOM    252  CD  GLU A  16      28.206  23.883   9.004  1.00  0.00           C  
ATOM    253  OE1 GLU A  16      29.119  23.171   8.660  1.00  0.00           O  
ATOM    254  OE2 GLU A  16      27.464  24.431   8.224  1.00  0.00           O  
ATOM    255  H   GLU A  16      25.362  23.140  11.454  1.00  0.00           H  
ATOM    256  HA  GLU A  16      27.122  21.560   9.712  1.00  0.00           H  
ATOM    257 1HB  GLU A  16      27.713  23.048  12.304  1.00  0.00           H  
ATOM    258 2HB  GLU A  16      28.923  22.351  11.236  1.00  0.00           H  
ATOM    259 1HG  GLU A  16      27.044  24.636  10.613  1.00  0.00           H  
ATOM    260 2HG  GLU A  16      28.785  24.722  10.872  1.00  0.00           H  
ATOM    261  N   GLY A  17      26.317  20.289  12.613  1.00  0.00           N  
ATOM    262  CA  GLY A  17      26.389  19.047  13.396  1.00  0.00           C  
ATOM    263  C   GLY A  17      25.213  18.160  13.136  1.00  0.00           C  
ATOM    264  O   GLY A  17      25.376  17.101  12.612  1.00  0.00           O  
ATOM    265  H   GLY A  17      25.681  21.018  12.904  1.00  0.00           H  
ATOM    266 1HA  GLY A  17      27.307  18.514  13.148  1.00  0.00           H  
ATOM    267 2HA  GLY A  17      26.434  19.288  14.457  1.00  0.00           H  
ATOM    268  N   THR A  18      24.020  18.595  13.534  1.00  0.00           N  
ATOM    269  CA  THR A  18      22.864  17.690  13.562  1.00  0.00           C  
ATOM    270  C   THR A  18      22.515  17.199  12.155  1.00  0.00           C  
ATOM    271  O   THR A  18      22.269  16.015  11.981  1.00  0.00           O  
ATOM    272  CB  THR A  18      21.637  18.376  14.189  1.00  0.00           C  
ATOM    273  OG1 THR A  18      21.943  18.775  15.532  1.00  0.00           O  
ATOM    274  CG2 THR A  18      20.446  17.430  14.205  1.00  0.00           C  
ATOM    275  H   THR A  18      23.900  19.556  13.822  1.00  0.00           H  
ATOM    276  HA  THR A  18      23.119  16.822  14.170  1.00  0.00           H  
ATOM    277  HB  THR A  18      21.380  19.264  13.611  1.00  0.00           H  
ATOM    278  HG1 THR A  18      22.893  18.739  15.667  1.00  0.00           H  
ATOM    279 1HG2 THR A  18      19.588  17.931  14.651  1.00  0.00           H  
ATOM    280 2HG2 THR A  18      20.204  17.133  13.185  1.00  0.00           H  
ATOM    281 3HG2 THR A  18      20.693  16.545  14.790  1.00  0.00           H  
ATOM    282  N   LEU A  19      22.446  18.087  11.171  1.00  0.00           N  
ATOM    283  CA  LEU A  19      22.107  17.665   9.785  1.00  0.00           C  
ATOM    284  C   LEU A  19      22.961  16.487   9.327  1.00  0.00           C  
ATOM    285  O   LEU A  19      22.422  15.430   9.077  1.00  0.00           O  
ATOM    286  CB  LEU A  19      22.293  18.832   8.808  1.00  0.00           C  
ATOM    287  CG  LEU A  19      22.306  18.459   7.320  1.00  0.00           C  
ATOM    288  CD1 LEU A  19      20.916  18.003   6.899  1.00  0.00           C  
ATOM    289  CD2 LEU A  19      22.761  19.657   6.500  1.00  0.00           C  
ATOM    290  H   LEU A  19      22.622  19.064  11.357  1.00  0.00           H  
ATOM    291  HA  LEU A  19      21.062  17.356   9.764  1.00  0.00           H  
ATOM    292 1HB  LEU A  19      21.487  19.547   8.963  1.00  0.00           H  
ATOM    293 2HB  LEU A  19      23.238  19.327   9.034  1.00  0.00           H  
ATOM    294  HG  LEU A  19      22.993  17.627   7.160  1.00  0.00           H  
ATOM    295 1HD1 LEU A  19      20.925  17.738   5.841  1.00  0.00           H  
ATOM    296 2HD1 LEU A  19      20.624  17.134   7.488  1.00  0.00           H  
ATOM    297 3HD1 LEU A  19      20.203  18.810   7.064  1.00  0.00           H  
ATOM    298 1HD2 LEU A  19      22.771  19.391   5.443  1.00  0.00           H  
ATOM    299 2HD2 LEU A  19      22.074  20.489   6.659  1.00  0.00           H  
ATOM    300 3HD2 LEU A  19      23.764  19.950   6.810  1.00  0.00           H  
ATOM    301  N   PRO A  20      24.300  16.592   9.310  1.00  0.00           N  
ATOM    302  CA  PRO A  20      25.068  15.406   8.909  1.00  0.00           C  
ATOM    303  C   PRO A  20      25.106  14.289   9.957  1.00  0.00           C  
ATOM    304  O   PRO A  20      25.374  13.109   9.586  1.00  0.00           O  
ATOM    305  CB  PRO A  20      26.466  15.990   8.678  1.00  0.00           C  
ATOM    306  CG  PRO A  20      26.522  17.171   9.586  1.00  0.00           C  
ATOM    307  CD  PRO A  20      25.145  17.773   9.503  1.00  0.00           C  
ATOM    308  HA  PRO A  20      24.645  14.999   7.978  1.00  0.00           H  
ATOM    309 1HB  PRO A  20      27.231  15.235   8.911  1.00  0.00           H  
ATOM    310 2HB  PRO A  20      26.591  16.259   7.620  1.00  0.00           H  
ATOM    311 1HG  PRO A  20      26.786  16.854  10.606  1.00  0.00           H  
ATOM    312 2HG  PRO A  20      27.309  17.866   9.256  1.00  0.00           H  
ATOM    313 1HD  PRO A  20      24.914  18.292  10.445  1.00  0.00           H  
ATOM    314 2HD  PRO A  20      25.100  18.471   8.655  1.00  0.00           H  
ATOM    315  N   MET A  21      24.856  14.582  11.226  1.00  0.00           N  
ATOM    316  CA  MET A  21      24.825  13.574  12.342  1.00  0.00           C  
ATOM    317  C   MET A  21      23.775  12.502  12.049  1.00  0.00           C  
ATOM    318  O   MET A  21      23.913  11.347  12.488  1.00  0.00           O  
ATOM    319  CB  MET A  21      24.533  14.244  13.683  1.00  0.00           C  
ATOM    320  CG  MET A  21      24.492  13.290  14.868  1.00  0.00           C  
ATOM    321  SD  MET A  21      22.881  12.503  15.072  1.00  0.00           S  
ATOM    322  CE  MET A  21      21.879  13.905  15.557  1.00  0.00           C  
ATOM    323  H   MET A  21      24.675  15.553  11.435  1.00  0.00           H  
ATOM    324  HA  MET A  21      25.803  13.097  12.404  1.00  0.00           H  
ATOM    325 1HB  MET A  21      25.293  14.997  13.887  1.00  0.00           H  
ATOM    326 2HB  MET A  21      23.571  14.755  13.632  1.00  0.00           H  
ATOM    327 1HG  MET A  21      25.241  12.511  14.734  1.00  0.00           H  
ATOM    328 2HG  MET A  21      24.727  13.835  15.783  1.00  0.00           H  
ATOM    329 1HE  MET A  21      20.851  13.579  15.720  1.00  0.00           H  
ATOM    330 2HE  MET A  21      22.274  14.335  16.478  1.00  0.00           H  
ATOM    331 3HE  MET A  21      21.899  14.658  14.767  1.00  0.00           H  
ATOM    332  N   GLY A  22      22.658  12.878  11.456  1.00  0.00           N  
ATOM    333  CA  GLY A  22      21.571  11.956  11.145  1.00  0.00           C  
ATOM    334  C   GLY A  22      21.816  11.139   9.889  1.00  0.00           C  
ATOM    335  O   GLY A  22      20.895  10.427   9.466  1.00  0.00           O  
ATOM    336  H   GLY A  22      22.562  13.853  11.211  1.00  0.00           H  
ATOM    337 1HA  GLY A  22      21.423  11.272  11.981  1.00  0.00           H  
ATOM    338 2HA  GLY A  22      20.644  12.515  11.021  1.00  0.00           H  
ATOM    339  N   VAL A  23      22.989  11.260   9.291  1.00  0.00           N  
ATOM    340  CA  VAL A  23      23.349  10.533   8.048  1.00  0.00           C  
ATOM    341  C   VAL A  23      24.515   9.603   8.356  1.00  0.00           C  
ATOM    342  O   VAL A  23      25.477  10.054   9.014  1.00  0.00           O  
ATOM    343  CB  VAL A  23      23.745  11.506   6.922  1.00  0.00           C  
ATOM    344  CG1 VAL A  23      24.006  10.747   5.630  1.00  0.00           C  
ATOM    345  CG2 VAL A  23      22.650  12.544   6.725  1.00  0.00           C  
ATOM    346  H   VAL A  23      23.666  11.881   9.711  1.00  0.00           H  
ATOM    347  HA  VAL A  23      22.479   9.964   7.716  1.00  0.00           H  
ATOM    348  HB  VAL A  23      24.675  12.005   7.195  1.00  0.00           H  
ATOM    349 1HG1 VAL A  23      24.285  11.450   4.844  1.00  0.00           H  
ATOM    350 2HG1 VAL A  23      24.817  10.035   5.784  1.00  0.00           H  
ATOM    351 3HG1 VAL A  23      23.104  10.212   5.333  1.00  0.00           H  
ATOM    352 1HG2 VAL A  23      22.938  13.229   5.928  1.00  0.00           H  
ATOM    353 2HG2 VAL A  23      21.719  12.045   6.458  1.00  0.00           H  
ATOM    354 3HG2 VAL A  23      22.509  13.103   7.650  1.00  0.00           H  
ATOM    355  N   VAL A  24      24.429   8.371   7.859  1.00  0.00           N  
ATOM    356  CA  VAL A  24      25.519   7.396   8.138  1.00  0.00           C  
ATOM    357  C   VAL A  24      26.750   7.842   7.351  1.00  0.00           C  
ATOM    358  O   VAL A  24      27.833   8.027   7.938  1.00  0.00           O  
ATOM    359  CB  VAL A  24      25.124   5.966   7.723  1.00  0.00           C  
ATOM    360  CG1 VAL A  24      26.314   5.027   7.848  1.00  0.00           C  
ATOM    361  CG2 VAL A  24      23.962   5.483   8.578  1.00  0.00           C  
ATOM    362  H   VAL A  24      23.643   8.080   7.295  1.00  0.00           H  
ATOM    363  HA  VAL A  24      25.717   7.395   9.210  1.00  0.00           H  
ATOM    364  HB  VAL A  24      24.827   5.971   6.674  1.00  0.00           H  
ATOM    365 1HG1 VAL A  24      26.016   4.021   7.551  1.00  0.00           H  
ATOM    366 2HG1 VAL A  24      27.119   5.372   7.201  1.00  0.00           H  
ATOM    367 3HG1 VAL A  24      26.658   5.012   8.882  1.00  0.00           H  
ATOM    368 1HG2 VAL A  24      23.687   4.472   8.279  1.00  0.00           H  
ATOM    369 2HG2 VAL A  24      24.257   5.484   9.627  1.00  0.00           H  
ATOM    370 3HG2 VAL A  24      23.108   6.146   8.440  1.00  0.00           H  
ATOM    371  N   ARG A  25      26.608   8.079   6.053  1.00  0.00           N  
ATOM    372  CA  ARG A  25      27.697   8.565   5.176  1.00  0.00           C  
ATOM    373  C   ARG A  25      27.875  10.059   5.384  1.00  0.00           C  
ATOM    374  O   ARG A  25      26.977  10.772   5.827  1.00  0.00           O  
ATOM    375  CB  ARG A  25      27.399   8.289   3.709  1.00  0.00           C  
ATOM    376  CG  ARG A  25      26.310   9.160   3.103  1.00  0.00           C  
ATOM    377  CD  ARG A  25      26.185   8.944   1.639  1.00  0.00           C  
ATOM    378  NE  ARG A  25      25.057   9.671   1.078  1.00  0.00           N  
ATOM    379  CZ  ARG A  25      25.114  10.937   0.623  1.00  0.00           C  
ATOM    380  NH1 ARG A  25      26.247  11.603   0.670  1.00  0.00           N  
ATOM    381  NH2 ARG A  25      24.030  11.511   0.130  1.00  0.00           N  
ATOM    382  H   ARG A  25      25.694   7.913   5.655  1.00  0.00           H  
ATOM    383  HA  ARG A  25      28.615   8.039   5.440  1.00  0.00           H  
ATOM    384 1HB  ARG A  25      28.304   8.436   3.121  1.00  0.00           H  
ATOM    385 2HB  ARG A  25      27.095   7.249   3.589  1.00  0.00           H  
ATOM    386 1HG  ARG A  25      25.353   8.921   3.568  1.00  0.00           H  
ATOM    387 2HG  ARG A  25      26.545  10.211   3.276  1.00  0.00           H  
ATOM    388 1HD  ARG A  25      27.092   9.286   1.142  1.00  0.00           H  
ATOM    389 2HD  ARG A  25      26.040   7.883   1.439  1.00  0.00           H  
ATOM    390  HE  ARG A  25      24.168   9.191   1.025  1.00  0.00           H  
ATOM    391 1HH1 ARG A  25      27.075  11.164   1.047  1.00  0.00           H  
ATOM    392 2HH1 ARG A  25      26.289  12.552   0.329  1.00  0.00           H  
ATOM    393 1HH2 ARG A  25      23.159  11.000   0.094  1.00  0.00           H  
ATOM    394 2HH2 ARG A  25      24.073  12.460  -0.211  1.00  0.00           H  
ATOM    395  N   PRO A  26      29.114  10.553   5.164  1.00  0.00           N  
ATOM    396  CA  PRO A  26      29.354  11.978   5.213  1.00  0.00           C  
ATOM    397  C   PRO A  26      28.642  12.668   4.056  1.00  0.00           C  
ATOM    398  O   PRO A  26      28.508  12.055   3.006  1.00  0.00           O  
ATOM    399  CB  PRO A  26      30.871  12.075   5.193  1.00  0.00           C  
ATOM    400  CG  PRO A  26      31.319  10.866   4.466  1.00  0.00           C  
ATOM    401  CD  PRO A  26      30.301   9.766   4.728  1.00  0.00           C  
ATOM    402  HA  PRO A  26      29.011  12.369   6.183  1.00  0.00           H  
ATOM    403 1HB  PRO A  26      31.183  13.005   4.695  1.00  0.00           H  
ATOM    404 2HB  PRO A  26      31.259  12.114   6.221  1.00  0.00           H  
ATOM    405 1HG  PRO A  26      31.401  11.079   3.389  1.00  0.00           H  
ATOM    406 2HG  PRO A  26      32.321  10.567   4.807  1.00  0.00           H  
ATOM    407 1HD  PRO A  26      30.129   9.196   3.804  1.00  0.00           H  
ATOM    408 2HD  PRO A  26      30.671   9.107   5.527  1.00  0.00           H  
ATOM    409  N   LEU A  27      28.209  13.894   4.288  1.00  0.00           N  
ATOM    410  CA  LEU A  27      27.586  14.644   3.187  1.00  0.00           C  
ATOM    411  C   LEU A  27      28.663  15.392   2.411  1.00  0.00           C  
ATOM    412  O   LEU A  27      29.688  15.790   3.027  1.00  0.00           O  
ATOM    413  CB  LEU A  27      26.541  15.632   3.720  1.00  0.00           C  
ATOM    414  CG  LEU A  27      25.324  15.005   4.412  1.00  0.00           C  
ATOM    415  CD1 LEU A  27      24.442  16.107   4.984  1.00  0.00           C  
ATOM    416  CD2 LEU A  27      24.556  14.153   3.413  1.00  0.00           C  
ATOM    417  H   LEU A  27      28.292  14.329   5.196  1.00  0.00           H  
ATOM    418  HA  LEU A  27      27.085  13.936   2.527  1.00  0.00           H  
ATOM    419 1HB  LEU A  27      27.024  16.295   4.437  1.00  0.00           H  
ATOM    420 2HB  LEU A  27      26.176  16.235   2.888  1.00  0.00           H  
ATOM    421  HG  LEU A  27      25.658  14.381   5.241  1.00  0.00           H  
ATOM    422 1HD1 LEU A  27      23.577  15.661   5.476  1.00  0.00           H  
ATOM    423 2HD1 LEU A  27      25.011  16.688   5.710  1.00  0.00           H  
ATOM    424 3HD1 LEU A  27      24.105  16.759   4.179  1.00  0.00           H  
ATOM    425 1HD2 LEU A  27      23.691  13.707   3.904  1.00  0.00           H  
ATOM    426 2HD2 LEU A  27      24.220  14.777   2.584  1.00  0.00           H  
ATOM    427 3HD2 LEU A  27      25.204  13.364   3.033  1.00  0.00           H  
ATOM    428  N   THR A  28      28.450  15.637   1.122  1.00  0.00           N  
ATOM    429  CA  THR A  28      29.416  16.361   0.267  1.00  0.00           C  
ATOM    430  C   THR A  28      29.286  17.854   0.530  1.00  0.00           C  
ATOM    431  O   THR A  28      28.268  18.321   1.073  1.00  0.00           O  
ATOM    432  CB  THR A  28      29.195  16.073  -1.229  1.00  0.00           C  
ATOM    433  OG1 THR A  28      27.877  16.490  -1.609  1.00  0.00           O  
ATOM    434  CG2 THR A  28      29.354  14.587  -1.516  1.00  0.00           C  
ATOM    435  H   THR A  28      27.584  15.307   0.718  1.00  0.00           H  
ATOM    436  HA  THR A  28      30.422  16.031   0.525  1.00  0.00           H  
ATOM    437  HB  THR A  28      29.921  16.631  -1.819  1.00  0.00           H  
ATOM    438  HG1 THR A  28      27.228  15.921  -1.188  1.00  0.00           H  
ATOM    439 1HG2 THR A  28      29.195  14.402  -2.578  1.00  0.00           H  
ATOM    440 2HG2 THR A  28      30.360  14.270  -1.239  1.00  0.00           H  
ATOM    441 3HG2 THR A  28      28.624  14.024  -0.937  1.00  0.00           H  
ATOM    442  N   GLU A  29      30.280  18.608   0.081  1.00  0.00           N  
ATOM    443  CA  GLU A  29      30.265  20.090   0.204  1.00  0.00           C  
ATOM    444  C   GLU A  29      29.062  20.627  -0.578  1.00  0.00           C  
ATOM    445  O   GLU A  29      28.419  21.598  -0.075  1.00  0.00           O  
ATOM    446  CB  GLU A  29      31.562  20.708  -0.324  1.00  0.00           C  
ATOM    447  CG  GLU A  29      32.786  20.433   0.536  1.00  0.00           C  
ATOM    448  CD  GLU A  29      34.052  20.993  -0.052  1.00  0.00           C  
ATOM    449  OE1 GLU A  29      34.010  21.466  -1.162  1.00  0.00           O  
ATOM    450  OE2 GLU A  29      35.061  20.946   0.609  1.00  0.00           O  
ATOM    451  H   GLU A  29      31.071  18.159  -0.357  1.00  0.00           H  
ATOM    452  HA  GLU A  29      30.170  20.349   1.259  1.00  0.00           H  
ATOM    453 1HB  GLU A  29      31.764  20.328  -1.327  1.00  0.00           H  
ATOM    454 2HB  GLU A  29      31.443  21.789  -0.402  1.00  0.00           H  
ATOM    455 1HG  GLU A  29      32.632  20.872   1.520  1.00  0.00           H  
ATOM    456 2HG  GLU A  29      32.894  19.356   0.661  1.00  0.00           H  
ATOM    457  N   VAL A  30      28.770  20.045  -1.739  1.00  0.00           N  
ATOM    458  CA  VAL A  30      27.621  20.505  -2.574  1.00  0.00           C  
ATOM    459  C   VAL A  30      26.323  20.266  -1.803  1.00  0.00           C  
ATOM    460  O   VAL A  30      25.495  21.208  -1.670  1.00  0.00           O  
ATOM    461  CB  VAL A  30      27.568  19.753  -3.917  1.00  0.00           C  
ATOM    462  CG1 VAL A  30      26.286  20.089  -4.665  1.00  0.00           C  
ATOM    463  CG2 VAL A  30      28.789  20.103  -4.755  1.00  0.00           C  
ATOM    464  H   VAL A  30      29.337  19.276  -2.064  1.00  0.00           H  
ATOM    465  HA  VAL A  30      27.749  21.568  -2.783  1.00  0.00           H  
ATOM    466  HB  VAL A  30      27.555  18.681  -3.723  1.00  0.00           H  
ATOM    467 1HG1 VAL A  30      26.265  19.549  -5.612  1.00  0.00           H  
ATOM    468 2HG1 VAL A  30      25.426  19.797  -4.062  1.00  0.00           H  
ATOM    469 3HG1 VAL A  30      26.248  21.161  -4.858  1.00  0.00           H  
ATOM    470 1HG2 VAL A  30      28.745  19.567  -5.703  1.00  0.00           H  
ATOM    471 2HG2 VAL A  30      28.804  21.176  -4.944  1.00  0.00           H  
ATOM    472 3HG2 VAL A  30      29.693  19.816  -4.218  1.00  0.00           H  
ATOM    473  N   GLU A  31      26.134  19.084  -1.238  1.00  0.00           N  
ATOM    474  CA  GLU A  31      24.902  18.794  -0.480  1.00  0.00           C  
ATOM    475  C   GLU A  31      24.824  19.711   0.741  1.00  0.00           C  
ATOM    476  O   GLU A  31      23.714  20.179   1.068  1.00  0.00           O  
ATOM    477  CB  GLU A  31      24.860  17.329  -0.041  1.00  0.00           C  
ATOM    478  CG  GLU A  31      24.666  16.337  -1.178  1.00  0.00           C  
ATOM    479  CD  GLU A  31      25.005  14.925  -0.787  1.00  0.00           C  
ATOM    480  OE1 GLU A  31      26.041  14.723  -0.200  1.00  0.00           O  
ATOM    481  OE2 GLU A  31      24.226  14.046  -1.075  1.00  0.00           O  
ATOM    482  H   GLU A  31      26.839  18.366  -1.325  1.00  0.00           H  
ATOM    483  HA  GLU A  31      24.045  18.985  -1.127  1.00  0.00           H  
ATOM    484 1HB  GLU A  31      25.789  17.076   0.470  1.00  0.00           H  
ATOM    485 2HB  GLU A  31      24.046  17.186   0.671  1.00  0.00           H  
ATOM    486 1HG  GLU A  31      23.627  16.372  -1.505  1.00  0.00           H  
ATOM    487 2HG  GLU A  31      25.293  16.635  -2.018  1.00  0.00           H  
ATOM    488  N   MET A  32      25.921  19.941   1.434  1.00  0.00           N  
ATOM    489  CA  MET A  32      25.860  20.837   2.612  1.00  0.00           C  
ATOM    490  C   MET A  32      25.458  22.240   2.170  1.00  0.00           C  
ATOM    491  O   MET A  32      24.685  22.915   2.876  1.00  0.00           O  
ATOM    492  CB  MET A  32      27.200  20.871   3.343  1.00  0.00           C  
ATOM    493  CG  MET A  32      27.541  19.591   4.092  1.00  0.00           C  
ATOM    494  SD  MET A  32      26.421  19.272   5.470  1.00  0.00           S  
ATOM    495  CE  MET A  32      26.847  20.618   6.571  1.00  0.00           C  
ATOM    496  H   MET A  32      26.803  19.519   1.183  1.00  0.00           H  
ATOM    497  HA  MET A  32      25.103  20.456   3.298  1.00  0.00           H  
ATOM    498 1HB  MET A  32      28.000  21.062   2.628  1.00  0.00           H  
ATOM    499 2HB  MET A  32      27.202  21.690   4.063  1.00  0.00           H  
ATOM    500 1HG  MET A  32      27.495  18.745   3.407  1.00  0.00           H  
ATOM    501 2HG  MET A  32      28.557  19.657   4.483  1.00  0.00           H  
ATOM    502 1HE  MET A  32      26.237  20.558   7.472  1.00  0.00           H  
ATOM    503 2HE  MET A  32      27.902  20.548   6.840  1.00  0.00           H  
ATOM    504 3HE  MET A  32      26.663  21.570   6.071  1.00  0.00           H  
ATOM    505  N   ASP A  33      26.032  22.746   1.081  1.00  0.00           N  
ATOM    506  CA  ASP A  33      25.711  24.118   0.651  1.00  0.00           C  
ATOM    507  C   ASP A  33      24.223  24.246   0.342  1.00  0.00           C  
ATOM    508  O   ASP A  33      23.608  25.286   0.720  1.00  0.00           O  
ATOM    509  CB  ASP A  33      26.575  24.521  -0.546  1.00  0.00           C  
ATOM    510  CG  ASP A  33      27.995  24.850  -0.136  1.00  0.00           C  
ATOM    511  OD1 ASP A  33      28.266  24.997   1.074  1.00  0.00           O  
ATOM    512  OD2 ASP A  33      28.812  25.035  -1.061  1.00  0.00           O  
ATOM    513  H   ASP A  33      26.691  22.203   0.541  1.00  0.00           H  
ATOM    514  HA  ASP A  33      25.961  24.802   1.462  1.00  0.00           H  
ATOM    515 1HB  ASP A  33      26.593  23.709  -1.272  1.00  0.00           H  
ATOM    516 2HB  ASP A  33      26.135  25.390  -1.036  1.00  0.00           H  
ATOM    517  N   HIS A  34      23.605  23.219  -0.230  1.00  0.00           N  
ATOM    518  CA  HIS A  34      22.157  23.295  -0.532  1.00  0.00           C  
ATOM    519  C   HIS A  34      21.367  23.374   0.786  1.00  0.00           C  
ATOM    520  O   HIS A  34      20.311  24.026   0.856  1.00  0.00           O  
ATOM    521  CB  HIS A  34      21.694  22.085  -1.350  1.00  0.00           C  
ATOM    522  CG  HIS A  34      22.044  22.171  -2.803  1.00  0.00           C  
ATOM    523  ND1 HIS A  34      21.497  23.117  -3.645  1.00  0.00           N  
ATOM    524  CD2 HIS A  34      22.884  21.431  -3.564  1.00  0.00           C  
ATOM    525  CE1 HIS A  34      21.987  22.954  -4.862  1.00  0.00           C  
ATOM    526  NE2 HIS A  34      22.830  21.938  -4.838  1.00  0.00           N  
ATOM    527  H   HIS A  34      24.113  22.377  -0.464  1.00  0.00           H  
ATOM    528  HA  HIS A  34      21.954  24.189  -1.120  1.00  0.00           H  
ATOM    529 1HB  HIS A  34      22.143  21.177  -0.944  1.00  0.00           H  
ATOM    530 2HB  HIS A  34      20.612  21.981  -1.265  1.00  0.00           H  
ATOM    531  HD2 HIS A  34      23.489  20.589  -3.227  1.00  0.00           H  
ATOM    532  HE1 HIS A  34      21.738  23.557  -5.735  1.00  0.00           H  
ATOM    533  HE2 HIS A  34      23.353  21.587  -5.628  1.00  0.00           H  
ATOM    534  N   TYR A  35      21.798  22.663   1.805  1.00  0.00           N  
ATOM    535  CA  TYR A  35      21.123  22.694   3.118  1.00  0.00           C  
ATOM    536  C   TYR A  35      21.476  23.952   3.890  1.00  0.00           C  
ATOM    537  O   TYR A  35      20.653  24.469   4.655  1.00  0.00           O  
ATOM    538  CB  TYR A  35      21.484  21.458   3.945  1.00  0.00           C  
ATOM    539  CG  TYR A  35      20.763  20.201   3.511  1.00  0.00           C  
ATOM    540  CD1 TYR A  35      21.486  19.116   3.038  1.00  0.00           C  
ATOM    541  CD2 TYR A  35      19.380  20.134   3.585  1.00  0.00           C  
ATOM    542  CE1 TYR A  35      20.828  17.968   2.641  1.00  0.00           C  
ATOM    543  CE2 TYR A  35      18.722  18.986   3.188  1.00  0.00           C  
ATOM    544  CZ  TYR A  35      19.441  17.906   2.718  1.00  0.00           C  
ATOM    545  OH  TYR A  35      18.785  16.763   2.323  1.00  0.00           O  
ATOM    546  H   TYR A  35      22.612  22.078   1.684  1.00  0.00           H  
ATOM    547  HA  TYR A  35      20.045  22.697   2.953  1.00  0.00           H  
ATOM    548 1HB  TYR A  35      22.558  21.276   3.878  1.00  0.00           H  
ATOM    549 2HB  TYR A  35      21.248  21.640   4.993  1.00  0.00           H  
ATOM    550  HD1 TYR A  35      22.573  19.168   2.979  1.00  0.00           H  
ATOM    551  HD2 TYR A  35      18.812  20.987   3.956  1.00  0.00           H  
ATOM    552  HE1 TYR A  35      21.395  17.115   2.269  1.00  0.00           H  
ATOM    553  HE2 TYR A  35      17.634  18.934   3.246  1.00  0.00           H  
ATOM    554  HH  TYR A  35      19.423  16.056   2.199  1.00  0.00           H  
ATOM    555  N   ARG A  36      22.691  24.496   3.692  1.00  0.00           N  
ATOM    556  CA  ARG A  36      23.105  25.742   4.403  1.00  0.00           C  
ATOM    557  C   ARG A  36      22.402  26.987   3.874  1.00  0.00           C  
ATOM    558  O   ARG A  36      21.971  27.819   4.697  1.00  0.00           O  
ATOM    559  CB  ARG A  36      24.615  25.967   4.227  1.00  0.00           C  
ATOM    560  CG  ARG A  36      25.502  25.038   5.022  1.00  0.00           C  
ATOM    561  CD  ARG A  36      26.922  25.139   4.551  1.00  0.00           C  
ATOM    562  NE  ARG A  36      27.828  24.357   5.375  1.00  0.00           N  
ATOM    563  CZ  ARG A  36      28.968  23.816   4.943  1.00  0.00           C  
ATOM    564  NH1 ARG A  36      29.351  23.914   3.689  1.00  0.00           N  
ATOM    565  NH2 ARG A  36      29.718  23.156   5.791  1.00  0.00           N  
ATOM    566  H   ARG A  36      23.337  24.058   3.052  1.00  0.00           H  
ATOM    567  HA  ARG A  36      22.851  25.639   5.458  1.00  0.00           H  
ATOM    568 1HB  ARG A  36      24.879  25.852   3.177  1.00  0.00           H  
ATOM    569 2HB  ARG A  36      24.866  26.987   4.517  1.00  0.00           H  
ATOM    570 1HG  ARG A  36      25.457  25.307   6.077  1.00  0.00           H  
ATOM    571 2HG  ARG A  36      25.158  24.010   4.895  1.00  0.00           H  
ATOM    572 1HD  ARG A  36      26.993  24.772   3.527  1.00  0.00           H  
ATOM    573 2HD  ARG A  36      27.245  26.179   4.588  1.00  0.00           H  
ATOM    574  HE  ARG A  36      27.578  24.214   6.344  1.00  0.00           H  
ATOM    575 1HH1 ARG A  36      28.777  24.411   3.023  1.00  0.00           H  
ATOM    576 2HH1 ARG A  36      30.219  23.493   3.392  1.00  0.00           H  
ATOM    577 1HH2 ARG A  36      29.429  23.066   6.756  1.00  0.00           H  
ATOM    578 2HH2 ARG A  36      30.583  22.740   5.483  1.00  0.00           H  
ATOM    579  N   GLU A  37      22.232  27.088   2.569  1.00  0.00           N  
ATOM    580  CA  GLU A  37      21.686  28.313   1.895  1.00  0.00           C  
ATOM    581  C   GLU A  37      20.516  28.910   2.692  1.00  0.00           C  
ATOM    582  O   GLU A  37      20.525  30.095   3.064  1.00  0.00           O  
ATOM    583  CB  GLU A  37      21.221  27.991   0.473  1.00  0.00           C  
ATOM    584  CG  GLU A  37      20.527  29.145  -0.238  1.00  0.00           C  
ATOM    585  CD  GLU A  37      20.102  28.799  -1.638  1.00  0.00           C  
ATOM    586  OE1 GLU A  37      20.409  27.718  -2.082  1.00  0.00           O  
ATOM    587  OE2 GLU A  37      19.469  29.616  -2.264  1.00  0.00           O  
ATOM    588  H   GLU A  37      22.486  26.288   2.006  1.00  0.00           H  
ATOM    589  HA  GLU A  37      22.480  29.059   1.838  1.00  0.00           H  
ATOM    590 1HB  GLU A  37      22.078  27.694  -0.132  1.00  0.00           H  
ATOM    591 2HB  GLU A  37      20.530  27.149   0.497  1.00  0.00           H  
ATOM    592 1HG  GLU A  37      19.647  29.434   0.336  1.00  0.00           H  
ATOM    593 2HG  GLU A  37      21.203  29.998  -0.269  1.00  0.00           H  
ATOM    594  N   PRO A  38      19.415  28.183   2.987  1.00  0.00           N  
ATOM    595  CA  PRO A  38      18.271  28.810   3.671  1.00  0.00           C  
ATOM    596  C   PRO A  38      18.536  29.273   5.091  1.00  0.00           C  
ATOM    597  O   PRO A  38      17.732  30.033   5.626  1.00  0.00           O  
ATOM    598  CB  PRO A  38      17.230  27.687   3.657  1.00  0.00           C  
ATOM    599  CG  PRO A  38      18.039  26.440   3.549  1.00  0.00           C  
ATOM    600  CD  PRO A  38      19.156  26.799   2.606  1.00  0.00           C  
ATOM    601  HA  PRO A  38      17.932  29.678   3.086  1.00  0.00           H  
ATOM    602 1HB  PRO A  38      16.623  27.724   4.574  1.00  0.00           H  
ATOM    603 2HB  PRO A  38      16.540  27.824   2.811  1.00  0.00           H  
ATOM    604 1HG  PRO A  38      18.402  26.136   4.540  1.00  0.00           H  
ATOM    605 2HG  PRO A  38      17.415  25.615   3.172  1.00  0.00           H  
ATOM    606 1HD  PRO A  38      20.020  26.144   2.795  1.00  0.00           H  
ATOM    607 2HD  PRO A  38      18.809  26.693   1.567  1.00  0.00           H  
ATOM    608  N   PHE A  39      19.628  28.818   5.698  1.00  0.00           N  
ATOM    609  CA  PHE A  39      19.938  29.142   7.096  1.00  0.00           C  
ATOM    610  C   PHE A  39      21.291  29.854   7.211  1.00  0.00           C  
ATOM    611  O   PHE A  39      21.885  29.876   8.289  1.00  0.00           O  
ATOM    612  CB  PHE A  39      19.950  27.872   7.950  1.00  0.00           C  
ATOM    613  CG  PHE A  39      18.636  27.146   7.974  1.00  0.00           C  
ATOM    614  CD1 PHE A  39      18.489  25.926   7.330  1.00  0.00           C  
ATOM    615  CD2 PHE A  39      17.543  27.679   8.641  1.00  0.00           C  
ATOM    616  CE1 PHE A  39      17.280  25.257   7.351  1.00  0.00           C  
ATOM    617  CE2 PHE A  39      16.334  27.012   8.665  1.00  0.00           C  
ATOM    618  CZ  PHE A  39      16.203  25.799   8.019  1.00  0.00           C  
ATOM    619  H   PHE A  39      20.265  28.232   5.178  1.00  0.00           H  
ATOM    620  HA  PHE A  39      19.164  29.810   7.477  1.00  0.00           H  
ATOM    621 1HB  PHE A  39      20.710  27.188   7.574  1.00  0.00           H  
ATOM    622 2HB  PHE A  39      20.218  28.126   8.975  1.00  0.00           H  
ATOM    623  HD1 PHE A  39      19.341  25.497   6.802  1.00  0.00           H  
ATOM    624  HD2 PHE A  39      17.647  28.638   9.151  1.00  0.00           H  
ATOM    625  HE1 PHE A  39      17.178  24.300   6.840  1.00  0.00           H  
ATOM    626  HE2 PHE A  39      15.484  27.443   9.194  1.00  0.00           H  
ATOM    627  HZ  PHE A  39      15.249  25.273   8.036  1.00  0.00           H  
ATOM    628  N   LEU A  40      21.749  30.480   6.125  1.00  0.00           N  
ATOM    629  CA  LEU A  40      23.001  31.266   6.198  1.00  0.00           C  
ATOM    630  C   LEU A  40      22.831  32.482   7.108  1.00  0.00           C  
ATOM    631  O   LEU A  40      23.793  32.815   7.817  1.00  0.00           O  
ATOM    632  CB  LEU A  40      23.429  31.728   4.799  1.00  0.00           C  
ATOM    633  CG  LEU A  40      23.911  30.623   3.851  1.00  0.00           C  
ATOM    634  CD1 LEU A  40      24.147  31.208   2.466  1.00  0.00           C  
ATOM    635  CD2 LEU A  40      25.184  29.999   4.405  1.00  0.00           C  
ATOM    636  H   LEU A  40      21.252  30.427   5.247  1.00  0.00           H  
ATOM    637  HA  LEU A  40      23.785  30.630   6.608  1.00  0.00           H  
ATOM    638 1HB  LEU A  40      22.584  32.226   4.325  1.00  0.00           H  
ATOM    639 2HB  LEU A  40      24.238  32.451   4.904  1.00  0.00           H  
ATOM    640  HG  LEU A  40      23.140  29.857   3.763  1.00  0.00           H  
ATOM    641 1HD1 LEU A  40      24.489  30.422   1.792  1.00  0.00           H  
ATOM    642 2HD1 LEU A  40      23.216  31.629   2.086  1.00  0.00           H  
ATOM    643 3HD1 LEU A  40      24.903  31.990   2.525  1.00  0.00           H  
ATOM    644 1HD2 LEU A  40      25.527  29.213   3.732  1.00  0.00           H  
ATOM    645 2HD2 LEU A  40      25.956  30.764   4.492  1.00  0.00           H  
ATOM    646 3HD2 LEU A  40      24.983  29.573   5.388  1.00  0.00           H  
ATOM    647  N   ASN A  41      21.660  33.092   7.098  1.00  0.00           N  
ATOM    648  CA  ASN A  41      21.365  34.274   7.944  1.00  0.00           C  
ATOM    649  C   ASN A  41      20.856  33.827   9.311  1.00  0.00           C  
ATOM    650  O   ASN A  41      19.837  33.139   9.384  1.00  0.00           O  
ATOM    651  CB  ASN A  41      20.358  35.191   7.274  1.00  0.00           C  
ATOM    652  CG  ASN A  41      20.238  36.521   7.966  1.00  0.00           C  
ATOM    653  OD1 ASN A  41      20.308  36.602   9.198  1.00  0.00           O  
ATOM    654  ND2 ASN A  41      20.059  37.565   7.197  1.00  0.00           N  
ATOM    655  H   ASN A  41      20.942  32.732   6.487  1.00  0.00           H  
ATOM    656  HA  ASN A  41      22.290  34.833   8.093  1.00  0.00           H  
ATOM    657 1HB  ASN A  41      20.651  35.359   6.237  1.00  0.00           H  
ATOM    658 2HB  ASN A  41      19.379  34.711   7.264  1.00  0.00           H  
ATOM    659 1HD2 ASN A  41      19.973  38.475   7.603  1.00  0.00           H  
ATOM    660 2HD2 ASN A  41      20.009  37.452   6.205  1.00  0.00           H  
ATOM    661  N   PRO A  42      21.533  34.190  10.422  1.00  0.00           N  
ATOM    662  CA  PRO A  42      21.104  33.744  11.752  1.00  0.00           C  
ATOM    663  C   PRO A  42      19.629  33.970  12.088  1.00  0.00           C  
ATOM    664  O   PRO A  42      19.089  33.076  12.772  1.00  0.00           O  
ATOM    665  CB  PRO A  42      21.992  34.539  12.716  1.00  0.00           C  
ATOM    666  CG  PRO A  42      23.268  34.742  11.934  1.00  0.00           C  
ATOM    667  CD  PRO A  42      22.816  34.967  10.511  1.00  0.00           C  
ATOM    668  HA  PRO A  42      21.310  32.669  11.857  1.00  0.00           H  
ATOM    669 1HB  PRO A  42      21.499  35.483  12.993  1.00  0.00           H  
ATOM    670 2HB  PRO A  42      22.141  33.970  13.646  1.00  0.00           H  
ATOM    671 1HG  PRO A  42      23.828  35.599  12.337  1.00  0.00           H  
ATOM    672 2HG  PRO A  42      23.919  33.861  12.033  1.00  0.00           H  
ATOM    673 1HD  PRO A  42      22.643  36.040  10.347  1.00  0.00           H  
ATOM    674 2HD  PRO A  42      23.582  34.588   9.820  1.00  0.00           H  
ATOM    675  N   VAL A  43      19.005  35.000  11.526  1.00  0.00           N  
ATOM    676  CA  VAL A  43      17.605  35.363  11.889  1.00  0.00           C  
ATOM    677  C   VAL A  43      16.686  34.285  11.346  1.00  0.00           C  
ATOM    678  O   VAL A  43      15.600  34.192  11.877  1.00  0.00           O  
ATOM    679  CB  VAL A  43      17.201  36.730  11.305  1.00  0.00           C  
ATOM    680  CG1 VAL A  43      18.216  37.795  11.693  1.00  0.00           C  
ATOM    681  CG2 VAL A  43      17.076  36.629   9.792  1.00  0.00           C  
ATOM    682  H   VAL A  43      19.491  35.549  10.833  1.00  0.00           H  
ATOM    683  HA  VAL A  43      17.535  35.426  12.976  1.00  0.00           H  
ATOM    684  HB  VAL A  43      16.243  37.028  11.731  1.00  0.00           H  
ATOM    685 1HG1 VAL A  43      17.915  38.755  11.272  1.00  0.00           H  
ATOM    686 2HG1 VAL A  43      18.263  37.875  12.778  1.00  0.00           H  
ATOM    687 3HG1 VAL A  43      19.197  37.522  11.305  1.00  0.00           H  
ATOM    688 1HG2 VAL A  43      16.789  37.599   9.386  1.00  0.00           H  
ATOM    689 2HG2 VAL A  43      18.032  36.326   9.367  1.00  0.00           H  
ATOM    690 3HG2 VAL A  43      16.315  35.891   9.539  1.00  0.00           H  
ATOM    691  N   ASP A  44      17.116  33.492  10.349  1.00  0.00           N  
ATOM    692  CA  ASP A  44      16.268  32.488   9.701  1.00  0.00           C  
ATOM    693  C   ASP A  44      16.371  31.123  10.407  1.00  0.00           C  
ATOM    694  O   ASP A  44      15.645  30.178  10.005  1.00  0.00           O  
ATOM    695  CB  ASP A  44      16.652  32.339   8.227  1.00  0.00           C  
ATOM    696  CG  ASP A  44      16.343  33.584   7.406  1.00  0.00           C  
ATOM    697  OD1 ASP A  44      15.517  34.359   7.826  1.00  0.00           O  
ATOM    698  OD2 ASP A  44      16.935  33.747   6.366  1.00  0.00           O  
ATOM    699  H   ASP A  44      18.071  33.603  10.041  1.00  0.00           H  
ATOM    700  HA  ASP A  44      15.231  32.820   9.761  1.00  0.00           H  
ATOM    701 1HB  ASP A  44      17.719  32.126   8.149  1.00  0.00           H  
ATOM    702 2HB  ASP A  44      16.116  31.494   7.795  1.00  0.00           H  
ATOM    703  N   ARG A  45      17.146  31.021  11.490  1.00  0.00           N  
ATOM    704  CA  ARG A  45      17.391  29.731  12.164  1.00  0.00           C  
ATOM    705  C   ARG A  45      16.349  29.429  13.253  1.00  0.00           C  
ATOM    706  O   ARG A  45      16.459  28.385  13.910  1.00  0.00           O  
ATOM    707  CB  ARG A  45      18.818  29.703  12.717  1.00  0.00           C  
ATOM    708  CG  ARG A  45      19.830  29.737  11.579  1.00  0.00           C  
ATOM    709  CD  ARG A  45      21.253  29.850  12.057  1.00  0.00           C  
ATOM    710  NE  ARG A  45      22.145  30.038  10.931  1.00  0.00           N  
ATOM    711  CZ  ARG A  45      23.365  30.570  11.003  1.00  0.00           C  
ATOM    712  NH1 ARG A  45      23.836  31.043  12.142  1.00  0.00           N  
ATOM    713  NH2 ARG A  45      24.081  30.729   9.894  1.00  0.00           N  
ATOM    714  H   ARG A  45      17.577  31.858  11.859  1.00  0.00           H  
ATOM    715  HA  ARG A  45      17.333  28.936  11.419  1.00  0.00           H  
ATOM    716 1HB  ARG A  45      18.970  30.559  13.374  1.00  0.00           H  
ATOM    717 2HB  ARG A  45      18.960  28.803  13.314  1.00  0.00           H  
ATOM    718 1HG  ARG A  45      19.751  28.819  10.995  1.00  0.00           H  
ATOM    719 2HG  ARG A  45      19.628  30.595  10.937  1.00  0.00           H  
ATOM    720 1HD  ARG A  45      21.344  30.703  12.730  1.00  0.00           H  
ATOM    721 2HD  ARG A  45      21.534  28.941  12.586  1.00  0.00           H  
ATOM    722  HE  ARG A  45      21.820  29.744  10.020  1.00  0.00           H  
ATOM    723 1HH1 ARG A  45      23.269  31.005  12.977  1.00  0.00           H  
ATOM    724 2HH1 ARG A  45      24.762  31.442  12.178  1.00  0.00           H  
ATOM    725 1HH2 ARG A  45      23.700  30.446   9.002  1.00  0.00           H  
ATOM    726 2HH2 ARG A  45      25.006  31.131   9.944  1.00  0.00           H  
ATOM    727  N   GLU A  46      15.357  30.281  13.436  1.00  0.00           N  
ATOM    728  CA  GLU A  46      14.323  30.050  14.488  1.00  0.00           C  
ATOM    729  C   GLU A  46      13.572  28.735  14.298  1.00  0.00           C  
ATOM    730  O   GLU A  46      13.333  28.033  15.304  1.00  0.00           O  
ATOM    731  CB  GLU A  46      13.314  31.201  14.508  1.00  0.00           C  
ATOM    732  CG  GLU A  46      12.364  31.183  15.697  1.00  0.00           C  
ATOM    733  CD  GLU A  46      13.054  31.476  17.001  1.00  0.00           C  
ATOM    734  OE1 GLU A  46      14.126  32.030  16.972  1.00  0.00           O  
ATOM    735  OE2 GLU A  46      12.507  31.146  18.026  1.00  0.00           O  
ATOM    736  H   GLU A  46      15.293  31.105  12.855  1.00  0.00           H  
ATOM    737  HA  GLU A  46      14.820  30.005  15.457  1.00  0.00           H  
ATOM    738 1HB  GLU A  46      13.847  32.152  14.519  1.00  0.00           H  
ATOM    739 2HB  GLU A  46      12.713  31.173  13.599  1.00  0.00           H  
ATOM    740 1HG  GLU A  46      11.584  31.927  15.537  1.00  0.00           H  
ATOM    741 2HG  GLU A  46      11.889  30.205  15.755  1.00  0.00           H  
ATOM    742  N   PRO A  47      13.231  28.294  13.057  1.00  0.00           N  
ATOM    743  CA  PRO A  47      12.580  27.000  12.928  1.00  0.00           C  
ATOM    744  C   PRO A  47      13.432  25.866  13.474  1.00  0.00           C  
ATOM    745  O   PRO A  47      12.918  24.812  13.853  1.00  0.00           O  
ATOM    746  CB  PRO A  47      12.383  26.874  11.414  1.00  0.00           C  
ATOM    747  CG  PRO A  47      12.350  28.283  10.930  1.00  0.00           C  
ATOM    748  CD  PRO A  47      13.363  28.996  11.785  1.00  0.00           C  
ATOM    749  HA  PRO A  47      11.614  27.027  13.454  1.00  0.00           H  
ATOM    750 1HB  PRO A  47      13.206  26.290  10.975  1.00  0.00           H  
ATOM    751 2HB  PRO A  47      11.453  26.327  11.200  1.00  0.00           H  
ATOM    752 1HG  PRO A  47      12.597  28.322   9.859  1.00  0.00           H  
ATOM    753 2HG  PRO A  47      11.338  28.698  11.038  1.00  0.00           H  
ATOM    754 1HD  PRO A  47      14.366  28.867  11.351  1.00  0.00           H  
ATOM    755 2HD  PRO A  47      13.104  30.063  11.850  1.00  0.00           H  
ATOM    756  N   LEU A  48      14.741  26.069  13.513  1.00  0.00           N  
ATOM    757  CA  LEU A  48      15.669  24.998  13.919  1.00  0.00           C  
ATOM    758  C   LEU A  48      15.644  24.839  15.437  1.00  0.00           C  
ATOM    759  O   LEU A  48      15.777  23.717  15.950  1.00  0.00           O  
ATOM    760  CB  LEU A  48      17.097  25.308  13.451  1.00  0.00           C  
ATOM    761  CG  LEU A  48      17.288  25.428  11.934  1.00  0.00           C  
ATOM    762  CD1 LEU A  48      18.712  25.879  11.636  1.00  0.00           C  
ATOM    763  CD2 LEU A  48      16.989  24.089  11.277  1.00  0.00           C  
ATOM    764  H   LEU A  48      15.113  26.973  13.262  1.00  0.00           H  
ATOM    765  HA  LEU A  48      15.348  24.067  13.453  1.00  0.00           H  
ATOM    766 1HB  LEU A  48      17.413  26.248  13.901  1.00  0.00           H  
ATOM    767 2HB  LEU A  48      17.758  24.518  13.807  1.00  0.00           H  
ATOM    768  HG  LEU A  48      16.609  26.186  11.541  1.00  0.00           H  
ATOM    769 1HD1 LEU A  48      18.848  25.965  10.557  1.00  0.00           H  
ATOM    770 2HD1 LEU A  48      18.892  26.848  12.101  1.00  0.00           H  
ATOM    771 3HD1 LEU A  48      19.415  25.148  12.033  1.00  0.00           H  
ATOM    772 1HD2 LEU A  48      17.125  24.175  10.198  1.00  0.00           H  
ATOM    773 2HD2 LEU A  48      17.669  23.332  11.668  1.00  0.00           H  
ATOM    774 3HD2 LEU A  48      15.960  23.800  11.491  1.00  0.00           H  
ATOM    775  N   TRP A  49      15.561  25.980  16.156  1.00  0.00           N  
ATOM    776  CA  TRP A  49      15.413  26.010  17.621  1.00  0.00           C  
ATOM    777  C   TRP A  49      14.028  25.518  18.038  1.00  0.00           C  
ATOM    778  O   TRP A  49      13.886  24.730  18.959  1.00  0.00           O  
ATOM    779  CB  TRP A  49      15.636  27.426  18.157  1.00  0.00           C  
ATOM    780  CG  TRP A  49      15.546  27.522  19.650  1.00  0.00           C  
ATOM    781  CD1 TRP A  49      16.545  27.278  20.544  1.00  0.00           C  
ATOM    782  CD2 TRP A  49      14.386  27.892  20.434  1.00  0.00           C  
ATOM    783  NE1 TRP A  49      16.089  27.468  21.825  1.00  0.00           N  
ATOM    784  CE2 TRP A  49      14.771  27.846  21.777  1.00  0.00           C  
ATOM    785  CE3 TRP A  49      13.073  28.254  20.109  1.00  0.00           C  
ATOM    786  CZ2 TRP A  49      13.889  28.146  22.803  1.00  0.00           C  
ATOM    787  CZ3 TRP A  49      12.189  28.556  21.139  1.00  0.00           C  
ATOM    788  CH2 TRP A  49      12.588  28.504  22.451  1.00  0.00           C  
ATOM    789  H   TRP A  49      15.603  26.851  15.647  1.00  0.00           H  
ATOM    790  HA  TRP A  49      16.163  25.352  18.058  1.00  0.00           H  
ATOM    791 1HB  TRP A  49      16.620  27.780  17.849  1.00  0.00           H  
ATOM    792 2HB  TRP A  49      14.896  28.099  17.724  1.00  0.00           H  
ATOM    793  HD1 TRP A  49      17.557  26.977  20.280  1.00  0.00           H  
ATOM    794  HE1 TRP A  49      16.634  27.350  22.667  1.00  0.00           H  
ATOM    795  HE3 TRP A  49      12.752  28.299  19.069  1.00  0.00           H  
ATOM    796  HZ2 TRP A  49      14.187  28.110  23.851  1.00  0.00           H  
ATOM    797  HZ3 TRP A  49      11.168  28.836  20.877  1.00  0.00           H  
ATOM    798  HH2 TRP A  49      11.869  28.748  23.233  1.00  0.00           H  
ATOM    799  N   ARG A  50      12.992  25.941  17.329  1.00  0.00           N  
ATOM    800  CA  ARG A  50      11.613  25.549  17.738  1.00  0.00           C  
ATOM    801  C   ARG A  50      11.450  24.057  17.541  1.00  0.00           C  
ATOM    802  O   ARG A  50      10.879  23.376  18.396  1.00  0.00           O  
ATOM    803  CB  ARG A  50      10.552  26.281  16.930  1.00  0.00           C  
ATOM    804  CG  ARG A  50       9.117  25.969  17.326  1.00  0.00           C  
ATOM    805  CD  ARG A  50       8.802  26.472  18.688  1.00  0.00           C  
ATOM    806  NE  ARG A  50       8.695  27.921  18.720  1.00  0.00           N  
ATOM    807  CZ  ARG A  50       8.625  28.659  19.846  1.00  0.00           C  
ATOM    808  NH1 ARG A  50       8.652  28.069  21.020  1.00  0.00           N  
ATOM    809  NH2 ARG A  50       8.530  29.975  19.769  1.00  0.00           N  
ATOM    810  H   ARG A  50      13.116  26.524  16.514  1.00  0.00           H  
ATOM    811  HA  ARG A  50      11.476  25.810  18.788  1.00  0.00           H  
ATOM    812 1HB  ARG A  50      10.695  27.356  17.031  1.00  0.00           H  
ATOM    813 2HB  ARG A  50      10.663  26.034  15.874  1.00  0.00           H  
ATOM    814 1HG  ARG A  50       8.434  26.441  16.620  1.00  0.00           H  
ATOM    815 2HG  ARG A  50       8.963  24.890  17.315  1.00  0.00           H  
ATOM    816 1HD  ARG A  50       7.853  26.052  19.020  1.00  0.00           H  
ATOM    817 2HD  ARG A  50       9.591  26.173  19.377  1.00  0.00           H  
ATOM    818  HE  ARG A  50       8.672  28.411  17.835  1.00  0.00           H  
ATOM    819 1HH1 ARG A  50       8.726  27.063  21.079  1.00  0.00           H  
ATOM    820 2HH1 ARG A  50       8.600  28.622  21.864  1.00  0.00           H  
ATOM    821 1HH2 ARG A  50       8.509  30.428  18.865  1.00  0.00           H  
ATOM    822 2HH2 ARG A  50       8.477  30.527  20.612  1.00  0.00           H  
ATOM    823  N   PHE A  51      12.021  23.496  16.469  1.00  0.00           N  
ATOM    824  CA  PHE A  51      11.692  22.106  16.155  1.00  0.00           C  
ATOM    825  C   PHE A  51      11.968  21.144  17.307  1.00  0.00           C  
ATOM    826  O   PHE A  51      11.079  20.394  17.706  1.00  0.00           O  
ATOM    827  CB  PHE A  51      12.479  21.651  14.924  1.00  0.00           C  
ATOM    828  CG  PHE A  51      12.513  20.160  14.744  1.00  0.00           C  
ATOM    829  CD1 PHE A  51      11.384  19.472  14.327  1.00  0.00           C  
ATOM    830  CD2 PHE A  51      13.674  19.443  14.991  1.00  0.00           C  
ATOM    831  CE1 PHE A  51      11.414  18.100  14.160  1.00  0.00           C  
ATOM    832  CE2 PHE A  51      13.707  18.072  14.825  1.00  0.00           C  
ATOM    833  CZ  PHE A  51      12.575  17.400  14.409  1.00  0.00           C  
ATOM    834  H   PHE A  51      12.666  23.996  15.874  1.00  0.00           H  
ATOM    835  HA  PHE A  51      10.626  22.043  15.936  1.00  0.00           H  
ATOM    836 1HB  PHE A  51      12.042  22.092  14.030  1.00  0.00           H  
ATOM    837 2HB  PHE A  51      13.506  22.008  14.997  1.00  0.00           H  
ATOM    838  HD1 PHE A  51      10.466  20.025  14.129  1.00  0.00           H  
ATOM    839  HD2 PHE A  51      14.568  19.973  15.320  1.00  0.00           H  
ATOM    840  HE1 PHE A  51      10.519  17.571  13.832  1.00  0.00           H  
ATOM    841  HE2 PHE A  51      14.626  17.520  15.022  1.00  0.00           H  
ATOM    842  HZ  PHE A  51      12.600  16.319  14.279  1.00  0.00           H  
ATOM    843  N   PRO A  52      13.187  21.049  17.869  1.00  0.00           N  
ATOM    844  CA  PRO A  52      13.363  20.091  18.969  1.00  0.00           C  
ATOM    845  C   PRO A  52      12.318  20.256  20.062  1.00  0.00           C  
ATOM    846  O   PRO A  52      11.892  19.284  20.673  1.00  0.00           O  
ATOM    847  CB  PRO A  52      14.766  20.423  19.489  1.00  0.00           C  
ATOM    848  CG  PRO A  52      15.492  20.924  18.287  1.00  0.00           C  
ATOM    849  CD  PRO A  52      14.473  21.755  17.554  1.00  0.00           C  
ATOM    850  HA  PRO A  52      13.323  19.068  18.567  1.00  0.00           H  
ATOM    851 1HB  PRO A  52      14.701  21.172  20.292  1.00  0.00           H  
ATOM    852 2HB  PRO A  52      15.228  19.525  19.924  1.00  0.00           H  
ATOM    853 1HG  PRO A  52      16.374  21.506  18.592  1.00  0.00           H  
ATOM    854 2HG  PRO A  52      15.861  20.079  17.687  1.00  0.00           H  
ATOM    855 1HD  PRO A  52      14.482  22.781  17.950  1.00  0.00           H  
ATOM    856 2HD  PRO A  52      14.703  21.752  16.478  1.00  0.00           H  
ATOM    857  N   ASN A  53      11.941  21.494  20.310  1.00  0.00           N  
ATOM    858  CA  ASN A  53      10.990  21.832  21.400  1.00  0.00           C  
ATOM    859  C   ASN A  53       9.573  21.360  21.057  1.00  0.00           C  
ATOM    860  O   ASN A  53       8.737  21.255  21.957  1.00  0.00           O  
ATOM    861  CB  ASN A  53      10.997  23.324  21.683  1.00  0.00           C  
ATOM    862  CG  ASN A  53      12.205  23.758  22.465  1.00  0.00           C  
ATOM    863  OD1 ASN A  53      12.320  23.475  23.663  1.00  0.00           O  
ATOM    864  ND2 ASN A  53      13.109  24.442  21.810  1.00  0.00           N  
ATOM    865  H   ASN A  53      12.315  22.236  19.736  1.00  0.00           H  
ATOM    866  HA  ASN A  53      11.302  21.309  22.306  1.00  0.00           H  
ATOM    867 1HB  ASN A  53      10.970  23.873  20.741  1.00  0.00           H  
ATOM    868 2HB  ASN A  53      10.101  23.591  22.243  1.00  0.00           H  
ATOM    869 1HD2 ASN A  53      13.934  24.757  22.279  1.00  0.00           H  
ATOM    870 2HD2 ASN A  53      12.975  24.648  20.841  1.00  0.00           H  
ATOM    871  N   GLU A  54       9.277  21.070  19.792  1.00  0.00           N  
ATOM    872  CA  GLU A  54       7.972  20.544  19.339  1.00  0.00           C  
ATOM    873  C   GLU A  54       7.992  18.998  19.208  1.00  0.00           C  
ATOM    874  O   GLU A  54       7.051  18.454  18.594  1.00  0.00           O  
ATOM    875  CB  GLU A  54       7.587  21.173  17.998  1.00  0.00           C  
ATOM    876  CG  GLU A  54       7.325  22.671  18.059  1.00  0.00           C  
ATOM    877  CD  GLU A  54       6.010  23.010  18.706  1.00  0.00           C  
ATOM    878  OE1 GLU A  54       4.993  22.665  18.155  1.00  0.00           O  
ATOM    879  OE2 GLU A  54       6.024  23.613  19.753  1.00  0.00           O  
ATOM    880  H   GLU A  54      10.006  21.229  19.112  1.00  0.00           H  
ATOM    881  HA  GLU A  54       7.217  20.806  20.080  1.00  0.00           H  
ATOM    882 1HB  GLU A  54       8.383  21.002  17.273  1.00  0.00           H  
ATOM    883 2HB  GLU A  54       6.687  20.692  17.615  1.00  0.00           H  
ATOM    884 1HG  GLU A  54       8.127  23.147  18.623  1.00  0.00           H  
ATOM    885 2HG  GLU A  54       7.341  23.074  17.047  1.00  0.00           H  
ATOM    886  N   LEU A  55       9.026  18.293  19.686  1.00  0.00           N  
ATOM    887  CA  LEU A  55       9.045  16.827  19.565  1.00  0.00           C  
ATOM    888  C   LEU A  55       8.428  16.206  20.803  1.00  0.00           C  
ATOM    889  O   LEU A  55       8.635  16.671  21.924  1.00  0.00           O  
ATOM    890  CB  LEU A  55      10.478  16.310  19.383  1.00  0.00           C  
ATOM    891  CG  LEU A  55      11.141  16.647  18.042  1.00  0.00           C  
ATOM    892  CD1 LEU A  55      12.587  16.169  18.055  1.00  0.00           C  
ATOM    893  CD2 LEU A  55      10.360  15.994  16.911  1.00  0.00           C  
ATOM    894  H   LEU A  55       9.802  18.761  20.133  1.00  0.00           H  
ATOM    895  HA  LEU A  55       8.464  16.545  18.688  1.00  0.00           H  
ATOM    896 1HB  LEU A  55      11.100  16.727  20.174  1.00  0.00           H  
ATOM    897 2HB  LEU A  55      10.472  15.226  19.487  1.00  0.00           H  
ATOM    898  HG  LEU A  55      11.149  17.728  17.900  1.00  0.00           H  
ATOM    899 1HD1 LEU A  55      13.058  16.409  17.102  1.00  0.00           H  
ATOM    900 2HD1 LEU A  55      13.127  16.667  18.861  1.00  0.00           H  
ATOM    901 3HD1 LEU A  55      12.612  15.092  18.212  1.00  0.00           H  
ATOM    902 1HD2 LEU A  55      10.831  16.234  15.957  1.00  0.00           H  
ATOM    903 2HD2 LEU A  55      10.353  14.913  17.051  1.00  0.00           H  
ATOM    904 3HD2 LEU A  55       9.336  16.366  16.914  1.00  0.00           H  
ATOM    905  N   PRO A  56       7.665  15.118  20.612  1.00  0.00           N  
ATOM    906  CA  PRO A  56       6.986  14.498  21.747  1.00  0.00           C  
ATOM    907  C   PRO A  56       7.930  13.614  22.556  1.00  0.00           C  
ATOM    908  O   PRO A  56       7.895  12.376  22.407  1.00  0.00           O  
ATOM    909  CB  PRO A  56       5.881  13.674  21.075  1.00  0.00           C  
ATOM    910  CG  PRO A  56       6.467  13.276  19.764  1.00  0.00           C  
ATOM    911  CD  PRO A  56       7.257  14.481  19.326  1.00  0.00           C  
ATOM    912  HA  PRO A  56       6.559  15.284  22.387  1.00  0.00           H  
ATOM    913 1HB  PRO A  56       5.619  12.812  21.706  1.00  0.00           H  
ATOM    914 2HB  PRO A  56       4.971  14.282  20.969  1.00  0.00           H  
ATOM    915 1HG  PRO A  56       7.094  12.381  19.884  1.00  0.00           H  
ATOM    916 2HG  PRO A  56       5.669  13.013  19.055  1.00  0.00           H  
ATOM    917 1HD  PRO A  56       8.134  14.155  18.749  1.00  0.00           H  
ATOM    918 2HD  PRO A  56       6.616  15.140  18.720  1.00  0.00           H  
ATOM    919  N   ILE A  57       8.818  14.250  23.302  1.00  0.00           N  
ATOM    920  CA  ILE A  57       9.924  13.524  23.984  1.00  0.00           C  
ATOM    921  C   ILE A  57       9.723  13.679  25.483  1.00  0.00           C  
ATOM    922  O   ILE A  57       9.548  14.812  25.965  1.00  0.00           O  
ATOM    923  CB  ILE A  57      11.310  14.060  23.581  1.00  0.00           C  
ATOM    924  CG1 ILE A  57      11.489  13.993  22.062  1.00  0.00           C  
ATOM    925  CG2 ILE A  57      12.408  13.276  24.284  1.00  0.00           C  
ATOM    926  CD1 ILE A  57      12.713  14.723  21.558  1.00  0.00           C  
ATOM    927  H   ILE A  57       8.744  15.251  23.413  1.00  0.00           H  
ATOM    928  HA  ILE A  57       9.877  12.475  23.696  1.00  0.00           H  
ATOM    929  HB  ILE A  57      11.390  15.110  23.862  1.00  0.00           H  
ATOM    930 1HG1 ILE A  57      11.559  12.952  21.750  1.00  0.00           H  
ATOM    931 2HG1 ILE A  57      10.613  14.421  21.574  1.00  0.00           H  
ATOM    932 1HG2 ILE A  57      13.381  13.667  23.989  1.00  0.00           H  
ATOM    933 2HG2 ILE A  57      12.290  13.373  25.363  1.00  0.00           H  
ATOM    934 3HG2 ILE A  57      12.339  12.224  24.006  1.00  0.00           H  
ATOM    935 1HD1 ILE A  57      12.770  14.631  20.474  1.00  0.00           H  
ATOM    936 2HD1 ILE A  57      12.645  15.777  21.830  1.00  0.00           H  
ATOM    937 3HD1 ILE A  57      13.605  14.289  22.007  1.00  0.00           H  
ATOM    938  N   ALA A  58       9.780  12.539  26.176  1.00  0.00           N  
ATOM    939  CA  ALA A  58       9.735  12.497  27.651  1.00  0.00           C  
ATOM    940  C   ALA A  58       8.428  13.131  28.134  1.00  0.00           C  
ATOM    941  O   ALA A  58       8.412  13.721  29.224  1.00  0.00           O  
ATOM    942  CB  ALA A  58      10.950  13.178  28.235  1.00  0.00           C  
ATOM    943  H   ALA A  58       9.859  11.673  25.660  1.00  0.00           H  
ATOM    944  HA  ALA A  58       9.761  11.452  27.961  1.00  0.00           H  
ATOM    945 1HB  ALA A  58      10.901  13.138  29.323  1.00  0.00           H  
ATOM    946 2HB  ALA A  58      11.851  12.668  27.893  1.00  0.00           H  
ATOM    947 3HB  ALA A  58      10.975  14.217  27.911  1.00  0.00           H  
ATOM    948  N   GLY A  59       7.360  13.040  27.322  1.00  0.00           N  
ATOM    949  CA  GLY A  59       6.019  13.520  27.662  1.00  0.00           C  
ATOM    950  C   GLY A  59       5.789  15.003  27.472  1.00  0.00           C  
ATOM    951  O   GLY A  59       4.707  15.494  27.800  1.00  0.00           O  
ATOM    952  H   GLY A  59       7.515  12.609  26.421  1.00  0.00           H  
ATOM    953 1HA  GLY A  59       5.280  12.996  27.056  1.00  0.00           H  
ATOM    954 2HA  GLY A  59       5.803  13.288  28.704  1.00  0.00           H  
ATOM    955  N   GLU A  60       6.771  15.727  26.935  1.00  0.00           N  
ATOM    956  CA  GLU A  60       6.653  17.191  26.772  1.00  0.00           C  
ATOM    957  C   GLU A  60       7.053  17.594  25.351  1.00  0.00           C  
ATOM    958  O   GLU A  60       7.879  16.951  24.715  1.00  0.00           O  
ATOM    959  CB  GLU A  60       7.529  17.926  27.790  1.00  0.00           C  
ATOM    960  CG  GLU A  60       7.106  17.732  29.239  1.00  0.00           C  
ATOM    961  CD  GLU A  60       7.957  18.510  30.204  1.00  0.00           C  
ATOM    962  OE1 GLU A  60       8.867  19.170  29.767  1.00  0.00           O  
ATOM    963  OE2 GLU A  60       7.695  18.443  31.383  1.00  0.00           O  
ATOM    964  H   GLU A  60       7.615  15.264  26.633  1.00  0.00           H  
ATOM    965  HA  GLU A  60       5.614  17.475  26.941  1.00  0.00           H  
ATOM    966 1HB  GLU A  60       8.561  17.587  27.694  1.00  0.00           H  
ATOM    967 2HB  GLU A  60       7.514  18.995  27.576  1.00  0.00           H  
ATOM    968 1HG  GLU A  60       6.069  18.048  29.350  1.00  0.00           H  
ATOM    969 2HG  GLU A  60       7.162  16.673  29.484  1.00  0.00           H  
ATOM    970  N   PRO A  61       6.450  18.661  24.802  1.00  0.00           N  
ATOM    971  CA  PRO A  61       5.325  19.399  25.378  1.00  0.00           C  
ATOM    972  C   PRO A  61       4.034  18.588  25.300  1.00  0.00           C  
ATOM    973  O   PRO A  61       3.862  17.783  24.382  1.00  0.00           O  
ATOM    974  CB  PRO A  61       5.254  20.657  24.507  1.00  0.00           C  
ATOM    975  CG  PRO A  61       5.716  20.200  23.166  1.00  0.00           C  
ATOM    976  CD  PRO A  61       6.794  19.192  23.464  1.00  0.00           C  
ATOM    977  HA  PRO A  61       5.558  19.656  26.422  1.00  0.00           H  
ATOM    978 1HB  PRO A  61       4.226  21.049  24.494  1.00  0.00           H  
ATOM    979 2HB  PRO A  61       5.893  21.446  24.932  1.00  0.00           H  
ATOM    980 1HG  PRO A  61       4.876  19.767  22.602  1.00  0.00           H  
ATOM    981 2HG  PRO A  61       6.085  21.054  22.579  1.00  0.00           H  
ATOM    982 1HD  PRO A  61       6.773  18.396  22.705  1.00  0.00           H  
ATOM    983 2HD  PRO A  61       7.773  19.694  23.474  1.00  0.00           H  
ATOM    984  N   ALA A  62       3.136  18.743  26.274  1.00  0.00           N  
ATOM    985  CA  ALA A  62       1.946  17.877  26.368  1.00  0.00           C  
ATOM    986  C   ALA A  62       1.108  17.968  25.088  1.00  0.00           C  
ATOM    987  O   ALA A  62       0.544  16.904  24.674  1.00  0.00           O  
ATOM    988  CB  ALA A  62       1.137  18.269  27.600  1.00  0.00           C  
ATOM    989  H   ALA A  62       3.273  19.468  26.963  1.00  0.00           H  
ATOM    990  HA  ALA A  62       2.284  16.847  26.481  1.00  0.00           H  
ATOM    991 1HB  ALA A  62       0.257  17.631  27.675  1.00  0.00           H  
ATOM    992 2HB  ALA A  62       1.752  18.145  28.492  1.00  0.00           H  
ATOM    993 3HB  ALA A  62       0.827  19.308  27.516  1.00  0.00           H  
ATOM    994  N   ASN A  63       1.009  19.119  24.424  1.00  0.00           N  
ATOM    995  CA  ASN A  63       0.098  19.280  23.259  1.00  0.00           C  
ATOM    996  C   ASN A  63       0.551  18.346  22.130  1.00  0.00           C  
ATOM    997  O   ASN A  63      -0.311  17.625  21.595  1.00  0.00           O  
ATOM    998  CB  ASN A  63       0.055  20.721  22.783  1.00  0.00           C  
ATOM    999  CG  ASN A  63      -0.699  21.618  23.725  1.00  0.00           C  
ATOM   1000  OD1 ASN A  63      -1.473  21.146  24.566  1.00  0.00           O  
ATOM   1001  ND2 ASN A  63      -0.488  22.904  23.600  1.00  0.00           N  
ATOM   1002  H   ASN A  63       1.570  19.904  24.721  1.00  0.00           H  
ATOM   1003  HA  ASN A  63      -0.909  18.993  23.565  1.00  0.00           H  
ATOM   1004 1HB  ASN A  63       1.073  21.099  22.676  1.00  0.00           H  
ATOM   1005 2HB  ASN A  63      -0.416  20.766  21.801  1.00  0.00           H  
ATOM   1006 1HD2 ASN A  63      -0.963  23.549  24.200  1.00  0.00           H  
ATOM   1007 2HD2 ASN A  63       0.146  23.241  22.906  1.00  0.00           H  
ATOM   1008  N   ILE A  64       1.827  18.385  21.736  1.00  0.00           N  
ATOM   1009  CA  ILE A  64       2.256  17.593  20.535  1.00  0.00           C  
ATOM   1010  C   ILE A  64       2.190  16.120  20.907  1.00  0.00           C  
ATOM   1011  O   ILE A  64       2.023  15.279  20.026  1.00  0.00           O  
ATOM   1012  CB  ILE A  64       3.679  17.950  20.071  1.00  0.00           C  
ATOM   1013  CG1 ILE A  64       3.921  17.440  18.649  1.00  0.00           C  
ATOM   1014  CG2 ILE A  64       4.711  17.375  21.029  1.00  0.00           C  
ATOM   1015  CD1 ILE A  64       3.011  18.061  17.614  1.00  0.00           C  
ATOM   1016  H   ILE A  64       2.512  18.938  22.231  1.00  0.00           H  
ATOM   1017  HA  ILE A  64       1.575  17.815  19.714  1.00  0.00           H  
ATOM   1018  HB  ILE A  64       3.791  19.034  20.040  1.00  0.00           H  
ATOM   1019 1HG1 ILE A  64       4.953  17.640  18.361  1.00  0.00           H  
ATOM   1020 2HG1 ILE A  64       3.779  16.359  18.621  1.00  0.00           H  
ATOM   1021 1HG2 ILE A  64       5.712  17.637  20.686  1.00  0.00           H  
ATOM   1022 2HG2 ILE A  64       4.551  17.785  22.026  1.00  0.00           H  
ATOM   1023 3HG2 ILE A  64       4.611  16.290  21.063  1.00  0.00           H  
ATOM   1024 1HD1 ILE A  64       3.243  17.649  16.631  1.00  0.00           H  
ATOM   1025 2HD1 ILE A  64       1.973  17.843  17.864  1.00  0.00           H  
ATOM   1026 3HD1 ILE A  64       3.162  19.140  17.598  1.00  0.00           H  
ATOM   1027  N   VAL A  65       2.448  15.788  22.165  1.00  0.00           N  
ATOM   1028  CA  VAL A  65       2.382  14.366  22.603  1.00  0.00           C  
ATOM   1029  C   VAL A  65       0.951  13.858  22.403  1.00  0.00           C  
ATOM   1030  O   VAL A  65       0.779  12.754  21.829  1.00  0.00           O  
ATOM   1031  CB  VAL A  65       2.783  14.216  24.082  1.00  0.00           C  
ATOM   1032  CG1 VAL A  65       2.481  12.810  24.577  1.00  0.00           C  
ATOM   1033  CG2 VAL A  65       4.259  14.543  24.254  1.00  0.00           C  
ATOM   1034  H   VAL A  65       2.692  16.499  22.839  1.00  0.00           H  
ATOM   1035  HA  VAL A  65       3.081  13.785  22.000  1.00  0.00           H  
ATOM   1036  HB  VAL A  65       2.186  14.903  24.682  1.00  0.00           H  
ATOM   1037 1HG1 VAL A  65       2.770  12.722  25.624  1.00  0.00           H  
ATOM   1038 2HG1 VAL A  65       1.414  12.611  24.478  1.00  0.00           H  
ATOM   1039 3HG1 VAL A  65       3.042  12.087  23.984  1.00  0.00           H  
ATOM   1040 1HG2 VAL A  65       4.536  14.436  25.303  1.00  0.00           H  
ATOM   1041 2HG2 VAL A  65       4.856  13.859  23.650  1.00  0.00           H  
ATOM   1042 3HG2 VAL A  65       4.445  15.568  23.933  1.00  0.00           H  
ATOM   1043  N   ALA A  66      -0.048  14.624  22.812  1.00  0.00           N  
ATOM   1044  CA  ALA A  66      -1.457  14.215  22.599  1.00  0.00           C  
ATOM   1045  C   ALA A  66      -1.770  14.118  21.097  1.00  0.00           C  
ATOM   1046  O   ALA A  66      -2.406  13.186  20.675  1.00  0.00           O  
ATOM   1047  CB  ALA A  66      -2.386  15.150  23.340  1.00  0.00           C  
ATOM   1048  H   ALA A  66       0.145  15.500  23.277  1.00  0.00           H  
ATOM   1049  HA  ALA A  66      -1.594  13.228  23.042  1.00  0.00           H  
ATOM   1050 1HB  ALA A  66      -3.418  14.842  23.179  1.00  0.00           H  
ATOM   1051 2HB  ALA A  66      -2.161  15.118  24.407  1.00  0.00           H  
ATOM   1052 3HB  ALA A  66      -2.249  16.166  22.972  1.00  0.00           H  
ATOM   1053  N   LEU A  67      -1.307  15.080  20.303  1.00  0.00           N  
ATOM   1054  CA  LEU A  67      -1.625  15.149  18.867  1.00  0.00           C  
ATOM   1055  C   LEU A  67      -0.985  13.983  18.131  1.00  0.00           C  
ATOM   1056  O   LEU A  67      -1.602  13.446  17.230  1.00  0.00           O  
ATOM   1057  CB  LEU A  67      -1.136  16.472  18.264  1.00  0.00           C  
ATOM   1058  CG  LEU A  67      -1.888  17.729  18.721  1.00  0.00           C  
ATOM   1059  CD1 LEU A  67      -1.131  18.968  18.264  1.00  0.00           C  
ATOM   1060  CD2 LEU A  67      -3.300  17.710  18.155  1.00  0.00           C  
ATOM   1061  H   LEU A  67      -0.713  15.788  20.710  1.00  0.00           H  
ATOM   1062  HA  LEU A  67      -2.707  15.094  18.749  1.00  0.00           H  
ATOM   1063 1HB  LEU A  67      -0.086  16.603  18.520  1.00  0.00           H  
ATOM   1064 2HB  LEU A  67      -1.220  16.412  17.179  1.00  0.00           H  
ATOM   1065  HG  LEU A  67      -1.934  17.749  19.810  1.00  0.00           H  
ATOM   1066 1HD1 LEU A  67      -1.664  19.861  18.589  1.00  0.00           H  
ATOM   1067 2HD1 LEU A  67      -0.131  18.965  18.700  1.00  0.00           H  
ATOM   1068 3HD1 LEU A  67      -1.054  18.967  17.177  1.00  0.00           H  
ATOM   1069 1HD2 LEU A  67      -3.834  18.603  18.480  1.00  0.00           H  
ATOM   1070 2HD2 LEU A  67      -3.254  17.691  17.065  1.00  0.00           H  
ATOM   1071 3HD2 LEU A  67      -3.824  16.824  18.512  1.00  0.00           H  
ATOM   1072  N   VAL A  68       0.240  13.636  18.478  1.00  0.00           N  
ATOM   1073  CA  VAL A  68       0.972  12.526  17.836  1.00  0.00           C  
ATOM   1074  C   VAL A  68       0.425  11.176  18.311  1.00  0.00           C  
ATOM   1075  O   VAL A  68       0.115  10.308  17.460  1.00  0.00           O  
ATOM   1076  CB  VAL A  68       2.476  12.610  18.157  1.00  0.00           C  
ATOM   1077  CG1 VAL A  68       3.188  11.342  17.711  1.00  0.00           C  
ATOM   1078  CG2 VAL A  68       3.082  13.833  17.486  1.00  0.00           C  
ATOM   1079  H   VAL A  68       0.688  14.158  19.217  1.00  0.00           H  
ATOM   1080  HA  VAL A  68       0.843  12.605  16.756  1.00  0.00           H  
ATOM   1081  HB  VAL A  68       2.604  12.687  19.237  1.00  0.00           H  
ATOM   1082 1HG1 VAL A  68       4.250  11.418  17.946  1.00  0.00           H  
ATOM   1083 2HG1 VAL A  68       2.763  10.483  18.231  1.00  0.00           H  
ATOM   1084 3HG1 VAL A  68       3.064  11.214  16.636  1.00  0.00           H  
ATOM   1085 1HG2 VAL A  68       4.145  13.887  17.718  1.00  0.00           H  
ATOM   1086 2HG2 VAL A  68       2.949  13.759  16.406  1.00  0.00           H  
ATOM   1087 3HG2 VAL A  68       2.585  14.732  17.851  1.00  0.00           H  
ATOM   1088  N   GLU A  69       0.237  11.020  19.615  1.00  0.00           N  
ATOM   1089  CA  GLU A  69      -0.348   9.760  20.140  1.00  0.00           C  
ATOM   1090  C   GLU A  69      -1.722   9.556  19.505  1.00  0.00           C  
ATOM   1091  O   GLU A  69      -2.070   8.407  19.164  1.00  0.00           O  
ATOM   1092  CB  GLU A  69      -0.472   9.794  21.665  1.00  0.00           C  
ATOM   1093  CG  GLU A  69      -0.989   8.503  22.282  1.00  0.00           C  
ATOM   1094  CD  GLU A  69      -1.010   8.541  23.785  1.00  0.00           C  
ATOM   1095  OE1 GLU A  69      -0.659   9.555  24.340  1.00  0.00           O  
ATOM   1096  OE2 GLU A  69      -1.379   7.555  24.379  1.00  0.00           O  
ATOM   1097  H   GLU A  69       0.488  11.753  20.263  1.00  0.00           H  
ATOM   1098  HA  GLU A  69       0.310   8.934  19.870  1.00  0.00           H  
ATOM   1099 1HB  GLU A  69       0.503  10.009  22.104  1.00  0.00           H  
ATOM   1100 2HB  GLU A  69      -1.147  10.599  21.957  1.00  0.00           H  
ATOM   1101 1HG  GLU A  69      -2.000   8.318  21.920  1.00  0.00           H  
ATOM   1102 2HG  GLU A  69      -0.358   7.678  21.954  1.00  0.00           H  
ATOM   1103  N   GLU A  70      -2.481  10.623  19.349  1.00  0.00           N  
ATOM   1104  CA  GLU A  70      -3.818  10.553  18.707  1.00  0.00           C  
ATOM   1105  C   GLU A  70      -3.650   9.927  17.326  1.00  0.00           C  
ATOM   1106  O   GLU A  70      -4.403   9.013  16.992  1.00  0.00           O  
ATOM   1107  CB  GLU A  70      -4.458  11.938  18.587  1.00  0.00           C  
ATOM   1108  CG  GLU A  70      -5.782  11.956  17.838  1.00  0.00           C  
ATOM   1109  CD  GLU A  70      -6.379  13.332  17.737  1.00  0.00           C  
ATOM   1110  OE1 GLU A  70      -5.850  14.234  18.341  1.00  0.00           O  
ATOM   1111  OE2 GLU A  70      -7.366  13.481  17.055  1.00  0.00           O  
ATOM   1112  H   GLU A  70      -2.139  11.515  19.679  1.00  0.00           H  
ATOM   1113  HA  GLU A  70      -4.467   9.933  19.326  1.00  0.00           H  
ATOM   1114 1HB  GLU A  70      -4.631  12.347  19.583  1.00  0.00           H  
ATOM   1115 2HB  GLU A  70      -3.773  12.612  18.072  1.00  0.00           H  
ATOM   1116 1HG  GLU A  70      -5.625  11.566  16.832  1.00  0.00           H  
ATOM   1117 2HG  GLU A  70      -6.484  11.297  18.347  1.00  0.00           H  
ATOM   1118  N   TYR A  71      -2.722  10.405  16.482  1.00  0.00           N  
ATOM   1119  CA  TYR A  71      -2.644   9.782  15.151  1.00  0.00           C  
ATOM   1120  C   TYR A  71      -2.042   8.390  15.207  1.00  0.00           C  
ATOM   1121  O   TYR A  71      -2.347   7.580  14.301  1.00  0.00           O  
ATOM   1122  CB  TYR A  71      -1.964  10.671  14.111  1.00  0.00           C  
ATOM   1123  CG  TYR A  71      -0.483  10.951  14.184  1.00  0.00           C  
ATOM   1124  CD1 TYR A  71       0.474   9.962  14.075  1.00  0.00           C  
ATOM   1125  CD2 TYR A  71      -0.042  12.271  14.196  1.00  0.00           C  
ATOM   1126  CE1 TYR A  71       1.825  10.290  14.034  1.00  0.00           C  
ATOM   1127  CE2 TYR A  71       1.282  12.607  14.181  1.00  0.00           C  
ATOM   1128  CZ  TYR A  71       2.240  11.611  14.087  1.00  0.00           C  
ATOM   1129  OH  TYR A  71       3.573  11.956  14.040  1.00  0.00           O  
ATOM   1130  H   TYR A  71      -2.086  11.157  16.711  1.00  0.00           H  
ATOM   1131  HA  TYR A  71      -3.656   9.681  14.757  1.00  0.00           H  
ATOM   1132 1HB  TYR A  71      -2.112  10.248  13.117  1.00  0.00           H  
ATOM   1133 2HB  TYR A  71      -2.427  11.658  14.118  1.00  0.00           H  
ATOM   1134  HD1 TYR A  71       0.172   8.916  14.019  1.00  0.00           H  
ATOM   1135  HD2 TYR A  71      -0.764  13.088  14.219  1.00  0.00           H  
ATOM   1136  HE1 TYR A  71       2.574   9.504  13.948  1.00  0.00           H  
ATOM   1137  HE2 TYR A  71       1.579  13.655  14.245  1.00  0.00           H  
ATOM   1138  HH  TYR A  71       4.109  11.195  14.275  1.00  0.00           H  
ATOM   1139  N   MET A  72      -1.199   8.080  16.163  1.00  0.00           N  
ATOM   1140  CA  MET A  72      -0.655   6.702  16.252  1.00  0.00           C  
ATOM   1141  C   MET A  72      -1.781   5.694  16.544  1.00  0.00           C  
ATOM   1142  O   MET A  72      -1.777   4.626  15.921  1.00  0.00           O  
ATOM   1143  CB  MET A  72       0.426   6.621  17.327  1.00  0.00           C  
ATOM   1144  CG  MET A  72       1.704   7.378  16.994  1.00  0.00           C  
ATOM   1145  SD  MET A  72       2.404   6.893  15.404  1.00  0.00           S  
ATOM   1146  CE  MET A  72       2.811   5.179  15.721  1.00  0.00           C  
ATOM   1147  H   MET A  72      -0.912   8.767  16.846  1.00  0.00           H  
ATOM   1148  HA  MET A  72      -0.210   6.444  15.291  1.00  0.00           H  
ATOM   1149 1HB  MET A  72       0.038   7.018  18.264  1.00  0.00           H  
ATOM   1150 2HB  MET A  72       0.691   5.577  17.499  1.00  0.00           H  
ATOM   1151 1HG  MET A  72       1.497   8.447  16.968  1.00  0.00           H  
ATOM   1152 2HG  MET A  72       2.449   7.193  17.768  1.00  0.00           H  
ATOM   1153 1HE  MET A  72       3.255   4.739  14.828  1.00  0.00           H  
ATOM   1154 2HE  MET A  72       3.521   5.120  16.547  1.00  0.00           H  
ATOM   1155 3HE  MET A  72       1.905   4.632  15.983  1.00  0.00           H  
ATOM   1156  N   ASP A  73      -2.763   6.065  17.354  1.00  0.00           N  
ATOM   1157  CA  ASP A  73      -3.954   5.203  17.554  1.00  0.00           C  
ATOM   1158  C   ASP A  73      -4.657   5.012  16.206  1.00  0.00           C  
ATOM   1159  O   ASP A  73      -4.999   3.856  15.832  1.00  0.00           O  
ATOM   1160  CB  ASP A  73      -4.922   5.813  18.570  1.00  0.00           C  
ATOM   1161  CG  ASP A  73      -6.101   4.901  18.887  1.00  0.00           C  
ATOM   1162  OD1 ASP A  73      -6.162   3.829  18.334  1.00  0.00           O  
ATOM   1163  OD2 ASP A  73      -6.928   5.287  19.677  1.00  0.00           O  
ATOM   1164  H   ASP A  73      -2.706   6.946  17.843  1.00  0.00           H  
ATOM   1165  HA  ASP A  73      -3.621   4.238  17.938  1.00  0.00           H  
ATOM   1166 1HB  ASP A  73      -4.390   6.028  19.497  1.00  0.00           H  
ATOM   1167 2HB  ASP A  73      -5.306   6.758  18.186  1.00  0.00           H  
ATOM   1168  N   TRP A  74      -4.904   6.086  15.468  1.00  0.00           N  
ATOM   1169  CA  TRP A  74      -5.591   6.014  14.165  1.00  0.00           C  
ATOM   1170  C   TRP A  74      -4.820   5.058  13.266  1.00  0.00           C  
ATOM   1171  O   TRP A  74      -5.472   4.204  12.599  1.00  0.00           O  
ATOM   1172  CB  TRP A  74      -5.686   7.391  13.506  1.00  0.00           C  
ATOM   1173  CG  TRP A  74      -6.350   7.368  12.162  1.00  0.00           C  
ATOM   1174  CD1 TRP A  74      -7.685   7.254  11.915  1.00  0.00           C  
ATOM   1175  CD2 TRP A  74      -5.709   7.462  10.867  1.00  0.00           C  
ATOM   1176  NE1 TRP A  74      -7.919   7.268  10.562  1.00  0.00           N  
ATOM   1177  CE2 TRP A  74      -6.721   7.397   9.906  1.00  0.00           C  
ATOM   1178  CE3 TRP A  74      -4.378   7.594  10.453  1.00  0.00           C  
ATOM   1179  CZ2 TRP A  74      -6.449   7.458   8.548  1.00  0.00           C  
ATOM   1180  CZ3 TRP A  74      -4.105   7.657   9.092  1.00  0.00           C  
ATOM   1181  CH2 TRP A  74      -5.114   7.591   8.165  1.00  0.00           C  
ATOM   1182  H   TRP A  74      -4.608   6.986  15.819  1.00  0.00           H  
ATOM   1183  HA  TRP A  74      -6.604   5.645  14.327  1.00  0.00           H  
ATOM   1184 1HB  TRP A  74      -6.246   8.067  14.153  1.00  0.00           H  
ATOM   1185 2HB  TRP A  74      -4.686   7.807  13.386  1.00  0.00           H  
ATOM   1186  HD1 TRP A  74      -8.455   7.164  12.680  1.00  0.00           H  
ATOM   1187  HE1 TRP A  74      -8.825   7.196  10.121  1.00  0.00           H  
ATOM   1188  HE3 TRP A  74      -3.573   7.650  11.185  1.00  0.00           H  
ATOM   1189  HZ2 TRP A  74      -7.236   7.407   7.796  1.00  0.00           H  
ATOM   1190  HZ3 TRP A  74      -3.066   7.759   8.778  1.00  0.00           H  
ATOM   1191  HH2 TRP A  74      -4.864   7.643   7.105  1.00  0.00           H  
ATOM   1192  N   LEU A  75      -3.496   5.178  13.232  1.00  0.00           N  
ATOM   1193  CA  LEU A  75      -2.706   4.330  12.317  1.00  0.00           C  
ATOM   1194  C   LEU A  75      -2.896   2.861  12.666  1.00  0.00           C  
ATOM   1195  O   LEU A  75      -2.901   2.057  11.748  1.00  0.00           O  
ATOM   1196  CB  LEU A  75      -1.216   4.689  12.391  1.00  0.00           C  
ATOM   1197  CG  LEU A  75      -0.823   6.031  11.759  1.00  0.00           C  
ATOM   1198  CD1 LEU A  75       0.635   6.334  12.075  1.00  0.00           C  
ATOM   1199  CD2 LEU A  75      -1.057   5.972  10.257  1.00  0.00           C  
ATOM   1200  H   LEU A  75      -3.017   5.842  13.824  1.00  0.00           H  
ATOM   1201  HA  LEU A  75      -3.053   4.503  11.299  1.00  0.00           H  
ATOM   1202 1HB  LEU A  75      -0.917   4.716  13.437  1.00  0.00           H  
ATOM   1203 2HB  LEU A  75      -0.645   3.907  11.891  1.00  0.00           H  
ATOM   1204  HG  LEU A  75      -1.430   6.827  12.190  1.00  0.00           H  
ATOM   1205 1HD1 LEU A  75       0.914   7.287  11.626  1.00  0.00           H  
ATOM   1206 2HD1 LEU A  75       0.769   6.389  13.155  1.00  0.00           H  
ATOM   1207 3HD1 LEU A  75       1.266   5.544  11.670  1.00  0.00           H  
ATOM   1208 1HD2 LEU A  75      -0.778   6.926   9.808  1.00  0.00           H  
ATOM   1209 2HD2 LEU A  75      -0.449   5.177   9.825  1.00  0.00           H  
ATOM   1210 3HD2 LEU A  75      -2.110   5.772  10.059  1.00  0.00           H  
ATOM   1211  N   HIS A  76      -2.983   2.560  13.953  1.00  0.00           N  
ATOM   1212  CA  HIS A  76      -3.140   1.164  14.400  1.00  0.00           C  
ATOM   1213  C   HIS A  76      -4.509   0.619  13.972  1.00  0.00           C  
ATOM   1214  O   HIS A  76      -4.618  -0.621  13.926  1.00  0.00           O  
ATOM   1215  CB  HIS A  76      -2.989   1.052  15.921  1.00  0.00           C  
ATOM   1216  CG  HIS A  76      -1.566   1.085  16.387  1.00  0.00           C  
ATOM   1217  ND1 HIS A  76      -0.842   2.255  16.482  1.00  0.00           N  
ATOM   1218  CD2 HIS A  76      -0.735   0.094  16.784  1.00  0.00           C  
ATOM   1219  CE1 HIS A  76       0.375   1.981  16.919  1.00  0.00           C  
ATOM   1220  NE2 HIS A  76       0.465   0.678  17.109  1.00  0.00           N  
ATOM   1221  H   HIS A  76      -2.943   3.295  14.645  1.00  0.00           H  
ATOM   1222  HA  HIS A  76      -2.369   0.546  13.942  1.00  0.00           H  
ATOM   1223 1HB  HIS A  76      -3.525   1.871  16.401  1.00  0.00           H  
ATOM   1224 2HB  HIS A  76      -3.439   0.120  16.263  1.00  0.00           H  
ATOM   1225  HD1 HIS A  76      -1.191   3.180  16.332  1.00  0.00           H  
ATOM   1226  HD2 HIS A  76      -0.859  -0.985  16.875  1.00  0.00           H  
ATOM   1227  HE1 HIS A  76       1.105   2.777  17.063  1.00  0.00           H  
ATOM   1228  N   GLN A  77      -5.523   1.461  13.842  1.00  0.00           N  
ATOM   1229  CA  GLN A  77      -6.872   1.058  13.396  1.00  0.00           C  
ATOM   1230  C   GLN A  77      -7.060   1.274  11.903  1.00  0.00           C  
ATOM   1231  O   GLN A  77      -7.892   0.591  11.305  1.00  0.00           O  
ATOM   1232  CB  GLN A  77      -7.948   1.833  14.163  1.00  0.00           C  
ATOM   1233  CG  GLN A  77      -7.964   1.561  15.658  1.00  0.00           C  
ATOM   1234  CD  GLN A  77      -9.082   2.299  16.368  1.00  0.00           C  
ATOM   1235  OE1 GLN A  77     -10.248   2.221  15.969  1.00  0.00           O  
ATOM   1236  NE2 GLN A  77      -8.735   3.020  17.428  1.00  0.00           N  
ATOM   1237  H   GLN A  77      -5.346   2.431  14.063  1.00  0.00           H  
ATOM   1238  HA  GLN A  77      -7.000  -0.005  13.598  1.00  0.00           H  
ATOM   1239 1HB  GLN A  77      -7.799   2.903  14.018  1.00  0.00           H  
ATOM   1240 2HB  GLN A  77      -8.931   1.581  13.765  1.00  0.00           H  
ATOM   1241 1HG  GLN A  77      -8.102   0.492  15.821  1.00  0.00           H  
ATOM   1242 2HG  GLN A  77      -7.015   1.884  16.086  1.00  0.00           H  
ATOM   1243 1HE2 GLN A  77      -9.430   3.529  17.937  1.00  0.00           H  
ATOM   1244 2HE2 GLN A  77      -7.778   3.055  17.717  1.00  0.00           H  
ATOM   1245  N   SER A  78      -6.311   2.195  11.289  1.00  0.00           N  
ATOM   1246  CA  SER A  78      -6.580   2.610   9.906  1.00  0.00           C  
ATOM   1247  C   SER A  78      -6.208   1.510   8.937  1.00  0.00           C  
ATOM   1248  O   SER A  78      -5.098   1.011   8.977  1.00  0.00           O  
ATOM   1249  CB  SER A  78      -5.777   3.838   9.556  1.00  0.00           C  
ATOM   1250  OG  SER A  78      -5.932   4.095   8.162  1.00  0.00           O  
ATOM   1251  H   SER A  78      -5.541   2.617  11.788  1.00  0.00           H  
ATOM   1252  HA  SER A  78      -7.646   2.818   9.808  1.00  0.00           H  
ATOM   1253 1HB  SER A  78      -6.126   4.682  10.149  1.00  0.00           H  
ATOM   1254 2HB  SER A  78      -4.729   3.672   9.807  1.00  0.00           H  
ATOM   1255  HG  SER A  78      -6.359   4.954   8.098  1.00  0.00           H  
ATOM   1256  N   PRO A  79      -7.090   1.156   7.987  1.00  0.00           N  
ATOM   1257  CA  PRO A  79      -6.757   0.170   6.975  1.00  0.00           C  
ATOM   1258  C   PRO A  79      -5.964   0.743   5.797  1.00  0.00           C  
ATOM   1259  O   PRO A  79      -5.583  -0.029   4.887  1.00  0.00           O  
ATOM   1260  CB  PRO A  79      -8.141  -0.314   6.531  1.00  0.00           C  
ATOM   1261  CG  PRO A  79      -9.002   0.899   6.628  1.00  0.00           C  
ATOM   1262  CD  PRO A  79      -8.509   1.610   7.859  1.00  0.00           C  
ATOM   1263  HA  PRO A  79      -6.177  -0.642   7.438  1.00  0.00           H  
ATOM   1264 1HB  PRO A  79      -8.088  -0.721   5.510  1.00  0.00           H  
ATOM   1265 2HB  PRO A  79      -8.482  -1.132   7.184  1.00  0.00           H  
ATOM   1266 1HG  PRO A  79      -8.902   1.508   5.717  1.00  0.00           H  
ATOM   1267 2HG  PRO A  79     -10.060   0.609   6.700  1.00  0.00           H  
ATOM   1268 1HD  PRO A  79      -8.573   2.697   7.706  1.00  0.00           H  
ATOM   1269 2HD  PRO A  79      -9.116   1.304   8.726  1.00  0.00           H  
ATOM   1270  N   VAL A  80      -5.640   2.045   5.833  1.00  0.00           N  
ATOM   1271  CA  VAL A  80      -4.978   2.700   4.669  1.00  0.00           C  
ATOM   1272  C   VAL A  80      -3.638   2.024   4.398  1.00  0.00           C  
ATOM   1273  O   VAL A  80      -2.835   1.827   5.326  1.00  0.00           O  
ATOM   1274  CB  VAL A  80      -4.749   4.200   4.931  1.00  0.00           C  
ATOM   1275  CG1 VAL A  80      -3.901   4.810   3.825  1.00  0.00           C  
ATOM   1276  CG2 VAL A  80      -6.086   4.917   5.043  1.00  0.00           C  
ATOM   1277  H   VAL A  80      -5.845   2.593   6.656  1.00  0.00           H  
ATOM   1278  HA  VAL A  80      -5.629   2.600   3.800  1.00  0.00           H  
ATOM   1279  HB  VAL A  80      -4.194   4.317   5.862  1.00  0.00           H  
ATOM   1280 1HG1 VAL A  80      -3.748   5.871   4.026  1.00  0.00           H  
ATOM   1281 2HG1 VAL A  80      -2.935   4.306   3.787  1.00  0.00           H  
ATOM   1282 3HG1 VAL A  80      -4.411   4.693   2.869  1.00  0.00           H  
ATOM   1283 1HG2 VAL A  80      -5.916   5.977   5.228  1.00  0.00           H  
ATOM   1284 2HG2 VAL A  80      -6.643   4.795   4.113  1.00  0.00           H  
ATOM   1285 3HG2 VAL A  80      -6.659   4.492   5.867  1.00  0.00           H  
ATOM   1286  N   PRO A  81      -3.329   1.639   3.151  1.00  0.00           N  
ATOM   1287  CA  PRO A  81      -2.055   0.980   2.887  1.00  0.00           C  
ATOM   1288  C   PRO A  81      -0.870   1.814   3.401  1.00  0.00           C  
ATOM   1289  O   PRO A  81      -0.844   3.015   3.179  1.00  0.00           O  
ATOM   1290  CB  PRO A  81      -2.047   0.864   1.359  1.00  0.00           C  
ATOM   1291  CG  PRO A  81      -3.489   0.773   0.991  1.00  0.00           C  
ATOM   1292  CD  PRO A  81      -4.177   1.719   1.939  1.00  0.00           C  
ATOM   1293  HA  PRO A  81      -2.057  -0.013   3.360  1.00  0.00           H  
ATOM   1294 1HB  PRO A  81      -1.549   1.739   0.918  1.00  0.00           H  
ATOM   1295 2HB  PRO A  81      -1.471  -0.022   1.052  1.00  0.00           H  
ATOM   1296 1HG  PRO A  81      -3.630   1.052  -0.063  1.00  0.00           H  
ATOM   1297 2HG  PRO A  81      -3.842  -0.263   1.095  1.00  0.00           H  
ATOM   1298 1HD  PRO A  81      -4.178   2.732   1.511  1.00  0.00           H  
ATOM   1299 2HD  PRO A  81      -5.206   1.373   2.120  1.00  0.00           H  
ATOM   1300  N   LYS A  82       0.095   1.133   3.999  1.00  0.00           N  
ATOM   1301  CA  LYS A  82       1.273   1.761   4.628  1.00  0.00           C  
ATOM   1302  C   LYS A  82       2.546   1.148   4.086  1.00  0.00           C  
ATOM   1303  O   LYS A  82       2.612  -0.077   3.814  1.00  0.00           O  
ATOM   1304  CB  LYS A  82       1.213   1.563   6.127  1.00  0.00           C  
ATOM   1305  CG  LYS A  82       0.071   2.296   6.802  1.00  0.00           C  
ATOM   1306  CD  LYS A  82      -0.065   1.970   8.272  1.00  0.00           C  
ATOM   1307  CE  LYS A  82      -1.476   2.141   8.818  1.00  0.00           C  
ATOM   1308  NZ  LYS A  82      -2.439   1.289   8.056  1.00  0.00           N  
ATOM   1309  H   LYS A  82       0.004   0.128   4.018  1.00  0.00           H  
ATOM   1310  HA  LYS A  82       1.269   2.824   4.386  1.00  0.00           H  
ATOM   1311 1HB  LYS A  82       1.111   0.500   6.349  1.00  0.00           H  
ATOM   1312 2HB  LYS A  82       2.146   1.903   6.576  1.00  0.00           H  
ATOM   1313 1HG  LYS A  82       0.224   3.373   6.709  1.00  0.00           H  
ATOM   1314 2HG  LYS A  82      -0.868   2.037   6.313  1.00  0.00           H  
ATOM   1315 1HD  LYS A  82       0.233   0.936   8.445  1.00  0.00           H  
ATOM   1316 2HD  LYS A  82       0.591   2.621   8.851  1.00  0.00           H  
ATOM   1317 1HE  LYS A  82      -1.496   1.861   9.870  1.00  0.00           H  
ATOM   1318 2HE  LYS A  82      -1.774   3.186   8.738  1.00  0.00           H  
ATOM   1319 1HZ  LYS A  82      -3.369   1.413   8.430  1.00  0.00           H  
ATOM   1320 2HZ  LYS A  82      -2.429   1.557   7.083  1.00  0.00           H  
ATOM   1321 3HZ  LYS A  82      -2.170   0.319   8.140  1.00  0.00           H  
ATOM   1322  N   LEU A  83       3.577   1.975   3.953  1.00  0.00           N  
ATOM   1323  CA  LEU A  83       4.925   1.537   3.542  1.00  0.00           C  
ATOM   1324  C   LEU A  83       5.927   2.205   4.474  1.00  0.00           C  
ATOM   1325  O   LEU A  83       6.023   3.424   4.461  1.00  0.00           O  
ATOM   1326  CB  LEU A  83       5.219   1.913   2.084  1.00  0.00           C  
ATOM   1327  CG  LEU A  83       6.617   1.545   1.571  1.00  0.00           C  
ATOM   1328  CD1 LEU A  83       6.793   0.033   1.613  1.00  0.00           C  
ATOM   1329  CD2 LEU A  83       6.796   2.076   0.157  1.00  0.00           C  
ATOM   1330  H   LEU A  83       3.415   2.953   4.146  1.00  0.00           H  
ATOM   1331  HA  LEU A  83       4.978   0.452   3.630  1.00  0.00           H  
ATOM   1332 1HB  LEU A  83       4.491   1.417   1.444  1.00  0.00           H  
ATOM   1333 2HB  LEU A  83       5.098   2.990   1.972  1.00  0.00           H  
ATOM   1334  HG  LEU A  83       7.372   1.986   2.223  1.00  0.00           H  
ATOM   1335 1HD1 LEU A  83       7.786  -0.229   1.249  1.00  0.00           H  
ATOM   1336 2HD1 LEU A  83       6.679  -0.318   2.639  1.00  0.00           H  
ATOM   1337 3HD1 LEU A  83       6.040  -0.438   0.983  1.00  0.00           H  
ATOM   1338 1HD2 LEU A  83       7.790   1.815  -0.207  1.00  0.00           H  
ATOM   1339 2HD2 LEU A  83       6.043   1.635  -0.496  1.00  0.00           H  
ATOM   1340 3HD2 LEU A  83       6.683   3.161   0.159  1.00  0.00           H  
ATOM   1341  N   LEU A  84       6.654   1.414   5.246  1.00  0.00           N  
ATOM   1342  CA  LEU A  84       7.600   1.905   6.270  1.00  0.00           C  
ATOM   1343  C   LEU A  84       8.991   1.572   5.789  1.00  0.00           C  
ATOM   1344  O   LEU A  84       9.243   0.396   5.504  1.00  0.00           O  
ATOM   1345  CB  LEU A  84       7.343   1.261   7.638  1.00  0.00           C  
ATOM   1346  CG  LEU A  84       8.444   1.464   8.686  1.00  0.00           C  
ATOM   1347  CD1 LEU A  84       8.540   2.942   9.043  1.00  0.00           C  
ATOM   1348  CD2 LEU A  84       8.136   0.624   9.917  1.00  0.00           C  
ATOM   1349  H   LEU A  84       6.543   0.419   5.116  1.00  0.00           H  
ATOM   1350  HA  LEU A  84       7.468   2.982   6.374  1.00  0.00           H  
ATOM   1351 1HB  LEU A  84       6.419   1.668   8.046  1.00  0.00           H  
ATOM   1352 2HB  LEU A  84       7.212   0.188   7.498  1.00  0.00           H  
ATOM   1353  HG  LEU A  84       9.404   1.159   8.269  1.00  0.00           H  
ATOM   1354 1HD1 LEU A  84       9.323   3.086   9.788  1.00  0.00           H  
ATOM   1355 2HD1 LEU A  84       8.781   3.517   8.149  1.00  0.00           H  
ATOM   1356 3HD1 LEU A  84       7.588   3.281   9.448  1.00  0.00           H  
ATOM   1357 1HD2 LEU A  84       8.919   0.768  10.661  1.00  0.00           H  
ATOM   1358 2HD2 LEU A  84       7.176   0.930  10.335  1.00  0.00           H  
ATOM   1359 3HD2 LEU A  84       8.090  -0.428   9.636  1.00  0.00           H  
ATOM   1360  N   PHE A  85       9.884   2.546   5.804  1.00  0.00           N  
ATOM   1361  CA  PHE A  85      11.321   2.317   5.593  1.00  0.00           C  
ATOM   1362  C   PHE A  85      12.049   2.509   6.909  1.00  0.00           C  
ATOM   1363  O   PHE A  85      11.740   3.449   7.664  1.00  0.00           O  
ATOM   1364  CB  PHE A  85      11.887   3.269   4.539  1.00  0.00           C  
ATOM   1365  CG  PHE A  85      11.289   3.087   3.173  1.00  0.00           C  
ATOM   1366  CD1 PHE A  85      10.162   3.800   2.793  1.00  0.00           C  
ATOM   1367  CD2 PHE A  85      11.850   2.201   2.266  1.00  0.00           C  
ATOM   1368  CE1 PHE A  85       9.610   3.633   1.537  1.00  0.00           C  
ATOM   1369  CE2 PHE A  85      11.302   2.033   1.009  1.00  0.00           C  
ATOM   1370  CZ  PHE A  85      10.180   2.750   0.645  1.00  0.00           C  
ATOM   1371  H   PHE A  85       9.555   3.486   5.970  1.00  0.00           H  
ATOM   1372  HA  PHE A  85      11.460   1.294   5.239  1.00  0.00           H  
ATOM   1373 1HB  PHE A  85      11.717   4.299   4.850  1.00  0.00           H  
ATOM   1374 2HB  PHE A  85      12.964   3.126   4.460  1.00  0.00           H  
ATOM   1375  HD1 PHE A  85       9.712   4.500   3.498  1.00  0.00           H  
ATOM   1376  HD2 PHE A  85      12.736   1.634   2.554  1.00  0.00           H  
ATOM   1377  HE1 PHE A  85       8.724   4.200   1.252  1.00  0.00           H  
ATOM   1378  HE2 PHE A  85      11.753   1.334   0.306  1.00  0.00           H  
ATOM   1379  HZ  PHE A  85       9.745   2.617  -0.345  1.00  0.00           H  
ATOM   1380  N   TRP A  86      13.042   1.667   7.158  1.00  0.00           N  
ATOM   1381  CA  TRP A  86      13.871   1.785   8.363  1.00  0.00           C  
ATOM   1382  C   TRP A  86      15.283   1.303   8.066  1.00  0.00           C  
ATOM   1383  O   TRP A  86      15.511   0.458   7.159  1.00  0.00           O  
ATOM   1384  CB  TRP A  86      13.279   0.973   9.516  1.00  0.00           C  
ATOM   1385  CG  TRP A  86      13.039  -0.466   9.174  1.00  0.00           C  
ATOM   1386  CD1 TRP A  86      11.947  -0.983   8.544  1.00  0.00           C  
ATOM   1387  CD2 TRP A  86      13.915  -1.588   9.443  1.00  0.00           C  
ATOM   1388  NE1 TRP A  86      12.080  -2.342   8.403  1.00  0.00           N  
ATOM   1389  CE2 TRP A  86      13.280  -2.729   8.946  1.00  0.00           C  
ATOM   1390  CE3 TRP A  86      15.168  -1.712  10.054  1.00  0.00           C  
ATOM   1391  CZ2 TRP A  86      13.852  -3.987   9.042  1.00  0.00           C  
ATOM   1392  CZ3 TRP A  86      15.743  -2.974  10.149  1.00  0.00           C  
ATOM   1393  CH2 TRP A  86      15.102  -4.081   9.655  1.00  0.00           C  
ATOM   1394  H   TRP A  86      13.232   0.925   6.502  1.00  0.00           H  
ATOM   1395  HA  TRP A  86      13.903   2.833   8.660  1.00  0.00           H  
ATOM   1396 1HB  TRP A  86      13.952   1.014  10.373  1.00  0.00           H  
ATOM   1397 2HB  TRP A  86      12.331   1.415   9.823  1.00  0.00           H  
ATOM   1398  HD1 TRP A  86      11.092  -0.402   8.202  1.00  0.00           H  
ATOM   1399  HE1 TRP A  86      11.407  -2.958   7.971  1.00  0.00           H  
ATOM   1400  HE3 TRP A  86      15.683  -0.835  10.446  1.00  0.00           H  
ATOM   1401  HZ2 TRP A  86      13.359  -4.879   8.656  1.00  0.00           H  
ATOM   1402  HZ3 TRP A  86      16.719  -3.062  10.628  1.00  0.00           H  
ATOM   1403  HH2 TRP A  86      15.582  -5.056   9.746  1.00  0.00           H  
ATOM   1404  N   GLY A  87      16.212   1.823   8.850  1.00  0.00           N  
ATOM   1405  CA  GLY A  87      17.615   1.392   8.800  1.00  0.00           C  
ATOM   1406  C   GLY A  87      18.104   0.944  10.152  1.00  0.00           C  
ATOM   1407  O   GLY A  87      17.364   0.970  11.150  1.00  0.00           O  
ATOM   1408  H   GLY A  87      15.940   2.542   9.506  1.00  0.00           H  
ATOM   1409 1HA  GLY A  87      17.720   0.576   8.085  1.00  0.00           H  
ATOM   1410 2HA  GLY A  87      18.235   2.214   8.443  1.00  0.00           H  
ATOM   1411  N   THR A  88      19.380   0.626  10.169  1.00  0.00           N  
ATOM   1412  CA  THR A  88      20.077   0.168  11.378  1.00  0.00           C  
ATOM   1413  C   THR A  88      21.215   1.122  11.711  1.00  0.00           C  
ATOM   1414  O   THR A  88      21.959   1.446  10.780  1.00  0.00           O  
ATOM   1415  CB  THR A  88      20.627  -1.261  11.211  1.00  0.00           C  
ATOM   1416  OG1 THR A  88      19.545  -2.165  10.954  1.00  0.00           O  
ATOM   1417  CG2 THR A  88      21.362  -1.700  12.468  1.00  0.00           C  
ATOM   1418  H   THR A  88      19.897   0.704   9.304  1.00  0.00           H  
ATOM   1419  HA  THR A  88      19.367   0.162  12.205  1.00  0.00           H  
ATOM   1420  HB  THR A  88      21.315  -1.289  10.366  1.00  0.00           H  
ATOM   1421  HG1 THR A  88      19.279  -2.092  10.034  1.00  0.00           H  
ATOM   1422 1HG2 THR A  88      21.744  -2.712  12.332  1.00  0.00           H  
ATOM   1423 2HG2 THR A  88      22.193  -1.021  12.660  1.00  0.00           H  
ATOM   1424 3HG2 THR A  88      20.677  -1.683  13.315  1.00  0.00           H  
ATOM   1425  N   PRO A  89      21.351   1.639  12.958  1.00  0.00           N  
ATOM   1426  CA  PRO A  89      20.468   1.363  14.097  1.00  0.00           C  
ATOM   1427  C   PRO A  89      19.135   2.110  14.103  1.00  0.00           C  
ATOM   1428  O   PRO A  89      18.263   1.793  14.863  1.00  0.00           O  
ATOM   1429  CB  PRO A  89      21.337   1.798  15.281  1.00  0.00           C  
ATOM   1430  CG  PRO A  89      22.127   2.947  14.752  1.00  0.00           C  
ATOM   1431  CD  PRO A  89      22.449   2.558  13.334  1.00  0.00           C  
ATOM   1432  HA  PRO A  89      20.248   0.286  14.132  1.00  0.00           H  
ATOM   1433 1HB  PRO A  89      20.699   2.075  16.133  1.00  0.00           H  
ATOM   1434 2HB  PRO A  89      21.969   0.961  15.611  1.00  0.00           H  
ATOM   1435 1HG  PRO A  89      21.537   3.874  14.814  1.00  0.00           H  
ATOM   1436 2HG  PRO A  89      23.028   3.102  15.364  1.00  0.00           H  
ATOM   1437 1HD  PRO A  89      22.454   3.457  12.699  1.00  0.00           H  
ATOM   1438 2HD  PRO A  89      23.427   2.056  13.304  1.00  0.00           H  
ATOM   1439  N   GLY A  90      18.982   3.125  13.251  1.00  0.00           N  
ATOM   1440  CA  GLY A  90      17.808   4.001  13.356  1.00  0.00           C  
ATOM   1441  C   GLY A  90      17.961   5.022  14.452  1.00  0.00           C  
ATOM   1442  O   GLY A  90      18.959   4.996  15.222  1.00  0.00           O  
ATOM   1443  H   GLY A  90      19.665   3.302  12.528  1.00  0.00           H  
ATOM   1444 1HA  GLY A  90      17.649   4.513  12.407  1.00  0.00           H  
ATOM   1445 2HA  GLY A  90      16.921   3.398  13.548  1.00  0.00           H  
ATOM   1446  N   VAL A  91      17.072   5.973  14.486  1.00  0.00           N  
ATOM   1447  CA  VAL A  91      17.015   7.066  15.482  1.00  0.00           C  
ATOM   1448  C   VAL A  91      15.588   7.118  16.041  1.00  0.00           C  
ATOM   1449  O   VAL A  91      15.397   6.835  17.248  1.00  0.00           O  
ATOM   1450  CB  VAL A  91      17.383   8.422  14.851  1.00  0.00           C  
ATOM   1451  CG1 VAL A  91      17.187   9.548  15.855  1.00  0.00           C  
ATOM   1452  CG2 VAL A  91      18.820   8.387  14.352  1.00  0.00           C  
ATOM   1453  H   VAL A  91      16.374   5.935  13.756  1.00  0.00           H  
ATOM   1454  HA  VAL A  91      17.734   6.851  16.273  1.00  0.00           H  
ATOM   1455  HB  VAL A  91      16.712   8.617  14.014  1.00  0.00           H  
ATOM   1456 1HG1 VAL A  91      17.452  10.499  15.392  1.00  0.00           H  
ATOM   1457 2HG1 VAL A  91      16.145   9.576  16.171  1.00  0.00           H  
ATOM   1458 3HG1 VAL A  91      17.826   9.377  16.722  1.00  0.00           H  
ATOM   1459 1HG2 VAL A  91      19.074   9.349  13.907  1.00  0.00           H  
ATOM   1460 2HG2 VAL A  91      19.490   8.186  15.188  1.00  0.00           H  
ATOM   1461 3HG2 VAL A  91      18.927   7.601  13.604  1.00  0.00           H  
ATOM   1462  N   LEU A  92      14.602   7.405  15.192  1.00  0.00           N  
ATOM   1463  CA  LEU A  92      13.192   7.396  15.637  1.00  0.00           C  
ATOM   1464  C   LEU A  92      12.588   5.998  15.538  1.00  0.00           C  
ATOM   1465  O   LEU A  92      11.858   5.605  16.496  1.00  0.00           O  
ATOM   1466  CB  LEU A  92      12.358   8.371  14.796  1.00  0.00           C  
ATOM   1467  CG  LEU A  92      12.763   9.848  14.895  1.00  0.00           C  
ATOM   1468  CD1 LEU A  92      11.961  10.663  13.889  1.00  0.00           C  
ATOM   1469  CD2 LEU A  92      12.528  10.345  16.313  1.00  0.00           C  
ATOM   1470  H   LEU A  92      14.814   7.633  14.231  1.00  0.00           H  
ATOM   1471  HA  LEU A  92      13.155   7.714  16.678  1.00  0.00           H  
ATOM   1472 1HB  LEU A  92      12.429   8.077  13.750  1.00  0.00           H  
ATOM   1473 2HB  LEU A  92      11.316   8.292  15.104  1.00  0.00           H  
ATOM   1474  HG  LEU A  92      13.819   9.953  14.643  1.00  0.00           H  
ATOM   1475 1HD1 LEU A  92      12.249  11.712  13.958  1.00  0.00           H  
ATOM   1476 2HD1 LEU A  92      12.163  10.298  12.882  1.00  0.00           H  
ATOM   1477 3HD1 LEU A  92      10.898  10.563  14.105  1.00  0.00           H  
ATOM   1478 1HD2 LEU A  92      12.817  11.395  16.383  1.00  0.00           H  
ATOM   1479 2HD2 LEU A  92      11.473  10.242  16.565  1.00  0.00           H  
ATOM   1480 3HD2 LEU A  92      13.127   9.757  17.009  1.00  0.00           H  
ATOM   1481  N   ILE A  93      12.878   5.245  14.479  1.00  0.00           N  
ATOM   1482  CA  ILE A  93      12.232   3.923  14.232  1.00  0.00           C  
ATOM   1483  C   ILE A  93      13.331   2.885  14.147  1.00  0.00           C  
ATOM   1484  O   ILE A  93      13.683   2.469  13.047  1.00  0.00           O  
ATOM   1485  CB  ILE A  93      11.399   3.907  12.937  1.00  0.00           C  
ATOM   1486  CG1 ILE A  93      10.417   5.081  12.919  1.00  0.00           C  
ATOM   1487  CG2 ILE A  93      10.657   2.587  12.798  1.00  0.00           C  
ATOM   1488  CD1 ILE A  93       9.397   5.042  14.034  1.00  0.00           C  
ATOM   1489  H   ILE A  93      13.564   5.587  13.821  1.00  0.00           H  
ATOM   1490  HA  ILE A  93      11.558   3.707  15.060  1.00  0.00           H  
ATOM   1491  HB  ILE A  93      12.058   4.034  12.079  1.00  0.00           H  
ATOM   1492 1HG1 ILE A  93      10.969   6.018  12.994  1.00  0.00           H  
ATOM   1493 2HG1 ILE A  93       9.882   5.094  11.969  1.00  0.00           H  
ATOM   1494 1HG2 ILE A  93      10.073   2.593  11.878  1.00  0.00           H  
ATOM   1495 2HG2 ILE A  93      11.374   1.768  12.767  1.00  0.00           H  
ATOM   1496 3HG2 ILE A  93       9.990   2.453  13.650  1.00  0.00           H  
ATOM   1497 1HD1 ILE A  93       8.737   5.906  13.954  1.00  0.00           H  
ATOM   1498 2HD1 ILE A  93       8.808   4.127  13.956  1.00  0.00           H  
ATOM   1499 3HD1 ILE A  93       9.908   5.064  14.995  1.00  0.00           H  
ATOM   1500  N   PRO A  94      13.796   2.367  15.301  1.00  0.00           N  
ATOM   1501  CA  PRO A  94      14.812   1.334  15.252  1.00  0.00           C  
ATOM   1502  C   PRO A  94      14.240   0.025  14.723  1.00  0.00           C  
ATOM   1503  O   PRO A  94      13.028  -0.181  14.681  1.00  0.00           O  
ATOM   1504  CB  PRO A  94      15.247   1.212  16.717  1.00  0.00           C  
ATOM   1505  CG  PRO A  94      14.064   1.688  17.489  1.00  0.00           C  
ATOM   1506  CD  PRO A  94      13.506   2.816  16.663  1.00  0.00           C  
ATOM   1507  HA  PRO A  94      15.645   1.675  14.620  1.00  0.00           H  
ATOM   1508 1HB  PRO A  94      15.515   0.171  16.944  1.00  0.00           H  
ATOM   1509 2HB  PRO A  94      16.145   1.822  16.894  1.00  0.00           H  
ATOM   1510 1HG  PRO A  94      13.345   0.867  17.627  1.00  0.00           H  
ATOM   1511 2HG  PRO A  94      14.373   2.012  18.494  1.00  0.00           H  
ATOM   1512 1HD  PRO A  94      12.425   2.905  16.847  1.00  0.00           H  
ATOM   1513 2HD  PRO A  94      14.022   3.752  16.923  1.00  0.00           H  
ATOM   1514  N   PRO A  95      15.081  -0.941  14.318  1.00  0.00           N  
ATOM   1515  CA  PRO A  95      14.582  -2.244  13.858  1.00  0.00           C  
ATOM   1516  C   PRO A  95      13.535  -2.913  14.782  1.00  0.00           C  
ATOM   1517  O   PRO A  95      12.599  -3.516  14.284  1.00  0.00           O  
ATOM   1518  CB  PRO A  95      15.871  -3.069  13.800  1.00  0.00           C  
ATOM   1519  CG  PRO A  95      16.927  -2.074  13.457  1.00  0.00           C  
ATOM   1520  CD  PRO A  95      16.551  -0.845  14.240  1.00  0.00           C  
ATOM   1521  HA  PRO A  95      14.131  -2.127  12.861  1.00  0.00           H  
ATOM   1522 1HB  PRO A  95      16.046  -3.561  14.768  1.00  0.00           H  
ATOM   1523 2HB  PRO A  95      15.774  -3.866  13.047  1.00  0.00           H  
ATOM   1524 1HG  PRO A  95      17.919  -2.464  13.729  1.00  0.00           H  
ATOM   1525 2HG  PRO A  95      16.943  -1.897  12.371  1.00  0.00           H  
ATOM   1526 1HD  PRO A  95      17.014  -0.889  15.237  1.00  0.00           H  
ATOM   1527 2HD  PRO A  95      16.884   0.052  13.697  1.00  0.00           H  
ATOM   1528  N   ALA A  96      13.698  -2.776  16.104  1.00  0.00           N  
ATOM   1529  CA  ALA A  96      12.738  -3.367  17.057  1.00  0.00           C  
ATOM   1530  C   ALA A  96      11.368  -2.711  16.870  1.00  0.00           C  
ATOM   1531  O   ALA A  96      10.333  -3.442  16.883  1.00  0.00           O  
ATOM   1532  CB  ALA A  96      13.227  -3.240  18.484  1.00  0.00           C  
ATOM   1533  H   ALA A  96      14.489  -2.260  16.458  1.00  0.00           H  
ATOM   1534  HA  ALA A  96      12.657  -4.432  16.839  1.00  0.00           H  
ATOM   1535 1HB  ALA A  96      12.497  -3.686  19.159  1.00  0.00           H  
ATOM   1536 2HB  ALA A  96      14.181  -3.757  18.588  1.00  0.00           H  
ATOM   1537 3HB  ALA A  96      13.356  -2.187  18.731  1.00  0.00           H  
ATOM   1538  N   GLU A  97      11.350  -1.395  16.682  1.00  0.00           N  
ATOM   1539  CA  GLU A  97      10.103  -0.635  16.499  1.00  0.00           C  
ATOM   1540  C   GLU A  97       9.527  -0.966  15.120  1.00  0.00           C  
ATOM   1541  O   GLU A  97       8.304  -1.190  15.017  1.00  0.00           O  
ATOM   1542  CB  GLU A  97      10.348   0.870  16.629  1.00  0.00           C  
ATOM   1543  CG  GLU A  97       9.121   1.731  16.366  1.00  0.00           C  
ATOM   1544  CD  GLU A  97       8.003   1.469  17.336  1.00  0.00           C  
ATOM   1545  OE1 GLU A  97       8.182   0.661  18.215  1.00  0.00           O  
ATOM   1546  OE2 GLU A  97       6.968   2.077  17.197  1.00  0.00           O  
ATOM   1547  H   GLU A  97      12.232  -0.904  16.667  1.00  0.00           H  
ATOM   1548  HA  GLU A  97       9.398  -0.935  17.275  1.00  0.00           H  
ATOM   1549 1HB  GLU A  97      10.706   1.095  17.634  1.00  0.00           H  
ATOM   1550 2HB  GLU A  97      11.126   1.173  15.928  1.00  0.00           H  
ATOM   1551 1HG  GLU A  97       9.406   2.781  16.433  1.00  0.00           H  
ATOM   1552 2HG  GLU A  97       8.768   1.543  15.353  1.00  0.00           H  
ATOM   1553  N   ALA A  98      10.346  -1.057  14.077  1.00  0.00           N  
ATOM   1554  CA  ALA A  98       9.865  -1.356  12.709  1.00  0.00           C  
ATOM   1555  C   ALA A  98       9.177  -2.730  12.680  1.00  0.00           C  
ATOM   1556  O   ALA A  98       8.154  -2.885  11.968  1.00  0.00           O  
ATOM   1557  CB  ALA A  98      10.990  -1.273  11.689  1.00  0.00           C  
ATOM   1558  H   ALA A  98      11.334  -0.914  14.232  1.00  0.00           H  
ATOM   1559  HA  ALA A  98       9.135  -0.596  12.433  1.00  0.00           H  
ATOM   1560 1HB  ALA A  98      10.599  -1.500  10.698  1.00  0.00           H  
ATOM   1561 2HB  ALA A  98      11.411  -0.268  11.693  1.00  0.00           H  
ATOM   1562 3HB  ALA A  98      11.766  -1.992  11.945  1.00  0.00           H  
ATOM   1563  N   ALA A  99       9.743  -3.722  13.366  1.00  0.00           N  
ATOM   1564  CA  ALA A  99       9.185  -5.089  13.437  1.00  0.00           C  
ATOM   1565  C   ALA A  99       7.803  -5.021  14.093  1.00  0.00           C  
ATOM   1566  O   ALA A  99       6.816  -5.583  13.529  1.00  0.00           O  
ATOM   1567  CB  ALA A  99      10.113  -5.975  14.205  1.00  0.00           C  
ATOM   1568  H   ALA A  99      10.598  -3.514  13.861  1.00  0.00           H  
ATOM   1569  HA  ALA A  99       9.086  -5.468  12.420  1.00  0.00           H  
ATOM   1570 1HB  ALA A  99       9.697  -6.982  14.255  1.00  0.00           H  
ATOM   1571 2HB  ALA A  99      11.081  -6.007  13.706  1.00  0.00           H  
ATOM   1572 3HB  ALA A  99      10.238  -5.585  15.214  1.00  0.00           H  
ATOM   1573  N   ARG A 100       7.688  -4.278  15.185  1.00  0.00           N  
ATOM   1574  CA  ARG A 100       6.399  -4.100  15.894  1.00  0.00           C  
ATOM   1575  C   ARG A 100       5.403  -3.445  14.935  1.00  0.00           C  
ATOM   1576  O   ARG A 100       4.280  -3.925  14.797  1.00  0.00           O  
ATOM   1577  CB  ARG A 100       6.558  -3.237  17.138  1.00  0.00           C  
ATOM   1578  CG  ARG A 100       5.310  -3.119  17.999  1.00  0.00           C  
ATOM   1579  CD  ARG A 100       5.490  -2.135  19.096  1.00  0.00           C  
ATOM   1580  NE  ARG A 100       5.456  -0.766  18.607  1.00  0.00           N  
ATOM   1581  CZ  ARG A 100       4.334  -0.105  18.261  1.00  0.00           C  
ATOM   1582  NH1 ARG A 100       3.165  -0.699  18.357  1.00  0.00           N  
ATOM   1583  NH2 ARG A 100       4.408   1.142  17.827  1.00  0.00           N  
ATOM   1584  H   ARG A 100       8.513  -3.820  15.543  1.00  0.00           H  
ATOM   1585  HA  ARG A 100       6.036  -5.080  16.206  1.00  0.00           H  
ATOM   1586 1HB  ARG A 100       7.352  -3.643  17.762  1.00  0.00           H  
ATOM   1587 2HB  ARG A 100       6.853  -2.230  16.846  1.00  0.00           H  
ATOM   1588 1HG  ARG A 100       4.471  -2.795  17.381  1.00  0.00           H  
ATOM   1589 2HG  ARG A 100       5.081  -4.089  18.442  1.00  0.00           H  
ATOM   1590 1HD  ARG A 100       4.692  -2.256  19.827  1.00  0.00           H  
ATOM   1591 2HD  ARG A 100       6.452  -2.301  19.578  1.00  0.00           H  
ATOM   1592  HE  ARG A 100       6.336  -0.276  18.520  1.00  0.00           H  
ATOM   1593 1HH1 ARG A 100       3.108  -1.651  18.688  1.00  0.00           H  
ATOM   1594 2HH1 ARG A 100       2.324  -0.203  18.098  1.00  0.00           H  
ATOM   1595 1HH2 ARG A 100       5.307   1.599  17.753  1.00  0.00           H  
ATOM   1596 2HH2 ARG A 100       3.568   1.637  17.568  1.00  0.00           H  
ATOM   1597  N   LEU A 101       5.809  -2.361  14.306  1.00  0.00           N  
ATOM   1598  CA  LEU A 101       4.901  -1.596  13.408  1.00  0.00           C  
ATOM   1599  C   LEU A 101       4.453  -2.437  12.237  1.00  0.00           C  
ATOM   1600  O   LEU A 101       3.267  -2.345  11.874  1.00  0.00           O  
ATOM   1601  CB  LEU A 101       5.592  -0.332  12.881  1.00  0.00           C  
ATOM   1602  CG  LEU A 101       5.915   0.737  13.933  1.00  0.00           C  
ATOM   1603  CD1 LEU A 101       6.822   1.796  13.319  1.00  0.00           C  
ATOM   1604  CD2 LEU A 101       4.621   1.355  14.443  1.00  0.00           C  
ATOM   1605  H   LEU A 101       6.759  -2.040  14.434  1.00  0.00           H  
ATOM   1606  HA  LEU A 101       4.023  -1.297  13.979  1.00  0.00           H  
ATOM   1607 1HB  LEU A 101       6.527  -0.620  12.404  1.00  0.00           H  
ATOM   1608 2HB  LEU A 101       4.950   0.127  12.128  1.00  0.00           H  
ATOM   1609  HG  LEU A 101       6.451   0.280  14.764  1.00  0.00           H  
ATOM   1610 1HD1 LEU A 101       7.051   2.555  14.066  1.00  0.00           H  
ATOM   1611 2HD1 LEU A 101       7.747   1.330  12.980  1.00  0.00           H  
ATOM   1612 3HD1 LEU A 101       6.317   2.260  12.473  1.00  0.00           H  
ATOM   1613 1HD2 LEU A 101       4.851   2.114  15.191  1.00  0.00           H  
ATOM   1614 2HD2 LEU A 101       4.085   1.814  13.613  1.00  0.00           H  
ATOM   1615 3HD2 LEU A 101       4.000   0.580  14.892  1.00  0.00           H  
ATOM   1616  N   ALA A 102       5.328  -3.231  11.631  1.00  0.00           N  
ATOM   1617  CA  ALA A 102       4.981  -4.094  10.477  1.00  0.00           C  
ATOM   1618  C   ALA A 102       3.875  -5.073  10.888  1.00  0.00           C  
ATOM   1619  O   ALA A 102       3.042  -5.465  10.046  1.00  0.00           O  
ATOM   1620  CB  ALA A 102       6.167  -4.910  10.014  1.00  0.00           C  
ATOM   1621  H   ALA A 102       6.274  -3.237  11.983  1.00  0.00           H  
ATOM   1622  HA  ALA A 102       4.611  -3.455   9.675  1.00  0.00           H  
ATOM   1623 1HB  ALA A 102       5.873  -5.530   9.168  1.00  0.00           H  
ATOM   1624 2HB  ALA A 102       6.974  -4.242   9.712  1.00  0.00           H  
ATOM   1625 3HB  ALA A 102       6.510  -5.547  10.829  1.00  0.00           H  
ATOM   1626  N   LYS A 103       3.906  -5.509  12.134  1.00  0.00           N  
ATOM   1627  CA  LYS A 103       2.918  -6.502  12.590  1.00  0.00           C  
ATOM   1628  C   LYS A 103       1.732  -5.786  13.202  1.00  0.00           C  
ATOM   1629  O   LYS A 103       0.648  -6.390  13.203  1.00  0.00           O  
ATOM   1630  CB  LYS A 103       3.530  -7.472  13.601  1.00  0.00           C  
ATOM   1631  CG  LYS A 103       4.623  -8.368  13.032  1.00  0.00           C  
ATOM   1632  CD  LYS A 103       5.211  -9.271  14.106  1.00  0.00           C  
ATOM   1633  CE  LYS A 103       6.319 -10.150  13.544  1.00  0.00           C  
ATOM   1634  NZ  LYS A 103       6.941 -11.001  14.594  1.00  0.00           N  
ATOM   1635  H   LYS A 103       4.600  -5.171  12.785  1.00  0.00           H  
ATOM   1636  HA  LYS A 103       2.582  -7.078  11.727  1.00  0.00           H  
ATOM   1637 1HB  LYS A 103       3.957  -6.910  14.432  1.00  0.00           H  
ATOM   1638 2HB  LYS A 103       2.749  -8.115  14.007  1.00  0.00           H  
ATOM   1639 1HG  LYS A 103       4.208  -8.987  12.235  1.00  0.00           H  
ATOM   1640 2HG  LYS A 103       5.417  -7.752  12.613  1.00  0.00           H  
ATOM   1641 1HD  LYS A 103       5.617  -8.661  14.914  1.00  0.00           H  
ATOM   1642 2HD  LYS A 103       4.427  -9.909  14.514  1.00  0.00           H  
ATOM   1643 1HE  LYS A 103       5.914 -10.795  12.766  1.00  0.00           H  
ATOM   1644 2HE  LYS A 103       7.091  -9.522  13.099  1.00  0.00           H  
ATOM   1645 1HZ  LYS A 103       7.670 -11.567  14.183  1.00  0.00           H  
ATOM   1646 2HZ  LYS A 103       7.338 -10.412  15.314  1.00  0.00           H  
ATOM   1647 3HZ  LYS A 103       6.239 -11.602  15.001  1.00  0.00           H  
ATOM   1648  N   SER A 104       1.920  -4.599  13.771  1.00  0.00           N  
ATOM   1649  CA  SER A 104       0.888  -3.865  14.554  1.00  0.00           C  
ATOM   1650  C   SER A 104       0.017  -2.995  13.638  1.00  0.00           C  
ATOM   1651  O   SER A 104      -1.189  -2.795  13.969  1.00  0.00           O  
ATOM   1652  CB  SER A 104       1.542  -2.995  15.609  1.00  0.00           C  
ATOM   1653  OG  SER A 104       2.262  -3.772  16.526  1.00  0.00           O  
ATOM   1654  H   SER A 104       2.833  -4.185  13.650  1.00  0.00           H  
ATOM   1655  HA  SER A 104       0.247  -4.594  15.052  1.00  0.00           H  
ATOM   1656 1HB  SER A 104       2.212  -2.281  15.129  1.00  0.00           H  
ATOM   1657 2HB  SER A 104       0.779  -2.423  16.134  1.00  0.00           H  
ATOM   1658  HG  SER A 104       3.009  -4.131  16.041  1.00  0.00           H  
ATOM   1659  N   LEU A 105       0.581  -2.421  12.582  1.00  0.00           N  
ATOM   1660  CA  LEU A 105      -0.210  -1.511  11.725  1.00  0.00           C  
ATOM   1661  C   LEU A 105      -0.852  -2.339  10.619  1.00  0.00           C  
ATOM   1662  O   LEU A 105      -0.188  -3.035   9.833  1.00  0.00           O  
ATOM   1663  CB  LEU A 105       0.668  -0.410  11.118  1.00  0.00           C  
ATOM   1664  CG  LEU A 105       1.396   0.491  12.125  1.00  0.00           C  
ATOM   1665  CD1 LEU A 105       2.175   1.564  11.376  1.00  0.00           C  
ATOM   1666  CD2 LEU A 105       0.383   1.112  13.075  1.00  0.00           C  
ATOM   1667  H   LEU A 105       1.549  -2.596  12.351  1.00  0.00           H  
ATOM   1668  HA  LEU A 105      -0.976  -1.037  12.338  1.00  0.00           H  
ATOM   1669 1HB  LEU A 105       1.422  -0.876  10.485  1.00  0.00           H  
ATOM   1670 2HB  LEU A 105       0.043   0.229  10.494  1.00  0.00           H  
ATOM   1671  HG  LEU A 105       2.111  -0.104  12.694  1.00  0.00           H  
ATOM   1672 1HD1 LEU A 105       2.692   2.203  12.092  1.00  0.00           H  
ATOM   1673 2HD1 LEU A 105       2.905   1.091  10.719  1.00  0.00           H  
ATOM   1674 3HD1 LEU A 105       1.487   2.165  10.783  1.00  0.00           H  
ATOM   1675 1HD2 LEU A 105       0.901   1.752  13.791  1.00  0.00           H  
ATOM   1676 2HD2 LEU A 105      -0.331   1.708  12.506  1.00  0.00           H  
ATOM   1677 3HD2 LEU A 105      -0.146   0.324  13.609  1.00  0.00           H  
ATOM   1678  N   PRO A 106      -2.174  -2.177  10.417  1.00  0.00           N  
ATOM   1679  CA  PRO A 106      -2.839  -2.901   9.342  1.00  0.00           C  
ATOM   1680  C   PRO A 106      -2.253  -2.580   7.968  1.00  0.00           C  
ATOM   1681  O   PRO A 106      -1.894  -1.400   7.692  1.00  0.00           O  
ATOM   1682  CB  PRO A 106      -4.287  -2.416   9.461  1.00  0.00           C  
ATOM   1683  CG  PRO A 106      -4.441  -2.073  10.904  1.00  0.00           C  
ATOM   1684  CD  PRO A 106      -3.118  -1.461  11.285  1.00  0.00           C  
ATOM   1685  HA  PRO A 106      -2.765  -3.982   9.534  1.00  0.00           H  
ATOM   1686 1HB  PRO A 106      -4.451  -1.556   8.797  1.00  0.00           H  
ATOM   1687 2HB  PRO A 106      -4.977  -3.210   9.136  1.00  0.00           H  
ATOM   1688 1HG  PRO A 106      -5.284  -1.379  11.041  1.00  0.00           H  
ATOM   1689 2HG  PRO A 106      -4.675  -2.976  11.486  1.00  0.00           H  
ATOM   1690 1HD  PRO A 106      -3.137  -0.383  11.068  1.00  0.00           H  
ATOM   1691 2HD  PRO A 106      -2.927  -1.639  12.353  1.00  0.00           H  
ATOM   1692  N   ASN A 107      -2.163  -3.593   7.107  1.00  0.00           N  
ATOM   1693  CA  ASN A 107      -1.780  -3.419   5.689  1.00  0.00           C  
ATOM   1694  C   ASN A 107      -0.468  -2.615   5.579  1.00  0.00           C  
ATOM   1695  O   ASN A 107      -0.357  -1.749   4.692  1.00  0.00           O  
ATOM   1696  CB  ASN A 107      -2.891  -2.744   4.907  1.00  0.00           C  
ATOM   1697  CG  ASN A 107      -4.139  -3.579   4.838  1.00  0.00           C  
ATOM   1698  OD1 ASN A 107      -4.074  -4.813   4.796  1.00  0.00           O  
ATOM   1699  ND2 ASN A 107      -5.276  -2.931   4.826  1.00  0.00           N  
ATOM   1700  H   ASN A 107      -2.371  -4.519   7.449  1.00  0.00           H  
ATOM   1701  HA  ASN A 107      -1.602  -4.405   5.255  1.00  0.00           H  
ATOM   1702 1HB  ASN A 107      -3.133  -1.787   5.371  1.00  0.00           H  
ATOM   1703 2HB  ASN A 107      -2.549  -2.539   3.892  1.00  0.00           H  
ATOM   1704 1HD2 ASN A 107      -6.139  -3.435   4.781  1.00  0.00           H  
ATOM   1705 2HD2 ASN A 107      -5.282  -1.932   4.861  1.00  0.00           H  
ATOM   1706  N   CYS A 108       0.510  -2.915   6.425  1.00  0.00           N  
ATOM   1707  CA  CYS A 108       1.827  -2.222   6.438  1.00  0.00           C  
ATOM   1708  C   CYS A 108       2.913  -3.145   5.894  1.00  0.00           C  
ATOM   1709  O   CYS A 108       2.973  -4.316   6.347  1.00  0.00           O  
ATOM   1710  CB  CYS A 108       2.208  -1.780   7.852  1.00  0.00           C  
ATOM   1711  SG  CYS A 108       3.796  -0.920   7.954  1.00  0.00           S  
ATOM   1712  H   CYS A 108       0.337  -3.656   7.089  1.00  0.00           H  
ATOM   1713  HA  CYS A 108       1.757  -1.334   5.810  1.00  0.00           H  
ATOM   1714 1HB  CYS A 108       1.438  -1.116   8.245  1.00  0.00           H  
ATOM   1715 2HB  CYS A 108       2.253  -2.651   8.505  1.00  0.00           H  
ATOM   1716  HG  CYS A 108       4.309  -1.443   6.846  1.00  0.00           H  
ATOM   1717  N   LYS A 109       3.672  -2.679   4.925  1.00  0.00           N  
ATOM   1718  CA  LYS A 109       4.896  -3.338   4.416  1.00  0.00           C  
ATOM   1719  C   LYS A 109       6.083  -2.597   5.047  1.00  0.00           C  
ATOM   1720  O   LYS A 109       6.082  -1.366   4.980  1.00  0.00           O  
ATOM   1721  CB  LYS A 109       4.974  -3.304   2.888  1.00  0.00           C  
ATOM   1722  CG  LYS A 109       6.231  -3.939   2.308  1.00  0.00           C  
ATOM   1723  CD  LYS A 109       6.257  -3.826   0.791  1.00  0.00           C  
ATOM   1724  CE  LYS A 109       7.559  -4.365   0.217  1.00  0.00           C  
ATOM   1725  NZ  LYS A 109       7.648  -4.156  -1.253  1.00  0.00           N  
ATOM   1726  H   LYS A 109       3.377  -1.805   4.512  1.00  0.00           H  
ATOM   1727  HA  LYS A 109       4.881  -4.383   4.727  1.00  0.00           H  
ATOM   1728 1HB  LYS A 109       4.112  -3.823   2.468  1.00  0.00           H  
ATOM   1729 2HB  LYS A 109       4.933  -2.270   2.545  1.00  0.00           H  
ATOM   1730 1HG  LYS A 109       7.112  -3.443   2.716  1.00  0.00           H  
ATOM   1731 2HG  LYS A 109       6.268  -4.992   2.586  1.00  0.00           H  
ATOM   1732 1HD  LYS A 109       5.423  -4.389   0.369  1.00  0.00           H  
ATOM   1733 2HD  LYS A 109       6.150  -2.780   0.502  1.00  0.00           H  
ATOM   1734 1HE  LYS A 109       8.401  -3.866   0.695  1.00  0.00           H  
ATOM   1735 2HE  LYS A 109       7.633  -5.433   0.425  1.00  0.00           H  
ATOM   1736 1HZ  LYS A 109       8.524  -4.527  -1.594  1.00  0.00           H  
ATOM   1737 2HZ  LYS A 109       6.881  -4.632  -1.709  1.00  0.00           H  
ATOM   1738 3HZ  LYS A 109       7.600  -3.168  -1.457  1.00  0.00           H  
ATOM   1739  N   ALA A 110       7.092  -3.305   5.562  1.00  0.00           N  
ATOM   1740  CA  ALA A 110       8.329  -2.656   6.046  1.00  0.00           C  
ATOM   1741  C   ALA A 110       9.495  -3.004   5.137  1.00  0.00           C  
ATOM   1742  O   ALA A 110       9.634  -4.177   4.695  1.00  0.00           O  
ATOM   1743  CB  ALA A 110       8.588  -3.005   7.485  1.00  0.00           C  
ATOM   1744  H   ALA A 110       7.008  -4.310   5.621  1.00  0.00           H  
ATOM   1745  HA  ALA A 110       8.178  -1.577   6.020  1.00  0.00           H  
ATOM   1746 1HB  ALA A 110       9.503  -2.516   7.819  1.00  0.00           H  
ATOM   1747 2HB  ALA A 110       7.752  -2.666   8.098  1.00  0.00           H  
ATOM   1748 3HB  ALA A 110       8.697  -4.084   7.584  1.00  0.00           H  
ATOM   1749  N   VAL A 111      10.374  -2.028   4.885  1.00  0.00           N  
ATOM   1750  CA  VAL A 111      11.540  -2.230   3.983  1.00  0.00           C  
ATOM   1751  C   VAL A 111      12.789  -1.967   4.808  1.00  0.00           C  
ATOM   1752  O   VAL A 111      12.928  -0.891   5.372  1.00  0.00           O  
ATOM   1753  CB  VAL A 111      11.502  -1.280   2.771  1.00  0.00           C  
ATOM   1754  CG1 VAL A 111      12.731  -1.481   1.898  1.00  0.00           C  
ATOM   1755  CG2 VAL A 111      10.228  -1.512   1.972  1.00  0.00           C  
ATOM   1756  H   VAL A 111      10.239  -1.127   5.321  1.00  0.00           H  
ATOM   1757  HA  VAL A 111      11.515  -3.254   3.609  1.00  0.00           H  
ATOM   1758  HB  VAL A 111      11.526  -0.250   3.128  1.00  0.00           H  
ATOM   1759 1HG1 VAL A 111      12.687  -0.802   1.046  1.00  0.00           H  
ATOM   1760 2HG1 VAL A 111      13.629  -1.275   2.480  1.00  0.00           H  
ATOM   1761 3HG1 VAL A 111      12.758  -2.510   1.539  1.00  0.00           H  
ATOM   1762 1HG2 VAL A 111      10.207  -0.837   1.117  1.00  0.00           H  
ATOM   1763 2HG2 VAL A 111      10.202  -2.544   1.621  1.00  0.00           H  
ATOM   1764 3HG2 VAL A 111       9.362  -1.322   2.606  1.00  0.00           H  
ATOM   1765  N   ASP A 112      13.690  -2.945   4.814  1.00  0.00           N  
ATOM   1766  CA  ASP A 112      15.031  -2.864   5.450  1.00  0.00           C  
ATOM   1767  C   ASP A 112      15.999  -2.275   4.446  1.00  0.00           C  
ATOM   1768  O   ASP A 112      16.276  -2.928   3.426  1.00  0.00           O  
ATOM   1769  CB  ASP A 112      15.528  -4.238   5.909  1.00  0.00           C  
ATOM   1770  CG  ASP A 112      16.863  -4.172   6.637  1.00  0.00           C  
ATOM   1771  OD1 ASP A 112      17.545  -3.184   6.499  1.00  0.00           O  
ATOM   1772  OD2 ASP A 112      17.189  -5.111   7.324  1.00  0.00           O  
ATOM   1773  H   ASP A 112      13.419  -3.795   4.343  1.00  0.00           H  
ATOM   1774  HA  ASP A 112      14.960  -2.222   6.329  1.00  0.00           H  
ATOM   1775 1HB  ASP A 112      14.790  -4.688   6.573  1.00  0.00           H  
ATOM   1776 2HB  ASP A 112      15.634  -4.894   5.044  1.00  0.00           H  
ATOM   1777  N   ILE A 113      16.490  -1.043   4.648  1.00  0.00           N  
ATOM   1778  CA  ILE A 113      17.350  -0.393   3.630  1.00  0.00           C  
ATOM   1779  C   ILE A 113      18.837  -0.515   4.014  1.00  0.00           C  
ATOM   1780  O   ILE A 113      19.610   0.128   3.315  1.00  0.00           O  
ATOM   1781  CB  ILE A 113      16.984   1.093   3.458  1.00  0.00           C  
ATOM   1782  CG1 ILE A 113      17.357   1.883   4.715  1.00  0.00           C  
ATOM   1783  CG2 ILE A 113      15.502   1.243   3.151  1.00  0.00           C  
ATOM   1784  CD1 ILE A 113      17.281   3.382   4.539  1.00  0.00           C  
ATOM   1785  H   ILE A 113      16.275  -0.546   5.501  1.00  0.00           H  
ATOM   1786  HA  ILE A 113      17.196  -0.896   2.675  1.00  0.00           H  
ATOM   1787  HB  ILE A 113      17.560   1.517   2.637  1.00  0.00           H  
ATOM   1788 1HG1 ILE A 113      16.694   1.601   5.532  1.00  0.00           H  
ATOM   1789 2HG1 ILE A 113      18.373   1.628   5.017  1.00  0.00           H  
ATOM   1790 1HG2 ILE A 113      15.260   2.299   3.034  1.00  0.00           H  
ATOM   1791 2HG2 ILE A 113      15.266   0.712   2.230  1.00  0.00           H  
ATOM   1792 3HG2 ILE A 113      14.916   0.826   3.971  1.00  0.00           H  
ATOM   1793 1HD1 ILE A 113      17.559   3.873   5.472  1.00  0.00           H  
ATOM   1794 2HD1 ILE A 113      17.965   3.691   3.748  1.00  0.00           H  
ATOM   1795 3HD1 ILE A 113      16.264   3.665   4.271  1.00  0.00           H  
ATOM   1796  N   GLY A 114      19.180  -1.294   5.043  1.00  0.00           N  
ATOM   1797  CA  GLY A 114      20.578  -1.408   5.493  1.00  0.00           C  
ATOM   1798  C   GLY A 114      20.902  -0.327   6.498  1.00  0.00           C  
ATOM   1799  O   GLY A 114      20.030   0.208   7.182  1.00  0.00           O  
ATOM   1800  H   GLY A 114      18.464  -1.819   5.524  1.00  0.00           H  
ATOM   1801 1HA  GLY A 114      20.739  -2.391   5.936  1.00  0.00           H  
ATOM   1802 2HA  GLY A 114      21.244  -1.330   4.634  1.00  0.00           H  
ATOM   1803  N   PRO A 115      22.193   0.033   6.633  1.00  0.00           N  
ATOM   1804  CA  PRO A 115      22.574   1.032   7.615  1.00  0.00           C  
ATOM   1805  C   PRO A 115      21.794   2.311   7.340  1.00  0.00           C  
ATOM   1806  O   PRO A 115      21.599   2.679   6.196  1.00  0.00           O  
ATOM   1807  CB  PRO A 115      24.078   1.211   7.382  1.00  0.00           C  
ATOM   1808  CG  PRO A 115      24.520  -0.100   6.826  1.00  0.00           C  
ATOM   1809  CD  PRO A 115      23.377  -0.540   5.950  1.00  0.00           C  
ATOM   1810  HA  PRO A 115      22.381   0.639   8.625  1.00  0.00           H  
ATOM   1811 1HB  PRO A 115      24.254   2.048   6.692  1.00  0.00           H  
ATOM   1812 2HB  PRO A 115      24.578   1.463   8.329  1.00  0.00           H  
ATOM   1813 1HG  PRO A 115      25.459   0.021   6.267  1.00  0.00           H  
ATOM   1814 2HG  PRO A 115      24.724  -0.809   7.642  1.00  0.00           H  
ATOM   1815 1HD  PRO A 115      23.504  -0.118   4.942  1.00  0.00           H  
ATOM   1816 2HD  PRO A 115      23.346  -1.638   5.910  1.00  0.00           H  
ATOM   1817  N   GLY A 116      21.414   2.945   8.429  1.00  0.00           N  
ATOM   1818  CA  GLY A 116      20.679   4.214   8.377  1.00  0.00           C  
ATOM   1819  C   GLY A 116      20.362   4.694   9.768  1.00  0.00           C  
ATOM   1820  O   GLY A 116      20.220   3.893  10.702  1.00  0.00           O  
ATOM   1821  H   GLY A 116      21.638   2.543   9.329  1.00  0.00           H  
ATOM   1822 1HA  GLY A 116      21.275   4.959   7.850  1.00  0.00           H  
ATOM   1823 2HA  GLY A 116      19.759   4.079   7.808  1.00  0.00           H  
ATOM   1824  N   LEU A 117      20.312   6.003   9.905  1.00  0.00           N  
ATOM   1825  CA  LEU A 117      20.046   6.698  11.166  1.00  0.00           C  
ATOM   1826  C   LEU A 117      18.716   7.414  11.002  1.00  0.00           C  
ATOM   1827  O   LEU A 117      17.678   6.724  11.063  1.00  0.00           O  
ATOM   1828  CB  LEU A 117      21.160   7.697  11.505  1.00  0.00           C  
ATOM   1829  CG  LEU A 117      22.506   7.081  11.909  1.00  0.00           C  
ATOM   1830  CD1 LEU A 117      23.557   8.178  12.010  1.00  0.00           C  
ATOM   1831  CD2 LEU A 117      22.351   6.348  13.233  1.00  0.00           C  
ATOM   1832  H   LEU A 117      20.474   6.546   9.068  1.00  0.00           H  
ATOM   1833  HA  LEU A 117      19.999   5.959  11.965  1.00  0.00           H  
ATOM   1834 1HB  LEU A 117      21.334   8.331  10.637  1.00  0.00           H  
ATOM   1835 2HB  LEU A 117      20.823   8.327  12.328  1.00  0.00           H  
ATOM   1836  HG  LEU A 117      22.829   6.378  11.141  1.00  0.00           H  
ATOM   1837 1HD1 LEU A 117      24.513   7.740  12.297  1.00  0.00           H  
ATOM   1838 2HD1 LEU A 117      23.661   8.672  11.044  1.00  0.00           H  
ATOM   1839 3HD1 LEU A 117      23.252   8.906  12.760  1.00  0.00           H  
ATOM   1840 1HD2 LEU A 117      23.308   5.909  13.520  1.00  0.00           H  
ATOM   1841 2HD2 LEU A 117      22.029   7.050  14.002  1.00  0.00           H  
ATOM   1842 3HD2 LEU A 117      21.607   5.558  13.127  1.00  0.00           H  
ATOM   1843  N   ASN A 118      18.702   8.699  10.696  1.00  0.00           N  
ATOM   1844  CA  ASN A 118      17.437   9.484  10.660  1.00  0.00           C  
ATOM   1845  C   ASN A 118      17.115   9.950   9.240  1.00  0.00           C  
ATOM   1846  O   ASN A 118      15.988   9.695   8.781  1.00  0.00           O  
ATOM   1847  CB  ASN A 118      17.510  10.675  11.598  1.00  0.00           C  
ATOM   1848  CG  ASN A 118      16.349  11.615  11.429  1.00  0.00           C  
ATOM   1849  OD1 ASN A 118      16.519  12.759  10.990  1.00  0.00           O  
ATOM   1850  ND2 ASN A 118      15.171  11.156  11.768  1.00  0.00           N  
ATOM   1851  H   ASN A 118      19.575   9.162  10.481  1.00  0.00           H  
ATOM   1852  HA  ASN A 118      16.620   8.839  10.985  1.00  0.00           H  
ATOM   1853 1HB  ASN A 118      17.530  10.324  12.631  1.00  0.00           H  
ATOM   1854 2HB  ASN A 118      18.435  11.223  11.420  1.00  0.00           H  
ATOM   1855 1HD2 ASN A 118      14.362  11.738  11.677  1.00  0.00           H  
ATOM   1856 2HD2 ASN A 118      15.080  10.225  12.119  1.00  0.00           H  
ATOM   1857  N   LEU A 119      18.040  10.617   8.560  1.00  0.00           N  
ATOM   1858  CA  LEU A 119      17.798  11.170   7.207  1.00  0.00           C  
ATOM   1859  C   LEU A 119      18.057  10.093   6.174  1.00  0.00           C  
ATOM   1860  O   LEU A 119      18.942  10.283   5.287  1.00  0.00           O  
ATOM   1861  CB  LEU A 119      18.700  12.379   6.933  1.00  0.00           C  
ATOM   1862  CG  LEU A 119      18.497  13.585   7.859  1.00  0.00           C  
ATOM   1863  CD1 LEU A 119      19.484  14.684   7.488  1.00  0.00           C  
ATOM   1864  CD2 LEU A 119      17.062  14.078   7.743  1.00  0.00           C  
ATOM   1865  H   LEU A 119      18.944  10.747   8.990  1.00  0.00           H  
ATOM   1866  HA  LEU A 119      16.761  11.497   7.148  1.00  0.00           H  
ATOM   1867 1HB  LEU A 119      19.739  12.065   7.022  1.00  0.00           H  
ATOM   1868 2HB  LEU A 119      18.531  12.715   5.910  1.00  0.00           H  
ATOM   1869  HG  LEU A 119      18.697  13.291   8.889  1.00  0.00           H  
ATOM   1870 1HD1 LEU A 119      19.339  15.540   8.146  1.00  0.00           H  
ATOM   1871 2HD1 LEU A 119      20.502  14.310   7.598  1.00  0.00           H  
ATOM   1872 3HD1 LEU A 119      19.318  14.988   6.455  1.00  0.00           H  
ATOM   1873 1HD2 LEU A 119      16.916  14.934   8.402  1.00  0.00           H  
ATOM   1874 2HD2 LEU A 119      16.861  14.374   6.713  1.00  0.00           H  
ATOM   1875 3HD2 LEU A 119      16.378  13.279   8.031  1.00  0.00           H  
ATOM   1876  N   LEU A 120      17.202   9.075   6.161  1.00  0.00           N  
ATOM   1877  CA  LEU A 120      17.519   7.824   5.461  1.00  0.00           C  
ATOM   1878  C   LEU A 120      17.657   8.123   3.974  1.00  0.00           C  
ATOM   1879  O   LEU A 120      18.393   7.382   3.298  1.00  0.00           O  
ATOM   1880  CB  LEU A 120      16.429   6.770   5.691  1.00  0.00           C  
ATOM   1881  CG  LEU A 120      16.195   6.362   7.151  1.00  0.00           C  
ATOM   1882  CD1 LEU A 120      15.119   5.287   7.212  1.00  0.00           C  
ATOM   1883  CD2 LEU A 120      17.500   5.865   7.754  1.00  0.00           C  
ATOM   1884  H   LEU A 120      16.317   9.160   6.641  1.00  0.00           H  
ATOM   1885  HA  LEU A 120      18.459   7.437   5.853  1.00  0.00           H  
ATOM   1886 1HB  LEU A 120      15.488   7.153   5.299  1.00  0.00           H  
ATOM   1887 2HB  LEU A 120      16.691   5.871   5.133  1.00  0.00           H  
ATOM   1888  HG  LEU A 120      15.838   7.223   7.716  1.00  0.00           H  
ATOM   1889 1HD1 LEU A 120      14.953   4.997   8.250  1.00  0.00           H  
ATOM   1890 2HD1 LEU A 120      14.192   5.675   6.792  1.00  0.00           H  
ATOM   1891 3HD1 LEU A 120      15.441   4.417   6.640  1.00  0.00           H  
ATOM   1892 1HD2 LEU A 120      17.334   5.576   8.793  1.00  0.00           H  
ATOM   1893 2HD2 LEU A 120      17.857   5.004   7.190  1.00  0.00           H  
ATOM   1894 3HD2 LEU A 120      18.246   6.660   7.714  1.00  0.00           H  
ATOM   1895  N   GLN A 121      16.989   9.154   3.462  1.00  0.00           N  
ATOM   1896  CA  GLN A 121      17.012   9.494   2.019  1.00  0.00           C  
ATOM   1897  C   GLN A 121      18.434   9.794   1.544  1.00  0.00           C  
ATOM   1898  O   GLN A 121      18.680   9.719   0.308  1.00  0.00           O  
ATOM   1899  CB  GLN A 121      16.107  10.695   1.730  1.00  0.00           C  
ATOM   1900  CG  GLN A 121      14.628  10.426   1.945  1.00  0.00           C  
ATOM   1901  CD  GLN A 121      13.762  11.610   1.557  1.00  0.00           C  
ATOM   1902  OE1 GLN A 121      13.680  11.979   0.382  1.00  0.00           O  
ATOM   1903  NE2 GLN A 121      13.111  12.214   2.545  1.00  0.00           N  
ATOM   1904  H   GLN A 121      16.446   9.726   4.093  1.00  0.00           H  
ATOM   1905  HA  GLN A 121      16.640   8.638   1.456  1.00  0.00           H  
ATOM   1906 1HB  GLN A 121      16.394  11.529   2.370  1.00  0.00           H  
ATOM   1907 2HB  GLN A 121      16.245  11.013   0.697  1.00  0.00           H  
ATOM   1908 1HG  GLN A 121      14.332   9.572   1.335  1.00  0.00           H  
ATOM   1909 2HG  GLN A 121      14.458  10.209   2.999  1.00  0.00           H  
ATOM   1910 1HE2 GLN A 121      12.524  13.001   2.350  1.00  0.00           H  
ATOM   1911 2HE2 GLN A 121      13.206  11.882   3.483  1.00  0.00           H  
ATOM   1912  N   GLU A 122      19.330  10.151   2.445  1.00  0.00           N  
ATOM   1913  CA  GLU A 122      20.724  10.517   2.086  1.00  0.00           C  
ATOM   1914  C   GLU A 122      21.547   9.246   1.906  1.00  0.00           C  
ATOM   1915  O   GLU A 122      22.502   9.299   1.100  1.00  0.00           O  
ATOM   1916  CB  GLU A 122      21.360  11.404   3.159  1.00  0.00           C  
ATOM   1917  CG  GLU A 122      20.683  12.756   3.339  1.00  0.00           C  
ATOM   1918  CD  GLU A 122      20.703  13.591   2.089  1.00  0.00           C  
ATOM   1919  OE1 GLU A 122      21.575  13.394   1.279  1.00  0.00           O  
ATOM   1920  OE2 GLU A 122      19.843  14.428   1.945  1.00  0.00           O  
ATOM   1921  H   GLU A 122      19.050  10.174   3.416  1.00  0.00           H  
ATOM   1922  HA  GLU A 122      20.704  11.075   1.149  1.00  0.00           H  
ATOM   1923 1HB  GLU A 122      21.337  10.888   4.118  1.00  0.00           H  
ATOM   1924 2HB  GLU A 122      22.405  11.585   2.909  1.00  0.00           H  
ATOM   1925 1HG  GLU A 122      19.648  12.595   3.639  1.00  0.00           H  
ATOM   1926 2HG  GLU A 122      21.185  13.297   4.140  1.00  0.00           H  
ATOM   1927  N   ASP A 123      21.185   8.155   2.558  1.00  0.00           N  
ATOM   1928  CA  ASP A 123      22.038   6.934   2.577  1.00  0.00           C  
ATOM   1929  C   ASP A 123      21.560   5.921   1.532  1.00  0.00           C  
ATOM   1930  O   ASP A 123      22.388   5.221   0.907  1.00  0.00           O  
ATOM   1931  CB  ASP A 123      22.032   6.281   3.961  1.00  0.00           C  
ATOM   1932  CG  ASP A 123      22.848   7.057   4.986  1.00  0.00           C  
ATOM   1933  OD1 ASP A 123      24.007   7.291   4.739  1.00  0.00           O  
ATOM   1934  OD2 ASP A 123      22.305   7.407   6.006  1.00  0.00           O  
ATOM   1935  H   ASP A 123      20.308   8.149   3.059  1.00  0.00           H  
ATOM   1936  HA  ASP A 123      23.062   7.224   2.338  1.00  0.00           H  
ATOM   1937 1HB  ASP A 123      21.005   6.202   4.321  1.00  0.00           H  
ATOM   1938 2HB  ASP A 123      22.433   5.270   3.888  1.00  0.00           H  
ATOM   1939  N   ASN A 124      20.265   5.721   1.329  1.00  0.00           N  
ATOM   1940  CA  ASN A 124      19.792   4.724   0.346  1.00  0.00           C  
ATOM   1941  C   ASN A 124      18.507   5.203  -0.320  1.00  0.00           C  
ATOM   1942  O   ASN A 124      17.467   4.543  -0.216  1.00  0.00           O  
ATOM   1943  CB  ASN A 124      19.582   3.370   0.999  1.00  0.00           C  
ATOM   1944  CG  ASN A 124      19.310   2.282  -0.002  1.00  0.00           C  
ATOM   1945  OD1 ASN A 124      19.060   2.555  -1.181  1.00  0.00           O  
ATOM   1946  ND2 ASN A 124      19.353   1.053   0.445  1.00  0.00           N  
ATOM   1947  H   ASN A 124      19.586   6.257   1.852  1.00  0.00           H  
ATOM   1948  HA  ASN A 124      20.552   4.616  -0.430  1.00  0.00           H  
ATOM   1949 1HB  ASN A 124      20.468   3.103   1.577  1.00  0.00           H  
ATOM   1950 2HB  ASN A 124      18.743   3.427   1.692  1.00  0.00           H  
ATOM   1951 1HD2 ASN A 124      19.180   0.288  -0.177  1.00  0.00           H  
ATOM   1952 2HD2 ASN A 124      19.559   0.878   1.408  1.00  0.00           H  
ATOM   1953  N   PRO A 125      18.561   6.295  -1.121  1.00  0.00           N  
ATOM   1954  CA  PRO A 125      17.372   6.769  -1.830  1.00  0.00           C  
ATOM   1955  C   PRO A 125      16.985   5.867  -3.017  1.00  0.00           C  
ATOM   1956  O   PRO A 125      15.860   5.979  -3.517  1.00  0.00           O  
ATOM   1957  CB  PRO A 125      17.804   8.161  -2.302  1.00  0.00           C  
ATOM   1958  CG  PRO A 125      19.285   8.057  -2.441  1.00  0.00           C  
ATOM   1959  CD  PRO A 125      19.709   7.187  -1.288  1.00  0.00           C  
ATOM   1960  HA  PRO A 125      16.530   6.830  -1.125  1.00  0.00           H  
ATOM   1961 1HB  PRO A 125      17.303   8.409  -3.249  1.00  0.00           H  
ATOM   1962 2HB  PRO A 125      17.496   8.919  -1.567  1.00  0.00           H  
ATOM   1963 1HG  PRO A 125      19.545   7.623  -3.417  1.00  0.00           H  
ATOM   1964 2HG  PRO A 125      19.740   9.057  -2.406  1.00  0.00           H  
ATOM   1965 1HD  PRO A 125      20.618   6.632  -1.561  1.00  0.00           H  
ATOM   1966 2HD  PRO A 125      19.888   7.813  -0.401  1.00  0.00           H  
ATOM   1967  N   ASP A 126      17.891   5.008  -3.439  1.00  0.00           N  
ATOM   1968  CA  ASP A 126      17.591   4.178  -4.643  1.00  0.00           C  
ATOM   1969  C   ASP A 126      16.572   3.095  -4.260  1.00  0.00           C  
ATOM   1970  O   ASP A 126      15.569   2.932  -4.996  1.00  0.00           O  
ATOM   1971  CB  ASP A 126      18.858   3.528  -5.205  1.00  0.00           C  
ATOM   1972  CG  ASP A 126      19.803   4.533  -5.849  1.00  0.00           C  
ATOM   1973  OD1 ASP A 126      19.403   5.657  -6.043  1.00  0.00           O  
ATOM   1974  OD2 ASP A 126      20.917   4.168  -6.142  1.00  0.00           O  
ATOM   1975  H   ASP A 126      18.780   4.896  -2.973  1.00  0.00           H  
ATOM   1976  HA  ASP A 126      17.171   4.825  -5.413  1.00  0.00           H  
ATOM   1977 1HB  ASP A 126      19.389   3.013  -4.405  1.00  0.00           H  
ATOM   1978 2HB  ASP A 126      18.583   2.780  -5.950  1.00  0.00           H  
ATOM   1979  N   LEU A 127      16.748   2.423  -3.139  1.00  0.00           N  
ATOM   1980  CA  LEU A 127      15.718   1.446  -2.712  1.00  0.00           C  
ATOM   1981  C   LEU A 127      14.465   2.205  -2.263  1.00  0.00           C  
ATOM   1982  O   LEU A 127      13.343   1.750  -2.488  1.00  0.00           O  
ATOM   1983  CB  LEU A 127      16.236   0.564  -1.569  1.00  0.00           C  
ATOM   1984  CG  LEU A 127      15.286  -0.546  -1.102  1.00  0.00           C  
ATOM   1985  CD1 LEU A 127      14.936  -1.444  -2.281  1.00  0.00           C  
ATOM   1986  CD2 LEU A 127      15.944  -1.341   0.015  1.00  0.00           C  
ATOM   1987  H   LEU A 127      17.567   2.558  -2.563  1.00  0.00           H  
ATOM   1988  HA  LEU A 127      15.479   0.805  -3.559  1.00  0.00           H  
ATOM   1989 1HB  LEU A 127      17.165   0.093  -1.887  1.00  0.00           H  
ATOM   1990 2HB  LEU A 127      16.451   1.200  -0.710  1.00  0.00           H  
ATOM   1991  HG  LEU A 127      14.360  -0.102  -0.735  1.00  0.00           H  
ATOM   1992 1HD1 LEU A 127      14.260  -2.233  -1.949  1.00  0.00           H  
ATOM   1993 2HD1 LEU A 127      14.449  -0.853  -3.057  1.00  0.00           H  
ATOM   1994 3HD1 LEU A 127      15.845  -1.890  -2.681  1.00  0.00           H  
ATOM   1995 1HD2 LEU A 127      15.268  -2.130   0.347  1.00  0.00           H  
ATOM   1996 2HD2 LEU A 127      16.869  -1.787  -0.352  1.00  0.00           H  
ATOM   1997 3HD2 LEU A 127      16.167  -0.678   0.851  1.00  0.00           H  
ATOM   1998  N   ILE A 128      14.636   3.313  -1.554  1.00  0.00           N  
ATOM   1999  CA  ILE A 128      13.445   4.035  -1.041  1.00  0.00           C  
ATOM   2000  C   ILE A 128      12.613   4.517  -2.224  1.00  0.00           C  
ATOM   2001  O   ILE A 128      11.376   4.280  -2.223  1.00  0.00           O  
ATOM   2002  CB  ILE A 128      13.837   5.234  -0.158  1.00  0.00           C  
ATOM   2003  CG1 ILE A 128      14.515   4.751   1.127  1.00  0.00           C  
ATOM   2004  CG2 ILE A 128      12.614   6.078   0.166  1.00  0.00           C  
ATOM   2005  CD1 ILE A 128      15.199   5.851   1.907  1.00  0.00           C  
ATOM   2006  H   ILE A 128      15.556   3.679  -1.354  1.00  0.00           H  
ATOM   2007  HA  ILE A 128      12.860   3.347  -0.432  1.00  0.00           H  
ATOM   2008  HB  ILE A 128      14.564   5.851  -0.684  1.00  0.00           H  
ATOM   2009 1HG1 ILE A 128      13.774   4.283   1.775  1.00  0.00           H  
ATOM   2010 2HG1 ILE A 128      15.260   3.993   0.884  1.00  0.00           H  
ATOM   2011 1HG2 ILE A 128      12.909   6.920   0.791  1.00  0.00           H  
ATOM   2012 2HG2 ILE A 128      12.174   6.449  -0.758  1.00  0.00           H  
ATOM   2013 3HG2 ILE A 128      11.883   5.470   0.698  1.00  0.00           H  
ATOM   2014 1HD1 ILE A 128      15.656   5.431   2.804  1.00  0.00           H  
ATOM   2015 2HD1 ILE A 128      15.970   6.311   1.288  1.00  0.00           H  
ATOM   2016 3HD1 ILE A 128      14.465   6.604   2.193  1.00  0.00           H  
ATOM   2017  N   GLY A 129      13.210   5.192  -3.221  1.00  0.00           N  
ATOM   2018  CA  GLY A 129      12.422   5.698  -4.361  1.00  0.00           C  
ATOM   2019  C   GLY A 129      11.801   4.558  -5.166  1.00  0.00           C  
ATOM   2020  O   GLY A 129      10.629   4.648  -5.552  1.00  0.00           O  
ATOM   2021  H   GLY A 129      14.206   5.360  -3.199  1.00  0.00           H  
ATOM   2022 1HA  GLY A 129      11.633   6.356  -3.996  1.00  0.00           H  
ATOM   2023 2HA  GLY A 129      13.062   6.294  -5.011  1.00  0.00           H  
ATOM   2024  N   SER A 130      12.554   3.495  -5.383  1.00  0.00           N  
ATOM   2025  CA  SER A 130      12.059   2.365  -6.194  1.00  0.00           C  
ATOM   2026  C   SER A 130      10.857   1.732  -5.503  1.00  0.00           C  
ATOM   2027  O   SER A 130       9.821   1.563  -6.141  1.00  0.00           O  
ATOM   2028  CB  SER A 130      13.148   1.329  -6.396  1.00  0.00           C  
ATOM   2029  OG  SER A 130      14.218   1.860  -7.127  1.00  0.00           O  
ATOM   2030  H   SER A 130      13.482   3.449  -4.991  1.00  0.00           H  
ATOM   2031  HA  SER A 130      11.759   2.746  -7.172  1.00  0.00           H  
ATOM   2032 1HB  SER A 130      13.503   0.981  -5.426  1.00  0.00           H  
ATOM   2033 2HB  SER A 130      12.737   0.468  -6.921  1.00  0.00           H  
ATOM   2034  HG  SER A 130      14.750   2.353  -6.497  1.00  0.00           H  
ATOM   2035  N   GLU A 131      10.918   1.467  -4.197  1.00  0.00           N  
ATOM   2036  CA  GLU A 131       9.812   0.763  -3.490  1.00  0.00           C  
ATOM   2037  C   GLU A 131       8.620   1.713  -3.358  1.00  0.00           C  
ATOM   2038  O   GLU A 131       7.489   1.223  -3.452  1.00  0.00           O  
ATOM   2039  CB  GLU A 131      10.252   0.280  -2.107  1.00  0.00           C  
ATOM   2040  CG  GLU A 131      11.176  -0.929  -2.128  1.00  0.00           C  
ATOM   2041  CD  GLU A 131      10.507  -2.168  -2.657  1.00  0.00           C  
ATOM   2042  OE1 GLU A 131       9.532  -2.586  -2.079  1.00  0.00           O  
ATOM   2043  OE2 GLU A 131      10.971  -2.696  -3.640  1.00  0.00           O  
ATOM   2044  H   GLU A 131      11.734   1.752  -3.674  1.00  0.00           H  
ATOM   2045  HA  GLU A 131       9.523  -0.107  -4.080  1.00  0.00           H  
ATOM   2046 1HB  GLU A 131      10.769   1.087  -1.587  1.00  0.00           H  
ATOM   2047 2HB  GLU A 131       9.374   0.020  -1.516  1.00  0.00           H  
ATOM   2048 1HG  GLU A 131      12.040  -0.703  -2.753  1.00  0.00           H  
ATOM   2049 2HG  GLU A 131      11.533  -1.119  -1.117  1.00  0.00           H  
ATOM   2050  N   ILE A 132       8.816   3.023  -3.161  1.00  0.00           N  
ATOM   2051  CA  ILE A 132       7.656   3.949  -3.118  1.00  0.00           C  
ATOM   2052  C   ILE A 132       6.953   3.907  -4.479  1.00  0.00           C  
ATOM   2053  O   ILE A 132       5.724   3.712  -4.480  1.00  0.00           O  
ATOM   2054  CB  ILE A 132       8.082   5.392  -2.792  1.00  0.00           C  
ATOM   2055  CG1 ILE A 132       8.580   5.488  -1.347  1.00  0.00           C  
ATOM   2056  CG2 ILE A 132       6.927   6.354  -3.025  1.00  0.00           C  
ATOM   2057  CD1 ILE A 132       9.289   6.785  -1.031  1.00  0.00           C  
ATOM   2058  H   ILE A 132       9.747   3.396  -3.040  1.00  0.00           H  
ATOM   2059  HA  ILE A 132       6.976   3.615  -2.335  1.00  0.00           H  
ATOM   2060  HB  ILE A 132       8.916   5.678  -3.432  1.00  0.00           H  
ATOM   2061 1HG1 ILE A 132       7.738   5.383  -0.664  1.00  0.00           H  
ATOM   2062 2HG1 ILE A 132       9.268   4.666  -1.144  1.00  0.00           H  
ATOM   2063 1HG2 ILE A 132       7.246   7.369  -2.789  1.00  0.00           H  
ATOM   2064 2HG2 ILE A 132       6.618   6.304  -4.068  1.00  0.00           H  
ATOM   2065 3HG2 ILE A 132       6.090   6.078  -2.384  1.00  0.00           H  
ATOM   2066 1HD1 ILE A 132       9.613   6.778   0.011  1.00  0.00           H  
ATOM   2067 2HD1 ILE A 132      10.158   6.893  -1.680  1.00  0.00           H  
ATOM   2068 3HD1 ILE A 132       8.609   7.620  -1.193  1.00  0.00           H  
ATOM   2069  N   ALA A 133       7.690   4.024  -5.584  1.00  0.00           N  
ATOM   2070  CA  ALA A 133       7.119   4.049  -6.941  1.00  0.00           C  
ATOM   2071  C   ALA A 133       6.397   2.717  -7.190  1.00  0.00           C  
ATOM   2072  O   ALA A 133       5.250   2.764  -7.655  1.00  0.00           O  
ATOM   2073  CB  ALA A 133       8.172   4.308  -7.973  1.00  0.00           C  
ATOM   2074  H   ALA A 133       8.691   4.097  -5.471  1.00  0.00           H  
ATOM   2075  HA  ALA A 133       6.401   4.868  -6.991  1.00  0.00           H  
ATOM   2076 1HB  ALA A 133       7.717   4.320  -8.963  1.00  0.00           H  
ATOM   2077 2HB  ALA A 133       8.643   5.272  -7.777  1.00  0.00           H  
ATOM   2078 3HB  ALA A 133       8.925   3.523  -7.929  1.00  0.00           H  
ATOM   2079  N   ARG A 134       7.008   1.598  -6.831  1.00  0.00           N  
ATOM   2080  CA  ARG A 134       6.395   0.254  -7.031  1.00  0.00           C  
ATOM   2081  C   ARG A 134       5.135   0.181  -6.166  1.00  0.00           C  
ATOM   2082  O   ARG A 134       4.070  -0.277  -6.634  1.00  0.00           O  
ATOM   2083  CB  ARG A 134       7.350  -0.867  -6.649  1.00  0.00           C  
ATOM   2084  CG  ARG A 134       8.506  -1.079  -7.613  1.00  0.00           C  
ATOM   2085  CD  ARG A 134       9.523  -2.008  -7.056  1.00  0.00           C  
ATOM   2086  NE  ARG A 134      10.533  -2.360  -8.040  1.00  0.00           N  
ATOM   2087  CZ  ARG A 134      11.785  -2.760  -7.742  1.00  0.00           C  
ATOM   2088  NH1 ARG A 134      12.163  -2.855  -6.487  1.00  0.00           N  
ATOM   2089  NH2 ARG A 134      12.631  -3.059  -8.712  1.00  0.00           N  
ATOM   2090  H   ARG A 134       7.922   1.663  -6.406  1.00  0.00           H  
ATOM   2091  HA  ARG A 134       6.148   0.141  -8.087  1.00  0.00           H  
ATOM   2092 1HB  ARG A 134       7.773  -0.666  -5.666  1.00  0.00           H  
ATOM   2093 2HB  ARG A 134       6.800  -1.806  -6.582  1.00  0.00           H  
ATOM   2094 1HG  ARG A 134       8.131  -1.501  -8.545  1.00  0.00           H  
ATOM   2095 2HG  ARG A 134       8.990  -0.123  -7.816  1.00  0.00           H  
ATOM   2096 1HD  ARG A 134      10.021  -1.537  -6.209  1.00  0.00           H  
ATOM   2097 2HD  ARG A 134       9.035  -2.924  -6.725  1.00  0.00           H  
ATOM   2098  HE  ARG A 134      10.279  -2.299  -9.017  1.00  0.00           H  
ATOM   2099 1HH1 ARG A 134      11.516  -2.627  -5.745  1.00  0.00           H  
ATOM   2100 2HH1 ARG A 134      13.101  -3.156  -6.263  1.00  0.00           H  
ATOM   2101 1HH2 ARG A 134      12.340  -2.986  -9.677  1.00  0.00           H  
ATOM   2102 2HH2 ARG A 134      13.569  -3.359  -8.489  1.00  0.00           H  
ATOM   2103  N   TRP A 135       5.232   0.651  -4.931  1.00  0.00           N  
ATOM   2104  CA  TRP A 135       4.080   0.628  -4.005  1.00  0.00           C  
ATOM   2105  C   TRP A 135       2.938   1.455  -4.573  1.00  0.00           C  
ATOM   2106  O   TRP A 135       1.784   0.996  -4.525  1.00  0.00           O  
ATOM   2107  CB  TRP A 135       4.523   1.172  -2.666  1.00  0.00           C  
ATOM   2108  CG  TRP A 135       3.479   1.477  -1.646  1.00  0.00           C  
ATOM   2109  CD1 TRP A 135       2.814   0.621  -0.815  1.00  0.00           C  
ATOM   2110  CD2 TRP A 135       3.071   2.800  -1.291  1.00  0.00           C  
ATOM   2111  NE1 TRP A 135       2.018   1.336   0.053  1.00  0.00           N  
ATOM   2112  CE2 TRP A 135       2.181   2.673  -0.205  1.00  0.00           C  
ATOM   2113  CE3 TRP A 135       3.398   4.066  -1.795  1.00  0.00           C  
ATOM   2114  CZ2 TRP A 135       1.610   3.795   0.398  1.00  0.00           C  
ATOM   2115  CZ3 TRP A 135       2.883   5.174  -1.174  1.00  0.00           C  
ATOM   2116  CH2 TRP A 135       1.964   5.026  -0.127  1.00  0.00           C  
ATOM   2117  H   TRP A 135       6.112   1.032  -4.612  1.00  0.00           H  
ATOM   2118  HA  TRP A 135       3.752  -0.404  -3.886  1.00  0.00           H  
ATOM   2119 1HB  TRP A 135       5.201   0.463  -2.191  1.00  0.00           H  
ATOM   2120 2HB  TRP A 135       5.072   2.101  -2.814  1.00  0.00           H  
ATOM   2121  HD1 TRP A 135       2.902  -0.464  -0.839  1.00  0.00           H  
ATOM   2122  HE1 TRP A 135       1.415   0.940   0.759  1.00  0.00           H  
ATOM   2123  HE3 TRP A 135       4.052   4.167  -2.661  1.00  0.00           H  
ATOM   2124  HZ2 TRP A 135       0.922   3.712   1.241  1.00  0.00           H  
ATOM   2125  HZ3 TRP A 135       3.195   6.165  -1.504  1.00  0.00           H  
ATOM   2126  HH2 TRP A 135       1.516   5.932   0.280  1.00  0.00           H  
ATOM   2127  N   LEU A 136       3.224   2.628  -5.134  1.00  0.00           N  
ATOM   2128  CA  LEU A 136       2.171   3.510  -5.691  1.00  0.00           C  
ATOM   2129  C   LEU A 136       1.351   2.732  -6.734  1.00  0.00           C  
ATOM   2130  O   LEU A 136       0.105   2.956  -6.713  1.00  0.00           O  
ATOM   2131  CB  LEU A 136       2.787   4.759  -6.334  1.00  0.00           C  
ATOM   2132  CG  LEU A 136       3.379   5.786  -5.360  1.00  0.00           C  
ATOM   2133  CD1 LEU A 136       4.116   6.863  -6.144  1.00  0.00           C  
ATOM   2134  CD2 LEU A 136       2.264   6.389  -4.519  1.00  0.00           C  
ATOM   2135  H   LEU A 136       4.190   2.923  -5.181  1.00  0.00           H  
ATOM   2136  HA  LEU A 136       1.519   3.828  -4.877  1.00  0.00           H  
ATOM   2137 1HB  LEU A 136       3.583   4.445  -7.008  1.00  0.00           H  
ATOM   2138 2HB  LEU A 136       2.019   5.263  -6.921  1.00  0.00           H  
ATOM   2139  HG  LEU A 136       4.101   5.295  -4.708  1.00  0.00           H  
ATOM   2140 1HD1 LEU A 136       4.537   7.593  -5.452  1.00  0.00           H  
ATOM   2141 2HD1 LEU A 136       4.920   6.407  -6.721  1.00  0.00           H  
ATOM   2142 3HD1 LEU A 136       3.422   7.362  -6.819  1.00  0.00           H  
ATOM   2143 1HD2 LEU A 136       2.684   7.118  -3.826  1.00  0.00           H  
ATOM   2144 2HD2 LEU A 136       1.542   6.881  -5.170  1.00  0.00           H  
ATOM   2145 3HD2 LEU A 136       1.765   5.599  -3.956  1.00  0.00           H  
ATOM   2146  N   SER A 137       2.020   1.918  -7.568  1.00  0.00           N  
ATOM   2147  CA  SER A 137       1.398   1.194  -8.726  1.00  0.00           C  
ATOM   2148  C   SER A 137       0.446   0.128  -8.190  1.00  0.00           C  
ATOM   2149  O   SER A 137      -0.296  -0.467  -9.030  1.00  0.00           O  
ATOM   2150  CB  SER A 137       2.451   0.547  -9.603  1.00  0.00           C  
ATOM   2151  OG  SER A 137       2.982  -0.597  -8.991  1.00  0.00           O  
ATOM   2152  H   SER A 137       3.006   1.801  -7.386  1.00  0.00           H  
ATOM   2153  HA  SER A 137       0.847   1.915  -9.330  1.00  0.00           H  
ATOM   2154 1HB  SER A 137       2.012   0.277 -10.562  1.00  0.00           H  
ATOM   2155 2HB  SER A 137       3.250   1.262  -9.799  1.00  0.00           H  
ATOM   2156  HG  SER A 137       3.278  -0.318  -8.121  1.00  0.00           H  
ATOM   2157  N   THR A 138       0.489  -0.164  -6.882  1.00  0.00           N  
ATOM   2158  CA  THR A 138      -0.378  -1.197  -6.258  1.00  0.00           C  
ATOM   2159  C   THR A 138      -1.467  -0.539  -5.415  1.00  0.00           C  
ATOM   2160  O   THR A 138      -2.163  -1.317  -4.698  1.00  0.00           O  
ATOM   2161  CB  THR A 138       0.435  -2.166  -5.379  1.00  0.00           C  
ATOM   2162  OG1 THR A 138       1.030  -1.445  -4.292  1.00  0.00           O  
ATOM   2163  CG2 THR A 138       1.528  -2.837  -6.196  1.00  0.00           C  
ATOM   2164  H   THR A 138       1.142   0.344  -6.304  1.00  0.00           H  
ATOM   2165  HA  THR A 138      -0.852  -1.776  -7.050  1.00  0.00           H  
ATOM   2166  HB  THR A 138      -0.227  -2.929  -4.971  1.00  0.00           H  
ATOM   2167  HG1 THR A 138       0.996  -0.503  -4.476  1.00  0.00           H  
ATOM   2168 1HG2 THR A 138       2.091  -3.519  -5.558  1.00  0.00           H  
ATOM   2169 2HG2 THR A 138       1.078  -3.396  -7.016  1.00  0.00           H  
ATOM   2170 3HG2 THR A 138       2.199  -2.080  -6.598  1.00  0.00           H  
ATOM   2171  N   LEU A 139      -1.587   0.801  -5.401  1.00  0.00           N  
ATOM   2172  CA  LEU A 139      -2.636   1.497  -4.626  1.00  0.00           C  
ATOM   2173  C   LEU A 139      -3.841   1.666  -5.565  1.00  0.00           C  
ATOM   2174  O   LEU A 139      -3.690   1.565  -6.785  1.00  0.00           O  
ATOM   2175  CB  LEU A 139      -2.149   2.860  -4.116  1.00  0.00           C  
ATOM   2176  CG  LEU A 139      -0.908   2.829  -3.216  1.00  0.00           C  
ATOM   2177  CD1 LEU A 139      -0.522   4.251  -2.833  1.00  0.00           C  
ATOM   2178  CD2 LEU A 139      -1.196   1.989  -1.981  1.00  0.00           C  
ATOM   2179  H   LEU A 139      -0.933   1.347  -5.943  1.00  0.00           H  
ATOM   2180  HA  LEU A 139      -2.892   0.884  -3.762  1.00  0.00           H  
ATOM   2181 1HB  LEU A 139      -1.921   3.490  -4.974  1.00  0.00           H  
ATOM   2182 2HB  LEU A 139      -2.956   3.328  -3.552  1.00  0.00           H  
ATOM   2183  HG  LEU A 139      -0.072   2.393  -3.764  1.00  0.00           H  
ATOM   2184 1HD1 LEU A 139       0.361   4.229  -2.194  1.00  0.00           H  
ATOM   2185 2HD1 LEU A 139      -0.302   4.824  -3.734  1.00  0.00           H  
ATOM   2186 3HD1 LEU A 139      -1.347   4.719  -2.297  1.00  0.00           H  
ATOM   2187 1HD2 LEU A 139      -0.313   1.966  -1.342  1.00  0.00           H  
ATOM   2188 2HD2 LEU A 139      -2.031   2.425  -1.432  1.00  0.00           H  
ATOM   2189 3HD2 LEU A 139      -1.451   0.973  -2.284  1.00  0.00           H  
ATOM   2190  N   GLU A 140      -4.996   1.898  -4.993  1.00  0.00           N  
ATOM   2191  CA  GLU A 140      -6.210   2.163  -5.801  1.00  0.00           C  
ATOM   2192  C   GLU A 140      -6.160   3.612  -6.297  1.00  0.00           C  
ATOM   2193  O   GLU A 140      -6.990   4.438  -5.916  1.00  0.00           O  
ATOM   2194  CB  GLU A 140      -7.484   1.924  -4.987  1.00  0.00           C  
ATOM   2195  CG  GLU A 140      -7.675   0.487  -4.524  1.00  0.00           C  
ATOM   2196  CD  GLU A 140      -8.939   0.289  -3.735  1.00  0.00           C  
ATOM   2197  OE1 GLU A 140      -9.595   1.261  -3.446  1.00  0.00           O  
ATOM   2198  OE2 GLU A 140      -9.249  -0.836  -3.420  1.00  0.00           O  
ATOM   2199  H   GLU A 140      -5.065   1.897  -3.985  1.00  0.00           H  
ATOM   2200  HA  GLU A 140      -6.216   1.480  -6.651  1.00  0.00           H  
ATOM   2201 1HB  GLU A 140      -7.476   2.562  -4.102  1.00  0.00           H  
ATOM   2202 2HB  GLU A 140      -8.354   2.202  -5.582  1.00  0.00           H  
ATOM   2203 1HG  GLU A 140      -7.699  -0.165  -5.397  1.00  0.00           H  
ATOM   2204 2HG  GLU A 140      -6.821   0.197  -3.913  1.00  0.00           H  
ATOM   2205  N   ILE A 141      -5.182   3.908  -7.146  1.00  0.00           N  
ATOM   2206  CA  ILE A 141      -4.992   5.262  -7.655  1.00  0.00           C  
ATOM   2207  C   ILE A 141      -4.857   5.266  -9.172  1.00  0.00           C  
ATOM   2208  O   ILE A 141      -4.718   4.214  -9.795  1.00  0.00           O  
ATOM   2209  CB  ILE A 141      -3.749   5.915  -7.025  1.00  0.00           C  
ATOM   2210  CG1 ILE A 141      -2.482   5.164  -7.442  1.00  0.00           C  
ATOM   2211  CG2 ILE A 141      -3.876   5.952  -5.510  1.00  0.00           C  
ATOM   2212  CD1 ILE A 141      -1.202   5.822  -6.981  1.00  0.00           C  
ATOM   2213  H   ILE A 141      -4.554   3.177  -7.447  1.00  0.00           H  
ATOM   2214  HA  ILE A 141      -5.862   5.860  -7.380  1.00  0.00           H  
ATOM   2215  HB  ILE A 141      -3.647   6.935  -7.396  1.00  0.00           H  
ATOM   2216 1HG1 ILE A 141      -2.510   4.152  -7.039  1.00  0.00           H  
ATOM   2217 2HG1 ILE A 141      -2.449   5.081  -8.529  1.00  0.00           H  
ATOM   2218 1HG2 ILE A 141      -2.988   6.416  -5.082  1.00  0.00           H  
ATOM   2219 2HG2 ILE A 141      -4.757   6.529  -5.233  1.00  0.00           H  
ATOM   2220 3HG2 ILE A 141      -3.973   4.935  -5.129  1.00  0.00           H  
ATOM   2221 1HD1 ILE A 141      -0.348   5.231  -7.315  1.00  0.00           H  
ATOM   2222 2HD1 ILE A 141      -1.136   6.826  -7.403  1.00  0.00           H  
ATOM   2223 3HD1 ILE A 141      -1.196   5.884  -5.894  1.00  0.00           H  
ATOM   2224  N   GLN A 142      -4.897   6.456  -9.761  1.00  0.00           N  
ATOM   2225  CA  GLN A 142      -4.749   6.602 -11.204  1.00  0.00           C  
ATOM   2226  C   GLN A 142      -3.310   6.929 -11.580  1.00  0.00           C  
ATOM   2227  O   GLN A 142      -2.737   7.904 -11.094  1.00  0.00           O  
ATOM   2228  CB  GLN A 142      -5.687   7.691 -11.732  1.00  0.00           C  
ATOM   2229  CG  GLN A 142      -5.635   7.881 -13.238  1.00  0.00           C  
ATOM   2230  CD  GLN A 142      -6.271   6.728 -13.990  1.00  0.00           C  
ATOM   2231  OE1 GLN A 142      -7.455   6.429 -13.811  1.00  0.00           O  
ATOM   2232  NE2 GLN A 142      -5.487   6.071 -14.837  1.00  0.00           N  
ATOM   2233  H   GLN A 142      -5.034   7.281  -9.195  1.00  0.00           H  
ATOM   2234  HA  GLN A 142      -5.029   5.660 -11.678  1.00  0.00           H  
ATOM   2235 1HB  GLN A 142      -6.715   7.450 -11.459  1.00  0.00           H  
ATOM   2236 2HB  GLN A 142      -5.439   8.643 -11.263  1.00  0.00           H  
ATOM   2237 1HG  GLN A 142      -6.170   8.795 -13.497  1.00  0.00           H  
ATOM   2238 2HG  GLN A 142      -4.593   7.959 -13.548  1.00  0.00           H  
ATOM   2239 1HE2 GLN A 142      -5.851   5.300 -15.362  1.00  0.00           H  
ATOM   2240 2HE2 GLN A 142      -4.532   6.347 -14.952  1.00  0.00           H  
ATOM   2241  N   SER A 143      -2.729   6.107 -12.448  1.00  0.00           N  
ATOM   2242  CA  SER A 143      -1.420   6.398 -13.020  1.00  0.00           C  
ATOM   2243  C   SER A 143      -1.538   6.823 -14.478  1.00  0.00           C  
ATOM   2244  O   SER A 143      -2.533   6.529 -15.141  1.00  0.00           O  
ATOM   2245  CB  SER A 143      -0.520   5.182 -12.910  1.00  0.00           C  
ATOM   2246  OG  SER A 143      -0.983   4.140 -13.723  1.00  0.00           O  
ATOM   2247  H   SER A 143      -3.207   5.259 -12.718  1.00  0.00           H  
ATOM   2248  HA  SER A 143      -0.968   7.213 -12.454  1.00  0.00           H  
ATOM   2249 1HB  SER A 143       0.494   5.453 -13.202  1.00  0.00           H  
ATOM   2250 2HB  SER A 143      -0.484   4.850 -11.873  1.00  0.00           H  
ATOM   2251  HG  SER A 143      -0.229   3.857 -14.246  1.00  0.00           H  
ATOM   2252  N   LYS A 144      -0.500   7.483 -14.991  1.00  0.00           N  
ATOM   2253  CA  LYS A 144      -0.425   7.815 -16.409  1.00  0.00           C  
ATOM   2254  C   LYS A 144      -0.067   6.591 -17.243  1.00  0.00           C  
ATOM   2255  O   LYS A 144      -0.586   6.404 -18.343  1.00  0.00           O  
ATOM   2256  CB  LYS A 144       0.594   8.930 -16.646  1.00  0.00           C  
ATOM   2257  CG  LYS A 144       0.647   9.440 -18.080  1.00  0.00           C  
ATOM   2258  CD  LYS A 144      -0.654  10.124 -18.471  1.00  0.00           C  
ATOM   2259  CE  LYS A 144      -0.550  10.770 -19.845  1.00  0.00           C  
ATOM   2260  NZ  LYS A 144      -1.861  11.295 -20.314  1.00  0.00           N  
ATOM   2261  H   LYS A 144       0.256   7.760 -14.381  1.00  0.00           H  
ATOM   2262  HA  LYS A 144      -1.401   8.183 -16.730  1.00  0.00           H  
ATOM   2263 1HB  LYS A 144       0.366   9.776 -15.998  1.00  0.00           H  
ATOM   2264 2HB  LYS A 144       1.590   8.574 -16.381  1.00  0.00           H  
ATOM   2265 1HG  LYS A 144       1.467  10.151 -18.183  1.00  0.00           H  
ATOM   2266 2HG  LYS A 144       0.826   8.605 -18.757  1.00  0.00           H  
ATOM   2267 1HD  LYS A 144      -1.462   9.391 -18.484  1.00  0.00           H  
ATOM   2268 2HD  LYS A 144      -0.897  10.892 -17.737  1.00  0.00           H  
ATOM   2269 1HE  LYS A 144       0.164  11.592 -19.807  1.00  0.00           H  
ATOM   2270 2HE  LYS A 144      -0.188  10.037 -20.565  1.00  0.00           H  
ATOM   2271 1HZ  LYS A 144      -1.749  11.714 -21.227  1.00  0.00           H  
ATOM   2272 2HZ  LYS A 144      -2.527  10.536 -20.371  1.00  0.00           H  
ATOM   2273 3HZ  LYS A 144      -2.198  11.990 -19.664  1.00  0.00           H  
ATOM   2274  N   TYR A 145       0.824   5.760 -16.712  1.00  0.00           N  
ATOM   2275  CA  TYR A 145       1.298   4.584 -17.431  1.00  0.00           C  
ATOM   2276  C   TYR A 145       1.085   3.316 -16.614  1.00  0.00           C  
ATOM   2277  O   TYR A 145       1.025   3.361 -15.385  1.00  0.00           O  
ATOM   2278  CB  TYR A 145       2.776   4.739 -17.795  1.00  0.00           C  
ATOM   2279  CG  TYR A 145       3.067   5.937 -18.671  1.00  0.00           C  
ATOM   2280  CD1 TYR A 145       3.417   7.149 -18.094  1.00  0.00           C  
ATOM   2281  CD2 TYR A 145       2.984   5.825 -20.051  1.00  0.00           C  
ATOM   2282  CE1 TYR A 145       3.683   8.244 -18.893  1.00  0.00           C  
ATOM   2283  CE2 TYR A 145       3.249   6.920 -20.850  1.00  0.00           C  
ATOM   2284  CZ  TYR A 145       3.597   8.125 -20.276  1.00  0.00           C  
ATOM   2285  OH  TYR A 145       3.862   9.216 -21.072  1.00  0.00           O  
ATOM   2286  H   TYR A 145       1.182   5.949 -15.787  1.00  0.00           H  
ATOM   2287  HA  TYR A 145       0.736   4.498 -18.362  1.00  0.00           H  
ATOM   2288 1HB  TYR A 145       3.368   4.831 -16.884  1.00  0.00           H  
ATOM   2289 2HB  TYR A 145       3.117   3.845 -18.318  1.00  0.00           H  
ATOM   2290  HD1 TYR A 145       3.482   7.238 -17.009  1.00  0.00           H  
ATOM   2291  HD2 TYR A 145       2.708   4.873 -20.504  1.00  0.00           H  
ATOM   2292  HE1 TYR A 145       3.958   9.196 -18.440  1.00  0.00           H  
ATOM   2293  HE2 TYR A 145       3.183   6.831 -21.935  1.00  0.00           H  
ATOM   2294  HH  TYR A 145       4.116   9.959 -20.521  1.00  0.00           H  
ATOM   2295  N   PRO A 146       0.972   2.186 -17.303  1.00  0.00           N  
ATOM   2296  CA  PRO A 146       0.846   0.894 -16.640  1.00  0.00           C  
ATOM   2297  C   PRO A 146       2.006   0.649 -15.684  1.00  0.00           C  
ATOM   2298  O   PRO A 146       3.107   1.162 -15.885  1.00  0.00           O  
ATOM   2299  CB  PRO A 146       0.860  -0.096 -17.810  1.00  0.00           C  
ATOM   2300  CG  PRO A 146       0.342   0.693 -18.963  1.00  0.00           C  
ATOM   2301  CD  PRO A 146       0.936   2.064 -18.775  1.00  0.00           C  
ATOM   2302  HA  PRO A 146      -0.084   0.886 -16.071  1.00  0.00           H  
ATOM   2303 1HB  PRO A 146       1.881  -0.472 -17.973  1.00  0.00           H  
ATOM   2304 2HB  PRO A 146       0.231  -0.967 -17.573  1.00  0.00           H  
ATOM   2305 1HG  PRO A 146       0.648   0.226 -19.911  1.00  0.00           H  
ATOM   2306 2HG  PRO A 146      -0.757   0.703 -18.954  1.00  0.00           H  
ATOM   2307 1HD  PRO A 146       1.943   2.092 -19.218  1.00  0.00           H  
ATOM   2308 2HD  PRO A 146       0.284   2.814 -19.246  1.00  0.00           H  
ATOM   2309  N   PRO A 147       1.753  -0.137 -14.643  1.00  0.00           N  
ATOM   2310  CA  PRO A 147       2.795  -0.510 -13.694  1.00  0.00           C  
ATOM   2311  C   PRO A 147       4.023  -1.057 -14.410  1.00  0.00           C  
ATOM   2312  O   PRO A 147       5.155  -0.823 -13.987  1.00  0.00           O  
ATOM   2313  CB  PRO A 147       2.114  -1.585 -12.840  1.00  0.00           C  
ATOM   2314  CG  PRO A 147       0.671  -1.211 -12.865  1.00  0.00           C  
ATOM   2315  CD  PRO A 147       0.433  -0.731 -14.272  1.00  0.00           C  
ATOM   2316  HA  PRO A 147       3.085   0.378 -13.131  1.00  0.00           H  
ATOM   2317 1HB  PRO A 147       2.305  -2.581 -13.266  1.00  0.00           H  
ATOM   2318 2HB  PRO A 147       2.538  -1.583 -11.825  1.00  0.00           H  
ATOM   2319 1HG  PRO A 147       0.049  -2.080 -12.603  1.00  0.00           H  
ATOM   2320 2HG  PRO A 147       0.466  -0.436 -12.112  1.00  0.00           H  
ATOM   2321 1HD  PRO A 147       0.176  -1.587 -14.913  1.00  0.00           H  
ATOM   2322 2HD  PRO A 147      -0.378   0.012 -14.274  1.00  0.00           H  
ATOM   2323  N   GLU A 148       3.792  -1.785 -15.497  1.00  0.00           N  
ATOM   2324  CA  GLU A 148       4.877  -2.403 -16.250  1.00  0.00           C  
ATOM   2325  C   GLU A 148       5.820  -1.352 -16.821  1.00  0.00           C  
ATOM   2326  O   GLU A 148       7.038  -1.528 -16.816  1.00  0.00           O  
ATOM   2327  CB  GLU A 148       4.317  -3.268 -17.381  1.00  0.00           C  
ATOM   2328  CG  GLU A 148       3.604  -4.529 -16.914  1.00  0.00           C  
ATOM   2329  CD  GLU A 148       2.994  -5.310 -18.045  1.00  0.00           C  
ATOM   2330  OE1 GLU A 148       3.004  -4.824 -19.150  1.00  0.00           O  
ATOM   2331  OE2 GLU A 148       2.519  -6.394 -17.803  1.00  0.00           O  
ATOM   2332  H   GLU A 148       2.841  -1.914 -15.810  1.00  0.00           H  
ATOM   2333  HA  GLU A 148       5.441  -3.050 -15.576  1.00  0.00           H  
ATOM   2334 1HB  GLU A 148       3.611  -2.684 -17.970  1.00  0.00           H  
ATOM   2335 2HB  GLU A 148       5.127  -3.569 -18.045  1.00  0.00           H  
ATOM   2336 1HG  GLU A 148       4.318  -5.166 -16.392  1.00  0.00           H  
ATOM   2337 2HG  GLU A 148       2.823  -4.252 -16.207  1.00  0.00           H  
ATOM   2338  N   TRP A 149       5.249  -0.258 -17.314  1.00  0.00           N  
ATOM   2339  CA  TRP A 149       6.040   0.853 -17.830  1.00  0.00           C  
ATOM   2340  C   TRP A 149       6.880   1.489 -16.730  1.00  0.00           C  
ATOM   2341  O   TRP A 149       8.057   1.789 -16.929  1.00  0.00           O  
ATOM   2342  CB  TRP A 149       5.129   1.910 -18.457  1.00  0.00           C  
ATOM   2343  CG  TRP A 149       5.874   2.973 -19.206  1.00  0.00           C  
ATOM   2344  CD1 TRP A 149       6.321   2.904 -20.491  1.00  0.00           C  
ATOM   2345  CD2 TRP A 149       6.264   4.279 -18.716  1.00  0.00           C  
ATOM   2346  NE1 TRP A 149       6.961   4.069 -20.834  1.00  0.00           N  
ATOM   2347  CE2 TRP A 149       6.933   4.923 -19.760  1.00  0.00           C  
ATOM   2348  CE3 TRP A 149       6.099   4.943 -17.494  1.00  0.00           C  
ATOM   2349  CZ2 TRP A 149       7.445   6.204 -19.623  1.00  0.00           C  
ATOM   2350  CZ3 TRP A 149       6.611   6.228 -17.357  1.00  0.00           C  
ATOM   2351  CH2 TRP A 149       7.266   6.842 -18.395  1.00  0.00           C  
ATOM   2352  H   TRP A 149       4.241  -0.194 -17.331  1.00  0.00           H  
ATOM   2353  HA  TRP A 149       6.708   0.472 -18.603  1.00  0.00           H  
ATOM   2354 1HB  TRP A 149       4.434   1.429 -19.146  1.00  0.00           H  
ATOM   2355 2HB  TRP A 149       4.538   2.390 -17.678  1.00  0.00           H  
ATOM   2356  HD1 TRP A 149       6.191   2.048 -21.151  1.00  0.00           H  
ATOM   2357  HE1 TRP A 149       7.383   4.268 -21.729  1.00  0.00           H  
ATOM   2358  HE3 TRP A 149       5.578   4.461 -16.667  1.00  0.00           H  
ATOM   2359  HZ2 TRP A 149       7.968   6.708 -20.436  1.00  0.00           H  
ATOM   2360  HZ3 TRP A 149       6.479   6.737 -16.403  1.00  0.00           H  
ATOM   2361  HH2 TRP A 149       7.655   7.850 -18.254  1.00  0.00           H  
ATOM   2362  N   LEU A 150       6.267   1.694 -15.568  1.00  0.00           N  
ATOM   2363  CA  LEU A 150       6.959   2.290 -14.432  1.00  0.00           C  
ATOM   2364  C   LEU A 150       8.197   1.485 -14.057  1.00  0.00           C  
ATOM   2365  O   LEU A 150       9.283   2.041 -13.888  1.00  0.00           O  
ATOM   2366  CB  LEU A 150       6.016   2.382 -13.226  1.00  0.00           C  
ATOM   2367  CG  LEU A 150       6.641   2.920 -11.932  1.00  0.00           C  
ATOM   2368  CD1 LEU A 150       7.194   4.317 -12.179  1.00  0.00           C  
ATOM   2369  CD2 LEU A 150       5.592   2.934 -10.830  1.00  0.00           C  
ATOM   2370  H   LEU A 150       5.297   1.429 -15.470  1.00  0.00           H  
ATOM   2371  HA  LEU A 150       7.268   3.299 -14.706  1.00  0.00           H  
ATOM   2372 1HB  LEU A 150       5.182   3.031 -13.486  1.00  0.00           H  
ATOM   2373 2HB  LEU A 150       5.624   1.387 -13.015  1.00  0.00           H  
ATOM   2374  HG  LEU A 150       7.471   2.280 -11.635  1.00  0.00           H  
ATOM   2375 1HD1 LEU A 150       7.638   4.700 -11.260  1.00  0.00           H  
ATOM   2376 2HD1 LEU A 150       7.955   4.275 -12.958  1.00  0.00           H  
ATOM   2377 3HD1 LEU A 150       6.387   4.978 -12.494  1.00  0.00           H  
ATOM   2378 1HD2 LEU A 150       6.036   3.317  -9.910  1.00  0.00           H  
ATOM   2379 2HD2 LEU A 150       4.762   3.575 -11.125  1.00  0.00           H  
ATOM   2380 3HD2 LEU A 150       5.227   1.921 -10.662  1.00  0.00           H  
ATOM   2381  N   GLU A 151       8.027   0.174 -13.927  1.00  0.00           N  
ATOM   2382  CA  GLU A 151       9.118  -0.703 -13.520  1.00  0.00           C  
ATOM   2383  C   GLU A 151      10.296  -0.600 -14.479  1.00  0.00           C  
ATOM   2384  O   GLU A 151      11.452  -0.573 -14.057  1.00  0.00           O  
ATOM   2385  CB  GLU A 151       8.636  -2.154 -13.443  1.00  0.00           C  
ATOM   2386  CG  GLU A 151       9.721  -3.159 -13.082  1.00  0.00           C  
ATOM   2387  CD  GLU A 151      10.270  -2.955 -11.698  1.00  0.00           C  
ATOM   2388  OE1 GLU A 151       9.575  -2.403 -10.879  1.00  0.00           O  
ATOM   2389  OE2 GLU A 151      11.386  -3.352 -11.459  1.00  0.00           O  
ATOM   2390  H   GLU A 151       7.119  -0.226 -14.116  1.00  0.00           H  
ATOM   2391  HA  GLU A 151       9.450  -0.404 -12.525  1.00  0.00           H  
ATOM   2392 1HB  GLU A 151       7.843  -2.235 -12.699  1.00  0.00           H  
ATOM   2393 2HB  GLU A 151       8.213  -2.448 -14.404  1.00  0.00           H  
ATOM   2394 1HG  GLU A 151       9.307  -4.165 -13.153  1.00  0.00           H  
ATOM   2395 2HG  GLU A 151      10.531  -3.078 -13.805  1.00  0.00           H  
ATOM   2396  N   LYS A 152       9.996  -0.542 -15.772  1.00  0.00           N  
ATOM   2397  CA  LYS A 152      11.028  -0.405 -16.793  1.00  0.00           C  
ATOM   2398  C   LYS A 152      11.804   0.895 -16.621  1.00  0.00           C  
ATOM   2399  O   LYS A 152      13.027   0.922 -16.764  1.00  0.00           O  
ATOM   2400  CB  LYS A 152      10.411  -0.467 -18.191  1.00  0.00           C  
ATOM   2401  CG  LYS A 152       9.911  -1.847 -18.597  1.00  0.00           C  
ATOM   2402  CD  LYS A 152       9.274  -1.820 -19.978  1.00  0.00           C  
ATOM   2403  CE  LYS A 152       8.744  -3.191 -20.371  1.00  0.00           C  
ATOM   2404  NZ  LYS A 152       8.095  -3.174 -21.710  1.00  0.00           N  
ATOM   2405  H   LYS A 152       9.028  -0.594 -16.056  1.00  0.00           H  
ATOM   2406  HA  LYS A 152      11.722  -1.241 -16.698  1.00  0.00           H  
ATOM   2407 1HB  LYS A 152       9.569   0.224 -18.248  1.00  0.00           H  
ATOM   2408 2HB  LYS A 152      11.147  -0.147 -18.929  1.00  0.00           H  
ATOM   2409 1HG  LYS A 152      10.747  -2.549 -18.606  1.00  0.00           H  
ATOM   2410 2HG  LYS A 152       9.175  -2.195 -17.873  1.00  0.00           H  
ATOM   2411 1HD  LYS A 152       8.450  -1.105 -19.984  1.00  0.00           H  
ATOM   2412 2HD  LYS A 152      10.013  -1.502 -20.714  1.00  0.00           H  
ATOM   2413 1HE  LYS A 152       9.565  -3.906 -20.389  1.00  0.00           H  
ATOM   2414 2HE  LYS A 152       8.016  -3.525 -19.633  1.00  0.00           H  
ATOM   2415 1HZ  LYS A 152       7.757  -4.099 -21.933  1.00  0.00           H  
ATOM   2416 2HZ  LYS A 152       7.319  -2.526 -21.700  1.00  0.00           H  
ATOM   2417 3HZ  LYS A 152       8.766  -2.884 -22.407  1.00  0.00           H  
ATOM   2418  N   VAL A 153      11.087   1.970 -16.312  1.00  0.00           N  
ATOM   2419  CA  VAL A 153      11.711   3.269 -16.090  1.00  0.00           C  
ATOM   2420  C   VAL A 153      12.583   3.254 -14.841  1.00  0.00           C  
ATOM   2421  O   VAL A 153      13.693   3.787 -14.841  1.00  0.00           O  
ATOM   2422  CB  VAL A 153      10.634   4.361 -15.948  1.00  0.00           C  
ATOM   2423  CG1 VAL A 153      11.262   5.673 -15.500  1.00  0.00           C  
ATOM   2424  CG2 VAL A 153       9.900   4.538 -17.268  1.00  0.00           C  
ATOM   2425  H   VAL A 153      10.084   1.885 -16.230  1.00  0.00           H  
ATOM   2426  HA  VAL A 153      12.337   3.504 -16.951  1.00  0.00           H  
ATOM   2427  HB  VAL A 153       9.927   4.063 -15.174  1.00  0.00           H  
ATOM   2428 1HG1 VAL A 153      10.487   6.434 -15.405  1.00  0.00           H  
ATOM   2429 2HG1 VAL A 153      11.751   5.531 -14.537  1.00  0.00           H  
ATOM   2430 3HG1 VAL A 153      11.997   5.995 -16.238  1.00  0.00           H  
ATOM   2431 1HG2 VAL A 153       9.140   5.311 -17.161  1.00  0.00           H  
ATOM   2432 2HG2 VAL A 153      10.608   4.831 -18.043  1.00  0.00           H  
ATOM   2433 3HG2 VAL A 153       9.423   3.598 -17.548  1.00  0.00           H  
ATOM   2434  N   ILE A 154      12.074   2.642 -13.777  1.00  0.00           N  
ATOM   2435  CA  ILE A 154      12.818   2.530 -12.528  1.00  0.00           C  
ATOM   2436  C   ILE A 154      14.149   1.820 -12.742  1.00  0.00           C  
ATOM   2437  O   ILE A 154      15.192   2.283 -12.280  1.00  0.00           O  
ATOM   2438  CB  ILE A 154      11.998   1.776 -11.465  1.00  0.00           C  
ATOM   2439  CG1 ILE A 154      10.799   2.618 -11.020  1.00  0.00           C  
ATOM   2440  CG2 ILE A 154      12.872   1.418 -10.274  1.00  0.00           C  
ATOM   2441  CD1 ILE A 154       9.790   1.854 -10.193  1.00  0.00           C  
ATOM   2442  H   ILE A 154      11.147   2.244 -13.835  1.00  0.00           H  
ATOM   2443  HA  ILE A 154      13.014   3.534 -12.151  1.00  0.00           H  
ATOM   2444  HB  ILE A 154      11.596   0.860 -11.898  1.00  0.00           H  
ATOM   2445 1HG1 ILE A 154      11.148   3.467 -10.434  1.00  0.00           H  
ATOM   2446 2HG1 ILE A 154      10.288   3.016 -11.898  1.00  0.00           H  
ATOM   2447 1HG2 ILE A 154      12.277   0.886  -9.532  1.00  0.00           H  
ATOM   2448 2HG2 ILE A 154      13.693   0.782 -10.603  1.00  0.00           H  
ATOM   2449 3HG2 ILE A 154      13.275   2.329  -9.831  1.00  0.00           H  
ATOM   2450 1HD1 ILE A 154       8.970   2.517  -9.916  1.00  0.00           H  
ATOM   2451 2HD1 ILE A 154       9.400   1.019 -10.775  1.00  0.00           H  
ATOM   2452 3HD1 ILE A 154      10.270   1.477  -9.292  1.00  0.00           H  
ATOM   2453  N   ARG A 155      14.106   0.693 -13.444  1.00  0.00           N  
ATOM   2454  CA  ARG A 155      15.310  -0.079 -13.729  1.00  0.00           C  
ATOM   2455  C   ARG A 155      16.314   0.742 -14.528  1.00  0.00           C  
ATOM   2456  O   ARG A 155      17.513   0.711 -14.254  1.00  0.00           O  
ATOM   2457  CB  ARG A 155      14.965  -1.344 -14.500  1.00  0.00           C  
ATOM   2458  CG  ARG A 155      14.213  -2.396 -13.700  1.00  0.00           C  
ATOM   2459  CD  ARG A 155      13.839  -3.562 -14.541  1.00  0.00           C  
ATOM   2460  NE  ARG A 155      13.000  -4.505 -13.819  1.00  0.00           N  
ATOM   2461  CZ  ARG A 155      12.677  -5.736 -14.261  1.00  0.00           C  
ATOM   2462  NH1 ARG A 155      13.128  -6.157 -15.422  1.00  0.00           N  
ATOM   2463  NH2 ARG A 155      11.905  -6.520 -13.528  1.00  0.00           N  
ATOM   2464  H   ARG A 155      13.216   0.362 -13.790  1.00  0.00           H  
ATOM   2465  HA  ARG A 155      15.768  -0.367 -12.782  1.00  0.00           H  
ATOM   2466 1HB  ARG A 155      14.353  -1.088 -15.364  1.00  0.00           H  
ATOM   2467 2HB  ARG A 155      15.880  -1.804 -14.872  1.00  0.00           H  
ATOM   2468 1HG  ARG A 155      14.842  -2.750 -12.883  1.00  0.00           H  
ATOM   2469 2HG  ARG A 155      13.300  -1.960 -13.293  1.00  0.00           H  
ATOM   2470 1HD  ARG A 155      13.289  -3.218 -15.416  1.00  0.00           H  
ATOM   2471 2HD  ARG A 155      14.741  -4.084 -14.861  1.00  0.00           H  
ATOM   2472  HE  ARG A 155      12.634  -4.217 -12.921  1.00  0.00           H  
ATOM   2473 1HH1 ARG A 155      13.717  -5.557 -15.982  1.00  0.00           H  
ATOM   2474 2HH1 ARG A 155      12.885  -7.079 -15.753  1.00  0.00           H  
ATOM   2475 1HH2 ARG A 155      11.559  -6.196 -12.635  1.00  0.00           H  
ATOM   2476 2HH2 ARG A 155      11.663  -7.441 -13.859  1.00  0.00           H  
ATOM   2477  N   GLU A 156      15.816   1.475 -15.518  1.00  0.00           N  
ATOM   2478  CA  GLU A 156      16.661   2.346 -16.326  1.00  0.00           C  
ATOM   2479  C   GLU A 156      17.346   3.401 -15.468  1.00  0.00           C  
ATOM   2480  O   GLU A 156      18.554   3.613 -15.573  1.00  0.00           O  
ATOM   2481  CB  GLU A 156      15.835   3.024 -17.422  1.00  0.00           C  
ATOM   2482  CG  GLU A 156      16.624   3.984 -18.301  1.00  0.00           C  
ATOM   2483  CD  GLU A 156      15.788   4.607 -19.384  1.00  0.00           C  
ATOM   2484  OE1 GLU A 156      14.655   4.216 -19.533  1.00  0.00           O  
ATOM   2485  OE2 GLU A 156      16.283   5.475 -20.064  1.00  0.00           O  
ATOM   2486  H   GLU A 156      14.826   1.429 -15.715  1.00  0.00           H  
ATOM   2487  HA  GLU A 156      17.426   1.736 -16.807  1.00  0.00           H  
ATOM   2488 1HB  GLU A 156      15.395   2.264 -18.068  1.00  0.00           H  
ATOM   2489 2HB  GLU A 156      15.016   3.582 -16.968  1.00  0.00           H  
ATOM   2490 1HG  GLU A 156      17.037   4.776 -17.676  1.00  0.00           H  
ATOM   2491 2HG  GLU A 156      17.455   3.446 -18.754  1.00  0.00           H  
ATOM   2492  N   LEU A 157      16.567   4.061 -14.617  1.00  0.00           N  
ATOM   2493  CA  LEU A 157      17.091   5.122 -13.765  1.00  0.00           C  
ATOM   2494  C   LEU A 157      18.168   4.594 -12.826  1.00  0.00           C  
ATOM   2495  O   LEU A 157      19.185   5.249 -12.602  1.00  0.00           O  
ATOM   2496  CB  LEU A 157      15.956   5.753 -12.948  1.00  0.00           C  
ATOM   2497  CG  LEU A 157      14.960   6.607 -13.742  1.00  0.00           C  
ATOM   2498  CD1 LEU A 157      13.801   7.007 -12.839  1.00  0.00           C  
ATOM   2499  CD2 LEU A 157      15.670   7.833 -14.296  1.00  0.00           C  
ATOM   2500  H   LEU A 157      15.588   3.822 -14.560  1.00  0.00           H  
ATOM   2501  HA  LEU A 157      17.528   5.893 -14.400  1.00  0.00           H  
ATOM   2502 1HB  LEU A 157      15.395   4.958 -12.460  1.00  0.00           H  
ATOM   2503 2HB  LEU A 157      16.394   6.387 -12.176  1.00  0.00           H  
ATOM   2504  HG  LEU A 157      14.553   6.020 -14.566  1.00  0.00           H  
ATOM   2505 1HD1 LEU A 157      13.092   7.614 -13.404  1.00  0.00           H  
ATOM   2506 2HD1 LEU A 157      13.299   6.112 -12.473  1.00  0.00           H  
ATOM   2507 3HD1 LEU A 157      14.179   7.583 -11.995  1.00  0.00           H  
ATOM   2508 1HD2 LEU A 157      14.961   8.439 -14.861  1.00  0.00           H  
ATOM   2509 2HD2 LEU A 157      16.075   8.422 -13.473  1.00  0.00           H  
ATOM   2510 3HD2 LEU A 157      16.482   7.518 -14.952  1.00  0.00           H  
ATOM   2511  N   LEU A 158      17.938   3.405 -12.279  1.00  0.00           N  
ATOM   2512  CA  LEU A 158      18.893   2.781 -11.372  1.00  0.00           C  
ATOM   2513  C   LEU A 158      20.206   2.473 -12.081  1.00  0.00           C  
ATOM   2514  O   LEU A 158      21.285   2.655 -11.517  1.00  0.00           O  
ATOM   2515  CB  LEU A 158      18.305   1.490 -10.789  1.00  0.00           C  
ATOM   2516  CG  LEU A 158      17.145   1.673  -9.803  1.00  0.00           C  
ATOM   2517  CD1 LEU A 158      16.545   0.315  -9.465  1.00  0.00           C  
ATOM   2518  CD2 LEU A 158      17.648   2.376  -8.550  1.00  0.00           C  
ATOM   2519  H   LEU A 158      17.079   2.921 -12.498  1.00  0.00           H  
ATOM   2520  HA  LEU A 158      19.092   3.471 -10.551  1.00  0.00           H  
ATOM   2521 1HB  LEU A 158      17.948   0.869 -11.609  1.00  0.00           H  
ATOM   2522 2HB  LEU A 158      19.098   0.950 -10.271  1.00  0.00           H  
ATOM   2523  HG  LEU A 158      16.364   2.276 -10.267  1.00  0.00           H  
ATOM   2524 1HD1 LEU A 158      15.720   0.446  -8.764  1.00  0.00           H  
ATOM   2525 2HD1 LEU A 158      16.175  -0.156 -10.375  1.00  0.00           H  
ATOM   2526 3HD1 LEU A 158      17.308  -0.317  -9.012  1.00  0.00           H  
ATOM   2527 1HD2 LEU A 158      16.823   2.507  -7.850  1.00  0.00           H  
ATOM   2528 2HD2 LEU A 158      18.428   1.773  -8.084  1.00  0.00           H  
ATOM   2529 3HD2 LEU A 158      18.055   3.351  -8.819  1.00  0.00           H  
ATOM   2530  N   LYS A 159      20.108   2.006 -13.321  1.00  0.00           N  
ATOM   2531  CA  LYS A 159      21.288   1.687 -14.115  1.00  0.00           C  
ATOM   2532  C   LYS A 159      22.059   2.948 -14.487  1.00  0.00           C  
ATOM   2533  O   LYS A 159      23.289   2.965 -14.459  1.00  0.00           O  
ATOM   2534  CB  LYS A 159      20.892   0.921 -15.378  1.00  0.00           C  
ATOM   2535  CG  LYS A 159      20.444  -0.513 -15.130  1.00  0.00           C  
ATOM   2536  CD  LYS A 159      20.029  -1.194 -16.425  1.00  0.00           C  
ATOM   2537  CE  LYS A 159      19.573  -2.625 -16.178  1.00  0.00           C  
ATOM   2538  NZ  LYS A 159      19.157  -3.302 -17.436  1.00  0.00           N  
ATOM   2539  H   LYS A 159      19.192   1.868 -13.723  1.00  0.00           H  
ATOM   2540  HA  LYS A 159      21.938   1.041 -13.525  1.00  0.00           H  
ATOM   2541 1HB  LYS A 159      20.078   1.444 -15.881  1.00  0.00           H  
ATOM   2542 2HB  LYS A 159      21.737   0.893 -16.067  1.00  0.00           H  
ATOM   2543 1HG  LYS A 159      21.261  -1.077 -14.678  1.00  0.00           H  
ATOM   2544 2HG  LYS A 159      19.600  -0.516 -14.441  1.00  0.00           H  
ATOM   2545 1HD  LYS A 159      19.212  -0.636 -16.885  1.00  0.00           H  
ATOM   2546 2HD  LYS A 159      20.872  -1.206 -17.116  1.00  0.00           H  
ATOM   2547 1HE  LYS A 159      20.386  -3.192 -15.726  1.00  0.00           H  
ATOM   2548 2HE  LYS A 159      18.732  -2.624 -15.485  1.00  0.00           H  
ATOM   2549 1HZ  LYS A 159      18.862  -4.246 -17.229  1.00  0.00           H  
ATOM   2550 2HZ  LYS A 159      18.390  -2.794 -17.854  1.00  0.00           H  
ATOM   2551 3HZ  LYS A 159      19.934  -3.326 -18.079  1.00  0.00           H  
ATOM   2552  N   ARG A 160      21.328   4.001 -14.835  1.00  0.00           N  
ATOM   2553  CA  ARG A 160      21.941   5.275 -15.193  1.00  0.00           C  
ATOM   2554  C   ARG A 160      22.685   5.880 -14.009  1.00  0.00           C  
ATOM   2555  O   ARG A 160      23.778   6.424 -14.164  1.00  0.00           O  
ATOM   2556  CB  ARG A 160      20.887   6.257 -15.682  1.00  0.00           C  
ATOM   2557  CG  ARG A 160      20.350   5.977 -17.077  1.00  0.00           C  
ATOM   2558  CD  ARG A 160      19.354   6.996 -17.496  1.00  0.00           C  
ATOM   2559  NE  ARG A 160      18.822   6.720 -18.821  1.00  0.00           N  
ATOM   2560  CZ  ARG A 160      19.431   7.055 -19.975  1.00  0.00           C  
ATOM   2561  NH1 ARG A 160      20.589   7.676 -19.951  1.00  0.00           N  
ATOM   2562  NH2 ARG A 160      18.864   6.760 -21.132  1.00  0.00           N  
ATOM   2563  H   ARG A 160      20.321   3.918 -14.852  1.00  0.00           H  
ATOM   2564  HA  ARG A 160      22.652   5.101 -16.001  1.00  0.00           H  
ATOM   2565 1HB  ARG A 160      20.041   6.255 -14.996  1.00  0.00           H  
ATOM   2566 2HB  ARG A 160      21.303   7.265 -15.686  1.00  0.00           H  
ATOM   2567 1HG  ARG A 160      21.172   5.986 -17.792  1.00  0.00           H  
ATOM   2568 2HG  ARG A 160      19.867   4.999 -17.091  1.00  0.00           H  
ATOM   2569 1HD  ARG A 160      18.523   7.005 -16.791  1.00  0.00           H  
ATOM   2570 2HD  ARG A 160      19.824   7.978 -17.516  1.00  0.00           H  
ATOM   2571  HE  ARG A 160      17.932   6.244 -18.881  1.00  0.00           H  
ATOM   2572 1HH1 ARG A 160      21.023   7.902 -19.067  1.00  0.00           H  
ATOM   2573 2HH1 ARG A 160      21.046   7.928 -20.816  1.00  0.00           H  
ATOM   2574 1HH2 ARG A 160      17.973   6.283 -21.151  1.00  0.00           H  
ATOM   2575 2HH2 ARG A 160      19.320   7.011 -21.996  1.00  0.00           H  
ATOM   2576  N   LYS A 161      22.085   5.781 -12.827  1.00  0.00           N  
ATOM   2577  CA  LYS A 161      22.724   6.249 -11.603  1.00  0.00           C  
ATOM   2578  C   LYS A 161      23.881   5.342 -11.204  1.00  0.00           C  
ATOM   2579  O   LYS A 161      24.899   5.807 -10.693  1.00  0.00           O  
ATOM   2580  CB  LYS A 161      21.705   6.334 -10.466  1.00  0.00           C  
ATOM   2581  CG  LYS A 161      20.721   7.490 -10.588  1.00  0.00           C  
ATOM   2582  CD  LYS A 161      19.887   7.642  -9.325  1.00  0.00           C  
ATOM   2583  CE  LYS A 161      18.680   6.716  -9.343  1.00  0.00           C  
ATOM   2584  NZ  LYS A 161      17.853   6.856  -8.113  1.00  0.00           N  
ATOM   2585  H   LYS A 161      21.164   5.372 -12.776  1.00  0.00           H  
ATOM   2586  HA  LYS A 161      23.112   7.254 -11.777  1.00  0.00           H  
ATOM   2587 1HB  LYS A 161      21.130   5.409 -10.422  1.00  0.00           H  
ATOM   2588 2HB  LYS A 161      22.229   6.440  -9.515  1.00  0.00           H  
ATOM   2589 1HG  LYS A 161      21.268   8.417 -10.766  1.00  0.00           H  
ATOM   2590 2HG  LYS A 161      20.056   7.314 -11.433  1.00  0.00           H  
ATOM   2591 1HD  LYS A 161      20.501   7.409  -8.453  1.00  0.00           H  
ATOM   2592 2HD  LYS A 161      19.542   8.672  -9.239  1.00  0.00           H  
ATOM   2593 1HE  LYS A 161      18.061   6.943 -10.209  1.00  0.00           H  
ATOM   2594 2HE  LYS A 161      19.015   5.682  -9.424  1.00  0.00           H  
ATOM   2595 1HZ  LYS A 161      17.065   6.226  -8.164  1.00  0.00           H  
ATOM   2596 2HZ  LYS A 161      18.413   6.629  -7.303  1.00  0.00           H  
ATOM   2597 3HZ  LYS A 161      17.520   7.806  -8.037  1.00  0.00           H  
ATOM   2598  N   ASN A 162      23.717   4.044 -11.440  1.00  0.00           N  
ATOM   2599  CA  ASN A 162      24.756   3.071 -11.125  1.00  0.00           C  
ATOM   2600  C   ASN A 162      25.133   3.125  -9.651  1.00  0.00           C  
ATOM   2601  O   ASN A 162      26.303   2.982  -9.294  1.00  0.00           O  
ATOM   2602  CB  ASN A 162      25.978   3.294 -11.998  1.00  0.00           C  
ATOM   2603  CG  ASN A 162      26.857   2.078 -12.082  1.00  0.00           C  
ATOM   2604  OD1 ASN A 162      26.368   0.942 -12.085  1.00  0.00           O  
ATOM   2605  ND2 ASN A 162      28.146   2.293 -12.149  1.00  0.00           N  
ATOM   2606  H   ASN A 162      22.850   3.724 -11.847  1.00  0.00           H  
ATOM   2607  HA  ASN A 162      24.377   2.074 -11.353  1.00  0.00           H  
ATOM   2608 1HB  ASN A 162      25.661   3.569 -13.005  1.00  0.00           H  
ATOM   2609 2HB  ASN A 162      26.562   4.124 -11.600  1.00  0.00           H  
ATOM   2610 1HD2 ASN A 162      28.780   1.521 -12.207  1.00  0.00           H  
ATOM   2611 2HD2 ASN A 162      28.498   3.228 -12.144  1.00  0.00           H  
ATOM   2612  N   GLY A 163      24.136   3.333  -8.797  1.00  0.00           N  
ATOM   2613  CA  GLY A 163      24.344   3.304  -7.354  1.00  0.00           C  
ATOM   2614  C   GLY A 163      24.789   4.666  -6.835  1.00  0.00           C  
ATOM   2615  O   GLY A 163      25.002   4.844  -5.636  1.00  0.00           O  
ATOM   2616  H   GLY A 163      23.210   3.515  -9.157  1.00  0.00           H  
ATOM   2617 1HA  GLY A 163      23.420   3.006  -6.859  1.00  0.00           H  
ATOM   2618 2HA  GLY A 163      25.096   2.555  -7.110  1.00  0.00           H  
ATOM   2619  N   ARG A 164      24.927   5.624  -7.745  1.00  0.00           N  
ATOM   2620  CA  ARG A 164      25.327   6.977  -7.377  1.00  0.00           C  
ATOM   2621  C   ARG A 164      24.141   7.780  -6.857  1.00  0.00           C  
ATOM   2622  O   ARG A 164      23.000   7.550  -7.258  1.00  0.00           O  
ATOM   2623  CB  ARG A 164      25.938   7.697  -8.570  1.00  0.00           C  
ATOM   2624  CG  ARG A 164      27.226   7.084  -9.096  1.00  0.00           C  
ATOM   2625  CD  ARG A 164      27.727   7.802 -10.296  1.00  0.00           C  
ATOM   2626  NE  ARG A 164      26.845   7.630 -11.439  1.00  0.00           N  
ATOM   2627  CZ  ARG A 164      26.992   8.260 -12.621  1.00  0.00           C  
ATOM   2628  NH1 ARG A 164      27.989   9.098 -12.799  1.00  0.00           N  
ATOM   2629  NH2 ARG A 164      26.135   8.035 -13.601  1.00  0.00           N  
ATOM   2630  H   ARG A 164      24.751   5.410  -8.716  1.00  0.00           H  
ATOM   2631  HA  ARG A 164      26.079   6.914  -6.590  1.00  0.00           H  
ATOM   2632 1HB  ARG A 164      25.222   7.715  -9.391  1.00  0.00           H  
ATOM   2633 2HB  ARG A 164      26.152   8.732  -8.300  1.00  0.00           H  
ATOM   2634 1HG  ARG A 164      27.994   7.130  -8.324  1.00  0.00           H  
ATOM   2635 2HG  ARG A 164      27.048   6.043  -9.369  1.00  0.00           H  
ATOM   2636 1HD  ARG A 164      27.798   8.867 -10.078  1.00  0.00           H  
ATOM   2637 2HD  ARG A 164      28.711   7.420 -10.564  1.00  0.00           H  
ATOM   2638  HE  ARG A 164      26.066   6.992 -11.340  1.00  0.00           H  
ATOM   2639 1HH1 ARG A 164      28.645   9.270 -12.050  1.00  0.00           H  
ATOM   2640 2HH1 ARG A 164      28.100   9.570 -13.685  1.00  0.00           H  
ATOM   2641 1HH2 ARG A 164      25.368   7.390 -13.464  1.00  0.00           H  
ATOM   2642 2HH2 ARG A 164      26.245   8.506 -14.486  1.00  0.00           H  
ATOM   2643  N   ILE A 165      24.418   8.722  -5.962  1.00  0.00           N  
ATOM   2644  CA  ILE A 165      23.381   9.591  -5.420  1.00  0.00           C  
ATOM   2645  C   ILE A 165      23.538  11.019  -5.927  1.00  0.00           C  
ATOM   2646  O   ILE A 165      24.603  11.622  -5.793  1.00  0.00           O  
ATOM   2647  CB  ILE A 165      23.410   9.587  -3.880  1.00  0.00           C  
ATOM   2648  CG1 ILE A 165      23.182   8.170  -3.346  1.00  0.00           C  
ATOM   2649  CG2 ILE A 165      22.365  10.543  -3.326  1.00  0.00           C  
ATOM   2650  CD1 ILE A 165      23.408   8.035  -1.858  1.00  0.00           C  
ATOM   2651  H   ILE A 165      25.371   8.838  -5.649  1.00  0.00           H  
ATOM   2652  HA  ILE A 165      22.409   9.212  -5.738  1.00  0.00           H  
ATOM   2653  HB  ILE A 165      24.395   9.899  -3.534  1.00  0.00           H  
ATOM   2654 1HG1 ILE A 165      22.161   7.859  -3.566  1.00  0.00           H  
ATOM   2655 2HG1 ILE A 165      23.851   7.477  -3.856  1.00  0.00           H  
ATOM   2656 1HG2 ILE A 165      22.399  10.527  -2.236  1.00  0.00           H  
ATOM   2657 2HG2 ILE A 165      22.572  11.552  -3.680  1.00  0.00           H  
ATOM   2658 3HG2 ILE A 165      21.375  10.235  -3.662  1.00  0.00           H  
ATOM   2659 1HD1 ILE A 165      23.228   7.004  -1.554  1.00  0.00           H  
ATOM   2660 2HD1 ILE A 165      24.437   8.309  -1.620  1.00  0.00           H  
ATOM   2661 3HD1 ILE A 165      22.724   8.694  -1.324  1.00  0.00           H  
ATOM   2662  N   GLY A 166      22.471  11.555  -6.510  1.00  0.00           N  
ATOM   2663  CA  GLY A 166      22.525  12.871  -7.153  1.00  0.00           C  
ATOM   2664  C   GLY A 166      22.609  14.016  -6.154  1.00  0.00           C  
ATOM   2665  O   GLY A 166      22.062  13.874  -5.061  1.00  0.00           O  
ATOM   2666  H   GLY A 166      21.601  11.043  -6.509  1.00  0.00           H  
ATOM   2667 1HA  GLY A 166      23.390  12.918  -7.814  1.00  0.00           H  
ATOM   2668 2HA  GLY A 166      21.639  13.010  -7.772  1.00  0.00           H  
ATOM   2669  N   THR A 167      23.233  15.129  -6.545  1.00  0.00           N  
ATOM   2670  CA  THR A 167      23.352  16.310  -5.678  1.00  0.00           C  
ATOM   2671  C   THR A 167      22.622  17.519  -6.262  1.00  0.00           C  
ATOM   2672  O   THR A 167      22.524  18.568  -5.529  1.00  0.00           O  
ATOM   2673  CB  THR A 167      24.829  16.673  -5.438  1.00  0.00           C  
ATOM   2674  OG1 THR A 167      25.452  16.999  -6.687  1.00  0.00           O  
ATOM   2675  CG2 THR A 167      25.567  15.508  -4.796  1.00  0.00           C  
ATOM   2676  H   THR A 167      23.635  15.156  -7.471  1.00  0.00           H  
ATOM   2677  HA  THR A 167      22.893  16.080  -4.716  1.00  0.00           H  
ATOM   2678  HB  THR A 167      24.888  17.540  -4.781  1.00  0.00           H  
ATOM   2679  HG1 THR A 167      26.405  17.021  -6.572  1.00  0.00           H  
ATOM   2680 1HG2 THR A 167      26.609  15.783  -4.634  1.00  0.00           H  
ATOM   2681 2HG2 THR A 167      25.102  15.265  -3.841  1.00  0.00           H  
ATOM   2682 3HG2 THR A 167      25.519  14.641  -5.454  1.00  0.00           H  
ATOM   2683  N   GLY A 168      22.066  17.432  -7.476  1.00  0.00           N  
ATOM   2684  CA  GLY A 168      21.367  18.582  -8.049  1.00  0.00           C  
ATOM   2685  C   GLY A 168      19.893  18.608  -7.683  1.00  0.00           C  
ATOM   2686  O   GLY A 168      19.408  17.847  -6.796  1.00  0.00           O  
ATOM   2687  H   GLY A 168      22.123  16.575  -8.008  1.00  0.00           H  
ATOM   2688 1HA  GLY A 168      21.836  19.503  -7.702  1.00  0.00           H  
ATOM   2689 2HA  GLY A 168      21.463  18.561  -9.134  1.00  0.00           H  
ATOM   2690  N   PHE A 169      19.196  19.488  -8.384  1.00  0.00           N  
ATOM   2691  CA  PHE A 169      17.747  19.701  -8.162  1.00  0.00           C  
ATOM   2692  C   PHE A 169      17.072  19.986  -9.494  1.00  0.00           C  
ATOM   2693  O   PHE A 169      16.653  21.107  -9.715  1.00  0.00           O  
ATOM   2694  CB  PHE A 169      17.496  20.861  -7.197  1.00  0.00           C  
ATOM   2695  CG  PHE A 169      16.140  20.828  -6.550  1.00  0.00           C  
ATOM   2696  CD1 PHE A 169      15.767  19.766  -5.740  1.00  0.00           C  
ATOM   2697  CD2 PHE A 169      15.235  21.859  -6.751  1.00  0.00           C  
ATOM   2698  CE1 PHE A 169      14.520  19.735  -5.145  1.00  0.00           C  
ATOM   2699  CE2 PHE A 169      13.988  21.831  -6.157  1.00  0.00           C  
ATOM   2700  CZ  PHE A 169      13.631  20.767  -5.353  1.00  0.00           C  
ATOM   2701  H   PHE A 169      19.670  20.029  -9.092  1.00  0.00           H  
ATOM   2702  HA  PHE A 169      17.327  18.795  -7.723  1.00  0.00           H  
ATOM   2703 1HB  PHE A 169      18.248  20.848  -6.409  1.00  0.00           H  
ATOM   2704 2HB  PHE A 169      17.596  21.806  -7.729  1.00  0.00           H  
ATOM   2705  HD1 PHE A 169      16.472  18.950  -5.575  1.00  0.00           H  
ATOM   2706  HD2 PHE A 169      15.517  22.699  -7.386  1.00  0.00           H  
ATOM   2707  HE1 PHE A 169      14.241  18.894  -4.512  1.00  0.00           H  
ATOM   2708  HE2 PHE A 169      13.286  22.648  -6.322  1.00  0.00           H  
ATOM   2709  HZ  PHE A 169      12.647  20.743  -4.886  1.00  0.00           H  
ATOM   2710  N   PRO A 170      17.045  18.994 -10.407  1.00  0.00           N  
ATOM   2711  CA  PRO A 170      16.527  19.170 -11.764  1.00  0.00           C  
ATOM   2712  C   PRO A 170      14.998  19.149 -11.808  1.00  0.00           C  
ATOM   2713  O   PRO A 170      14.417  18.218 -12.395  1.00  0.00           O  
ATOM   2714  CB  PRO A 170      17.124  17.974 -12.512  1.00  0.00           C  
ATOM   2715  CG  PRO A 170      17.205  16.901 -11.480  1.00  0.00           C  
ATOM   2716  CD  PRO A 170      17.611  17.622 -10.222  1.00  0.00           C  
ATOM   2717  HA  PRO A 170      16.900  20.121 -12.173  1.00  0.00           H  
ATOM   2718 1HB  PRO A 170      16.480  17.702 -13.361  1.00  0.00           H  
ATOM   2719 2HB  PRO A 170      18.107  18.242 -12.927  1.00  0.00           H  
ATOM   2720 1HG  PRO A 170      16.235  16.393 -11.383  1.00  0.00           H  
ATOM   2721 2HG  PRO A 170      17.936  16.137 -11.784  1.00  0.00           H  
ATOM   2722 1HD  PRO A 170      17.162  17.121  -9.351  1.00  0.00           H  
ATOM   2723 2HD  PRO A 170      18.708  17.631 -10.141  1.00  0.00           H  
ATOM   2724  N   PHE A 171      14.384  20.145 -11.164  1.00  0.00           N  
ATOM   2725  CA  PHE A 171      12.910  20.216 -11.002  1.00  0.00           C  
ATOM   2726  C   PHE A 171      12.404  21.599 -11.388  1.00  0.00           C  
ATOM   2727  O   PHE A 171      13.142  22.611 -11.354  1.00  0.00           O  
ATOM   2728  CB  PHE A 171      12.498  19.905  -9.562  1.00  0.00           C  
ATOM   2729  CG  PHE A 171      12.949  18.555  -9.081  1.00  0.00           C  
ATOM   2730  CD1 PHE A 171      14.159  18.406  -8.419  1.00  0.00           C  
ATOM   2731  CD2 PHE A 171      12.165  17.430  -9.290  1.00  0.00           C  
ATOM   2732  CE1 PHE A 171      14.574  17.165  -7.976  1.00  0.00           C  
ATOM   2733  CE2 PHE A 171      12.577  16.188  -8.848  1.00  0.00           C  
ATOM   2734  CZ  PHE A 171      13.783  16.056  -8.191  1.00  0.00           C  
ATOM   2735  H   PHE A 171      14.957  20.880 -10.773  1.00  0.00           H  
ATOM   2736  HA  PHE A 171      12.454  19.473 -11.658  1.00  0.00           H  
ATOM   2737 1HB  PHE A 171      12.913  20.659  -8.894  1.00  0.00           H  
ATOM   2738 2HB  PHE A 171      11.414  19.952  -9.476  1.00  0.00           H  
ATOM   2739  HD1 PHE A 171      14.783  19.284  -8.249  1.00  0.00           H  
ATOM   2740  HD2 PHE A 171      11.212  17.535  -9.810  1.00  0.00           H  
ATOM   2741  HE1 PHE A 171      15.527  17.063  -7.458  1.00  0.00           H  
ATOM   2742  HE2 PHE A 171      11.951  15.313  -9.018  1.00  0.00           H  
ATOM   2743  HZ  PHE A 171      14.110  15.077  -7.843  1.00  0.00           H  
ATOM   2744  N   ASP A 172      11.102  21.594 -11.653  1.00  0.00           N  
ATOM   2745  CA  ASP A 172      10.345  22.779 -12.066  1.00  0.00           C  
ATOM   2746  C   ASP A 172       9.822  23.458 -10.807  1.00  0.00           C  
ATOM   2747  O   ASP A 172       8.895  22.943 -10.164  1.00  0.00           O  
ATOM   2748  CB  ASP A 172       9.186  22.411 -12.996  1.00  0.00           C  
ATOM   2749  CG  ASP A 172       8.515  23.629 -13.618  1.00  0.00           C  
ATOM   2750  OD1 ASP A 172       9.055  24.704 -13.501  1.00  0.00           O  
ATOM   2751  OD2 ASP A 172       7.470  23.472 -14.203  1.00  0.00           O  
ATOM   2752  H   ASP A 172      10.621  20.711 -11.558  1.00  0.00           H  
ATOM   2753  HA  ASP A 172      11.015  23.446 -12.608  1.00  0.00           H  
ATOM   2754 1HB  ASP A 172       9.552  21.768 -13.797  1.00  0.00           H  
ATOM   2755 2HB  ASP A 172       8.437  21.847 -12.439  1.00  0.00           H  
ATOM   2756  N   PRO A 173      10.390  24.589 -10.401  1.00  0.00           N  
ATOM   2757  CA  PRO A 173       9.961  25.259  -9.180  1.00  0.00           C  
ATOM   2758  C   PRO A 173       8.700  26.068  -9.467  1.00  0.00           C  
ATOM   2759  O   PRO A 173       8.613  26.692 -10.499  1.00  0.00           O  
ATOM   2760  CB  PRO A 173      11.114  26.138  -8.739  1.00  0.00           C  
ATOM   2761  CG  PRO A 173      11.744  26.517 -10.057  1.00  0.00           C  
ATOM   2762  CD  PRO A 173      11.566  25.343 -10.989  1.00  0.00           C  
ATOM   2763  HA  PRO A 173       9.793  24.508  -8.395  1.00  0.00           H  
ATOM   2764 1HB  PRO A 173      10.734  26.995  -8.164  1.00  0.00           H  
ATOM   2765 2HB  PRO A 173      11.783  25.575  -8.072  1.00  0.00           H  
ATOM   2766 1HG  PRO A 173      11.267  27.423 -10.459  1.00  0.00           H  
ATOM   2767 2HG  PRO A 173      12.808  26.756  -9.914  1.00  0.00           H  
ATOM   2768 1HD  PRO A 173      11.340  25.709 -12.002  1.00  0.00           H  
ATOM   2769 2HD  PRO A 173      12.483  24.735 -10.993  1.00  0.00           H  
ATOM   2770  N   HIS A 174       7.785  26.103  -8.511  1.00  0.00           N  
ATOM   2771  CA  HIS A 174       6.578  26.948  -8.570  1.00  0.00           C  
ATOM   2772  C   HIS A 174       6.283  27.470  -7.192  1.00  0.00           C  
ATOM   2773  O   HIS A 174       6.646  26.806  -6.195  1.00  0.00           O  
ATOM   2774  CB  HIS A 174       5.366  26.177  -9.101  1.00  0.00           C  
ATOM   2775  CG  HIS A 174       5.455  25.844 -10.558  1.00  0.00           C  
ATOM   2776  ND1 HIS A 174       4.944  26.665 -11.541  1.00  0.00           N  
ATOM   2777  CD2 HIS A 174       5.995  24.781 -11.198  1.00  0.00           C  
ATOM   2778  CE1 HIS A 174       5.168  26.120 -12.725  1.00  0.00           C  
ATOM   2779  NE2 HIS A 174       5.803  24.977 -12.544  1.00  0.00           N  
ATOM   2780  H   HIS A 174       7.934  25.513  -7.704  1.00  0.00           H  
ATOM   2781  HA  HIS A 174       6.753  27.786  -9.244  1.00  0.00           H  
ATOM   2782 1HB  HIS A 174       5.254  25.246  -8.544  1.00  0.00           H  
ATOM   2783 2HB  HIS A 174       4.462  26.764  -8.940  1.00  0.00           H  
ATOM   2784  HD2 HIS A 174       6.490  23.928 -10.733  1.00  0.00           H  
ATOM   2785  HE1 HIS A 174       4.877  26.543 -13.686  1.00  0.00           H  
ATOM   2786  HE2 HIS A 174       6.102  24.345 -13.273  1.00  0.00           H  
ATOM   2787  N   TYR A 175       5.659  28.624  -7.133  1.00  0.00           N  
ATOM   2788  CA  TYR A 175       5.142  29.189  -5.886  1.00  0.00           C  
ATOM   2789  C   TYR A 175       3.638  29.224  -5.967  1.00  0.00           C  
ATOM   2790  O   TYR A 175       3.093  29.466  -7.076  1.00  0.00           O  
ATOM   2791  CB  TYR A 175       5.702  30.590  -5.627  1.00  0.00           C  
ATOM   2792  CG  TYR A 175       7.141  30.594  -5.160  1.00  0.00           C  
ATOM   2793  CD1 TYR A 175       8.172  30.572  -6.088  1.00  0.00           C  
ATOM   2794  CD2 TYR A 175       7.429  30.622  -3.804  1.00  0.00           C  
ATOM   2795  CE1 TYR A 175       9.485  30.576  -5.660  1.00  0.00           C  
ATOM   2796  CE2 TYR A 175       8.743  30.627  -3.376  1.00  0.00           C  
ATOM   2797  CZ  TYR A 175       9.769  30.604  -4.299  1.00  0.00           C  
ATOM   2798  OH  TYR A 175      11.077  30.608  -3.874  1.00  0.00           O  
ATOM   2799  H   TYR A 175       5.535  29.138  -7.994  1.00  0.00           H  
ATOM   2800  HA  TYR A 175       5.447  28.544  -5.061  1.00  0.00           H  
ATOM   2801 1HB  TYR A 175       5.639  31.181  -6.542  1.00  0.00           H  
ATOM   2802 2HB  TYR A 175       5.098  31.089  -4.871  1.00  0.00           H  
ATOM   2803  HD1 TYR A 175       7.945  30.549  -7.154  1.00  0.00           H  
ATOM   2804  HD2 TYR A 175       6.618  30.639  -3.074  1.00  0.00           H  
ATOM   2805  HE1 TYR A 175      10.296  30.558  -6.389  1.00  0.00           H  
ATOM   2806  HE2 TYR A 175       8.969  30.648  -2.310  1.00  0.00           H  
ATOM   2807  HH  TYR A 175      11.103  30.471  -2.924  1.00  0.00           H  
ATOM   2808  N   VAL A 176       2.979  29.088  -4.831  1.00  0.00           N  
ATOM   2809  CA  VAL A 176       1.514  29.256  -4.725  1.00  0.00           C  
ATOM   2810  C   VAL A 176       1.246  30.047  -3.462  1.00  0.00           C  
ATOM   2811  O   VAL A 176       1.954  29.882  -2.453  1.00  0.00           O  
ATOM   2812  CB  VAL A 176       0.786  27.900  -4.660  1.00  0.00           C  
ATOM   2813  CG1 VAL A 176       1.226  27.117  -3.432  1.00  0.00           C  
ATOM   2814  CG2 VAL A 176      -0.719  28.120  -4.648  1.00  0.00           C  
ATOM   2815  H   VAL A 176       3.510  28.858  -4.004  1.00  0.00           H  
ATOM   2816  HA  VAL A 176       1.161  29.786  -5.611  1.00  0.00           H  
ATOM   2817  HB  VAL A 176       1.061  27.308  -5.534  1.00  0.00           H  
ATOM   2818 1HG1 VAL A 176       0.703  26.161  -3.403  1.00  0.00           H  
ATOM   2819 2HG1 VAL A 176       2.301  26.940  -3.480  1.00  0.00           H  
ATOM   2820 3HG1 VAL A 176       0.991  27.687  -2.534  1.00  0.00           H  
ATOM   2821 1HG2 VAL A 176      -1.227  27.157  -4.603  1.00  0.00           H  
ATOM   2822 2HG2 VAL A 176      -0.993  28.716  -3.778  1.00  0.00           H  
ATOM   2823 3HG2 VAL A 176      -1.017  28.645  -5.556  1.00  0.00           H  
ATOM   2824  N   GLU A 177       0.265  30.933  -3.532  1.00  0.00           N  
ATOM   2825  CA  GLU A 177      -0.173  31.707  -2.372  1.00  0.00           C  
ATOM   2826  C   GLU A 177      -0.816  30.775  -1.354  1.00  0.00           C  
ATOM   2827  O   GLU A 177      -1.702  29.979  -1.718  1.00  0.00           O  
ATOM   2828  CB  GLU A 177      -1.160  32.802  -2.785  1.00  0.00           C  
ATOM   2829  CG  GLU A 177      -1.620  33.697  -1.643  1.00  0.00           C  
ATOM   2830  CD  GLU A 177      -2.552  34.787  -2.093  1.00  0.00           C  
ATOM   2831  OE1 GLU A 177      -2.725  34.943  -3.277  1.00  0.00           O  
ATOM   2832  OE2 GLU A 177      -3.093  35.465  -1.250  1.00  0.00           O  
ATOM   2833  H   GLU A 177      -0.195  31.075  -4.419  1.00  0.00           H  
ATOM   2834  HA  GLU A 177       0.701  32.182  -1.924  1.00  0.00           H  
ATOM   2835 1HB  GLU A 177      -0.703  33.436  -3.544  1.00  0.00           H  
ATOM   2836 2HB  GLU A 177      -2.045  32.345  -3.229  1.00  0.00           H  
ATOM   2837 1HG  GLU A 177      -2.127  33.086  -0.896  1.00  0.00           H  
ATOM   2838 2HG  GLU A 177      -0.745  34.145  -1.172  1.00  0.00           H  
ATOM   2839  N   VAL A 178      -0.344  30.855  -0.118  1.00  0.00           N  
ATOM   2840  CA  VAL A 178      -0.863  30.048   1.013  1.00  0.00           C  
ATOM   2841  C   VAL A 178      -1.133  31.043   2.132  1.00  0.00           C  
ATOM   2842  O   VAL A 178      -0.201  31.458   2.812  1.00  0.00           O  
ATOM   2843  CB  VAL A 178       0.145  28.979   1.476  1.00  0.00           C  
ATOM   2844  CG1 VAL A 178      -0.449  28.135   2.593  1.00  0.00           C  
ATOM   2845  CG2 VAL A 178       0.552  28.106   0.298  1.00  0.00           C  
ATOM   2846  H   VAL A 178       0.411  31.506   0.049  1.00  0.00           H  
ATOM   2847  HA  VAL A 178      -1.767  29.533   0.685  1.00  0.00           H  
ATOM   2848  HB  VAL A 178       1.027  29.476   1.882  1.00  0.00           H  
ATOM   2849 1HG1 VAL A 178       0.277  27.385   2.908  1.00  0.00           H  
ATOM   2850 2HG1 VAL A 178      -0.698  28.775   3.439  1.00  0.00           H  
ATOM   2851 3HG1 VAL A 178      -1.350  27.638   2.234  1.00  0.00           H  
ATOM   2852 1HG2 VAL A 178       1.265  27.353   0.632  1.00  0.00           H  
ATOM   2853 2HG2 VAL A 178      -0.331  27.614  -0.112  1.00  0.00           H  
ATOM   2854 3HG2 VAL A 178       1.012  28.725  -0.472  1.00  0.00           H  
ATOM   2855  N   LEU A 179      -2.391  31.422   2.331  1.00  0.00           N  
ATOM   2856  CA  LEU A 179      -2.746  32.382   3.403  1.00  0.00           C  
ATOM   2857  C   LEU A 179      -1.978  33.708   3.265  1.00  0.00           C  
ATOM   2858  O   LEU A 179      -1.664  34.356   4.272  1.00  0.00           O  
ATOM   2859  CB  LEU A 179      -2.459  31.767   4.779  1.00  0.00           C  
ATOM   2860  CG  LEU A 179      -3.125  30.413   5.055  1.00  0.00           C  
ATOM   2861  CD1 LEU A 179      -2.675  29.892   6.413  1.00  0.00           C  
ATOM   2862  CD2 LEU A 179      -4.637  30.571   5.003  1.00  0.00           C  
ATOM   2863  H   LEU A 179      -3.121  31.050   1.740  1.00  0.00           H  
ATOM   2864  HA  LEU A 179      -3.811  32.601   3.332  1.00  0.00           H  
ATOM   2865 1HB  LEU A 179      -1.383  31.635   4.882  1.00  0.00           H  
ATOM   2866 2HB  LEU A 179      -2.794  32.464   5.547  1.00  0.00           H  
ATOM   2867  HG  LEU A 179      -2.809  29.692   4.300  1.00  0.00           H  
ATOM   2868 1HD1 LEU A 179      -3.148  28.930   6.609  1.00  0.00           H  
ATOM   2869 2HD1 LEU A 179      -1.591  29.771   6.415  1.00  0.00           H  
ATOM   2870 3HD1 LEU A 179      -2.962  30.602   7.188  1.00  0.00           H  
ATOM   2871 1HD2 LEU A 179      -5.110  29.608   5.199  1.00  0.00           H  
ATOM   2872 2HD2 LEU A 179      -4.954  31.290   5.759  1.00  0.00           H  
ATOM   2873 3HD2 LEU A 179      -4.933  30.927   4.016  1.00  0.00           H  
ATOM   2874  N   GLY A 180      -1.666  34.073   2.022  1.00  0.00           N  
ATOM   2875  CA  GLY A 180      -1.017  35.353   1.711  1.00  0.00           C  
ATOM   2876  C   GLY A 180       0.487  35.198   1.525  1.00  0.00           C  
ATOM   2877  O   GLY A 180       1.133  36.148   1.007  1.00  0.00           O  
ATOM   2878  H   GLY A 180      -1.889  33.439   1.268  1.00  0.00           H  
ATOM   2879 1HA  GLY A 180      -1.451  35.769   0.802  1.00  0.00           H  
ATOM   2880 2HA  GLY A 180      -1.210  36.063   2.513  1.00  0.00           H  
ATOM   2881  N   GLU A 181       1.070  34.101   2.000  1.00  0.00           N  
ATOM   2882  CA  GLU A 181       2.525  33.832   1.868  1.00  0.00           C  
ATOM   2883  C   GLU A 181       2.787  33.045   0.593  1.00  0.00           C  
ATOM   2884  O   GLU A 181       1.932  32.255   0.193  1.00  0.00           O  
ATOM   2885  CB  GLU A 181       3.058  33.057   3.075  1.00  0.00           C  
ATOM   2886  CG  GLU A 181       2.896  33.777   4.406  1.00  0.00           C  
ATOM   2887  CD  GLU A 181       3.767  34.997   4.521  1.00  0.00           C  
ATOM   2888  OE1 GLU A 181       4.947  34.885   4.290  1.00  0.00           O  
ATOM   2889  OE2 GLU A 181       3.252  36.043   4.841  1.00  0.00           O  
ATOM   2890  H   GLU A 181       0.486  33.425   2.471  1.00  0.00           H  
ATOM   2891  HA  GLU A 181       3.050  34.787   1.817  1.00  0.00           H  
ATOM   2892 1HB  GLU A 181       2.543  32.099   3.148  1.00  0.00           H  
ATOM   2893 2HB  GLU A 181       4.119  32.848   2.934  1.00  0.00           H  
ATOM   2894 1HG  GLU A 181       1.855  34.076   4.522  1.00  0.00           H  
ATOM   2895 2HG  GLU A 181       3.139  33.086   5.213  1.00  0.00           H  
ATOM   2896  N   ARG A 182       3.971  33.151   0.064  1.00  0.00           N  
ATOM   2897  CA  ARG A 182       4.379  32.380  -1.117  1.00  0.00           C  
ATOM   2898  C   ARG A 182       5.082  31.122  -0.628  1.00  0.00           C  
ATOM   2899  O   ARG A 182       6.184  31.227  -0.052  1.00  0.00           O  
ATOM   2900  CB  ARG A 182       5.309  33.180  -2.019  1.00  0.00           C  
ATOM   2901  CG  ARG A 182       4.725  34.482  -2.544  1.00  0.00           C  
ATOM   2902  CD  ARG A 182       5.757  35.313  -3.215  1.00  0.00           C  
ATOM   2903  NE  ARG A 182       6.850  35.653  -2.318  1.00  0.00           N  
ATOM   2904  CZ  ARG A 182       7.970  36.302  -2.688  1.00  0.00           C  
ATOM   2905  NH1 ARG A 182       8.132  36.675  -3.939  1.00  0.00           N  
ATOM   2906  NH2 ARG A 182       8.908  36.564  -1.794  1.00  0.00           N  
ATOM   2907  H   ARG A 182       4.629  33.790   0.486  1.00  0.00           H  
ATOM   2908  HA  ARG A 182       3.487  32.128  -1.691  1.00  0.00           H  
ATOM   2909 1HB  ARG A 182       6.221  33.422  -1.476  1.00  0.00           H  
ATOM   2910 2HB  ARG A 182       5.591  32.574  -2.880  1.00  0.00           H  
ATOM   2911 1HG  ARG A 182       3.938  34.264  -3.266  1.00  0.00           H  
ATOM   2912 2HG  ARG A 182       4.309  35.055  -1.715  1.00  0.00           H  
ATOM   2913 1HD  ARG A 182       6.169  34.768  -4.063  1.00  0.00           H  
ATOM   2914 2HD  ARG A 182       5.304  36.241  -3.567  1.00  0.00           H  
ATOM   2915  HE  ARG A 182       6.761  35.383  -1.347  1.00  0.00           H  
ATOM   2916 1HH1 ARG A 182       7.415  36.474  -4.622  1.00  0.00           H  
ATOM   2917 2HH1 ARG A 182       8.972  37.161  -4.215  1.00  0.00           H  
ATOM   2918 1HH2 ARG A 182       8.784  36.277  -0.833  1.00  0.00           H  
ATOM   2919 2HH2 ARG A 182       9.747  37.050  -2.071  1.00  0.00           H  
ATOM   2920  N   MET A 183       4.539  29.961  -0.927  1.00  0.00           N  
ATOM   2921  CA  MET A 183       5.154  28.676  -0.584  1.00  0.00           C  
ATOM   2922  C   MET A 183       5.728  28.049  -1.849  1.00  0.00           C  
ATOM   2923  O   MET A 183       5.056  27.971  -2.885  1.00  0.00           O  
ATOM   2924  CB  MET A 183       4.140  27.743   0.074  1.00  0.00           C  
ATOM   2925  CG  MET A 183       4.712  26.406   0.522  1.00  0.00           C  
ATOM   2926  SD  MET A 183       3.471  25.337   1.279  1.00  0.00           S  
ATOM   2927  CE  MET A 183       3.270  26.127   2.873  1.00  0.00           C  
ATOM   2928  H   MET A 183       3.655  29.968  -1.417  1.00  0.00           H  
ATOM   2929  HA  MET A 183       5.964  28.858   0.122  1.00  0.00           H  
ATOM   2930 1HB  MET A 183       3.710  28.232   0.948  1.00  0.00           H  
ATOM   2931 2HB  MET A 183       3.325  27.541  -0.622  1.00  0.00           H  
ATOM   2932 1HG  MET A 183       5.138  25.886  -0.336  1.00  0.00           H  
ATOM   2933 2HG  MET A 183       5.508  26.575   1.247  1.00  0.00           H  
ATOM   2934 1HE  MET A 183       2.532  25.580   3.460  1.00  0.00           H  
ATOM   2935 2HE  MET A 183       4.225  26.130   3.401  1.00  0.00           H  
ATOM   2936 3HE  MET A 183       2.932  27.154   2.730  1.00  0.00           H  
ATOM   2937  N   HIS A 184       6.978  27.664  -1.763  1.00  0.00           N  
ATOM   2938  CA  HIS A 184       7.689  26.960  -2.840  1.00  0.00           C  
ATOM   2939  C   HIS A 184       7.330  25.491  -2.870  1.00  0.00           C  
ATOM   2940  O   HIS A 184       7.285  24.843  -1.802  1.00  0.00           O  
ATOM   2941  CB  HIS A 184       9.206  27.107  -2.683  1.00  0.00           C  
ATOM   2942  CG  HIS A 184       9.991  26.428  -3.762  1.00  0.00           C  
ATOM   2943  ND1 HIS A 184      10.245  25.073  -3.756  1.00  0.00           N  
ATOM   2944  CD2 HIS A 184      10.579  26.917  -4.879  1.00  0.00           C  
ATOM   2945  CE1 HIS A 184      10.956  24.757  -4.825  1.00  0.00           C  
ATOM   2946  NE2 HIS A 184      11.171  25.858  -5.522  1.00  0.00           N  
ATOM   2947  H   HIS A 184       7.467  27.870  -0.902  1.00  0.00           H  
ATOM   2948  HA  HIS A 184       7.409  27.389  -3.801  1.00  0.00           H  
ATOM   2949 1HB  HIS A 184       9.471  28.165  -2.682  1.00  0.00           H  
ATOM   2950 2HB  HIS A 184       9.515  26.692  -1.724  1.00  0.00           H  
ATOM   2951  HD1 HIS A 184       9.886  24.407  -3.102  1.00  0.00           H  
ATOM   2952  HD2 HIS A 184      10.647  27.919  -5.303  1.00  0.00           H  
ATOM   2953  HE1 HIS A 184      11.259  23.726  -5.005  1.00  0.00           H  
ATOM   2954  N   TYR A 185       7.193  24.942  -4.066  1.00  0.00           N  
ATOM   2955  CA  TYR A 185       7.021  23.493  -4.204  1.00  0.00           C  
ATOM   2956  C   TYR A 185       7.501  23.017  -5.552  1.00  0.00           C  
ATOM   2957  O   TYR A 185       7.533  23.828  -6.517  1.00  0.00           O  
ATOM   2958  CB  TYR A 185       5.558  23.094  -4.001  1.00  0.00           C  
ATOM   2959  CG  TYR A 185       4.616  23.684  -5.027  1.00  0.00           C  
ATOM   2960  CD1 TYR A 185       4.102  22.885  -6.037  1.00  0.00           C  
ATOM   2961  CD2 TYR A 185       4.266  25.025  -4.957  1.00  0.00           C  
ATOM   2962  CE1 TYR A 185       3.242  23.425  -6.974  1.00  0.00           C  
ATOM   2963  CE2 TYR A 185       3.406  25.564  -5.894  1.00  0.00           C  
ATOM   2964  CZ  TYR A 185       2.895  24.769  -6.899  1.00  0.00           C  
ATOM   2965  OH  TYR A 185       2.038  25.306  -7.832  1.00  0.00           O  
ATOM   2966  H   TYR A 185       7.204  25.518  -4.896  1.00  0.00           H  
ATOM   2967  HA  TYR A 185       7.623  22.999  -3.441  1.00  0.00           H  
ATOM   2968 1HB  TYR A 185       5.467  22.008  -4.041  1.00  0.00           H  
ATOM   2969 2HB  TYR A 185       5.228  23.413  -3.013  1.00  0.00           H  
ATOM   2970  HD1 TYR A 185       4.377  21.832  -6.092  1.00  0.00           H  
ATOM   2971  HD2 TYR A 185       4.671  25.653  -4.163  1.00  0.00           H  
ATOM   2972  HE1 TYR A 185       2.838  22.797  -7.768  1.00  0.00           H  
ATOM   2973  HE2 TYR A 185       3.132  26.618  -5.839  1.00  0.00           H  
ATOM   2974  HH  TYR A 185       1.811  24.635  -8.480  1.00  0.00           H  
ATOM   2975  N   VAL A 186       7.864  21.758  -5.629  1.00  0.00           N  
ATOM   2976  CA  VAL A 186       8.131  21.039  -6.904  1.00  0.00           C  
ATOM   2977  C   VAL A 186       6.774  20.670  -7.501  1.00  0.00           C  
ATOM   2978  O   VAL A 186       5.886  20.179  -6.773  1.00  0.00           O  
ATOM   2979  CB  VAL A 186       8.972  19.768  -6.680  1.00  0.00           C  
ATOM   2980  CG1 VAL A 186       9.062  18.955  -7.963  1.00  0.00           C  
ATOM   2981  CG2 VAL A 186      10.359  20.146  -6.182  1.00  0.00           C  
ATOM   2982  H   VAL A 186       7.962  21.262  -4.754  1.00  0.00           H  
ATOM   2983  HA  VAL A 186       8.692  21.702  -7.564  1.00  0.00           H  
ATOM   2984  HB  VAL A 186       8.477  19.142  -5.937  1.00  0.00           H  
ATOM   2985 1HG1 VAL A 186       9.659  18.061  -7.786  1.00  0.00           H  
ATOM   2986 2HG1 VAL A 186       8.060  18.665  -8.281  1.00  0.00           H  
ATOM   2987 3HG1 VAL A 186       9.531  19.556  -8.742  1.00  0.00           H  
ATOM   2988 1HG2 VAL A 186      10.947  19.243  -6.025  1.00  0.00           H  
ATOM   2989 2HG2 VAL A 186      10.852  20.777  -6.923  1.00  0.00           H  
ATOM   2990 3HG2 VAL A 186      10.272  20.691  -5.242  1.00  0.00           H  
ATOM   2991  N   ASP A 187       6.663  20.842  -8.804  1.00  0.00           N  
ATOM   2992  CA  ASP A 187       5.451  20.403  -9.546  1.00  0.00           C  
ATOM   2993  C   ASP A 187       5.926  19.724 -10.817  1.00  0.00           C  
ATOM   2994  O   ASP A 187       6.120  20.458 -11.820  1.00  0.00           O  
ATOM   2995  CB  ASP A 187       4.527  21.574  -9.885  1.00  0.00           C  
ATOM   2996  CG  ASP A 187       3.164  21.125 -10.394  1.00  0.00           C  
ATOM   2997  OD1 ASP A 187       2.978  19.945 -10.574  1.00  0.00           O  
ATOM   2998  OD2 ASP A 187       2.321  21.967 -10.597  1.00  0.00           O  
ATOM   2999  H   ASP A 187       7.418  21.282  -9.311  1.00  0.00           H  
ATOM   3000  HA  ASP A 187       4.893  19.708  -8.917  1.00  0.00           H  
ATOM   3001 1HB  ASP A 187       4.382  22.192  -8.999  1.00  0.00           H  
ATOM   3002 2HB  ASP A 187       4.995  22.199 -10.647  1.00  0.00           H  
ATOM   3003  N   VAL A 188       6.086  18.428 -10.767  1.00  0.00           N  
ATOM   3004  CA  VAL A 188       6.594  17.668 -11.949  1.00  0.00           C  
ATOM   3005  C   VAL A 188       5.730  16.452 -12.179  1.00  0.00           C  
ATOM   3006  O   VAL A 188       5.037  15.975 -11.265  1.00  0.00           O  
ATOM   3007  CB  VAL A 188       8.052  17.215 -11.743  1.00  0.00           C  
ATOM   3008  CG1 VAL A 188       8.968  18.421 -11.596  1.00  0.00           C  
ATOM   3009  CG2 VAL A 188       8.147  16.313 -10.522  1.00  0.00           C  
ATOM   3010  H   VAL A 188       5.863  17.927  -9.919  1.00  0.00           H  
ATOM   3011  HA  VAL A 188       6.561  18.321 -12.821  1.00  0.00           H  
ATOM   3012  HB  VAL A 188       8.381  16.668 -12.627  1.00  0.00           H  
ATOM   3013 1HG1 VAL A 188       9.994  18.083 -11.452  1.00  0.00           H  
ATOM   3014 2HG1 VAL A 188       8.911  19.033 -12.496  1.00  0.00           H  
ATOM   3015 3HG1 VAL A 188       8.657  19.011 -10.734  1.00  0.00           H  
ATOM   3016 1HG2 VAL A 188       9.180  15.997 -10.383  1.00  0.00           H  
ATOM   3017 2HG2 VAL A 188       7.812  16.859  -9.640  1.00  0.00           H  
ATOM   3018 3HG2 VAL A 188       7.516  15.437 -10.668  1.00  0.00           H  
ATOM   3019  N   GLY A 189       5.869  15.858 -13.370  1.00  0.00           N  
ATOM   3020  CA  GLY A 189       5.058  14.683 -13.690  1.00  0.00           C  
ATOM   3021  C   GLY A 189       3.754  15.044 -14.377  1.00  0.00           C  
ATOM   3022  O   GLY A 189       3.365  16.211 -14.487  1.00  0.00           O  
ATOM   3023  H   GLY A 189       6.524  16.205 -14.057  1.00  0.00           H  
ATOM   3024 1HA  GLY A 189       5.626  14.013 -14.336  1.00  0.00           H  
ATOM   3025 2HA  GLY A 189       4.836  14.135 -12.775  1.00  0.00           H  
ATOM   3026  N   PRO A 190       3.043  14.004 -14.855  1.00  0.00           N  
ATOM   3027  CA  PRO A 190       1.771  14.237 -15.523  1.00  0.00           C  
ATOM   3028  C   PRO A 190       0.638  14.631 -14.581  1.00  0.00           C  
ATOM   3029  O   PRO A 190       0.641  14.187 -13.440  1.00  0.00           O  
ATOM   3030  CB  PRO A 190       1.499  12.880 -16.181  1.00  0.00           C  
ATOM   3031  CG  PRO A 190       2.171  11.897 -15.283  1.00  0.00           C  
ATOM   3032  CD  PRO A 190       3.429  12.596 -14.840  1.00  0.00           C  
ATOM   3033  HA  PRO A 190       1.898  15.029 -16.276  1.00  0.00           H  
ATOM   3034 1HB  PRO A 190       0.414  12.712 -16.261  1.00  0.00           H  
ATOM   3035 2HB  PRO A 190       1.902  12.870 -17.204  1.00  0.00           H  
ATOM   3036 1HG  PRO A 190       1.512  11.638 -14.442  1.00  0.00           H  
ATOM   3037 2HG  PRO A 190       2.374  10.963 -15.828  1.00  0.00           H  
ATOM   3038 1HD  PRO A 190       3.695  12.264 -13.825  1.00  0.00           H  
ATOM   3039 2HD  PRO A 190       4.242  12.371 -15.547  1.00  0.00           H  
ATOM   3040  N   ARG A 191      -0.296  15.414 -15.082  1.00  0.00           N  
ATOM   3041  CA  ARG A 191      -1.478  15.873 -14.314  1.00  0.00           C  
ATOM   3042  C   ARG A 191      -2.707  14.959 -14.490  1.00  0.00           C  
ATOM   3043  O   ARG A 191      -3.722  15.233 -13.882  1.00  0.00           O  
ATOM   3044  CB  ARG A 191      -1.857  17.287 -14.729  1.00  0.00           C  
ATOM   3045  CG  ARG A 191      -0.817  18.349 -14.407  1.00  0.00           C  
ATOM   3046  CD  ARG A 191      -1.278  19.706 -14.798  1.00  0.00           C  
ATOM   3047  NE  ARG A 191      -0.288  20.725 -14.487  1.00  0.00           N  
ATOM   3048  CZ  ARG A 191      -0.475  22.048 -14.656  1.00  0.00           C  
ATOM   3049  NH1 ARG A 191      -1.615  22.496 -15.131  1.00  0.00           N  
ATOM   3050  NH2 ARG A 191       0.489  22.897 -14.342  1.00  0.00           N  
ATOM   3051  H   ARG A 191      -0.188  15.710 -16.041  1.00  0.00           H  
ATOM   3052  HA  ARG A 191      -1.223  15.875 -13.254  1.00  0.00           H  
ATOM   3053 1HB  ARG A 191      -2.034  17.315 -15.803  1.00  0.00           H  
ATOM   3054 2HB  ARG A 191      -2.786  17.575 -14.236  1.00  0.00           H  
ATOM   3055 1HG  ARG A 191      -0.618  18.350 -13.335  1.00  0.00           H  
ATOM   3056 2HG  ARG A 191       0.105  18.131 -14.947  1.00  0.00           H  
ATOM   3057 1HD  ARG A 191      -1.467  19.730 -15.870  1.00  0.00           H  
ATOM   3058 2HD  ARG A 191      -2.195  19.947 -14.262  1.00  0.00           H  
ATOM   3059  HE  ARG A 191       0.602  20.419 -14.119  1.00  0.00           H  
ATOM   3060 1HH1 ARG A 191      -2.352  21.848 -15.371  1.00  0.00           H  
ATOM   3061 2HH1 ARG A 191      -1.755  23.488 -15.258  1.00  0.00           H  
ATOM   3062 1HH2 ARG A 191       1.367  22.552 -13.977  1.00  0.00           H  
ATOM   3063 2HH2 ARG A 191       0.350  23.888 -14.469  1.00  0.00           H  
ATOM   3064  N   ASP A 192      -2.621  13.839 -15.190  1.00  0.00           N  
ATOM   3065  CA  ASP A 192      -3.846  13.009 -15.354  1.00  0.00           C  
ATOM   3066  C   ASP A 192      -4.000  11.919 -14.295  1.00  0.00           C  
ATOM   3067  O   ASP A 192      -5.023  11.215 -14.349  1.00  0.00           O  
ATOM   3068  CB  ASP A 192      -3.857  12.351 -16.736  1.00  0.00           C  
ATOM   3069  CG  ASP A 192      -3.926  13.363 -17.873  1.00  0.00           C  
ATOM   3070  OD1 ASP A 192      -4.650  14.321 -17.746  1.00  0.00           O  
ATOM   3071  OD2 ASP A 192      -3.253  13.166 -18.857  1.00  0.00           O  
ATOM   3072  H   ASP A 192      -1.757  13.530 -15.612  1.00  0.00           H  
ATOM   3073  HA  ASP A 192      -4.718  13.658 -15.267  1.00  0.00           H  
ATOM   3074 1HB  ASP A 192      -2.958  11.748 -16.860  1.00  0.00           H  
ATOM   3075 2HB  ASP A 192      -4.714  11.681 -16.814  1.00  0.00           H  
ATOM   3076  N   GLY A 193      -3.052  11.797 -13.365  1.00  0.00           N  
ATOM   3077  CA  GLY A 193      -3.104  10.742 -12.347  1.00  0.00           C  
ATOM   3078  C   GLY A 193      -3.328  11.320 -10.969  1.00  0.00           C  
ATOM   3079  O   GLY A 193      -3.574  12.532 -10.813  1.00  0.00           O  
ATOM   3080  H   GLY A 193      -2.279  12.447 -13.362  1.00  0.00           H  
ATOM   3081 1HA  GLY A 193      -3.906  10.044 -12.586  1.00  0.00           H  
ATOM   3082 2HA  GLY A 193      -2.172  10.178 -12.360  1.00  0.00           H  
ATOM   3083  N   THR A 194      -3.199  10.468  -9.962  1.00  0.00           N  
ATOM   3084  CA  THR A 194      -3.382  10.875  -8.547  1.00  0.00           C  
ATOM   3085  C   THR A 194      -2.065  11.490  -8.120  1.00  0.00           C  
ATOM   3086  O   THR A 194      -1.015  10.892  -8.288  1.00  0.00           O  
ATOM   3087  CB  THR A 194      -3.752   9.699  -7.625  1.00  0.00           C  
ATOM   3088  OG1 THR A 194      -4.995   9.126  -8.053  1.00  0.00           O  
ATOM   3089  CG2 THR A 194      -3.885  10.171  -6.185  1.00  0.00           C  
ATOM   3090  H   THR A 194      -2.967   9.508 -10.173  1.00  0.00           H  
ATOM   3091  HA  THR A 194      -4.197  11.597  -8.497  1.00  0.00           H  
ATOM   3092  HB  THR A 194      -2.977   8.934  -7.681  1.00  0.00           H  
ATOM   3093  HG1 THR A 194      -5.639   9.194  -7.344  1.00  0.00           H  
ATOM   3094 1HG2 THR A 194      -4.147   9.326  -5.548  1.00  0.00           H  
ATOM   3095 2HG2 THR A 194      -2.938  10.597  -5.853  1.00  0.00           H  
ATOM   3096 3HG2 THR A 194      -4.665  10.928  -6.122  1.00  0.00           H  
ATOM   3097  N   PRO A 195      -2.091  12.718  -7.600  1.00  0.00           N  
ATOM   3098  CA  PRO A 195      -0.863  13.354  -7.145  1.00  0.00           C  
ATOM   3099  C   PRO A 195      -0.339  12.704  -5.876  1.00  0.00           C  
ATOM   3100  O   PRO A 195      -1.092  12.133  -5.081  1.00  0.00           O  
ATOM   3101  CB  PRO A 195      -1.268  14.768  -6.828  1.00  0.00           C  
ATOM   3102  CG  PRO A 195      -2.696  14.679  -6.517  1.00  0.00           C  
ATOM   3103  CD  PRO A 195      -3.255  13.595  -7.407  1.00  0.00           C  
ATOM   3104  HA  PRO A 195      -0.110  13.301  -7.944  1.00  0.00           H  
ATOM   3105 1HB  PRO A 195      -0.673  15.150  -5.986  1.00  0.00           H  
ATOM   3106 2HB  PRO A 195      -1.061  15.420  -7.690  1.00  0.00           H  
ATOM   3107 1HG  PRO A 195      -2.838  14.444  -5.451  1.00  0.00           H  
ATOM   3108 2HG  PRO A 195      -3.185  15.647  -6.697  1.00  0.00           H  
ATOM   3109 1HD  PRO A 195      -4.080  13.082  -6.888  1.00  0.00           H  
ATOM   3110 2HD  PRO A 195      -3.607  14.040  -8.350  1.00  0.00           H  
ATOM   3111  N   VAL A 196       0.985  12.813  -5.728  1.00  0.00           N  
ATOM   3112  CA  VAL A 196       1.744  12.313  -4.554  1.00  0.00           C  
ATOM   3113  C   VAL A 196       2.365  13.528  -3.889  1.00  0.00           C  
ATOM   3114  O   VAL A 196       2.928  14.354  -4.544  1.00  0.00           O  
ATOM   3115  CB  VAL A 196       2.843  11.314  -4.962  1.00  0.00           C  
ATOM   3116  CG1 VAL A 196       3.566  10.787  -3.732  1.00  0.00           C  
ATOM   3117  CG2 VAL A 196       2.234  10.171  -5.760  1.00  0.00           C  
ATOM   3118  H   VAL A 196       1.483  13.271  -6.477  1.00  0.00           H  
ATOM   3119  HA  VAL A 196       1.051  11.796  -3.889  1.00  0.00           H  
ATOM   3120  HB  VAL A 196       3.583  11.831  -5.573  1.00  0.00           H  
ATOM   3121 1HG1 VAL A 196       4.340  10.082  -4.038  1.00  0.00           H  
ATOM   3122 2HG1 VAL A 196       4.025  11.618  -3.195  1.00  0.00           H  
ATOM   3123 3HG1 VAL A 196       2.854  10.281  -3.080  1.00  0.00           H  
ATOM   3124 1HG2 VAL A 196       3.017   9.469  -6.046  1.00  0.00           H  
ATOM   3125 2HG2 VAL A 196       1.490   9.658  -5.151  1.00  0.00           H  
ATOM   3126 3HG2 VAL A 196       1.758  10.567  -6.657  1.00  0.00           H  
ATOM   3127  N   LEU A 197       2.100  13.674  -2.591  1.00  0.00           N  
ATOM   3128  CA  LEU A 197       2.565  14.819  -1.794  1.00  0.00           C  
ATOM   3129  C   LEU A 197       3.738  14.392  -0.920  1.00  0.00           C  
ATOM   3130  O   LEU A 197       3.546  13.503  -0.086  1.00  0.00           O  
ATOM   3131  CB  LEU A 197       1.432  15.369  -0.918  1.00  0.00           C  
ATOM   3132  CG  LEU A 197       1.805  16.549  -0.012  1.00  0.00           C  
ATOM   3133  CD1 LEU A 197       2.213  17.739  -0.870  1.00  0.00           C  
ATOM   3134  CD2 LEU A 197       0.623  16.897   0.880  1.00  0.00           C  
ATOM   3135  H   LEU A 197       1.553  12.953  -2.144  1.00  0.00           H  
ATOM   3136  HA  LEU A 197       2.887  15.605  -2.475  1.00  0.00           H  
ATOM   3137 1HB  LEU A 197       0.618  15.692  -1.566  1.00  0.00           H  
ATOM   3138 2HB  LEU A 197       1.064  14.565  -0.281  1.00  0.00           H  
ATOM   3139  HG  LEU A 197       2.659  16.276   0.608  1.00  0.00           H  
ATOM   3140 1HD1 LEU A 197       2.478  18.578  -0.226  1.00  0.00           H  
ATOM   3141 2HD1 LEU A 197       3.072  17.468  -1.483  1.00  0.00           H  
ATOM   3142 3HD1 LEU A 197       1.382  18.025  -1.514  1.00  0.00           H  
ATOM   3143 1HD2 LEU A 197       0.888  17.736   1.525  1.00  0.00           H  
ATOM   3144 2HD2 LEU A 197      -0.232  17.171   0.261  1.00  0.00           H  
ATOM   3145 3HD2 LEU A 197       0.364  16.035   1.495  1.00  0.00           H  
ATOM   3146  N   PHE A 198       4.901  15.013  -1.103  1.00  0.00           N  
ATOM   3147  CA  PHE A 198       6.176  14.662  -0.431  1.00  0.00           C  
ATOM   3148  C   PHE A 198       6.430  15.716   0.634  1.00  0.00           C  
ATOM   3149  O   PHE A 198       6.696  16.865   0.262  1.00  0.00           O  
ATOM   3150  CB  PHE A 198       7.345  14.612  -1.416  1.00  0.00           C  
ATOM   3151  CG  PHE A 198       7.212  13.541  -2.461  1.00  0.00           C  
ATOM   3152  CD1 PHE A 198       6.448  13.753  -3.599  1.00  0.00           C  
ATOM   3153  CD2 PHE A 198       7.849  12.319  -2.308  1.00  0.00           C  
ATOM   3154  CE1 PHE A 198       6.324  12.768  -4.561  1.00  0.00           C  
ATOM   3155  CE2 PHE A 198       7.729  11.333  -3.268  1.00  0.00           C  
ATOM   3156  CZ  PHE A 198       6.965  11.559  -4.396  1.00  0.00           C  
ATOM   3157  H   PHE A 198       4.886  15.780  -1.760  1.00  0.00           H  
ATOM   3158  HA  PHE A 198       6.070  13.673   0.016  1.00  0.00           H  
ATOM   3159 1HB  PHE A 198       7.435  15.572  -1.923  1.00  0.00           H  
ATOM   3160 2HB  PHE A 198       8.273  14.442  -0.871  1.00  0.00           H  
ATOM   3161  HD1 PHE A 198       5.942  14.710  -3.730  1.00  0.00           H  
ATOM   3162  HD2 PHE A 198       8.453  12.141  -1.417  1.00  0.00           H  
ATOM   3163  HE1 PHE A 198       5.721  12.948  -5.450  1.00  0.00           H  
ATOM   3164  HE2 PHE A 198       8.236  10.378  -3.136  1.00  0.00           H  
ATOM   3165  HZ  PHE A 198       6.868  10.782  -5.153  1.00  0.00           H  
ATOM   3166  N   LEU A 199       6.407  15.341   1.917  1.00  0.00           N  
ATOM   3167  CA  LEU A 199       6.652  16.316   3.011  1.00  0.00           C  
ATOM   3168  C   LEU A 199       8.019  16.031   3.639  1.00  0.00           C  
ATOM   3169  O   LEU A 199       8.228  14.965   4.236  1.00  0.00           O  
ATOM   3170  CB  LEU A 199       5.557  16.230   4.082  1.00  0.00           C  
ATOM   3171  CG  LEU A 199       4.126  16.483   3.592  1.00  0.00           C  
ATOM   3172  CD1 LEU A 199       3.160  16.370   4.764  1.00  0.00           C  
ATOM   3173  CD2 LEU A 199       4.045  17.859   2.948  1.00  0.00           C  
ATOM   3174  H   LEU A 199       6.221  14.376   2.149  1.00  0.00           H  
ATOM   3175  HA  LEU A 199       6.640  17.320   2.589  1.00  0.00           H  
ATOM   3176 1HB  LEU A 199       5.584  15.237   4.528  1.00  0.00           H  
ATOM   3177 2HB  LEU A 199       5.775  16.961   4.861  1.00  0.00           H  
ATOM   3178  HG  LEU A 199       3.852  15.723   2.860  1.00  0.00           H  
ATOM   3179 1HD1 LEU A 199       2.142  16.549   4.415  1.00  0.00           H  
ATOM   3180 2HD1 LEU A 199       3.224  15.370   5.193  1.00  0.00           H  
ATOM   3181 3HD1 LEU A 199       3.419  17.108   5.521  1.00  0.00           H  
ATOM   3182 1HD2 LEU A 199       3.028  18.038   2.598  1.00  0.00           H  
ATOM   3183 2HD2 LEU A 199       4.317  18.620   3.679  1.00  0.00           H  
ATOM   3184 3HD2 LEU A 199       4.732  17.906   2.103  1.00  0.00           H  
ATOM   3185  N   HIS A 200       8.905  17.011   3.553  1.00  0.00           N  
ATOM   3186  CA  HIS A 200      10.323  16.865   3.974  1.00  0.00           C  
ATOM   3187  C   HIS A 200      10.427  16.827   5.491  1.00  0.00           C  
ATOM   3188  O   HIS A 200       9.466  17.099   6.223  1.00  0.00           O  
ATOM   3189  CB  HIS A 200      11.186  18.009   3.433  1.00  0.00           C  
ATOM   3190  CG  HIS A 200      10.792  19.357   3.953  1.00  0.00           C  
ATOM   3191  ND1 HIS A 200      11.083  19.774   5.235  1.00  0.00           N  
ATOM   3192  CD2 HIS A 200      10.131  20.382   3.365  1.00  0.00           C  
ATOM   3193  CE1 HIS A 200      10.617  20.998   5.412  1.00  0.00           C  
ATOM   3194  NE2 HIS A 200      10.036  21.389   4.293  1.00  0.00           N  
ATOM   3195  H   HIS A 200       8.590  17.895   3.183  1.00  0.00           H  
ATOM   3196  HA  HIS A 200      10.725  15.932   3.581  1.00  0.00           H  
ATOM   3197 1HB  HIS A 200      12.230  17.834   3.695  1.00  0.00           H  
ATOM   3198 2HB  HIS A 200      11.121  18.031   2.345  1.00  0.00           H  
ATOM   3199  HD1 HIS A 200      11.632  19.277   5.908  1.00  0.00           H  
ATOM   3200  HD2 HIS A 200       9.706  20.515   2.369  1.00  0.00           H  
ATOM   3201  HE1 HIS A 200      10.748  21.508   6.367  1.00  0.00           H  
ATOM   3202  N   GLY A 201      11.669  16.528   5.944  1.00  0.00           N  
ATOM   3203  CA  GLY A 201      11.970  16.460   7.387  1.00  0.00           C  
ATOM   3204  C   GLY A 201      12.718  17.687   7.864  1.00  0.00           C  
ATOM   3205  O   GLY A 201      12.774  18.695   7.161  1.00  0.00           O  
ATOM   3206  H   GLY A 201      12.406  16.347   5.278  1.00  0.00           H  
ATOM   3207 1HA  GLY A 201      11.041  16.361   7.948  1.00  0.00           H  
ATOM   3208 2HA  GLY A 201      12.565  15.571   7.592  1.00  0.00           H  
ATOM   3209  N   ASN A 202      13.137  17.671   9.122  1.00  0.00           N  
ATOM   3210  CA  ASN A 202      13.907  18.774   9.729  1.00  0.00           C  
ATOM   3211  C   ASN A 202      15.371  18.359   9.748  1.00  0.00           C  
ATOM   3212  O   ASN A 202      15.671  17.256  10.226  1.00  0.00           O  
ATOM   3213  CB  ASN A 202      13.412  19.109  11.124  1.00  0.00           C  
ATOM   3214  CG  ASN A 202      13.867  20.465  11.588  1.00  0.00           C  
ATOM   3215  OD1 ASN A 202      14.953  20.606  12.163  1.00  0.00           O  
ATOM   3216  ND2 ASN A 202      13.058  21.465  11.350  1.00  0.00           N  
ATOM   3217  H   ASN A 202      12.912  16.862   9.683  1.00  0.00           H  
ATOM   3218  HA  ASN A 202      13.787  19.662   9.107  1.00  0.00           H  
ATOM   3219 1HB  ASN A 202      12.322  19.079  11.141  1.00  0.00           H  
ATOM   3220 2HB  ASN A 202      13.771  18.358  11.827  1.00  0.00           H  
ATOM   3221 1HD2 ASN A 202      13.309  22.390  11.636  1.00  0.00           H  
ATOM   3222 2HD2 ASN A 202      12.189  21.305  10.882  1.00  0.00           H  
ATOM   3223  N   PRO A 203      16.363  19.208   9.415  1.00  0.00           N  
ATOM   3224  CA  PRO A 203      16.256  20.597   8.951  1.00  0.00           C  
ATOM   3225  C   PRO A 203      16.319  20.711   7.433  1.00  0.00           C  
ATOM   3226  O   PRO A 203      17.197  21.405   6.897  1.00  0.00           O  
ATOM   3227  CB  PRO A 203      17.529  21.193   9.562  1.00  0.00           C  
ATOM   3228  CG  PRO A 203      18.495  20.062   9.385  1.00  0.00           C  
ATOM   3229  CD  PRO A 203      17.717  18.800   9.683  1.00  0.00           C  
ATOM   3230  HA  PRO A 203      15.314  21.030   9.319  1.00  0.00           H  
ATOM   3231 1HB  PRO A 203      17.808  22.113   9.027  1.00  0.00           H  
ATOM   3232 2HB  PRO A 203      17.349  21.473  10.611  1.00  0.00           H  
ATOM   3233 1HG  PRO A 203      18.898  20.063   8.362  1.00  0.00           H  
ATOM   3234 2HG  PRO A 203      19.352  20.185  10.065  1.00  0.00           H  
ATOM   3235 1HD  PRO A 203      18.046  17.997   9.007  1.00  0.00           H  
ATOM   3236 2HD  PRO A 203      17.875  18.512  10.733  1.00  0.00           H  
ATOM   3237  N   THR A 204      15.407  20.035   6.758  1.00  0.00           N  
ATOM   3238  CA  THR A 204      15.553  19.796   5.312  1.00  0.00           C  
ATOM   3239  C   THR A 204      14.472  20.553   4.553  1.00  0.00           C  
ATOM   3240  O   THR A 204      13.665  21.285   5.130  1.00  0.00           O  
ATOM   3241  CB  THR A 204      15.476  18.296   4.970  1.00  0.00           C  
ATOM   3242  OG1 THR A 204      14.163  17.803   5.269  1.00  0.00           O  
ATOM   3243  CG2 THR A 204      16.503  17.513   5.773  1.00  0.00           C  
ATOM   3244  H   THR A 204      14.593  19.676   7.236  1.00  0.00           H  
ATOM   3245  HA  THR A 204      16.530  20.163   4.998  1.00  0.00           H  
ATOM   3246  HB  THR A 204      15.669  18.155   3.907  1.00  0.00           H  
ATOM   3247  HG1 THR A 204      13.660  18.486   5.720  1.00  0.00           H  
ATOM   3248 1HG2 THR A 204      16.434  16.455   5.519  1.00  0.00           H  
ATOM   3249 2HG2 THR A 204      17.503  17.878   5.540  1.00  0.00           H  
ATOM   3250 3HG2 THR A 204      16.309  17.643   6.837  1.00  0.00           H  
ATOM   3251  N   SER A 205      14.537  20.472   3.253  1.00  0.00           N  
ATOM   3252  CA  SER A 205      13.612  21.111   2.296  1.00  0.00           C  
ATOM   3253  C   SER A 205      13.252  20.074   1.256  1.00  0.00           C  
ATOM   3254  O   SER A 205      13.709  18.921   1.365  1.00  0.00           O  
ATOM   3255  CB  SER A 205      14.241  22.324   1.636  1.00  0.00           C  
ATOM   3256  OG  SER A 205      15.249  21.942   0.741  1.00  0.00           O  
ATOM   3257  H   SER A 205      15.302  19.914   2.901  1.00  0.00           H  
ATOM   3258  HA  SER A 205      12.726  21.442   2.839  1.00  0.00           H  
ATOM   3259 1HB  SER A 205      13.474  22.888   1.106  1.00  0.00           H  
ATOM   3260 2HB  SER A 205      14.658  22.978   2.401  1.00  0.00           H  
ATOM   3261  HG  SER A 205      15.974  22.555   0.883  1.00  0.00           H  
ATOM   3262  N   SER A 206      12.522  20.459   0.218  1.00  0.00           N  
ATOM   3263  CA  SER A 206      12.230  19.553  -0.907  1.00  0.00           C  
ATOM   3264  C   SER A 206      13.517  19.014  -1.554  1.00  0.00           C  
ATOM   3265  O   SER A 206      13.431  18.000  -2.238  1.00  0.00           O  
ATOM   3266  CB  SER A 206      11.298  20.203  -1.888  1.00  0.00           C  
ATOM   3267  OG  SER A 206      11.842  21.399  -2.402  1.00  0.00           O  
ATOM   3268  H   SER A 206      12.156  21.401   0.199  1.00  0.00           H  
ATOM   3269  HA  SER A 206      11.663  18.702  -0.528  1.00  0.00           H  
ATOM   3270 1HB  SER A 206      11.096  19.514  -2.709  1.00  0.00           H  
ATOM   3271 2HB  SER A 206      10.349  20.417  -1.400  1.00  0.00           H  
ATOM   3272  HG  SER A 206      11.720  22.061  -1.717  1.00  0.00           H  
ATOM   3273  N   TYR A 207      14.666  19.616  -1.317  1.00  0.00           N  
ATOM   3274  CA  TYR A 207      15.957  19.099  -1.821  1.00  0.00           C  
ATOM   3275  C   TYR A 207      16.092  17.621  -1.446  1.00  0.00           C  
ATOM   3276  O   TYR A 207      16.676  16.876  -2.124  1.00  0.00           O  
ATOM   3277  CB  TYR A 207      17.086  19.963  -1.276  1.00  0.00           C  
ATOM   3278  CG  TYR A 207      18.430  19.487  -1.730  1.00  0.00           C  
ATOM   3279  CD1 TYR A 207      18.868  19.733  -3.032  1.00  0.00           C  
ATOM   3280  CD2 TYR A 207      19.308  18.939  -0.834  1.00  0.00           C  
ATOM   3281  CE1 TYR A 207      20.114  19.296  -3.457  1.00  0.00           C  
ATOM   3282  CE2 TYR A 207      20.579  18.568  -1.229  1.00  0.00           C  
ATOM   3283  CZ  TYR A 207      20.970  18.710  -2.539  1.00  0.00           C  
ATOM   3284  OH  TYR A 207      22.231  18.337  -2.912  1.00  0.00           O  
ATOM   3285  H   TYR A 207      14.657  20.463  -0.768  1.00  0.00           H  
ATOM   3286  HA  TYR A 207      15.965  19.190  -2.908  1.00  0.00           H  
ATOM   3287 1HB  TYR A 207      16.945  20.995  -1.600  1.00  0.00           H  
ATOM   3288 2HB  TYR A 207      17.056  19.956  -0.187  1.00  0.00           H  
ATOM   3289  HD1 TYR A 207      18.228  20.275  -3.728  1.00  0.00           H  
ATOM   3290  HD2 TYR A 207      19.007  18.791   0.204  1.00  0.00           H  
ATOM   3291  HE1 TYR A 207      20.443  19.495  -4.476  1.00  0.00           H  
ATOM   3292  HE2 TYR A 207      21.279  18.159  -0.499  1.00  0.00           H  
ATOM   3293  HH  TYR A 207      22.363  18.543  -3.841  1.00  0.00           H  
ATOM   3294  N   VAL A 208      15.636  17.239  -0.232  1.00  0.00           N  
ATOM   3295  CA  VAL A 208      15.888  15.883   0.314  1.00  0.00           C  
ATOM   3296  C   VAL A 208      15.254  14.831  -0.614  1.00  0.00           C  
ATOM   3297  O   VAL A 208      15.724  13.677  -0.650  1.00  0.00           O  
ATOM   3298  CB  VAL A 208      15.301  15.743   1.732  1.00  0.00           C  
ATOM   3299  CG1 VAL A 208      13.785  15.629   1.672  1.00  0.00           C  
ATOM   3300  CG2 VAL A 208      15.906  14.532   2.425  1.00  0.00           C  
ATOM   3301  H   VAL A 208      15.107  17.901   0.318  1.00  0.00           H  
ATOM   3302  HA  VAL A 208      16.966  15.727   0.370  1.00  0.00           H  
ATOM   3303  HB  VAL A 208      15.534  16.643   2.302  1.00  0.00           H  
ATOM   3304 1HG1 VAL A 208      13.388  15.531   2.683  1.00  0.00           H  
ATOM   3305 2HG1 VAL A 208      13.372  16.523   1.205  1.00  0.00           H  
ATOM   3306 3HG1 VAL A 208      13.509  14.752   1.088  1.00  0.00           H  
ATOM   3307 1HG2 VAL A 208      15.488  14.439   3.427  1.00  0.00           H  
ATOM   3308 2HG2 VAL A 208      15.678  13.633   1.852  1.00  0.00           H  
ATOM   3309 3HG2 VAL A 208      16.987  14.654   2.494  1.00  0.00           H  
ATOM   3310  N   TRP A 209      14.203  15.186  -1.339  1.00  0.00           N  
ATOM   3311  CA  TRP A 209      13.466  14.254  -2.211  1.00  0.00           C  
ATOM   3312  C   TRP A 209      14.066  14.183  -3.618  1.00  0.00           C  
ATOM   3313  O   TRP A 209      13.468  13.542  -4.486  1.00  0.00           O  
ATOM   3314  CB  TRP A 209      11.997  14.669  -2.308  1.00  0.00           C  
ATOM   3315  CG  TRP A 209      11.284  14.661  -0.990  1.00  0.00           C  
ATOM   3316  CD1 TRP A 209      10.892  15.749  -0.268  1.00  0.00           C  
ATOM   3317  CD2 TRP A 209      10.870  13.502  -0.226  1.00  0.00           C  
ATOM   3318  NE1 TRP A 209      10.268  15.350   0.887  1.00  0.00           N  
ATOM   3319  CE2 TRP A 209      10.244  13.978   0.929  1.00  0.00           C  
ATOM   3320  CE3 TRP A 209      10.978  12.121  -0.428  1.00  0.00           C  
ATOM   3321  CZ2 TRP A 209       9.726  13.122   1.888  1.00  0.00           C  
ATOM   3322  CZ3 TRP A 209      10.457  11.263   0.534  1.00  0.00           C  
ATOM   3323  CH2 TRP A 209       9.847  11.751   1.661  1.00  0.00           C  
ATOM   3324  H   TRP A 209      13.902  16.149  -1.282  1.00  0.00           H  
ATOM   3325  HA  TRP A 209      13.520  13.257  -1.774  1.00  0.00           H  
ATOM   3326 1HB  TRP A 209      11.930  15.673  -2.728  1.00  0.00           H  
ATOM   3327 2HB  TRP A 209      11.473  13.995  -2.986  1.00  0.00           H  
ATOM   3328  HD1 TRP A 209      11.052  16.783  -0.565  1.00  0.00           H  
ATOM   3329  HE1 TRP A 209       9.888  15.964   1.593  1.00  0.00           H  
ATOM   3330  HE3 TRP A 209      11.459  11.727  -1.322  1.00  0.00           H  
ATOM   3331  HZ2 TRP A 209       9.238  13.491   2.791  1.00  0.00           H  
ATOM   3332  HZ3 TRP A 209      10.547  10.188   0.370  1.00  0.00           H  
ATOM   3333  HH2 TRP A 209       9.449  11.050   2.395  1.00  0.00           H  
ATOM   3334  N   ARG A 210      15.181  14.852  -3.841  1.00  0.00           N  
ATOM   3335  CA  ARG A 210      15.823  14.969  -5.179  1.00  0.00           C  
ATOM   3336  C   ARG A 210      16.117  13.594  -5.775  1.00  0.00           C  
ATOM   3337  O   ARG A 210      16.153  13.517  -7.037  1.00  0.00           O  
ATOM   3338  CB  ARG A 210      17.121  15.758  -5.092  1.00  0.00           C  
ATOM   3339  CG  ARG A 210      18.253  15.049  -4.366  1.00  0.00           C  
ATOM   3340  CD  ARG A 210      19.343  15.989  -3.997  1.00  0.00           C  
ATOM   3341  NE  ARG A 210      20.431  15.313  -3.309  1.00  0.00           N  
ATOM   3342  CZ  ARG A 210      20.450  15.040  -1.990  1.00  0.00           C  
ATOM   3343  NH1 ARG A 210      19.434  15.389  -1.232  1.00  0.00           N  
ATOM   3344  NH2 ARG A 210      21.489  14.420  -1.458  1.00  0.00           N  
ATOM   3345  H   ARG A 210      15.611  15.304  -3.047  1.00  0.00           H  
ATOM   3346  HA  ARG A 210      15.141  15.500  -5.845  1.00  0.00           H  
ATOM   3347 1HB  ARG A 210      17.471  15.994  -6.096  1.00  0.00           H  
ATOM   3348 2HB  ARG A 210      16.940  16.702  -4.578  1.00  0.00           H  
ATOM   3349 1HG  ARG A 210      17.870  14.593  -3.452  1.00  0.00           H  
ATOM   3350 2HG  ARG A 210      18.671  14.275  -5.010  1.00  0.00           H  
ATOM   3351 1HD  ARG A 210      19.744  16.451  -4.898  1.00  0.00           H  
ATOM   3352 2HD  ARG A 210      18.950  16.761  -3.337  1.00  0.00           H  
ATOM   3353  HE  ARG A 210      21.231  15.029  -3.860  1.00  0.00           H  
ATOM   3354 1HH1 ARG A 210      18.640  15.863  -1.639  1.00  0.00           H  
ATOM   3355 2HH1 ARG A 210      19.448  15.184  -0.244  1.00  0.00           H  
ATOM   3356 1HH2 ARG A 210      22.270  14.152  -2.041  1.00  0.00           H  
ATOM   3357 2HH2 ARG A 210      21.503  14.215  -0.470  1.00  0.00           H  
ATOM   3358  N   ASN A 211      16.339  12.573  -4.959  1.00  0.00           N  
ATOM   3359  CA  ASN A 211      16.625  11.213  -5.501  1.00  0.00           C  
ATOM   3360  C   ASN A 211      15.432  10.284  -5.352  1.00  0.00           C  
ATOM   3361  O   ASN A 211      15.588   9.052  -5.589  1.00  0.00           O  
ATOM   3362  CB  ASN A 211      17.840  10.603  -4.826  1.00  0.00           C  
ATOM   3363  CG  ASN A 211      19.125  11.266  -5.239  1.00  0.00           C  
ATOM   3364  OD1 ASN A 211      19.638  11.022  -6.337  1.00  0.00           O  
ATOM   3365  ND2 ASN A 211      19.653  12.100  -4.381  1.00  0.00           N  
ATOM   3366  H   ASN A 211      16.316  12.709  -3.959  1.00  0.00           H  
ATOM   3367  HA  ASN A 211      16.833  11.301  -6.568  1.00  0.00           H  
ATOM   3368 1HB  ASN A 211      17.735  10.684  -3.744  1.00  0.00           H  
ATOM   3369 2HB  ASN A 211      17.898   9.542  -5.071  1.00  0.00           H  
ATOM   3370 1HD2 ASN A 211      20.508  12.571  -4.603  1.00  0.00           H  
ATOM   3371 2HD2 ASN A 211      19.203  12.268  -3.505  1.00  0.00           H  
ATOM   3372  N   ILE A 212      14.288  10.800  -4.965  1.00  0.00           N  
ATOM   3373  CA  ILE A 212      13.065   9.977  -4.747  1.00  0.00           C  
ATOM   3374  C   ILE A 212      12.051  10.310  -5.861  1.00  0.00           C  
ATOM   3375  O   ILE A 212      11.549   9.395  -6.512  1.00  0.00           O  
ATOM   3376  CB  ILE A 212      12.436  10.239  -3.366  1.00  0.00           C  
ATOM   3377  CG1 ILE A 212      13.448   9.949  -2.255  1.00  0.00           C  
ATOM   3378  CG2 ILE A 212      11.184   9.395  -3.184  1.00  0.00           C  
ATOM   3379  CD1 ILE A 212      13.971   8.531  -2.260  1.00  0.00           C  
ATOM   3380  H   ILE A 212      14.244  11.798  -4.810  1.00  0.00           H  
ATOM   3381  HA  ILE A 212      13.343   8.925  -4.795  1.00  0.00           H  
ATOM   3382  HB  ILE A 212      12.169  11.292  -3.282  1.00  0.00           H  
ATOM   3383 1HG1 ILE A 212      14.296  10.627  -2.350  1.00  0.00           H  
ATOM   3384 2HG1 ILE A 212      12.987  10.138  -1.285  1.00  0.00           H  
ATOM   3385 1HG2 ILE A 212      10.752   9.592  -2.202  1.00  0.00           H  
ATOM   3386 2HG2 ILE A 212      10.459   9.649  -3.956  1.00  0.00           H  
ATOM   3387 3HG2 ILE A 212      11.443   8.339  -3.261  1.00  0.00           H  
ATOM   3388 1HD1 ILE A 212      14.683   8.403  -1.444  1.00  0.00           H  
ATOM   3389 2HD1 ILE A 212      13.141   7.836  -2.130  1.00  0.00           H  
ATOM   3390 3HD1 ILE A 212      14.468   8.330  -3.208  1.00  0.00           H  
ATOM   3391  N   ILE A 213      11.754  11.581  -6.051  1.00  0.00           N  
ATOM   3392  CA  ILE A 213      10.714  12.048  -7.019  1.00  0.00           C  
ATOM   3393  C   ILE A 213      10.990  11.538  -8.431  1.00  0.00           C  
ATOM   3394  O   ILE A 213      10.026  11.153  -9.081  1.00  0.00           O  
ATOM   3395  CB  ILE A 213      10.631  13.585  -7.052  1.00  0.00           C  
ATOM   3396  CG1 ILE A 213      10.030  14.115  -5.748  1.00  0.00           C  
ATOM   3397  CG2 ILE A 213       9.810  14.047  -8.247  1.00  0.00           C  
ATOM   3398  CD1 ILE A 213      10.175  15.610  -5.573  1.00  0.00           C  
ATOM   3399  H   ILE A 213      12.263  12.264  -5.508  1.00  0.00           H  
ATOM   3400  HA  ILE A 213       9.747  11.661  -6.701  1.00  0.00           H  
ATOM   3401  HB  ILE A 213      11.634  14.002  -7.130  1.00  0.00           H  
ATOM   3402 1HG1 ILE A 213       8.970  13.868  -5.709  1.00  0.00           H  
ATOM   3403 2HG1 ILE A 213      10.510  13.626  -4.901  1.00  0.00           H  
ATOM   3404 1HG2 ILE A 213       9.761  15.136  -8.255  1.00  0.00           H  
ATOM   3405 2HG2 ILE A 213      10.278  13.699  -9.166  1.00  0.00           H  
ATOM   3406 3HG2 ILE A 213       8.802  13.639  -8.176  1.00  0.00           H  
ATOM   3407 1HD1 ILE A 213       9.726  15.910  -4.626  1.00  0.00           H  
ATOM   3408 2HD1 ILE A 213      11.232  15.876  -5.573  1.00  0.00           H  
ATOM   3409 3HD1 ILE A 213       9.671  16.122  -6.391  1.00  0.00           H  
ATOM   3410  N   PRO A 214      12.229  11.499  -8.960  1.00  0.00           N  
ATOM   3411  CA  PRO A 214      12.438  11.007 -10.330  1.00  0.00           C  
ATOM   3412  C   PRO A 214      11.864   9.601 -10.561  1.00  0.00           C  
ATOM   3413  O   PRO A 214      11.678   9.245 -11.718  1.00  0.00           O  
ATOM   3414  CB  PRO A 214      13.965  11.009 -10.455  1.00  0.00           C  
ATOM   3415  CG  PRO A 214      14.404  12.102  -9.541  1.00  0.00           C  
ATOM   3416  CD  PRO A 214      13.488  11.988  -8.352  1.00  0.00           C  
ATOM   3417  HA  PRO A 214      11.980  11.710 -11.041  1.00  0.00           H  
ATOM   3418 1HB  PRO A 214      14.368  10.026 -10.168  1.00  0.00           H  
ATOM   3419 2HB  PRO A 214      14.258  11.184 -11.501  1.00  0.00           H  
ATOM   3420 1HG  PRO A 214      15.464  11.971  -9.272  1.00  0.00           H  
ATOM   3421 2HG  PRO A 214      14.323  13.076 -10.046  1.00  0.00           H  
ATOM   3422 1HD  PRO A 214      13.902  11.262  -7.636  1.00  0.00           H  
ATOM   3423 2HD  PRO A 214      13.372  12.976  -7.881  1.00  0.00           H  
ATOM   3424  N   HIS A 215      11.697   8.777  -9.536  1.00  0.00           N  
ATOM   3425  CA  HIS A 215      11.140   7.417  -9.667  1.00  0.00           C  
ATOM   3426  C   HIS A 215       9.610   7.429  -9.715  1.00  0.00           C  
ATOM   3427  O   HIS A 215       9.007   6.384  -9.985  1.00  0.00           O  
ATOM   3428  CB  HIS A 215      11.605   6.529  -8.508  1.00  0.00           C  
ATOM   3429  CG  HIS A 215      13.040   6.114  -8.606  1.00  0.00           C  
ATOM   3430  ND1 HIS A 215      13.504   5.267  -9.590  1.00  0.00           N  
ATOM   3431  CD2 HIS A 215      14.114   6.429  -7.844  1.00  0.00           C  
ATOM   3432  CE1 HIS A 215      14.802   5.078  -9.429  1.00  0.00           C  
ATOM   3433  NE2 HIS A 215      15.196   5.772  -8.376  1.00  0.00           N  
ATOM   3434  H   HIS A 215      11.969   9.112  -8.622  1.00  0.00           H  
ATOM   3435  HA  HIS A 215      11.490   6.969 -10.597  1.00  0.00           H  
ATOM   3436 1HB  HIS A 215      11.467   7.060  -7.565  1.00  0.00           H  
ATOM   3437 2HB  HIS A 215      10.992   5.630  -8.470  1.00  0.00           H  
ATOM   3438  HD1 HIS A 215      12.975   4.910 -10.361  1.00  0.00           H  
ATOM   3439  HD2 HIS A 215      14.237   7.059  -6.962  1.00  0.00           H  
ATOM   3440  HE1 HIS A 215      15.359   4.436 -10.111  1.00  0.00           H  
ATOM   3441  N   VAL A 216       8.987   8.518  -9.271  1.00  0.00           N  
ATOM   3442  CA  VAL A 216       7.519   8.652  -9.193  1.00  0.00           C  
ATOM   3443  C   VAL A 216       6.992   9.589 -10.271  1.00  0.00           C  
ATOM   3444  O   VAL A 216       5.928   9.288 -10.864  1.00  0.00           O  
ATOM   3445  CB  VAL A 216       7.097   9.187  -7.812  1.00  0.00           C  
ATOM   3446  CG1 VAL A 216       5.595   9.429  -7.771  1.00  0.00           C  
ATOM   3447  CG2 VAL A 216       7.514   8.206  -6.727  1.00  0.00           C  
ATOM   3448  H   VAL A 216       9.568   9.290  -8.974  1.00  0.00           H  
ATOM   3449  HA  VAL A 216       7.074   7.666  -9.335  1.00  0.00           H  
ATOM   3450  HB  VAL A 216       7.582  10.147  -7.640  1.00  0.00           H  
ATOM   3451 1HG1 VAL A 216       5.315   9.808  -6.787  1.00  0.00           H  
ATOM   3452 2HG1 VAL A 216       5.324  10.161  -8.531  1.00  0.00           H  
ATOM   3453 3HG1 VAL A 216       5.070   8.494  -7.962  1.00  0.00           H  
ATOM   3454 1HG2 VAL A 216       7.213   8.590  -5.753  1.00  0.00           H  
ATOM   3455 2HG2 VAL A 216       7.033   7.243  -6.902  1.00  0.00           H  
ATOM   3456 3HG2 VAL A 216       8.597   8.079  -6.748  1.00  0.00           H  
ATOM   3457  N   ALA A 217       7.635  10.711 -10.510  1.00  0.00           N  
ATOM   3458  CA  ALA A 217       7.197  11.752 -11.456  1.00  0.00           C  
ATOM   3459  C   ALA A 217       6.832  11.190 -12.832  1.00  0.00           C  
ATOM   3460  O   ALA A 217       5.923  11.788 -13.415  1.00  0.00           O  
ATOM   3461  CB  ALA A 217       8.235  12.825 -11.589  1.00  0.00           C  
ATOM   3462  H   ALA A 217       8.492  10.845  -9.992  1.00  0.00           H  
ATOM   3463  HA  ALA A 217       6.297  12.217 -11.055  1.00  0.00           H  
ATOM   3464 1HB  ALA A 217       7.889  13.581 -12.293  1.00  0.00           H  
ATOM   3465 2HB  ALA A 217       8.409  13.285 -10.616  1.00  0.00           H  
ATOM   3466 3HB  ALA A 217       9.164  12.388 -11.954  1.00  0.00           H  
ATOM   3467  N   PRO A 218       7.536  10.187 -13.412  1.00  0.00           N  
ATOM   3468  CA  PRO A 218       7.230   9.777 -14.783  1.00  0.00           C  
ATOM   3469  C   PRO A 218       5.780   9.328 -14.920  1.00  0.00           C  
ATOM   3470  O   PRO A 218       5.276   9.319 -16.035  1.00  0.00           O  
ATOM   3471  CB  PRO A 218       8.203   8.616 -15.021  1.00  0.00           C  
ATOM   3472  CG  PRO A 218       9.346   8.905 -14.108  1.00  0.00           C  
ATOM   3473  CD  PRO A 218       8.701   9.459 -12.866  1.00  0.00           C  
ATOM   3474  HA  PRO A 218       7.440  10.613 -15.466  1.00  0.00           H  
ATOM   3475 1HB  PRO A 218       7.709   7.660 -14.798  1.00  0.00           H  
ATOM   3476 2HB  PRO A 218       8.499   8.586 -16.079  1.00  0.00           H  
ATOM   3477 1HG  PRO A 218       9.917   7.985 -13.914  1.00  0.00           H  
ATOM   3478 2HG  PRO A 218      10.039   9.617 -14.579  1.00  0.00           H  
ATOM   3479 1HD  PRO A 218       8.401   8.632 -12.207  1.00  0.00           H  
ATOM   3480 2HD  PRO A 218       9.408  10.127 -12.352  1.00  0.00           H  
ATOM   3481  N   THR A 219       5.138   8.911 -13.843  1.00  0.00           N  
ATOM   3482  CA  THR A 219       3.775   8.313 -13.893  1.00  0.00           C  
ATOM   3483  C   THR A 219       2.767   9.085 -13.046  1.00  0.00           C  
ATOM   3484  O   THR A 219       1.542   8.949 -13.299  1.00  0.00           O  
ATOM   3485  CB  THR A 219       3.794   6.845 -13.429  1.00  0.00           C  
ATOM   3486  OG1 THR A 219       4.317   6.769 -12.096  1.00  0.00           O  
ATOM   3487  CG2 THR A 219       4.658   6.004 -14.356  1.00  0.00           C  
ATOM   3488  H   THR A 219       5.600   9.006 -12.949  1.00  0.00           H  
ATOM   3489  HA  THR A 219       3.423   8.342 -14.924  1.00  0.00           H  
ATOM   3490  HB  THR A 219       2.779   6.450 -13.429  1.00  0.00           H  
ATOM   3491  HG1 THR A 219       3.730   7.235 -11.496  1.00  0.00           H  
ATOM   3492 1HG2 THR A 219       4.659   4.969 -14.013  1.00  0.00           H  
ATOM   3493 2HG2 THR A 219       4.256   6.050 -15.369  1.00  0.00           H  
ATOM   3494 3HG2 THR A 219       5.677   6.388 -14.353  1.00  0.00           H  
ATOM   3495  N   HIS A 220       3.204   9.816 -12.014  1.00  0.00           N  
ATOM   3496  CA  HIS A 220       2.317  10.520 -11.075  1.00  0.00           C  
ATOM   3497  C   HIS A 220       2.776  11.950 -10.883  1.00  0.00           C  
ATOM   3498  O   HIS A 220       4.005  12.193 -10.825  1.00  0.00           O  
ATOM   3499  CB  HIS A 220       2.270   9.809  -9.719  1.00  0.00           C  
ATOM   3500  CG  HIS A 220       1.735   8.413  -9.789  1.00  0.00           C  
ATOM   3501  ND1 HIS A 220       2.517   7.333 -10.142  1.00  0.00           N  
ATOM   3502  CD2 HIS A 220       0.496   7.920  -9.554  1.00  0.00           C  
ATOM   3503  CE1 HIS A 220       1.781   6.235 -10.119  1.00  0.00           C  
ATOM   3504  NE2 HIS A 220       0.553   6.564  -9.766  1.00  0.00           N  
ATOM   3505  H   HIS A 220       4.204   9.878 -11.886  1.00  0.00           H  
ATOM   3506  HA  HIS A 220       1.304  10.539 -11.477  1.00  0.00           H  
ATOM   3507 1HB  HIS A 220       3.274   9.769  -9.294  1.00  0.00           H  
ATOM   3508 2HB  HIS A 220       1.647  10.379  -9.031  1.00  0.00           H  
ATOM   3509  HD2 HIS A 220      -0.382   8.492  -9.253  1.00  0.00           H  
ATOM   3510  HE1 HIS A 220       2.130   5.229 -10.352  1.00  0.00           H  
ATOM   3511  HE2 HIS A 220      -0.224   5.927  -9.666  1.00  0.00           H  
ATOM   3512  N   ARG A 221       1.860  12.877 -10.769  1.00  0.00           N  
ATOM   3513  CA  ARG A 221       2.190  14.260 -10.363  1.00  0.00           C  
ATOM   3514  C   ARG A 221       2.807  14.237  -8.967  1.00  0.00           C  
ATOM   3515  O   ARG A 221       2.205  13.613  -8.072  1.00  0.00           O  
ATOM   3516  CB  ARG A 221       0.955  15.149 -10.360  1.00  0.00           C  
ATOM   3517  CG  ARG A 221       1.236  16.634 -10.208  1.00  0.00           C  
ATOM   3518  CD  ARG A 221      -0.014  17.437 -10.245  1.00  0.00           C  
ATOM   3519  NE  ARG A 221       0.259  18.863 -10.298  1.00  0.00           N  
ATOM   3520  CZ  ARG A 221      -0.674  19.827 -10.165  1.00  0.00           C  
ATOM   3521  NH1 ARG A 221      -1.933  19.500  -9.974  1.00  0.00           N  
ATOM   3522  NH2 ARG A 221      -0.324  21.099 -10.229  1.00  0.00           N  
ATOM   3523  H   ARG A 221       0.899  12.637 -10.965  1.00  0.00           H  
ATOM   3524  HA  ARG A 221       2.902  14.670 -11.079  1.00  0.00           H  
ATOM   3525 1HB  ARG A 221       0.407  15.011 -11.292  1.00  0.00           H  
ATOM   3526 2HB  ARG A 221       0.295  14.852  -9.545  1.00  0.00           H  
ATOM   3527 1HG  ARG A 221       1.731  16.815  -9.253  1.00  0.00           H  
ATOM   3528 2HG  ARG A 221       1.881  16.969 -11.021  1.00  0.00           H  
ATOM   3529 1HD  ARG A 221      -0.593  17.168 -11.127  1.00  0.00           H  
ATOM   3530 2HD  ARG A 221      -0.602  17.235  -9.350  1.00  0.00           H  
ATOM   3531  HE  ARG A 221       1.217  19.155 -10.444  1.00  0.00           H  
ATOM   3532 1HH1 ARG A 221      -2.200  18.527  -9.926  1.00  0.00           H  
ATOM   3533 2HH1 ARG A 221      -2.633  20.221  -9.875  1.00  0.00           H  
ATOM   3534 1HH2 ARG A 221       0.645  21.351 -10.376  1.00  0.00           H  
ATOM   3535 2HH2 ARG A 221      -1.022  21.821 -10.129  1.00  0.00           H  
ATOM   3536  N   CYS A 222       3.920  14.935  -8.804  1.00  0.00           N  
ATOM   3537  CA  CYS A 222       4.685  15.005  -7.552  1.00  0.00           C  
ATOM   3538  C   CYS A 222       4.680  16.442  -7.067  1.00  0.00           C  
ATOM   3539  O   CYS A 222       5.146  17.331  -7.795  1.00  0.00           O  
ATOM   3540  CB  CYS A 222       6.125  14.529  -7.744  1.00  0.00           C  
ATOM   3541  SG  CYS A 222       6.271  12.794  -8.237  1.00  0.00           S  
ATOM   3542  H   CYS A 222       4.250  15.449  -9.610  1.00  0.00           H  
ATOM   3543  HA  CYS A 222       4.208  14.353  -6.819  1.00  0.00           H  
ATOM   3544 1HB  CYS A 222       6.610  15.138  -8.507  1.00  0.00           H  
ATOM   3545 2HB  CYS A 222       6.680  14.663  -6.816  1.00  0.00           H  
ATOM   3546  HG  CYS A 222       5.488  12.888  -9.308  1.00  0.00           H  
ATOM   3547  N   ILE A 223       4.149  16.669  -5.850  1.00  0.00           N  
ATOM   3548  CA  ILE A 223       4.092  17.990  -5.192  1.00  0.00           C  
ATOM   3549  C   ILE A 223       5.027  17.890  -3.996  1.00  0.00           C  
ATOM   3550  O   ILE A 223       4.860  16.946  -3.231  1.00  0.00           O  
ATOM   3551  CB  ILE A 223       2.669  18.369  -4.740  1.00  0.00           C  
ATOM   3552  CG1 ILE A 223       1.702  18.323  -5.925  1.00  0.00           C  
ATOM   3553  CG2 ILE A 223       2.665  19.748  -4.098  1.00  0.00           C  
ATOM   3554  CD1 ILE A 223       2.036  19.305  -7.025  1.00  0.00           C  
ATOM   3555  H   ILE A 223       3.769  15.865  -5.372  1.00  0.00           H  
ATOM   3556  HA  ILE A 223       4.421  18.745  -5.905  1.00  0.00           H  
ATOM   3557  HB  ILE A 223       2.312  17.639  -4.014  1.00  0.00           H  
ATOM   3558 1HG1 ILE A 223       1.698  17.321  -6.353  1.00  0.00           H  
ATOM   3559 2HG1 ILE A 223       0.690  18.533  -5.578  1.00  0.00           H  
ATOM   3560 1HG2 ILE A 223       1.652  20.000  -3.785  1.00  0.00           H  
ATOM   3561 2HG2 ILE A 223       3.323  19.747  -3.231  1.00  0.00           H  
ATOM   3562 3HG2 ILE A 223       3.016  20.486  -4.819  1.00  0.00           H  
ATOM   3563 1HD1 ILE A 223       1.306  19.213  -7.829  1.00  0.00           H  
ATOM   3564 2HD1 ILE A 223       2.011  20.320  -6.626  1.00  0.00           H  
ATOM   3565 3HD1 ILE A 223       3.031  19.092  -7.413  1.00  0.00           H  
ATOM   3566  N   ALA A 224       5.983  18.793  -3.874  1.00  0.00           N  
ATOM   3567  CA  ALA A 224       6.933  18.713  -2.737  1.00  0.00           C  
ATOM   3568  C   ALA A 224       7.178  20.122  -2.210  1.00  0.00           C  
ATOM   3569  O   ALA A 224       8.053  20.820  -2.706  1.00  0.00           O  
ATOM   3570  CB  ALA A 224       8.221  18.029  -3.157  1.00  0.00           C  
ATOM   3571  H   ALA A 224       6.080  19.544  -4.543  1.00  0.00           H  
ATOM   3572  HA  ALA A 224       6.476  18.103  -1.957  1.00  0.00           H  
ATOM   3573 1HB  ALA A 224       8.901  17.980  -2.306  1.00  0.00           H  
ATOM   3574 2HB  ALA A 224       8.001  17.018  -3.503  1.00  0.00           H  
ATOM   3575 3HB  ALA A 224       8.686  18.594  -3.962  1.00  0.00           H  
ATOM   3576  N   PRO A 225       6.350  20.571  -1.249  1.00  0.00           N  
ATOM   3577  CA  PRO A 225       6.476  21.922  -0.723  1.00  0.00           C  
ATOM   3578  C   PRO A 225       7.651  22.033   0.238  1.00  0.00           C  
ATOM   3579  O   PRO A 225       8.019  21.073   0.896  1.00  0.00           O  
ATOM   3580  CB  PRO A 225       5.139  22.138  -0.007  1.00  0.00           C  
ATOM   3581  CG  PRO A 225       4.758  20.780   0.473  1.00  0.00           C  
ATOM   3582  CD  PRO A 225       5.202  19.854  -0.627  1.00  0.00           C  
ATOM   3583  HA  PRO A 225       6.595  22.627  -1.559  1.00  0.00           H  
ATOM   3584 1HB  PRO A 225       5.264  22.861   0.813  1.00  0.00           H  
ATOM   3585 2HB  PRO A 225       4.404  22.566  -0.705  1.00  0.00           H  
ATOM   3586 1HG  PRO A 225       5.251  20.563   1.433  1.00  0.00           H  
ATOM   3587 2HG  PRO A 225       3.674  20.731   0.656  1.00  0.00           H  
ATOM   3588 1HD  PRO A 225       5.515  18.892  -0.195  1.00  0.00           H  
ATOM   3589 2HD  PRO A 225       4.376  19.708  -1.340  1.00  0.00           H  
ATOM   3590  N   ASP A 226       8.120  23.245   0.376  1.00  0.00           N  
ATOM   3591  CA  ASP A 226       9.010  23.667   1.475  1.00  0.00           C  
ATOM   3592  C   ASP A 226       8.163  24.311   2.574  1.00  0.00           C  
ATOM   3593  O   ASP A 226       7.404  25.246   2.289  1.00  0.00           O  
ATOM   3594  CB  ASP A 226      10.074  24.653   0.985  1.00  0.00           C  
ATOM   3595  CG  ASP A 226      11.100  24.007   0.064  1.00  0.00           C  
ATOM   3596  OD1 ASP A 226      11.112  22.802  -0.029  1.00  0.00           O  
ATOM   3597  OD2 ASP A 226      11.863  24.724  -0.538  1.00  0.00           O  
ATOM   3598  H   ASP A 226       7.847  23.921  -0.323  1.00  0.00           H  
ATOM   3599  HA  ASP A 226       9.517  22.786   1.868  1.00  0.00           H  
ATOM   3600 1HB  ASP A 226       9.593  25.472   0.451  1.00  0.00           H  
ATOM   3601 2HB  ASP A 226      10.595  25.081   1.842  1.00  0.00           H  
ATOM   3602  N   LEU A 227       8.215  23.778   3.771  1.00  0.00           N  
ATOM   3603  CA  LEU A 227       7.364  24.299   4.882  1.00  0.00           C  
ATOM   3604  C   LEU A 227       7.711  25.776   5.118  1.00  0.00           C  
ATOM   3605  O   LEU A 227       8.854  26.198   4.898  1.00  0.00           O  
ATOM   3606  CB  LEU A 227       7.581  23.497   6.172  1.00  0.00           C  
ATOM   3607  CG  LEU A 227       7.075  22.049   6.148  1.00  0.00           C  
ATOM   3608  CD1 LEU A 227       7.448  21.358   7.453  1.00  0.00           C  
ATOM   3609  CD2 LEU A 227       5.569  22.041   5.936  1.00  0.00           C  
ATOM   3610  H   LEU A 227       8.838  23.004   3.949  1.00  0.00           H  
ATOM   3611  HA  LEU A 227       6.319  24.201   4.592  1.00  0.00           H  
ATOM   3612 1HB  LEU A 227       8.648  23.471   6.389  1.00  0.00           H  
ATOM   3613 2HB  LEU A 227       7.077  24.010   6.990  1.00  0.00           H  
ATOM   3614  HG  LEU A 227       7.559  21.507   5.334  1.00  0.00           H  
ATOM   3615 1HD1 LEU A 227       7.089  20.329   7.436  1.00  0.00           H  
ATOM   3616 2HD1 LEU A 227       8.532  21.361   7.569  1.00  0.00           H  
ATOM   3617 3HD1 LEU A 227       6.992  21.888   8.288  1.00  0.00           H  
ATOM   3618 1HD2 LEU A 227       5.209  21.012   5.919  1.00  0.00           H  
ATOM   3619 2HD2 LEU A 227       5.084  22.581   6.750  1.00  0.00           H  
ATOM   3620 3HD2 LEU A 227       5.332  22.524   4.989  1.00  0.00           H  
ATOM   3621  N   ILE A 228       6.713  26.516   5.593  1.00  0.00           N  
ATOM   3622  CA  ILE A 228       6.911  27.976   5.791  1.00  0.00           C  
ATOM   3623  C   ILE A 228       8.078  28.212   6.750  1.00  0.00           C  
ATOM   3624  O   ILE A 228       8.256  27.438   7.699  1.00  0.00           O  
ATOM   3625  CB  ILE A 228       5.644  28.652   6.345  1.00  0.00           C  
ATOM   3626  CG1 ILE A 228       4.494  28.536   5.341  1.00  0.00           C  
ATOM   3627  CG2 ILE A 228       5.920  30.110   6.677  1.00  0.00           C  
ATOM   3628  CD1 ILE A 228       4.760  29.232   4.026  1.00  0.00           C  
ATOM   3629  H   ILE A 228       5.820  26.106   5.824  1.00  0.00           H  
ATOM   3630  HA  ILE A 228       7.140  28.427   4.826  1.00  0.00           H  
ATOM   3631  HB  ILE A 228       5.324  28.137   7.251  1.00  0.00           H  
ATOM   3632 1HG1 ILE A 228       4.295  27.484   5.136  1.00  0.00           H  
ATOM   3633 2HG1 ILE A 228       3.588  28.961   5.774  1.00  0.00           H  
ATOM   3634 1HG2 ILE A 228       5.014  30.572   7.067  1.00  0.00           H  
ATOM   3635 2HG2 ILE A 228       6.709  30.169   7.426  1.00  0.00           H  
ATOM   3636 3HG2 ILE A 228       6.236  30.635   5.775  1.00  0.00           H  
ATOM   3637 1HD1 ILE A 228       3.900  29.106   3.367  1.00  0.00           H  
ATOM   3638 2HD1 ILE A 228       4.927  30.295   4.204  1.00  0.00           H  
ATOM   3639 3HD1 ILE A 228       5.642  28.799   3.556  1.00  0.00           H  
ATOM   3640  N   GLY A 229       8.971  29.136   6.422  1.00  0.00           N  
ATOM   3641  CA  GLY A 229      10.158  29.416   7.236  1.00  0.00           C  
ATOM   3642  C   GLY A 229      11.368  28.620   6.810  1.00  0.00           C  
ATOM   3643  O   GLY A 229      12.480  28.955   7.276  1.00  0.00           O  
ATOM   3644  H   GLY A 229       8.819  29.667   5.577  1.00  0.00           H  
ATOM   3645 1HA  GLY A 229      10.398  30.478   7.177  1.00  0.00           H  
ATOM   3646 2HA  GLY A 229       9.943  29.193   8.281  1.00  0.00           H  
ATOM   3647  N   MET A 230      11.224  27.643   5.918  1.00  0.00           N  
ATOM   3648  CA  MET A 230      12.348  26.778   5.510  1.00  0.00           C  
ATOM   3649  C   MET A 230      12.517  26.750   3.992  1.00  0.00           C  
ATOM   3650  O   MET A 230      11.586  27.106   3.237  1.00  0.00           O  
ATOM   3651  CB  MET A 230      12.146  25.360   6.040  1.00  0.00           C  
ATOM   3652  CG  MET A 230      12.025  25.266   7.555  1.00  0.00           C  
ATOM   3653  SD  MET A 230      11.764  23.576   8.128  1.00  0.00           S  
ATOM   3654  CE  MET A 230      13.418  22.908   7.979  1.00  0.00           C  
ATOM   3655  H   MET A 230      10.313  27.490   5.511  1.00  0.00           H  
ATOM   3656  HA  MET A 230      13.267  27.183   5.933  1.00  0.00           H  
ATOM   3657 1HB  MET A 230      11.242  24.935   5.606  1.00  0.00           H  
ATOM   3658 2HB  MET A 230      12.983  24.733   5.732  1.00  0.00           H  
ATOM   3659 1HG  MET A 230      12.934  25.650   8.017  1.00  0.00           H  
ATOM   3660 2HG  MET A 230      11.188  25.877   7.892  1.00  0.00           H  
ATOM   3661 1HE  MET A 230      13.421  21.866   8.297  1.00  0.00           H  
ATOM   3662 2HE  MET A 230      13.744  22.972   6.939  1.00  0.00           H  
ATOM   3663 3HE  MET A 230      14.100  23.481   8.608  1.00  0.00           H  
ATOM   3664  N   GLY A 231      13.694  26.351   3.527  1.00  0.00           N  
ATOM   3665  CA  GLY A 231      13.864  26.120   2.096  1.00  0.00           C  
ATOM   3666  C   GLY A 231      13.701  27.410   1.330  1.00  0.00           C  
ATOM   3667  O   GLY A 231      14.211  28.476   1.734  1.00  0.00           O  
ATOM   3668  H   GLY A 231      14.478  26.203   4.147  1.00  0.00           H  
ATOM   3669 1HA  GLY A 231      14.851  25.697   1.910  1.00  0.00           H  
ATOM   3670 2HA  GLY A 231      13.132  25.389   1.756  1.00  0.00           H  
ATOM   3671  N   LYS A 232      12.971  27.326   0.235  1.00  0.00           N  
ATOM   3672  CA  LYS A 232      12.776  28.448  -0.688  1.00  0.00           C  
ATOM   3673  C   LYS A 232      11.463  29.173  -0.414  1.00  0.00           C  
ATOM   3674  O   LYS A 232      11.100  30.041  -1.222  1.00  0.00           O  
ATOM   3675  CB  LYS A 232      12.812  27.963  -2.138  1.00  0.00           C  
ATOM   3676  CG  LYS A 232      14.151  27.384  -2.575  1.00  0.00           C  
ATOM   3677  CD  LYS A 232      15.214  28.468  -2.679  1.00  0.00           C  
ATOM   3678  CE  LYS A 232      16.472  27.946  -3.356  1.00  0.00           C  
ATOM   3679  NZ  LYS A 232      17.488  29.018  -3.544  1.00  0.00           N  
ATOM   3680  H   LYS A 232      12.530  26.440   0.032  1.00  0.00           H  
ATOM   3681  HA  LYS A 232      13.586  29.163  -0.540  1.00  0.00           H  
ATOM   3682 1HB  LYS A 232      12.052  27.195  -2.284  1.00  0.00           H  
ATOM   3683 2HB  LYS A 232      12.572  28.791  -2.805  1.00  0.00           H  
ATOM   3684 1HG  LYS A 232      14.477  26.635  -1.852  1.00  0.00           H  
ATOM   3685 2HG  LYS A 232      14.039  26.902  -3.546  1.00  0.00           H  
ATOM   3686 1HD  LYS A 232      14.822  29.308  -3.255  1.00  0.00           H  
ATOM   3687 2HD  LYS A 232      15.470  28.823  -1.681  1.00  0.00           H  
ATOM   3688 1HE  LYS A 232      16.908  27.152  -2.752  1.00  0.00           H  
ATOM   3689 2HE  LYS A 232      16.216  27.532  -4.331  1.00  0.00           H  
ATOM   3690 1HZ  LYS A 232      18.305  28.632  -3.996  1.00  0.00           H  
ATOM   3691 2HZ  LYS A 232      17.101  29.753  -4.119  1.00  0.00           H  
ATOM   3692 3HZ  LYS A 232      17.748  29.397  -2.645  1.00  0.00           H  
ATOM   3693  N   SER A 233      10.761  28.869   0.671  1.00  0.00           N  
ATOM   3694  CA  SER A 233       9.463  29.515   0.994  1.00  0.00           C  
ATOM   3695  C   SER A 233       9.696  30.822   1.725  1.00  0.00           C  
ATOM   3696  O   SER A 233      10.788  31.065   2.276  1.00  0.00           O  
ATOM   3697  CB  SER A 233       8.564  28.559   1.749  1.00  0.00           C  
ATOM   3698  OG  SER A 233       8.150  27.488   0.896  1.00  0.00           O  
ATOM   3699  H   SER A 233      11.132  28.169   1.298  1.00  0.00           H  
ATOM   3700  HA  SER A 233       8.934  29.715   0.061  1.00  0.00           H  
ATOM   3701 1HB  SER A 233       9.097  28.164   2.613  1.00  0.00           H  
ATOM   3702 2HB  SER A 233       7.693  29.097   2.121  1.00  0.00           H  
ATOM   3703  HG  SER A 233       7.931  26.757   1.478  1.00  0.00           H  
ATOM   3704  N   ASP A 234       8.676  31.653   1.721  1.00  0.00           N  
ATOM   3705  CA  ASP A 234       8.686  32.879   2.539  1.00  0.00           C  
ATOM   3706  C   ASP A 234       8.891  32.577   4.018  1.00  0.00           C  
ATOM   3707  O   ASP A 234       8.609  31.454   4.507  1.00  0.00           O  
ATOM   3708  CB  ASP A 234       7.380  33.656   2.360  1.00  0.00           C  
ATOM   3709  CG  ASP A 234       7.364  34.505   1.096  1.00  0.00           C  
ATOM   3710  OD1 ASP A 234       8.420  34.875   0.639  1.00  0.00           O  
ATOM   3711  OD2 ASP A 234       6.297  34.774   0.599  1.00  0.00           O  
ATOM   3712  H   ASP A 234       7.869  31.451   1.148  1.00  0.00           H  
ATOM   3713  HA  ASP A 234       9.513  33.509   2.209  1.00  0.00           H  
ATOM   3714 1HB  ASP A 234       6.544  32.957   2.321  1.00  0.00           H  
ATOM   3715 2HB  ASP A 234       7.222  34.308   3.219  1.00  0.00           H  
ATOM   3716  N   LYS A 235       9.336  33.602   4.717  1.00  0.00           N  
ATOM   3717  CA  LYS A 235       9.781  33.476   6.117  1.00  0.00           C  
ATOM   3718  C   LYS A 235       9.064  34.498   6.973  1.00  0.00           C  
ATOM   3719  O   LYS A 235       9.685  35.474   7.412  1.00  0.00           O  
ATOM   3720  CB  LYS A 235      11.295  33.657   6.238  1.00  0.00           C  
ATOM   3721  CG  LYS A 235      12.115  32.663   5.425  1.00  0.00           C  
ATOM   3722  CD  LYS A 235      13.598  32.999   5.473  1.00  0.00           C  
ATOM   3723  CE  LYS A 235      14.400  32.100   4.544  1.00  0.00           C  
ATOM   3724  NZ  LYS A 235      15.808  32.561   4.402  1.00  0.00           N  
ATOM   3725  H   LYS A 235       9.371  34.508   4.270  1.00  0.00           H  
ATOM   3726  HA  LYS A 235       9.528  32.476   6.471  1.00  0.00           H  
ATOM   3727 1HB  LYS A 235      11.569  34.661   5.912  1.00  0.00           H  
ATOM   3728 2HB  LYS A 235      11.591  33.559   7.282  1.00  0.00           H  
ATOM   3729 1HG  LYS A 235      11.966  31.658   5.822  1.00  0.00           H  
ATOM   3730 2HG  LYS A 235      11.781  32.678   4.388  1.00  0.00           H  
ATOM   3731 1HD  LYS A 235      13.745  34.038   5.177  1.00  0.00           H  
ATOM   3732 2HD  LYS A 235      13.966  32.874   6.491  1.00  0.00           H  
ATOM   3733 1HE  LYS A 235      14.401  31.083   4.933  1.00  0.00           H  
ATOM   3734 2HE  LYS A 235      13.935  32.087   3.558  1.00  0.00           H  
ATOM   3735 1HZ  LYS A 235      16.305  31.941   3.779  1.00  0.00           H  
ATOM   3736 2HZ  LYS A 235      15.819  33.498   4.024  1.00  0.00           H  
ATOM   3737 3HZ  LYS A 235      16.256  32.559   5.307  1.00  0.00           H  
ATOM   3738  N   PRO A 236       7.757  34.334   7.170  1.00  0.00           N  
ATOM   3739  CA  PRO A 236       7.032  35.264   8.029  1.00  0.00           C  
ATOM   3740  C   PRO A 236       7.389  35.111   9.511  1.00  0.00           C  
ATOM   3741  O   PRO A 236       7.993  34.163   9.986  1.00  0.00           O  
ATOM   3742  CB  PRO A 236       5.571  34.886   7.764  1.00  0.00           C  
ATOM   3743  CG  PRO A 236       5.626  33.437   7.418  1.00  0.00           C  
ATOM   3744  CD  PRO A 236       6.898  33.288   6.626  1.00  0.00           C  
ATOM   3745  HA  PRO A 236       7.242  36.294   7.705  1.00  0.00           H  
ATOM   3746 1HB  PRO A 236       4.962  35.089   8.657  1.00  0.00           H  
ATOM   3747 2HB  PRO A 236       5.164  35.504   6.950  1.00  0.00           H  
ATOM   3748 1HG  PRO A 236       5.623  32.827   8.333  1.00  0.00           H  
ATOM   3749 2HG  PRO A 236       4.733  33.150   6.842  1.00  0.00           H  
ATOM   3750 1HD  PRO A 236       7.324  32.289   6.800  1.00  0.00           H  
ATOM   3751 2HD  PRO A 236       6.685  33.439   5.558  1.00  0.00           H  
ATOM   3752  N   ASP A 237       7.030  36.152  10.269  1.00  0.00           N  
ATOM   3753  CA  ASP A 237       7.378  36.190  11.697  1.00  0.00           C  
ATOM   3754  C   ASP A 237       6.405  35.280  12.432  1.00  0.00           C  
ATOM   3755  O   ASP A 237       5.496  35.810  13.097  1.00  0.00           O  
ATOM   3756  CB  ASP A 237       7.307  37.611  12.260  1.00  0.00           C  
ATOM   3757  CG  ASP A 237       7.873  37.720  13.671  1.00  0.00           C  
ATOM   3758  OD1 ASP A 237       8.610  36.846  14.061  1.00  0.00           O  
ATOM   3759  OD2 ASP A 237       7.562  38.674  14.342  1.00  0.00           O  
ATOM   3760  H   ASP A 237       6.515  36.922   9.867  1.00  0.00           H  
ATOM   3761  HA  ASP A 237       8.400  35.830  11.814  1.00  0.00           H  
ATOM   3762 1HB  ASP A 237       7.861  38.288  11.610  1.00  0.00           H  
ATOM   3763 2HB  ASP A 237       6.270  37.947  12.275  1.00  0.00           H  
ATOM   3764  N   LEU A 238       6.601  33.975  12.343  1.00  0.00           N  
ATOM   3765  CA  LEU A 238       5.787  32.959  13.039  1.00  0.00           C  
ATOM   3766  C   LEU A 238       6.627  32.363  14.158  1.00  0.00           C  
ATOM   3767  O   LEU A 238       7.876  32.377  14.068  1.00  0.00           O  
ATOM   3768  CB  LEU A 238       5.327  31.857  12.077  1.00  0.00           C  
ATOM   3769  CG  LEU A 238       4.502  32.326  10.872  1.00  0.00           C  
ATOM   3770  CD1 LEU A 238       4.259  31.152   9.934  1.00  0.00           C  
ATOM   3771  CD2 LEU A 238       3.188  32.920  11.357  1.00  0.00           C  
ATOM   3772  H   LEU A 238       7.365  33.673  11.755  1.00  0.00           H  
ATOM   3773  HA  LEU A 238       4.901  33.446  13.447  1.00  0.00           H  
ATOM   3774 1HB  LEU A 238       6.207  31.340  11.695  1.00  0.00           H  
ATOM   3775 2HB  LEU A 238       4.723  31.140  12.633  1.00  0.00           H  
ATOM   3776  HG  LEU A 238       5.061  33.083  10.321  1.00  0.00           H  
ATOM   3777 1HD1 LEU A 238       3.673  31.485   9.078  1.00  0.00           H  
ATOM   3778 2HD1 LEU A 238       5.215  30.759   9.587  1.00  0.00           H  
ATOM   3779 3HD1 LEU A 238       3.715  30.370  10.463  1.00  0.00           H  
ATOM   3780 1HD2 LEU A 238       2.602  33.254  10.500  1.00  0.00           H  
ATOM   3781 2HD2 LEU A 238       2.628  32.163  11.907  1.00  0.00           H  
ATOM   3782 3HD2 LEU A 238       3.391  33.768  12.011  1.00  0.00           H  
ATOM   3783  N   GLY A 239       5.965  31.732  15.135  1.00  0.00           N  
ATOM   3784  CA  GLY A 239       6.732  30.951  16.109  1.00  0.00           C  
ATOM   3785  C   GLY A 239       7.171  29.598  15.554  1.00  0.00           C  
ATOM   3786  O   GLY A 239       7.927  28.893  16.237  1.00  0.00           O  
ATOM   3787  H   GLY A 239       4.959  31.775  15.222  1.00  0.00           H  
ATOM   3788 1HA  GLY A 239       7.614  31.515  16.413  1.00  0.00           H  
ATOM   3789 2HA  GLY A 239       6.129  30.791  17.002  1.00  0.00           H  
ATOM   3790  N   TYR A 240       6.644  29.221  14.404  1.00  0.00           N  
ATOM   3791  CA  TYR A 240       7.005  27.945  13.743  1.00  0.00           C  
ATOM   3792  C   TYR A 240       6.565  26.773  14.617  1.00  0.00           C  
ATOM   3793  O   TYR A 240       7.176  25.717  14.728  1.00  0.00           O  
ATOM   3794  CB  TYR A 240       8.464  27.861  13.305  1.00  0.00           C  
ATOM   3795  CG  TYR A 240       8.810  29.004  12.383  1.00  0.00           C  
ATOM   3796  CD1 TYR A 240       8.222  29.097  11.134  1.00  0.00           C  
ATOM   3797  CD2 TYR A 240       9.717  30.008  12.724  1.00  0.00           C  
ATOM   3798  CE1 TYR A 240       8.499  30.152  10.275  1.00  0.00           C  
ATOM   3799  CE2 TYR A 240       9.985  31.085  11.892  1.00  0.00           C  
ATOM   3800  CZ  TYR A 240       9.390  31.135  10.642  1.00  0.00           C  
ATOM   3801  OH  TYR A 240       9.637  32.170   9.773  1.00  0.00           O  
ATOM   3802  H   TYR A 240       5.970  29.831  13.963  1.00  0.00           H  
ATOM   3803  HA  TYR A 240       6.479  27.888  12.789  1.00  0.00           H  
ATOM   3804 1HB  TYR A 240       9.111  27.887  14.183  1.00  0.00           H  
ATOM   3805 2HB  TYR A 240       8.640  26.913  12.798  1.00  0.00           H  
ATOM   3806  HD1 TYR A 240       7.523  28.329  10.803  1.00  0.00           H  
ATOM   3807  HD2 TYR A 240      10.246  29.963  13.675  1.00  0.00           H  
ATOM   3808  HE1 TYR A 240       8.021  30.199   9.297  1.00  0.00           H  
ATOM   3809  HE2 TYR A 240      10.657  31.876  12.225  1.00  0.00           H  
ATOM   3810  HH  TYR A 240       9.010  32.879   9.936  1.00  0.00           H  
ATOM   3811  N   PHE A 241       5.364  26.893  15.156  1.00  0.00           N  
ATOM   3812  CA  PHE A 241       4.759  25.835  15.974  1.00  0.00           C  
ATOM   3813  C   PHE A 241       4.155  24.792  15.035  1.00  0.00           C  
ATOM   3814  O   PHE A 241       3.806  25.082  13.882  1.00  0.00           O  
ATOM   3815  CB  PHE A 241       3.684  26.397  16.906  1.00  0.00           C  
ATOM   3816  CG  PHE A 241       4.230  27.255  18.012  1.00  0.00           C  
ATOM   3817  CD1 PHE A 241       4.178  28.638  17.927  1.00  0.00           C  
ATOM   3818  CD2 PHE A 241       4.796  26.681  19.140  1.00  0.00           C  
ATOM   3819  CE1 PHE A 241       4.679  29.428  18.944  1.00  0.00           C  
ATOM   3820  CE2 PHE A 241       5.297  27.468  20.159  1.00  0.00           C  
ATOM   3821  CZ  PHE A 241       5.239  28.843  20.060  1.00  0.00           C  
ATOM   3822  H   PHE A 241       4.847  27.746  14.996  1.00  0.00           H  
ATOM   3823  HA  PHE A 241       5.540  25.383  16.587  1.00  0.00           H  
ATOM   3824 1HB  PHE A 241       2.979  26.994  16.329  1.00  0.00           H  
ATOM   3825 2HB  PHE A 241       3.127  25.577  17.356  1.00  0.00           H  
ATOM   3826  HD1 PHE A 241       3.734  29.101  17.045  1.00  0.00           H  
ATOM   3827  HD2 PHE A 241       4.842  25.594  19.218  1.00  0.00           H  
ATOM   3828  HE1 PHE A 241       4.632  30.514  18.864  1.00  0.00           H  
ATOM   3829  HE2 PHE A 241       5.739  27.004  21.040  1.00  0.00           H  
ATOM   3830  HZ  PHE A 241       5.635  29.465  20.861  1.00  0.00           H  
ATOM   3831  N   PHE A 242       3.964  23.596  15.574  1.00  0.00           N  
ATOM   3832  CA  PHE A 242       3.190  22.557  14.853  1.00  0.00           C  
ATOM   3833  C   PHE A 242       1.906  23.159  14.287  1.00  0.00           C  
ATOM   3834  O   PHE A 242       1.576  22.962  13.144  1.00  0.00           O  
ATOM   3835  CB  PHE A 242       2.846  21.387  15.777  1.00  0.00           C  
ATOM   3836  CG  PHE A 242       2.015  20.321  15.122  1.00  0.00           C  
ATOM   3837  CD1 PHE A 242       2.605  19.364  14.309  1.00  0.00           C  
ATOM   3838  CD2 PHE A 242       0.643  20.273  15.315  1.00  0.00           C  
ATOM   3839  CE1 PHE A 242       1.842  18.382  13.705  1.00  0.00           C  
ATOM   3840  CE2 PHE A 242      -0.122  19.293  14.714  1.00  0.00           C  
ATOM   3841  CZ  PHE A 242       0.478  18.347  13.908  1.00  0.00           C  
ATOM   3842  H   PHE A 242       4.347  23.383  16.484  1.00  0.00           H  
ATOM   3843  HA  PHE A 242       3.801  22.178  14.032  1.00  0.00           H  
ATOM   3844 1HB  PHE A 242       3.765  20.927  16.140  1.00  0.00           H  
ATOM   3845 2HB  PHE A 242       2.302  21.757  16.645  1.00  0.00           H  
ATOM   3846  HD1 PHE A 242       3.683  19.391  14.150  1.00  0.00           H  
ATOM   3847  HD2 PHE A 242       0.169  21.021  15.952  1.00  0.00           H  
ATOM   3848  HE1 PHE A 242       2.318  17.637  13.069  1.00  0.00           H  
ATOM   3849  HE2 PHE A 242      -1.200  19.266  14.875  1.00  0.00           H  
ATOM   3850  HZ  PHE A 242      -0.124  17.574  13.431  1.00  0.00           H  
ATOM   3851  N   ASP A 243       1.176  23.932  15.087  1.00  0.00           N  
ATOM   3852  CA  ASP A 243      -0.095  24.511  14.597  1.00  0.00           C  
ATOM   3853  C   ASP A 243       0.137  25.431  13.371  1.00  0.00           C  
ATOM   3854  O   ASP A 243      -0.753  25.625  12.558  1.00  0.00           O  
ATOM   3855  CB  ASP A 243      -0.787  25.300  15.711  1.00  0.00           C  
ATOM   3856  CG  ASP A 243      -1.359  24.406  16.803  1.00  0.00           C  
ATOM   3857  OD1 ASP A 243      -1.439  23.219  16.591  1.00  0.00           O  
ATOM   3858  OD2 ASP A 243      -1.711  24.919  17.839  1.00  0.00           O  
ATOM   3859  H   ASP A 243       1.477  24.131  16.031  1.00  0.00           H  
ATOM   3860  HA  ASP A 243      -0.750  23.695  14.288  1.00  0.00           H  
ATOM   3861 1HB  ASP A 243      -0.075  25.991  16.163  1.00  0.00           H  
ATOM   3862 2HB  ASP A 243      -1.597  25.895  15.287  1.00  0.00           H  
ATOM   3863  N   ASP A 244       1.297  26.082  13.289  1.00  0.00           N  
ATOM   3864  CA  ASP A 244       1.563  27.051  12.204  1.00  0.00           C  
ATOM   3865  C   ASP A 244       1.855  26.281  10.922  1.00  0.00           C  
ATOM   3866  O   ASP A 244       1.422  26.669   9.847  1.00  0.00           O  
ATOM   3867  CB  ASP A 244       2.741  27.966  12.545  1.00  0.00           C  
ATOM   3868  CG  ASP A 244       2.455  28.886  13.725  1.00  0.00           C  
ATOM   3869  OD1 ASP A 244       1.415  29.501  13.734  1.00  0.00           O  
ATOM   3870  OD2 ASP A 244       3.278  28.964  14.605  1.00  0.00           O  
ATOM   3871  H   ASP A 244       2.012  25.911  13.983  1.00  0.00           H  
ATOM   3872  HA  ASP A 244       0.677  27.672  12.071  1.00  0.00           H  
ATOM   3873 1HB  ASP A 244       3.617  27.361  12.780  1.00  0.00           H  
ATOM   3874 2HB  ASP A 244       2.989  28.579  11.678  1.00  0.00           H  
ATOM   3875  N   HIS A 245       2.597  25.201  11.037  1.00  0.00           N  
ATOM   3876  CA  HIS A 245       2.903  24.398   9.844  1.00  0.00           C  
ATOM   3877  C   HIS A 245       1.644  23.715   9.324  1.00  0.00           C  
ATOM   3878  O   HIS A 245       1.483  23.604   8.091  1.00  0.00           O  
ATOM   3879  CB  HIS A 245       3.973  23.344  10.149  1.00  0.00           C  
ATOM   3880  CG  HIS A 245       5.361  23.901  10.226  1.00  0.00           C  
ATOM   3881  ND1 HIS A 245       6.393  23.240  10.858  1.00  0.00           N  
ATOM   3882  CD2 HIS A 245       5.887  25.054   9.751  1.00  0.00           C  
ATOM   3883  CE1 HIS A 245       7.495  23.965  10.768  1.00  0.00           C  
ATOM   3884  NE2 HIS A 245       7.214  25.069  10.101  1.00  0.00           N  
ATOM   3885  H   HIS A 245       2.963  24.909  11.933  1.00  0.00           H  
ATOM   3886  HA  HIS A 245       3.288  25.046   9.058  1.00  0.00           H  
ATOM   3887 1HB  HIS A 245       3.747  22.860  11.100  1.00  0.00           H  
ATOM   3888 2HB  HIS A 245       3.956  22.575   9.378  1.00  0.00           H  
ATOM   3889  HD2 HIS A 245       5.356  25.827   9.195  1.00  0.00           H  
ATOM   3890  HE1 HIS A 245       8.470  23.696  11.174  1.00  0.00           H  
ATOM   3891  HE2 HIS A 245       7.866  25.809   9.882  1.00  0.00           H  
ATOM   3892  N   VAL A 246       0.785  23.222  10.207  1.00  0.00           N  
ATOM   3893  CA  VAL A 246      -0.474  22.557   9.802  1.00  0.00           C  
ATOM   3894  C   VAL A 246      -1.368  23.578   9.140  1.00  0.00           C  
ATOM   3895  O   VAL A 246      -1.974  23.300   8.110  1.00  0.00           O  
ATOM   3896  CB  VAL A 246      -1.203  21.944  11.013  1.00  0.00           C  
ATOM   3897  CG1 VAL A 246      -2.596  21.477  10.615  1.00  0.00           C  
ATOM   3898  CG2 VAL A 246      -0.389  20.790  11.578  1.00  0.00           C  
ATOM   3899  H   VAL A 246       1.002  23.307  11.190  1.00  0.00           H  
ATOM   3900  HA  VAL A 246      -0.232  21.751   9.108  1.00  0.00           H  
ATOM   3901  HB  VAL A 246      -1.328  22.711  11.777  1.00  0.00           H  
ATOM   3902 1HG1 VAL A 246      -3.097  21.047  11.483  1.00  0.00           H  
ATOM   3903 2HG1 VAL A 246      -3.173  22.326  10.247  1.00  0.00           H  
ATOM   3904 3HG1 VAL A 246      -2.517  20.724   9.832  1.00  0.00           H  
ATOM   3905 1HG2 VAL A 246      -0.910  20.362  12.434  1.00  0.00           H  
ATOM   3906 2HG2 VAL A 246      -0.260  20.026  10.812  1.00  0.00           H  
ATOM   3907 3HG2 VAL A 246       0.588  21.156  11.895  1.00  0.00           H  
ATOM   3908  N   ARG A 247      -1.543  24.740   9.772  1.00  0.00           N  
ATOM   3909  CA  ARG A 247      -2.463  25.753   9.248  1.00  0.00           C  
ATOM   3910  C   ARG A 247      -2.118  26.117   7.812  1.00  0.00           C  
ATOM   3911  O   ARG A 247      -3.024  26.184   6.933  1.00  0.00           O  
ATOM   3912  CB  ARG A 247      -2.427  27.009  10.106  1.00  0.00           C  
ATOM   3913  CG  ARG A 247      -3.440  28.076   9.721  1.00  0.00           C  
ATOM   3914  CD  ARG A 247      -3.448  29.201  10.691  1.00  0.00           C  
ATOM   3915  NE  ARG A 247      -2.207  29.959  10.652  1.00  0.00           N  
ATOM   3916  CZ  ARG A 247      -1.264  29.933  11.613  1.00  0.00           C  
ATOM   3917  NH1 ARG A 247      -1.434  29.184  12.680  1.00  0.00           N  
ATOM   3918  NH2 ARG A 247      -0.168  30.660  11.484  1.00  0.00           N  
ATOM   3919  H   ARG A 247      -1.037  24.929  10.626  1.00  0.00           H  
ATOM   3920  HA  ARG A 247      -3.474  25.346   9.272  1.00  0.00           H  
ATOM   3921 1HB  ARG A 247      -2.607  26.743  11.147  1.00  0.00           H  
ATOM   3922 2HB  ARG A 247      -1.436  27.459  10.051  1.00  0.00           H  
ATOM   3923 1HG  ARG A 247      -3.193  28.473   8.737  1.00  0.00           H  
ATOM   3924 2HG  ARG A 247      -4.438  27.637   9.696  1.00  0.00           H  
ATOM   3925 1HD  ARG A 247      -4.268  29.878  10.456  1.00  0.00           H  
ATOM   3926 2HD  ARG A 247      -3.577  28.811  11.700  1.00  0.00           H  
ATOM   3927  HE  ARG A 247      -2.041  30.547   9.846  1.00  0.00           H  
ATOM   3928 1HH1 ARG A 247      -2.271  28.627  12.779  1.00  0.00           H  
ATOM   3929 2HH1 ARG A 247      -0.727  29.164  13.401  1.00  0.00           H  
ATOM   3930 1HH2 ARG A 247      -0.038  31.236  10.664  1.00  0.00           H  
ATOM   3931 2HH2 ARG A 247       0.538  30.641  12.204  1.00  0.00           H  
ATOM   3932  N   PHE A 248      -0.840  26.397   7.557  1.00  0.00           N  
ATOM   3933  CA  PHE A 248      -0.402  26.729   6.191  1.00  0.00           C  
ATOM   3934  C   PHE A 248      -0.458  25.492   5.286  1.00  0.00           C  
ATOM   3935  O   PHE A 248      -0.843  25.579   4.130  1.00  0.00           O  
ATOM   3936  CB  PHE A 248       1.018  27.296   6.203  1.00  0.00           C  
ATOM   3937  CG  PHE A 248       1.082  28.764   6.517  1.00  0.00           C  
ATOM   3938  CD1 PHE A 248       1.134  29.205   7.831  1.00  0.00           C  
ATOM   3939  CD2 PHE A 248       1.090  29.706   5.500  1.00  0.00           C  
ATOM   3940  CE1 PHE A 248       1.193  30.555   8.121  1.00  0.00           C  
ATOM   3941  CE2 PHE A 248       1.150  31.056   5.786  1.00  0.00           C  
ATOM   3942  CZ  PHE A 248       1.201  31.481   7.099  1.00  0.00           C  
ATOM   3943  H   PHE A 248      -0.158  26.382   8.302  1.00  0.00           H  
ATOM   3944  HA  PHE A 248      -1.075  27.487   5.786  1.00  0.00           H  
ATOM   3945 1HB  PHE A 248       1.616  26.764   6.943  1.00  0.00           H  
ATOM   3946 2HB  PHE A 248       1.482  27.136   5.231  1.00  0.00           H  
ATOM   3947  HD1 PHE A 248       1.129  28.473   8.639  1.00  0.00           H  
ATOM   3948  HD2 PHE A 248       1.049  29.370   4.463  1.00  0.00           H  
ATOM   3949  HE1 PHE A 248       1.233  30.888   9.157  1.00  0.00           H  
ATOM   3950  HE2 PHE A 248       1.156  31.786   4.977  1.00  0.00           H  
ATOM   3951  HZ  PHE A 248       1.247  32.545   7.326  1.00  0.00           H  
ATOM   3952  N   MET A 249      -0.068  24.327   5.784  1.00  0.00           N  
ATOM   3953  CA  MET A 249      -0.151  23.122   4.915  1.00  0.00           C  
ATOM   3954  C   MET A 249      -1.594  22.895   4.455  1.00  0.00           C  
ATOM   3955  O   MET A 249      -1.817  22.623   3.276  1.00  0.00           O  
ATOM   3956  CB  MET A 249       0.372  21.889   5.649  1.00  0.00           C  
ATOM   3957  CG  MET A 249       0.295  20.598   4.846  1.00  0.00           C  
ATOM   3958  SD  MET A 249       0.588  19.132   5.855  1.00  0.00           S  
ATOM   3959  CE  MET A 249      -0.845  19.168   6.928  1.00  0.00           C  
ATOM   3960  H   MET A 249       0.283  24.230   6.726  1.00  0.00           H  
ATOM   3961  HA  MET A 249       0.468  23.288   4.034  1.00  0.00           H  
ATOM   3962 1HB  MET A 249       1.412  22.046   5.929  1.00  0.00           H  
ATOM   3963 2HB  MET A 249      -0.197  21.744   6.569  1.00  0.00           H  
ATOM   3964 1HG  MET A 249      -0.691  20.511   4.390  1.00  0.00           H  
ATOM   3965 2HG  MET A 249       1.038  20.621   4.048  1.00  0.00           H  
ATOM   3966 1HE  MET A 249      -0.808  18.320   7.613  1.00  0.00           H  
ATOM   3967 2HE  MET A 249      -0.849  20.097   7.499  1.00  0.00           H  
ATOM   3968 3HE  MET A 249      -1.752  19.108   6.325  1.00  0.00           H  
ATOM   3969  N   ASP A 250      -2.567  22.988   5.345  1.00  0.00           N  
ATOM   3970  CA  ASP A 250      -3.965  22.738   4.965  1.00  0.00           C  
ATOM   3971  C   ASP A 250      -4.272  23.660   3.771  1.00  0.00           C  
ATOM   3972  O   ASP A 250      -4.855  23.178   2.767  1.00  0.00           O  
ATOM   3973  CB  ASP A 250      -4.925  23.012   6.126  1.00  0.00           C  
ATOM   3974  CG  ASP A 250      -4.865  21.943   7.209  1.00  0.00           C  
ATOM   3975  OD1 ASP A 250      -4.225  20.942   6.993  1.00  0.00           O  
ATOM   3976  OD2 ASP A 250      -5.460  22.139   8.242  1.00  0.00           O  
ATOM   3977  H   ASP A 250      -2.354  23.233   6.301  1.00  0.00           H  
ATOM   3978  HA  ASP A 250      -4.065  21.689   4.684  1.00  0.00           H  
ATOM   3979 1HB  ASP A 250      -4.687  23.977   6.575  1.00  0.00           H  
ATOM   3980 2HB  ASP A 250      -5.946  23.069   5.748  1.00  0.00           H  
ATOM   3981  N   ALA A 251      -3.962  24.955   3.914  1.00  0.00           N  
ATOM   3982  CA  ALA A 251      -4.246  25.969   2.865  1.00  0.00           C  
ATOM   3983  C   ALA A 251      -3.496  25.607   1.583  1.00  0.00           C  
ATOM   3984  O   ALA A 251      -4.098  25.756   0.520  1.00  0.00           O  
ATOM   3985  CB  ALA A 251      -3.962  27.358   3.387  1.00  0.00           C  
ATOM   3986  H   ALA A 251      -3.517  25.247   4.772  1.00  0.00           H  
ATOM   3987  HA  ALA A 251      -5.318  25.958   2.664  1.00  0.00           H  
ATOM   3988 1HB  ALA A 251      -4.175  28.090   2.607  1.00  0.00           H  
ATOM   3989 2HB  ALA A 251      -4.592  27.557   4.254  1.00  0.00           H  
ATOM   3990 3HB  ALA A 251      -2.914  27.430   3.675  1.00  0.00           H  
ATOM   3991  N   PHE A 252      -2.254  25.146   1.669  1.00  0.00           N  
ATOM   3992  CA  PHE A 252      -1.454  24.731   0.513  1.00  0.00           C  
ATOM   3993  C   PHE A 252      -2.157  23.590  -0.197  1.00  0.00           C  
ATOM   3994  O   PHE A 252      -2.317  23.613  -1.405  1.00  0.00           O  
ATOM   3995  CB  PHE A 252      -0.051  24.295   0.939  1.00  0.00           C  
ATOM   3996  CG  PHE A 252       0.766  23.707  -0.177  1.00  0.00           C  
ATOM   3997  CD1 PHE A 252       1.383  24.527  -1.110  1.00  0.00           C  
ATOM   3998  CD2 PHE A 252       0.919  22.334  -0.296  1.00  0.00           C  
ATOM   3999  CE1 PHE A 252       2.134  23.987  -2.137  1.00  0.00           C  
ATOM   4000  CE2 PHE A 252       1.670  21.792  -1.320  1.00  0.00           C  
ATOM   4001  CZ  PHE A 252       2.278  22.620  -2.242  1.00  0.00           C  
ATOM   4002  H   PHE A 252      -1.851  25.086   2.593  1.00  0.00           H  
ATOM   4003  HA  PHE A 252      -1.358  25.580  -0.165  1.00  0.00           H  
ATOM   4004 1HB  PHE A 252       0.489  25.151   1.341  1.00  0.00           H  
ATOM   4005 2HB  PHE A 252      -0.126  23.553   1.732  1.00  0.00           H  
ATOM   4006  HD1 PHE A 252       1.270  25.608  -1.027  1.00  0.00           H  
ATOM   4007  HD2 PHE A 252       0.438  21.680   0.433  1.00  0.00           H  
ATOM   4008  HE1 PHE A 252       2.613  24.643  -2.864  1.00  0.00           H  
ATOM   4009  HE2 PHE A 252       1.783  20.711  -1.402  1.00  0.00           H  
ATOM   4010  HZ  PHE A 252       2.869  22.194  -3.051  1.00  0.00           H  
ATOM   4011  N   ILE A 253      -2.547  22.563   0.542  1.00  0.00           N  
ATOM   4012  CA  ILE A 253      -3.179  21.377  -0.071  1.00  0.00           C  
ATOM   4013  C   ILE A 253      -4.446  21.804  -0.804  1.00  0.00           C  
ATOM   4014  O   ILE A 253      -4.677  21.279  -1.912  1.00  0.00           O  
ATOM   4015  CB  ILE A 253      -3.523  20.308   0.983  1.00  0.00           C  
ATOM   4016  CG1 ILE A 253      -2.244  19.701   1.565  1.00  0.00           C  
ATOM   4017  CG2 ILE A 253      -4.401  19.226   0.374  1.00  0.00           C  
ATOM   4018  CD1 ILE A 253      -2.476  18.852   2.794  1.00  0.00           C  
ATOM   4019  H   ILE A 253      -2.412  22.587   1.542  1.00  0.00           H  
ATOM   4020  HA  ILE A 253      -2.477  20.939  -0.780  1.00  0.00           H  
ATOM   4021  HB  ILE A 253      -4.057  20.773   1.811  1.00  0.00           H  
ATOM   4022 1HG1 ILE A 253      -1.758  19.084   0.810  1.00  0.00           H  
ATOM   4023 2HG1 ILE A 253      -1.550  20.499   1.829  1.00  0.00           H  
ATOM   4024 1HG2 ILE A 253      -4.635  18.478   1.132  1.00  0.00           H  
ATOM   4025 2HG2 ILE A 253      -5.325  19.671   0.007  1.00  0.00           H  
ATOM   4026 3HG2 ILE A 253      -3.873  18.751  -0.453  1.00  0.00           H  
ATOM   4027 1HD1 ILE A 253      -1.523  18.457   3.148  1.00  0.00           H  
ATOM   4028 2HD1 ILE A 253      -2.930  19.460   3.576  1.00  0.00           H  
ATOM   4029 3HD1 ILE A 253      -3.140  18.026   2.545  1.00  0.00           H  
ATOM   4030  N   GLU A 254      -5.270  22.652  -0.193  1.00  0.00           N  
ATOM   4031  CA  GLU A 254      -6.487  23.139  -0.894  1.00  0.00           C  
ATOM   4032  C   GLU A 254      -6.105  24.077  -2.035  1.00  0.00           C  
ATOM   4033  O   GLU A 254      -6.783  24.017  -3.073  1.00  0.00           O  
ATOM   4034  CB  GLU A 254      -7.424  23.864   0.074  1.00  0.00           C  
ATOM   4035  CG  GLU A 254      -7.977  22.986   1.188  1.00  0.00           C  
ATOM   4036  CD  GLU A 254      -8.696  21.770   0.674  1.00  0.00           C  
ATOM   4037  OE1 GLU A 254      -9.547  21.920  -0.170  1.00  0.00           O  
ATOM   4038  OE2 GLU A 254      -8.394  20.691   1.125  1.00  0.00           O  
ATOM   4039  H   GLU A 254      -5.082  22.972   0.746  1.00  0.00           H  
ATOM   4040  HA  GLU A 254      -7.015  22.280  -1.308  1.00  0.00           H  
ATOM   4041 1HB  GLU A 254      -6.897  24.698   0.536  1.00  0.00           H  
ATOM   4042 2HB  GLU A 254      -8.269  24.275  -0.477  1.00  0.00           H  
ATOM   4043 1HG  GLU A 254      -7.153  22.664   1.826  1.00  0.00           H  
ATOM   4044 2HG  GLU A 254      -8.660  23.577   1.796  1.00  0.00           H  
ATOM   4045  N   ALA A 255      -5.083  24.902  -1.865  1.00  0.00           N  
ATOM   4046  CA  ALA A 255      -4.739  25.928  -2.887  1.00  0.00           C  
ATOM   4047  C   ALA A 255      -4.432  25.247  -4.220  1.00  0.00           C  
ATOM   4048  O   ALA A 255      -4.790  25.845  -5.321  1.00  0.00           O  
ATOM   4049  CB  ALA A 255      -3.583  26.763  -2.432  1.00  0.00           C  
ATOM   4050  H   ALA A 255      -4.523  24.836  -1.026  1.00  0.00           H  
ATOM   4051  HA  ALA A 255      -5.602  26.582  -3.015  1.00  0.00           H  
ATOM   4052 1HB  ALA A 255      -3.349  27.506  -3.194  1.00  0.00           H  
ATOM   4053 2HB  ALA A 255      -3.843  27.267  -1.501  1.00  0.00           H  
ATOM   4054 3HB  ALA A 255      -2.716  26.125  -2.269  1.00  0.00           H  
ATOM   4055  N   LEU A 256      -3.809  24.070  -4.221  1.00  0.00           N  
ATOM   4056  CA  LEU A 256      -3.429  23.390  -5.484  1.00  0.00           C  
ATOM   4057  C   LEU A 256      -4.528  22.399  -5.918  1.00  0.00           C  
ATOM   4058  O   LEU A 256      -4.304  21.623  -6.856  1.00  0.00           O  
ATOM   4059  CB  LEU A 256      -2.098  22.647  -5.315  1.00  0.00           C  
ATOM   4060  CG  LEU A 256      -0.874  23.529  -5.034  1.00  0.00           C  
ATOM   4061  CD1 LEU A 256       0.366  22.653  -4.911  1.00  0.00           C  
ATOM   4062  CD2 LEU A 256      -0.715  24.548  -6.151  1.00  0.00           C  
ATOM   4063  H   LEU A 256      -3.591  23.628  -3.339  1.00  0.00           H  
ATOM   4064  HA  LEU A 256      -3.309  24.145  -6.260  1.00  0.00           H  
ATOM   4065 1HB  LEU A 256      -2.195  21.943  -4.490  1.00  0.00           H  
ATOM   4066 2HB  LEU A 256      -1.897  22.082  -6.226  1.00  0.00           H  
ATOM   4067  HG  LEU A 256      -1.011  24.048  -4.085  1.00  0.00           H  
ATOM   4068 1HD1 LEU A 256       1.235  23.280  -4.710  1.00  0.00           H  
ATOM   4069 2HD1 LEU A 256       0.232  21.947  -4.091  1.00  0.00           H  
ATOM   4070 3HD1 LEU A 256       0.519  22.107  -5.841  1.00  0.00           H  
ATOM   4071 1HD2 LEU A 256       0.154  25.176  -5.951  1.00  0.00           H  
ATOM   4072 2HD2 LEU A 256      -0.577  24.029  -7.100  1.00  0.00           H  
ATOM   4073 3HD2 LEU A 256      -1.608  25.172  -6.205  1.00  0.00           H  
ATOM   4074  N   GLY A 257      -5.650  22.369  -5.211  1.00  0.00           N  
ATOM   4075  CA  GLY A 257      -6.788  21.522  -5.597  1.00  0.00           C  
ATOM   4076  C   GLY A 257      -6.457  20.054  -5.414  1.00  0.00           C  
ATOM   4077  O   GLY A 257      -6.948  19.199  -6.177  1.00  0.00           O  
ATOM   4078  H   GLY A 257      -5.724  22.944  -4.384  1.00  0.00           H  
ATOM   4079 1HA  GLY A 257      -7.657  21.783  -4.994  1.00  0.00           H  
ATOM   4080 2HA  GLY A 257      -7.048  21.715  -6.637  1.00  0.00           H  
ATOM   4081  N   LEU A 258      -5.650  19.692  -4.422  1.00  0.00           N  
ATOM   4082  CA  LEU A 258      -5.222  18.294  -4.251  1.00  0.00           C  
ATOM   4083  C   LEU A 258      -6.316  17.553  -3.472  1.00  0.00           C  
ATOM   4084  O   LEU A 258      -6.155  17.273  -2.265  1.00  0.00           O  
ATOM   4085  CB  LEU A 258      -3.884  18.212  -3.505  1.00  0.00           C  
ATOM   4086  CG  LEU A 258      -2.720  18.981  -4.142  1.00  0.00           C  
ATOM   4087  CD1 LEU A 258      -1.491  18.874  -3.248  1.00  0.00           C  
ATOM   4088  CD2 LEU A 258      -2.438  18.421  -5.528  1.00  0.00           C  
ATOM   4089  H   LEU A 258      -5.321  20.389  -3.770  1.00  0.00           H  
ATOM   4090  HA  LEU A 258      -5.093  17.849  -5.237  1.00  0.00           H  
ATOM   4091 1HB  LEU A 258      -4.025  18.598  -2.497  1.00  0.00           H  
ATOM   4092 2HB  LEU A 258      -3.590  17.165  -3.434  1.00  0.00           H  
ATOM   4093  HG  LEU A 258      -2.982  20.036  -4.223  1.00  0.00           H  
ATOM   4094 1HD1 LEU A 258      -0.664  19.421  -3.701  1.00  0.00           H  
ATOM   4095 2HD1 LEU A 258      -1.715  19.299  -2.270  1.00  0.00           H  
ATOM   4096 3HD1 LEU A 258      -1.215  17.826  -3.135  1.00  0.00           H  
ATOM   4097 1HD2 LEU A 258      -1.611  18.968  -5.981  1.00  0.00           H  
ATOM   4098 2HD2 LEU A 258      -2.175  17.366  -5.448  1.00  0.00           H  
ATOM   4099 3HD2 LEU A 258      -3.327  18.527  -6.150  1.00  0.00           H  
ATOM   4100  N   GLU A 259      -7.383  17.272  -4.191  1.00  0.00           N  
ATOM   4101  CA  GLU A 259      -8.594  16.669  -3.613  1.00  0.00           C  
ATOM   4102  C   GLU A 259      -8.193  15.281  -3.123  1.00  0.00           C  
ATOM   4103  O   GLU A 259      -8.607  14.895  -2.005  1.00  0.00           O  
ATOM   4104  CB  GLU A 259      -9.730  16.580  -4.635  1.00  0.00           C  
ATOM   4105  CG  GLU A 259     -10.329  17.924  -5.026  1.00  0.00           C  
ATOM   4106  CD  GLU A 259     -11.420  17.800  -6.054  1.00  0.00           C  
ATOM   4107  OE1 GLU A 259     -11.615  16.721  -6.559  1.00  0.00           O  
ATOM   4108  OE2 GLU A 259     -12.059  18.787  -6.334  1.00  0.00           O  
ATOM   4109  H   GLU A 259      -7.360  17.481  -5.178  1.00  0.00           H  
ATOM   4110  HA  GLU A 259      -8.932  17.296  -2.788  1.00  0.00           H  
ATOM   4111 1HB  GLU A 259      -9.366  16.099  -5.542  1.00  0.00           H  
ATOM   4112 2HB  GLU A 259     -10.532  15.960  -4.235  1.00  0.00           H  
ATOM   4113 1HG  GLU A 259     -10.739  18.400  -4.135  1.00  0.00           H  
ATOM   4114 2HG  GLU A 259      -9.540  18.563  -5.417  1.00  0.00           H  
ATOM   4115  N   GLU A 260      -7.381  14.591  -3.891  1.00  0.00           N  
ATOM   4116  CA  GLU A 260      -6.969  13.207  -3.582  1.00  0.00           C  
ATOM   4117  C   GLU A 260      -5.456  13.140  -3.705  1.00  0.00           C  
ATOM   4118  O   GLU A 260      -4.911  13.556  -4.729  1.00  0.00           O  
ATOM   4119  CB  GLU A 260      -7.627  12.196  -4.523  1.00  0.00           C  
ATOM   4120  CG  GLU A 260      -7.207  10.752  -4.288  1.00  0.00           C  
ATOM   4121  CD  GLU A 260      -7.830   9.795  -5.266  1.00  0.00           C  
ATOM   4122  OE1 GLU A 260      -9.005   9.542  -5.155  1.00  0.00           O  
ATOM   4123  OE2 GLU A 260      -7.129   9.317  -6.126  1.00  0.00           O  
ATOM   4124  H   GLU A 260      -7.026  15.034  -4.726  1.00  0.00           H  
ATOM   4125  HA  GLU A 260      -7.280  12.973  -2.563  1.00  0.00           H  
ATOM   4126 1HB  GLU A 260      -8.710  12.251  -4.416  1.00  0.00           H  
ATOM   4127 2HB  GLU A 260      -7.387  12.451  -5.556  1.00  0.00           H  
ATOM   4128 1HG  GLU A 260      -6.123  10.682  -4.369  1.00  0.00           H  
ATOM   4129 2HG  GLU A 260      -7.488  10.464  -3.276  1.00  0.00           H  
ATOM   4130  N   VAL A 261      -4.795  12.621  -2.664  1.00  0.00           N  
ATOM   4131  CA  VAL A 261      -3.321  12.511  -2.633  1.00  0.00           C  
ATOM   4132  C   VAL A 261      -2.916  11.117  -2.179  1.00  0.00           C  
ATOM   4133  O   VAL A 261      -3.704  10.372  -1.539  1.00  0.00           O  
ATOM   4134  CB  VAL A 261      -2.710  13.555  -1.680  1.00  0.00           C  
ATOM   4135  CG1 VAL A 261      -3.054  14.963  -2.141  1.00  0.00           C  
ATOM   4136  CG2 VAL A 261      -3.206  13.315  -0.262  1.00  0.00           C  
ATOM   4137  H   VAL A 261      -5.331  12.294  -1.873  1.00  0.00           H  
ATOM   4138  HA  VAL A 261      -2.939  12.695  -3.637  1.00  0.00           H  
ATOM   4139  HB  VAL A 261      -1.624  13.464  -1.706  1.00  0.00           H  
ATOM   4140 1HG1 VAL A 261      -2.613  15.688  -1.457  1.00  0.00           H  
ATOM   4141 2HG1 VAL A 261      -2.658  15.124  -3.144  1.00  0.00           H  
ATOM   4142 3HG1 VAL A 261      -4.136  15.088  -2.153  1.00  0.00           H  
ATOM   4143 1HG2 VAL A 261      -2.769  14.057   0.406  1.00  0.00           H  
ATOM   4144 2HG2 VAL A 261      -4.292  13.400  -0.238  1.00  0.00           H  
ATOM   4145 3HG2 VAL A 261      -2.912  12.317   0.063  1.00  0.00           H  
ATOM   4146  N   VAL A 262      -1.666  10.770  -2.448  1.00  0.00           N  
ATOM   4147  CA  VAL A 262      -0.944   9.755  -1.685  1.00  0.00           C  
ATOM   4148  C   VAL A 262       0.165  10.476  -0.908  1.00  0.00           C  
ATOM   4149  O   VAL A 262       0.753  11.399  -1.466  1.00  0.00           O  
ATOM   4150  CB  VAL A 262      -0.342   8.682  -2.612  1.00  0.00           C  
ATOM   4151  CG1 VAL A 262       0.398   7.630  -1.799  1.00  0.00           C  
ATOM   4152  CG2 VAL A 262      -1.441   8.044  -3.447  1.00  0.00           C  
ATOM   4153  H   VAL A 262      -1.200  11.233  -3.215  1.00  0.00           H  
ATOM   4154  HA  VAL A 262      -1.646   9.267  -1.008  1.00  0.00           H  
ATOM   4155  HB  VAL A 262       0.389   9.152  -3.270  1.00  0.00           H  
ATOM   4156 1HG1 VAL A 262       0.817   6.880  -2.470  1.00  0.00           H  
ATOM   4157 2HG1 VAL A 262       1.202   8.104  -1.237  1.00  0.00           H  
ATOM   4158 3HG1 VAL A 262      -0.295   7.151  -1.108  1.00  0.00           H  
ATOM   4159 1HG2 VAL A 262      -1.008   7.287  -4.101  1.00  0.00           H  
ATOM   4160 2HG2 VAL A 262      -2.175   7.579  -2.789  1.00  0.00           H  
ATOM   4161 3HG2 VAL A 262      -1.929   8.809  -4.052  1.00  0.00           H  
ATOM   4162  N   LEU A 263       0.355  10.173   0.351  1.00  0.00           N  
ATOM   4163  CA  LEU A 263       1.353  10.873   1.196  1.00  0.00           C  
ATOM   4164  C   LEU A 263       2.665  10.099   1.220  1.00  0.00           C  
ATOM   4165  O   LEU A 263       2.652   8.874   1.403  1.00  0.00           O  
ATOM   4166  CB  LEU A 263       0.830  11.043   2.629  1.00  0.00           C  
ATOM   4167  CG  LEU A 263      -0.469  11.846   2.772  1.00  0.00           C  
ATOM   4168  CD1 LEU A 263      -0.881  11.889   4.238  1.00  0.00           C  
ATOM   4169  CD2 LEU A 263      -0.263  13.249   2.221  1.00  0.00           C  
ATOM   4170  H   LEU A 263      -0.200   9.433   0.756  1.00  0.00           H  
ATOM   4171  HA  LEU A 263       1.530  11.862   0.775  1.00  0.00           H  
ATOM   4172 1HB  LEU A 263       0.658  10.056   3.054  1.00  0.00           H  
ATOM   4173 2HB  LEU A 263       1.596  11.543   3.221  1.00  0.00           H  
ATOM   4174  HG  LEU A 263      -1.266  11.351   2.217  1.00  0.00           H  
ATOM   4175 1HD1 LEU A 263      -1.804  12.459   4.340  1.00  0.00           H  
ATOM   4176 2HD1 LEU A 263      -1.040  10.873   4.601  1.00  0.00           H  
ATOM   4177 3HD1 LEU A 263      -0.094  12.364   4.822  1.00  0.00           H  
ATOM   4178 1HD2 LEU A 263      -1.186  13.819   2.322  1.00  0.00           H  
ATOM   4179 2HD2 LEU A 263       0.533  13.745   2.777  1.00  0.00           H  
ATOM   4180 3HD2 LEU A 263       0.013  13.189   1.168  1.00  0.00           H  
ATOM   4181  N   VAL A 264       3.766  10.827   1.110  1.00  0.00           N  
ATOM   4182  CA  VAL A 264       5.126  10.280   1.303  1.00  0.00           C  
ATOM   4183  C   VAL A 264       5.747  11.215   2.347  1.00  0.00           C  
ATOM   4184  O   VAL A 264       5.931  12.402   2.032  1.00  0.00           O  
ATOM   4185  CB  VAL A 264       5.951  10.278   0.002  1.00  0.00           C  
ATOM   4186  CG1 VAL A 264       7.331   9.686   0.247  1.00  0.00           C  
ATOM   4187  CG2 VAL A 264       5.214   9.499  -1.077  1.00  0.00           C  
ATOM   4188  H   VAL A 264       3.658  11.806   0.885  1.00  0.00           H  
ATOM   4189  HA  VAL A 264       5.039   9.246   1.641  1.00  0.00           H  
ATOM   4190  HB  VAL A 264       6.096  11.307  -0.327  1.00  0.00           H  
ATOM   4191 1HG1 VAL A 264       7.900   9.693  -0.683  1.00  0.00           H  
ATOM   4192 2HG1 VAL A 264       7.854  10.280   0.996  1.00  0.00           H  
ATOM   4193 3HG1 VAL A 264       7.229   8.661   0.602  1.00  0.00           H  
ATOM   4194 1HG2 VAL A 264       5.802   9.502  -1.994  1.00  0.00           H  
ATOM   4195 2HG2 VAL A 264       5.064   8.471  -0.745  1.00  0.00           H  
ATOM   4196 3HG2 VAL A 264       4.246   9.964  -1.265  1.00  0.00           H  
ATOM   4197  N   ILE A 265       6.025  10.707   3.535  1.00  0.00           N  
ATOM   4198  CA  ILE A 265       6.354  11.612   4.665  1.00  0.00           C  
ATOM   4199  C   ILE A 265       7.579  11.120   5.417  1.00  0.00           C  
ATOM   4200  O   ILE A 265       7.851   9.907   5.542  1.00  0.00           O  
ATOM   4201  CB  ILE A 265       5.175  11.736   5.647  1.00  0.00           C  
ATOM   4202  CG1 ILE A 265       4.751  10.353   6.149  1.00  0.00           C  
ATOM   4203  CG2 ILE A 265       4.005  12.449   4.987  1.00  0.00           C  
ATOM   4204  CD1 ILE A 265       3.541  10.377   7.055  1.00  0.00           C  
ATOM   4205  H   ILE A 265       6.017   9.710   3.692  1.00  0.00           H  
ATOM   4206  HA  ILE A 265       6.568  12.602   4.263  1.00  0.00           H  
ATOM   4207  HB  ILE A 265       5.489  12.305   6.522  1.00  0.00           H  
ATOM   4208 1HG1 ILE A 265       4.527   9.711   5.298  1.00  0.00           H  
ATOM   4209 2HG1 ILE A 265       5.576   9.895   6.695  1.00  0.00           H  
ATOM   4210 1HG2 ILE A 265       3.180  12.527   5.695  1.00  0.00           H  
ATOM   4211 2HG2 ILE A 265       4.314  13.446   4.679  1.00  0.00           H  
ATOM   4212 3HG2 ILE A 265       3.680  11.883   4.113  1.00  0.00           H  
ATOM   4213 1HD1 ILE A 265       3.302   9.361   7.369  1.00  0.00           H  
ATOM   4214 2HD1 ILE A 265       3.756  10.987   7.933  1.00  0.00           H  
ATOM   4215 3HD1 ILE A 265       2.693  10.799   6.518  1.00  0.00           H  
ATOM   4216  N   HIS A 266       8.281  12.066   6.021  1.00  0.00           N  
ATOM   4217  CA  HIS A 266       9.617  11.836   6.619  1.00  0.00           C  
ATOM   4218  C   HIS A 266       9.800  12.740   7.832  1.00  0.00           C  
ATOM   4219  O   HIS A 266       9.666  13.950   7.693  1.00  0.00           O  
ATOM   4220  CB  HIS A 266      10.736  12.096   5.606  1.00  0.00           C  
ATOM   4221  CG  HIS A 266      12.085  11.644   6.070  1.00  0.00           C  
ATOM   4222  ND1 HIS A 266      13.236  11.866   5.343  1.00  0.00           N  
ATOM   4223  CD2 HIS A 266      12.468  10.982   7.187  1.00  0.00           C  
ATOM   4224  CE1 HIS A 266      14.269  11.360   5.994  1.00  0.00           C  
ATOM   4225  NE2 HIS A 266      13.829  10.818   7.115  1.00  0.00           N  
ATOM   4226  H   HIS A 266       7.873  12.988   6.071  1.00  0.00           H  
ATOM   4227  HA  HIS A 266       9.697  10.798   6.941  1.00  0.00           H  
ATOM   4228 1HB  HIS A 266      10.507  11.584   4.671  1.00  0.00           H  
ATOM   4229 2HB  HIS A 266      10.790  13.163   5.389  1.00  0.00           H  
ATOM   4230  HD2 HIS A 266      11.817  10.641   7.993  1.00  0.00           H  
ATOM   4231  HE1 HIS A 266      15.306  11.387   5.662  1.00  0.00           H  
ATOM   4232  HE2 HIS A 266      14.398  10.356   7.810  1.00  0.00           H  
ATOM   4233  N   ASP A 267      10.141  12.167   8.988  1.00  0.00           N  
ATOM   4234  CA  ASP A 267      10.585  12.992  10.137  1.00  0.00           C  
ATOM   4235  C   ASP A 267       9.498  14.038  10.398  1.00  0.00           C  
ATOM   4236  O   ASP A 267       8.306  13.684  10.359  1.00  0.00           O  
ATOM   4237  CB  ASP A 267      11.927  13.675   9.862  1.00  0.00           C  
ATOM   4238  CG  ASP A 267      12.527  14.323  11.103  1.00  0.00           C  
ATOM   4239  OD1 ASP A 267      12.938  13.605  11.984  1.00  0.00           O  
ATOM   4240  OD2 ASP A 267      12.569  15.529  11.158  1.00  0.00           O  
ATOM   4241  H   ASP A 267      10.100  11.163   9.090  1.00  0.00           H  
ATOM   4242  HA  ASP A 267      10.709  12.341  11.003  1.00  0.00           H  
ATOM   4243 1HB  ASP A 267      12.635  12.943   9.474  1.00  0.00           H  
ATOM   4244 2HB  ASP A 267      11.796  14.442   9.098  1.00  0.00           H  
ATOM   4245  N   TRP A 268       9.866  15.311  10.547  1.00  0.00           N  
ATOM   4246  CA  TRP A 268       8.837  16.284  10.982  1.00  0.00           C  
ATOM   4247  C   TRP A 268       7.634  16.310  10.039  1.00  0.00           C  
ATOM   4248  O   TRP A 268       6.515  16.350  10.490  1.00  0.00           O  
ATOM   4249  CB  TRP A 268       9.435  17.689  11.071  1.00  0.00           C  
ATOM   4250  CG  TRP A 268       8.498  18.703  11.654  1.00  0.00           C  
ATOM   4251  CD1 TRP A 268       8.096  19.869  11.076  1.00  0.00           C  
ATOM   4252  CD2 TRP A 268       7.836  18.645  12.941  1.00  0.00           C  
ATOM   4253  NE1 TRP A 268       7.235  20.539  11.910  1.00  0.00           N  
ATOM   4254  CE2 TRP A 268       7.063  19.803  13.055  1.00  0.00           C  
ATOM   4255  CE3 TRP A 268       7.837  17.716  13.989  1.00  0.00           C  
ATOM   4256  CZ2 TRP A 268       6.295  20.065  14.178  1.00  0.00           C  
ATOM   4257  CZ3 TRP A 268       7.066  17.978  15.115  1.00  0.00           C  
ATOM   4258  CH2 TRP A 268       6.315  19.122  15.206  1.00  0.00           C  
ATOM   4259  H   TRP A 268      10.806  15.636  10.375  1.00  0.00           H  
ATOM   4260  HA  TRP A 268       8.482  15.993  11.971  1.00  0.00           H  
ATOM   4261 1HB  TRP A 268      10.336  17.663  11.684  1.00  0.00           H  
ATOM   4262 2HB  TRP A 268       9.726  18.024  10.075  1.00  0.00           H  
ATOM   4263  HD1 TRP A 268       8.412  20.219  10.095  1.00  0.00           H  
ATOM   4264  HE1 TRP A 268       6.799  21.429  11.714  1.00  0.00           H  
ATOM   4265  HE3 TRP A 268       8.430  16.804  13.921  1.00  0.00           H  
ATOM   4266  HZ2 TRP A 268       5.692  20.969  14.270  1.00  0.00           H  
ATOM   4267  HZ3 TRP A 268       7.073  17.250  15.927  1.00  0.00           H  
ATOM   4268  HH2 TRP A 268       5.721  19.297  16.104  1.00  0.00           H  
ATOM   4269  N   GLY A 269       7.845  16.205   8.720  1.00  0.00           N  
ATOM   4270  CA  GLY A 269       6.753  16.212   7.762  1.00  0.00           C  
ATOM   4271  C   GLY A 269       5.704  15.147   8.087  1.00  0.00           C  
ATOM   4272  O   GLY A 269       4.571  15.235   7.628  1.00  0.00           O  
ATOM   4273  H   GLY A 269       8.794  16.120   8.385  1.00  0.00           H  
ATOM   4274 1HA  GLY A 269       6.280  17.194   7.756  1.00  0.00           H  
ATOM   4275 2HA  GLY A 269       7.146  16.038   6.761  1.00  0.00           H  
ATOM   4276  N   SER A 270       6.109  14.098   8.807  1.00  0.00           N  
ATOM   4277  CA  SER A 270       5.184  13.013   9.141  1.00  0.00           C  
ATOM   4278  C   SER A 270       4.252  13.480  10.255  1.00  0.00           C  
ATOM   4279  O   SER A 270       3.125  12.959  10.326  1.00  0.00           O  
ATOM   4280  CB  SER A 270       5.942  11.772   9.573  1.00  0.00           C  
ATOM   4281  OG  SER A 270       6.604  11.987  10.789  1.00  0.00           O  
ATOM   4282  H   SER A 270       7.065  14.047   9.129  1.00  0.00           H  
ATOM   4283  HA  SER A 270       4.601  12.769   8.251  1.00  0.00           H  
ATOM   4284 1HB  SER A 270       5.247  10.939   9.677  1.00  0.00           H  
ATOM   4285 2HB  SER A 270       6.665  11.502   8.805  1.00  0.00           H  
ATOM   4286  HG  SER A 270       7.030  12.844  10.711  1.00  0.00           H  
ATOM   4287  N   ALA A 271       4.681  14.359  11.152  1.00  0.00           N  
ATOM   4288  CA  ALA A 271       3.756  14.910  12.170  1.00  0.00           C  
ATOM   4289  C   ALA A 271       2.650  15.647  11.448  1.00  0.00           C  
ATOM   4290  O   ALA A 271       1.531  15.683  11.941  1.00  0.00           O  
ATOM   4291  CB  ALA A 271       4.489  15.737  13.168  1.00  0.00           C  
ATOM   4292  H   ALA A 271       5.645  14.661  11.149  1.00  0.00           H  
ATOM   4293  HA  ALA A 271       3.341  14.077  12.737  1.00  0.00           H  
ATOM   4294 1HB  ALA A 271       3.786  16.129  13.903  1.00  0.00           H  
ATOM   4295 2HB  ALA A 271       5.235  15.122  13.671  1.00  0.00           H  
ATOM   4296 3HB  ALA A 271       4.983  16.565  12.662  1.00  0.00           H  
ATOM   4297  N   LEU A 272       2.969  16.272  10.322  1.00  0.00           N  
ATOM   4298  CA  LEU A 272       1.898  16.987   9.609  1.00  0.00           C  
ATOM   4299  C   LEU A 272       1.052  16.037   8.763  1.00  0.00           C  
ATOM   4300  O   LEU A 272      -0.183  16.171   8.733  1.00  0.00           O  
ATOM   4301  CB  LEU A 272       2.495  18.076   8.709  1.00  0.00           C  
ATOM   4302  CG  LEU A 272       3.443  19.064   9.401  1.00  0.00           C  
ATOM   4303  CD1 LEU A 272       4.119  19.938   8.354  1.00  0.00           C  
ATOM   4304  CD2 LEU A 272       2.659  19.909  10.395  1.00  0.00           C  
ATOM   4305  H   LEU A 272       3.904  16.278   9.940  1.00  0.00           H  
ATOM   4306  HA  LEU A 272       1.247  17.458  10.344  1.00  0.00           H  
ATOM   4307 1HB  LEU A 272       3.048  17.597   7.903  1.00  0.00           H  
ATOM   4308 2HB  LEU A 272       1.679  18.651   8.271  1.00  0.00           H  
ATOM   4309  HG  LEU A 272       4.222  18.513   9.928  1.00  0.00           H  
ATOM   4310 1HD1 LEU A 272       4.793  20.640   8.845  1.00  0.00           H  
ATOM   4311 2HD1 LEU A 272       4.688  19.310   7.668  1.00  0.00           H  
ATOM   4312 3HD1 LEU A 272       3.363  20.491   7.798  1.00  0.00           H  
ATOM   4313 1HD2 LEU A 272       3.333  20.611  10.887  1.00  0.00           H  
ATOM   4314 2HD2 LEU A 272       1.881  20.462   9.868  1.00  0.00           H  
ATOM   4315 3HD2 LEU A 272       2.202  19.260  11.142  1.00  0.00           H  
ATOM   4316  N   GLY A 273       1.693  15.176   8.002  1.00  0.00           N  
ATOM   4317  CA  GLY A 273       0.942  14.314   7.102  1.00  0.00           C  
ATOM   4318  C   GLY A 273       0.022  13.390   7.874  1.00  0.00           C  
ATOM   4319  O   GLY A 273      -1.137  13.230   7.472  1.00  0.00           O  
ATOM   4320  H   GLY A 273       2.700  15.099   8.029  1.00  0.00           H  
ATOM   4321 1HA  GLY A 273       0.358  14.926   6.415  1.00  0.00           H  
ATOM   4322 2HA  GLY A 273       1.634  13.726   6.500  1.00  0.00           H  
ATOM   4323  N   PHE A 274       0.531  12.695   8.871  1.00  0.00           N  
ATOM   4324  CA  PHE A 274      -0.332  11.743   9.632  1.00  0.00           C  
ATOM   4325  C   PHE A 274      -1.543  12.461  10.253  1.00  0.00           C  
ATOM   4326  O   PHE A 274      -2.660  11.900  10.269  1.00  0.00           O  
ATOM   4327  CB  PHE A 274       0.468  11.051  10.737  1.00  0.00           C  
ATOM   4328  CG  PHE A 274       1.273   9.877  10.259  1.00  0.00           C  
ATOM   4329  CD1 PHE A 274       0.761   9.011   9.303  1.00  0.00           C  
ATOM   4330  CD2 PHE A 274       2.542   9.635  10.763  1.00  0.00           C  
ATOM   4331  CE1 PHE A 274       1.501   7.929   8.862  1.00  0.00           C  
ATOM   4332  CE2 PHE A 274       3.283   8.555  10.323  1.00  0.00           C  
ATOM   4333  CZ  PHE A 274       2.762   7.702   9.372  1.00  0.00           C  
ATOM   4334  H   PHE A 274       1.502  12.795   9.133  1.00  0.00           H  
ATOM   4335  HA  PHE A 274      -0.699  10.982   8.942  1.00  0.00           H  
ATOM   4336 1HB  PHE A 274       1.150  11.767  11.195  1.00  0.00           H  
ATOM   4337 2HB  PHE A 274      -0.211  10.704  11.515  1.00  0.00           H  
ATOM   4338  HD1 PHE A 274      -0.235   9.191   8.900  1.00  0.00           H  
ATOM   4339  HD2 PHE A 274       2.953  10.309  11.514  1.00  0.00           H  
ATOM   4340  HE1 PHE A 274       1.087   7.257   8.111  1.00  0.00           H  
ATOM   4341  HE2 PHE A 274       4.280   8.377  10.727  1.00  0.00           H  
ATOM   4342  HZ  PHE A 274       3.344   6.849   9.025  1.00  0.00           H  
ATOM   4343  N   HIS A 275      -1.361  13.673  10.779  1.00  0.00           N  
ATOM   4344  CA  HIS A 275      -2.491  14.436  11.366  1.00  0.00           C  
ATOM   4345  C   HIS A 275      -3.519  14.765  10.263  1.00  0.00           C  
ATOM   4346  O   HIS A 275      -4.716  14.543  10.433  1.00  0.00           O  
ATOM   4347  CB  HIS A 275      -2.003  15.728  12.030  1.00  0.00           C  
ATOM   4348  CG  HIS A 275      -3.056  16.424  12.837  1.00  0.00           C  
ATOM   4349  ND1 HIS A 275      -3.613  15.868  13.969  1.00  0.00           N  
ATOM   4350  CD2 HIS A 275      -3.652  17.628  12.674  1.00  0.00           C  
ATOM   4351  CE1 HIS A 275      -4.508  16.703  14.470  1.00  0.00           C  
ATOM   4352  NE2 HIS A 275      -4.551  17.777  13.702  1.00  0.00           N  
ATOM   4353  H   HIS A 275      -0.438  14.081  10.779  1.00  0.00           H  
ATOM   4354  HA  HIS A 275      -2.979  13.833  12.131  1.00  0.00           H  
ATOM   4355 1HB  HIS A 275      -1.162  15.504  12.687  1.00  0.00           H  
ATOM   4356 2HB  HIS A 275      -1.647  16.418  11.266  1.00  0.00           H  
ATOM   4357  HD1 HIS A 275      -3.336  15.012  14.405  1.00  0.00           H  
ATOM   4358  HD2 HIS A 275      -3.541  18.415  11.929  1.00  0.00           H  
ATOM   4359  HE1 HIS A 275      -5.062  16.446  15.372  1.00  0.00           H  
ATOM   4360  N   TRP A 276      -3.055  15.201   9.088  1.00  0.00           N  
ATOM   4361  CA  TRP A 276      -3.991  15.500   7.986  1.00  0.00           C  
ATOM   4362  C   TRP A 276      -4.743  14.238   7.585  1.00  0.00           C  
ATOM   4363  O   TRP A 276      -5.976  14.292   7.393  1.00  0.00           O  
ATOM   4364  CB  TRP A 276      -3.247  16.063   6.773  1.00  0.00           C  
ATOM   4365  CG  TRP A 276      -4.153  16.678   5.749  1.00  0.00           C  
ATOM   4366  CD1 TRP A 276      -4.680  17.935   5.777  1.00  0.00           C  
ATOM   4367  CD2 TRP A 276      -4.644  16.064   4.533  1.00  0.00           C  
ATOM   4368  NE1 TRP A 276      -5.463  18.144   4.669  1.00  0.00           N  
ATOM   4369  CE2 TRP A 276      -5.451  17.010   3.896  1.00  0.00           C  
ATOM   4370  CE3 TRP A 276      -4.465  14.807   3.943  1.00  0.00           C  
ATOM   4371  CZ2 TRP A 276      -6.085  16.742   2.693  1.00  0.00           C  
ATOM   4372  CZ3 TRP A 276      -5.100  14.539   2.737  1.00  0.00           C  
ATOM   4373  CH2 TRP A 276      -5.889  15.482   2.128  1.00  0.00           C  
ATOM   4374  H   TRP A 276      -2.064  15.329   8.941  1.00  0.00           H  
ATOM   4375  HA  TRP A 276      -4.703  16.249   8.331  1.00  0.00           H  
ATOM   4376 1HB  TRP A 276      -2.536  16.821   7.102  1.00  0.00           H  
ATOM   4377 2HB  TRP A 276      -2.678  15.267   6.293  1.00  0.00           H  
ATOM   4378  HD1 TRP A 276      -4.506  18.666   6.565  1.00  0.00           H  
ATOM   4379  HE1 TRP A 276      -5.966  18.993   4.456  1.00  0.00           H  
ATOM   4380  HE3 TRP A 276      -3.838  14.055   4.421  1.00  0.00           H  
ATOM   4381  HZ2 TRP A 276      -6.716  17.479   2.194  1.00  0.00           H  
ATOM   4382  HZ3 TRP A 276      -4.957  13.557   2.284  1.00  0.00           H  
ATOM   4383  HH2 TRP A 276      -6.372  15.239   1.181  1.00  0.00           H  
ATOM   4384  N   ALA A 277      -4.036  13.122   7.473  1.00  0.00           N  
ATOM   4385  CA  ALA A 277      -4.640  11.841   7.007  1.00  0.00           C  
ATOM   4386  C   ALA A 277      -5.789  11.435   7.952  1.00  0.00           C  
ATOM   4387  O   ALA A 277      -6.863  11.006   7.481  1.00  0.00           O  
ATOM   4388  CB  ALA A 277      -3.561  10.803   6.881  1.00  0.00           C  
ATOM   4389  H   ALA A 277      -3.055  13.145   7.711  1.00  0.00           H  
ATOM   4390  HA  ALA A 277      -5.045  12.001   6.007  1.00  0.00           H  
ATOM   4391 1HB  ALA A 277      -3.996   9.864   6.540  1.00  0.00           H  
ATOM   4392 2HB  ALA A 277      -2.815  11.140   6.161  1.00  0.00           H  
ATOM   4393 3HB  ALA A 277      -3.088  10.653   7.850  1.00  0.00           H  
ATOM   4394  N   LYS A 278      -5.592  11.582   9.259  1.00  0.00           N  
ATOM   4395  CA  LYS A 278      -6.646  11.211  10.236  1.00  0.00           C  
ATOM   4396  C   LYS A 278      -7.883  12.083  10.017  1.00  0.00           C  
ATOM   4397  O   LYS A 278      -9.034  11.594  10.174  1.00  0.00           O  
ATOM   4398  CB  LYS A 278      -6.144  11.357  11.673  1.00  0.00           C  
ATOM   4399  CG  LYS A 278      -7.176  11.008  12.738  1.00  0.00           C  
ATOM   4400  CD  LYS A 278      -6.542  10.936  14.119  1.00  0.00           C  
ATOM   4401  CE  LYS A 278      -7.509  10.361  15.144  1.00  0.00           C  
ATOM   4402  NZ  LYS A 278      -8.530  11.357  15.566  1.00  0.00           N  
ATOM   4403  H   LYS A 278      -4.714  11.951   9.598  1.00  0.00           H  
ATOM   4404  HA  LYS A 278      -6.917  10.167  10.072  1.00  0.00           H  
ATOM   4405 1HB  LYS A 278      -5.277  10.713  11.824  1.00  0.00           H  
ATOM   4406 2HB  LYS A 278      -5.822  12.384  11.844  1.00  0.00           H  
ATOM   4407 1HG  LYS A 278      -7.960  11.766  12.747  1.00  0.00           H  
ATOM   4408 2HG  LYS A 278      -7.628  10.045  12.504  1.00  0.00           H  
ATOM   4409 1HD  LYS A 278      -5.651  10.307  14.079  1.00  0.00           H  
ATOM   4410 2HD  LYS A 278      -6.245  11.936  14.436  1.00  0.00           H  
ATOM   4411 1HE  LYS A 278      -8.016   9.496  14.719  1.00  0.00           H  
ATOM   4412 2HE  LYS A 278      -6.954  10.033  16.023  1.00  0.00           H  
ATOM   4413 1HZ  LYS A 278      -9.150  10.938  16.244  1.00  0.00           H  
ATOM   4414 2HZ  LYS A 278      -8.070  12.157  15.979  1.00  0.00           H  
ATOM   4415 3HZ  LYS A 278      -9.063  11.655  14.762  1.00  0.00           H  
ATOM   4416  N   ARG A 279      -7.673  13.359   9.676  1.00  0.00           N  
ATOM   4417  CA  ARG A 279      -8.786  14.331   9.496  1.00  0.00           C  
ATOM   4418  C   ARG A 279      -9.523  14.083   8.181  1.00  0.00           C  
ATOM   4419  O   ARG A 279     -10.733  14.368   8.141  1.00  0.00           O  
ATOM   4420  CB  ARG A 279      -8.249  15.760   9.572  1.00  0.00           C  
ATOM   4421  CG  ARG A 279      -7.783  16.134  10.972  1.00  0.00           C  
ATOM   4422  CD  ARG A 279      -7.251  17.534  11.072  1.00  0.00           C  
ATOM   4423  NE  ARG A 279      -6.006  17.744  10.349  1.00  0.00           N  
ATOM   4424  CZ  ARG A 279      -5.633  18.872   9.722  1.00  0.00           C  
ATOM   4425  NH1 ARG A 279      -6.413  19.942   9.729  1.00  0.00           N  
ATOM   4426  NH2 ARG A 279      -4.480  18.894   9.030  1.00  0.00           N  
ATOM   4427  H   ARG A 279      -6.721  13.670   9.536  1.00  0.00           H  
ATOM   4428  HA  ARG A 279      -9.488  14.209  10.321  1.00  0.00           H  
ATOM   4429 1HB  ARG A 279      -7.416  15.873   8.881  1.00  0.00           H  
ATOM   4430 2HB  ARG A 279      -9.028  16.458   9.262  1.00  0.00           H  
ATOM   4431 1HG  ARG A 279      -8.618  16.051  11.668  1.00  0.00           H  
ATOM   4432 2HG  ARG A 279      -6.984  15.458  11.282  1.00  0.00           H  
ATOM   4433 1HD  ARG A 279      -7.981  18.231  10.664  1.00  0.00           H  
ATOM   4434 2HD  ARG A 279      -7.061  17.779  12.117  1.00  0.00           H  
ATOM   4435  HE  ARG A 279      -5.351  16.975  10.308  1.00  0.00           H  
ATOM   4436 1HH1 ARG A 279      -7.301  19.916  10.210  1.00  0.00           H  
ATOM   4437 2HH1 ARG A 279      -6.121  20.783   9.254  1.00  0.00           H  
ATOM   4438 1HH2 ARG A 279      -3.902  18.065   8.984  1.00  0.00           H  
ATOM   4439 2HH2 ARG A 279      -4.193  19.737   8.556  1.00  0.00           H  
ATOM   4440  N   ASN A 280      -8.857  13.543   7.161  1.00  0.00           N  
ATOM   4441  CA  ASN A 280      -9.445  13.297   5.824  1.00  0.00           C  
ATOM   4442  C   ASN A 280      -9.050  11.917   5.333  1.00  0.00           C  
ATOM   4443  O   ASN A 280      -8.314  11.745   4.344  1.00  0.00           O  
ATOM   4444  CB  ASN A 280      -9.018  14.357   4.827  1.00  0.00           C  
ATOM   4445  CG  ASN A 280      -9.455  15.739   5.231  1.00  0.00           C  
ATOM   4446  OD1 ASN A 280     -10.598  16.139   4.983  1.00  0.00           O  
ATOM   4447  ND2 ASN A 280      -8.565  16.475   5.847  1.00  0.00           N  
ATOM   4448  H   ASN A 280      -7.893  13.292   7.328  1.00  0.00           H  
ATOM   4449  HA  ASN A 280     -10.532  13.330   5.913  1.00  0.00           H  
ATOM   4450 1HB  ASN A 280      -7.932  14.347   4.726  1.00  0.00           H  
ATOM   4451 2HB  ASN A 280      -9.439  14.127   3.848  1.00  0.00           H  
ATOM   4452 1HD2 ASN A 280      -8.799  17.403   6.139  1.00  0.00           H  
ATOM   4453 2HD2 ASN A 280      -7.652  16.111   6.025  1.00  0.00           H  
ATOM   4454  N   PRO A 281      -9.492  10.856   6.046  1.00  0.00           N  
ATOM   4455  CA  PRO A 281      -9.164   9.494   5.621  1.00  0.00           C  
ATOM   4456  C   PRO A 281      -9.545   9.228   4.167  1.00  0.00           C  
ATOM   4457  O   PRO A 281      -8.801   8.536   3.462  1.00  0.00           O  
ATOM   4458  CB  PRO A 281      -9.991   8.634   6.582  1.00  0.00           C  
ATOM   4459  CG  PRO A 281     -10.123   9.476   7.805  1.00  0.00           C  
ATOM   4460  CD  PRO A 281     -10.313  10.873   7.279  1.00  0.00           C  
ATOM   4461  HA  PRO A 281      -8.087   9.321   5.761  1.00  0.00           H  
ATOM   4462 1HB  PRO A 281     -10.962   8.388   6.126  1.00  0.00           H  
ATOM   4463 2HB  PRO A 281      -9.475   7.681   6.772  1.00  0.00           H  
ATOM   4464 1HG  PRO A 281     -10.974   9.132   8.412  1.00  0.00           H  
ATOM   4465 2HG  PRO A 281      -9.225   9.377   8.432  1.00  0.00           H  
ATOM   4466 1HD  PRO A 281     -11.378  11.042   7.062  1.00  0.00           H  
ATOM   4467 2HD  PRO A 281      -9.949  11.598   8.022  1.00  0.00           H  
ATOM   4468  N   GLU A 282     -10.650   9.823   3.682  1.00  0.00           N  
ATOM   4469  CA  GLU A 282     -11.177   9.538   2.327  1.00  0.00           C  
ATOM   4470  C   GLU A 282     -10.265  10.102   1.239  1.00  0.00           C  
ATOM   4471  O   GLU A 282     -10.307   9.605   0.097  1.00  0.00           O  
ATOM   4472  CB  GLU A 282     -12.583  10.120   2.165  1.00  0.00           C  
ATOM   4473  CG  GLU A 282     -13.641   9.461   3.040  1.00  0.00           C  
ATOM   4474  CD  GLU A 282     -15.008  10.057   2.854  1.00  0.00           C  
ATOM   4475  OE1 GLU A 282     -15.129  10.999   2.107  1.00  0.00           O  
ATOM   4476  OE2 GLU A 282     -15.934   9.571   3.461  1.00  0.00           O  
ATOM   4477  H   GLU A 282     -11.132  10.489   4.269  1.00  0.00           H  
ATOM   4478  HA  GLU A 282     -11.230   8.457   2.197  1.00  0.00           H  
ATOM   4479 1HB  GLU A 282     -12.568  11.183   2.404  1.00  0.00           H  
ATOM   4480 2HB  GLU A 282     -12.901  10.021   1.127  1.00  0.00           H  
ATOM   4481 1HG  GLU A 282     -13.686   8.398   2.801  1.00  0.00           H  
ATOM   4482 2HG  GLU A 282     -13.346   9.558   4.084  1.00  0.00           H  
ATOM   4483  N   ARG A 283      -9.415  11.064   1.568  1.00  0.00           N  
ATOM   4484  CA  ARG A 283      -8.560  11.756   0.594  1.00  0.00           C  
ATOM   4485  C   ARG A 283      -7.136  11.187   0.619  1.00  0.00           C  
ATOM   4486  O   ARG A 283      -6.321  11.770  -0.058  1.00  0.00           O  
ATOM   4487  CB  ARG A 283      -8.564  13.254   0.889  1.00  0.00           C  
ATOM   4488  CG  ARG A 283      -9.936  13.876   0.672  1.00  0.00           C  
ATOM   4489  CD  ARG A 283     -10.004  15.305   1.114  1.00  0.00           C  
ATOM   4490  NE  ARG A 283      -9.114  16.163   0.331  1.00  0.00           N  
ATOM   4491  CZ  ARG A 283      -8.922  17.443   0.571  1.00  0.00           C  
ATOM   4492  NH1 ARG A 283      -9.510  18.044   1.599  1.00  0.00           N  
ATOM   4493  NH2 ARG A 283      -8.140  18.131  -0.241  1.00  0.00           N  
ATOM   4494  H   ARG A 283      -9.364  11.327   2.542  1.00  0.00           H  
ATOM   4495  HA  ARG A 283      -8.980  11.608  -0.402  1.00  0.00           H  
ATOM   4496 1HB  ARG A 283      -8.257  13.421   1.921  1.00  0.00           H  
ATOM   4497 2HB  ARG A 283      -7.840  13.754   0.247  1.00  0.00           H  
ATOM   4498 1HG  ARG A 283     -10.185  13.844  -0.388  1.00  0.00           H  
ATOM   4499 2HG  ARG A 283     -10.682  13.317   1.237  1.00  0.00           H  
ATOM   4500 1HD  ARG A 283     -11.023  15.673   0.995  1.00  0.00           H  
ATOM   4501 2HD  ARG A 283      -9.713  15.376   2.161  1.00  0.00           H  
ATOM   4502  HE  ARG A 283      -8.617  15.743  -0.442  1.00  0.00           H  
ATOM   4503 1HH1 ARG A 283     -10.118  17.519   2.212  1.00  0.00           H  
ATOM   4504 2HH1 ARG A 283      -9.351  19.028   1.768  1.00  0.00           H  
ATOM   4505 1HH2 ARG A 283      -7.702  17.675  -1.030  1.00  0.00           H  
ATOM   4506 2HH2 ARG A 283      -7.980  19.114  -0.074  1.00  0.00           H  
ATOM   4507  N   VAL A 284      -6.852  10.140   1.381  1.00  0.00           N  
ATOM   4508  CA  VAL A 284      -5.478   9.567   1.339  1.00  0.00           C  
ATOM   4509  C   VAL A 284      -5.606   8.117   0.913  1.00  0.00           C  
ATOM   4510  O   VAL A 284      -6.227   7.299   1.664  1.00  0.00           O  
ATOM   4511  CB  VAL A 284      -4.780   9.648   2.709  1.00  0.00           C  
ATOM   4512  CG1 VAL A 284      -3.408   8.993   2.648  1.00  0.00           C  
ATOM   4513  CG2 VAL A 284      -4.664  11.101   3.146  1.00  0.00           C  
ATOM   4514  H   VAL A 284      -7.540   9.721   1.990  1.00  0.00           H  
ATOM   4515  HA  VAL A 284      -4.886  10.140   0.625  1.00  0.00           H  
ATOM   4516  HB  VAL A 284      -5.368   9.094   3.440  1.00  0.00           H  
ATOM   4517 1HG1 VAL A 284      -2.929   9.060   3.625  1.00  0.00           H  
ATOM   4518 2HG1 VAL A 284      -3.518   7.945   2.369  1.00  0.00           H  
ATOM   4519 3HG1 VAL A 284      -2.793   9.505   1.908  1.00  0.00           H  
ATOM   4520 1HG2 VAL A 284      -4.170  11.151   4.116  1.00  0.00           H  
ATOM   4521 2HG2 VAL A 284      -4.081  11.656   2.412  1.00  0.00           H  
ATOM   4522 3HG2 VAL A 284      -5.660  11.538   3.223  1.00  0.00           H  
ATOM   4523  N   LYS A 285      -4.984   7.754  -0.196  1.00  0.00           N  
ATOM   4524  CA  LYS A 285      -5.047   6.390  -0.798  1.00  0.00           C  
ATOM   4525  C   LYS A 285      -3.836   5.561  -0.403  1.00  0.00           C  
ATOM   4526  O   LYS A 285      -3.622   4.530  -1.022  1.00  0.00           O  
ATOM   4527  CB  LYS A 285      -5.141   6.465  -2.323  1.00  0.00           C  
ATOM   4528  CG  LYS A 285      -6.364   7.211  -2.842  1.00  0.00           C  
ATOM   4529  CD  LYS A 285      -7.650   6.490  -2.468  1.00  0.00           C  
ATOM   4530  CE  LYS A 285      -8.868   7.189  -3.055  1.00  0.00           C  
ATOM   4531  NZ  LYS A 285     -10.139   6.546  -2.626  1.00  0.00           N  
ATOM   4532  H   LYS A 285      -4.434   8.468  -0.652  1.00  0.00           H  
ATOM   4533  HA  LYS A 285      -5.939   5.887  -0.423  1.00  0.00           H  
ATOM   4534 1HB  LYS A 285      -4.254   6.961  -2.718  1.00  0.00           H  
ATOM   4535 2HB  LYS A 285      -5.164   5.456  -2.736  1.00  0.00           H  
ATOM   4536 1HG  LYS A 285      -6.384   8.216  -2.418  1.00  0.00           H  
ATOM   4537 2HG  LYS A 285      -6.306   7.294  -3.926  1.00  0.00           H  
ATOM   4538 1HD  LYS A 285      -7.615   5.465  -2.841  1.00  0.00           H  
ATOM   4539 2HD  LYS A 285      -7.749   6.460  -1.383  1.00  0.00           H  
ATOM   4540 1HE  LYS A 285      -8.877   8.231  -2.739  1.00  0.00           H  
ATOM   4541 2HE  LYS A 285      -8.812   7.164  -4.144  1.00  0.00           H  
ATOM   4542 1HZ  LYS A 285     -10.921   7.038  -3.036  1.00  0.00           H  
ATOM   4543 2HZ  LYS A 285     -10.150   5.583  -2.932  1.00  0.00           H  
ATOM   4544 3HZ  LYS A 285     -10.212   6.581  -1.620  1.00  0.00           H  
ATOM   4545  N   GLY A 286      -3.001   6.055   0.518  1.00  0.00           N  
ATOM   4546  CA  GLY A 286      -1.840   5.323   0.990  1.00  0.00           C  
ATOM   4547  C   GLY A 286      -0.867   6.299   1.620  1.00  0.00           C  
ATOM   4548  O   GLY A 286      -0.892   7.481   1.264  1.00  0.00           O  
ATOM   4549  H   GLY A 286      -3.192   6.972   0.896  1.00  0.00           H  
ATOM   4550 1HA  GLY A 286      -2.154   4.568   1.711  1.00  0.00           H  
ATOM   4551 2HA  GLY A 286      -1.378   4.798   0.156  1.00  0.00           H  
ATOM   4552  N   ILE A 287      -0.077   5.813   2.558  1.00  0.00           N  
ATOM   4553  CA  ILE A 287       0.970   6.647   3.192  1.00  0.00           C  
ATOM   4554  C   ILE A 287       2.258   5.861   3.225  1.00  0.00           C  
ATOM   4555  O   ILE A 287       2.310   4.838   3.914  1.00  0.00           O  
ATOM   4556  CB  ILE A 287       0.587   7.072   4.621  1.00  0.00           C  
ATOM   4557  CG1 ILE A 287      -0.804   7.711   4.634  1.00  0.00           C  
ATOM   4558  CG2 ILE A 287       1.622   8.033   5.186  1.00  0.00           C  
ATOM   4559  CD1 ILE A 287      -1.323   8.017   6.020  1.00  0.00           C  
ATOM   4560  H   ILE A 287      -0.186   4.852   2.850  1.00  0.00           H  
ATOM   4561  HA  ILE A 287       1.098   7.552   2.598  1.00  0.00           H  
ATOM   4562  HB  ILE A 287       0.535   6.192   5.261  1.00  0.00           H  
ATOM   4563 1HG1 ILE A 287      -0.783   8.639   4.064  1.00  0.00           H  
ATOM   4564 2HG1 ILE A 287      -1.515   7.045   4.145  1.00  0.00           H  
ATOM   4565 1HG2 ILE A 287       1.336   8.323   6.197  1.00  0.00           H  
ATOM   4566 2HG2 ILE A 287       2.595   7.544   5.211  1.00  0.00           H  
ATOM   4567 3HG2 ILE A 287       1.678   8.920   4.555  1.00  0.00           H  
ATOM   4568 1HD1 ILE A 287      -2.314   8.467   5.947  1.00  0.00           H  
ATOM   4569 2HD1 ILE A 287      -1.386   7.094   6.598  1.00  0.00           H  
ATOM   4570 3HD1 ILE A 287      -0.646   8.711   6.517  1.00  0.00           H  
ATOM   4571  N   ALA A 288       3.297   6.395   2.599  1.00  0.00           N  
ATOM   4572  CA  ALA A 288       4.680   5.902   2.684  1.00  0.00           C  
ATOM   4573  C   ALA A 288       5.385   6.789   3.700  1.00  0.00           C  
ATOM   4574  O   ALA A 288       5.214   8.007   3.683  1.00  0.00           O  
ATOM   4575  CB  ALA A 288       5.373   5.890   1.338  1.00  0.00           C  
ATOM   4576  H   ALA A 288       3.097   7.203   2.026  1.00  0.00           H  
ATOM   4577  HA  ALA A 288       4.650   4.866   3.023  1.00  0.00           H  
ATOM   4578 1HB  ALA A 288       6.391   5.518   1.458  1.00  0.00           H  
ATOM   4579 2HB  ALA A 288       4.828   5.242   0.653  1.00  0.00           H  
ATOM   4580 3HB  ALA A 288       5.402   6.900   0.935  1.00  0.00           H  
ATOM   4581  N   PHE A 289       6.138   6.183   4.604  1.00  0.00           N  
ATOM   4582  CA  PHE A 289       6.761   6.932   5.702  1.00  0.00           C  
ATOM   4583  C   PHE A 289       8.053   6.276   6.114  1.00  0.00           C  
ATOM   4584  O   PHE A 289       8.326   5.095   5.827  1.00  0.00           O  
ATOM   4585  CB  PHE A 289       5.782   7.101   6.864  1.00  0.00           C  
ATOM   4586  CG  PHE A 289       5.143   5.818   7.350  1.00  0.00           C  
ATOM   4587  CD1 PHE A 289       3.975   5.385   6.752  1.00  0.00           C  
ATOM   4588  CD2 PHE A 289       5.661   5.087   8.409  1.00  0.00           C  
ATOM   4589  CE1 PHE A 289       3.339   4.227   7.192  1.00  0.00           C  
ATOM   4590  CE2 PHE A 289       5.019   3.921   8.836  1.00  0.00           C  
ATOM   4591  CZ  PHE A 289       3.861   3.512   8.238  1.00  0.00           C  
ATOM   4592  H   PHE A 289       6.289   5.186   4.541  1.00  0.00           H  
ATOM   4593  HA  PHE A 289       6.971   7.945   5.355  1.00  0.00           H  
ATOM   4594 1HB  PHE A 289       6.297   7.553   7.711  1.00  0.00           H  
ATOM   4595 2HB  PHE A 289       4.981   7.778   6.570  1.00  0.00           H  
ATOM   4596  HD1 PHE A 289       3.553   5.960   5.929  1.00  0.00           H  
ATOM   4597  HD2 PHE A 289       6.585   5.409   8.890  1.00  0.00           H  
ATOM   4598  HE1 PHE A 289       2.427   3.889   6.703  1.00  0.00           H  
ATOM   4599  HE2 PHE A 289       5.447   3.335   9.650  1.00  0.00           H  
ATOM   4600  HZ  PHE A 289       3.352   2.618   8.595  1.00  0.00           H  
ATOM   4601  N   MET A 290       8.910   7.105   6.673  1.00  0.00           N  
ATOM   4602  CA  MET A 290      10.180   6.632   7.243  1.00  0.00           C  
ATOM   4603  C   MET A 290      10.556   7.537   8.408  1.00  0.00           C  
ATOM   4604  O   MET A 290      10.214   8.715   8.357  1.00  0.00           O  
ATOM   4605  CB  MET A 290      11.285   6.615   6.188  1.00  0.00           C  
ATOM   4606  CG  MET A 290      11.800   7.992   5.793  1.00  0.00           C  
ATOM   4607  SD  MET A 290      12.602   7.997   4.177  1.00  0.00           S  
ATOM   4608  CE  MET A 290      11.180   8.079   3.094  1.00  0.00           C  
ATOM   4609  H   MET A 290       8.690   8.090   6.713  1.00  0.00           H  
ATOM   4610  HA  MET A 290      10.039   5.614   7.607  1.00  0.00           H  
ATOM   4611 1HB  MET A 290      12.130   6.035   6.557  1.00  0.00           H  
ATOM   4612 2HB  MET A 290      10.919   6.123   5.286  1.00  0.00           H  
ATOM   4613 1HG  MET A 290      10.970   8.697   5.768  1.00  0.00           H  
ATOM   4614 2HG  MET A 290      12.519   8.338   6.535  1.00  0.00           H  
ATOM   4615 1HE  MET A 290      11.513   8.089   2.056  1.00  0.00           H  
ATOM   4616 2HE  MET A 290      10.543   7.209   3.262  1.00  0.00           H  
ATOM   4617 3HE  MET A 290      10.615   8.988   3.302  1.00  0.00           H  
ATOM   4618  N   GLU A 291      11.255   7.000   9.421  1.00  0.00           N  
ATOM   4619  CA  GLU A 291      11.796   7.790  10.551  1.00  0.00           C  
ATOM   4620  C   GLU A 291      10.788   8.898  10.853  1.00  0.00           C  
ATOM   4621  O   GLU A 291      11.095  10.096  10.676  1.00  0.00           O  
ATOM   4622  CB  GLU A 291      13.221   8.269  10.200  1.00  0.00           C  
ATOM   4623  CG  GLU A 291      14.232   7.150  10.412  1.00  0.00           C  
ATOM   4624  CD  GLU A 291      14.609   6.984  11.880  1.00  0.00           C  
ATOM   4625  OE1 GLU A 291      14.760   8.039  12.533  1.00  0.00           O  
ATOM   4626  OE2 GLU A 291      14.767   5.824  12.313  1.00  0.00           O  
ATOM   4627  H   GLU A 291      11.411   6.002   9.399  1.00  0.00           H  
ATOM   4628  HA  GLU A 291      11.913   7.129  11.410  1.00  0.00           H  
ATOM   4629 1HB  GLU A 291      13.248   8.601   9.162  1.00  0.00           H  
ATOM   4630 2HB  GLU A 291      13.481   9.124  10.824  1.00  0.00           H  
ATOM   4631 1HG  GLU A 291      13.809   6.217  10.043  1.00  0.00           H  
ATOM   4632 2HG  GLU A 291      15.126   7.368   9.828  1.00  0.00           H  
ATOM   4633  N   PHE A 292       9.588   8.458  11.200  1.00  0.00           N  
ATOM   4634  CA  PHE A 292       8.445   9.345  11.435  1.00  0.00           C  
ATOM   4635  C   PHE A 292       8.325   9.661  12.933  1.00  0.00           C  
ATOM   4636  O   PHE A 292       8.879   8.953  13.832  1.00  0.00           O  
ATOM   4637  CB  PHE A 292       7.151   8.706  10.928  1.00  0.00           C  
ATOM   4638  CG  PHE A 292       6.756   7.464  11.676  1.00  0.00           C  
ATOM   4639  CD1 PHE A 292       5.942   7.541  12.796  1.00  0.00           C  
ATOM   4640  CD2 PHE A 292       7.198   6.217  11.261  1.00  0.00           C  
ATOM   4641  CE1 PHE A 292       5.577   6.400  13.485  1.00  0.00           C  
ATOM   4642  CE2 PHE A 292       6.834   5.074  11.947  1.00  0.00           C  
ATOM   4643  CZ  PHE A 292       6.023   5.166  13.060  1.00  0.00           C  
ATOM   4644  H   PHE A 292       9.467   7.461  11.307  1.00  0.00           H  
ATOM   4645  HA  PHE A 292       8.610  10.274  10.887  1.00  0.00           H  
ATOM   4646 1HB  PHE A 292       6.336   9.424  11.007  1.00  0.00           H  
ATOM   4647 2HB  PHE A 292       7.260   8.449   9.876  1.00  0.00           H  
ATOM   4648  HD1 PHE A 292       5.588   8.517  13.131  1.00  0.00           H  
ATOM   4649  HD2 PHE A 292       7.839   6.144  10.382  1.00  0.00           H  
ATOM   4650  HE1 PHE A 292       4.937   6.475  14.363  1.00  0.00           H  
ATOM   4651  HE2 PHE A 292       7.188   4.100  11.610  1.00  0.00           H  
ATOM   4652  HZ  PHE A 292       5.738   4.266  13.603  1.00  0.00           H  
ATOM   4653  N   ILE A 293       7.580  10.714  13.214  1.00  0.00           N  
ATOM   4654  CA  ILE A 293       7.418  11.272  14.579  1.00  0.00           C  
ATOM   4655  C   ILE A 293       6.454  10.351  15.329  1.00  0.00           C  
ATOM   4656  O   ILE A 293       5.330  10.133  14.857  1.00  0.00           O  
ATOM   4657  CB  ILE A 293       6.875  12.712  14.561  1.00  0.00           C  
ATOM   4658  CG1 ILE A 293       7.799  13.621  13.747  1.00  0.00           C  
ATOM   4659  CG2 ILE A 293       6.718  13.239  15.979  1.00  0.00           C  
ATOM   4660  CD1 ILE A 293       9.220  13.666  14.262  1.00  0.00           C  
ATOM   4661  H   ILE A 293       7.099  11.153  12.442  1.00  0.00           H  
ATOM   4662  HA  ILE A 293       8.394  11.290  15.062  1.00  0.00           H  
ATOM   4663  HB  ILE A 293       5.903  12.729  14.068  1.00  0.00           H  
ATOM   4664 1HG1 ILE A 293       7.822  13.284  12.711  1.00  0.00           H  
ATOM   4665 2HG1 ILE A 293       7.405  14.638  13.750  1.00  0.00           H  
ATOM   4666 1HG2 ILE A 293       6.334  14.258  15.948  1.00  0.00           H  
ATOM   4667 2HG2 ILE A 293       6.022  12.606  16.527  1.00  0.00           H  
ATOM   4668 3HG2 ILE A 293       7.687  13.231  16.479  1.00  0.00           H  
ATOM   4669 1HD1 ILE A 293       9.814  14.331  13.634  1.00  0.00           H  
ATOM   4670 2HD1 ILE A 293       9.224  14.036  15.288  1.00  0.00           H  
ATOM   4671 3HD1 ILE A 293       9.648  12.665  14.235  1.00  0.00           H  
ATOM   4672  N   ARG A 294       6.870   9.894  16.508  1.00  0.00           N  
ATOM   4673  CA  ARG A 294       6.115   8.988  17.404  1.00  0.00           C  
ATOM   4674  C   ARG A 294       6.407   9.436  18.828  1.00  0.00           C  
ATOM   4675  O   ARG A 294       7.400  10.118  19.074  1.00  0.00           O  
ATOM   4676  CB  ARG A 294       6.518   7.532  17.220  1.00  0.00           C  
ATOM   4677  CG  ARG A 294       7.957   7.216  17.593  1.00  0.00           C  
ATOM   4678  CD  ARG A 294       8.219   5.753  17.582  1.00  0.00           C  
ATOM   4679  NE  ARG A 294       9.611   5.449  17.871  1.00  0.00           N  
ATOM   4680  CZ  ARG A 294      10.121   5.307  19.110  1.00  0.00           C  
ATOM   4681  NH1 ARG A 294       9.343   5.444  20.161  1.00  0.00           N  
ATOM   4682  NH2 ARG A 294      11.403   5.029  19.269  1.00  0.00           N  
ATOM   4683  H   ARG A 294       7.786  10.212  16.789  1.00  0.00           H  
ATOM   4684  HA  ARG A 294       5.054   9.073  17.167  1.00  0.00           H  
ATOM   4685 1HB  ARG A 294       5.873   6.898  17.826  1.00  0.00           H  
ATOM   4686 2HB  ARG A 294       6.376   7.244  16.179  1.00  0.00           H  
ATOM   4687 1HG  ARG A 294       8.631   7.690  16.879  1.00  0.00           H  
ATOM   4688 2HG  ARG A 294       8.165   7.593  18.595  1.00  0.00           H  
ATOM   4689 1HD  ARG A 294       7.599   5.267  18.335  1.00  0.00           H  
ATOM   4690 2HD  ARG A 294       7.979   5.349  16.599  1.00  0.00           H  
ATOM   4691  HE  ARG A 294      10.240   5.336  17.088  1.00  0.00           H  
ATOM   4692 1HH1 ARG A 294       8.363   5.656  20.040  1.00  0.00           H  
ATOM   4693 2HH1 ARG A 294       9.725   5.337  21.089  1.00  0.00           H  
ATOM   4694 1HH2 ARG A 294      12.001   4.923  18.461  1.00  0.00           H  
ATOM   4695 2HH2 ARG A 294      11.785   4.922  20.197  1.00  0.00           H  
ATOM   4696  N   PRO A 295       5.549   9.107  19.822  1.00  0.00           N  
ATOM   4697  CA  PRO A 295       5.898   9.406  21.204  1.00  0.00           C  
ATOM   4698  C   PRO A 295       7.197   8.688  21.591  1.00  0.00           C  
ATOM   4699  O   PRO A 295       7.391   7.562  21.188  1.00  0.00           O  
ATOM   4700  CB  PRO A 295       4.738   8.839  22.000  1.00  0.00           C  
ATOM   4701  CG  PRO A 295       3.629   8.739  21.016  1.00  0.00           C  
ATOM   4702  CD  PRO A 295       4.286   8.384  19.702  1.00  0.00           C  
ATOM   4703  HA  PRO A 295       5.996  10.495  21.325  1.00  0.00           H  
ATOM   4704 1HB  PRO A 295       5.016   7.865  22.429  1.00  0.00           H  
ATOM   4705 2HB  PRO A 295       4.499   9.505  22.843  1.00  0.00           H  
ATOM   4706 1HG  PRO A 295       2.905   7.974  21.335  1.00  0.00           H  
ATOM   4707 2HG  PRO A 295       3.081   9.690  20.961  1.00  0.00           H  
ATOM   4708 1HD  PRO A 295       4.426   7.296  19.643  1.00  0.00           H  
ATOM   4709 2HD  PRO A 295       3.660   8.741  18.871  1.00  0.00           H  
ATOM   4710  N   ILE A 296       8.082   9.380  22.291  1.00  0.00           N  
ATOM   4711  CA  ILE A 296       9.373   8.813  22.769  1.00  0.00           C  
ATOM   4712  C   ILE A 296       9.267   9.026  24.265  1.00  0.00           C  
ATOM   4713  O   ILE A 296       9.491  10.122  24.755  1.00  0.00           O  
ATOM   4714  CB  ILE A 296      10.617   9.512  22.189  1.00  0.00           C  
ATOM   4715  CG1 ILE A 296      10.613   9.427  20.661  1.00  0.00           C  
ATOM   4716  CG2 ILE A 296      11.886   8.895  22.756  1.00  0.00           C  
ATOM   4717  CD1 ILE A 296      11.746  10.182  20.004  1.00  0.00           C  
ATOM   4718  H   ILE A 296       7.857  10.342  22.504  1.00  0.00           H  
ATOM   4719  HA  ILE A 296       9.426   7.768  22.465  1.00  0.00           H  
ATOM   4720  HB  ILE A 296      10.592  10.570  22.446  1.00  0.00           H  
ATOM   4721 1HG1 ILE A 296      10.675   8.383  20.354  1.00  0.00           H  
ATOM   4722 2HG1 ILE A 296       9.673   9.824  20.277  1.00  0.00           H  
ATOM   4723 1HG2 ILE A 296      12.755   9.400  22.336  1.00  0.00           H  
ATOM   4724 2HG2 ILE A 296      11.892   9.006  23.840  1.00  0.00           H  
ATOM   4725 3HG2 ILE A 296      11.923   7.836  22.500  1.00  0.00           H  
ATOM   4726 1HD1 ILE A 296      11.676  10.075  18.922  1.00  0.00           H  
ATOM   4727 2HD1 ILE A 296      11.682  11.238  20.270  1.00  0.00           H  
ATOM   4728 3HD1 ILE A 296      12.698   9.779  20.347  1.00  0.00           H  
ATOM   4729  N   PRO A 297       8.783   8.021  25.019  1.00  0.00           N  
ATOM   4730  CA  PRO A 297       8.521   8.211  26.442  1.00  0.00           C  
ATOM   4731  C   PRO A 297       9.753   8.611  27.267  1.00  0.00           C  
ATOM   4732  O   PRO A 297       9.587   9.140  28.338  1.00  0.00           O  
ATOM   4733  CB  PRO A 297       8.002   6.831  26.859  1.00  0.00           C  
ATOM   4734  CG  PRO A 297       7.447   6.254  25.601  1.00  0.00           C  
ATOM   4735  CD  PRO A 297       8.399   6.712  24.528  1.00  0.00           C  
ATOM   4736  HA  PRO A 297       7.749   8.984  26.568  1.00  0.00           H  
ATOM   4737 1HB  PRO A 297       8.823   6.231  27.278  1.00  0.00           H  
ATOM   4738 2HB  PRO A 297       7.246   6.937  27.650  1.00  0.00           H  
ATOM   4739 1HG  PRO A 297       7.392   5.159  25.678  1.00  0.00           H  
ATOM   4740 2HG  PRO A 297       6.421   6.614  25.439  1.00  0.00           H  
ATOM   4741 1HD  PRO A 297       9.251   6.020  24.473  1.00  0.00           H  
ATOM   4742 2HD  PRO A 297       7.871   6.757  23.564  1.00  0.00           H  
ATOM   4743  N   THR A 298      10.956   8.338  26.773  1.00  0.00           N  
ATOM   4744  CA  THR A 298      12.214   8.596  27.518  1.00  0.00           C  
ATOM   4745  C   THR A 298      13.331   8.983  26.558  1.00  0.00           C  
ATOM   4746  O   THR A 298      13.454   8.378  25.481  1.00  0.00           O  
ATOM   4747  CB  THR A 298      12.649   7.370  28.341  1.00  0.00           C  
ATOM   4748  OG1 THR A 298      13.884   7.655  29.011  1.00  0.00           O  
ATOM   4749  CG2 THR A 298      12.834   6.159  27.439  1.00  0.00           C  
ATOM   4750  H   THR A 298      11.005   7.938  25.847  1.00  0.00           H  
ATOM   4751  HA  THR A 298      12.045   9.423  28.207  1.00  0.00           H  
ATOM   4752  HB  THR A 298      11.889   7.145  29.089  1.00  0.00           H  
ATOM   4753  HG1 THR A 298      13.952   7.112  29.800  1.00  0.00           H  
ATOM   4754 1HG2 THR A 298      13.142   5.302  28.038  1.00  0.00           H  
ATOM   4755 2HG2 THR A 298      11.894   5.933  26.936  1.00  0.00           H  
ATOM   4756 3HG2 THR A 298      13.600   6.374  26.694  1.00  0.00           H  
ATOM   4757  N   TRP A 299      14.249   9.826  27.029  1.00  0.00           N  
ATOM   4758  CA  TRP A 299      15.462  10.165  26.250  1.00  0.00           C  
ATOM   4759  C   TRP A 299      16.330   8.923  26.039  1.00  0.00           C  
ATOM   4760  O   TRP A 299      17.107   8.904  25.068  1.00  0.00           O  
ATOM   4761  CB  TRP A 299      16.280  11.246  26.959  1.00  0.00           C  
ATOM   4762  CG  TRP A 299      15.721  12.626  26.793  1.00  0.00           C  
ATOM   4763  CD1 TRP A 299      15.030  13.343  27.723  1.00  0.00           C  
ATOM   4764  CD2 TRP A 299      15.804  13.468  25.617  1.00  0.00           C  
ATOM   4765  NE1 TRP A 299      14.677  14.567  27.210  1.00  0.00           N  
ATOM   4766  CE2 TRP A 299      15.144  14.661  25.923  1.00  0.00           C  
ATOM   4767  CE3 TRP A 299      16.377  13.307  24.350  1.00  0.00           C  
ATOM   4768  CZ2 TRP A 299      15.036  15.695  25.007  1.00  0.00           C  
ATOM   4769  CZ3 TRP A 299      16.270  14.345  23.432  1.00  0.00           C  
ATOM   4770  CH2 TRP A 299      15.617  15.508  23.753  1.00  0.00           C  
ATOM   4771  H   TRP A 299      14.116  10.243  27.938  1.00  0.00           H  
ATOM   4772  HA  TRP A 299      15.153  10.549  25.278  1.00  0.00           H  
ATOM   4773 1HB  TRP A 299      16.331  11.023  28.025  1.00  0.00           H  
ATOM   4774 2HB  TRP A 299      17.300  11.241  26.576  1.00  0.00           H  
ATOM   4775  HD1 TRP A 299      14.792  12.996  28.726  1.00  0.00           H  
ATOM   4776  HE1 TRP A 299      14.157  15.282  27.698  1.00  0.00           H  
ATOM   4777  HE3 TRP A 299      16.900  12.387  24.091  1.00  0.00           H  
ATOM   4778  HZ2 TRP A 299      14.521  16.627  25.243  1.00  0.00           H  
ATOM   4779  HZ3 TRP A 299      16.719  14.211  22.447  1.00  0.00           H  
ATOM   4780  HH2 TRP A 299      15.552  16.302  23.008  1.00  0.00           H  
ATOM   4781  N   ASP A 300      16.154   7.850  26.828  1.00  0.00           N  
ATOM   4782  CA  ASP A 300      17.003   6.628  26.689  1.00  0.00           C  
ATOM   4783  C   ASP A 300      16.893   6.002  25.294  1.00  0.00           C  
ATOM   4784  O   ASP A 300      17.792   5.235  24.946  1.00  0.00           O  
ATOM   4785  CB  ASP A 300      16.618   5.581  27.737  1.00  0.00           C  
ATOM   4786  CG  ASP A 300      17.089   5.945  29.139  1.00  0.00           C  
ATOM   4787  OD1 ASP A 300      17.937   6.798  29.257  1.00  0.00           O  
ATOM   4788  OD2 ASP A 300      16.597   5.366  30.078  1.00  0.00           O  
ATOM   4789  H   ASP A 300      15.430   7.868  27.532  1.00  0.00           H  
ATOM   4790  HA  ASP A 300      18.044   6.910  26.846  1.00  0.00           H  
ATOM   4791 1HB  ASP A 300      15.534   5.463  27.753  1.00  0.00           H  
ATOM   4792 2HB  ASP A 300      17.048   4.617  27.464  1.00  0.00           H  
ATOM   4793  N   GLU A 301      15.818   6.259  24.551  1.00  0.00           N  
ATOM   4794  CA  GLU A 301      15.572   5.658  23.215  1.00  0.00           C  
ATOM   4795  C   GLU A 301      16.366   6.429  22.141  1.00  0.00           C  
ATOM   4796  O   GLU A 301      16.477   5.903  21.015  1.00  0.00           O  
ATOM   4797  CB  GLU A 301      14.080   5.671  22.875  1.00  0.00           C  
ATOM   4798  CG  GLU A 301      13.228   4.762  23.750  1.00  0.00           C  
ATOM   4799  CD  GLU A 301      11.806   4.658  23.275  1.00  0.00           C  
ATOM   4800  OE1 GLU A 301      11.497   5.227  22.256  1.00  0.00           O  
ATOM   4801  OE2 GLU A 301      11.027   4.008  23.932  1.00  0.00           O  
ATOM   4802  H   GLU A 301      15.140   6.903  24.933  1.00  0.00           H  
ATOM   4803  HA  GLU A 301      15.912   4.622  23.234  1.00  0.00           H  
ATOM   4804 1HB  GLU A 301      13.694   6.686  22.972  1.00  0.00           H  
ATOM   4805 2HB  GLU A 301      13.940   5.364  21.839  1.00  0.00           H  
ATOM   4806 1HG  GLU A 301      13.670   3.766  23.759  1.00  0.00           H  
ATOM   4807 2HG  GLU A 301      13.239   5.143  24.770  1.00  0.00           H  
ATOM   4808  N   TRP A 302      16.862   7.636  22.428  1.00  0.00           N  
ATOM   4809  CA  TRP A 302      17.615   8.433  21.429  1.00  0.00           C  
ATOM   4810  C   TRP A 302      19.039   7.879  21.374  1.00  0.00           C  
ATOM   4811  O   TRP A 302      19.690   7.719  22.422  1.00  0.00           O  
ATOM   4812  CB  TRP A 302      17.640   9.919  21.794  1.00  0.00           C  
ATOM   4813  CG  TRP A 302      16.382  10.646  21.426  1.00  0.00           C  
ATOM   4814  CD1 TRP A 302      15.311  10.882  22.234  1.00  0.00           C  
ATOM   4815  CD2 TRP A 302      16.058  11.241  20.146  1.00  0.00           C  
ATOM   4816  NE1 TRP A 302      14.346  11.578  21.549  1.00  0.00           N  
ATOM   4817  CE2 TRP A 302      14.786  11.807  20.270  1.00  0.00           C  
ATOM   4818  CE3 TRP A 302      16.735  11.336  18.924  1.00  0.00           C  
ATOM   4819  CZ2 TRP A 302      14.169  12.462  19.216  1.00  0.00           C  
ATOM   4820  CZ3 TRP A 302      16.116  11.995  17.868  1.00  0.00           C  
ATOM   4821  CH2 TRP A 302      14.867  12.543  18.011  1.00  0.00           C  
ATOM   4822  H   TRP A 302      16.718   8.015  23.353  1.00  0.00           H  
ATOM   4823  HA  TRP A 302      17.123   8.331  20.463  1.00  0.00           H  
ATOM   4824 1HB  TRP A 302      17.797  10.027  22.868  1.00  0.00           H  
ATOM   4825 2HB  TRP A 302      18.476  10.403  21.291  1.00  0.00           H  
ATOM   4826  HD1 TRP A 302      15.232  10.565  23.273  1.00  0.00           H  
ATOM   4827  HE1 TRP A 302      13.455  11.873  21.924  1.00  0.00           H  
ATOM   4828  HE3 TRP A 302      17.728  10.905  18.805  1.00  0.00           H  
ATOM   4829  HZ2 TRP A 302      13.177  12.904  19.310  1.00  0.00           H  
ATOM   4830  HZ3 TRP A 302      16.650  12.064  16.919  1.00  0.00           H  
ATOM   4831  HH2 TRP A 302      14.411  13.053  17.162  1.00  0.00           H  
ATOM   4832  N   PRO A 303      19.632   7.562  20.199  1.00  0.00           N  
ATOM   4833  CA  PRO A 303      21.026   7.134  20.180  1.00  0.00           C  
ATOM   4834  C   PRO A 303      22.013   8.114  20.826  1.00  0.00           C  
ATOM   4835  O   PRO A 303      21.774   9.328  20.832  1.00  0.00           O  
ATOM   4836  CB  PRO A 303      21.292   6.995  18.678  1.00  0.00           C  
ATOM   4837  CG  PRO A 303      19.950   6.720  18.093  1.00  0.00           C  
ATOM   4838  CD  PRO A 303      19.009   7.583  18.892  1.00  0.00           C  
ATOM   4839  HA  PRO A 303      21.114   6.167  20.696  1.00  0.00           H  
ATOM   4840 1HB  PRO A 303      21.747   7.917  18.289  1.00  0.00           H  
ATOM   4841 2HB  PRO A 303      22.011   6.182  18.498  1.00  0.00           H  
ATOM   4842 1HG  PRO A 303      19.944   6.969  17.021  1.00  0.00           H  
ATOM   4843 2HG  PRO A 303      19.712   5.649  18.172  1.00  0.00           H  
ATOM   4844 1HD  PRO A 303      18.978   8.593  18.457  1.00  0.00           H  
ATOM   4845 2HD  PRO A 303      18.007   7.129  18.895  1.00  0.00           H  
ATOM   4846  N   GLU A 304      23.124   7.597  21.381  1.00  0.00           N  
ATOM   4847  CA  GLU A 304      24.118   8.448  22.084  1.00  0.00           C  
ATOM   4848  C   GLU A 304      24.455   9.705  21.266  1.00  0.00           C  
ATOM   4849  O   GLU A 304      24.539  10.777  21.835  1.00  0.00           O  
ATOM   4850  CB  GLU A 304      25.398   7.658  22.364  1.00  0.00           C  
ATOM   4851  CG  GLU A 304      26.458   8.432  23.134  1.00  0.00           C  
ATOM   4852  CD  GLU A 304      27.675   7.606  23.446  1.00  0.00           C  
ATOM   4853  OE1 GLU A 304      27.708   6.462  23.061  1.00  0.00           O  
ATOM   4854  OE2 GLU A 304      28.574   8.120  24.069  1.00  0.00           O  
ATOM   4855  H   GLU A 304      23.285   6.602  21.317  1.00  0.00           H  
ATOM   4856  HA  GLU A 304      23.690   8.766  23.035  1.00  0.00           H  
ATOM   4857 1HB  GLU A 304      25.156   6.762  22.936  1.00  0.00           H  
ATOM   4858 2HB  GLU A 304      25.840   7.334  21.421  1.00  0.00           H  
ATOM   4859 1HG  GLU A 304      26.762   9.297  22.545  1.00  0.00           H  
ATOM   4860 2HG  GLU A 304      26.024   8.795  24.065  1.00  0.00           H  
ATOM   4861  N   PHE A 305      24.634   9.607  19.955  1.00  0.00           N  
ATOM   4862  CA  PHE A 305      25.051  10.785  19.157  1.00  0.00           C  
ATOM   4863  C   PHE A 305      23.892  11.771  19.040  1.00  0.00           C  
ATOM   4864  O   PHE A 305      24.232  12.978  18.799  1.00  0.00           O  
ATOM   4865  CB  PHE A 305      25.515  10.367  17.760  1.00  0.00           C  
ATOM   4866  CG  PHE A 305      26.833   9.645  17.750  1.00  0.00           C  
ATOM   4867  CD1 PHE A 305      26.889   8.279  17.515  1.00  0.00           C  
ATOM   4868  CD2 PHE A 305      28.017  10.329  17.976  1.00  0.00           C  
ATOM   4869  CE1 PHE A 305      28.100   7.613  17.505  1.00  0.00           C  
ATOM   4870  CE2 PHE A 305      29.229   9.666  17.966  1.00  0.00           C  
ATOM   4871  CZ  PHE A 305      29.270   8.307  17.731  1.00  0.00           C  
ATOM   4872  H   PHE A 305      24.487   8.724  19.489  1.00  0.00           H  
ATOM   4873  HA  PHE A 305      25.886  11.269  19.665  1.00  0.00           H  
ATOM   4874 1HB  PHE A 305      24.768   9.718  17.308  1.00  0.00           H  
ATOM   4875 2HB  PHE A 305      25.607  11.250  17.129  1.00  0.00           H  
ATOM   4876  HD1 PHE A 305      25.963   7.731  17.335  1.00  0.00           H  
ATOM   4877  HD2 PHE A 305      27.985  11.403  18.163  1.00  0.00           H  
ATOM   4878  HE1 PHE A 305      28.130   6.540  17.319  1.00  0.00           H  
ATOM   4879  HE2 PHE A 305      30.153  10.216  18.145  1.00  0.00           H  
ATOM   4880  HZ  PHE A 305      30.225   7.783  17.724  1.00  0.00           H  
ATOM   4881  N   ALA A 306      22.616  11.313  19.132  1.00  0.00           N  
ATOM   4882  CA  ALA A 306      21.432  12.193  18.953  1.00  0.00           C  
ATOM   4883  C   ALA A 306      20.917  12.706  20.299  1.00  0.00           C  
ATOM   4884  O   ALA A 306      20.458  13.878  20.393  1.00  0.00           O  
ATOM   4885  CB  ALA A 306      20.343  11.443  18.201  1.00  0.00           C  
ATOM   4886  H   ALA A 306      22.474  10.333  19.331  1.00  0.00           H  
ATOM   4887  HA  ALA A 306      21.737  13.055  18.358  1.00  0.00           H  
ATOM   4888 1HB  ALA A 306      19.477  12.092  18.072  1.00  0.00           H  
ATOM   4889 2HB  ALA A 306      20.718  11.139  17.224  1.00  0.00           H  
ATOM   4890 3HB  ALA A 306      20.053  10.559  18.768  1.00  0.00           H  
ATOM   4891  N   ARG A 307      20.967  11.889  21.340  1.00  0.00           N  
ATOM   4892  CA  ARG A 307      20.390  12.279  22.661  1.00  0.00           C  
ATOM   4893  C   ARG A 307      21.023  13.585  23.170  1.00  0.00           C  
ATOM   4894  O   ARG A 307      20.273  14.581  23.461  1.00  0.00           O  
ATOM   4895  CB  ARG A 307      20.607  11.185  23.696  1.00  0.00           C  
ATOM   4896  CG  ARG A 307      20.090  11.510  25.089  1.00  0.00           C  
ATOM   4897  CD  ARG A 307      20.230  10.353  26.010  1.00  0.00           C  
ATOM   4898  NE  ARG A 307      19.777  10.672  27.354  1.00  0.00           N  
ATOM   4899  CZ  ARG A 307      19.506   9.759  28.307  1.00  0.00           C  
ATOM   4900  NH1 ARG A 307      19.647   8.478  28.049  1.00  0.00           N  
ATOM   4901  NH2 ARG A 307      19.099  10.152  29.502  1.00  0.00           N  
ATOM   4902  H   ARG A 307      21.403  10.985  21.240  1.00  0.00           H  
ATOM   4903  HA  ARG A 307      19.317  12.429  22.540  1.00  0.00           H  
ATOM   4904 1HB  ARG A 307      20.115  10.271  23.367  1.00  0.00           H  
ATOM   4905 2HB  ARG A 307      21.672  10.971  23.781  1.00  0.00           H  
ATOM   4906 1HG  ARG A 307      20.655  12.346  25.500  1.00  0.00           H  
ATOM   4907 2HG  ARG A 307      19.035  11.778  25.032  1.00  0.00           H  
ATOM   4908 1HD  ARG A 307      19.635   9.519  25.639  1.00  0.00           H  
ATOM   4909 2HD  ARG A 307      21.276  10.056  26.065  1.00  0.00           H  
ATOM   4910  HE  ARG A 307      19.656  11.648  27.590  1.00  0.00           H  
ATOM   4911 1HH1 ARG A 307      19.959   8.178  27.136  1.00  0.00           H  
ATOM   4912 2HH1 ARG A 307      19.444   7.794  28.764  1.00  0.00           H  
ATOM   4913 1HH2 ARG A 307      18.990  11.138  29.700  1.00  0.00           H  
ATOM   4914 2HH2 ARG A 307      18.896   9.469  30.216  1.00  0.00           H  
ATOM   4915  N   GLU A 308      22.342  13.624  23.338  1.00  0.00           N  
ATOM   4916  CA  GLU A 308      22.998  14.842  23.883  1.00  0.00           C  
ATOM   4917  C   GLU A 308      22.795  16.016  22.909  1.00  0.00           C  
ATOM   4918  O   GLU A 308      22.681  17.175  23.348  1.00  0.00           O  
ATOM   4919  CB  GLU A 308      24.492  14.605  24.115  1.00  0.00           C  
ATOM   4920  CG  GLU A 308      24.807  13.656  25.262  1.00  0.00           C  
ATOM   4921  CD  GLU A 308      24.373  14.189  26.599  1.00  0.00           C  
ATOM   4922  OE1 GLU A 308      24.713  15.305  26.911  1.00  0.00           O  
ATOM   4923  OE2 GLU A 308      23.700  13.479  27.309  1.00  0.00           O  
ATOM   4924  H   GLU A 308      22.911  12.826  23.096  1.00  0.00           H  
ATOM   4925  HA  GLU A 308      22.536  15.085  24.840  1.00  0.00           H  
ATOM   4926 1HB  GLU A 308      24.941  14.196  23.209  1.00  0.00           H  
ATOM   4927 2HB  GLU A 308      24.983  15.556  24.323  1.00  0.00           H  
ATOM   4928 1HG  GLU A 308      24.305  12.706  25.082  1.00  0.00           H  
ATOM   4929 2HG  GLU A 308      25.880  13.470  25.281  1.00  0.00           H
[truncated: 51,609 more chars]
