# Supplementary material for: Improving split‐HaloTag through computational protein engineering
Source: Protein Sci. 2025 Apr 18;34(5):e70123. doi: 10.1002/pro.70123 (PMC12006747; doi:10.1002/pro.70123)
Supplement: Supplementary file 1 — Data S1. Supporting Information [file PRO-34-e70123-s001.zip › Structures_rev/Structure_06.pdb]

HEADER                                            21-APR-22   XXXX              
EXPDTA    THEORETICAL MODEL                                                     
REMARK 220                                                                      
REMARK 220 EXPERIMENTAL DETAILS                                                 
REMARK 220  EXPERIMENT TYPE                : THEORETICAL MODELLING              
REMARK 220  DATE OF DATA COLLECTION        : 21-APR-22                          
REMARK 220                                                                      
REMARK 220 REMARK: MODEL GENERATED BY ROSETTA                                   
REMARK 220  VERSION 2021.36+release.57ac713                                     
ATOM      1  N   GLY A   1      17.300  26.144  27.460  1.00  0.00           N  
ATOM      2  CA  GLY A   1      16.677  27.081  26.484  1.00  0.00           C  
ATOM      3  C   GLY A   1      17.718  27.954  25.802  1.00  0.00           C  
ATOM      4  O   GLY A   1      18.057  27.671  24.637  1.00  0.00           O  
ATOM      5 1H   GLY A   1      16.589  25.587  27.889  1.00  0.00           H  
ATOM      6 2H   GLY A   1      17.948  25.549  26.984  1.00  0.00           H  
ATOM      7 3H   GLY A   1      17.782  26.666  28.163  1.00  0.00           H  
ATOM      8 1HA  GLY A   1      16.130  26.512  25.732  1.00  0.00           H  
ATOM      9 2HA  GLY A   1      15.953  27.713  26.998  1.00  0.00           H  
ATOM     10  N   ASP A   2      18.254  28.938  26.537  1.00  0.00           N  
ATOM     11  CA  ASP A   2      19.248  29.945  26.070  1.00  0.00           C  
ATOM     12  C   ASP A   2      20.506  29.256  25.503  1.00  0.00           C  
ATOM     13  O   ASP A   2      20.996  29.831  24.530  1.00  0.00           O  
ATOM     14  CB  ASP A   2      19.647  30.883  27.212  1.00  0.00           C  
ATOM     15  CG  ASP A   2      18.533  31.843  27.607  1.00  0.00           C  
ATOM     16  OD1 ASP A   2      17.585  31.960  26.866  1.00  0.00           O  
ATOM     17  OD2 ASP A   2      18.640  32.450  28.645  1.00  0.00           O  
ATOM     18  H   ASP A   2      17.932  28.972  27.494  1.00  0.00           H  
ATOM     19  HA  ASP A   2      18.792  30.539  25.277  1.00  0.00           H  
ATOM     20 1HB  ASP A   2      19.926  30.294  28.086  1.00  0.00           H  
ATOM     21 2HB  ASP A   2      20.520  31.465  26.916  1.00  0.00           H  
ATOM     22  N   VAL A   3      21.037  28.166  26.096  1.00  0.00           N  
ATOM     23  CA  VAL A   3      22.246  27.441  25.563  1.00  0.00           C  
ATOM     24  C   VAL A   3      21.921  26.826  24.192  1.00  0.00           C  
ATOM     25  O   VAL A   3      22.699  27.023  23.230  1.00  0.00           O  
ATOM     26  CB  VAL A   3      22.697  26.325  26.524  1.00  0.00           C  
ATOM     27  CG1 VAL A   3      23.783  25.475  25.883  1.00  0.00           C  
ATOM     28  CG2 VAL A   3      23.188  26.933  27.829  1.00  0.00           C  
ATOM     29  H   VAL A   3      20.593  27.829  26.939  1.00  0.00           H  
ATOM     30  HA  VAL A   3      23.063  28.157  25.463  1.00  0.00           H  
ATOM     31  HB  VAL A   3      21.850  25.668  26.725  1.00  0.00           H  
ATOM     32 1HG1 VAL A   3      24.089  24.691  26.576  1.00  0.00           H  
ATOM     33 2HG1 VAL A   3      23.398  25.021  24.970  1.00  0.00           H  
ATOM     34 3HG1 VAL A   3      24.641  26.102  25.643  1.00  0.00           H  
ATOM     35 1HG2 VAL A   3      23.504  26.139  28.505  1.00  0.00           H  
ATOM     36 2HG2 VAL A   3      24.030  27.595  27.628  1.00  0.00           H  
ATOM     37 3HG2 VAL A   3      22.381  27.503  28.292  1.00  0.00           H  
ATOM     38  N   GLY A   4      20.835  26.062  24.077  1.00  0.00           N  
ATOM     39  CA  GLY A   4      20.507  25.514  22.743  1.00  0.00           C  
ATOM     40  C   GLY A   4      20.296  26.609  21.701  1.00  0.00           C  
ATOM     41  O   GLY A   4      20.678  26.412  20.532  1.00  0.00           O  
ATOM     42  H   GLY A   4      20.234  25.845  24.860  1.00  0.00           H  
ATOM     43 1HA  GLY A   4      21.311  24.856  22.411  1.00  0.00           H  
ATOM     44 2HA  GLY A   4      19.604  24.907  22.811  1.00  0.00           H  
ATOM     45  N   ARG A   5      19.677  27.728  22.049  1.00  0.00           N  
ATOM     46  CA  ARG A   5      19.458  28.847  21.092  1.00  0.00           C  
ATOM     47  C   ARG A   5      20.816  29.389  20.632  1.00  0.00           C  
ATOM     48  O   ARG A   5      20.995  29.606  19.427  1.00  0.00           O  
ATOM     49  CB  ARG A   5      18.650  29.970  21.725  1.00  0.00           C  
ATOM     50  CG  ARG A   5      18.266  31.094  20.777  1.00  0.00           C  
ATOM     51  CD  ARG A   5      17.319  32.048  21.410  1.00  0.00           C  
ATOM     52  NE  ARG A   5      16.986  33.151  20.523  1.00  0.00           N  
ATOM     53  CZ  ARG A   5      16.125  33.069  19.491  1.00  0.00           C  
ATOM     54  NH1 ARG A   5      15.520  31.931  19.228  1.00  0.00           N  
ATOM     55  NH2 ARG A   5      15.888  34.131  18.741  1.00  0.00           N  
ATOM     56  H   ARG A   5      19.344  27.819  22.998  1.00  0.00           H  
ATOM     57  HA  ARG A   5      18.900  28.466  20.236  1.00  0.00           H  
ATOM     58 1HB  ARG A   5      17.730  29.564  22.144  1.00  0.00           H  
ATOM     59 2HB  ARG A   5      19.218  30.409  22.545  1.00  0.00           H  
ATOM     60 1HG  ARG A   5      19.160  31.643  20.482  1.00  0.00           H  
ATOM     61 2HG  ARG A   5      17.789  30.676  19.890  1.00  0.00           H  
ATOM     62 1HD  ARG A   5      16.398  31.528  21.669  1.00  0.00           H  
ATOM     63 2HD  ARG A   5      17.768  32.460  22.313  1.00  0.00           H  
ATOM     64  HE  ARG A   5      17.432  34.042  20.694  1.00  0.00           H  
ATOM     65 1HH1 ARG A   5      15.701  31.119  19.801  1.00  0.00           H  
ATOM     66 2HH1 ARG A   5      14.875  31.870  18.454  1.00  0.00           H  
ATOM     67 1HH2 ARG A   5      16.353  35.006  18.943  1.00  0.00           H  
ATOM     68 2HH2 ARG A   5      15.243  34.070  17.968  1.00  0.00           H  
ATOM     69  N   LYS A   6      21.784  29.551  21.529  1.00  0.00           N  
ATOM     70  CA  LYS A   6      23.109  30.075  21.120  1.00  0.00           C  
ATOM     71  C   LYS A   6      23.736  29.040  20.184  1.00  0.00           C  
ATOM     72  O   LYS A   6      24.229  29.428  19.111  1.00  0.00           O  
ATOM     73  CB  LYS A   6      24.014  30.338  22.325  1.00  0.00           C  
ATOM     74  CG  LYS A   6      23.604  31.537  23.170  1.00  0.00           C  
ATOM     75  CD  LYS A   6      24.517  31.703  24.375  1.00  0.00           C  
ATOM     76  CE  LYS A   6      24.093  32.886  25.233  1.00  0.00           C  
ATOM     77  NZ  LYS A   6      24.957  33.039  26.435  1.00  0.00           N  
ATOM     78  H   LYS A   6      21.625  29.319  22.498  1.00  0.00           H  
ATOM     79  HA  LYS A   6      22.961  31.020  20.598  1.00  0.00           H  
ATOM     80 1HB  LYS A   6      24.023  29.461  22.972  1.00  0.00           H  
ATOM     81 2HB  LYS A   6      25.036  30.504  21.983  1.00  0.00           H  
ATOM     82 1HG  LYS A   6      23.649  32.443  22.563  1.00  0.00           H  
ATOM     83 2HG  LYS A   6      22.579  31.405  23.516  1.00  0.00           H  
ATOM     84 1HD  LYS A   6      24.487  30.796  24.981  1.00  0.00           H  
ATOM     85 2HD  LYS A   6      25.541  31.859  24.037  1.00  0.00           H  
ATOM     86 1HE  LYS A   6      24.147  33.800  24.644  1.00  0.00           H  
ATOM     87 2HE  LYS A   6      23.062  32.749  25.558  1.00  0.00           H  
ATOM     88 1HZ  LYS A   6      24.644  33.832  26.977  1.00  0.00           H  
ATOM     89 2HZ  LYS A   6      24.901  32.203  27.000  1.00  0.00           H  
ATOM     90 3HZ  LYS A   6      25.914  33.186  26.146  1.00  0.00           H  
ATOM     91  N   LEU A   7      23.651  27.755  20.539  1.00  0.00           N  
ATOM     92  CA  LEU A   7      24.332  26.690  19.755  1.00  0.00           C  
ATOM     93  C   LEU A   7      23.712  26.679  18.352  1.00  0.00           C  
ATOM     94  O   LEU A   7      24.432  26.459  17.367  1.00  0.00           O  
ATOM     95  CB  LEU A   7      24.174  25.315  20.418  1.00  0.00           C  
ATOM     96  CG  LEU A   7      24.918  25.128  21.746  1.00  0.00           C  
ATOM     97  CD1 LEU A   7      24.493  23.813  22.386  1.00  0.00           C  
ATOM     98  CD2 LEU A   7      26.419  25.153  21.495  1.00  0.00           C  
ATOM     99  H   LEU A   7      23.114  27.497  21.355  1.00  0.00           H  
ATOM    100  HA  LEU A   7      25.395  26.922  19.706  1.00  0.00           H  
ATOM    101 1HB  LEU A   7      23.115  25.139  20.604  1.00  0.00           H  
ATOM    102 2HB  LEU A   7      24.532  24.553  19.726  1.00  0.00           H  
ATOM    103  HG  LEU A   7      24.651  25.933  22.430  1.00  0.00           H  
ATOM    104 1HD1 LEU A   7      25.022  23.680  23.329  1.00  0.00           H  
ATOM    105 2HD1 LEU A   7      23.419  23.830  22.572  1.00  0.00           H  
ATOM    106 3HD1 LEU A   7      24.733  22.988  21.716  1.00  0.00           H  
ATOM    107 1HD2 LEU A   7      26.948  25.021  22.439  1.00  0.00           H  
ATOM    108 2HD2 LEU A   7      26.687  24.347  20.812  1.00  0.00           H  
ATOM    109 3HD2 LEU A   7      26.698  26.110  21.054  1.00  0.00           H  
ATOM    110  N   ILE A   8      22.385  26.742  18.260  1.00  0.00           N  
ATOM    111  CA  ILE A   8      21.696  26.553  16.957  1.00  0.00           C  
ATOM    112  C   ILE A   8      21.650  27.862  16.175  1.00  0.00           C  
ATOM    113  O   ILE A   8      21.905  27.842  14.971  1.00  0.00           O  
ATOM    114  CB  ILE A   8      20.302  25.925  17.157  1.00  0.00           C  
ATOM    115  CG1 ILE A   8      20.400  24.514  17.733  1.00  0.00           C  
ATOM    116  CG2 ILE A   8      19.496  26.008  15.885  1.00  0.00           C  
ATOM    117  CD1 ILE A   8      19.069  23.895  18.127  1.00  0.00           C  
ATOM    118  H   ILE A   8      21.833  26.922  19.087  1.00  0.00           H  
ATOM    119  HA  ILE A   8      22.252  25.819  16.375  1.00  0.00           H  
ATOM    120  HB  ILE A   8      19.774  26.458  17.948  1.00  0.00           H  
ATOM    121 1HG1 ILE A   8      20.871  23.854  17.004  1.00  0.00           H  
ATOM    122 2HG1 ILE A   8      21.035  24.525  18.619  1.00  0.00           H  
ATOM    123 1HG2 ILE A   8      18.516  25.559  16.045  1.00  0.00           H  
ATOM    124 2HG2 ILE A   8      19.374  27.052  15.600  1.00  0.00           H  
ATOM    125 3HG2 ILE A   8      20.014  25.473  15.089  1.00  0.00           H  
ATOM    126 1HD1 ILE A   8      19.237  22.894  18.526  1.00  0.00           H  
ATOM    127 2HD1 ILE A   8      18.592  24.513  18.888  1.00  0.00           H  
ATOM    128 3HD1 ILE A   8      18.424  23.833  17.252  1.00  0.00           H  
ATOM    129  N   ILE A   9      21.313  28.976  16.816  1.00  0.00           N  
ATOM    130  CA  ILE A   9      21.044  30.220  16.066  1.00  0.00           C  
ATOM    131  C   ILE A   9      22.380  30.906  15.741  1.00  0.00           C  
ATOM    132  O   ILE A   9      22.588  31.312  14.574  1.00  0.00           O  
ATOM    133  CB  ILE A   9      20.141  31.179  16.864  1.00  0.00           C  
ATOM    134  CG1 ILE A   9      18.817  30.496  17.217  1.00  0.00           C  
ATOM    135  CG2 ILE A   9      19.891  32.455  16.074  1.00  0.00           C  
ATOM    136  CD1 ILE A   9      18.049  29.994  16.016  1.00  0.00           C  
ATOM    137  H   ILE A   9      21.238  28.982  17.823  1.00  0.00           H  
ATOM    138  HA  ILE A   9      20.529  29.962  15.141  1.00  0.00           H  
ATOM    139  HB  ILE A   9      20.625  31.435  17.806  1.00  0.00           H  
ATOM    140 1HG1 ILE A   9      19.009  29.651  17.877  1.00  0.00           H  
ATOM    141 2HG1 ILE A   9      18.181  31.195  17.760  1.00  0.00           H  
ATOM    142 1HG2 ILE A   9      19.251  33.121  16.652  1.00  0.00           H  
ATOM    143 2HG2 ILE A   9      20.841  32.949  15.872  1.00  0.00           H  
ATOM    144 3HG2 ILE A   9      19.402  32.209  15.131  1.00  0.00           H  
ATOM    145 1HD1 ILE A   9      17.123  29.523  16.347  1.00  0.00           H  
ATOM    146 2HD1 ILE A   9      17.816  30.832  15.357  1.00  0.00           H  
ATOM    147 3HD1 ILE A   9      18.653  29.266  15.476  1.00  0.00           H  
ATOM    148  N   ASP A  10      23.280  31.036  16.725  1.00  0.00           N  
ATOM    149  CA  ASP A  10      24.458  31.909  16.480  1.00  0.00           C  
ATOM    150  C   ASP A  10      25.625  31.049  16.021  1.00  0.00           C  
ATOM    151  O   ASP A  10      26.311  31.469  15.085  1.00  0.00           O  
ATOM    152  CB  ASP A  10      24.852  32.690  17.736  1.00  0.00           C  
ATOM    153  CG  ASP A  10      23.777  33.671  18.185  1.00  0.00           C  
ATOM    154  OD1 ASP A  10      23.362  34.475  17.385  1.00  0.00           O  
ATOM    155  OD2 ASP A  10      23.382  33.606  19.325  1.00  0.00           O  
ATOM    156  H   ASP A  10      23.191  30.569  17.616  1.00  0.00           H  
ATOM    157  HA  ASP A  10      24.200  32.628  15.701  1.00  0.00           H  
ATOM    158 1HB  ASP A  10      25.051  31.993  18.550  1.00  0.00           H  
ATOM    159 2HB  ASP A  10      25.772  33.244  17.546  1.00  0.00           H  
ATOM    160  N   GLN A  11      25.838  29.899  16.638  1.00  0.00           N  
ATOM    161  CA  GLN A  11      27.031  29.062  16.309  1.00  0.00           C  
ATOM    162  C   GLN A  11      26.760  28.136  15.132  1.00  0.00           C  
ATOM    163  O   GLN A  11      27.695  27.456  14.690  1.00  0.00           O  
ATOM    164  CB  GLN A  11      27.464  28.230  17.519  1.00  0.00           C  
ATOM    165  CG  GLN A  11      27.969  29.052  18.692  1.00  0.00           C  
ATOM    166  CD  GLN A  11      28.401  28.188  19.862  1.00  0.00           C  
ATOM    167  OE1 GLN A  11      28.993  27.121  19.677  1.00  0.00           O  
ATOM    168  NE2 GLN A  11      28.107  28.644  21.074  1.00  0.00           N  
ATOM    169  H   GLN A  11      25.189  29.575  17.341  1.00  0.00           H  
ATOM    170  HA  GLN A  11      27.853  29.724  16.034  1.00  0.00           H  
ATOM    171 1HB  GLN A  11      26.624  27.628  17.866  1.00  0.00           H  
ATOM    172 2HB  GLN A  11      28.258  27.544  17.223  1.00  0.00           H  
ATOM    173 1HG  GLN A  11      28.826  29.642  18.368  1.00  0.00           H  
ATOM    174 2HG  GLN A  11      27.169  29.711  19.031  1.00  0.00           H  
ATOM    175 1HE2 GLN A  11      28.367  28.116  21.884  1.00  0.00           H  
ATOM    176 2HE2 GLN A  11      27.625  29.514  21.178  1.00  0.00           H  
ATOM    177  N   ASN A  12      25.515  28.026  14.665  1.00  0.00           N  
ATOM    178  CA  ASN A  12      25.144  27.182  13.505  1.00  0.00           C  
ATOM    179  C   ASN A  12      25.482  25.716  13.769  1.00  0.00           C  
ATOM    180  O   ASN A  12      25.761  24.966  12.797  1.00  0.00           O  
ATOM    181  CB  ASN A  12      25.831  27.662  12.240  1.00  0.00           C  
ATOM    182  CG  ASN A  12      25.090  27.265  10.993  1.00  0.00           C  
ATOM    183  OD1 ASN A  12      23.860  27.137  11.001  1.00  0.00           O  
ATOM    184  ND2 ASN A  12      25.814  27.067   9.921  1.00  0.00           N  
ATOM    185  H   ASN A  12      24.796  28.556  15.138  1.00  0.00           H  
ATOM    186  HA  ASN A  12      24.065  27.250  13.358  1.00  0.00           H  
ATOM    187 1HB  ASN A  12      25.920  28.749  12.264  1.00  0.00           H  
ATOM    188 2HB  ASN A  12      26.840  27.252  12.195  1.00  0.00           H  
ATOM    189 1HD2 ASN A  12      25.375  26.800   9.063  1.00  0.00           H  
ATOM    190 2HD2 ASN A  12      26.806  27.182   9.961  1.00  0.00           H  
ATOM    191  N   VAL A  13      25.458  25.277  15.009  1.00  0.00           N  
ATOM    192  CA  VAL A  13      25.808  23.874  15.365  1.00  0.00           C  
ATOM    193  C   VAL A  13      24.845  22.892  14.715  1.00  0.00           C  
ATOM    194  O   VAL A  13      25.258  21.792  14.405  1.00  0.00           O  
ATOM    195  CB  VAL A  13      25.773  23.670  16.892  1.00  0.00           C  
ATOM    196  CG1 VAL A  13      25.898  22.193  17.235  1.00  0.00           C  
ATOM    197  CG2 VAL A  13      26.887  24.472  17.546  1.00  0.00           C  
ATOM    198  H   VAL A  13      25.192  25.919  15.742  1.00  0.00           H  
ATOM    199  HA  VAL A  13      26.819  23.669  15.013  1.00  0.00           H  
ATOM    200  HB  VAL A  13      24.809  24.008  17.272  1.00  0.00           H  
ATOM    201 1HG1 VAL A  13      25.871  22.068  18.318  1.00  0.00           H  
ATOM    202 2HG1 VAL A  13      25.070  21.644  16.786  1.00  0.00           H  
ATOM    203 3HG1 VAL A  13      26.841  21.808  16.849  1.00  0.00           H  
ATOM    204 1HG2 VAL A  13      26.856  24.324  18.626  1.00  0.00           H  
ATOM    205 2HG2 VAL A  13      27.851  24.138  17.161  1.00  0.00           H  
ATOM    206 3HG2 VAL A  13      26.754  25.530  17.322  1.00  0.00           H  
ATOM    207  N   PHE A  14      23.564  23.230  14.503  1.00  0.00           N  
ATOM    208  CA  PHE A  14      22.596  22.250  14.001  1.00  0.00           C  
ATOM    209  C   PHE A  14      22.944  21.896  12.557  1.00  0.00           C  
ATOM    210  O   PHE A  14      22.521  20.871  12.046  1.00  0.00           O  
ATOM    211  CB  PHE A  14      21.169  22.795  14.079  1.00  0.00           C  
ATOM    212  CG  PHE A  14      20.121  21.732  14.247  1.00  0.00           C  
ATOM    213  CD1 PHE A  14      19.939  21.104  15.470  1.00  0.00           C  
ATOM    214  CD2 PHE A  14      19.318  21.355  13.181  1.00  0.00           C  
ATOM    215  CE1 PHE A  14      18.975  20.125  15.625  1.00  0.00           C  
ATOM    216  CE2 PHE A  14      18.353  20.378  13.334  1.00  0.00           C  
ATOM    217  CZ  PHE A  14      18.183  19.762  14.557  1.00  0.00           C  
ATOM    218  H   PHE A  14      23.257  24.174  14.691  1.00  0.00           H  
ATOM    219  HA  PHE A  14      22.656  21.355  14.622  1.00  0.00           H  
ATOM    220 1HB  PHE A  14      21.089  23.486  14.918  1.00  0.00           H  
ATOM    221 2HB  PHE A  14      20.943  23.355  13.172  1.00  0.00           H  
ATOM    222  HD1 PHE A  14      20.565  21.393  16.315  1.00  0.00           H  
ATOM    223  HD2 PHE A  14      19.453  21.841  12.214  1.00  0.00           H  
ATOM    224  HE1 PHE A  14      18.843  19.641  16.592  1.00  0.00           H  
ATOM    225  HE2 PHE A  14      17.728  20.092  12.488  1.00  0.00           H  
ATOM    226  HZ  PHE A  14      17.424  18.990  14.678  1.00  0.00           H  
ATOM    227  N   ILE A  15      23.703  22.764  11.878  1.00  0.00           N  
ATOM    228  CA  ILE A  15      24.050  22.563  10.447  1.00  0.00           C  
ATOM    229  C   ILE A  15      25.468  22.037  10.338  1.00  0.00           C  
ATOM    230  O   ILE A  15      25.721  21.132   9.492  1.00  0.00           O  
ATOM    231  CB  ILE A  15      23.924  23.867   9.638  1.00  0.00           C  
ATOM    232  CG1 ILE A  15      22.490  24.398   9.700  1.00  0.00           C  
ATOM    233  CG2 ILE A  15      24.350  23.642   8.196  1.00  0.00           C  
ATOM    234  CD1 ILE A  15      21.456  23.427   9.178  1.00  0.00           C  
ATOM    235  H   ILE A  15      24.049  23.583  12.357  1.00  0.00           H  
ATOM    236  HA  ILE A  15      23.358  21.837  10.022  1.00  0.00           H  
ATOM    237  HB  ILE A  15      24.562  24.632  10.080  1.00  0.00           H  
ATOM    238 1HG1 ILE A  15      22.237  24.644  10.731  1.00  0.00           H  
ATOM    239 2HG1 ILE A  15      22.416  25.318   9.119  1.00  0.00           H  
ATOM    240 1HG2 ILE A  15      24.255  24.573   7.638  1.00  0.00           H  
ATOM    241 2HG2 ILE A  15      25.387  23.308   8.170  1.00  0.00           H  
ATOM    242 3HG2 ILE A  15      23.713  22.881   7.743  1.00  0.00           H  
ATOM    243 1HD1 ILE A  15      20.465  23.874   9.254  1.00  0.00           H  
ATOM    244 2HD1 ILE A  15      21.670  23.194   8.134  1.00  0.00           H  
ATOM    245 3HD1 ILE A  15      21.486  22.512   9.767  1.00  0.00           H  
ATOM    246  N   GLU A  16      26.379  22.609  11.117  1.00  0.00           N  
ATOM    247  CA  GLU A  16      27.774  22.114  11.105  1.00  0.00           C  
ATOM    248  C   GLU A  16      27.972  20.853  11.914  1.00  0.00           C  
ATOM    249  O   GLU A  16      28.861  20.063  11.503  1.00  0.00           O  
ATOM    250  CB  GLU A  16      28.724  23.192  11.633  1.00  0.00           C  
ATOM    251  CG  GLU A  16      28.742  24.471  10.809  1.00  0.00           C  
ATOM    252  CD  GLU A  16      29.018  24.226   9.352  1.00  0.00           C  
ATOM    253  OE1 GLU A  16      29.969  23.545   9.054  1.00  0.00           O  
ATOM    254  OE2 GLU A  16      28.276  24.721   8.536  1.00  0.00           O  
ATOM    255  H   GLU A  16      26.136  23.381  11.722  1.00  0.00           H  
ATOM    256  HA  GLU A  16      28.049  21.878  10.077  1.00  0.00           H  
ATOM    257 1HB  GLU A  16      28.445  23.455  12.653  1.00  0.00           H  
ATOM    258 2HB  GLU A  16      29.740  22.799  11.662  1.00  0.00           H  
ATOM    259 1HG  GLU A  16      27.776  24.968  10.906  1.00  0.00           H  
ATOM    260 2HG  GLU A  16      29.504  25.139  11.211  1.00  0.00           H  
ATOM    261  N   GLY A  17      27.209  20.603  12.963  1.00  0.00           N  
ATOM    262  CA  GLY A  17      27.319  19.375  13.763  1.00  0.00           C  
ATOM    263  C   GLY A  17      26.231  18.402  13.436  1.00  0.00           C  
ATOM    264  O   GLY A  17      26.503  17.366  12.909  1.00  0.00           O  
ATOM    265  H   GLY A  17      26.518  21.295  13.216  1.00  0.00           H  
ATOM    266 1HA  GLY A  17      28.288  18.909  13.583  1.00  0.00           H  
ATOM    267 2HA  GLY A  17      27.275  19.626  14.822  1.00  0.00           H  
ATOM    268  N   THR A  18      24.990  18.735  13.780  1.00  0.00           N  
ATOM    269  CA  THR A  18      23.911  17.739  13.749  1.00  0.00           C  
ATOM    270  C   THR A  18      23.692  17.208  12.330  1.00  0.00           C  
ATOM    271  O   THR A  18      23.548  16.008  12.159  1.00  0.00           O  
ATOM    272  CB  THR A  18      22.595  18.328  14.291  1.00  0.00           C  
ATOM    273  OG1 THR A  18      22.771  18.720  15.658  1.00  0.00           O  
ATOM    274  CG2 THR A  18      21.476  17.303  14.201  1.00  0.00           C  
ATOM    275  H   THR A  18      24.779  19.680  14.067  1.00  0.00           H  
ATOM    276  HA  THR A  18      24.197  16.900  14.384  1.00  0.00           H  
ATOM    277  HB  THR A  18      22.323  19.207  13.707  1.00  0.00           H  
ATOM    278  HG1 THR A  18      23.676  18.544  15.927  1.00  0.00           H  
ATOM    279 1HG2 THR A  18      20.554  17.736  14.587  1.00  0.00           H  
ATOM    280 2HG2 THR A  18      21.332  17.011  13.161  1.00  0.00           H  
ATOM    281 3HG2 THR A  18      21.738  16.425  14.791  1.00  0.00           H  
ATOM    282  N   LEU A  19      23.618  18.079  11.331  1.00  0.00           N  
ATOM    283  CA  LEU A  19      23.394  17.619   9.934  1.00  0.00           C  
ATOM    284  C   LEU A  19      24.359  16.504   9.543  1.00  0.00           C  
ATOM    285  O   LEU A  19      23.917  15.403   9.294  1.00  0.00           O  
ATOM    286  CB  LEU A  19      23.551  18.788   8.953  1.00  0.00           C  
ATOM    287  CG  LEU A  19      23.670  18.402   7.473  1.00  0.00           C  
ATOM    288  CD1 LEU A  19      22.340  17.843   6.985  1.00  0.00           C  
ATOM    289  CD2 LEU A  19      24.081  19.622   6.662  1.00  0.00           C  
ATOM    290  H   LEU A  19      23.713  19.068  11.513  1.00  0.00           H  
ATOM    291  HA  LEU A  19      22.379  17.232   9.856  1.00  0.00           H  
ATOM    292 1HB  LEU A  19      22.689  19.445   9.056  1.00  0.00           H  
ATOM    293 2HB  LEU A  19      24.445  19.350   9.222  1.00  0.00           H  
ATOM    294  HG  LEU A  19      24.422  17.621   7.360  1.00  0.00           H  
ATOM    295 1HD1 LEU A  19      22.425  17.569   5.933  1.00  0.00           H  
ATOM    296 2HD1 LEU A  19      22.080  16.960   7.569  1.00  0.00           H  
ATOM    297 3HD1 LEU A  19      21.564  18.598   7.101  1.00  0.00           H  
ATOM    298 1HD2 LEU A  19      24.166  19.348   5.610  1.00  0.00           H  
ATOM    299 2HD2 LEU A  19      23.329  20.404   6.774  1.00  0.00           H  
ATOM    300 3HD2 LEU A  19      25.042  19.990   7.021  1.00  0.00           H  
ATOM    301  N   PRO A  20      25.685  16.715   9.585  1.00  0.00           N  
ATOM    302  CA  PRO A  20      26.563  15.581   9.269  1.00  0.00           C  
ATOM    303  C   PRO A  20      26.634  14.509  10.362  1.00  0.00           C  
ATOM    304  O   PRO A  20      27.024  13.345  10.055  1.00  0.00           O  
ATOM    305  CB  PRO A  20      27.920  16.265   9.083  1.00  0.00           C  
ATOM    306  CG  PRO A  20      27.843  17.472   9.954  1.00  0.00           C  
ATOM    307  CD  PRO A  20      26.430  17.964   9.788  1.00  0.00           C  
ATOM    308  HA  PRO A  20      26.221  15.108   8.336  1.00  0.00           H  
ATOM    309 1HB  PRO A  20      28.730  15.580   9.375  1.00  0.00           H  
ATOM    310 2HB  PRO A  20      28.075  16.513   8.023  1.00  0.00           H  
ATOM    311 1HG  PRO A  20      28.079  17.206  10.995  1.00  0.00           H  
ATOM    312 2HG  PRO A  20      28.590  18.216   9.639  1.00  0.00           H  
ATOM    313 1HD  PRO A  20      26.112  18.486  10.702  1.00  0.00           H  
ATOM    314 2HD  PRO A  20      26.375  18.636   8.919  1.00  0.00           H  
ATOM    315  N   MET A  21      26.282  14.823  11.601  1.00  0.00           N  
ATOM    316  CA  MET A  21      26.279  13.858  12.756  1.00  0.00           C  
ATOM    317  C   MET A  21      25.385  12.660  12.432  1.00  0.00           C  
ATOM    318  O   MET A  21      25.628  11.542  12.918  1.00  0.00           O  
ATOM    319  CB  MET A  21      25.804  14.535  14.040  1.00  0.00           C  
ATOM    320  CG  MET A  21      25.830  13.640  15.271  1.00  0.00           C  
ATOM    321  SD  MET A  21      25.056  14.409  16.707  1.00  0.00           S  
ATOM    322  CE  MET A  21      23.323  14.199  16.310  1.00  0.00           C  
ATOM    323  H   MET A  21      25.999  15.780  11.760  1.00  0.00           H  
ATOM    324  HA  MET A  21      27.297  13.502  12.912  1.00  0.00           H  
ATOM    325 1HB  MET A  21      26.429  15.403  14.245  1.00  0.00           H  
ATOM    326 2HB  MET A  21      24.782  14.892  13.907  1.00  0.00           H  
ATOM    327 1HG  MET A  21      25.307  12.709  15.054  1.00  0.00           H  
ATOM    328 2HG  MET A  21      26.863  13.399  15.524  1.00  0.00           H  
ATOM    329 1HE  MET A  21      22.713  14.626  17.107  1.00  0.00           H  
ATOM    330 2HE  MET A  21      23.100  14.705  15.370  1.00  0.00           H  
ATOM    331 3HE  MET A  21      23.099  13.136  16.212  1.00  0.00           H  
ATOM    332  N   GLY A  22      24.275  12.883  11.754  1.00  0.00           N  
ATOM    333  CA  GLY A  22      23.312  11.834  11.434  1.00  0.00           C  
ATOM    334  C   GLY A  22      23.701  11.012  10.218  1.00  0.00           C  
ATOM    335  O   GLY A  22      22.882  10.192   9.781  1.00  0.00           O  
ATOM    336  H   GLY A  22      24.094  13.827  11.447  1.00  0.00           H  
ATOM    337 1HA  GLY A  22      23.207  11.164  12.288  1.00  0.00           H  
ATOM    338 2HA  GLY A  22      22.335  12.281  11.254  1.00  0.00           H  
ATOM    339  N   VAL A  23      24.881  11.241   9.667  1.00  0.00           N  
ATOM    340  CA  VAL A  23      25.361  10.540   8.450  1.00  0.00           C  
ATOM    341  C   VAL A  23      26.594   9.726   8.820  1.00  0.00           C  
ATOM    342  O   VAL A  23      27.483  10.274   9.507  1.00  0.00           O  
ATOM    343  CB  VAL A  23      25.714  11.536   7.329  1.00  0.00           C  
ATOM    344  CG1 VAL A  23      26.097  10.793   6.058  1.00  0.00           C  
ATOM    345  CG2 VAL A  23      24.539  12.468   7.076  1.00  0.00           C  
ATOM    346  H   VAL A  23      25.475  11.930  10.105  1.00  0.00           H  
ATOM    347  HA  VAL A  23      24.564   9.889   8.089  1.00  0.00           H  
ATOM    348  HB  VAL A  23      26.583  12.120   7.634  1.00  0.00           H  
ATOM    349 1HG1 VAL A  23      26.343  11.512   5.276  1.00  0.00           H  
ATOM    350 2HG1 VAL A  23      26.962  10.160   6.253  1.00  0.00           H  
ATOM    351 3HG1 VAL A  23      25.260  10.176   5.731  1.00  0.00           H  
ATOM    352 1HG2 VAL A  23      24.796  13.170   6.283  1.00  0.00           H  
ATOM    353 2HG2 VAL A  23      23.669  11.884   6.777  1.00  0.00           H  
ATOM    354 3HG2 VAL A  23      24.309  13.020   7.988  1.00  0.00           H  
ATOM    355  N   VAL A  24      26.644   8.485   8.341  1.00  0.00           N  
ATOM    356  CA  VAL A  24      27.814   7.625   8.668  1.00  0.00           C  
ATOM    357  C   VAL A  24      29.009   8.152   7.878  1.00  0.00           C  
ATOM    358  O   VAL A  24      30.061   8.462   8.469  1.00  0.00           O  
ATOM    359  CB  VAL A  24      27.555   6.151   8.304  1.00  0.00           C  
ATOM    360  CG1 VAL A  24      28.823   5.328   8.479  1.00  0.00           C  
ATOM    361  CG2 VAL A  24      26.429   5.596   9.163  1.00  0.00           C  
ATOM    362  H   VAL A  24      25.907   8.112   7.760  1.00  0.00           H  
ATOM    363  HA  VAL A  24      27.995   7.681   9.742  1.00  0.00           H  
ATOM    364  HB  VAL A  24      27.275   6.090   7.253  1.00  0.00           H  
ATOM    365 1HG1 VAL A  24      28.621   4.289   8.218  1.00  0.00           H  
ATOM    366 2HG1 VAL A  24      29.604   5.721   7.829  1.00  0.00           H  
ATOM    367 3HG1 VAL A  24      29.151   5.383   9.517  1.00  0.00           H  
ATOM    368 1HG2 VAL A  24      26.251   4.553   8.900  1.00  0.00           H  
ATOM    369 2HG2 VAL A  24      26.707   5.662  10.215  1.00  0.00           H  
ATOM    370 3HG2 VAL A  24      25.521   6.173   8.991  1.00  0.00           H  
ATOM    371  N   ARG A  25      28.866   8.321   6.570  1.00  0.00           N  
ATOM    372  CA  ARG A  25      29.925   8.854   5.683  1.00  0.00           C  
ATOM    373  C   ARG A  25      30.000  10.362   5.846  1.00  0.00           C  
ATOM    374  O   ARG A  25      29.053  11.024   6.266  1.00  0.00           O  
ATOM    375  CB  ARG A  25      29.656   8.514   4.224  1.00  0.00           C  
ATOM    376  CG  ARG A  25      28.516   9.291   3.586  1.00  0.00           C  
ATOM    377  CD  ARG A  25      28.415   9.022   2.129  1.00  0.00           C  
ATOM    378  NE  ARG A  25      27.238   9.642   1.543  1.00  0.00           N  
ATOM    379  CZ  ARG A  25      27.201  10.893   1.043  1.00  0.00           C  
ATOM    380  NH1 ARG A  25      28.282  11.641   1.065  1.00  0.00           N  
ATOM    381  NH2 ARG A  25      26.079  11.367   0.530  1.00  0.00           N  
ATOM    382  H   ARG A  25      27.973   8.067   6.171  1.00  0.00           H  
ATOM    383  HA  ARG A  25      30.875   8.400   5.967  1.00  0.00           H  
ATOM    384 1HB  ARG A  25      30.553   8.702   3.636  1.00  0.00           H  
ATOM    385 2HB  ARG A  25      29.423   7.453   4.135  1.00  0.00           H  
ATOM    386 1HG  ARG A  25      27.574   9.004   4.054  1.00  0.00           H  
ATOM    387 2HG  ARG A  25      28.680  10.360   3.727  1.00  0.00           H  
ATOM    388 1HD  ARG A  25      29.296   9.417   1.624  1.00  0.00           H  
ATOM    389 2HD  ARG A  25      28.353   7.947   1.961  1.00  0.00           H  
ATOM    390  HE  ARG A  25      26.387   9.097   1.509  1.00  0.00           H  
ATOM    391 1HH1 ARG A  25      29.139  11.279   1.456  1.00  0.00           H  
ATOM    392 2HH1 ARG A  25      28.254  12.579   0.690  1.00  0.00           H  
ATOM    393 1HH2 ARG A  25      25.248  10.791   0.513  1.00  0.00           H  
ATOM    394 2HH2 ARG A  25      26.052  12.303   0.155  1.00  0.00           H  
ATOM    395  N   PRO A  26      31.203  10.933   5.612  1.00  0.00           N  
ATOM    396  CA  PRO A  26      31.344  12.372   5.620  1.00  0.00           C  
ATOM    397  C   PRO A  26      30.583  12.978   4.448  1.00  0.00           C  
ATOM    398  O   PRO A  26      30.501  12.334   3.411  1.00  0.00           O  
ATOM    399  CB  PRO A  26      32.851  12.572   5.589  1.00  0.00           C  
ATOM    400  CG  PRO A  26      33.379  11.374   4.898  1.00  0.00           C  
ATOM    401  CD  PRO A  26      32.441  10.216   5.202  1.00  0.00           C  
ATOM    402  HA  PRO A  26      30.978  12.766   6.580  1.00  0.00           H  
ATOM    403 1HB  PRO A  26      33.097  13.505   5.061  1.00  0.00           H  
ATOM    404 2HB  PRO A  26      33.238  12.671   6.614  1.00  0.00           H  
ATOM    405 1HG  PRO A  26      33.442  11.557   3.815  1.00  0.00           H  
ATOM    406 2HG  PRO A  26      34.401  11.156   5.243  1.00  0.00           H  
ATOM    407 1HD  PRO A  26      32.309   9.603   4.298  1.00  0.00           H  
ATOM    408 2HD  PRO A  26      32.856   9.612   6.023  1.00  0.00           H  
ATOM    409  N   LEU A  27      30.054  14.170   4.652  1.00  0.00           N  
ATOM    410  CA  LEU A  27      29.374  14.844   3.535  1.00  0.00           C  
ATOM    411  C   LEU A  27      30.386  15.676   2.756  1.00  0.00           C  
ATOM    412  O   LEU A  27      31.357  16.185   3.375  1.00  0.00           O  
ATOM    413  CB  LEU A  27      28.239  15.740   4.045  1.00  0.00           C  
ATOM    414  CG  LEU A  27      27.077  15.014   4.734  1.00  0.00           C  
ATOM    415  CD1 LEU A  27      26.095  16.038   5.288  1.00  0.00           C  
ATOM    416  CD2 LEU A  27      26.396  14.086   3.739  1.00  0.00           C  
ATOM    417  H   LEU A  27      30.101  14.631   5.550  1.00  0.00           H  
ATOM    418  HA  LEU A  27      28.946  14.084   2.882  1.00  0.00           H  
ATOM    419 1HB  LEU A  27      28.652  16.453   4.756  1.00  0.00           H  
ATOM    420 2HB  LEU A  27      27.829  16.296   3.201  1.00  0.00           H  
ATOM    421  HG  LEU A  27      27.458  14.431   5.573  1.00  0.00           H  
ATOM    422 1HD1 LEU A  27      25.269  15.522   5.778  1.00  0.00           H  
ATOM    423 2HD1 LEU A  27      26.603  16.676   6.011  1.00  0.00           H  
ATOM    424 3HD1 LEU A  27      25.708  16.648   4.473  1.00  0.00           H  
ATOM    425 1HD2 LEU A  27      25.570  13.569   4.229  1.00  0.00           H  
ATOM    426 2HD2 LEU A  27      26.013  14.668   2.901  1.00  0.00           H  
ATOM    427 3HD2 LEU A  27      27.116  13.354   3.373  1.00  0.00           H  
ATOM    428  N   THR A  28      30.169  15.871   1.459  1.00  0.00           N  
ATOM    429  CA  THR A  28      31.076  16.661   0.597  1.00  0.00           C  
ATOM    430  C   THR A  28      30.814  18.142   0.831  1.00  0.00           C  
ATOM    431  O   THR A  28      29.751  18.528   1.352  1.00  0.00           O  
ATOM    432  CB  THR A  28      30.896  16.327  -0.894  1.00  0.00           C  
ATOM    433  OG1 THR A  28      29.550  16.619  -1.292  1.00  0.00           O  
ATOM    434  CG2 THR A  28      31.188  14.857  -1.152  1.00  0.00           C  
ATOM    435  H   THR A  28      29.343  15.454   1.053  1.00  0.00           H  
ATOM    436  HA  THR A  28      32.105  16.425   0.870  1.00  0.00           H  
ATOM    437  HB  THR A  28      31.576  16.936  -1.489  1.00  0.00           H  
ATOM    438  HG1 THR A  28      28.950  16.002  -0.867  1.00  0.00           H  
ATOM    439 1HG2 THR A  28      31.056  14.639  -2.211  1.00  0.00           H  
ATOM    440 2HG2 THR A  28      32.216  14.634  -0.860  1.00  0.00           H  
ATOM    441 3HG2 THR A  28      30.505  14.242  -0.567  1.00  0.00           H  
ATOM    442  N   GLU A  29      31.746  18.971   0.382  1.00  0.00           N  
ATOM    443  CA  GLU A  29      31.598  20.448   0.472  1.00  0.00           C  
ATOM    444  C   GLU A  29      30.367  20.861  -0.340  1.00  0.00           C  
ATOM    445  O   GLU A  29      29.633  21.781   0.133  1.00  0.00           O  
ATOM    446  CB  GLU A  29      32.845  21.167  -0.049  1.00  0.00           C  
ATOM    447  CG  GLU A  29      34.073  21.018   0.836  1.00  0.00           C  
ATOM    448  CD  GLU A  29      35.295  21.675   0.256  1.00  0.00           C  
ATOM    449  OE1 GLU A  29      35.232  22.120  -0.864  1.00  0.00           O  
ATOM    450  OE2 GLU A  29      36.294  21.730   0.934  1.00  0.00           O  
ATOM    451  H   GLU A  29      32.580  18.585  -0.034  1.00  0.00           H  
ATOM    452  HA  GLU A  29      31.463  20.718   1.520  1.00  0.00           H  
ATOM    453 1HB  GLU A  29      33.097  20.787  -1.039  1.00  0.00           H  
ATOM    454 2HB  GLU A  29      32.633  22.232  -0.152  1.00  0.00           H  
ATOM    455 1HG  GLU A  29      33.864  21.462   1.809  1.00  0.00           H  
ATOM    456 2HG  GLU A  29      34.273  19.958   0.986  1.00  0.00           H  
ATOM    457  N   VAL A  30      30.148  20.233  -1.493  1.00  0.00           N  
ATOM    458  CA  VAL A  30      28.978  20.573  -2.355  1.00  0.00           C  
ATOM    459  C   VAL A  30      27.693  20.242  -1.596  1.00  0.00           C  
ATOM    460  O   VAL A  30      26.785  21.113  -1.499  1.00  0.00           O  
ATOM    461  CB  VAL A  30      29.010  19.787  -3.679  1.00  0.00           C  
ATOM    462  CG1 VAL A  30      27.713  19.988  -4.450  1.00  0.00           C  
ATOM    463  CG2 VAL A  30      30.206  20.224  -4.512  1.00  0.00           C  
ATOM    464  H   VAL A  30      30.786  19.511  -1.792  1.00  0.00           H  
ATOM    465  HA  VAL A  30      29.018  21.637  -2.589  1.00  0.00           H  
ATOM    466  HB  VAL A  30      29.090  18.723  -3.458  1.00  0.00           H  
ATOM    467 1HG1 VAL A  30      27.753  19.426  -5.383  1.00  0.00           H  
ATOM    468 2HG1 VAL A  30      26.875  19.635  -3.849  1.00  0.00           H  
ATOM    469 3HG1 VAL A  30      27.583  21.047  -4.671  1.00  0.00           H  
ATOM    470 1HG2 VAL A  30      30.222  19.664  -5.446  1.00  0.00           H  
ATOM    471 2HG2 VAL A  30      30.128  21.290  -4.728  1.00  0.00           H  
ATOM    472 3HG2 VAL A  30      31.124  20.032  -3.957  1.00  0.00           H  
ATOM    473  N   GLU A  31      27.595  19.062  -1.004  1.00  0.00           N  
ATOM    474  CA  GLU A  31      26.375  18.682  -0.267  1.00  0.00           C  
ATOM    475  C   GLU A  31      26.193  19.610   0.936  1.00  0.00           C  
ATOM    476  O   GLU A  31      25.043  19.999   1.221  1.00  0.00           O  
ATOM    477  CB  GLU A  31      26.447  17.226   0.199  1.00  0.00           C  
ATOM    478  CG  GLU A  31      26.371  16.203  -0.925  1.00  0.00           C  
ATOM    479  CD  GLU A  31      26.808  14.830  -0.496  1.00  0.00           C  
ATOM    480  OE1 GLU A  31      27.848  14.719   0.108  1.00  0.00           O  
ATOM    481  OE2 GLU A  31      26.100  13.889  -0.772  1.00  0.00           O  
ATOM    482  H   GLU A  31      28.364  18.409  -1.055  1.00  0.00           H  
ATOM    483  HA  GLU A  31      25.520  18.789  -0.935  1.00  0.00           H  
ATOM    484 1HB  GLU A  31      27.380  17.062   0.738  1.00  0.00           H  
ATOM    485 2HB  GLU A  31      25.628  17.025   0.891  1.00  0.00           H  
ATOM    486 1HG  GLU A  31      25.344  16.149  -1.285  1.00  0.00           H  
ATOM    487 2HG  GLU A  31      26.999  16.537  -1.750  1.00  0.00           H  
ATOM    488  N   MET A  32      27.249  19.930   1.657  1.00  0.00           N  
ATOM    489  CA  MET A  32      27.084  20.825   2.825  1.00  0.00           C  
ATOM    490  C   MET A  32      26.587  22.190   2.360  1.00  0.00           C  
ATOM    491  O   MET A  32      25.746  22.808   3.041  1.00  0.00           O  
ATOM    492  CB  MET A  32      28.396  20.968   3.593  1.00  0.00           C  
ATOM    493  CG  MET A  32      28.801  19.731   4.383  1.00  0.00           C  
ATOM    494  SD  MET A  32      27.660  19.362   5.730  1.00  0.00           S  
ATOM    495  CE  MET A  32      27.963  20.749   6.820  1.00  0.00           C  
ATOM    496  H   MET A  32      28.168  19.578   1.433  1.00  0.00           H  
ATOM    497  HA  MET A  32      26.340  20.390   3.492  1.00  0.00           H  
ATOM    498 1HB  MET A  32      29.201  21.199   2.898  1.00  0.00           H  
ATOM    499 2HB  MET A  32      28.319  21.801   4.293  1.00  0.00           H  
ATOM    500 1HG  MET A  32      28.838  18.870   3.716  1.00  0.00           H  
ATOM    501 2HG  MET A  32      29.795  19.878   4.804  1.00  0.00           H  
ATOM    502 1HE  MET A  32      27.329  20.664   7.703  1.00  0.00           H  
ATOM    503 2HE  MET A  32      29.011  20.752   7.124  1.00  0.00           H  
ATOM    504 3HE  MET A  32      27.734  21.679   6.298  1.00  0.00           H  
ATOM    505  N   ASP A  33      27.148  22.732   1.282  1.00  0.00           N  
ATOM    506  CA  ASP A  33      26.741  24.075   0.837  1.00  0.00           C  
ATOM    507  C   ASP A  33      25.260  24.093   0.477  1.00  0.00           C  
ATOM    508  O   ASP A  33      24.557  25.086   0.826  1.00  0.00           O  
ATOM    509  CB  ASP A  33      27.614  24.543  -0.329  1.00  0.00           C  
ATOM    510  CG  ASP A  33      28.992  24.972   0.129  1.00  0.00           C  
ATOM    511  OD1 ASP A  33      29.213  25.126   1.347  1.00  0.00           O  
ATOM    512  OD2 ASP A  33      29.822  25.224  -0.769  1.00  0.00           O  
ATOM    513  H   ASP A  33      27.856  22.234   0.760  1.00  0.00           H  
ATOM    514  HA  ASP A  33      26.910  24.777   1.655  1.00  0.00           H  
ATOM    515 1HB  ASP A  33      27.714  23.735  -1.054  1.00  0.00           H  
ATOM    516 2HB  ASP A  33      27.130  25.379  -0.834  1.00  0.00           H  
ATOM    517  N   HIS A  34      24.739  23.020  -0.109  1.00  0.00           N  
ATOM    518  CA  HIS A  34      23.300  22.985  -0.457  1.00  0.00           C  
ATOM    519  C   HIS A  34      22.464  22.986   0.835  1.00  0.00           C  
ATOM    520  O   HIS A  34      21.360  23.554   0.877  1.00  0.00           O  
ATOM    521  CB  HIS A  34      22.960  21.754  -1.303  1.00  0.00           C  
ATOM    522  CG  HIS A  34      23.346  21.887  -2.743  1.00  0.00           C  
ATOM    523  ND1 HIS A  34      22.769  22.814  -3.585  1.00  0.00           N  
ATOM    524  CD2 HIS A  34      24.250  21.211  -3.490  1.00  0.00           C  
ATOM    525  CE1 HIS A  34      23.303  22.702  -4.789  1.00  0.00           C  
ATOM    526  NE2 HIS A  34      24.203  21.737  -4.757  1.00  0.00           N  
ATOM    527  H   HIS A  34      25.316  22.218  -0.322  1.00  0.00           H  
ATOM    528  HA  HIS A  34      23.046  23.869  -1.042  1.00  0.00           H  
ATOM    529 1HB  HIS A  34      23.467  20.879  -0.893  1.00  0.00           H  
ATOM    530 2HB  HIS A  34      21.888  21.563  -1.253  1.00  0.00           H  
ATOM    531  HD2 HIS A  34      24.895  20.400  -3.149  1.00  0.00           H  
ATOM    532  HE1 HIS A  34      23.044  23.305  -5.659  1.00  0.00           H  
ATOM    533  HE2 HIS A  34      24.769  21.432  -5.536  1.00  0.00           H  
ATOM    534  N   TYR A  35      22.916  22.295   1.859  1.00  0.00           N  
ATOM    535  CA  TYR A  35      22.204  22.265   3.153  1.00  0.00           C  
ATOM    536  C   TYR A  35      22.423  23.549   3.932  1.00  0.00           C  
ATOM    537  O   TYR A  35      21.530  24.001   4.658  1.00  0.00           O  
ATOM    538  CB  TYR A  35      22.651  21.066   3.992  1.00  0.00           C  
ATOM    539  CG  TYR A  35      22.108  19.742   3.500  1.00  0.00           C  
ATOM    540  CD1 TYR A  35      22.980  18.727   3.136  1.00  0.00           C  
ATOM    541  CD2 TYR A  35      20.738  19.543   3.414  1.00  0.00           C  
ATOM    542  CE1 TYR A  35      22.485  17.518   2.687  1.00  0.00           C  
ATOM    543  CE2 TYR A  35      20.243  18.334   2.965  1.00  0.00           C  
ATOM    544  CZ  TYR A  35      21.111  17.324   2.603  1.00  0.00           C  
ATOM    545  OH  TYR A  35      20.617  16.120   2.156  1.00  0.00           O  
ATOM    546  H   TYR A  35      23.771  21.769   1.756  1.00  0.00           H  
ATOM    547  HA  TYR A  35      21.136  22.173   2.958  1.00  0.00           H  
ATOM    548 1HB  TYR A  35      23.740  21.007   3.993  1.00  0.00           H  
ATOM    549 2HB  TYR A  35      22.329  21.203   5.023  1.00  0.00           H  
ATOM    550  HD1 TYR A  35      24.057  18.883   3.204  1.00  0.00           H  
ATOM    551  HD2 TYR A  35      20.053  20.341   3.699  1.00  0.00           H  
ATOM    552  HE1 TYR A  35      23.170  16.720   2.401  1.00  0.00           H  
ATOM    553  HE2 TYR A  35      19.166  18.178   2.897  1.00  0.00           H  
ATOM    554  HH  TYR A  35      21.310  15.457   2.194  1.00  0.00           H  
ATOM    555  N   ARG A  36      23.600  24.187   3.784  1.00  0.00           N  
ATOM    556  CA  ARG A  36      23.881  25.465   4.501  1.00  0.00           C  
ATOM    557  C   ARG A  36      23.101  26.647   3.935  1.00  0.00           C  
ATOM    558  O   ARG A  36      22.541  27.425   4.734  1.00  0.00           O  
ATOM    559  CB  ARG A  36      25.373  25.812   4.385  1.00  0.00           C  
ATOM    560  CG  ARG A  36      26.300  24.962   5.222  1.00  0.00           C  
ATOM    561  CD  ARG A  36      27.725  25.171   4.803  1.00  0.00           C  
ATOM    562  NE  ARG A  36      28.659  24.488   5.681  1.00  0.00           N  
ATOM    563  CZ  ARG A  36      29.855  24.031   5.307  1.00  0.00           C  
ATOM    564  NH1 ARG A  36      30.277  24.129   4.066  1.00  0.00           N  
ATOM    565  NH2 ARG A  36      30.623  23.458   6.200  1.00  0.00           N  
ATOM    566  H   ARG A  36      24.306  23.798   3.177  1.00  0.00           H  
ATOM    567  HA  ARG A  36      23.593  25.346   5.546  1.00  0.00           H  
ATOM    568 1HB  ARG A  36      25.688  25.715   3.347  1.00  0.00           H  
ATOM    569 2HB  ARG A  36      25.529  26.851   4.678  1.00  0.00           H  
ATOM    570 1HG  ARG A  36      26.195  25.234   6.272  1.00  0.00           H  
ATOM    571 2HG  ARG A  36      26.043  23.909   5.092  1.00  0.00           H  
ATOM    572 1HD  ARG A  36      27.868  24.788   3.792  1.00  0.00           H  
ATOM    573 2HD  ARG A  36      27.958  26.235   4.824  1.00  0.00           H  
ATOM    574  HE  ARG A  36      28.383  24.349   6.644  1.00  0.00           H  
ATOM    575 1HH1 ARG A  36      29.691  24.560   3.365  1.00  0.00           H  
ATOM    576 2HH1 ARG A  36      31.188  23.774   3.812  1.00  0.00           H  
ATOM    577 1HH2 ARG A  36      30.305  23.368   7.156  1.00  0.00           H  
ATOM    578 2HH2 ARG A  36      31.530  23.107   5.936  1.00  0.00           H  
ATOM    579  N   GLU A  37      23.008  26.748   2.622  1.00  0.00           N  
ATOM    580  CA  GLU A  37      22.458  27.955   1.920  1.00  0.00           C  
ATOM    581  C   GLU A  37      21.181  28.463   2.608  1.00  0.00           C  
ATOM    582  O   GLU A  37      21.063  29.649   2.957  1.00  0.00           O  
ATOM    583  CB  GLU A  37      22.154  27.640   0.453  1.00  0.00           C  
ATOM    584  CG  GLU A  37      21.617  28.820  -0.345  1.00  0.00           C  
ATOM    585  CD  GLU A  37      21.443  28.508  -1.805  1.00  0.00           C  
ATOM    586  OE1 GLU A  37      20.723  27.590  -2.115  1.00  0.00           O  
ATOM    587  OE2 GLU A  37      22.032  29.189  -2.612  1.00  0.00           O  
ATOM    588  H   GLU A  37      23.328  25.962   2.074  1.00  0.00           H  
ATOM    589  HA  GLU A  37      23.206  28.747   1.955  1.00  0.00           H  
ATOM    590 1HB  GLU A  37      23.061  27.288  -0.039  1.00  0.00           H  
ATOM    591 2HB  GLU A  37      21.419  26.837   0.398  1.00  0.00           H  
ATOM    592 1HG  GLU A  37      20.654  29.117   0.069  1.00  0.00           H  
ATOM    593 2HG  GLU A  37      22.303  29.660  -0.237  1.00  0.00           H  
ATOM    594  N   PRO A  38      20.122  27.652   2.826  1.00  0.00           N  
ATOM    595  CA  PRO A  38      18.880  28.191   3.406  1.00  0.00           C  
ATOM    596  C   PRO A  38      18.987  28.671   4.841  1.00  0.00           C  
ATOM    597  O   PRO A  38      18.081  29.361   5.304  1.00  0.00           O  
ATOM    598  CB  PRO A  38      17.931  26.992   3.310  1.00  0.00           C  
ATOM    599  CG  PRO A  38      18.837  25.809   3.296  1.00  0.00           C  
ATOM    600  CD  PRO A  38      20.004  26.241   2.450  1.00  0.00           C  
ATOM    601  HA  PRO A  38      18.528  29.031   2.790  1.00  0.00           H  
ATOM    602 1HB  PRO A  38      17.239  26.990   4.165  1.00  0.00           H  
ATOM    603 2HB  PRO A  38      17.317  27.071   2.401  1.00  0.00           H  
ATOM    604 1HG  PRO A  38      19.131  25.543   4.321  1.00  0.00           H  
ATOM    605 2HG  PRO A  38      18.312  24.935   2.880  1.00  0.00           H  
ATOM    606 1HD  PRO A  38      20.895  25.658   2.728  1.00  0.00           H  
ATOM    607 2HD  PRO A  38      19.762  26.096   1.386  1.00  0.00           H  
ATOM    608  N   PHE A  39      20.059  28.306   5.539  1.00  0.00           N  
ATOM    609  CA  PHE A  39      20.228  28.659   6.954  1.00  0.00           C  
ATOM    610  C   PHE A  39      21.501  29.486   7.168  1.00  0.00           C  
ATOM    611  O   PHE A  39      22.003  29.563   8.290  1.00  0.00           O  
ATOM    612  CB  PHE A  39      20.281  27.398   7.818  1.00  0.00           C  
ATOM    613  CG  PHE A  39      19.057  26.534   7.705  1.00  0.00           C  
ATOM    614  CD1 PHE A  39      19.116  25.302   7.071  1.00  0.00           C  
ATOM    615  CD2 PHE A  39      17.844  26.951   8.232  1.00  0.00           C  
ATOM    616  CE1 PHE A  39      17.991  24.506   6.966  1.00  0.00           C  
ATOM    617  CE2 PHE A  39      16.718  26.158   8.129  1.00  0.00           C  
ATOM    618  CZ  PHE A  39      16.792  24.934   7.495  1.00  0.00           C  
ATOM    619  H   PHE A  39      20.780  27.770   5.078  1.00  0.00           H  
ATOM    620  HA  PHE A  39      19.372  29.259   7.266  1.00  0.00           H  
ATOM    621 1HB  PHE A  39      21.146  26.800   7.536  1.00  0.00           H  
ATOM    622 2HB  PHE A  39      20.404  27.678   8.864  1.00  0.00           H  
ATOM    623  HD1 PHE A  39      20.065  24.963   6.653  1.00  0.00           H  
ATOM    624  HD2 PHE A  39      17.785  27.918   8.732  1.00  0.00           H  
ATOM    625  HE1 PHE A  39      18.052  23.541   6.464  1.00  0.00           H  
ATOM    626  HE2 PHE A  39      15.771  26.497   8.548  1.00  0.00           H  
ATOM    627  HZ  PHE A  39      15.904  24.308   7.412  1.00  0.00           H  
ATOM    628  N   LEU A  40      21.990  30.144   6.115  1.00  0.00           N  
ATOM    629  CA  LEU A  40      23.179  31.012   6.273  1.00  0.00           C  
ATOM    630  C   LEU A  40      22.868  32.205   7.176  1.00  0.00           C  
ATOM    631  O   LEU A  40      23.759  32.601   7.942  1.00  0.00           O  
ATOM    632  CB  LEU A  40      23.663  31.515   4.908  1.00  0.00           C  
ATOM    633  CG  LEU A  40      24.291  30.455   3.993  1.00  0.00           C  
ATOM    634  CD1 LEU A  40      24.566  31.064   2.624  1.00  0.00           C  
ATOM    635  CD2 LEU A  40      25.572  29.932   4.626  1.00  0.00           C  
ATOM    636  H   LEU A  40      21.560  30.060   5.205  1.00  0.00           H  
ATOM    637  HA  LEU A  40      23.976  30.427   6.731  1.00  0.00           H  
ATOM    638 1HB  LEU A  40      22.818  31.950   4.378  1.00  0.00           H  
ATOM    639 2HB  LEU A  40      24.406  32.296   5.068  1.00  0.00           H  
ATOM    640  HG  LEU A  40      23.590  29.631   3.856  1.00  0.00           H  
ATOM    641 1HD1 LEU A  40      25.012  30.311   1.974  1.00  0.00           H  
ATOM    642 2HD1 LEU A  40      23.631  31.412   2.186  1.00  0.00           H  
ATOM    643 3HD1 LEU A  40      25.252  31.903   2.731  1.00  0.00           H  
ATOM    644 1HD2 LEU A  40      26.017  29.178   3.976  1.00  0.00           H  
ATOM    645 2HD2 LEU A  40      26.273  30.755   4.762  1.00  0.00           H  
ATOM    646 3HD2 LEU A  40      25.343  29.487   5.595  1.00  0.00           H  
ATOM    647  N   ASN A  41      21.659  32.730   7.099  1.00  0.00           N  
ATOM    648  CA  ASN A  41      21.227  33.876   7.935  1.00  0.00           C  
ATOM    649  C   ASN A  41      20.704  33.379   9.278  1.00  0.00           C  
ATOM    650  O   ASN A  41      19.741  32.610   9.307  1.00  0.00           O  
ATOM    651  CB  ASN A  41      20.172  34.707   7.227  1.00  0.00           C  
ATOM    652  CG  ASN A  41      19.912  36.018   7.914  1.00  0.00           C  
ATOM    653  OD1 ASN A  41      19.928  36.100   9.148  1.00  0.00           O  
ATOM    654  ND2 ASN A  41      19.673  37.046   7.140  1.00  0.00           N  
ATOM    655  H   ASN A  41      21.007  32.328   6.441  1.00  0.00           H  
ATOM    656  HA  ASN A  41      22.093  34.513   8.124  1.00  0.00           H  
ATOM    657 1HB  ASN A  41      20.491  34.904   6.202  1.00  0.00           H  
ATOM    658 2HB  ASN A  41      19.240  34.145   7.177  1.00  0.00           H  
ATOM    659 1HD2 ASN A  41      19.493  37.944   7.542  1.00  0.00           H  
ATOM    660 2HD2 ASN A  41      19.670  36.934   6.147  1.00  0.00           H  
ATOM    661  N   PRO A  42      21.305  33.785  10.417  1.00  0.00           N  
ATOM    662  CA  PRO A  42      20.867  33.289  11.726  1.00  0.00           C  
ATOM    663  C   PRO A  42      19.368  33.394  12.012  1.00  0.00           C  
ATOM    664  O   PRO A  42      18.879  32.457  12.677  1.00  0.00           O  
ATOM    665  CB  PRO A  42      21.656  34.139  12.729  1.00  0.00           C  
ATOM    666  CG  PRO A  42      22.936  34.454  11.995  1.00  0.00           C  
ATOM    667  CD  PRO A  42      22.516  34.661  10.560  1.00  0.00           C  
ATOM    668  HA  PRO A  42      21.154  32.232  11.827  1.00  0.00           H  
ATOM    669 1HB  PRO A  42      21.079  35.036  13.000  1.00  0.00           H  
ATOM    670 2HB  PRO A  42      21.818  33.570  13.658  1.00  0.00           H  
ATOM    671 1HG  PRO A  42      23.412  35.347  12.426  1.00  0.00           H  
ATOM    672 2HG  PRO A  42      23.652  33.626  12.106  1.00  0.00           H  
ATOM    673 1HD  PRO A  42      22.261  35.720  10.402  1.00  0.00           H  
ATOM    674 2HD  PRO A  42      23.333  34.356   9.891  1.00  0.00           H  
ATOM    675  N   VAL A  43      18.681  34.371  11.429  1.00  0.00           N  
ATOM    676  CA  VAL A  43      17.243  34.612  11.737  1.00  0.00           C  
ATOM    677  C   VAL A  43      16.441  33.462  11.158  1.00  0.00           C  
ATOM    678  O   VAL A  43      15.348  33.273  11.647  1.00  0.00           O  
ATOM    679  CB  VAL A  43      16.747  35.941  11.137  1.00  0.00           C  
ATOM    680  CG1 VAL A  43      17.653  37.088  11.561  1.00  0.00           C  
ATOM    681  CG2 VAL A  43      16.686  35.835   9.621  1.00  0.00           C  
ATOM    682  H   VAL A  43      19.147  34.965  10.758  1.00  0.00           H  
ATOM    683  HA  VAL A  43      17.125  34.665  12.819  1.00  0.00           H  
ATOM    684  HB  VAL A  43      15.752  36.156  11.527  1.00  0.00           H  
ATOM    685 1HG1 VAL A  43      17.288  38.019  11.129  1.00  0.00           H  
ATOM    686 2HG1 VAL A  43      17.653  37.168  12.648  1.00  0.00           H  
ATOM    687 3HG1 VAL A  43      18.667  36.899  11.210  1.00  0.00           H  
ATOM    688 1HG2 VAL A  43      16.334  36.778   9.204  1.00  0.00           H  
ATOM    689 2HG2 VAL A  43      17.680  35.614   9.231  1.00  0.00           H  
ATOM    690 3HG2 VAL A  43      16.000  35.035   9.340  1.00  0.00           H  
ATOM    691  N   ASP A  44      16.975  32.714  10.176  1.00  0.00           N  
ATOM    692  CA  ASP A  44      16.248  31.631   9.508  1.00  0.00           C  
ATOM    693  C   ASP A  44      16.446  30.287  10.234  1.00  0.00           C  
ATOM    694  O   ASP A  44      15.820  29.278   9.821  1.00  0.00           O  
ATOM    695  CB  ASP A  44      16.703  31.505   8.052  1.00  0.00           C  
ATOM    696  CG  ASP A  44      16.318  32.710   7.205  1.00  0.00           C  
ATOM    697  OD1 ASP A  44      15.438  33.435   7.604  1.00  0.00           O  
ATOM    698  OD2 ASP A  44      16.907  32.893   6.166  1.00  0.00           O  
ATOM    699  H   ASP A  44      17.923  32.916   9.895  1.00  0.00           H  
ATOM    700  HA  ASP A  44      15.184  31.868   9.523  1.00  0.00           H  
ATOM    701 1HB  ASP A  44      17.787  31.387   8.019  1.00  0.00           H  
ATOM    702 2HB  ASP A  44      16.263  30.611   7.609  1.00  0.00           H  
ATOM    703  N   ARG A  45      17.190  30.264  11.344  1.00  0.00           N  
ATOM    704  CA  ARG A  45      17.467  29.015  12.079  1.00  0.00           C  
ATOM    705  C   ARG A  45      16.410  28.719  13.156  1.00  0.00           C  
ATOM    706  O   ARG A  45      16.524  27.690  13.835  1.00  0.00           O  
ATOM    707  CB  ARG A  45      18.880  29.068  12.668  1.00  0.00           C  
ATOM    708  CG  ARG A  45      19.917  29.144  11.554  1.00  0.00           C  
ATOM    709  CD  ARG A  45      21.311  29.400  12.061  1.00  0.00           C  
ATOM    710  NE  ARG A  45      22.203  29.674  10.954  1.00  0.00           N  
ATOM    711  CZ  ARG A  45      23.373  30.304  11.053  1.00  0.00           C  
ATOM    712  NH1 ARG A  45      23.784  30.800  12.205  1.00  0.00           N  
ATOM    713  NH2 ARG A  45      24.093  30.534   9.959  1.00  0.00           N  
ATOM    714  H   ARG A  45      17.573  31.134  11.689  1.00  0.00           H  
ATOM    715  HA  ARG A  45      17.459  28.187  11.370  1.00  0.00           H  
ATOM    716 1HB  ARG A  45      18.970  29.937  13.318  1.00  0.00           H  
ATOM    717 2HB  ARG A  45      19.053  28.182  13.278  1.00  0.00           H  
ATOM    718 1HG  ARG A  45      19.933  28.199  11.008  1.00  0.00           H  
ATOM    719 2HG  ARG A  45      19.660  29.954  10.872  1.00  0.00           H  
ATOM    720 1HD  ARG A  45      21.302  30.259  12.733  1.00  0.00           H  
ATOM    721 2HD  ARG A  45      21.669  28.524  12.600  1.00  0.00           H  
ATOM    722  HE  ARG A  45      21.919  29.365  10.034  1.00  0.00           H  
ATOM    723 1HH1 ARG A  45      23.208  30.705  13.030  1.00  0.00           H  
ATOM    724 2HH1 ARG A  45      24.673  31.273  12.262  1.00  0.00           H  
ATOM    725 1HH2 ARG A  45      23.751  30.232   9.057  1.00  0.00           H  
ATOM    726 2HH2 ARG A  45      24.980  31.011  10.030  1.00  0.00           H  
ATOM    727  N   GLU A  46      15.403  29.560  13.303  1.00  0.00           N  
ATOM    728  CA  GLU A  46      14.350  29.331  14.337  1.00  0.00           C  
ATOM    729  C   GLU A  46      13.665  27.974  14.191  1.00  0.00           C  
ATOM    730  O   GLU A  46      13.455  27.297  15.221  1.00  0.00           O  
ATOM    731  CB  GLU A  46      13.289  30.432  14.273  1.00  0.00           C  
ATOM    732  CG  GLU A  46      12.291  30.411  15.422  1.00  0.00           C  
ATOM    733  CD  GLU A  46      12.902  30.815  16.735  1.00  0.00           C  
ATOM    734  OE1 GLU A  46      13.940  31.432  16.721  1.00  0.00           O  
ATOM    735  OE2 GLU A  46      12.330  30.507  17.753  1.00  0.00           O  
ATOM    736  H   GLU A  46      15.339  30.372  12.707  1.00  0.00           H  
ATOM    737  HA  GLU A  46      14.820  29.356  15.320  1.00  0.00           H  
ATOM    738 1HB  GLU A  46      13.777  31.407  14.271  1.00  0.00           H  
ATOM    739 2HB  GLU A  46      12.729  30.345  13.342  1.00  0.00           H  
ATOM    740 1HG  GLU A  46      11.472  31.092  15.191  1.00  0.00           H  
ATOM    741 2HG  GLU A  46      11.878  29.408  15.512  1.00  0.00           H  
ATOM    742  N   PRO A  47      13.353  27.473  12.966  1.00  0.00           N  
ATOM    743  CA  PRO A  47      12.764  26.147  12.881  1.00  0.00           C  
ATOM    744  C   PRO A  47      13.671  25.071  13.455  1.00  0.00           C  
ATOM    745  O   PRO A  47      13.211  24.002  13.859  1.00  0.00           O  
ATOM    746  CB  PRO A  47      12.564  25.964  11.373  1.00  0.00           C  
ATOM    747  CG  PRO A  47      12.473  27.355  10.845  1.00  0.00           C  
ATOM    748  CD  PRO A  47      13.462  28.134  11.671  1.00  0.00           C  
ATOM    749  HA  PRO A  47      11.800  26.144  13.412  1.00  0.00           H  
ATOM    750 1HB  PRO A  47      13.406  25.400  10.948  1.00  0.00           H  
ATOM    751 2HB  PRO A  47      11.654  25.375  11.183  1.00  0.00           H  
ATOM    752 1HG  PRO A  47      12.714  27.370   9.772  1.00  0.00           H  
ATOM    753 2HG  PRO A  47      11.445  27.733  10.946  1.00  0.00           H  
ATOM    754 1HD  PRO A  47      14.467  28.029  11.237  1.00  0.00           H  
ATOM    755 2HD  PRO A  47      13.161  29.192  11.703  1.00  0.00           H  
ATOM    756  N   LEU A  48      14.968  25.342  13.490  1.00  0.00           N  
ATOM    757  CA  LEU A  48      15.954  24.313  13.868  1.00  0.00           C  
ATOM    758  C   LEU A  48      16.047  24.218  15.388  1.00  0.00           C  
ATOM    759  O   LEU A  48      16.373  23.149  15.929  1.00  0.00           O  
ATOM    760  CB  LEU A  48      17.333  24.638  13.281  1.00  0.00           C  
ATOM    761  CG  LEU A  48      17.391  24.773  11.754  1.00  0.00           C  
ATOM    762  CD1 LEU A  48      18.826  25.042  11.321  1.00  0.00           C  
ATOM    763  CD2 LEU A  48      16.855  23.503  11.111  1.00  0.00           C  
ATOM    764  H   LEU A  48      15.291  26.269  13.256  1.00  0.00           H  
ATOM    765  HA  LEU A  48      15.625  23.355  13.466  1.00  0.00           H  
ATOM    766 1HB  LEU A  48      17.680  25.577  13.709  1.00  0.00           H  
ATOM    767 2HB  LEU A  48      18.029  23.851  13.570  1.00  0.00           H  
ATOM    768  HG  LEU A  48      16.784  25.623  11.440  1.00  0.00           H  
ATOM    769 1HD1 LEU A  48      18.868  25.138  10.236  1.00  0.00           H  
ATOM    770 2HD1 LEU A  48      19.177  25.967  11.780  1.00  0.00           H  
ATOM    771 3HD1 LEU A  48      19.462  24.216  11.637  1.00  0.00           H  
ATOM    772 1HD2 LEU A  48      16.896  23.599  10.025  1.00  0.00           H  
ATOM    773 2HD2 LEU A  48      17.463  22.653  11.423  1.00  0.00           H  
ATOM    774 3HD2 LEU A  48      15.823  23.345  11.423  1.00  0.00           H  
ATOM    775  N   TRP A  49      15.844  25.365  16.072  1.00  0.00           N  
ATOM    776  CA  TRP A  49      15.743  25.431  17.540  1.00  0.00           C  
ATOM    777  C   TRP A  49      14.408  24.862  18.020  1.00  0.00           C  
ATOM    778  O   TRP A  49      14.350  24.101  18.972  1.00  0.00           O  
ATOM    779  CB  TRP A  49      15.889  26.874  18.026  1.00  0.00           C  
ATOM    780  CG  TRP A  49      15.752  27.022  19.511  1.00  0.00           C  
ATOM    781  CD1 TRP A  49      16.714  26.783  20.446  1.00  0.00           C  
ATOM    782  CD2 TRP A  49      14.577  27.447  20.244  1.00  0.00           C  
ATOM    783  NE1 TRP A  49      16.222  27.027  21.705  1.00  0.00           N  
ATOM    784  CE2 TRP A  49      14.916  27.436  21.600  1.00  0.00           C  
ATOM    785  CE3 TRP A  49      13.285  27.831  19.864  1.00  0.00           C  
ATOM    786  CZ2 TRP A  49      14.009  27.792  22.585  1.00  0.00           C  
ATOM    787  CZ3 TRP A  49      12.377  28.189  20.852  1.00  0.00           C  
ATOM    788  CH2 TRP A  49      12.730  28.171  22.178  1.00  0.00           C  
ATOM    789  H   TRP A  49      15.757  26.215  15.534  1.00  0.00           H  
ATOM    790  HA  TRP A  49      16.550  24.837  17.969  1.00  0.00           H  
ATOM    791 1HB  TRP A  49      16.865  27.261  17.732  1.00  0.00           H  
ATOM    792 2HB  TRP A  49      15.133  27.497  17.549  1.00  0.00           H  
ATOM    793  HD1 TRP A  49      17.726  26.448  20.227  1.00  0.00           H  
ATOM    794  HE1 TRP A  49      16.735  26.923  22.568  1.00  0.00           H  
ATOM    795  HE3 TRP A  49      13.000  27.850  18.812  1.00  0.00           H  
ATOM    796  HZ2 TRP A  49      14.271  27.783  23.644  1.00  0.00           H  
ATOM    797  HZ3 TRP A  49      11.373  28.486  20.547  1.00  0.00           H  
ATOM    798  HH2 TRP A  49      11.993  28.458  22.927  1.00  0.00           H  
ATOM    799  N   ARG A  50      13.325  25.189  17.331  1.00  0.00           N  
ATOM    800  CA  ARG A  50      11.994  24.679  17.773  1.00  0.00           C  
ATOM    801  C   ARG A  50      11.949  23.182  17.558  1.00  0.00           C  
ATOM    802  O   ARG A  50      11.422  22.449  18.399  1.00  0.00           O  
ATOM    803  CB  ARG A  50      10.854  25.332  17.005  1.00  0.00           C  
ATOM    804  CG  ARG A  50       9.461  24.920  17.455  1.00  0.00           C  
ATOM    805  CD  ARG A  50       9.164  25.399  18.829  1.00  0.00           C  
ATOM    806  NE  ARG A  50       8.899  26.828  18.861  1.00  0.00           N  
ATOM    807  CZ  ARG A  50       8.828  27.568  19.984  1.00  0.00           C  
ATOM    808  NH1 ARG A  50       9.003  27.001  21.157  1.00  0.00           N  
ATOM    809  NH2 ARG A  50       8.581  28.864  19.907  1.00  0.00           N  
ATOM    810  H   ARG A  50      13.379  25.775  16.512  1.00  0.00           H  
ATOM    811  HA  ARG A  50      11.866  24.915  18.829  1.00  0.00           H  
ATOM    812 1HB  ARG A  50      10.925  26.415  17.100  1.00  0.00           H  
ATOM    813 2HB  ARG A  50      10.944  25.091  15.946  1.00  0.00           H  
ATOM    814 1HG  ARG A  50       8.720  25.344  16.777  1.00  0.00           H  
ATOM    815 2HG  ARG A  50       9.383  23.833  17.445  1.00  0.00           H  
ATOM    816 1HD  ARG A  50       8.286  24.880  19.213  1.00  0.00           H  
ATOM    817 2HD  ARG A  50      10.017  25.196  19.477  1.00  0.00           H  
ATOM    818  HE  ARG A  50       8.758  27.299  17.977  1.00  0.00           H  
ATOM    819 1HH1 ARG A  50       9.192  26.011  21.216  1.00  0.00           H  
ATOM    820 2HH1 ARG A  50       8.950  27.556  21.999  1.00  0.00           H  
ATOM    821 1HH2 ARG A  50       8.445  29.300  19.005  1.00  0.00           H  
ATOM    822 2HH2 ARG A  50       8.527  29.419  20.748  1.00  0.00           H  
ATOM    823  N   PHE A  51      12.573  22.678  16.487  1.00  0.00           N  
ATOM    824  CA  PHE A  51      12.386  21.261  16.177  1.00  0.00           C  
ATOM    825  C   PHE A  51      12.755  20.336  17.333  1.00  0.00           C  
ATOM    826  O   PHE A  51      11.944  19.503  17.735  1.00  0.00           O  
ATOM    827  CB  PHE A  51      13.218  20.884  14.949  1.00  0.00           C  
ATOM    828  CG  PHE A  51      13.427  19.405  14.790  1.00  0.00           C  
ATOM    829  CD1 PHE A  51      12.389  18.584  14.376  1.00  0.00           C  
ATOM    830  CD2 PHE A  51      14.661  18.831  15.056  1.00  0.00           C  
ATOM    831  CE1 PHE A  51      12.580  17.223  14.229  1.00  0.00           C  
ATOM    832  CE2 PHE A  51      14.855  17.471  14.909  1.00  0.00           C  
ATOM    833  CZ  PHE A  51      13.813  16.667  14.496  1.00  0.00           C  
ATOM    834  H   PHE A  51      13.163  23.239  15.890  1.00  0.00           H  
ATOM    835  HA  PHE A  51      11.332  21.091  15.957  1.00  0.00           H  
ATOM    836 1HB  PHE A  51      12.728  21.257  14.051  1.00  0.00           H  
ATOM    837 2HB  PHE A  51      14.195  21.361  15.012  1.00  0.00           H  
ATOM    838  HD1 PHE A  51      11.414  19.024  14.164  1.00  0.00           H  
ATOM    839  HD2 PHE A  51      15.484  19.467  15.383  1.00  0.00           H  
ATOM    840  HE1 PHE A  51      11.755  16.589  13.903  1.00  0.00           H  
ATOM    841  HE2 PHE A  51      15.830  17.033  15.121  1.00  0.00           H  
ATOM    842  HZ  PHE A  51      13.964  15.594  14.381  1.00  0.00           H  
ATOM    843  N   PRO A  52      13.977  20.364  17.896  1.00  0.00           N  
ATOM    844  CA  PRO A  52      14.245  19.434  19.002  1.00  0.00           C  
ATOM    845  C   PRO A  52      13.196  19.515  20.100  1.00  0.00           C  
ATOM    846  O   PRO A  52      12.870  18.515  20.728  1.00  0.00           O  
ATOM    847  CB  PRO A  52      15.615  19.896  19.510  1.00  0.00           C  
ATOM    848  CG  PRO A  52      16.281  20.461  18.302  1.00  0.00           C  
ATOM    849  CD  PRO A  52      15.183  21.188  17.574  1.00  0.00           C  
ATOM    850  HA  PRO A  52      14.295  18.408  18.609  1.00  0.00           H  
ATOM    851 1HB  PRO A  52      15.488  20.637  20.313  1.00  0.00           H  
ATOM    852 2HB  PRO A  52      16.163  19.046  19.942  1.00  0.00           H  
ATOM    853 1HG  PRO A  52      17.105  21.126  18.599  1.00  0.00           H  
ATOM    854 2HG  PRO A  52      16.726  19.654  17.702  1.00  0.00           H  
ATOM    855 1HD  PRO A  52      15.095  22.211  17.969  1.00  0.00           H  
ATOM    856 2HD  PRO A  52      15.406  21.206  16.497  1.00  0.00           H  
ATOM    857  N   ASN A  53      12.702  20.714  20.333  1.00  0.00           N  
ATOM    858  CA  ASN A  53      11.724  20.974  21.421  1.00  0.00           C  
ATOM    859  C   ASN A  53      10.362  20.352  21.092  1.00  0.00           C  
ATOM    860  O   ASN A  53       9.563  20.131  22.004  1.00  0.00           O  
ATOM    861  CB  ASN A  53      11.579  22.463  21.676  1.00  0.00           C  
ATOM    862  CG  ASN A  53      12.733  23.031  22.453  1.00  0.00           C  
ATOM    863  OD1 ASN A  53      12.875  22.775  23.655  1.00  0.00           O  
ATOM    864  ND2 ASN A  53      13.562  23.798  21.791  1.00  0.00           N  
ATOM    865  H   ASN A  53      13.003  21.481  19.748  1.00  0.00           H  
ATOM    866  HA  ASN A  53      12.089  20.502  22.334  1.00  0.00           H  
ATOM    867 1HB  ASN A  53      11.502  22.990  20.724  1.00  0.00           H  
ATOM    868 2HB  ASN A  53      10.657  22.649  22.228  1.00  0.00           H  
ATOM    869 1HD2 ASN A  53      14.348  24.204  22.257  1.00  0.00           H  
ATOM    870 2HD2 ASN A  53      13.408  23.978  20.820  1.00  0.00           H  
ATOM    871  N   GLU A  54      10.072  20.064  19.825  1.00  0.00           N  
ATOM    872  CA  GLU A  54       8.810  19.436  19.379  1.00  0.00           C  
ATOM    873  C   GLU A  54       8.952  17.898  19.241  1.00  0.00           C  
ATOM    874  O   GLU A  54       8.050  17.282  18.637  1.00  0.00           O  
ATOM    875  CB  GLU A  54       8.365  20.038  18.045  1.00  0.00           C  
ATOM    876  CG  GLU A  54       7.947  21.500  18.123  1.00  0.00           C  
ATOM    877  CD  GLU A  54       6.609  21.690  18.783  1.00  0.00           C  
ATOM    878  OE1 GLU A  54       5.627  21.262  18.227  1.00  0.00           O  
ATOM    879  OE2 GLU A  54       6.570  22.265  19.845  1.00  0.00           O  
ATOM    880  H   GLU A  54      10.774  20.297  19.139  1.00  0.00           H  
ATOM    881  HA  GLU A  54       8.042  19.634  20.127  1.00  0.00           H  
ATOM    882 1HB  GLU A  54       9.177  19.961  17.321  1.00  0.00           H  
ATOM    883 2HB  GLU A  54       7.522  19.469  17.652  1.00  0.00           H  
ATOM    884 1HG  GLU A  54       8.698  22.052  18.686  1.00  0.00           H  
ATOM    885 2HG  GLU A  54       7.911  21.911  17.115  1.00  0.00           H  
ATOM    886  N   LEU A  55      10.046  17.277  19.703  1.00  0.00           N  
ATOM    887  CA  LEU A  55      10.171  15.815  19.596  1.00  0.00           C  
ATOM    888  C   LEU A  55       9.559  15.160  20.819  1.00  0.00           C  
ATOM    889  O   LEU A  55       9.680  15.657  21.939  1.00  0.00           O  
ATOM    890  CB  LEU A  55      11.642  15.398  19.465  1.00  0.00           C  
ATOM    891  CG  LEU A  55      12.329  15.788  18.150  1.00  0.00           C  
ATOM    892  CD1 LEU A  55      13.807  15.428  18.223  1.00  0.00           C  
ATOM    893  CD2 LEU A  55      11.649  15.074  16.991  1.00  0.00           C  
ATOM    894  H   LEU A  55      10.795  17.806  20.127  1.00  0.00           H  
ATOM    895  HA  LEU A  55       9.640  15.487  18.703  1.00  0.00           H  
ATOM    896 1HB  LEU A  55      12.205  15.851  20.280  1.00  0.00           H  
ATOM    897 2HB  LEU A  55      11.706  14.315  19.565  1.00  0.00           H  
ATOM    898  HG  LEU A  55      12.255  16.866  18.006  1.00  0.00           H  
ATOM    899 1HD1 LEU A  55      14.295  15.705  17.288  1.00  0.00           H  
ATOM    900 2HD1 LEU A  55      14.272  15.967  19.048  1.00  0.00           H  
ATOM    901 3HD1 LEU A  55      13.912  14.356  18.383  1.00  0.00           H  
ATOM    902 1HD2 LEU A  55      12.137  15.351  16.056  1.00  0.00           H  
ATOM    903 2HD2 LEU A  55      11.723  13.996  17.133  1.00  0.00           H  
ATOM    904 3HD2 LEU A  55      10.598  15.363  16.952  1.00  0.00           H  
ATOM    905  N   PRO A  56       8.898  14.009  20.617  1.00  0.00           N  
ATOM    906  CA  PRO A  56       8.226  13.351  21.734  1.00  0.00           C  
ATOM    907  C   PRO A  56       9.205  12.563  22.599  1.00  0.00           C  
ATOM    908  O   PRO A  56       9.279  11.324  22.473  1.00  0.00           O  
ATOM    909  CB  PRO A  56       7.224  12.426  21.032  1.00  0.00           C  
ATOM    910  CG  PRO A  56       7.896  12.065  19.752  1.00  0.00           C  
ATOM    911  CD  PRO A  56       8.599  13.327  19.328  1.00  0.00           C  
ATOM    912  HA  PRO A  56       7.707  14.108  22.340  1.00  0.00           H  
ATOM    913 1HB  PRO A  56       7.012  11.553  21.666  1.00  0.00           H  
ATOM    914 2HB  PRO A  56       6.270  12.952  20.881  1.00  0.00           H  
ATOM    915 1HG  PRO A  56       8.589  11.227  19.910  1.00  0.00           H  
ATOM    916 2HG  PRO A  56       7.152  11.727  19.016  1.00  0.00           H  
ATOM    917 1HD  PRO A  56       9.522  13.070  18.790  1.00  0.00           H  
ATOM    918 2HD  PRO A  56       7.930  13.923  18.688  1.00  0.00           H  
ATOM    919  N   ILE A  57      10.005  13.284  23.367  1.00  0.00           N  
ATOM    920  CA  ILE A  57      11.138  12.665  24.106  1.00  0.00           C  
ATOM    921  C   ILE A  57      10.872  12.841  25.593  1.00  0.00           C  
ATOM    922  O   ILE A  57      10.564  13.962  26.033  1.00  0.00           O  
ATOM    923  CB  ILE A  57      12.492  13.299  23.737  1.00  0.00           C  
ATOM    924  CG1 ILE A  57      12.724  13.221  22.226  1.00  0.00           C  
ATOM    925  CG2 ILE A  57      13.623  12.613  24.488  1.00  0.00           C  
ATOM    926  CD1 ILE A  57      13.890  14.054  21.744  1.00  0.00           C  
ATOM    927  H   ILE A  57       9.842  14.277  23.457  1.00  0.00           H  
ATOM    928  HA  ILE A  57      11.185  11.609  23.846  1.00  0.00           H  
ATOM    929  HB  ILE A  57      12.483  14.356  24.000  1.00  0.00           H  
ATOM    930 1HG1 ILE A  57      12.901  12.186  21.938  1.00  0.00           H  
ATOM    931 2HG1 ILE A  57      11.828  13.556  21.703  1.00  0.00           H  
ATOM    932 1HG2 ILE A  57      14.572  13.073  24.216  1.00  0.00           H  
ATOM    933 2HG2 ILE A  57      13.464  12.719  25.561  1.00  0.00           H  
ATOM    934 3HG2 ILE A  57      13.644  11.555  24.227  1.00  0.00           H  
ATOM    935 1HD1 ILE A  57      13.991  13.947  20.663  1.00  0.00           H  
ATOM    936 2HD1 ILE A  57      13.717  15.101  21.991  1.00  0.00           H  
ATOM    937 3HD1 ILE A  57      14.805  13.713  22.227  1.00  0.00           H  
ATOM    938  N   ALA A  58      11.024  11.733  26.323  1.00  0.00           N  
ATOM    939  CA  ALA A  58      10.947  11.731  27.797  1.00  0.00           C  
ATOM    940  C   ALA A  58       9.567  12.230  28.233  1.00  0.00           C  
ATOM    941  O   ALA A  58       9.455  12.826  29.314  1.00  0.00           O  
ATOM    942  CB  ALA A  58      12.065  12.560  28.384  1.00  0.00           C  
ATOM    943  H   ALA A  58      11.199  10.864  25.838  1.00  0.00           H  
ATOM    944  HA  ALA A  58      11.081  10.706  28.142  1.00  0.00           H  
ATOM    945 1HB  ALA A  58      11.994  12.549  29.471  1.00  0.00           H  
ATOM    946 2HB  ALA A  58      13.025  12.144  28.078  1.00  0.00           H  
ATOM    947 3HB  ALA A  58      11.983  13.585  28.027  1.00  0.00           H  
ATOM    948  N   GLY A  59       8.540  12.019  27.389  1.00  0.00           N  
ATOM    949  CA  GLY A  59       7.147  12.367  27.679  1.00  0.00           C  
ATOM    950  C   GLY A  59       6.775  13.814  27.453  1.00  0.00           C  
ATOM    951  O   GLY A  59       5.638  14.198  27.737  1.00  0.00           O  
ATOM    952  H   GLY A  59       8.767  11.593  26.502  1.00  0.00           H  
ATOM    953 1HA  GLY A  59       6.485  11.760  27.062  1.00  0.00           H  
ATOM    954 2HA  GLY A  59       6.923  12.131  28.719  1.00  0.00           H  
ATOM    955  N   GLU A  60       7.696  14.626  26.934  1.00  0.00           N  
ATOM    956  CA  GLU A  60       7.438  16.068  26.743  1.00  0.00           C  
ATOM    957  C   GLU A  60       7.866  16.496  25.337  1.00  0.00           C  
ATOM    958  O   GLU A  60       8.771  15.922  24.745  1.00  0.00           O  
ATOM    959  CB  GLU A  60       8.183  16.900  27.791  1.00  0.00           C  
ATOM    960  CG  GLU A  60       7.712  16.677  29.221  1.00  0.00           C  
ATOM    961  CD  GLU A  60       8.421  17.558  30.213  1.00  0.00           C  
ATOM    962  OE1 GLU A  60       9.268  18.316  29.808  1.00  0.00           O  
ATOM    963  OE2 GLU A  60       8.114  17.471  31.379  1.00  0.00           O  
ATOM    964  H   GLU A  60       8.592  14.246  26.666  1.00  0.00           H  
ATOM    965  HA  GLU A  60       6.368  16.247  26.857  1.00  0.00           H  
ATOM    966 1HB  GLU A  60       9.248  16.668  27.749  1.00  0.00           H  
ATOM    967 2HB  GLU A  60       8.069  17.959  27.561  1.00  0.00           H  
ATOM    968 1HG  GLU A  60       6.642  16.877  29.276  1.00  0.00           H  
ATOM    969 2HG  GLU A  60       7.874  15.634  29.487  1.00  0.00           H  
ATOM    970  N   PRO A  61       7.198  17.504  24.751  1.00  0.00           N  
ATOM    971  CA  PRO A  61       5.994  18.151  25.275  1.00  0.00           C  
ATOM    972  C   PRO A  61       4.780  17.235  25.157  1.00  0.00           C  
ATOM    973  O   PRO A  61       4.722  16.393  24.258  1.00  0.00           O  
ATOM    974  CB  PRO A  61       5.854  19.391  24.385  1.00  0.00           C  
ATOM    975  CG  PRO A  61       6.411  18.962  23.070  1.00  0.00           C  
ATOM    976  CD  PRO A  61       7.557  18.054  23.428  1.00  0.00           C  
ATOM    977  HA  PRO A  61       6.164  18.437  26.323  1.00  0.00           H  
ATOM    978 1HB  PRO A  61       4.798  19.692  24.323  1.00  0.00           H  
ATOM    979 2HB  PRO A  61       6.404  20.235  24.827  1.00  0.00           H  
ATOM    980 1HG  PRO A  61       5.637  18.454  22.477  1.00  0.00           H  
ATOM    981 2HG  PRO A  61       6.731  19.840  22.489  1.00  0.00           H  
ATOM    982 1HD  PRO A  61       7.641  17.255  22.676  1.00  0.00           H  
ATOM    983 2HD  PRO A  61       8.488  18.639  23.477  1.00  0.00           H  
ATOM    984  N   ALA A  62       3.821  17.342  26.080  1.00  0.00           N  
ATOM    985  CA  ALA A  62       2.702  16.384  26.141  1.00  0.00           C  
ATOM    986  C   ALA A  62       1.930  16.367  24.818  1.00  0.00           C  
ATOM    987  O   ALA A  62       1.479  15.248  24.412  1.00  0.00           O  
ATOM    988  CB  ALA A  62       1.799  16.744  27.317  1.00  0.00           C  
ATOM    989  H   ALA A  62       3.862  18.096  26.750  1.00  0.00           H  
ATOM    990  HA  ALA A  62       3.117  15.389  26.306  1.00  0.00           H  
ATOM    991 1HB  ALA A  62       0.971  16.037  27.368  1.00  0.00           H  
ATOM    992 2HB  ALA A  62       2.373  16.697  28.243  1.00  0.00           H  
ATOM    993 3HB  ALA A  62       1.410  17.751  27.181  1.00  0.00           H  
ATOM    994  N   ASN A  63       1.773  17.486  24.111  1.00  0.00           N  
ATOM    995  CA  ASN A  63       0.916  17.536  22.897  1.00  0.00           C  
ATOM    996  C   ASN A  63       1.500  16.606  21.826  1.00  0.00           C  
ATOM    997  O   ASN A  63       0.734  15.779  21.298  1.00  0.00           O  
ATOM    998  CB  ASN A  63       0.786  18.953  22.368  1.00  0.00           C  
ATOM    999  CG  ASN A  63      -0.089  19.815  23.235  1.00  0.00           C  
ATOM   1000  OD1 ASN A  63      -0.858  19.309  24.060  1.00  0.00           O  
ATOM   1001  ND2 ASN A  63       0.014  21.109  23.064  1.00  0.00           N  
ATOM   1002  H   ASN A  63       2.251  18.324  24.410  1.00  0.00           H  
ATOM   1003  HA  ASN A  63      -0.081  17.179  23.161  1.00  0.00           H  
ATOM   1004 1HB  ASN A  63       1.774  19.408  22.301  1.00  0.00           H  
ATOM   1005 2HB  ASN A  63       0.368  18.928  21.361  1.00  0.00           H  
ATOM   1006 1HD2 ASN A  63      -0.544  21.731  23.613  1.00  0.00           H  
ATOM   1007 2HD2 ASN A  63       0.649  21.474  22.384  1.00  0.00           H  
ATOM   1008  N   ILE A  64       2.779  16.757  21.472  1.00  0.00           N  
ATOM   1009  CA  ILE A  64       3.326  15.969  20.317  1.00  0.00           C  
ATOM   1010  C   ILE A  64       3.355  14.505  20.730  1.00  0.00           C  
ATOM   1011  O   ILE A  64       3.291  13.631  19.869  1.00  0.00           O  
ATOM   1012  CB  ILE A  64       4.739  16.423  19.910  1.00  0.00           C  
ATOM   1013  CG1 ILE A  64       5.111  15.847  18.541  1.00  0.00           C  
ATOM   1014  CG2 ILE A  64       5.756  16.005  20.961  1.00  0.00           C  
ATOM   1015  CD1 ILE A  64       4.226  16.329  17.415  1.00  0.00           C  
ATOM   1016  H   ILE A  64       3.389  17.392  21.966  1.00  0.00           H  
ATOM   1017  HA  ILE A  64       2.671  16.115  19.459  1.00  0.00           H  
ATOM   1018  HB  ILE A  64       4.758  17.508  19.811  1.00  0.00           H  
ATOM   1019 1HG1 ILE A  64       6.141  16.112  18.303  1.00  0.00           H  
ATOM   1020 2HG1 ILE A  64       5.055  14.759  18.577  1.00  0.00           H  
ATOM   1021 1HG2 ILE A  64       6.749  16.333  20.658  1.00  0.00           H  
ATOM   1022 2HG2 ILE A  64       5.499  16.461  21.917  1.00  0.00           H  
ATOM   1023 3HG2 ILE A  64       5.748  14.920  21.064  1.00  0.00           H  
ATOM   1024 1HD1 ILE A  64       4.551  15.877  16.478  1.00  0.00           H  
ATOM   1025 2HD1 ILE A  64       3.193  16.042  17.616  1.00  0.00           H  
ATOM   1026 3HD1 ILE A  64       4.294  17.413  17.337  1.00  0.00           H  
ATOM   1027  N   VAL A  65       3.580  14.228  22.007  1.00  0.00           N  
ATOM   1028  CA  VAL A  65       3.626  12.817  22.480  1.00  0.00           C  
ATOM   1029  C   VAL A  65       2.249  12.182  22.259  1.00  0.00           C  
ATOM   1030  O   VAL A  65       2.188  11.059  21.697  1.00  0.00           O  
ATOM   1031  CB  VAL A  65       4.000  12.737  23.972  1.00  0.00           C  
ATOM   1032  CG1 VAL A  65       3.815  11.320  24.493  1.00  0.00           C  
ATOM   1033  CG2 VAL A  65       5.434  13.203  24.172  1.00  0.00           C  
ATOM   1034  H   VAL A  65       3.723  14.974  22.673  1.00  0.00           H  
ATOM   1035  HA  VAL A  65       4.388  12.284  21.909  1.00  0.00           H  
ATOM   1036  HB  VAL A  65       3.326  13.379  24.540  1.00  0.00           H  
ATOM   1037 1HG1 VAL A  65       4.083  11.282  25.549  1.00  0.00           H  
ATOM   1038 2HG1 VAL A  65       2.774  11.021  24.373  1.00  0.00           H  
ATOM   1039 3HG1 VAL A  65       4.456  10.640  23.932  1.00  0.00           H  
ATOM   1040 1HG2 VAL A  65       5.691  13.145  25.229  1.00  0.00           H  
ATOM   1041 2HG2 VAL A  65       6.107  12.565  23.599  1.00  0.00           H  
ATOM   1042 3HG2 VAL A  65       5.533  14.234  23.831  1.00  0.00           H  
ATOM   1043  N   ALA A  66       1.178  12.861  22.637  1.00  0.00           N  
ATOM   1044  CA  ALA A  66      -0.184  12.321  22.413  1.00  0.00           C  
ATOM   1045  C   ALA A  66      -0.469  12.181  20.909  1.00  0.00           C  
ATOM   1046  O   ALA A  66      -1.012  11.191  20.490  1.00  0.00           O  
ATOM   1047  CB  ALA A  66      -1.204  13.173  23.134  1.00  0.00           C  
ATOM   1048  H   ALA A  66       1.283  13.760  23.086  1.00  0.00           H  
ATOM   1049  HA  ALA A  66      -0.235  11.330  22.865  1.00  0.00           H  
ATOM   1050 1HB  ALA A  66      -2.202  12.769  22.964  1.00  0.00           H  
ATOM   1051 2HB  ALA A  66      -0.990  13.172  24.203  1.00  0.00           H  
ATOM   1052 3HB  ALA A  66      -1.158  14.193  22.756  1.00  0.00           H  
ATOM   1053  N   LEU A  67      -0.086  13.174  20.110  1.00  0.00           N  
ATOM   1054  CA  LEU A  67      -0.389  13.198  18.669  1.00  0.00           C  
ATOM   1055  C   LEU A  67       0.371  12.091  17.954  1.00  0.00           C  
ATOM   1056  O   LEU A  67      -0.184  11.482  17.059  1.00  0.00           O  
ATOM   1057  CB  LEU A  67      -0.021  14.556  18.058  1.00  0.00           C  
ATOM   1058  CG  LEU A  67      -0.878  15.744  18.512  1.00  0.00           C  
ATOM   1059  CD1 LEU A  67      -0.221  17.044  18.069  1.00  0.00           C  
ATOM   1060  CD2 LEU A  67      -2.277  15.612  17.930  1.00  0.00           C  
ATOM   1061  H   LEU A  67       0.434  13.938  20.516  1.00  0.00           H  
ATOM   1062  HA  LEU A  67      -1.459  13.038  18.538  1.00  0.00           H  
ATOM   1063 1HB  LEU A  67       1.015  14.780  18.308  1.00  0.00           H  
ATOM   1064 2HB  LEU A  67      -0.103  14.483  16.973  1.00  0.00           H  
ATOM   1065  HG  LEU A  67      -0.937  15.755  19.601  1.00  0.00           H  
ATOM   1066 1HD1 LEU A  67      -0.830  17.888  18.392  1.00  0.00           H  
ATOM   1067 2HD1 LEU A  67       0.771  17.121  18.515  1.00  0.00           H  
ATOM   1068 3HD1 LEU A  67      -0.132  17.055  16.983  1.00  0.00           H  
ATOM   1069 1HD2 LEU A  67      -2.887  16.457  18.254  1.00  0.00           H  
ATOM   1070 2HD2 LEU A  67      -2.219  15.603  16.842  1.00  0.00           H  
ATOM   1071 3HD2 LEU A  67      -2.730  14.684  18.278  1.00  0.00           H  
ATOM   1072  N   VAL A  68       1.622  11.875  18.312  1.00  0.00           N  
ATOM   1073  CA  VAL A  68       2.459  10.820  17.708  1.00  0.00           C  
ATOM   1074  C   VAL A  68       2.016   9.437  18.199  1.00  0.00           C  
ATOM   1075  O   VAL A  68       1.820   8.524  17.360  1.00  0.00           O  
ATOM   1076  CB  VAL A  68       3.943  11.036  18.059  1.00  0.00           C  
ATOM   1077  CG1 VAL A  68       4.765   9.815  17.672  1.00  0.00           C  
ATOM   1078  CG2 VAL A  68       4.464  12.281  17.359  1.00  0.00           C  
ATOM   1079  H   VAL A  68       2.015  12.463  19.033  1.00  0.00           H  
ATOM   1080  HA  VAL A  68       2.348  10.868  16.624  1.00  0.00           H  
ATOM   1081  HB  VAL A  68       4.037  11.158  19.138  1.00  0.00           H  
ATOM   1082 1HG1 VAL A  68       5.811   9.985  17.928  1.00  0.00           H  
ATOM   1083 2HG1 VAL A  68       4.397   8.943  18.212  1.00  0.00           H  
ATOM   1084 3HG1 VAL A  68       4.678   9.643  16.600  1.00  0.00           H  
ATOM   1085 1HG2 VAL A  68       5.514  12.429  17.613  1.00  0.00           H  
ATOM   1086 2HG2 VAL A  68       4.365  12.161  16.280  1.00  0.00           H  
ATOM   1087 3HG2 VAL A  68       3.888  13.149  17.683  1.00  0.00           H  
ATOM   1088  N   GLU A  69       1.789   9.295  19.498  1.00  0.00           N  
ATOM   1089  CA  GLU A  69       1.335   7.990  20.039  1.00  0.00           C  
ATOM   1090  C   GLU A  69       0.030   7.600  19.348  1.00  0.00           C  
ATOM   1091  O   GLU A  69      -0.151   6.410  19.018  1.00  0.00           O  
ATOM   1092  CB  GLU A  69       1.129   8.054  21.554  1.00  0.00           C  
ATOM   1093  CG  GLU A  69       0.737   6.729  22.192  1.00  0.00           C  
ATOM   1094  CD  GLU A  69       0.632   6.809  23.689  1.00  0.00           C  
ATOM   1095  OE1 GLU A  69       0.821   7.875  24.223  1.00  0.00           O  
ATOM   1096  OE2 GLU A  69       0.361   5.802  24.300  1.00  0.00           O  
ATOM   1097  H   GLU A  69       1.923  10.071  20.131  1.00  0.00           H  
ATOM   1098  HA  GLU A  69       2.101   7.243  19.830  1.00  0.00           H  
ATOM   1099 1HB  GLU A  69       2.048   8.396  22.031  1.00  0.00           H  
ATOM   1100 2HB  GLU A  69       0.350   8.780  21.785  1.00  0.00           H  
ATOM   1101 1HG  GLU A  69      -0.225   6.414  21.788  1.00  0.00           H  
ATOM   1102 2HG  GLU A  69       1.477   5.976  21.924  1.00  0.00           H  
ATOM   1103  N   GLU A  70      -0.850   8.558  19.133  1.00  0.00           N  
ATOM   1104  CA  GLU A  70      -2.145   8.301  18.454  1.00  0.00           C  
ATOM   1105  C   GLU A  70      -1.853   7.692  17.085  1.00  0.00           C  
ATOM   1106  O   GLU A  70      -2.478   6.694  16.732  1.00  0.00           O  
ATOM   1107  CB  GLU A  70      -2.965   9.584  18.300  1.00  0.00           C  
ATOM   1108  CG  GLU A  70      -4.315   9.390  17.625  1.00  0.00           C  
ATOM   1109  CD  GLU A  70      -5.081  10.675  17.469  1.00  0.00           C  
ATOM   1110  OE1 GLU A  70      -4.577  11.697  17.869  1.00  0.00           O  
ATOM   1111  OE2 GLU A  70      -6.171  10.634  16.949  1.00  0.00           O  
ATOM   1112  H   GLU A  70      -0.634   9.495  19.442  1.00  0.00           H  
ATOM   1113  HA  GLU A  70      -2.722   7.602  19.061  1.00  0.00           H  
ATOM   1114 1HB  GLU A  70      -3.141  10.023  19.282  1.00  0.00           H  
ATOM   1115 2HB  GLU A  70      -2.399  10.309  17.714  1.00  0.00           H  
ATOM   1116 1HG  GLU A  70      -4.158   8.953  16.640  1.00  0.00           H  
ATOM   1117 2HG  GLU A  70      -4.906   8.690  18.213  1.00  0.00           H  
ATOM   1118  N   TYR A  71      -0.958   8.275  16.271  1.00  0.00           N  
ATOM   1119  CA  TYR A  71      -0.749   7.654  14.954  1.00  0.00           C  
ATOM   1120  C   TYR A  71       0.007   6.341  15.055  1.00  0.00           C  
ATOM   1121  O   TYR A  71      -0.148   5.501  14.139  1.00  0.00           O  
ATOM   1122  CB  TYR A  71      -0.131   8.607  13.932  1.00  0.00           C  
ATOM   1123  CG  TYR A  71       1.309   9.043  14.055  1.00  0.00           C  
ATOM   1124  CD1 TYR A  71       2.367   8.155  14.028  1.00  0.00           C  
ATOM   1125  CD2 TYR A  71       1.611  10.401  14.029  1.00  0.00           C  
ATOM   1126  CE1 TYR A  71       3.677   8.621  14.029  1.00  0.00           C  
ATOM   1127  CE2 TYR A  71       2.893  10.873  14.055  1.00  0.00           C  
ATOM   1128  CZ  TYR A  71       3.952   9.979  14.043  1.00  0.00           C  
ATOM   1129  OH  TYR A  71       5.243  10.460  14.037  1.00  0.00           O  
ATOM   1130  H   TYR A  71      -0.430   9.102  16.514  1.00  0.00           H  
ATOM   1131  HA  TYR A  71      -1.724   7.432  14.518  1.00  0.00           H  
ATOM   1132 1HB  TYR A  71      -0.198   8.167  12.937  1.00  0.00           H  
ATOM   1133 2HB  TYR A  71      -0.695   9.539  13.916  1.00  0.00           H  
ATOM   1134  HD1 TYR A  71       2.177   7.082  14.005  1.00  0.00           H  
ATOM   1135  HD2 TYR A  71       0.809  11.138  13.987  1.00  0.00           H  
ATOM   1136  HE1 TYR A  71       4.506   7.915  14.009  1.00  0.00           H  
ATOM   1137  HE2 TYR A  71       3.078  11.947  14.086  1.00  0.00           H  
ATOM   1138  HH  TYR A  71       5.844   9.765  14.317  1.00  0.00           H  
ATOM   1139  N   MET A  72       0.823   6.133  16.061  1.00  0.00           N  
ATOM   1140  CA  MET A  72       1.485   4.814  16.214  1.00  0.00           C  
ATOM   1141  C   MET A  72       0.445   3.717  16.507  1.00  0.00           C  
ATOM   1142  O   MET A  72       0.566   2.634  15.922  1.00  0.00           O  
ATOM   1143  CB  MET A  72       2.532   4.866  17.325  1.00  0.00           C  
ATOM   1144  CG  MET A  72       3.743   5.732  17.009  1.00  0.00           C  
ATOM   1145  SD  MET A  72       4.536   5.278  15.454  1.00  0.00           S  
ATOM   1146  CE  MET A  72       5.107   3.625  15.834  1.00  0.00           C  
ATOM   1147  H   MET A  72       1.010   6.858  16.738  1.00  0.00           H  
ATOM   1148  HA  MET A  72       1.984   4.566  15.277  1.00  0.00           H  
ATOM   1149 1HB  MET A  72       2.076   5.249  18.237  1.00  0.00           H  
ATOM   1150 2HB  MET A  72       2.889   3.857  17.536  1.00  0.00           H  
ATOM   1151 1HG  MET A  72       3.437   6.776  16.949  1.00  0.00           H  
ATOM   1152 2HG  MET A  72       4.477   5.638  17.809  1.00  0.00           H  
ATOM   1153 1HE  MET A  72       5.620   3.208  14.967  1.00  0.00           H  
ATOM   1154 2HE  MET A  72       5.794   3.663  16.680  1.00  0.00           H  
ATOM   1155 3HE  MET A  72       4.253   2.995  16.089  1.00  0.00           H  
ATOM   1156  N   ASP A  73      -0.593   4.024  17.273  1.00  0.00           N  
ATOM   1157  CA  ASP A  73      -1.708   3.063  17.466  1.00  0.00           C  
ATOM   1158  C   ASP A  73      -2.356   2.781  16.106  1.00  0.00           C  
ATOM   1159  O   ASP A  73      -2.614   1.593  15.766  1.00  0.00           O  
ATOM   1160  CB  ASP A  73      -2.753   3.608  18.442  1.00  0.00           C  
ATOM   1161  CG  ASP A  73      -3.863   2.609  18.740  1.00  0.00           C  
ATOM   1162  OD1 ASP A  73      -3.710   1.461  18.397  1.00  0.00           O  
ATOM   1163  OD2 ASP A  73      -4.854   3.004  19.308  1.00  0.00           O  
ATOM   1164  H   ASP A  73      -0.632   4.921  17.733  1.00  0.00           H  
ATOM   1165  HA  ASP A  73      -1.302   2.141  17.881  1.00  0.00           H  
ATOM   1166 1HB  ASP A  73      -2.268   3.880  19.380  1.00  0.00           H  
ATOM   1167 2HB  ASP A  73      -3.200   4.513  18.030  1.00  0.00           H  
ATOM   1168  N   TRP A  74      -2.649   3.811  15.323  1.00  0.00           N  
ATOM   1169  CA  TRP A  74      -3.272   3.648  13.995  1.00  0.00           C  
ATOM   1170  C   TRP A  74      -2.396   2.723  13.162  1.00  0.00           C  
ATOM   1171  O   TRP A  74      -2.953   1.796  12.507  1.00  0.00           O  
ATOM   1172  CB  TRP A  74      -3.436   4.993  13.286  1.00  0.00           C  
ATOM   1173  CG  TRP A  74      -3.967   4.872  11.890  1.00  0.00           C  
ATOM   1174  CD1 TRP A  74      -5.257   4.626  11.527  1.00  0.00           C  
ATOM   1175  CD2 TRP A  74      -3.220   4.994  10.656  1.00  0.00           C  
ATOM   1176  NE1 TRP A  74      -5.364   4.584  10.159  1.00  0.00           N  
ATOM   1177  CE2 TRP A  74      -4.127   4.809   9.609  1.00  0.00           C  
ATOM   1178  CE3 TRP A  74      -1.874   5.243  10.360  1.00  0.00           C  
ATOM   1179  CZ2 TRP A  74      -3.736   4.862   8.281  1.00  0.00           C  
ATOM   1180  CZ3 TRP A  74      -1.481   5.297   9.028  1.00  0.00           C  
ATOM   1181  CH2 TRP A  74      -2.389   5.112   8.015  1.00  0.00           C  
ATOM   1182  H   TRP A  74      -2.434   4.740  15.654  1.00  0.00           H  
ATOM   1183  HA  TRP A  74      -4.261   3.210  14.129  1.00  0.00           H  
ATOM   1184 1HB  TRP A  74      -4.116   5.625  13.858  1.00  0.00           H  
ATOM   1185 2HB  TRP A  74      -2.474   5.502  13.244  1.00  0.00           H  
ATOM   1186  HD1 TRP A  74      -6.083   4.482  12.221  1.00  0.00           H  
ATOM   1187  HE1 TRP A  74      -6.214   4.415   9.640  1.00  0.00           H  
ATOM   1188  HE3 TRP A  74      -1.149   5.393  11.160  1.00  0.00           H  
ATOM   1189  HZ2 TRP A  74      -4.442   4.717   7.463  1.00  0.00           H  
ATOM   1190  HZ3 TRP A  74      -0.431   5.490   8.806  1.00  0.00           H  
ATOM   1191  HH2 TRP A  74      -2.047   5.161   6.981  1.00  0.00           H  
ATOM   1192  N   LEU A  75      -1.084   2.946  13.169  1.00  0.00           N  
ATOM   1193  CA  LEU A  75      -0.196   2.121  12.325  1.00  0.00           C  
ATOM   1194  C   LEU A  75      -0.297   0.658  12.729  1.00  0.00           C  
ATOM   1195  O   LEU A  75      -0.227  -0.179  11.844  1.00  0.00           O  
ATOM   1196  CB  LEU A  75       1.260   2.590  12.447  1.00  0.00           C  
ATOM   1197  CG  LEU A  75       1.590   3.920  11.756  1.00  0.00           C  
ATOM   1198  CD1 LEU A  75       3.000   4.352  12.135  1.00  0.00           C  
ATOM   1199  CD2 LEU A  75       1.454   3.757  10.250  1.00  0.00           C  
ATOM   1200  H   LEU A  75      -0.682   3.673  13.743  1.00  0.00           H  
ATOM   1201  HA  LEU A  75      -0.507   2.228  11.287  1.00  0.00           H  
ATOM   1202 1HB  LEU A  75       1.504   2.696  13.502  1.00  0.00           H  
ATOM   1203 2HB  LEU A  75       1.908   1.825  12.020  1.00  0.00           H  
ATOM   1204  HG  LEU A  75       0.901   4.690  12.102  1.00  0.00           H  
ATOM   1205 1HD1 LEU A  75       3.235   5.297  11.644  1.00  0.00           H  
ATOM   1206 2HD1 LEU A  75       3.064   4.480  13.215  1.00  0.00           H  
ATOM   1207 3HD1 LEU A  75       3.712   3.592  11.816  1.00  0.00           H  
ATOM   1208 1HD2 LEU A  75       1.689   4.702   9.759  1.00  0.00           H  
ATOM   1209 2HD2 LEU A  75       2.144   2.987   9.903  1.00  0.00           H  
ATOM   1210 3HD2 LEU A  75       0.433   3.465  10.006  1.00  0.00           H  
ATOM   1211  N   HIS A  76      -0.397   0.402  14.025  1.00  0.00           N  
ATOM   1212  CA  HIS A  76      -0.459  -0.984  14.525  1.00  0.00           C  
ATOM   1213  C   HIS A  76      -1.765  -1.653  14.077  1.00  0.00           C  
ATOM   1214  O   HIS A  76      -1.769  -2.899  14.070  1.00  0.00           O  
ATOM   1215  CB  HIS A  76      -0.352  -1.023  16.053  1.00  0.00           C  
ATOM   1216  CG  HIS A  76       1.044  -0.846  16.563  1.00  0.00           C  
ATOM   1217  ND1 HIS A  76       1.660   0.386  16.633  1.00  0.00           N  
ATOM   1218  CD2 HIS A  76       1.945  -1.744  17.027  1.00  0.00           C  
ATOM   1219  CE1 HIS A  76       2.881   0.238  17.119  1.00  0.00           C  
ATOM   1220  NE2 HIS A  76       3.077  -1.044  17.365  1.00  0.00           N  
ATOM   1221  H   HIS A  76      -0.433   1.164  14.687  1.00  0.00           H  
ATOM   1222  HA  HIS A  76       0.375  -1.555  14.118  1.00  0.00           H  
ATOM   1223 1HB  HIS A  76      -0.974  -0.236  16.481  1.00  0.00           H  
ATOM   1224 2HB  HIS A  76      -0.731  -1.977  16.420  1.00  0.00           H  
ATOM   1225  HD1 HIS A  76       1.237   1.270  16.434  1.00  0.00           H  
ATOM   1226  HD2 HIS A  76       1.911  -2.826  17.158  1.00  0.00           H  
ATOM   1227  HE1 HIS A  76       3.533   1.100  17.254  1.00  0.00           H  
ATOM   1228  N   GLN A  77      -2.839  -0.904  13.891  1.00  0.00           N  
ATOM   1229  CA  GLN A  77      -4.139  -1.432  13.430  1.00  0.00           C  
ATOM   1230  C   GLN A  77      -4.307  -1.284  11.926  1.00  0.00           C  
ATOM   1231  O   GLN A  77      -5.067  -2.051  11.335  1.00  0.00           O  
ATOM   1232  CB  GLN A  77      -5.295  -0.726  14.145  1.00  0.00           C  
ATOM   1233  CG  GLN A  77      -5.312  -0.928  15.650  1.00  0.00           C  
ATOM   1234  CD  GLN A  77      -6.487  -0.235  16.314  1.00  0.00           C  
ATOM   1235  OE1 GLN A  77      -7.629  -0.350  15.863  1.00  0.00           O  
ATOM   1236  NE2 GLN A  77      -6.212   0.492  17.391  1.00  0.00           N  
ATOM   1237  H   GLN A  77      -2.748   0.085  14.078  1.00  0.00           H  
ATOM   1238  HA  GLN A  77      -4.184  -2.495  13.667  1.00  0.00           H  
ATOM   1239 1HB  GLN A  77      -5.241   0.346  13.951  1.00  0.00           H  
ATOM   1240 2HB  GLN A  77      -6.243  -1.084  13.745  1.00  0.00           H  
ATOM   1241 1HG  GLN A  77      -5.381  -1.996  15.862  1.00  0.00           H  
ATOM   1242 2HG  GLN A  77      -4.393  -0.523  16.072  1.00  0.00           H  
ATOM   1243 1HE2 GLN A  77      -6.947   0.972  17.871  1.00  0.00           H  
ATOM   1244 2HE2 GLN A  77      -5.271   0.558  17.724  1.00  0.00           H  
ATOM   1245  N   SER A  78      -3.618  -0.328  11.296  1.00  0.00           N  
ATOM   1246  CA  SER A  78      -3.890   0.022   9.895  1.00  0.00           C  
ATOM   1247  C   SER A  78      -3.384  -1.059   8.967  1.00  0.00           C  
ATOM   1248  O   SER A  78      -2.235  -1.450   9.055  1.00  0.00           O  
ATOM   1249  CB  SER A  78      -3.205   1.316   9.530  1.00  0.00           C  
ATOM   1250  OG  SER A  78      -3.346   1.518   8.126  1.00  0.00           O  
ATOM   1251  H   SER A  78      -2.892   0.168  11.795  1.00  0.00           H  
ATOM   1252  HA  SER A  78      -4.969   0.120   9.766  1.00  0.00           H  
ATOM   1253 1HB  SER A  78      -3.653   2.135  10.090  1.00  0.00           H  
ATOM   1254 2HB  SER A  78      -2.153   1.263   9.812  1.00  0.00           H  
ATOM   1255  HG  SER A  78      -3.847   2.333   8.026  1.00  0.00           H  
ATOM   1256  N   PRO A  79      -4.196  -1.516   7.999  1.00  0.00           N  
ATOM   1257  CA  PRO A  79      -3.738  -2.486   7.022  1.00  0.00           C  
ATOM   1258  C   PRO A  79      -2.962  -1.865   5.857  1.00  0.00           C  
ATOM   1259  O   PRO A  79      -2.476  -2.615   4.980  1.00  0.00           O  
ATOM   1260  CB  PRO A  79      -5.054  -3.108   6.544  1.00  0.00           C  
ATOM   1261  CG  PRO A  79      -6.028  -1.981   6.585  1.00  0.00           C  
ATOM   1262  CD  PRO A  79      -5.647  -1.201   7.814  1.00  0.00           C  
ATOM   1263  HA  PRO A  79      -3.100  -3.230   7.522  1.00  0.00           H  
ATOM   1264 1HB  PRO A  79      -4.928  -3.528   5.536  1.00  0.00           H  
ATOM   1265 2HB  PRO A  79      -5.338  -3.941   7.205  1.00  0.00           H  
ATOM   1266 1HG  PRO A  79      -5.955  -1.383   5.664  1.00  0.00           H  
ATOM   1267 2HG  PRO A  79      -7.056  -2.368   6.630  1.00  0.00           H  
ATOM   1268 1HD  PRO A  79      -5.807  -0.128   7.633  1.00  0.00           H  
ATOM   1269 2HD  PRO A  79      -6.251  -1.544   8.668  1.00  0.00           H  
ATOM   1270  N   VAL A  80      -2.767  -0.537   5.871  1.00  0.00           N  
ATOM   1271  CA  VAL A  80      -2.127   0.153   4.715  1.00  0.00           C  
ATOM   1272  C   VAL A  80      -0.723  -0.405   4.502  1.00  0.00           C  
ATOM   1273  O   VAL A  80       0.063  -0.509   5.459  1.00  0.00           O  
ATOM   1274  CB  VAL A  80      -2.040   1.673   4.952  1.00  0.00           C  
ATOM   1275  CG1 VAL A  80      -1.205   2.335   3.866  1.00  0.00           C  
ATOM   1276  CG2 VAL A  80      -3.438   2.270   4.997  1.00  0.00           C  
ATOM   1277  H   VAL A  80      -3.056   0.007   6.671  1.00  0.00           H  
ATOM   1278  HA  VAL A  80      -2.735  -0.021   3.827  1.00  0.00           H  
ATOM   1279  HB  VAL A  80      -1.536   1.855   5.901  1.00  0.00           H  
ATOM   1280 1HG1 VAL A  80      -1.155   3.408   4.049  1.00  0.00           H  
ATOM   1281 2HG1 VAL A  80      -0.199   1.917   3.876  1.00  0.00           H  
ATOM   1282 3HG1 VAL A  80      -1.664   2.155   2.894  1.00  0.00           H  
ATOM   1283 1HG2 VAL A  80      -3.370   3.345   5.165  1.00  0.00           H  
ATOM   1284 2HG2 VAL A  80      -3.945   2.083   4.050  1.00  0.00           H  
ATOM   1285 3HG2 VAL A  80      -4.004   1.812   5.808  1.00  0.00           H  
ATOM   1286  N   PRO A  81      -0.340  -0.788   3.275  1.00  0.00           N  
ATOM   1287  CA  PRO A  81       0.994  -1.339   3.068  1.00  0.00           C  
ATOM   1288  C   PRO A  81       2.085  -0.394   3.597  1.00  0.00           C  
ATOM   1289  O   PRO A  81       2.013   0.800   3.348  1.00  0.00           O  
ATOM   1290  CB  PRO A  81       1.062  -1.489   1.544  1.00  0.00           C  
ATOM   1291  CG  PRO A  81      -0.353  -1.713   1.134  1.00  0.00           C  
ATOM   1292  CD  PRO A  81      -1.151  -0.809   2.036  1.00  0.00           C  
ATOM   1293  HA  PRO A  81       1.062  -2.318   3.565  1.00  0.00           H  
ATOM   1294 1HB  PRO A  81       1.498  -0.584   1.097  1.00  0.00           H  
ATOM   1295 2HB  PRO A  81       1.722  -2.329   1.278  1.00  0.00           H  
ATOM   1296 1HG  PRO A  81      -0.483  -1.470   0.070  1.00  0.00           H  
ATOM   1297 2HG  PRO A  81      -0.620  -2.773   1.253  1.00  0.00           H  
ATOM   1298 1HD  PRO A  81      -1.224   0.190   1.583  1.00  0.00           H  
ATOM   1299 2HD  PRO A  81      -2.152  -1.239   2.194  1.00  0.00           H  
ATOM   1300  N   LYS A  82       3.087  -0.975   4.238  1.00  0.00           N  
ATOM   1301  CA  LYS A  82       4.185  -0.233   4.887  1.00  0.00           C  
ATOM   1302  C   LYS A  82       5.524  -0.747   4.403  1.00  0.00           C  
ATOM   1303  O   LYS A  82       5.717  -1.974   4.212  1.00  0.00           O  
ATOM   1304  CB  LYS A  82       4.091  -0.399   6.388  1.00  0.00           C  
ATOM   1305  CG  LYS A  82       2.885   0.277   7.011  1.00  0.00           C  
ATOM   1306  CD  LYS A  82       2.716  -0.035   8.480  1.00  0.00           C  
ATOM   1307  CE  LYS A  82       1.273   0.026   8.965  1.00  0.00           C  
ATOM   1308  NZ  LYS A  82       0.423  -0.936   8.202  1.00  0.00           N  
ATOM   1309  H   LYS A  82       3.084  -1.984   4.277  1.00  0.00           H  
ATOM   1310  HA  LYS A  82       4.099   0.820   4.617  1.00  0.00           H  
ATOM   1311 1HB  LYS A  82       4.048  -1.461   6.634  1.00  0.00           H  
ATOM   1312 2HB  LYS A  82       4.987   0.009   6.856  1.00  0.00           H  
ATOM   1313 1HG  LYS A  82       2.979   1.359   6.905  1.00  0.00           H  
ATOM   1314 2HG  LYS A  82       1.981  -0.044   6.493  1.00  0.00           H  
ATOM   1315 1HD  LYS A  82       3.091  -1.038   8.686  1.00  0.00           H  
ATOM   1316 2HD  LYS A  82       3.291   0.678   9.072  1.00  0.00           H  
ATOM   1317 1HE  LYS A  82       1.235  -0.216  10.026  1.00  0.00           H  
ATOM   1318 2HE  LYS A  82       0.887   1.037   8.833  1.00  0.00           H  
ATOM   1319 1HZ  LYS A  82      -0.530  -0.883   8.536  1.00  0.00           H  
ATOM   1320 2HZ  LYS A  82       0.448  -0.703   7.220  1.00  0.00           H  
ATOM   1321 3HZ  LYS A  82       0.773  -1.874   8.334  1.00  0.00           H  
ATOM   1322  N   LEU A  83       6.469   0.170   4.230  1.00  0.00           N  
ATOM   1323  CA  LEU A  83       7.857  -0.154   3.845  1.00  0.00           C  
ATOM   1324  C   LEU A  83       8.781   0.644   4.755  1.00  0.00           C  
ATOM   1325  O   LEU A  83       8.775   1.864   4.679  1.00  0.00           O  
ATOM   1326  CB  LEU A  83       8.127   0.191   2.375  1.00  0.00           C  
ATOM   1327  CG  LEU A  83       9.565  -0.036   1.892  1.00  0.00           C  
ATOM   1328  CD1 LEU A  83       9.908  -1.516   1.992  1.00  0.00           C  
ATOM   1329  CD2 LEU A  83       9.705   0.462   0.461  1.00  0.00           C  
ATOM   1330  H   LEU A  83       6.211   1.136   4.374  1.00  0.00           H  
ATOM   1331  HA  LEU A  83       8.012  -1.224   3.976  1.00  0.00           H  
ATOM   1332 1HB  LEU A  83       7.469  -0.412   1.750  1.00  0.00           H  
ATOM   1333 2HB  LEU A  83       7.885   1.241   2.213  1.00  0.00           H  
ATOM   1334  HG  LEU A  83      10.255   0.511   2.535  1.00  0.00           H  
ATOM   1335 1HD1 LEU A  83      10.930  -1.677   1.649  1.00  0.00           H  
ATOM   1336 2HD1 LEU A  83       9.819  -1.840   3.029  1.00  0.00           H  
ATOM   1337 3HD1 LEU A  83       9.222  -2.091   1.371  1.00  0.00           H  
ATOM   1338 1HD2 LEU A  83      10.727   0.301   0.118  1.00  0.00           H  
ATOM   1339 2HD2 LEU A  83       9.016  -0.085  -0.184  1.00  0.00           H  
ATOM   1340 3HD2 LEU A  83       9.472   1.526   0.421  1.00  0.00           H  
ATOM   1341  N   LEU A  84       9.558  -0.043   5.577  1.00  0.00           N  
ATOM   1342  CA  LEU A  84      10.444   0.579   6.583  1.00  0.00           C  
ATOM   1343  C   LEU A  84      11.865   0.353   6.127  1.00  0.00           C  
ATOM   1344  O   LEU A  84      12.229  -0.807   5.907  1.00  0.00           O  
ATOM   1345  CB  LEU A  84      10.233  -0.025   7.978  1.00  0.00           C  
ATOM   1346  CG  LEU A  84      11.296   0.331   9.025  1.00  0.00           C  
ATOM   1347  CD1 LEU A  84      11.237   1.823   9.322  1.00  0.00           C  
ATOM   1348  CD2 LEU A  84      11.061  -0.487  10.286  1.00  0.00           C  
ATOM   1349  H   LEU A  84       9.530  -1.049   5.500  1.00  0.00           H  
ATOM   1350  HA  LEU A  84      10.213   1.642   6.638  1.00  0.00           H  
ATOM   1351 1HB  LEU A  84       9.269   0.309   8.358  1.00  0.00           H  
ATOM   1352 2HB  LEU A  84      10.208  -1.111   7.887  1.00  0.00           H  
ATOM   1353  HG  LEU A  84      12.287   0.109   8.627  1.00  0.00           H  
ATOM   1354 1HD1 LEU A  84      11.993   2.076  10.066  1.00  0.00           H  
ATOM   1355 2HD1 LEU A  84      11.428   2.385   8.407  1.00  0.00           H  
ATOM   1356 3HD1 LEU A  84      10.250   2.079   9.706  1.00  0.00           H  
ATOM   1357 1HD2 LEU A  84      11.818  -0.235  11.030  1.00  0.00           H  
ATOM   1358 2HD2 LEU A  84      10.071  -0.265  10.685  1.00  0.00           H  
ATOM   1359 3HD2 LEU A  84      11.127  -1.549  10.048  1.00  0.00           H  
ATOM   1360  N   PHE A  85      12.662   1.407   6.093  1.00  0.00           N  
ATOM   1361  CA  PHE A  85      14.117   1.303   5.908  1.00  0.00           C  
ATOM   1362  C   PHE A  85      14.805   1.622   7.222  1.00  0.00           C  
ATOM   1363  O   PHE A  85      14.413   2.578   7.917  1.00  0.00           O  
ATOM   1364  CB  PHE A  85      14.608   2.255   4.817  1.00  0.00           C  
ATOM   1365  CG  PHE A  85      14.062   1.946   3.452  1.00  0.00           C  
ATOM   1366  CD1 PHE A  85      12.890   2.539   3.007  1.00  0.00           C  
ATOM   1367  CD2 PHE A  85      14.719   1.061   2.610  1.00  0.00           C  
ATOM   1368  CE1 PHE A  85      12.386   2.255   1.752  1.00  0.00           C  
ATOM   1369  CE2 PHE A  85      14.219   0.776   1.354  1.00  0.00           C  
ATOM   1370  CZ  PHE A  85      13.051   1.374   0.925  1.00  0.00           C  
ATOM   1371  H   PHE A  85      12.243   2.319   6.201  1.00  0.00           H  
ATOM   1372  HA  PHE A  85      14.355   0.283   5.604  1.00  0.00           H  
ATOM   1373 1HB  PHE A  85      14.328   3.276   5.071  1.00  0.00           H  
ATOM   1374 2HB  PHE A  85      15.695   2.218   4.764  1.00  0.00           H  
ATOM   1375  HD1 PHE A  85      12.365   3.236   3.661  1.00  0.00           H  
ATOM   1376  HD2 PHE A  85      15.641   0.588   2.949  1.00  0.00           H  
ATOM   1377  HE1 PHE A  85      11.464   2.727   1.415  1.00  0.00           H  
ATOM   1378  HE2 PHE A  85      14.745   0.079   0.702  1.00  0.00           H  
ATOM   1379  HZ  PHE A  85      12.654   1.149  -0.064  1.00  0.00           H  
ATOM   1380  N   TRP A  86      15.851   0.871   7.533  1.00  0.00           N  
ATOM   1381  CA  TRP A  86      16.641   1.111   8.746  1.00  0.00           C  
ATOM   1382  C   TRP A  86      18.093   0.732   8.499  1.00  0.00           C  
ATOM   1383  O   TRP A  86      18.408  -0.136   7.641  1.00  0.00           O  
ATOM   1384  CB  TRP A  86      16.089   0.308   9.926  1.00  0.00           C  
ATOM   1385  CG  TRP A  86      15.980  -1.161   9.650  1.00  0.00           C  
ATOM   1386  CD1 TRP A  86      14.944  -1.801   9.037  1.00  0.00           C  
ATOM   1387  CD2 TRP A  86      16.947  -2.188   9.978  1.00  0.00           C  
ATOM   1388  NE1 TRP A  86      15.198  -3.148   8.963  1.00  0.00           N  
ATOM   1389  CE2 TRP A  86      16.420  -3.402   9.532  1.00  0.00           C  
ATOM   1390  CE3 TRP A  86      18.200  -2.173  10.605  1.00  0.00           C  
ATOM   1391  CZ2 TRP A  86      17.099  -4.600   9.692  1.00  0.00           C  
ATOM   1392  CZ3 TRP A  86      18.882  -3.373  10.764  1.00  0.00           C  
ATOM   1393  CH2 TRP A  86      18.345  -4.555  10.319  1.00  0.00           C  
ATOM   1394  H   TRP A  86      16.112   0.114   6.919  1.00  0.00           H  
ATOM   1395  HA  TRP A  86      16.581   2.171   8.993  1.00  0.00           H  
ATOM   1396 1HB  TRP A  86      16.734   0.447  10.794  1.00  0.00           H  
ATOM   1397 2HB  TRP A  86      15.100   0.682  10.190  1.00  0.00           H  
ATOM   1398  HD1 TRP A  86      14.046  -1.314   8.662  1.00  0.00           H  
ATOM   1399  HE1 TRP A  86      14.586  -3.840   8.556  1.00  0.00           H  
ATOM   1400  HE3 TRP A  86      18.632  -1.237  10.958  1.00  0.00           H  
ATOM   1401  HZ2 TRP A  86      16.690  -5.549   9.346  1.00  0.00           H  
ATOM   1402  HZ3 TRP A  86      19.856  -3.353  11.253  1.00  0.00           H  
ATOM   1403  HH2 TRP A  86      18.907  -5.479  10.459  1.00  0.00           H  
ATOM   1404  N   GLY A  87      18.959   1.364   9.272  1.00  0.00           N  
ATOM   1405  CA  GLY A  87      20.392   1.040   9.277  1.00  0.00           C  
ATOM   1406  C   GLY A  87      20.863   0.640  10.651  1.00  0.00           C  
ATOM   1407  O   GLY A  87      20.094   0.646  11.626  1.00  0.00           O  
ATOM   1408  H   GLY A  87      18.618   2.096   9.879  1.00  0.00           H  
ATOM   1409 1HA  GLY A  87      20.584   0.228   8.575  1.00  0.00           H  
ATOM   1410 2HA  GLY A  87      20.962   1.902   8.934  1.00  0.00           H  
ATOM   1411  N   THR A  88      22.153   0.386  10.709  1.00  0.00           N  
ATOM   1412  CA  THR A  88      22.837  -0.009  11.947  1.00  0.00           C  
ATOM   1413  C   THR A  88      23.911   1.013  12.293  1.00  0.00           C  
ATOM   1414  O   THR A  88      24.663   1.359  11.376  1.00  0.00           O  
ATOM   1415  CB  THR A  88      23.468  -1.408  11.826  1.00  0.00           C  
ATOM   1416  OG1 THR A  88      22.446  -2.375  11.552  1.00  0.00           O  
ATOM   1417  CG2 THR A  88      24.184  -1.784  13.115  1.00  0.00           C  
ATOM   1418  H   THR A  88      22.689   0.471   9.857  1.00  0.00           H  
ATOM   1419  HA  THR A  88      22.104  -0.038  12.754  1.00  0.00           H  
ATOM   1420  HB  THR A  88      24.185  -1.415  11.005  1.00  0.00           H  
ATOM   1421  HG1 THR A  88      22.639  -2.818  10.723  1.00  0.00           H  
ATOM   1422 1HG2 THR A  88      24.624  -2.776  13.011  1.00  0.00           H  
ATOM   1423 2HG2 THR A  88      24.970  -1.058  13.320  1.00  0.00           H  
ATOM   1424 3HG2 THR A  88      23.471  -1.789  13.939  1.00  0.00           H  
ATOM   1425  N   PRO A  89      23.983   1.559  13.532  1.00  0.00           N  
ATOM   1426  CA  PRO A  89      23.090   1.249  14.654  1.00  0.00           C  
ATOM   1427  C   PRO A  89      21.712   1.907  14.610  1.00  0.00           C  
ATOM   1428  O   PRO A  89      20.840   1.545  15.351  1.00  0.00           O  
ATOM   1429  CB  PRO A  89      23.897   1.764  15.850  1.00  0.00           C  
ATOM   1430  CG  PRO A  89      24.634   2.943  15.313  1.00  0.00           C  
ATOM   1431  CD  PRO A  89      25.020   2.538  13.915  1.00  0.00           C  
ATOM   1432  HA  PRO A  89      22.940   0.161  14.707  1.00  0.00           H  
ATOM   1433 1HB  PRO A  89      23.220   2.024  16.677  1.00  0.00           H  
ATOM   1434 2HB  PRO A  89      24.567   0.974  16.219  1.00  0.00           H  
ATOM   1435 1HG  PRO A  89      23.991   3.835  15.333  1.00  0.00           H  
ATOM   1436 2HG  PRO A  89      25.507   3.166  15.945  1.00  0.00           H  
ATOM   1437 1HD  PRO A  89      25.000   3.421  13.258  1.00  0.00           H  
ATOM   1438 2HD  PRO A  89      26.023   2.086  13.927  1.00  0.00           H  
ATOM   1439  N   GLY A  90      21.518   2.898  13.739  1.00  0.00           N  
ATOM   1440  CA  GLY A  90      20.283   3.692  13.792  1.00  0.00           C  
ATOM   1441  C   GLY A  90      20.314   4.710  14.900  1.00  0.00           C  
ATOM   1442  O   GLY A  90      21.295   4.775  15.691  1.00  0.00           O  
ATOM   1443  H   GLY A  90      22.212   3.113  13.037  1.00  0.00           H  
ATOM   1444 1HA  GLY A  90      20.136   4.200  12.839  1.00  0.00           H  
ATOM   1445 2HA  GLY A  90      19.431   3.029  13.937  1.00  0.00           H  
ATOM   1446  N   VAL A  91      19.335   5.569  14.925  1.00  0.00           N  
ATOM   1447  CA  VAL A  91      19.151   6.640  15.929  1.00  0.00           C  
ATOM   1448  C   VAL A  91      17.703   6.573  16.430  1.00  0.00           C  
ATOM   1449  O   VAL A  91      17.484   6.210  17.610  1.00  0.00           O  
ATOM   1450  CB  VAL A  91      19.438   8.029  15.328  1.00  0.00           C  
ATOM   1451  CG1 VAL A  91      19.137   9.121  16.344  1.00  0.00           C  
ATOM   1452  CG2 VAL A  91      20.885   8.105  14.866  1.00  0.00           C  
ATOM   1453  H   VAL A  91      18.657   5.470  14.182  1.00  0.00           H  
ATOM   1454  HA  VAL A  91      19.853   6.472  16.747  1.00  0.00           H  
ATOM   1455  HB  VAL A  91      18.775   8.190  14.477  1.00  0.00           H  
ATOM   1456 1HG1 VAL A  91      19.345  10.096  15.902  1.00  0.00           H  
ATOM   1457 2HG1 VAL A  91      18.087   9.070  16.633  1.00  0.00           H  
ATOM   1458 3HG1 VAL A  91      19.764   8.982  17.224  1.00  0.00           H  
ATOM   1459 1HG2 VAL A  91      21.080   9.089  14.442  1.00  0.00           H  
ATOM   1460 2HG2 VAL A  91      21.547   7.938  15.716  1.00  0.00           H  
ATOM   1461 3HG2 VAL A  91      21.066   7.341  14.110  1.00  0.00           H  
ATOM   1462  N   LEU A  92      16.736   6.848  15.556  1.00  0.00           N  
ATOM   1463  CA  LEU A  92      15.312   6.760  15.949  1.00  0.00           C  
ATOM   1464  C   LEU A  92      14.801   5.325  15.863  1.00  0.00           C  
ATOM   1465  O   LEU A  92      14.037   4.918  16.788  1.00  0.00           O  
ATOM   1466  CB  LEU A  92      14.452   7.662  15.055  1.00  0.00           C  
ATOM   1467  CG  LEU A  92      14.738   9.166  15.157  1.00  0.00           C  
ATOM   1468  CD1 LEU A  92      13.919   9.911  14.112  1.00  0.00           C  
ATOM   1469  CD2 LEU A  92      14.406   9.652  16.560  1.00  0.00           C  
ATOM   1470  H   LEU A  92      16.969   7.120  14.612  1.00  0.00           H  
ATOM   1471  HA  LEU A  92      15.217   7.098  16.980  1.00  0.00           H  
ATOM   1472 1HB  LEU A  92      14.601   7.366  14.018  1.00  0.00           H  
ATOM   1473 2HB  LEU A  92      13.404   7.506  15.309  1.00  0.00           H  
ATOM   1474  HG  LEU A  92      15.792   9.351  14.949  1.00  0.00           H  
ATOM   1475 1HD1 LEU A  92      14.122  10.979  14.184  1.00  0.00           H  
ATOM   1476 2HD1 LEU A  92      14.190   9.557  13.117  1.00  0.00           H  
ATOM   1477 3HD1 LEU A  92      12.858   9.731  14.285  1.00  0.00           H  
ATOM   1478 1HD2 LEU A  92      14.609  10.721  16.633  1.00  0.00           H  
ATOM   1479 2HD2 LEU A  92      13.352   9.468  16.769  1.00  0.00           H  
ATOM   1480 3HD2 LEU A  92      15.018   9.116  17.285  1.00  0.00           H  
ATOM   1481  N   ILE A  93      15.201   4.558  14.851  1.00  0.00           N  
ATOM   1482  CA  ILE A  93      14.665   3.185  14.623  1.00  0.00           C  
ATOM   1483  C   ILE A  93      15.842   2.233  14.598  1.00  0.00           C  
ATOM   1484  O   ILE A  93      16.263   1.823  13.520  1.00  0.00           O  
ATOM   1485  CB  ILE A  93      13.875   3.072  13.306  1.00  0.00           C  
ATOM   1486  CG1 ILE A  93      12.798   4.157  13.234  1.00  0.00           C  
ATOM   1487  CG2 ILE A  93      13.253   1.690  13.176  1.00  0.00           C  
ATOM   1488  CD1 ILE A  93      11.747   4.046  14.316  1.00  0.00           C  
ATOM   1489  H   ILE A  93      15.895   4.927  14.217  1.00  0.00           H  
ATOM   1490  HA  ILE A  93      13.985   2.939  15.437  1.00  0.00           H  
ATOM   1491  HB  ILE A  93      14.546   3.238  12.464  1.00  0.00           H  
ATOM   1492 1HG1 ILE A  93      13.264   5.138  13.311  1.00  0.00           H  
ATOM   1493 2HG1 ILE A  93      12.296   4.109  12.267  1.00  0.00           H  
ATOM   1494 1HG2 ILE A  93      12.698   1.627  12.240  1.00  0.00           H  
ATOM   1495 2HG2 ILE A  93      14.039   0.935  13.183  1.00  0.00           H  
ATOM   1496 3HG2 ILE A  93      12.575   1.516  14.011  1.00  0.00           H  
ATOM   1497 1HD1 ILE A  93      11.019   4.849  14.199  1.00  0.00           H  
ATOM   1498 2HD1 ILE A  93      11.242   3.083  14.235  1.00  0.00           H  
ATOM   1499 3HD1 ILE A  93      12.221   4.127  15.293  1.00  0.00           H  
ATOM   1500  N   PRO A  94      16.304   1.775  15.778  1.00  0.00           N  
ATOM   1501  CA  PRO A  94      17.401   0.826  15.787  1.00  0.00           C  
ATOM   1502  C   PRO A  94      16.955  -0.534  15.265  1.00  0.00           C  
ATOM   1503  O   PRO A  94      15.765  -0.839  15.187  1.00  0.00           O  
ATOM   1504  CB  PRO A  94      17.789   0.766  17.268  1.00  0.00           C  
ATOM   1505  CG  PRO A  94      16.546   1.163  17.988  1.00  0.00           C  
ATOM   1506  CD  PRO A  94      15.933   2.228  17.119  1.00  0.00           C  
ATOM   1507  HA  PRO A  94      18.227   1.222  15.177  1.00  0.00           H  
ATOM   1508 1HB  PRO A  94      18.128  -0.247  17.526  1.00  0.00           H  
ATOM   1509 2HB  PRO A  94      18.631   1.447  17.463  1.00  0.00           H  
ATOM   1510 1HG  PRO A  94      15.888   0.290  18.118  1.00  0.00           H  
ATOM   1511 2HG  PRO A  94      16.792   1.528  18.996  1.00  0.00           H  
ATOM   1512 1HD  PRO A  94      14.842   2.237  17.264  1.00  0.00           H  
ATOM   1513 2HD  PRO A  94      16.367   3.205  17.375  1.00  0.00           H  
ATOM   1514  N   PRO A  95      17.885  -1.434  14.906  1.00  0.00           N  
ATOM   1515  CA  PRO A  95      17.509  -2.784  14.462  1.00  0.00           C  
ATOM   1516  C   PRO A  95      16.490  -3.516  15.369  1.00  0.00           C  
ATOM   1517  O   PRO A  95      15.623  -4.205  14.856  1.00  0.00           O  
ATOM   1518  CB  PRO A  95      18.862  -3.501  14.465  1.00  0.00           C  
ATOM   1519  CG  PRO A  95      19.845  -2.431  14.133  1.00  0.00           C  
ATOM   1520  CD  PRO A  95      19.343  -1.220  14.874  1.00  0.00           C  
ATOM   1521  HA  PRO A  95      17.084  -2.726  13.449  1.00  0.00           H  
ATOM   1522 1HB  PRO A  95      19.044  -3.957  15.450  1.00  0.00           H  
ATOM   1523 2HB  PRO A  95      18.856  -4.318  13.729  1.00  0.00           H  
ATOM   1524 1HG  PRO A  95      20.855  -2.731  14.448  1.00  0.00           H  
ATOM   1525 2HG  PRO A  95      19.884  -2.275  13.045  1.00  0.00           H  
ATOM   1526 1HD  PRO A  95      19.774  -1.204  15.886  1.00  0.00           H  
ATOM   1527 2HD  PRO A  95      19.619  -0.310  14.321  1.00  0.00           H  
ATOM   1528  N   ALA A  96      16.596  -3.339  16.691  1.00  0.00           N  
ATOM   1529  CA  ALA A  96      15.654  -3.983  17.627  1.00  0.00           C  
ATOM   1530  C   ALA A  96      14.243  -3.442  17.379  1.00  0.00           C  
ATOM   1531  O   ALA A  96      13.268  -4.250  17.383  1.00  0.00           O  
ATOM   1532  CB  ALA A  96      16.082  -3.786  19.065  1.00  0.00           C  
ATOM   1533  H   ALA A  96      17.333  -2.754  17.058  1.00  0.00           H  
ATOM   1534  HA  ALA A  96      15.663  -5.055  17.433  1.00  0.00           H  
ATOM   1535 1HB  ALA A  96      15.366  -4.273  19.728  1.00  0.00           H  
ATOM   1536 2HB  ALA A  96      17.069  -4.223  19.214  1.00  0.00           H  
ATOM   1537 3HB  ALA A  96      16.119  -2.721  19.290  1.00  0.00           H  
ATOM   1538  N   GLU A  97      14.129  -2.136  17.152  1.00  0.00           N  
ATOM   1539  CA  GLU A  97      12.834  -1.481  16.912  1.00  0.00           C  
ATOM   1540  C   GLU A  97      12.330  -1.890  15.525  1.00  0.00           C  
ATOM   1541  O   GLU A  97      11.132  -2.212  15.392  1.00  0.00           O  
ATOM   1542  CB  GLU A  97      12.957   0.041  17.008  1.00  0.00           C  
ATOM   1543  CG  GLU A  97      11.673   0.796  16.698  1.00  0.00           C  
ATOM   1544  CD  GLU A  97      10.558   0.471  17.652  1.00  0.00           C  
ATOM   1545  OE1 GLU A  97      10.780  -0.297  18.557  1.00  0.00           O  
ATOM   1546  OE2 GLU A  97       9.481   0.991  17.475  1.00  0.00           O  
ATOM   1547  H   GLU A  97      14.971  -1.579  17.147  1.00  0.00           H  
ATOM   1548  HA  GLU A  97      12.130  -1.817  17.674  1.00  0.00           H  
ATOM   1549 1HB  GLU A  97      13.273   0.317  18.014  1.00  0.00           H  
ATOM   1550 2HB  GLU A  97      13.725   0.388  16.317  1.00  0.00           H  
ATOM   1551 1HG  GLU A  97      11.873   1.867  16.743  1.00  0.00           H  
ATOM   1552 2HG  GLU A  97      11.359   0.556  15.683  1.00  0.00           H  
ATOM   1553  N   ALA A  98      13.186  -1.939  14.510  1.00  0.00           N  
ATOM   1554  CA  ALA A  98      12.775  -2.314  13.137  1.00  0.00           C  
ATOM   1555  C   ALA A  98      12.201  -3.740  13.128  1.00  0.00           C  
ATOM   1556  O   ALA A  98      11.216  -3.996  12.392  1.00  0.00           O  
ATOM   1557  CB  ALA A  98      13.921  -2.167  12.149  1.00  0.00           C  
ATOM   1558  H   ALA A  98      14.154  -1.711  14.689  1.00  0.00           H  
ATOM   1559  HA  ALA A  98      11.995  -1.623  12.817  1.00  0.00           H  
ATOM   1560 1HB  ALA A  98      13.581  -2.451  11.154  1.00  0.00           H  
ATOM   1561 2HB  ALA A  98      14.260  -1.131  12.136  1.00  0.00           H  
ATOM   1562 3HB  ALA A  98      14.745  -2.814  12.450  1.00  0.00           H  
ATOM   1563  N   ALA A  99      12.823  -4.664  13.859  1.00  0.00           N  
ATOM   1564  CA  ALA A  99      12.372  -6.067  13.958  1.00  0.00           C  
ATOM   1565  C   ALA A  99      10.977  -6.091  14.590  1.00  0.00           C  
ATOM   1566  O   ALA A  99      10.046  -6.739  14.024  1.00  0.00           O  
ATOM   1567  CB  ALA A  99      13.352  -6.858  14.763  1.00  0.00           C  
ATOM   1568  H   ALA A  99      13.645  -4.374  14.369  1.00  0.00           H  
ATOM   1569  HA  ALA A  99      12.321  -6.478  12.950  1.00  0.00           H  
ATOM   1570 1HB  ALA A  99      13.015  -7.893  14.834  1.00  0.00           H  
ATOM   1571 2HB  ALA A  99      14.329  -6.827  14.280  1.00  0.00           H  
ATOM   1572 3HB  ALA A  99      13.429  -6.434  15.763  1.00  0.00           H  
ATOM   1573  N   ARG A 100      10.787  -5.336  15.663  1.00  0.00           N  
ATOM   1574  CA  ARG A 100       9.479  -5.248  16.353  1.00  0.00           C  
ATOM   1575  C   ARG A 100       8.443  -4.710  15.363  1.00  0.00           C  
ATOM   1576  O   ARG A 100       7.365  -5.287  15.232  1.00  0.00           O  
ATOM   1577  CB  ARG A 100       9.547  -4.337  17.571  1.00  0.00           C  
ATOM   1578  CG  ARG A 100       8.283  -4.304  18.416  1.00  0.00           C  
ATOM   1579  CD  ARG A 100       8.358  -3.265  19.475  1.00  0.00           C  
ATOM   1580  NE  ARG A 100       8.197  -1.926  18.933  1.00  0.00           N  
ATOM   1581  CZ  ARG A 100       7.020  -1.391  18.555  1.00  0.00           C  
ATOM   1582  NH1 ARG A 100       5.912  -2.091  18.667  1.00  0.00           N  
ATOM   1583  NH2 ARG A 100       6.976  -0.160  18.074  1.00  0.00           N  
ATOM   1584  H   ARG A 100      11.568  -4.804  16.020  1.00  0.00           H  
ATOM   1585  HA  ARG A 100       9.198  -6.246  16.691  1.00  0.00           H  
ATOM   1586 1HB  ARG A 100      10.366  -4.653  18.215  1.00  0.00           H  
ATOM   1587 2HB  ARG A 100       9.756  -3.317  17.250  1.00  0.00           H  
ATOM   1588 1HG  ARG A 100       7.425  -4.084  17.779  1.00  0.00           H  
ATOM   1589 2HG  ARG A 100       8.140  -5.273  18.895  1.00  0.00           H  
ATOM   1590 1HD  ARG A 100       7.569  -3.435  20.206  1.00  0.00           H  
ATOM   1591 2HD  ARG A 100       9.327  -3.319  19.968  1.00  0.00           H  
ATOM   1592  HE  ARG A 100       9.026  -1.356  18.833  1.00  0.00           H  
ATOM   1593 1HH1 ARG A 100       5.944  -3.031  19.035  1.00  0.00           H  
ATOM   1594 2HH1 ARG A 100       5.030  -1.689  18.384  1.00  0.00           H  
ATOM   1595 1HH2 ARG A 100       7.828   0.379  17.988  1.00  0.00           H  
ATOM   1596 2HH2 ARG A 100       6.095   0.241  17.791  1.00  0.00           H  
ATOM   1597  N   LEU A 101       8.765  -3.619  14.701  1.00  0.00           N  
ATOM   1598  CA  LEU A 101       7.807  -2.963  13.769  1.00  0.00           C  
ATOM   1599  C   LEU A 101       7.442  -3.879  12.626  1.00  0.00           C  
ATOM   1600  O   LEU A 101       6.255  -3.902  12.254  1.00  0.00           O  
ATOM   1601  CB  LEU A 101       8.398  -1.666  13.202  1.00  0.00           C  
ATOM   1602  CG  LEU A 101       8.623  -0.538  14.216  1.00  0.00           C  
ATOM   1603  CD1 LEU A 101       9.453   0.565  13.574  1.00  0.00           C  
ATOM   1604  CD2 LEU A 101       7.278  -0.005  14.689  1.00  0.00           C  
ATOM   1605  H   LEU A 101       9.683  -3.216  14.827  1.00  0.00           H  
ATOM   1606  HA  LEU A 101       6.901  -2.716  14.322  1.00  0.00           H  
ATOM   1607 1HB  LEU A 101       9.359  -1.894  12.742  1.00  0.00           H  
ATOM   1608 2HB  LEU A 101       7.729  -1.289  12.428  1.00  0.00           H  
ATOM   1609  HG  LEU A 101       9.182  -0.922  15.070  1.00  0.00           H  
ATOM   1610 1HD1 LEU A 101       9.613   1.367  14.295  1.00  0.00           H  
ATOM   1611 2HD1 LEU A 101      10.416   0.161  13.262  1.00  0.00           H  
ATOM   1612 3HD1 LEU A 101       8.926   0.958  12.705  1.00  0.00           H  
ATOM   1613 1HD2 LEU A 101       7.438   0.796  15.411  1.00  0.00           H  
ATOM   1614 2HD2 LEU A 101       6.719   0.380  13.837  1.00  0.00           H  
ATOM   1615 3HD2 LEU A 101       6.714  -0.810  15.160  1.00  0.00           H  
ATOM   1616  N   ALA A 102       8.387  -4.615  12.052  1.00  0.00           N  
ATOM   1617  CA  ALA A 102       8.122  -5.553  10.935  1.00  0.00           C  
ATOM   1618  C   ALA A 102       7.115  -6.616  11.390  1.00  0.00           C  
ATOM   1619  O   ALA A 102       6.318  -7.116  10.570  1.00  0.00           O  
ATOM   1620  CB  ALA A 102       9.379  -6.270  10.498  1.00  0.00           C  
ATOM   1621  H   ALA A 102       9.328  -4.522  12.402  1.00  0.00           H  
ATOM   1622  HA  ALA A 102       7.691  -4.984  10.110  1.00  0.00           H  
ATOM   1623 1HB  ALA A 102       9.144  -6.948   9.678  1.00  0.00           H  
ATOM   1624 2HB  ALA A 102      10.118  -5.541  10.166  1.00  0.00           H  
ATOM   1625 3HB  ALA A 102       9.783  -6.839  11.335  1.00  0.00           H  
ATOM   1626  N   LYS A 103       7.192  -7.000  12.651  1.00  0.00           N  
ATOM   1627  CA  LYS A 103       6.308  -8.068  13.150  1.00  0.00           C  
ATOM   1628  C   LYS A 103       5.049  -7.450  13.723  1.00  0.00           C  
ATOM   1629  O   LYS A 103       4.037  -8.166  13.760  1.00  0.00           O  
ATOM   1630  CB  LYS A 103       7.008  -8.922  14.207  1.00  0.00           C  
ATOM   1631  CG  LYS A 103       8.191  -9.727  13.684  1.00  0.00           C  
ATOM   1632  CD  LYS A 103       8.863 -10.511  14.802  1.00  0.00           C  
ATOM   1633  CE  LYS A 103      10.057 -11.298  14.285  1.00  0.00           C  
ATOM   1634  NZ  LYS A 103      10.756 -12.030  15.376  1.00  0.00           N  
ATOM   1635  H   LYS A 103       7.851  -6.571  13.285  1.00  0.00           H  
ATOM   1636  HA  LYS A 103       6.040  -8.714  12.313  1.00  0.00           H  
ATOM   1637 1HB  LYS A 103       7.370  -8.280  15.012  1.00  0.00           H  
ATOM   1638 2HB  LYS A 103       6.294  -9.621  14.642  1.00  0.00           H  
ATOM   1639 1HG  LYS A 103       7.846 -10.423  12.919  1.00  0.00           H  
ATOM   1640 2HG  LYS A 103       8.919  -9.053  13.236  1.00  0.00           H  
ATOM   1641 1HD  LYS A 103       9.200  -9.823  15.578  1.00  0.00           H  
ATOM   1642 2HD  LYS A 103       8.145 -11.204  15.242  1.00  0.00           H  
ATOM   1643 1HE  LYS A 103       9.723 -12.018  13.539  1.00  0.00           H  
ATOM   1644 2HE  LYS A 103      10.764 -10.618  13.810  1.00  0.00           H  
ATOM   1645 1HZ  LYS A 103      11.540 -12.539  14.993  1.00  0.00           H  
ATOM   1646 2HZ  LYS A 103      11.087 -11.371  16.066  1.00  0.00           H  
ATOM   1647 3HZ  LYS A 103      10.115 -12.679  15.811  1.00  0.00           H  
ATOM   1648  N   SER A 104       5.106  -6.220  14.226  1.00  0.00           N  
ATOM   1649  CA  SER A 104       3.997  -5.558  14.966  1.00  0.00           C  
ATOM   1650  C   SER A 104       3.063  -4.811  14.005  1.00  0.00           C  
ATOM   1651  O   SER A 104       1.838  -4.713  14.315  1.00  0.00           O  
ATOM   1652  CB  SER A 104       4.549  -4.589  15.993  1.00  0.00           C  
ATOM   1653  OG  SER A 104       5.329  -5.257  16.946  1.00  0.00           O  
ATOM   1654  H   SER A 104       5.971  -5.719  14.082  1.00  0.00           H  
ATOM   1655  HA  SER A 104       3.420  -6.325  15.485  1.00  0.00           H  
ATOM   1656 1HB  SER A 104       5.152  -3.832  15.492  1.00  0.00           H  
ATOM   1657 2HB  SER A 104       3.727  -4.076  16.488  1.00  0.00           H  
ATOM   1658  HG  SER A 104       6.115  -5.558  16.482  1.00  0.00           H  
ATOM   1659  N   LEU A 105       3.586  -4.230  12.932  1.00  0.00           N  
ATOM   1660  CA  LEU A 105       2.727  -3.431  12.032  1.00  0.00           C  
ATOM   1661  C   LEU A 105       2.213  -4.346  10.928  1.00  0.00           C  
ATOM   1662  O   LEU A 105       2.973  -4.989  10.185  1.00  0.00           O  
ATOM   1663  CB  LEU A 105       3.498  -2.252  11.425  1.00  0.00           C  
ATOM   1664  CG  LEU A 105       4.127  -1.280  12.431  1.00  0.00           C  
ATOM   1665  CD1 LEU A 105       4.760  -0.114  11.684  1.00  0.00           C  
ATOM   1666  CD2 LEU A 105       3.061  -0.793  13.402  1.00  0.00           C  
ATOM   1667  H   LEU A 105       4.569  -4.325  12.717  1.00  0.00           H  
ATOM   1668  HA  LEU A 105       1.895  -3.031  12.612  1.00  0.00           H  
ATOM   1669 1HB  LEU A 105       4.298  -2.645  10.800  1.00  0.00           H  
ATOM   1670 2HB  LEU A 105       2.818  -1.680  10.793  1.00  0.00           H  
ATOM   1671  HG  LEU A 105       4.917  -1.789  12.984  1.00  0.00           H  
ATOM   1672 1HD1 LEU A 105       5.207   0.577  12.399  1.00  0.00           H  
ATOM   1673 2HD1 LEU A 105       5.532  -0.489  11.011  1.00  0.00           H  
ATOM   1674 3HD1 LEU A 105       3.996   0.406  11.107  1.00  0.00           H  
ATOM   1675 1HD2 LEU A 105       3.509  -0.103  14.117  1.00  0.00           H  
ATOM   1676 2HD2 LEU A 105       2.272  -0.282  12.850  1.00  0.00           H  
ATOM   1677 3HD2 LEU A 105       2.639  -1.645  13.935  1.00  0.00           H  
ATOM   1678  N   PRO A 106       0.890  -4.325  10.677  1.00  0.00           N  
ATOM   1679  CA  PRO A 106       0.342  -5.136   9.598  1.00  0.00           C  
ATOM   1680  C   PRO A 106       0.945  -4.789   8.238  1.00  0.00           C  
ATOM   1681  O   PRO A 106       1.196  -3.586   7.944  1.00  0.00           O  
ATOM   1682  CB  PRO A 106      -1.151  -4.798   9.652  1.00  0.00           C  
ATOM   1683  CG  PRO A 106      -1.393  -4.439  11.079  1.00  0.00           C  
ATOM   1684  CD  PRO A 106      -0.153  -3.689  11.491  1.00  0.00           C  
ATOM   1685  HA  PRO A 106       0.517  -6.199   9.821  1.00  0.00           H  
ATOM   1686 1HB  PRO A 106      -1.375  -3.974   8.960  1.00  0.00           H  
ATOM   1687 2HB  PRO A 106      -1.745  -5.664   9.324  1.00  0.00           H  
ATOM   1688 1HG  PRO A 106      -2.305  -3.830  11.168  1.00  0.00           H  
ATOM   1689 2HG  PRO A 106      -1.557  -5.347  11.677  1.00  0.00           H  
ATOM   1690 1HD  PRO A 106      -0.271  -2.623  11.246  1.00  0.00           H  
ATOM   1691 2HD  PRO A 106       0.014  -3.823  12.570  1.00  0.00           H  
ATOM   1692  N   ASN A 107       1.167  -5.807   7.406  1.00  0.00           N  
ATOM   1693  CA  ASN A 107       1.589  -5.628   6.000  1.00  0.00           C  
ATOM   1694  C   ASN A 107       2.825  -4.710   5.921  1.00  0.00           C  
ATOM   1695  O   ASN A 107       2.893  -3.857   5.017  1.00  0.00           O  
ATOM   1696  CB  ASN A 107       0.453  -5.073   5.160  1.00  0.00           C  
ATOM   1697  CG  ASN A 107      -0.711  -6.021   5.065  1.00  0.00           C  
ATOM   1698  OD1 ASN A 107      -0.532  -7.244   5.055  1.00  0.00           O  
ATOM   1699  ND2 ASN A 107      -1.901  -5.479   4.995  1.00  0.00           N  
ATOM   1700  H   ASN A 107       1.036  -6.742   7.765  1.00  0.00           H  
ATOM   1701  HA  ASN A 107       1.873  -6.602   5.598  1.00  0.00           H  
ATOM   1702 1HB  ASN A 107       0.107  -4.134   5.592  1.00  0.00           H  
ATOM   1703 2HB  ASN A 107       0.815  -4.859   4.155  1.00  0.00           H  
ATOM   1704 1HD2 ASN A 107      -2.712  -6.061   4.930  1.00  0.00           H  
ATOM   1705 2HD2 ASN A 107      -1.998  -4.484   5.006  1.00  0.00           H  
ATOM   1706  N   CYS A 108       3.791  -4.900   6.811  1.00  0.00           N  
ATOM   1707  CA  CYS A 108       5.038  -4.088   6.857  1.00  0.00           C  
ATOM   1708  C   CYS A 108       6.228  -4.926   6.401  1.00  0.00           C  
ATOM   1709  O   CYS A 108       6.368  -6.072   6.898  1.00  0.00           O  
ATOM   1710  CB  CYS A 108       5.307  -3.562   8.267  1.00  0.00           C  
ATOM   1711  SG  CYS A 108       6.805  -2.558   8.408  1.00  0.00           S  
ATOM   1712  H   CYS A 108       3.660  -5.638   7.486  1.00  0.00           H  
ATOM   1713  HA  CYS A 108       4.919  -3.233   6.191  1.00  0.00           H  
ATOM   1714 1HB  CYS A 108       4.462  -2.957   8.597  1.00  0.00           H  
ATOM   1715 2HB  CYS A 108       5.397  -4.402   8.957  1.00  0.00           H  
ATOM   1716  HG  CYS A 108       7.418  -3.074   7.348  1.00  0.00           H  
ATOM   1717  N   LYS A 109       6.993  -4.424   5.454  1.00  0.00           N  
ATOM   1718  CA  LYS A 109       8.292  -4.992   5.024  1.00  0.00           C  
ATOM   1719  C   LYS A 109       9.379  -4.101   5.639  1.00  0.00           C  
ATOM   1720  O   LYS A 109       9.283  -2.884   5.460  1.00  0.00           O  
ATOM   1721  CB  LYS A 109       8.418  -5.046   3.501  1.00  0.00           C  
ATOM   1722  CG  LYS A 109       9.730  -5.634   2.999  1.00  0.00           C  
ATOM   1723  CD  LYS A 109       9.784  -5.648   1.479  1.00  0.00           C  
ATOM   1724  CE  LYS A 109      11.081  -6.265   0.975  1.00  0.00           C  
ATOM   1725  NZ  LYS A 109      11.163  -6.254  -0.510  1.00  0.00           N  
ATOM   1726  H   LYS A 109       6.647  -3.590   5.001  1.00  0.00           H  
ATOM   1727  HA  LYS A 109       8.366  -6.012   5.403  1.00  0.00           H  
ATOM   1728 1HB  LYS A 109       7.605  -5.644   3.089  1.00  0.00           H  
ATOM   1729 2HB  LYS A 109       8.325  -4.040   3.092  1.00  0.00           H  
ATOM   1730 1HG  LYS A 109      10.564  -5.042   3.379  1.00  0.00           H  
ATOM   1731 2HG  LYS A 109       9.836  -6.655   3.367  1.00  0.00           H  
ATOM   1732 1HD  LYS A 109       8.943  -6.222   1.089  1.00  0.00           H  
ATOM   1733 2HD  LYS A 109       9.710  -4.627   1.103  1.00  0.00           H  
ATOM   1734 1HE  LYS A 109      11.928  -5.710   1.378  1.00  0.00           H  
ATOM   1735 2HE  LYS A 109      11.152  -7.295   1.323  1.00  0.00           H  
ATOM   1736 1HZ  LYS A 109      12.035  -6.671  -0.803  1.00  0.00           H  
ATOM   1737 2HZ  LYS A 109      10.392  -6.782  -0.894  1.00  0.00           H  
ATOM   1738 3HZ  LYS A 109      11.117  -5.302  -0.844  1.00  0.00           H  
ATOM   1739  N   ALA A 110      10.413  -4.673   6.261  1.00  0.00           N  
ATOM   1740  CA  ALA A 110      11.569  -3.882   6.736  1.00  0.00           C  
ATOM   1741  C   ALA A 110      12.793  -4.179   5.889  1.00  0.00           C  
ATOM   1742  O   ALA A 110      13.062  -5.362   5.546  1.00  0.00           O  
ATOM   1743  CB  ALA A 110      11.806  -4.111   8.203  1.00  0.00           C  
ATOM   1744  H   ALA A 110      10.407  -5.672   6.409  1.00  0.00           H  
ATOM   1745  HA  ALA A 110      11.322  -2.826   6.633  1.00  0.00           H  
ATOM   1746 1HB  ALA A 110      12.661  -3.519   8.530  1.00  0.00           H  
ATOM   1747 2HB  ALA A 110      10.921  -3.812   8.766  1.00  0.00           H  
ATOM   1748 3HB  ALA A 110      12.008  -5.167   8.379  1.00  0.00           H  
ATOM   1749  N   VAL A 111      13.580  -3.141   5.583  1.00  0.00           N  
ATOM   1750  CA  VAL A 111      14.756  -3.281   4.683  1.00  0.00           C  
ATOM   1751  C   VAL A 111      15.978  -2.854   5.479  1.00  0.00           C  
ATOM   1752  O   VAL A 111      16.017  -1.739   5.979  1.00  0.00           O  
ATOM   1753  CB  VAL A 111      14.621  -2.409   3.421  1.00  0.00           C  
ATOM   1754  CG1 VAL A 111      15.852  -2.555   2.538  1.00  0.00           C  
ATOM   1755  CG2 VAL A 111      13.362  -2.792   2.658  1.00  0.00           C  
ATOM   1756  H   VAL A 111      13.366  -2.236   5.977  1.00  0.00           H  
ATOM   1757  HA  VAL A 111      14.827  -4.322   4.365  1.00  0.00           H  
ATOM   1758  HB  VAL A 111      14.562  -1.362   3.719  1.00  0.00           H  
ATOM   1759 1HG1 VAL A 111      15.740  -1.931   1.651  1.00  0.00           H  
ATOM   1760 2HG1 VAL A 111      16.736  -2.240   3.092  1.00  0.00           H  
ATOM   1761 3HG1 VAL A 111      15.962  -3.596   2.237  1.00  0.00           H  
ATOM   1762 1HG2 VAL A 111      13.273  -2.171   1.768  1.00  0.00           H  
ATOM   1763 2HG2 VAL A 111      13.419  -3.841   2.365  1.00  0.00           H  
ATOM   1764 3HG2 VAL A 111      12.491  -2.640   3.295  1.00  0.00           H  
ATOM   1765  N   ASP A 112      16.967  -3.741   5.533  1.00  0.00           N  
ATOM   1766  CA  ASP A 112      18.297  -3.498   6.150  1.00  0.00           C  
ATOM   1767  C   ASP A 112      19.191  -2.852   5.114  1.00  0.00           C  
ATOM   1768  O   ASP A 112      19.524  -3.510   4.114  1.00  0.00           O  
ATOM   1769  CB  ASP A 112      18.937  -4.794   6.654  1.00  0.00           C  
ATOM   1770  CG  ASP A 112      20.261  -4.562   7.370  1.00  0.00           C  
ATOM   1771  OD1 ASP A 112      20.836  -3.515   7.189  1.00  0.00           O  
ATOM   1772  OD2 ASP A 112      20.683  -5.434   8.092  1.00  0.00           O  
ATOM   1773  H   ASP A 112      16.775  -4.640   5.116  1.00  0.00           H  
ATOM   1774  HA  ASP A 112      18.166  -2.833   7.005  1.00  0.00           H  
ATOM   1775 1HB  ASP A 112      18.253  -5.295   7.339  1.00  0.00           H  
ATOM   1776 2HB  ASP A 112      19.109  -5.466   5.813  1.00  0.00           H  
ATOM   1777  N   ILE A 113      19.555  -1.569   5.265  1.00  0.00           N  
ATOM   1778  CA  ILE A 113      20.335  -0.873   4.212  1.00  0.00           C  
ATOM   1779  C   ILE A 113      21.834  -0.858   4.565  1.00  0.00           C  
ATOM   1780  O   ILE A 113      22.537  -0.179   3.827  1.00  0.00           O  
ATOM   1781  CB  ILE A 113      19.839   0.572   4.017  1.00  0.00           C  
ATOM   1782  CG1 ILE A 113      20.191   1.427   5.237  1.00  0.00           C  
ATOM   1783  CG2 ILE A 113      18.339   0.590   3.765  1.00  0.00           C  
ATOM   1784  CD1 ILE A 113      19.981   2.909   5.026  1.00  0.00           C  
ATOM   1785  H   ILE A 113      19.299  -1.065   6.103  1.00  0.00           H  
ATOM   1786  HA  ILE A 113      20.204  -1.409   3.274  1.00  0.00           H  
ATOM   1787  HB  ILE A 113      20.347   1.018   3.163  1.00  0.00           H  
ATOM   1788 1HG1 ILE A 113      19.586   1.114   6.087  1.00  0.00           H  
ATOM   1789 2HG1 ILE A 113      21.236   1.267   5.505  1.00  0.00           H  
ATOM   1790 1HG2 ILE A 113      18.006   1.619   3.630  1.00  0.00           H  
ATOM   1791 2HG2 ILE A 113      18.114   0.015   2.868  1.00  0.00           H  
ATOM   1792 3HG2 ILE A 113      17.822   0.150   4.618  1.00  0.00           H  
ATOM   1793 1HD1 ILE A 113      20.252   3.448   5.934  1.00  0.00           H  
ATOM   1794 2HD1 ILE A 113      20.605   3.251   4.200  1.00  0.00           H  
ATOM   1795 3HD1 ILE A 113      18.934   3.097   4.792  1.00  0.00           H  
ATOM   1796  N   GLY A 114      22.262  -1.570   5.610  1.00  0.00           N  
ATOM   1797  CA  GLY A 114      23.670  -1.532   6.046  1.00  0.00           C  
ATOM   1798  C   GLY A 114      23.883  -0.430   7.058  1.00  0.00           C  
ATOM   1799  O   GLY A 114      22.957   0.026   7.727  1.00  0.00           O  
ATOM   1800  H   GLY A 114      21.607  -2.150   6.115  1.00  0.00           H  
ATOM   1801 1HA  GLY A 114      23.943  -2.494   6.479  1.00  0.00           H  
ATOM   1802 2HA  GLY A 114      24.314  -1.374   5.181  1.00  0.00           H  
ATOM   1803  N   PRO A 115      25.135   0.039   7.215  1.00  0.00           N  
ATOM   1804  CA  PRO A 115      25.412   1.069   8.200  1.00  0.00           C  
ATOM   1805  C   PRO A 115      24.534   2.278   7.903  1.00  0.00           C  
ATOM   1806  O   PRO A 115      24.329   2.623   6.753  1.00  0.00           O  
ATOM   1807  CB  PRO A 115      26.900   1.372   7.997  1.00  0.00           C  
ATOM   1808  CG  PRO A 115      27.460   0.102   7.451  1.00  0.00           C  
ATOM   1809  CD  PRO A 115      26.375  -0.430   6.552  1.00  0.00           C  
ATOM   1810  HA  PRO A 115      25.231   0.665   9.207  1.00  0.00           H  
ATOM   1811 1HB  PRO A 115      27.021   2.222   7.310  1.00  0.00           H  
ATOM   1812 2HB  PRO A 115      27.359   1.663   8.953  1.00  0.00           H  
ATOM   1813 1HG  PRO A 115      28.396   0.302   6.910  1.00  0.00           H  
ATOM   1814 2HG  PRO A 115      27.706  -0.588   8.270  1.00  0.00           H  
ATOM   1815 1HD  PRO A 115      26.485   0.004   5.547  1.00  0.00           H  
ATOM   1816 2HD  PRO A 115      26.437  -1.527   6.511  1.00  0.00           H  
ATOM   1817  N   GLY A 116      24.085   2.885   8.981  1.00  0.00           N  
ATOM   1818  CA  GLY A 116      23.255   4.094   8.909  1.00  0.00           C  
ATOM   1819  C   GLY A 116      22.860   4.542  10.290  1.00  0.00           C  
ATOM   1820  O   GLY A 116      22.773   3.733  11.223  1.00  0.00           O  
ATOM   1821  H   GLY A 116      24.321   2.503   9.887  1.00  0.00           H  
ATOM   1822 1HA  GLY A 116      23.809   4.884   8.401  1.00  0.00           H  
ATOM   1823 2HA  GLY A 116      22.367   3.890   8.312  1.00  0.00           H  
ATOM   1824  N   LEU A 117      22.683   5.841  10.421  1.00  0.00           N  
ATOM   1825  CA  LEU A 117      22.328   6.509  11.675  1.00  0.00           C  
ATOM   1826  C   LEU A 117      20.949   7.116  11.476  1.00  0.00           C  
ATOM   1827  O   LEU A 117      19.965   6.351  11.551  1.00  0.00           O  
ATOM   1828  CB  LEU A 117      23.348   7.594  12.044  1.00  0.00           C  
ATOM   1829  CG  LEU A 117      24.749   7.091  12.413  1.00  0.00           C  
ATOM   1830  CD1 LEU A 117      25.672   8.280  12.643  1.00  0.00           C  
ATOM   1831  CD2 LEU A 117      24.664   6.217  13.656  1.00  0.00           C  
ATOM   1832  H   LEU A 117      22.807   6.395   9.586  1.00  0.00           H  
ATOM   1833  HA  LEU A 117      22.320   5.767  12.472  1.00  0.00           H  
ATOM   1834 1HB  LEU A 117      23.452   8.274  11.200  1.00  0.00           H  
ATOM   1835 2HB  LEU A 117      22.964   8.158  12.893  1.00  0.00           H  
ATOM   1836  HG  LEU A 117      25.157   6.508  11.587  1.00  0.00           H  
ATOM   1837 1HD1 LEU A 117      26.668   7.923  12.905  1.00  0.00           H  
ATOM   1838 2HD1 LEU A 117      25.730   8.877  11.732  1.00  0.00           H  
ATOM   1839 3HD1 LEU A 117      25.281   8.892  13.454  1.00  0.00           H  
ATOM   1840 1HD2 LEU A 117      25.660   5.859  13.918  1.00  0.00           H  
ATOM   1841 2HD2 LEU A 117      24.259   6.799  14.483  1.00  0.00           H  
ATOM   1842 3HD2 LEU A 117      24.013   5.365  13.458  1.00  0.00           H  
ATOM   1843  N   ASN A 118      20.841   8.385  11.126  1.00  0.00           N  
ATOM   1844  CA  ASN A 118      19.521   9.071  11.059  1.00  0.00           C  
ATOM   1845  C   ASN A 118      19.190   9.496   9.629  1.00  0.00           C  
ATOM   1846  O   ASN A 118      18.087   9.163   9.159  1.00  0.00           O  
ATOM   1847  CB  ASN A 118      19.486  10.274  11.984  1.00  0.00           C  
ATOM   1848  CG  ASN A 118      18.269  11.131  11.772  1.00  0.00           C  
ATOM   1849  OD1 ASN A 118      18.373  12.278  11.321  1.00  0.00           O  
ATOM   1850  ND2 ASN A 118      17.117  10.597  12.087  1.00  0.00           N  
ATOM   1851  H   ASN A 118      21.678   8.905  10.899  1.00  0.00           H  
ATOM   1852  HA  ASN A 118      18.749   8.369  11.379  1.00  0.00           H  
ATOM   1853 1HB  ASN A 118      19.502   9.937  13.021  1.00  0.00           H  
ATOM   1854 2HB  ASN A 118      20.377  10.882  11.824  1.00  0.00           H  
ATOM   1855 1HD2 ASN A 118      16.273  11.121  11.967  1.00  0.00           H  
ATOM   1856 2HD2 ASN A 118      17.080   9.666  12.449  1.00  0.00           H  
ATOM   1857  N   LEU A 119      20.081  10.210   8.951  1.00  0.00           N  
ATOM   1858  CA  LEU A 119      19.826  10.721   7.584  1.00  0.00           C  
ATOM   1859  C   LEU A 119      20.181   9.649   6.575  1.00  0.00           C  
ATOM   1860  O   LEU A 119      21.088   9.876   5.720  1.00  0.00           O  
ATOM   1861  CB  LEU A 119      20.644  11.988   7.304  1.00  0.00           C  
ATOM   1862  CG  LEU A 119      20.328  13.195   8.197  1.00  0.00           C  
ATOM   1863  CD1 LEU A 119      21.232  14.359   7.816  1.00  0.00           C  
ATOM   1864  CD2 LEU A 119      18.861  13.569   8.045  1.00  0.00           C  
ATOM   1865  H   LEU A 119      20.967  10.407   9.392  1.00  0.00           H  
ATOM   1866  HA  LEU A 119      18.769  10.971   7.500  1.00  0.00           H  
ATOM   1867 1HB  LEU A 119      21.700  11.753   7.426  1.00  0.00           H  
ATOM   1868 2HB  LEU A 119      20.477  12.288   6.270  1.00  0.00           H  
ATOM   1869  HG  LEU A 119      20.532  12.941   9.237  1.00  0.00           H  
ATOM   1870 1HD1 LEU A 119      21.008  15.217   8.450  1.00  0.00           H  
ATOM   1871 2HD1 LEU A 119      22.274  14.071   7.952  1.00  0.00           H  
ATOM   1872 3HD1 LEU A 119      21.062  14.626   6.773  1.00  0.00           H  
ATOM   1873 1HD2 LEU A 119      18.637  14.426   8.680  1.00  0.00           H  
ATOM   1874 2HD2 LEU A 119      18.656  13.824   7.005  1.00  0.00           H  
ATOM   1875 3HD2 LEU A 119      18.238  12.725   8.341  1.00  0.00           H  
ATOM   1876  N   LEU A 120      19.383   8.586   6.543  1.00  0.00           N  
ATOM   1877  CA  LEU A 120      19.789   7.350   5.862  1.00  0.00           C  
ATOM   1878  C   LEU A 120      19.877   7.626   4.368  1.00  0.00           C  
ATOM   1879  O   LEU A 120      20.576   6.865   3.676  1.00  0.00           O  
ATOM   1880  CB  LEU A 120      18.791   6.217   6.133  1.00  0.00           C  
ATOM   1881  CG  LEU A 120      18.615   5.824   7.606  1.00  0.00           C  
ATOM   1882  CD1 LEU A 120      17.643   4.656   7.707  1.00  0.00           C  
ATOM   1883  CD2 LEU A 120      19.968   5.461   8.200  1.00  0.00           C  
ATOM   1884  H   LEU A 120      18.480   8.626   6.994  1.00  0.00           H  
ATOM   1885  HA  LEU A 120      20.763   7.048   6.245  1.00  0.00           H  
ATOM   1886 1HB  LEU A 120      17.816   6.514   5.751  1.00  0.00           H  
ATOM   1887 2HB  LEU A 120      19.117   5.330   5.590  1.00  0.00           H  
ATOM   1888  HG  LEU A 120      18.189   6.662   8.158  1.00  0.00           H  
ATOM   1889 1HD1 LEU A 120      17.517   4.377   8.754  1.00  0.00           H  
ATOM   1890 2HD1 LEU A 120      16.678   4.949   7.293  1.00  0.00           H  
ATOM   1891 3HD1 LEU A 120      18.035   3.807   7.150  1.00  0.00           H  
ATOM   1892 1HD2 LEU A 120      19.843   5.183   9.247  1.00  0.00           H  
ATOM   1893 2HD2 LEU A 120      20.394   4.622   7.649  1.00  0.00           H  
ATOM   1894 3HD2 LEU A 120      20.638   6.319   8.130  1.00  0.00           H  
ATOM   1895  N   GLN A 121      19.207   8.662   3.865  1.00  0.00           N  
ATOM   1896  CA  GLN A 121      19.226   9.013   2.425  1.00  0.00           C  
ATOM   1897  C   GLN A 121      20.625   9.436   1.977  1.00  0.00           C  
ATOM   1898  O   GLN A 121      20.882   9.440   0.741  1.00  0.00           O  
ATOM   1899  CB  GLN A 121      18.228  10.135   2.127  1.00  0.00           C  
ATOM   1900  CG  GLN A 121      16.773   9.738   2.309  1.00  0.00           C  
ATOM   1901  CD  GLN A 121      15.816  10.839   1.891  1.00  0.00           C  
ATOM   1902  OE1 GLN A 121      15.735  11.194   0.712  1.00  0.00           O  
ATOM   1903  NE2 GLN A 121      15.085  11.385   2.856  1.00  0.00           N  
ATOM   1904  H   GLN A 121      18.666   9.228   4.502  1.00  0.00           H  
ATOM   1905  HA  GLN A 121      18.938   8.132   1.851  1.00  0.00           H  
ATOM   1906 1HB  GLN A 121      18.429  10.984   2.780  1.00  0.00           H  
ATOM   1907 2HB  GLN A 121      18.358  10.474   1.100  1.00  0.00           H  
ATOM   1908 1HG  GLN A 121      16.568   8.857   1.701  1.00  0.00           H  
ATOM   1909 2HG  GLN A 121      16.597   9.515   3.362  1.00  0.00           H  
ATOM   1910 1HE2 GLN A 121      14.436  12.116   2.640  1.00  0.00           H  
ATOM   1911 2HE2 GLN A 121      15.183  11.067   3.799  1.00  0.00           H  
ATOM   1912  N   GLU A 122      21.489   9.810   2.902  1.00  0.00           N  
ATOM   1913  CA  GLU A 122      22.875  10.236   2.577  1.00  0.00           C  
ATOM   1914  C   GLU A 122      23.775   9.007   2.503  1.00  0.00           C  
ATOM   1915  O   GLU A 122      24.745   9.062   1.717  1.00  0.00           O  
ATOM   1916  CB  GLU A 122      23.414  11.217   3.621  1.00  0.00           C  
ATOM   1917  CG  GLU A 122      22.618  12.509   3.740  1.00  0.00           C  
ATOM   1918  CD  GLU A 122      22.579  13.293   2.458  1.00  0.00           C  
ATOM   1919  OE1 GLU A 122      23.592  13.381   1.806  1.00  0.00           O  
ATOM   1920  OE2 GLU A 122      21.535  13.805   2.130  1.00  0.00           O  
ATOM   1921  H   GLU A 122      21.190   9.805   3.867  1.00  0.00           H  
ATOM   1922  HA  GLU A 122      22.864  10.739   1.610  1.00  0.00           H  
ATOM   1923 1HB  GLU A 122      23.423  10.738   4.600  1.00  0.00           H  
ATOM   1924 2HB  GLU A 122      24.443  11.480   3.375  1.00  0.00           H  
ATOM   1925 1HG  GLU A 122      21.598  12.269   4.037  1.00  0.00           H  
ATOM   1926 2HG  GLU A 122      23.060  13.124   4.523  1.00  0.00           H  
ATOM   1927  N   ASP A 123      23.458   7.942   3.222  1.00  0.00           N  
ATOM   1928  CA  ASP A 123      24.344   6.747   3.279  1.00  0.00           C  
ATOM   1929  C   ASP A 123      23.991   5.754   2.167  1.00  0.00           C  
ATOM   1930  O   ASP A 123      24.897   5.175   1.528  1.00  0.00           O  
ATOM   1931  CB  ASP A 123      24.345   6.121   4.663  1.00  0.00           C  
ATOM   1932  CG  ASP A 123      25.148   7.010   5.594  1.00  0.00           C  
ATOM   1933  OD1 ASP A 123      26.337   7.291   5.243  1.00  0.00           O  
ATOM   1934  OD2 ASP A 123      24.565   7.504   6.592  1.00  0.00           O  
ATOM   1935  H   ASP A 123      22.595   7.941   3.746  1.00  0.00           H  
ATOM   1936  HA  ASP A 123      25.375   7.073   3.141  1.00  0.00           H  
ATOM   1937 1HB  ASP A 123      23.318   6.016   5.015  1.00  0.00           H  
ATOM   1938 2HB  ASP A 123      24.776   5.121   4.610  1.00  0.00           H  
ATOM   1939  N   ASN A 124      22.726   5.442   1.917  1.00  0.00           N  
ATOM   1940  CA  ASN A 124      22.378   4.425   0.904  1.00  0.00           C  
ATOM   1941  C   ASN A 124      21.059   4.780   0.227  1.00  0.00           C  
ATOM   1942  O   ASN A 124      20.100   4.003   0.283  1.00  0.00           O  
ATOM   1943  CB  ASN A 124      22.305   3.041   1.522  1.00  0.00           C  
ATOM   1944  CG  ASN A 124      22.176   1.954   0.491  1.00  0.00           C  
ATOM   1945  OD1 ASN A 124      21.961   2.229  -0.695  1.00  0.00           O  
ATOM   1946  ND2 ASN A 124      22.301   0.724   0.920  1.00  0.00           N  
ATOM   1947  H   ASN A 124      21.986   5.905   2.425  1.00  0.00           H  
ATOM   1948  HA  ASN A 124      23.156   4.418   0.139  1.00  0.00           H  
ATOM   1949 1HB  ASN A 124      23.202   2.859   2.115  1.00  0.00           H  
ATOM   1950 2HB  ASN A 124      21.450   2.988   2.196  1.00  0.00           H  
ATOM   1951 1HD2 ASN A 124      22.224  -0.040   0.279  1.00  0.00           H  
ATOM   1952 2HD2 ASN A 124      22.474   0.548   1.889  1.00  0.00           H  
ATOM   1953  N   PRO A 125      21.002   5.900  -0.533  1.00  0.00           N  
ATOM   1954  CA  PRO A 125      19.787   6.252  -1.268  1.00  0.00           C  
ATOM   1955  C   PRO A 125      19.544   5.348  -2.492  1.00  0.00           C  
ATOM   1956  O   PRO A 125      18.421   5.320  -3.006  1.00  0.00           O  
ATOM   1957  CB  PRO A 125      20.063   7.700  -1.686  1.00  0.00           C  
ATOM   1958  CG  PRO A 125      21.549   7.777  -1.779  1.00  0.00           C  
ATOM   1959  CD  PRO A 125      22.039   6.921  -0.641  1.00  0.00           C  
ATOM   1960  HA  PRO A 125      18.923   6.191  -0.589  1.00  0.00           H  
ATOM   1961 1HB  PRO A 125      19.564   7.917  -2.642  1.00  0.00           H  
ATOM   1962 2HB  PRO A 125      19.645   8.393  -0.941  1.00  0.00           H  
ATOM   1963 1HG  PRO A 125      21.888   7.412  -2.760  1.00  0.00           H  
ATOM   1964 2HG  PRO A 125      21.881   8.822  -1.697  1.00  0.00           H  
ATOM   1965 1HD  PRO A 125      23.013   6.483  -0.905  1.00  0.00           H  
ATOM   1966 2HD  PRO A 125      22.123   7.534   0.269  1.00  0.00           H  
ATOM   1967  N   ASP A 126      20.567   4.642  -2.927  1.00  0.00           N  
ATOM   1968  CA  ASP A 126      20.382   3.770  -4.125  1.00  0.00           C  
ATOM   1969  C   ASP A 126      19.440   2.614  -3.758  1.00  0.00           C  
ATOM   1970  O   ASP A 126      18.423   2.425  -4.467  1.00  0.00           O  
ATOM   1971  CB  ASP A 126      21.718   3.216  -4.627  1.00  0.00           C  
ATOM   1972  CG  ASP A 126      21.588   2.454  -5.939  1.00  0.00           C  
ATOM   1973  OD1 ASP A 126      21.203   3.053  -6.915  1.00  0.00           O  
ATOM   1974  OD2 ASP A 126      21.875   1.281  -5.952  1.00  0.00           O  
ATOM   1975  H   ASP A 126      21.471   4.673  -2.476  1.00  0.00           H  
ATOM   1976  HA  ASP A 126      19.941   4.367  -4.923  1.00  0.00           H  
ATOM   1977 1HB  ASP A 126      22.422   4.036  -4.768  1.00  0.00           H  
ATOM   1978 2HB  ASP A 126      22.141   2.548  -3.876  1.00  0.00           H  
ATOM   1979  N   LEU A 127      19.693   1.906  -2.675  1.00  0.00           N  
ATOM   1980  CA  LEU A 127      18.752   0.832  -2.277  1.00  0.00           C  
ATOM   1981  C   LEU A 127      17.405   1.460  -1.907  1.00  0.00           C  
ATOM   1982  O   LEU A 127      16.349   0.915  -2.233  1.00  0.00           O  
ATOM   1983  CB  LEU A 127      19.302   0.030  -1.091  1.00  0.00           C  
ATOM   1984  CG  LEU A 127      18.392  -1.088  -0.565  1.00  0.00           C  
ATOM   1985  CD1 LEU A 127      18.087  -2.067  -1.690  1.00  0.00           C  
ATOM   1986  CD2 LEU A 127      19.072  -1.789   0.602  1.00  0.00           C  
ATOM   1987  H   LEU A 127      20.512   2.077  -2.108  1.00  0.00           H  
ATOM   1988  HA  LEU A 127      18.625   0.154  -3.121  1.00  0.00           H  
ATOM   1989 1HB  LEU A 127      20.247  -0.424  -1.386  1.00  0.00           H  
ATOM   1990 2HB  LEU A 127      19.494   0.716  -0.266  1.00  0.00           H  
ATOM   1991  HG  LEU A 127      17.447  -0.660  -0.230  1.00  0.00           H  
ATOM   1992 1HD1 LEU A 127      17.441  -2.861  -1.317  1.00  0.00           H  
ATOM   1993 2HD1 LEU A 127      17.584  -1.543  -2.503  1.00  0.00           H  
ATOM   1994 3HD1 LEU A 127      19.017  -2.500  -2.058  1.00  0.00           H  
ATOM   1995 1HD2 LEU A 127      18.424  -2.583   0.976  1.00  0.00           H  
ATOM   1996 2HD2 LEU A 127      20.016  -2.219   0.268  1.00  0.00           H  
ATOM   1997 3HD2 LEU A 127      19.261  -1.070   1.398  1.00  0.00           H  
ATOM   1998  N   ILE A 128      17.419   2.552  -1.154  1.00  0.00           N  
ATOM   1999  CA  ILE A 128      16.133   3.123  -0.682  1.00  0.00           C  
ATOM   2000  C   ILE A 128      15.302   3.535  -1.892  1.00  0.00           C  
ATOM   2001  O   ILE A 128      14.106   3.149  -1.957  1.00  0.00           O  
ATOM   2002  CB  ILE A 128      16.349   4.337   0.239  1.00  0.00           C  
ATOM   2003  CG1 ILE A 128      17.025   3.906   1.543  1.00  0.00           C  
ATOM   2004  CG2 ILE A 128      15.025   5.028   0.526  1.00  0.00           C  
ATOM   2005  CD1 ILE A 128      17.557   5.057   2.365  1.00  0.00           C  
ATOM   2006  H   ILE A 128      18.283   3.006  -0.894  1.00  0.00           H  
ATOM   2007  HA  ILE A 128      15.605   2.359  -0.113  1.00  0.00           H  
ATOM   2008  HB  ILE A 128      17.020   5.046  -0.244  1.00  0.00           H  
ATOM   2009 1HG1 ILE A 128      16.315   3.349   2.154  1.00  0.00           H  
ATOM   2010 2HG1 ILE A 128      17.856   3.237   1.318  1.00  0.00           H  
ATOM   2011 1HG2 ILE A 128      15.195   5.884   1.179  1.00  0.00           H  
ATOM   2012 2HG2 ILE A 128      14.582   5.368  -0.409  1.00  0.00           H  
ATOM   2013 3HG2 ILE A 128      14.347   4.328   1.015  1.00  0.00           H  
ATOM   2014 1HD1 ILE A 128      18.022   4.672   3.273  1.00  0.00           H  
ATOM   2015 2HD1 ILE A 128      18.297   5.608   1.784  1.00  0.00           H  
ATOM   2016 3HD1 ILE A 128      16.737   5.722   2.633  1.00  0.00           H  
ATOM   2017  N   GLY A 129      15.856   4.307  -2.843  1.00  0.00           N  
ATOM   2018  CA  GLY A 129      15.053   4.779  -3.987  1.00  0.00           C  
ATOM   2019  C   GLY A 129      14.568   3.618  -4.852  1.00  0.00           C  
ATOM   2020  O   GLY A 129      13.365   3.514  -5.119  1.00  0.00           O  
ATOM   2021  H   GLY A 129      16.830   4.570  -2.783  1.00  0.00           H  
ATOM   2022 1HA  GLY A 129      14.195   5.343  -3.621  1.00  0.00           H  
ATOM   2023 2HA  GLY A 129      15.649   5.460  -4.593  1.00  0.00           H  
ATOM   2024  N   SER A 130      15.476   2.746  -5.252  1.00  0.00           N  
ATOM   2025  CA  SER A 130      15.119   1.640  -6.162  1.00  0.00           C  
ATOM   2026  C   SER A 130      14.074   0.752  -5.496  1.00  0.00           C  
ATOM   2027  O   SER A 130      13.078   0.419  -6.133  1.00  0.00           O  
ATOM   2028  CB  SER A 130      16.343   0.820  -6.522  1.00  0.00           C  
ATOM   2029  OG  SER A 130      16.027  -0.165  -7.467  1.00  0.00           O  
ATOM   2030  H   SER A 130      16.429   2.832  -4.934  1.00  0.00           H  
ATOM   2031  HA  SER A 130      14.706   2.064  -7.078  1.00  0.00           H  
ATOM   2032 1HB  SER A 130      17.115   1.477  -6.922  1.00  0.00           H  
ATOM   2033 2HB  SER A 130      16.744   0.352  -5.624  1.00  0.00           H  
ATOM   2034  HG  SER A 130      16.194   0.229  -8.326  1.00  0.00           H  
ATOM   2035  N   GLU A 131      14.209   0.437  -4.206  1.00  0.00           N  
ATOM   2036  CA  GLU A 131      13.237  -0.453  -3.513  1.00  0.00           C  
ATOM   2037  C   GLU A 131      11.892   0.267  -3.404  1.00  0.00           C  
ATOM   2038  O   GLU A 131      10.870  -0.403  -3.590  1.00  0.00           O  
ATOM   2039  CB  GLU A 131      13.735  -0.847  -2.121  1.00  0.00           C  
ATOM   2040  CG  GLU A 131      12.767  -1.714  -1.329  1.00  0.00           C  
ATOM   2041  CD  GLU A 131      12.543  -3.062  -1.955  1.00  0.00           C  
ATOM   2042  OE1 GLU A 131      13.326  -3.447  -2.789  1.00  0.00           O  
ATOM   2043  OE2 GLU A 131      11.586  -3.709  -1.598  1.00  0.00           O  
ATOM   2044  H   GLU A 131      14.991   0.811  -3.687  1.00  0.00           H  
ATOM   2045  HA  GLU A 131      13.118  -1.363  -4.103  1.00  0.00           H  
ATOM   2046 1HB  GLU A 131      14.675  -1.392  -2.212  1.00  0.00           H  
ATOM   2047 2HB  GLU A 131      13.933   0.052  -1.538  1.00  0.00           H  
ATOM   2048 1HG  GLU A 131      13.161  -1.854  -0.323  1.00  0.00           H  
ATOM   2049 2HG  GLU A 131      11.814  -1.194  -1.246  1.00  0.00           H  
ATOM   2050  N   ILE A 132      11.845   1.577  -3.128  1.00  0.00           N  
ATOM   2051  CA  ILE A 132      10.536   2.275  -3.061  1.00  0.00           C  
ATOM   2052  C   ILE A 132       9.854   2.155  -4.428  1.00  0.00           C  
ATOM   2053  O   ILE A 132       8.664   1.795  -4.440  1.00  0.00           O  
ATOM   2054  CB  ILE A 132      10.694   3.759  -2.681  1.00  0.00           C  
ATOM   2055  CG1 ILE A 132      11.138   3.893  -1.222  1.00  0.00           C  
ATOM   2056  CG2 ILE A 132       9.392   4.510  -2.916  1.00  0.00           C  
ATOM   2057  CD1 ILE A 132      11.610   5.280  -0.852  1.00  0.00           C  
ATOM   2058  H   ILE A 132      12.692   2.103  -2.963  1.00  0.00           H  
ATOM   2059  HA  ILE A 132       9.928   1.796  -2.295  1.00  0.00           H  
ATOM   2060  HB  ILE A 132      11.477   4.209  -3.291  1.00  0.00           H  
ATOM   2061 1HG1 ILE A 132      10.312   3.627  -0.565  1.00  0.00           H  
ATOM   2062 2HG1 ILE A 132      11.951   3.193  -1.024  1.00  0.00           H  
ATOM   2063 1HG2 ILE A 132       9.522   5.557  -2.642  1.00  0.00           H  
ATOM   2064 2HG2 ILE A 132       9.118   4.441  -3.967  1.00  0.00           H  
ATOM   2065 3HG2 ILE A 132       8.604   4.070  -2.305  1.00  0.00           H  
ATOM   2066 1HD1 ILE A 132      11.909   5.296   0.196  1.00  0.00           H  
ATOM   2067 2HD1 ILE A 132      12.462   5.554  -1.476  1.00  0.00           H  
ATOM   2068 3HD1 ILE A 132      10.802   5.993  -1.009  1.00  0.00           H  
ATOM   2069  N   ALA A 133      10.575   2.386  -5.525  1.00  0.00           N  
ATOM   2070  CA  ALA A 133      10.018   2.332  -6.888  1.00  0.00           C  
ATOM   2071  C   ALA A 133       9.458   0.923  -7.129  1.00  0.00           C  
ATOM   2072  O   ALA A 133       8.349   0.832  -7.672  1.00  0.00           O  
ATOM   2073  CB  ALA A 133      11.045   2.702  -7.912  1.00  0.00           C  
ATOM   2074  H   ALA A 133      11.553   2.607  -5.403  1.00  0.00           H  
ATOM   2075  HA  ALA A 133       9.210   3.061  -6.952  1.00  0.00           H  
ATOM   2076 1HB  ALA A 133      10.601   2.653  -8.906  1.00  0.00           H  
ATOM   2077 2HB  ALA A 133      11.398   3.716  -7.723  1.00  0.00           H  
ATOM   2078 3HB  ALA A 133      11.882   2.010  -7.854  1.00  0.00           H  
ATOM   2079  N   ARG A 134      10.155  -0.112  -6.683  1.00  0.00           N  
ATOM   2080  CA  ARG A 134       9.682  -1.516  -6.834  1.00  0.00           C  
ATOM   2081  C   ARG A 134       8.432  -1.686  -5.969  1.00  0.00           C  
ATOM   2082  O   ARG A 134       7.416  -2.253  -6.426  1.00  0.00           O  
ATOM   2083  CB  ARG A 134      10.744  -2.521  -6.410  1.00  0.00           C  
ATOM   2084  CG  ARG A 134      11.897  -2.684  -7.388  1.00  0.00           C  
ATOM   2085  CD  ARG A 134      12.764  -3.834  -7.027  1.00  0.00           C  
ATOM   2086  NE  ARG A 134      13.586  -3.549  -5.861  1.00  0.00           N  
ATOM   2087  CZ  ARG A 134      14.804  -2.976  -5.905  1.00  0.00           C  
ATOM   2088  NH1 ARG A 134      15.328  -2.634  -7.062  1.00  0.00           N  
ATOM   2089  NH2 ARG A 134      15.473  -2.758  -4.786  1.00  0.00           N  
ATOM   2090  H   ARG A 134      11.037   0.064  -6.223  1.00  0.00           H  
ATOM   2091  HA  ARG A 134       9.453  -1.693  -7.886  1.00  0.00           H  
ATOM   2092 1HB  ARG A 134      11.164  -2.222  -5.451  1.00  0.00           H  
ATOM   2093 2HB  ARG A 134      10.285  -3.500  -6.275  1.00  0.00           H  
ATOM   2094 1HG  ARG A 134      11.503  -2.853  -8.390  1.00  0.00           H  
ATOM   2095 2HG  ARG A 134      12.507  -1.780  -7.386  1.00  0.00           H  
ATOM   2096 1HD  ARG A 134      12.144  -4.701  -6.803  1.00  0.00           H  
ATOM   2097 2HD  ARG A 134      13.426  -4.067  -7.861  1.00  0.00           H  
ATOM   2098  HE  ARG A 134      13.216  -3.798  -4.953  1.00  0.00           H  
ATOM   2099 1HH1 ARG A 134      14.817  -2.801  -7.917  1.00  0.00           H  
ATOM   2100 2HH1 ARG A 134      16.241  -2.205  -7.095  1.00  0.00           H  
ATOM   2101 1HH2 ARG A 134      15.070  -3.021  -3.897  1.00  0.00           H  
ATOM   2102 2HH2 ARG A 134      16.386  -2.329  -4.820  1.00  0.00           H  
ATOM   2103  N   TRP A 135       8.481  -1.179  -4.746  1.00  0.00           N  
ATOM   2104  CA  TRP A 135       7.358  -1.341  -3.799  1.00  0.00           C  
ATOM   2105  C   TRP A 135       6.098  -0.712  -4.372  1.00  0.00           C  
ATOM   2106  O   TRP A 135       5.013  -1.301  -4.226  1.00  0.00           O  
ATOM   2107  CB  TRP A 135       7.732  -0.693  -2.485  1.00  0.00           C  
ATOM   2108  CG  TRP A 135       6.658  -0.469  -1.475  1.00  0.00           C  
ATOM   2109  CD1 TRP A 135       6.081  -1.366  -0.623  1.00  0.00           C  
ATOM   2110  CD2 TRP A 135       6.116   0.814  -1.156  1.00  0.00           C  
ATOM   2111  NE1 TRP A 135       5.213  -0.714   0.225  1.00  0.00           N  
ATOM   2112  CE2 TRP A 135       5.240   0.626  -0.068  1.00  0.00           C  
ATOM   2113  CE3 TRP A 135       6.315   2.093  -1.693  1.00  0.00           C  
ATOM   2114  CZ2 TRP A 135       4.556   1.699   0.505  1.00  0.00           C  
ATOM   2115  CZ3 TRP A 135       5.687   3.159  -1.102  1.00  0.00           C  
ATOM   2116  CH2 TRP A 135       4.784   2.946  -0.053  1.00  0.00           C  
ATOM   2117  H   TRP A 135       9.304  -0.672  -4.451  1.00  0.00           H  
ATOM   2118  HA  TRP A 135       7.188  -2.406  -3.642  1.00  0.00           H  
ATOM   2119 1HB  TRP A 135       8.489  -1.297  -1.984  1.00  0.00           H  
ATOM   2120 2HB  TRP A 135       8.169   0.287  -2.675  1.00  0.00           H  
ATOM   2121  HD1 TRP A 135       6.280  -2.437  -0.618  1.00  0.00           H  
ATOM   2122  HE1 TRP A 135       4.651  -1.151   0.942  1.00  0.00           H  
ATOM   2123  HE3 TRP A 135       6.958   2.237  -2.561  1.00  0.00           H  
ATOM   2124  HZ2 TRP A 135       3.876   1.569   1.349  1.00  0.00           H  
ATOM   2125  HZ3 TRP A 135       5.897   4.168  -1.458  1.00  0.00           H  
ATOM   2126  HH2 TRP A 135       4.244   3.811   0.330  1.00  0.00           H  
ATOM   2127  N   LEU A 136       6.211   0.434  -5.041  1.00  0.00           N  
ATOM   2128  CA  LEU A 136       5.031   1.140  -5.595  1.00  0.00           C  
ATOM   2129  C   LEU A 136       4.239   0.180  -6.499  1.00  0.00           C  
ATOM   2130  O   LEU A 136       2.991   0.386  -6.538  1.00  0.00           O  
ATOM   2131  CB  LEU A 136       5.459   2.378  -6.392  1.00  0.00           C  
ATOM   2132  CG  LEU A 136       6.040   3.533  -5.566  1.00  0.00           C  
ATOM   2133  CD1 LEU A 136       6.544   4.624  -6.501  1.00  0.00           C  
ATOM   2134  CD2 LEU A 136       4.974   4.070  -4.623  1.00  0.00           C  
ATOM   2135  H   LEU A 136       7.130   0.831  -5.175  1.00  0.00           H  
ATOM   2136  HA  LEU A 136       4.401   1.463  -4.767  1.00  0.00           H  
ATOM   2137 1HB  LEU A 136       6.212   2.080  -7.120  1.00  0.00           H  
ATOM   2138 2HB  LEU A 136       4.593   2.761  -6.932  1.00  0.00           H  
ATOM   2139  HG  LEU A 136       6.890   3.173  -4.985  1.00  0.00           H  
ATOM   2140 1HD1 LEU A 136       6.958   5.444  -5.914  1.00  0.00           H  
ATOM   2141 2HD1 LEU A 136       7.320   4.217  -7.150  1.00  0.00           H  
ATOM   2142 3HD1 LEU A 136       5.718   4.993  -7.108  1.00  0.00           H  
ATOM   2143 1HD2 LEU A 136       5.388   4.890  -4.035  1.00  0.00           H  
ATOM   2144 2HD2 LEU A 136       4.124   4.432  -5.203  1.00  0.00           H  
ATOM   2145 3HD2 LEU A 136       4.645   3.275  -3.955  1.00  0.00           H  
ATOM   2146  N   SER A 137       4.933  -0.756  -7.169  1.00  0.00           N  
ATOM   2147  CA  SER A 137       4.340  -1.683  -8.189  1.00  0.00           C  
ATOM   2148  C   SER A 137       3.426  -2.679  -7.482  1.00  0.00           C  
ATOM   2149  O   SER A 137       2.691  -3.415  -8.210  1.00  0.00           O  
ATOM   2150  CB  SER A 137       5.419  -2.427  -8.952  1.00  0.00           C  
ATOM   2151  OG  SER A 137       5.991  -3.431  -8.161  1.00  0.00           O  
ATOM   2152  H   SER A 137       5.918  -0.823  -6.956  1.00  0.00           H  
ATOM   2153  HA  SER A 137       3.765  -1.090  -8.902  1.00  0.00           H  
ATOM   2154 1HB  SER A 137       4.990  -2.868  -9.851  1.00  0.00           H  
ATOM   2155 2HB  SER A 137       6.190  -1.725  -9.268  1.00  0.00           H  
ATOM   2156  HG  SER A 137       6.379  -2.984  -7.405  1.00  0.00           H  
ATOM   2157  N   THR A 138       3.493  -2.767  -6.146  1.00  0.00           N  
ATOM   2158  CA  THR A 138       2.681  -3.731  -5.360  1.00  0.00           C  
ATOM   2159  C   THR A 138       1.513  -3.018  -4.686  1.00  0.00           C  
ATOM   2160  O   THR A 138       0.805  -3.722  -3.906  1.00  0.00           O  
ATOM   2161  CB  THR A 138       3.527  -4.450  -4.293  1.00  0.00           C  
ATOM   2162  OG1 THR A 138       3.975  -3.501  -3.315  1.00  0.00           O  
ATOM   2163  CG2 THR A 138       4.733  -5.121  -4.932  1.00  0.00           C  
ATOM   2164  H   THR A 138       4.126  -2.148  -5.662  1.00  0.00           H  
ATOM   2165  HA  THR A 138       2.284  -4.485  -6.040  1.00  0.00           H  
ATOM   2166  HB  THR A 138       2.919  -5.205  -3.795  1.00  0.00           H  
ATOM   2167  HG1 THR A 138       4.068  -2.639  -3.726  1.00  0.00           H  
ATOM   2168 1HG2 THR A 138       5.319  -5.624  -4.162  1.00  0.00           H  
ATOM   2169 2HG2 THR A 138       4.396  -5.851  -5.667  1.00  0.00           H  
ATOM   2170 3HG2 THR A 138       5.350  -4.370  -5.423  1.00  0.00           H  
ATOM   2171  N   LEU A 139       1.335  -1.697  -4.872  1.00  0.00           N  
ATOM   2172  CA  LEU A 139       0.268  -0.934  -4.190  1.00  0.00           C  
ATOM   2173  C   LEU A 139      -0.931  -0.898  -5.150  1.00  0.00           C  
ATOM   2174  O   LEU A 139      -0.753  -1.025  -6.364  1.00  0.00           O  
ATOM   2175  CB  LEU A 139       0.726   0.487  -3.840  1.00  0.00           C  
ATOM   2176  CG  LEU A 139       1.999   0.585  -2.990  1.00  0.00           C  
ATOM   2177  CD1 LEU A 139       2.338   2.050  -2.748  1.00  0.00           C  
ATOM   2178  CD2 LEU A 139       1.791  -0.152  -1.676  1.00  0.00           C  
ATOM   2179  H   LEU A 139       1.958  -1.213  -5.503  1.00  0.00           H  
ATOM   2180  HA  LEU A 139       0.015  -1.447  -3.262  1.00  0.00           H  
ATOM   2181 1HB  LEU A 139       0.903   1.033  -4.765  1.00  0.00           H  
ATOM   2182 2HB  LEU A 139      -0.075   0.986  -3.295  1.00  0.00           H  
ATOM   2183  HG  LEU A 139       2.833   0.135  -3.530  1.00  0.00           H  
ATOM   2184 1HD1 LEU A 139       3.243   2.119  -2.145  1.00  0.00           H  
ATOM   2185 2HD1 LEU A 139       2.501   2.548  -3.704  1.00  0.00           H  
ATOM   2186 3HD1 LEU A 139       1.514   2.531  -2.223  1.00  0.00           H  
ATOM   2187 1HD2 LEU A 139       2.696  -0.083  -1.072  1.00  0.00           H  
ATOM   2188 2HD2 LEU A 139       0.958   0.298  -1.134  1.00  0.00           H  
ATOM   2189 3HD2 LEU A 139       1.568  -1.200  -1.877  1.00  0.00           H  
ATOM   2190  N   GLU A 140      -2.111  -0.747  -4.602  1.00  0.00           N  
ATOM   2191  CA  GLU A 140      -3.330  -0.610  -5.435  1.00  0.00           C  
ATOM   2192  C   GLU A 140      -3.414   0.834  -5.944  1.00  0.00           C  
ATOM   2193  O   GLU A 140      -4.288   1.597  -5.535  1.00  0.00           O  
ATOM   2194  CB  GLU A 140      -4.590  -0.966  -4.642  1.00  0.00           C  
ATOM   2195  CG  GLU A 140      -4.647  -2.411  -4.169  1.00  0.00           C  
ATOM   2196  CD  GLU A 140      -5.902  -2.727  -3.403  1.00  0.00           C  
ATOM   2197  OE1 GLU A 140      -6.654  -1.822  -3.134  1.00  0.00           O  
ATOM   2198  OE2 GLU A 140      -6.108  -3.875  -3.088  1.00  0.00           O  
ATOM   2199  H   GLU A 140      -2.197  -0.724  -3.596  1.00  0.00           H  
ATOM   2200  HA  GLU A 140      -3.253  -1.297  -6.278  1.00  0.00           H  
ATOM   2201 1HB  GLU A 140      -4.661  -0.324  -3.764  1.00  0.00           H  
ATOM   2202 2HB  GLU A 140      -5.471  -0.780  -5.256  1.00  0.00           H  
ATOM   2203 1HG  GLU A 140      -4.589  -3.069  -5.036  1.00  0.00           H  
ATOM   2204 2HG  GLU A 140      -3.782  -2.611  -3.537  1.00  0.00           H  
ATOM   2205  N   ILE A 141      -2.498   1.194  -6.837  1.00  0.00           N  
ATOM   2206  CA  ILE A 141      -2.392   2.568  -7.314  1.00  0.00           C  
ATOM   2207  C   ILE A 141      -2.356   2.622  -8.835  1.00  0.00           C  
ATOM   2208  O   ILE A 141      -2.253   1.591  -9.500  1.00  0.00           O  
ATOM   2209  CB  ILE A 141      -1.135   3.251  -6.745  1.00  0.00           C  
ATOM   2210  CG1 ILE A 141       0.128   2.538  -7.235  1.00  0.00           C  
ATOM   2211  CG2 ILE A 141      -1.182   3.273  -5.225  1.00  0.00           C  
ATOM   2212  CD1 ILE A 141       1.412   3.234  -6.847  1.00  0.00           C  
ATOM   2213  H   ILE A 141      -1.859   0.499  -7.194  1.00  0.00           H  
ATOM   2214  HA  ILE A 141      -3.268   3.120  -6.974  1.00  0.00           H  
ATOM   2215  HB  ILE A 141      -1.080   4.276  -7.113  1.00  0.00           H  
ATOM   2216 1HG1 ILE A 141       0.153   1.526  -6.832  1.00  0.00           H  
ATOM   2217 2HG1 ILE A 141       0.101   2.456  -8.322  1.00  0.00           H  
ATOM   2218 1HG2 ILE A 141      -0.286   3.759  -4.840  1.00  0.00           H  
ATOM   2219 2HG2 ILE A 141      -2.063   3.824  -4.897  1.00  0.00           H  
ATOM   2220 3HG2 ILE A 141      -1.232   2.252  -4.848  1.00  0.00           H  
ATOM   2221 1HD1 ILE A 141       2.263   2.670  -7.230  1.00  0.00           H  
ATOM   2222 2HD1 ILE A 141       1.424   4.239  -7.270  1.00  0.00           H  
ATOM   2223 3HD1 ILE A 141       1.478   3.297  -5.762  1.00  0.00           H  
ATOM   2224  N   LYS A 142      -2.442   3.830  -9.382  1.00  0.00           N  
ATOM   2225  CA  LYS A 142      -2.266   4.037 -10.815  1.00  0.00           C  
ATOM   2226  C   LYS A 142      -0.818   4.369 -11.149  1.00  0.00           C  
ATOM   2227  O   LYS A 142      -0.099   4.946 -10.333  1.00  0.00           O  
ATOM   2228  CB  LYS A 142      -3.190   5.150 -11.312  1.00  0.00           C  
ATOM   2229  CG  LYS A 142      -4.675   4.829 -11.207  1.00  0.00           C  
ATOM   2230  CD  LYS A 142      -5.525   5.963 -11.759  1.00  0.00           C  
ATOM   2231  CE  LYS A 142      -7.009   5.643 -11.657  1.00  0.00           C  
ATOM   2232  NZ  LYS A 142      -7.855   6.750 -12.182  1.00  0.00           N  
ATOM   2233  H   LYS A 142      -2.634   4.625  -8.790  1.00  0.00           H  
ATOM   2234  HA  LYS A 142      -2.527   3.114 -11.332  1.00  0.00           H  
ATOM   2235 1HB  LYS A 142      -3.002   6.060 -10.742  1.00  0.00           H  
ATOM   2236 2HB  LYS A 142      -2.968   5.367 -12.357  1.00  0.00           H  
ATOM   2237 1HG  LYS A 142      -4.891   3.918 -11.766  1.00  0.00           H  
ATOM   2238 2HG  LYS A 142      -4.938   4.665 -10.162  1.00  0.00           H  
ATOM   2239 1HD  LYS A 142      -5.320   6.878 -11.201  1.00  0.00           H  
ATOM   2240 2HD  LYS A 142      -5.271   6.132 -12.806  1.00  0.00           H  
ATOM   2241 1HE  LYS A 142      -7.226   4.738 -12.223  1.00  0.00           H  
ATOM   2242 2HE  LYS A 142      -7.272   5.465 -10.615  1.00  0.00           H  
ATOM   2243 1HZ  LYS A 142      -8.830   6.499 -12.096  1.00  0.00           H  
ATOM   2244 2HZ  LYS A 142      -7.676   7.591 -11.651  1.00  0.00           H  
ATOM   2245 3HZ  LYS A 142      -7.634   6.912 -13.154  1.00  0.00           H  
ATOM   2246  N   SER A 143      -0.395   4.002 -12.354  1.00  0.00           N  
ATOM   2247  CA  SER A 143       0.973   4.250 -12.795  1.00  0.00           C  
ATOM   2248  C   SER A 143       1.039   4.441 -14.304  1.00  0.00           C  
ATOM   2249  O   SER A 143       0.132   4.034 -15.031  1.00  0.00           O  
ATOM   2250  CB  SER A 143       1.872   3.101 -12.381  1.00  0.00           C  
ATOM   2251  OG  SER A 143       1.491   1.912 -13.018  1.00  0.00           O  
ATOM   2252  H   SER A 143      -1.037   3.538 -12.980  1.00  0.00           H  
ATOM   2253  HA  SER A 143       1.329   5.165 -12.318  1.00  0.00           H  
ATOM   2254 1HB  SER A 143       2.905   3.338 -12.635  1.00  0.00           H  
ATOM   2255 2HB  SER A 143       1.822   2.971 -11.301  1.00  0.00           H  
ATOM   2256  HG  SER A 143       2.177   1.726 -13.662  1.00  0.00           H  
ATOM   2257  N   LYS A 144       2.117   5.063 -14.771  1.00  0.00           N  
ATOM   2258  CA  LYS A 144       2.354   5.216 -16.201  1.00  0.00           C  
ATOM   2259  C   LYS A 144       2.819   3.907 -16.826  1.00  0.00           C  
ATOM   2260  O   LYS A 144       2.457   3.585 -17.957  1.00  0.00           O  
ATOM   2261  CB  LYS A 144       3.384   6.317 -16.458  1.00  0.00           C  
ATOM   2262  CG  LYS A 144       3.542   6.701 -17.923  1.00  0.00           C  
ATOM   2263  CD  LYS A 144       2.291   7.384 -18.453  1.00  0.00           C  
ATOM   2264  CE  LYS A 144       2.488   7.872 -19.881  1.00  0.00           C  
ATOM   2265  NZ  LYS A 144       1.263   8.521 -20.422  1.00  0.00           N  
ATOM   2266  H   LYS A 144       2.789   5.438 -14.117  1.00  0.00           H  
ATOM   2267  HA  LYS A 144       1.419   5.511 -16.677  1.00  0.00           H  
ATOM   2268 1HB  LYS A 144       3.104   7.214 -15.905  1.00  0.00           H  
ATOM   2269 2HB  LYS A 144       4.359   5.997 -16.089  1.00  0.00           H  
ATOM   2270 1HG  LYS A 144       4.390   7.379 -18.032  1.00  0.00           H  
ATOM   2271 2HG  LYS A 144       3.736   5.807 -18.515  1.00  0.00           H  
ATOM   2272 1HD  LYS A 144       1.456   6.683 -18.430  1.00  0.00           H  
ATOM   2273 2HD  LYS A 144       2.045   8.236 -17.819  1.00  0.00           H  
ATOM   2274 1HE  LYS A 144       3.307   8.590 -19.910  1.00  0.00           H  
ATOM   2275 2HE  LYS A 144       2.751   7.030 -20.521  1.00  0.00           H  
ATOM   2276 1HZ  LYS A 144       1.435   8.830 -21.368  1.00  0.00           H  
ATOM   2277 2HZ  LYS A 144       0.501   7.858 -20.418  1.00  0.00           H  
ATOM   2278 3HZ  LYS A 144       1.021   9.316 -19.848  1.00  0.00           H  
ATOM   2279  N   TYR A 145       3.624   3.155 -16.082  1.00  0.00           N  
ATOM   2280  CA  TYR A 145       4.215   1.926 -16.596  1.00  0.00           C  
ATOM   2281  C   TYR A 145       3.609   0.700 -15.923  1.00  0.00           C  
ATOM   2282  O   TYR A 145       3.084   0.786 -14.814  1.00  0.00           O  
ATOM   2283  CB  TYR A 145       5.733   1.940 -16.403  1.00  0.00           C  
ATOM   2284  CG  TYR A 145       6.464   2.835 -17.380  1.00  0.00           C  
ATOM   2285  CD1 TYR A 145       6.609   4.187 -17.107  1.00  0.00           C  
ATOM   2286  CD2 TYR A 145       6.988   2.303 -18.549  1.00  0.00           C  
ATOM   2287  CE1 TYR A 145       7.276   5.004 -17.999  1.00  0.00           C  
ATOM   2288  CE2 TYR A 145       7.655   3.120 -19.441  1.00  0.00           C  
ATOM   2289  CZ  TYR A 145       7.800   4.465 -19.169  1.00  0.00           C  
ATOM   2290  OH  TYR A 145       8.465   5.279 -20.058  1.00  0.00           O  
ATOM   2291  H   TYR A 145       3.831   3.443 -15.136  1.00  0.00           H  
ATOM   2292  HA  TYR A 145       4.011   1.864 -17.664  1.00  0.00           H  
ATOM   2293 1HB  TYR A 145       5.969   2.276 -15.392  1.00  0.00           H  
ATOM   2294 2HB  TYR A 145       6.123   0.929 -16.511  1.00  0.00           H  
ATOM   2295  HD1 TYR A 145       6.197   4.605 -16.189  1.00  0.00           H  
ATOM   2296  HD2 TYR A 145       6.873   1.241 -18.764  1.00  0.00           H  
ATOM   2297  HE1 TYR A 145       7.391   6.066 -17.785  1.00  0.00           H  
ATOM   2298  HE2 TYR A 145       8.067   2.702 -20.360  1.00  0.00           H  
ATOM   2299  HH  TYR A 145       8.475   6.178 -19.721  1.00  0.00           H  
ATOM   2300  N   ASP A 146       3.686  -0.439 -16.602  1.00  0.00           N  
ATOM   2301  CA  ASP A 146       3.221  -1.700 -16.037  1.00  0.00           C  
ATOM   2302  C   ASP A 146       3.976  -2.043 -14.760  1.00  0.00           C  
ATOM   2303  O   ASP A 146       5.115  -1.618 -14.567  1.00  0.00           O  
ATOM   2304  CB  ASP A 146       3.381  -2.835 -17.052  1.00  0.00           C  
ATOM   2305  CG  ASP A 146       2.685  -4.119 -16.621  1.00  0.00           C  
ATOM   2306  OD1 ASP A 146       1.557  -4.318 -17.006  1.00  0.00           O  
ATOM   2307  OD2 ASP A 146       3.288  -4.888 -15.911  1.00  0.00           O  
ATOM   2308  H   ASP A 146       4.077  -0.432 -17.534  1.00  0.00           H  
ATOM   2309  HA  ASP A 146       2.163  -1.600 -15.791  1.00  0.00           H  
ATOM   2310 1HB  ASP A 146       2.974  -2.523 -18.014  1.00  0.00           H  
ATOM   2311 2HB  ASP A 146       4.441  -3.045 -17.198  1.00  0.00           H  
ATOM   2312  N   LYS A 147       3.335  -2.815 -13.888  1.00  0.00           N  
ATOM   2313  CA  LYS A 147       3.961  -3.253 -12.647  1.00  0.00           C  
ATOM   2314  C   LYS A 147       5.280  -3.966 -12.917  1.00  0.00           C  
ATOM   2315  O   LYS A 147       6.236  -3.835 -12.151  1.00  0.00           O  
ATOM   2316  CB  LYS A 147       3.019  -4.170 -11.866  1.00  0.00           C  
ATOM   2317  CG  LYS A 147       1.803  -3.467 -11.276  1.00  0.00           C  
ATOM   2318  CD  LYS A 147       0.897  -4.448 -10.548  1.00  0.00           C  
ATOM   2319  CE  LYS A 147      -0.291  -3.740  -9.914  1.00  0.00           C  
ATOM   2320  NZ  LYS A 147      -1.204  -4.692  -9.224  1.00  0.00           N  
ATOM   2321  H   LYS A 147       2.389  -3.106 -14.092  1.00  0.00           H  
ATOM   2322  HA  LYS A 147       4.168  -2.375 -12.035  1.00  0.00           H  
ATOM   2323 1HB  LYS A 147       2.661  -4.966 -12.519  1.00  0.00           H  
ATOM   2324 2HB  LYS A 147       3.564  -4.639 -11.046  1.00  0.00           H  
ATOM   2325 1HG  LYS A 147       2.131  -2.699 -10.575  1.00  0.00           H  
ATOM   2326 2HG  LYS A 147       1.238  -2.988 -12.075  1.00  0.00           H  
ATOM   2327 1HD  LYS A 147       0.531  -5.197 -11.251  1.00  0.00           H  
ATOM   2328 2HD  LYS A 147       1.463  -4.956  -9.767  1.00  0.00           H  
ATOM   2329 1HE  LYS A 147       0.065  -3.008  -9.191  1.00  0.00           H  
ATOM   2330 2HE  LYS A 147      -0.853  -3.212 -10.685  1.00  0.00           H  
ATOM   2331 1HZ  LYS A 147      -1.977  -4.184  -8.819  1.00  0.00           H  
ATOM   2332 2HZ  LYS A 147      -1.556  -5.365  -9.891  1.00  0.00           H  
ATOM   2333 3HZ  LYS A 147      -0.699  -5.174  -8.495  1.00  0.00           H  
ATOM   2334  N   ARG A 148       5.327  -4.719 -14.010  1.00  0.00           N  
ATOM   2335  CA  ARG A 148       6.543  -5.418 -14.408  1.00  0.00           C  
ATOM   2336  C   ARG A 148       7.601  -4.442 -14.907  1.00  0.00           C  
ATOM   2337  O   ARG A 148       8.786  -4.589 -14.607  1.00  0.00           O  
ATOM   2338  CB  ARG A 148       6.243  -6.438 -15.497  1.00  0.00           C  
ATOM   2339  CG  ARG A 148       5.421  -7.634 -15.044  1.00  0.00           C  
ATOM   2340  CD  ARG A 148       4.800  -8.340 -16.193  1.00  0.00           C  
ATOM   2341  NE  ARG A 148       3.706  -7.576 -16.771  1.00  0.00           N  
ATOM   2342  CZ  ARG A 148       2.984  -7.963 -17.842  1.00  0.00           C  
ATOM   2343  NH1 ARG A 148       3.253  -9.104 -18.438  1.00  0.00           N  
ATOM   2344  NH2 ARG A 148       2.007  -7.196 -18.292  1.00  0.00           N  
ATOM   2345  H   ARG A 148       4.499  -4.810 -14.581  1.00  0.00           H  
ATOM   2346  HA  ARG A 148       6.945  -5.937 -13.537  1.00  0.00           H  
ATOM   2347 1HB  ARG A 148       5.702  -5.954 -16.308  1.00  0.00           H  
ATOM   2348 2HB  ARG A 148       7.179  -6.817 -15.908  1.00  0.00           H  
ATOM   2349 1HG  ARG A 148       6.065  -8.338 -14.516  1.00  0.00           H  
ATOM   2350 2HG  ARG A 148       4.627  -7.298 -14.377  1.00  0.00           H  
ATOM   2351 1HD  ARG A 148       5.548  -8.503 -16.968  1.00  0.00           H  
ATOM   2352 2HD  ARG A 148       4.407  -9.300 -15.861  1.00  0.00           H  
ATOM   2353  HE  ARG A 148       3.469  -6.693 -16.340  1.00  0.00           H  
ATOM   2354 1HH1 ARG A 148       4.000  -9.690 -18.093  1.00  0.00           H  
ATOM   2355 2HH1 ARG A 148       2.712  -9.394 -19.240  1.00  0.00           H  
ATOM   2356 1HH2 ARG A 148       1.801  -6.319 -17.834  1.00  0.00           H  
ATOM   2357 2HH2 ARG A 148       1.467  -7.486 -19.094  1.00  0.00           H  
ATOM   2358  N   GLN A 149       7.166  -3.446 -15.671  1.00  0.00           N  
ATOM   2359  CA  GLN A 149       8.074  -2.440 -16.209  1.00  0.00           C  
ATOM   2360  C   GLN A 149       8.677  -1.592 -15.096  1.00  0.00           C  
ATOM   2361  O   GLN A 149       9.858  -1.246 -15.137  1.00  0.00           O  
ATOM   2362  CB  GLN A 149       7.346  -1.543 -17.213  1.00  0.00           C  
ATOM   2363  CG  GLN A 149       7.002  -2.228 -18.524  1.00  0.00           C  
ATOM   2364  CD  GLN A 149       6.175  -1.345 -19.439  1.00  0.00           C  
ATOM   2365  OE1 GLN A 149       5.167  -0.767 -19.023  1.00  0.00           O  
ATOM   2366  NE2 GLN A 149       6.597  -1.234 -20.694  1.00  0.00           N  
ATOM   2367  H   GLN A 149       6.181  -3.385 -15.886  1.00  0.00           H  
ATOM   2368  HA  GLN A 149       8.895  -2.932 -16.730  1.00  0.00           H  
ATOM   2369 1HB  GLN A 149       6.419  -1.178 -16.770  1.00  0.00           H  
ATOM   2370 2HB  GLN A 149       7.964  -0.674 -17.440  1.00  0.00           H  
ATOM   2371 1HG  GLN A 149       7.926  -2.485 -19.042  1.00  0.00           H  
ATOM   2372 2HG  GLN A 149       6.429  -3.131 -18.311  1.00  0.00           H  
ATOM   2373 1HE2 GLN A 149       6.092  -0.665 -21.344  1.00  0.00           H  
ATOM   2374 2HE2 GLN A 149       7.420  -1.720 -20.990  1.00  0.00           H  
ATOM   2375  N   ILE A 150       7.860  -1.260 -14.102  1.00  0.00           N  
ATOM   2376  CA  ILE A 150       8.313  -0.457 -12.973  1.00  0.00           C  
ATOM   2377  C   ILE A 150       9.472  -1.129 -12.249  1.00  0.00           C  
ATOM   2378  O   ILE A 150      10.471  -0.486 -11.925  1.00  0.00           O  
ATOM   2379  CB  ILE A 150       7.163  -0.207 -11.980  1.00  0.00           C  
ATOM   2380  CG1 ILE A 150       6.107   0.708 -12.606  1.00  0.00           C  
ATOM   2381  CG2 ILE A 150       7.696   0.395 -10.689  1.00  0.00           C  
ATOM   2382  CD1 ILE A 150       4.800   0.741 -11.846  1.00  0.00           C  
ATOM   2383  H   ILE A 150       6.899  -1.572 -14.130  1.00  0.00           H  
ATOM   2384  HA  ILE A 150       8.668   0.499 -13.358  1.00  0.00           H  
ATOM   2385  HB  ILE A 150       6.667  -1.151 -11.753  1.00  0.00           H  
ATOM   2386 1HG1 ILE A 150       6.494   1.724 -12.663  1.00  0.00           H  
ATOM   2387 2HG1 ILE A 150       5.899   0.380 -13.625  1.00  0.00           H  
ATOM   2388 1HG2 ILE A 150       6.870   0.565  -9.999  1.00  0.00           H  
ATOM   2389 2HG2 ILE A 150       8.411  -0.291 -10.237  1.00  0.00           H  
ATOM   2390 3HG2 ILE A 150       8.189   1.342 -10.906  1.00  0.00           H  
ATOM   2391 1HD1 ILE A 150       4.103   1.410 -12.351  1.00  0.00           H  
ATOM   2392 2HD1 ILE A 150       4.376  -0.263 -11.807  1.00  0.00           H  
ATOM   2393 3HD1 ILE A 150       4.978   1.100 -10.833  1.00  0.00           H  
ATOM   2394  N   ARG A 151       9.334  -2.427 -11.998  1.00  0.00           N  
ATOM   2395  CA  ARG A 151      10.411  -3.211 -11.406  1.00  0.00           C  
ATOM   2396  C   ARG A 151      11.698  -3.076 -12.209  1.00  0.00           C  
ATOM   2397  O   ARG A 151      12.753  -2.756 -11.661  1.00  0.00           O  
ATOM   2398  CB  ARG A 151      10.021  -4.679 -11.323  1.00  0.00           C  
ATOM   2399  CG  ARG A 151      11.071  -5.586 -10.702  1.00  0.00           C  
ATOM   2400  CD  ARG A 151      10.863  -7.007 -11.081  1.00  0.00           C  
ATOM   2401  NE  ARG A 151      11.111  -7.234 -12.495  1.00  0.00           N  
ATOM   2402  CZ  ARG A 151      10.760  -8.350 -13.164  1.00  0.00           C  
ATOM   2403  NH1 ARG A 151      10.149  -9.329 -12.535  1.00  0.00           N  
ATOM   2404  NH2 ARG A 151      11.031  -8.460 -14.453  1.00  0.00           N  
ATOM   2405  H   ARG A 151       8.461  -2.881 -12.224  1.00  0.00           H  
ATOM   2406  HA  ARG A 151      10.601  -2.834 -10.400  1.00  0.00           H  
ATOM   2407 1HB  ARG A 151       9.109  -4.780 -10.735  1.00  0.00           H  
ATOM   2408 2HB  ARG A 151       9.808  -5.056 -12.323  1.00  0.00           H  
ATOM   2409 1HG  ARG A 151      12.061  -5.283 -11.043  1.00  0.00           H  
ATOM   2410 2HG  ARG A 151      11.022  -5.510  -9.615  1.00  0.00           H  
ATOM   2411 1HD  ARG A 151      11.542  -7.639 -10.510  1.00  0.00           H  
ATOM   2412 2HD  ARG A 151       9.834  -7.294 -10.865  1.00  0.00           H  
ATOM   2413  HE  ARG A 151      11.580  -6.503 -13.013  1.00  0.00           H  
ATOM   2414 1HH1 ARG A 151       9.942  -9.245 -11.550  1.00  0.00           H  
ATOM   2415 2HH1 ARG A 151       9.886 -10.165 -13.037  1.00  0.00           H  
ATOM   2416 1HH2 ARG A 151      11.502  -7.707 -14.937  1.00  0.00           H  
ATOM   2417 2HH2 ARG A 151      10.769  -9.295 -14.955  1.00  0.00           H  
ATOM   2418  N   ASP A 152      11.605  -3.320 -13.512  1.00  0.00           N  
ATOM   2419  CA  ASP A 152      12.772  -3.280 -14.384  1.00  0.00           C  
ATOM   2420  C   ASP A 152      13.387  -1.887 -14.418  1.00  0.00           C  
ATOM   2421  O   ASP A 152      14.609  -1.737 -14.426  1.00  0.00           O  
ATOM   2422  CB  ASP A 152      12.396  -3.712 -15.804  1.00  0.00           C  
ATOM   2423  CG  ASP A 152      12.085  -5.199 -15.907  1.00  0.00           C  
ATOM   2424  OD1 ASP A 152      12.360  -5.910 -14.970  1.00  0.00           O  
ATOM   2425  OD2 ASP A 152      11.577  -5.610 -16.923  1.00  0.00           O  
ATOM   2426  H   ASP A 152      10.702  -3.539 -13.908  1.00  0.00           H  
ATOM   2427  HA  ASP A 152      13.522  -3.966 -13.990  1.00  0.00           H  
ATOM   2428 1HB  ASP A 152      11.524  -3.149 -16.136  1.00  0.00           H  
ATOM   2429 2HB  ASP A 152      13.215  -3.479 -16.484  1.00  0.00           H  
ATOM   2430  N   ILE A 153      12.534  -0.869 -14.437  1.00  0.00           N  
ATOM   2431  CA  ILE A 153      12.992   0.515 -14.437  1.00  0.00           C  
ATOM   2432  C   ILE A 153      13.766   0.840 -13.167  1.00  0.00           C  
ATOM   2433  O   ILE A 153      14.834   1.451 -13.218  1.00  0.00           O  
ATOM   2434  CB  ILE A 153      11.805   1.487 -14.578  1.00  0.00           C  
ATOM   2435  CG1 ILE A 153      11.208   1.399 -15.985  1.00  0.00           C  
ATOM   2436  CG2 ILE A 153      12.244   2.910 -14.270  1.00  0.00           C  
ATOM   2437  CD1 ILE A 153       9.855   2.061 -16.116  1.00  0.00           C  
ATOM   2438  H   ILE A 153      11.542  -1.059 -14.451  1.00  0.00           H  
ATOM   2439  HA  ILE A 153      13.662   0.658 -15.286  1.00  0.00           H  
ATOM   2440  HB  ILE A 153      11.017   1.201 -13.883  1.00  0.00           H  
ATOM   2441 1HG1 ILE A 153      11.887   1.866 -16.698  1.00  0.00           H  
ATOM   2442 2HG1 ILE A 153      11.104   0.353 -16.272  1.00  0.00           H  
ATOM   2443 1HG2 ILE A 153      11.393   3.583 -14.375  1.00  0.00           H  
ATOM   2444 2HG2 ILE A 153      12.623   2.961 -13.250  1.00  0.00           H  
ATOM   2445 3HG2 ILE A 153      13.029   3.207 -14.964  1.00  0.00           H  
ATOM   2446 1HD1 ILE A 153       9.497   1.957 -17.141  1.00  0.00           H  
ATOM   2447 2HD1 ILE A 153       9.149   1.584 -15.435  1.00  0.00           H  
ATOM   2448 3HD1 ILE A 153       9.942   3.118 -15.868  1.00  0.00           H  
ATOM   2449  N   ALA A 154      13.223   0.428 -12.027  1.00  0.00           N  
ATOM   2450  CA  ALA A 154      13.864   0.671 -10.740  1.00  0.00           C  
ATOM   2451  C   ALA A 154      15.264   0.073 -10.700  1.00  0.00           C  
ATOM   2452  O   ALA A 154      16.194   0.681 -10.171  1.00  0.00           O  
ATOM   2453  CB  ALA A 154      13.015   0.106  -9.610  1.00  0.00           C  
ATOM   2454  H   ALA A 154      12.343  -0.067 -12.052  1.00  0.00           H  
ATOM   2455  HA  ALA A 154      13.939   1.749 -10.589  1.00  0.00           H  
ATOM   2456 1HB  ALA A 154      13.507   0.296  -8.656  1.00  0.00           H  
ATOM   2457 2HB  ALA A 154      12.036   0.586  -9.615  1.00  0.00           H  
ATOM   2458 3HB  ALA A 154      12.894  -0.967  -9.748  1.00  0.00           H  
ATOM   2459  N   ASP A 155      15.408  -1.122 -11.264  1.00  0.00           N  
ATOM   2460  CA  ASP A 155      16.700  -1.795 -11.314  1.00  0.00           C  
ATOM   2461  C   ASP A 155      17.629  -1.130 -12.322  1.00  0.00           C  
ATOM   2462  O   ASP A 155      18.804  -0.896 -12.038  1.00  0.00           O  
ATOM   2463  CB  ASP A 155      16.523  -3.272 -11.672  1.00  0.00           C  
ATOM   2464  CG  ASP A 155      17.808  -4.076 -11.527  1.00  0.00           C  
ATOM   2465  OD1 ASP A 155      18.309  -4.167 -10.432  1.00  0.00           O  
ATOM   2466  OD2 ASP A 155      18.277  -4.590 -12.514  1.00  0.00           O  
ATOM   2467  H   ASP A 155      14.601  -1.576 -11.667  1.00  0.00           H  
ATOM   2468  HA  ASP A 155      17.167  -1.720 -10.331  1.00  0.00           H  
ATOM   2469 1HB  ASP A 155      15.761  -3.713 -11.028  1.00  0.00           H  
ATOM   2470 2HB  ASP A 155      16.171  -3.358 -12.700  1.00  0.00           H  
ATOM   2471  N   LYS A 156      17.095  -0.828 -13.500  1.00  0.00           N  
ATOM   2472  CA  LYS A 156      17.886  -0.227 -14.568  1.00  0.00           C  
ATOM   2473  C   LYS A 156      18.530   1.075 -14.111  1.00  0.00           C  
ATOM   2474  O   LYS A 156      19.722   1.298 -14.324  1.00  0.00           O  
ATOM   2475  CB  LYS A 156      17.018   0.021 -15.803  1.00  0.00           C  
ATOM   2476  CG  LYS A 156      17.764   0.623 -16.986  1.00  0.00           C  
ATOM   2477  CD  LYS A 156      16.850   0.785 -18.191  1.00  0.00           C  
ATOM   2478  CE  LYS A 156      17.620   1.279 -19.408  1.00  0.00           C  
ATOM   2479  NZ  LYS A 156      18.091   2.680 -19.236  1.00  0.00           N  
ATOM   2480  H   LYS A 156      16.117  -1.019 -13.661  1.00  0.00           H  
ATOM   2481  HA  LYS A 156      18.693  -0.913 -14.829  1.00  0.00           H  
ATOM   2482 1HB  LYS A 156      16.575  -0.920 -16.131  1.00  0.00           H  
ATOM   2483 2HB  LYS A 156      16.201   0.695 -15.544  1.00  0.00           H  
ATOM   2484 1HG  LYS A 156      18.161   1.600 -16.707  1.00  0.00           H  
ATOM   2485 2HG  LYS A 156      18.598  -0.023 -17.257  1.00  0.00           H  
ATOM   2486 1HD  LYS A 156      16.388  -0.174 -18.429  1.00  0.00           H  
ATOM   2487 2HD  LYS A 156      16.062   1.501 -17.957  1.00  0.00           H  
ATOM   2488 1HE  LYS A 156      18.482   0.637 -19.578  1.00  0.00           H  
ATOM   2489 2HE  LYS A 156      16.979   1.231 -20.288  1.00  0.00           H  
ATOM   2490 1HZ  LYS A 156      18.595   2.970 -20.063  1.00  0.00           H  
ATOM   2491 2HZ  LYS A 156      17.297   3.289 -19.096  1.00  0.00           H  
ATOM   2492 3HZ  LYS A 156      18.702   2.735 -18.434  1.00  0.00           H  
ATOM   2493  N   ILE A 157      17.735   1.934 -13.481  1.00  0.00           N  
ATOM   2494  CA  ILE A 157      18.207   3.247 -13.058  1.00  0.00           C  
ATOM   2495  C   ILE A 157      19.373   3.126 -12.087  1.00  0.00           C  
ATOM   2496  O   ILE A 157      20.368   3.842 -12.204  1.00  0.00           O  
ATOM   2497  CB  ILE A 157      17.072   4.053 -12.401  1.00  0.00           C  
ATOM   2498  CG1 ILE A 157      16.007   4.420 -13.438  1.00  0.00           C  
ATOM   2499  CG2 ILE A 157      17.624   5.304 -11.736  1.00  0.00           C  
ATOM   2500  CD1 ILE A 157      14.726   4.952 -12.837  1.00  0.00           C  
ATOM   2501  H   ILE A 157      16.779   1.670 -13.290  1.00  0.00           H  
ATOM   2502  HA  ILE A 157      18.571   3.783 -13.936  1.00  0.00           H  
ATOM   2503  HB  ILE A 157      16.579   3.440 -11.647  1.00  0.00           H  
ATOM   2504 1HG1 ILE A 157      16.405   5.173 -14.117  1.00  0.00           H  
ATOM   2505 2HG1 ILE A 157      15.762   3.540 -14.035  1.00  0.00           H  
ATOM   2506 1HG2 ILE A 157      16.808   5.862 -11.277  1.00  0.00           H  
ATOM   2507 2HG2 ILE A 157      18.345   5.021 -10.970  1.00  0.00           H  
ATOM   2508 3HG2 ILE A 157      18.115   5.928 -12.483  1.00  0.00           H  
ATOM   2509 1HD1 ILE A 157      14.021   5.189 -13.634  1.00  0.00           H  
ATOM   2510 2HD1 ILE A 157      14.291   4.198 -12.180  1.00  0.00           H  
ATOM   2511 3HD1 ILE A 157      14.941   5.853 -12.264  1.00  0.00           H  
ATOM   2512  N   ALA A 158      19.246   2.217 -11.127  1.00  0.00           N  
ATOM   2513  CA  ALA A 158      20.313   1.962 -10.166  1.00  0.00           C  
ATOM   2514  C   ALA A 158      21.608   1.580 -10.870  1.00  0.00           C  
ATOM   2515  O   ALA A 158      22.689   2.032 -10.491  1.00  0.00           O  
ATOM   2516  CB  ALA A 158      19.898   0.869  -9.192  1.00  0.00           C  
ATOM   2517  H   ALA A 158      18.388   1.688 -11.061  1.00  0.00           H  
ATOM   2518  HA  ALA A 158      20.492   2.875  -9.597  1.00  0.00           H  
ATOM   2519 1HB  ALA A 158      20.705   0.690  -8.481  1.00  0.00           H  
ATOM   2520 2HB  ALA A 158      19.003   1.181  -8.654  1.00  0.00           H  
ATOM   2521 3HB  ALA A 158      19.689  -0.048  -9.741  1.00  0.00           H  
ATOM   2522  N   LYS A 159      21.494   0.745 -11.897  1.00  0.00           N  
ATOM   2523  CA  LYS A 159      22.656   0.303 -12.659  1.00  0.00           C  
ATOM   2524  C   LYS A 159      23.211   1.430 -13.520  1.00  0.00           C  
ATOM   2525  O   LYS A 159      24.425   1.610 -13.616  1.00  0.00           O  
ATOM   2526  CB  LYS A 159      22.298  -0.900 -13.533  1.00  0.00           C  
ATOM   2527  CG  LYS A 159      22.078  -2.195 -12.763  1.00  0.00           C  
ATOM   2528  CD  LYS A 159      21.813  -3.360 -13.705  1.00  0.00           C  
ATOM   2529  CE  LYS A 159      21.949  -4.695 -12.987  1.00  0.00           C  
ATOM   2530  NZ  LYS A 159      20.890  -4.885 -11.959  1.00  0.00           N  
ATOM   2531  H   LYS A 159      20.578   0.407 -12.157  1.00  0.00           H  
ATOM   2532  HA  LYS A 159      23.436   0.004 -11.958  1.00  0.00           H  
ATOM   2533 1HB  LYS A 159      21.386  -0.685 -14.092  1.00  0.00           H  
ATOM   2534 2HB  LYS A 159      23.093  -1.072 -14.258  1.00  0.00           H  
ATOM   2535 1HG  LYS A 159      22.962  -2.417 -12.164  1.00  0.00           H  
ATOM   2536 2HG  LYS A 159      21.227  -2.080 -12.093  1.00  0.00           H  
ATOM   2537 1HD  LYS A 159      20.804  -3.277 -14.112  1.00  0.00           H  
ATOM   2538 2HD  LYS A 159      22.523  -3.329 -14.531  1.00  0.00           H  
ATOM   2539 1HE  LYS A 159      21.884  -5.505 -13.712  1.00  0.00           H  
ATOM   2540 2HE  LYS A 159      22.923  -4.749 -12.501  1.00  0.00           H  
ATOM   2541 1HZ  LYS A 159      21.015  -5.779 -11.507  1.00  0.00           H  
ATOM   2542 2HZ  LYS A 159      20.952  -4.148 -11.270  1.00  0.00           H  
ATOM   2543 3HZ  LYS A 159      19.982  -4.856 -12.401  1.00  0.00           H  
ATOM   2544  N   ASP A 160      22.316   2.187 -14.144  1.00  0.00           N  
ATOM   2545  CA  ASP A 160      22.715   3.277 -15.026  1.00  0.00           C  
ATOM   2546  C   ASP A 160      23.528   4.323 -14.275  1.00  0.00           C  
ATOM   2547  O   ASP A 160      24.430   4.945 -14.837  1.00  0.00           O  
ATOM   2548  CB  ASP A 160      21.486   3.934 -15.658  1.00  0.00           C  
ATOM   2549  CG  ASP A 160      20.861   3.088 -16.758  1.00  0.00           C  
ATOM   2550  OD1 ASP A 160      21.494   2.157 -17.197  1.00  0.00           O  
ATOM   2551  OD2 ASP A 160      19.756   3.380 -17.150  1.00  0.00           O  
ATOM   2552  H   ASP A 160      21.332   2.002 -14.005  1.00  0.00           H  
ATOM   2553  HA  ASP A 160      23.346   2.869 -15.817  1.00  0.00           H  
ATOM   2554 1HB  ASP A 160      20.735   4.116 -14.889  1.00  0.00           H  
ATOM   2555 2HB  ASP A 160      21.765   4.901 -16.078  1.00  0.00           H  
ATOM   2556  N   ASN A 161      23.204   4.514 -13.000  1.00  0.00           N  
ATOM   2557  CA  ASN A 161      23.910   5.480 -12.166  1.00  0.00           C  
ATOM   2558  C   ASN A 161      25.116   4.843 -11.488  1.00  0.00           C  
ATOM   2559  O   ASN A 161      25.784   5.475 -10.669  1.00  0.00           O  
ATOM   2560  CB  ASN A 161      22.973   6.081 -11.136  1.00  0.00           C  
ATOM   2561  CG  ASN A 161      21.947   6.993 -11.749  1.00  0.00           C  
ATOM   2562  OD1 ASN A 161      22.234   7.709 -12.716  1.00  0.00           O  
ATOM   2563  ND2 ASN A 161      20.756   6.981 -11.207  1.00  0.00           N  
ATOM   2564  H   ASN A 161      22.450   3.976 -12.599  1.00  0.00           H  
ATOM   2565  HA  ASN A 161      24.264   6.292 -12.802  1.00  0.00           H  
ATOM   2566 1HB  ASN A 161      22.458   5.281 -10.601  1.00  0.00           H  
ATOM   2567 2HB  ASN A 161      23.551   6.645 -10.403  1.00  0.00           H  
ATOM   2568 1HD2 ASN A 161      20.033   7.567 -11.574  1.00  0.00           H  
ATOM   2569 2HD2 ASN A 161      20.568   6.386 -10.426  1.00  0.00           H  
ATOM   2570  N   ASN A 162      25.390   3.590 -11.833  1.00  0.00           N  
ATOM   2571  CA  ASN A 162      26.519   2.867 -11.260  1.00  0.00           C  
ATOM   2572  C   ASN A 162      26.434   2.828  -9.739  1.00  0.00           C  
ATOM   2573  O   ASN A 162      27.454   2.781  -9.052  1.00  0.00           O  
ATOM   2574  CB  ASN A 162      27.831   3.486 -11.705  1.00  0.00           C  
ATOM   2575  CG  ASN A 162      28.055   3.363 -13.187  1.00  0.00           C  
ATOM   2576  OD1 ASN A 162      27.801   2.308 -13.780  1.00  0.00           O  
ATOM   2577  ND2 ASN A 162      28.525   4.421 -13.797  1.00  0.00           N  
ATOM   2578  H   ASN A 162      24.801   3.126 -12.509  1.00  0.00           H  
ATOM   2579  HA  ASN A 162      26.491   1.839 -11.622  1.00  0.00           H  
ATOM   2580 1HB  ASN A 162      27.846   4.543 -11.434  1.00  0.00           H  
ATOM   2581 2HB  ASN A 162      28.657   3.003 -11.184  1.00  0.00           H  
ATOM   2582 1HD2 ASN A 162      28.694   4.396 -14.783  1.00  0.00           H  
ATOM   2583 2HD2 ASN A 162      28.716   5.253 -13.277  1.00  0.00           H  
ATOM   2584  N   HIS A 163      25.211   2.846  -9.220  1.00  0.00           N  
ATOM   2585  CA  HIS A 163      24.990   2.802  -7.779  1.00  0.00           C  
ATOM   2586  C   HIS A 163      25.760   3.908  -7.070  1.00  0.00           C  
ATOM   2587  O   HIS A 163      26.248   3.722  -5.955  1.00  0.00           O  
ATOM   2588  CB  HIS A 163      25.401   1.440  -7.210  1.00  0.00           C  
ATOM   2589  CG  HIS A 163      24.764   0.279  -7.909  1.00  0.00           C  
ATOM   2590  ND1 HIS A 163      23.434  -0.047  -7.746  1.00  0.00           N  
ATOM   2591  CD2 HIS A 163      25.273  -0.632  -8.771  1.00  0.00           C  
ATOM   2592  CE1 HIS A 163      23.152  -1.110  -8.480  1.00  0.00           C  
ATOM   2593  NE2 HIS A 163      24.251  -1.484  -9.110  1.00  0.00           N  
ATOM   2594  H   HIS A 163      24.414   2.892  -9.839  1.00  0.00           H  
ATOM   2595  HA  HIS A 163      23.931   2.950  -7.569  1.00  0.00           H  
ATOM   2596 1HB  HIS A 163      26.484   1.328  -7.280  1.00  0.00           H  
ATOM   2597 2HB  HIS A 163      25.134   1.392  -6.155  1.00  0.00           H  
ATOM   2598  HD1 HIS A 163      22.756   0.475  -7.228  1.00  0.00           H  
ATOM   2599  HD2 HIS A 163      26.268  -0.777  -9.192  1.00  0.00           H  
ATOM   2600  HE1 HIS A 163      22.146  -1.527  -8.489  1.00  0.00           H  
ATOM   2601  N   GLN A 164      25.865   5.061  -7.722  1.00  0.00           N  
ATOM   2602  CA  GLN A 164      26.563   6.205  -7.148  1.00  0.00           C  
ATOM   2603  C   GLN A 164      25.586   7.184  -6.510  1.00  0.00           C  
ATOM   2604  O   GLN A 164      24.396   7.182  -6.825  1.00  0.00           O  
ATOM   2605  CB  GLN A 164      27.393   6.919  -8.218  1.00  0.00           C  
ATOM   2606  CG  GLN A 164      28.477   6.057  -8.843  1.00  0.00           C  
ATOM   2607  CD  GLN A 164      29.521   5.619  -7.834  1.00  0.00           C  
ATOM   2608  OE1 GLN A 164      30.216   6.448  -7.239  1.00  0.00           O  
ATOM   2609  NE2 GLN A 164      29.639   4.311  -7.636  1.00  0.00           N  
ATOM   2610  H   GLN A 164      25.450   5.147  -8.639  1.00  0.00           H  
ATOM   2611  HA  GLN A 164      27.235   5.845  -6.369  1.00  0.00           H  
ATOM   2612 1HB  GLN A 164      26.737   7.265  -9.017  1.00  0.00           H  
ATOM   2613 2HB  GLN A 164      27.870   7.797  -7.783  1.00  0.00           H  
ATOM   2614 1HG  GLN A 164      28.017   5.165  -9.269  1.00  0.00           H  
ATOM   2615 2HG  GLN A 164      28.975   6.629  -9.626  1.00  0.00           H  
ATOM   2616 1HE2 GLN A 164      30.311   3.962  -6.982  1.00  0.00           H  
ATOM   2617 2HE2 GLN A 164      29.055   3.674  -8.140  1.00  0.00           H  
ATOM   2618  N   ILE A 165      26.102   8.086  -5.668  1.00  0.00           N  
ATOM   2619  CA  ILE A 165      25.274   9.108  -5.040  1.00  0.00           C  
ATOM   2620  C   ILE A 165      25.541  10.481  -5.644  1.00  0.00           C  
ATOM   2621  O   ILE A 165      26.667  10.977  -5.609  1.00  0.00           O  
ATOM   2622  CB  ILE A 165      25.521   9.158  -3.521  1.00  0.00           C  
ATOM   2623  CG1 ILE A 165      25.240   7.792  -2.889  1.00  0.00           C  
ATOM   2624  CG2 ILE A 165      24.660  10.234  -2.877  1.00  0.00           C  
ATOM   2625  CD1 ILE A 165      25.633   7.701  -1.432  1.00  0.00           C  
ATOM   2626  H   ILE A 165      27.093   8.068  -5.475  1.00  0.00           H  
ATOM   2627  HA  ILE A 165      24.227   8.859  -5.210  1.00  0.00           H  
ATOM   2628  HB  ILE A 165      26.570   9.383  -3.330  1.00  0.00           H  
ATOM   2629 1HG1 ILE A 165      24.177   7.566  -2.970  1.00  0.00           H  
ATOM   2630 2HG1 ILE A 165      25.781   7.020  -3.436  1.00  0.00           H  
ATOM   2631 1HG2 ILE A 165      24.847  10.255  -1.803  1.00  0.00           H  
ATOM   2632 2HG2 ILE A 165      24.907  11.203  -3.307  1.00  0.00           H  
ATOM   2633 3HG2 ILE A 165      23.608  10.014  -3.058  1.00  0.00           H  
ATOM   2634 1HD1 ILE A 165      25.404   6.704  -1.055  1.00  0.00           H  
ATOM   2635 2HD1 ILE A 165      26.702   7.890  -1.331  1.00  0.00           H  
ATOM   2636 3HD1 ILE A 165      25.078   8.442  -0.858  1.00  0.00           H  
ATOM   2637  N   GLY A 166      24.498  11.091  -6.197  1.00  0.00           N  
ATOM   2638  CA  GLY A 166      24.631  12.388  -6.866  1.00  0.00           C  
ATOM   2639  C   GLY A 166      24.548  13.563  -5.903  1.00  0.00           C  
ATOM   2640  O   GLY A 166      23.991  13.387  -4.820  1.00  0.00           O  
ATOM   2641  H   GLY A 166      23.591  10.649  -6.156  1.00  0.00           H  
ATOM   2642 1HA  GLY A 166      25.586  12.431  -7.391  1.00  0.00           H  
ATOM   2643 2HA  GLY A 166      23.848  12.492  -7.616  1.00  0.00           H  
ATOM   2644  N   THR A 167      25.043  14.732  -6.315  1.00  0.00           N  
ATOM   2645  CA  THR A 167      24.998  15.942  -5.481  1.00  0.00           C  
ATOM   2646  C   THR A 167      24.175  17.051  -6.133  1.00  0.00           C  
ATOM   2647  O   THR A 167      23.999  18.135  -5.466  1.00  0.00           O  
ATOM   2648  CB  THR A 167      26.417  16.464  -5.189  1.00  0.00           C  
ATOM   2649  OG1 THR A 167      27.061  16.819  -6.420  1.00  0.00           O  
ATOM   2650  CG2 THR A 167      27.241  15.402  -4.478  1.00  0.00           C  
ATOM   2651  H   THR A 167      25.461  14.782  -7.233  1.00  0.00           H  
ATOM   2652  HA  THR A 167      24.522  15.691  -4.533  1.00  0.00           H  
ATOM   2653  HB  THR A 167      26.356  17.351  -4.558  1.00  0.00           H  
ATOM   2654  HG1 THR A 167      28.005  16.916  -6.270  1.00  0.00           H  
ATOM   2655 1HG2 THR A 167      28.240  15.788  -4.279  1.00  0.00           H  
ATOM   2656 2HG2 THR A 167      26.760  15.138  -3.536  1.00  0.00           H  
ATOM   2657 3HG2 THR A 167      27.314  14.516  -5.108  1.00  0.00           H  
ATOM   2658  N   GLY A 168      23.624  16.845  -7.334  1.00  0.00           N  
ATOM   2659  CA  GLY A 168      22.851  17.906  -7.981  1.00  0.00           C  
ATOM   2660  C   GLY A 168      21.384  17.879  -7.590  1.00  0.00           C  
ATOM   2661  O   GLY A 168      20.951  17.136  -6.661  1.00  0.00           O  
ATOM   2662  H   GLY A 168      23.734  15.959  -7.807  1.00  0.00           H  
ATOM   2663 1HA  GLY A 168      23.272  18.876  -7.716  1.00  0.00           H  
ATOM   2664 2HA  GLY A 168      22.932  17.806  -9.063  1.00  0.00           H  
ATOM   2665  N   PHE A 169      20.634  18.691  -8.316  1.00  0.00           N  
ATOM   2666  CA  PHE A 169      19.177  18.830  -8.090  1.00  0.00           C  
ATOM   2667  C   PHE A 169      18.480  19.048  -9.423  1.00  0.00           C  
ATOM   2668  O   PHE A 169      17.980  20.133  -9.657  1.00  0.00           O  
ATOM   2669  CB  PHE A 169      18.867  19.996  -7.148  1.00  0.00           C  
ATOM   2670  CG  PHE A 169      17.512  19.913  -6.507  1.00  0.00           C  
ATOM   2671  CD1 PHE A 169      17.188  18.856  -5.670  1.00  0.00           C  
ATOM   2672  CD2 PHE A 169      16.557  20.892  -6.740  1.00  0.00           C  
ATOM   2673  CE1 PHE A 169      15.940  18.779  -5.079  1.00  0.00           C  
ATOM   2674  CE2 PHE A 169      15.310  20.818  -6.150  1.00  0.00           C  
ATOM   2675  CZ  PHE A 169      15.002  19.760  -5.319  1.00  0.00           C  
ATOM   2676  H   PHE A 169      21.072  19.232  -9.048  1.00  0.00           H  
ATOM   2677  HA  PHE A 169      18.809  17.913  -7.629  1.00  0.00           H  
ATOM   2678 1HB  PHE A 169      19.616  20.033  -6.358  1.00  0.00           H  
ATOM   2679 2HB  PHE A 169      18.927  20.934  -7.699  1.00  0.00           H  
ATOM   2680  HD1 PHE A 169      17.930  18.081  -5.479  1.00  0.00           H  
ATOM   2681  HD2 PHE A 169      16.801  21.727  -7.397  1.00  0.00           H  
ATOM   2682  HE1 PHE A 169      15.699  17.943  -4.423  1.00  0.00           H  
ATOM   2683  HE2 PHE A 169      14.569  21.594  -6.341  1.00  0.00           H  
ATOM   2684  HZ  PHE A 169      14.018  19.700  -4.855  1.00  0.00           H  
ATOM   2685  N   PRO A 170      18.524  18.046 -10.324  1.00  0.00           N  
ATOM   2686  CA  PRO A 170      17.992  18.167 -11.682  1.00  0.00           C  
ATOM   2687  C   PRO A 170      16.470  18.027 -11.724  1.00  0.00           C  
ATOM   2688  O   PRO A 170      15.962  17.041 -12.288  1.00  0.00           O  
ATOM   2689  CB  PRO A 170      18.680  17.013 -12.419  1.00  0.00           C  
ATOM   2690  CG  PRO A 170      18.840  15.959 -11.378  1.00  0.00           C  
ATOM   2691  CD  PRO A 170      19.189  16.719 -10.126  1.00  0.00           C  
ATOM   2692  HA  PRO A 170      18.290  19.140 -12.102  1.00  0.00           H  
ATOM   2693 1HB  PRO A 170      18.060  16.686 -13.266  1.00  0.00           H  
ATOM   2694 2HB  PRO A 170      19.640  17.352 -12.835  1.00  0.00           H  
ATOM   2695 1HG  PRO A 170      17.910  15.380 -11.277  1.00  0.00           H  
ATOM   2696 2HG  PRO A 170      19.626  15.249 -11.674  1.00  0.00           H  
ATOM   2697 1HD  PRO A 170      18.776  16.194  -9.251  1.00  0.00           H  
ATOM   2698 2HD  PRO A 170      20.282  16.809 -10.044  1.00  0.00           H  
ATOM   2699  N   PHE A 171      15.780  18.987 -11.101  1.00  0.00           N  
ATOM   2700  CA  PHE A 171      14.307  18.941 -10.927  1.00  0.00           C  
ATOM   2701  C   PHE A 171      13.686  20.268 -11.345  1.00  0.00           C  
ATOM   2702  O   PHE A 171      14.344  21.333 -11.368  1.00  0.00           O  
ATOM   2703  CB  PHE A 171      13.932  18.637  -9.476  1.00  0.00           C  
ATOM   2704  CG  PHE A 171      14.503  17.346  -8.961  1.00  0.00           C  
ATOM   2705  CD1 PHE A 171      15.717  17.327  -8.290  1.00  0.00           C  
ATOM   2706  CD2 PHE A 171      13.829  16.149  -9.146  1.00  0.00           C  
ATOM   2707  CE1 PHE A 171      16.243  16.140  -7.816  1.00  0.00           C  
ATOM   2708  CE2 PHE A 171      14.352  14.961  -8.673  1.00  0.00           C  
ATOM   2709  CZ  PHE A 171      15.561  14.957  -8.007  1.00  0.00           C  
ATOM   2710  H   PHE A 171      16.293  19.777 -10.736  1.00  0.00           H  
ATOM   2711  HA  PHE A 171      13.908  18.146 -11.559  1.00  0.00           H  
ATOM   2712 1HB  PHE A 171      14.282  19.443  -8.833  1.00  0.00           H  
ATOM   2713 2HB  PHE A 171      12.848  18.590  -9.382  1.00  0.00           H  
ATOM   2714  HD1 PHE A 171      16.256  18.262  -8.138  1.00  0.00           H  
ATOM   2715  HD2 PHE A 171      12.874  16.152  -9.673  1.00  0.00           H  
ATOM   2716  HE1 PHE A 171      17.198  16.139  -7.290  1.00  0.00           H  
ATOM   2717  HE2 PHE A 171      13.811  14.027  -8.825  1.00  0.00           H  
ATOM   2718  HZ  PHE A 171      15.975  14.022  -7.634  1.00  0.00           H  
ATOM   2719  N   ASP A 172      12.381  20.154 -11.570  1.00  0.00           N  
ATOM   2720  CA  ASP A 172      11.525  21.261 -12.006  1.00  0.00           C  
ATOM   2721  C   ASP A 172      10.917  21.895 -10.762  1.00  0.00           C  
ATOM   2722  O   ASP A 172      10.017  21.309 -10.143  1.00  0.00           O  
ATOM   2723  CB  ASP A 172      10.424  20.783 -12.955  1.00  0.00           C  
ATOM   2724  CG  ASP A 172       9.646  21.929 -13.586  1.00  0.00           C  
ATOM   2725  OD1 ASP A 172      10.086  23.049 -13.480  1.00  0.00           O  
ATOM   2726  OD2 ASP A 172       8.618  21.674 -14.168  1.00  0.00           O  
ATOM   2727  H   ASP A 172      11.971  19.242 -11.427  1.00  0.00           H  
ATOM   2728  HA  ASP A 172      12.141  21.986 -12.540  1.00  0.00           H  
ATOM   2729 1HB  ASP A 172      10.865  20.182 -13.751  1.00  0.00           H  
ATOM   2730 2HB  ASP A 172       9.727  20.145 -12.412  1.00  0.00           H  
ATOM   2731  N   PRO A 173      11.383  23.067 -10.342  1.00  0.00           N  
ATOM   2732  CA  PRO A 173      10.871  23.699  -9.133  1.00  0.00           C  
ATOM   2733  C   PRO A 173       9.550  24.392  -9.448  1.00  0.00           C  
ATOM   2734  O   PRO A 173       9.428  25.000 -10.486  1.00  0.00           O  
ATOM   2735  CB  PRO A 173      11.933  24.677  -8.671  1.00  0.00           C  
ATOM   2736  CG  PRO A 173      12.561  25.100  -9.977  1.00  0.00           C  
ATOM   2737  CD  PRO A 173      12.512  23.907 -10.901  1.00  0.00           C  
ATOM   2738  HA  PRO A 173      10.755  22.937  -8.348  1.00  0.00           H  
ATOM   2739 1HB  PRO A 173      11.466  25.503  -8.115  1.00  0.00           H  
ATOM   2740 2HB  PRO A 173      12.631  24.179  -7.982  1.00  0.00           H  
ATOM   2741 1HG  PRO A 173      12.017  25.956 -10.400  1.00  0.00           H  
ATOM   2742 2HG  PRO A 173      13.596  25.433  -9.810  1.00  0.00           H  
ATOM   2743 1HD  PRO A 173      12.292  24.245 -11.925  1.00  0.00           H  
ATOM   2744 2HD  PRO A 173      13.475  23.376 -10.866  1.00  0.00           H  
ATOM   2745  N   HIS A 174       8.618  24.354  -8.508  1.00  0.00           N  
ATOM   2746  CA  HIS A 174       7.343  25.090  -8.595  1.00  0.00           C  
ATOM   2747  C   HIS A 174       6.982  25.599  -7.229  1.00  0.00           C  
ATOM   2748  O   HIS A 174       7.403  24.992  -6.218  1.00  0.00           O  
ATOM   2749  CB  HIS A 174       6.211  24.209  -9.135  1.00  0.00           C  
ATOM   2750  CG  HIS A 174       6.351  23.873 -10.587  1.00  0.00           C  
ATOM   2751  ND1 HIS A 174       5.779  24.635 -11.585  1.00  0.00           N  
ATOM   2752  CD2 HIS A 174       6.995  22.859 -11.210  1.00  0.00           C  
ATOM   2753  CE1 HIS A 174       6.067  24.102 -12.760  1.00  0.00           C  
ATOM   2754  NE2 HIS A 174       6.803  23.025 -12.560  1.00  0.00           N  
ATOM   2755  H   HIS A 174       8.804  23.786  -7.694  1.00  0.00           H  
ATOM   2756  HA  HIS A 174       7.455  25.932  -9.278  1.00  0.00           H  
ATOM   2757 1HB  HIS A 174       6.175  23.277  -8.571  1.00  0.00           H  
ATOM   2758 2HB  HIS A 174       5.257  24.716  -8.992  1.00  0.00           H  
ATOM   2759  HD2 HIS A 174       7.560  22.059 -10.730  1.00  0.00           H  
ATOM   2760  HE1 HIS A 174       5.752  24.488 -13.729  1.00  0.00           H  
ATOM   2761  HE2 HIS A 174       7.169  22.417 -13.279  1.00  0.00           H  
ATOM   2762  N   TYR A 175       6.240  26.682  -7.194  1.00  0.00           N  
ATOM   2763  CA  TYR A 175       5.661  27.213  -5.959  1.00  0.00           C  
ATOM   2764  C   TYR A 175       4.162  27.107  -6.052  1.00  0.00           C  
ATOM   2765  O   TYR A 175       3.606  27.283  -7.169  1.00  0.00           O  
ATOM   2766  CB  TYR A 175       6.086  28.664  -5.716  1.00  0.00           C  
ATOM   2767  CG  TYR A 175       7.514  28.809  -5.241  1.00  0.00           C  
ATOM   2768  CD1 TYR A 175       8.550  28.865  -6.162  1.00  0.00           C  
ATOM   2769  CD2 TYR A 175       7.789  28.889  -3.884  1.00  0.00           C  
ATOM   2770  CE1 TYR A 175       9.854  28.998  -5.727  1.00  0.00           C  
ATOM   2771  CE2 TYR A 175       9.093  29.023  -3.449  1.00  0.00           C  
ATOM   2772  CZ  TYR A 175      10.123  29.078  -4.365  1.00  0.00           C  
ATOM   2773  OH  TYR A 175      11.423  29.210  -3.932  1.00  0.00           O  
ATOM   2774  H   TYR A 175       6.067  27.164  -8.065  1.00  0.00           H  
ATOM   2775  HA  TYR A 175       6.018  26.611  -5.123  1.00  0.00           H  
ATOM   2776 1HB  TYR A 175       5.974  29.234  -6.639  1.00  0.00           H  
ATOM   2777 2HB  TYR A 175       5.432  29.114  -4.971  1.00  0.00           H  
ATOM   2778  HD1 TYR A 175       8.334  28.801  -7.229  1.00  0.00           H  
ATOM   2779  HD2 TYR A 175       6.974  28.845  -3.159  1.00  0.00           H  
ATOM   2780  HE1 TYR A 175      10.669  29.041  -6.451  1.00  0.00           H  
ATOM   2781  HE2 TYR A 175       9.309  29.084  -2.382  1.00  0.00           H  
ATOM   2782  HH  TYR A 175      11.455  29.088  -2.981  1.00  0.00           H  
ATOM   2783  N   VAL A 176       3.508  26.923  -4.920  1.00  0.00           N  
ATOM   2784  CA  VAL A 176       2.032  26.948  -4.829  1.00  0.00           C  
ATOM   2785  C   VAL A 176       1.676  27.741  -3.589  1.00  0.00           C  
ATOM   2786  O   VAL A 176       2.382  27.666  -2.569  1.00  0.00           O  
ATOM   2787  CB  VAL A 176       1.441  25.528  -4.733  1.00  0.00           C  
ATOM   2788  CG1 VAL A 176       1.954  24.821  -3.487  1.00  0.00           C  
ATOM   2789  CG2 VAL A 176      -0.078  25.600  -4.726  1.00  0.00           C  
ATOM   2790  H   VAL A 176       4.050  26.758  -4.085  1.00  0.00           H  
ATOM   2791  HA  VAL A 176       1.637  27.417  -5.731  1.00  0.00           H  
ATOM   2792  HB  VAL A 176       1.775  24.947  -5.592  1.00  0.00           H  
ATOM   2793 1HG1 VAL A 176       1.526  23.820  -3.435  1.00  0.00           H  
ATOM   2794 2HG1 VAL A 176       3.040  24.749  -3.530  1.00  0.00           H  
ATOM   2795 3HG1 VAL A 176       1.661  25.386  -2.602  1.00  0.00           H  
ATOM   2796 1HG2 VAL A 176      -0.489  24.593  -4.659  1.00  0.00           H  
ATOM   2797 2HG2 VAL A 176      -0.411  26.186  -3.869  1.00  0.00           H  
ATOM   2798 3HG2 VAL A 176      -0.424  26.072  -5.646  1.00  0.00           H  
ATOM   2799  N   GLU A 177       0.619  28.531  -3.692  1.00  0.00           N  
ATOM   2800  CA  GLU A 177       0.097  29.291  -2.558  1.00  0.00           C  
ATOM   2801  C   GLU A 177      -0.488  28.330  -1.532  1.00  0.00           C  
ATOM   2802  O   GLU A 177      -1.305  27.462  -1.891  1.00  0.00           O  
ATOM   2803  CB  GLU A 177      -0.968  30.291  -3.012  1.00  0.00           C  
ATOM   2804  CG  GLU A 177      -1.522  31.169  -1.899  1.00  0.00           C  
ATOM   2805  CD  GLU A 177      -2.531  32.169  -2.390  1.00  0.00           C  
ATOM   2806  OE1 GLU A 177      -2.692  32.287  -3.581  1.00  0.00           O  
ATOM   2807  OE2 GLU A 177      -3.142  32.817  -1.573  1.00  0.00           O  
ATOM   2808  H   GLU A 177       0.160  28.608  -4.589  1.00  0.00           H  
ATOM   2809  HA  GLU A 177       0.919  29.845  -2.105  1.00  0.00           H  
ATOM   2810 1HB  GLU A 177      -0.550  30.946  -3.777  1.00  0.00           H  
ATOM   2811 2HB  GLU A 177      -1.803  29.755  -3.462  1.00  0.00           H  
ATOM   2812 1HG  GLU A 177      -1.993  30.533  -1.150  1.00  0.00           H  
ATOM   2813 2HG  GLU A 177      -0.697  31.696  -1.422  1.00  0.00           H  
ATOM   2814  N   VAL A 178      -0.040  28.467  -0.291  1.00  0.00           N  
ATOM   2815  CA  VAL A 178      -0.510  27.641   0.848  1.00  0.00           C  
ATOM   2816  C   VAL A 178      -0.875  28.632   1.944  1.00  0.00           C  
ATOM   2817  O   VAL A 178       0.010  29.130   2.629  1.00  0.00           O  
ATOM   2818  CB  VAL A 178       0.573  26.664   1.344  1.00  0.00           C  
ATOM   2819  CG1 VAL A 178       0.029  25.793   2.467  1.00  0.00           C  
ATOM   2820  CG2 VAL A 178       1.068  25.808   0.189  1.00  0.00           C  
ATOM   2821  H   VAL A 178       0.661  29.177  -0.127  1.00  0.00           H  
ATOM   2822  HA  VAL A 178      -1.365  27.050   0.517  1.00  0.00           H  
ATOM   2823  HB  VAL A 178       1.404  27.237   1.756  1.00  0.00           H  
ATOM   2824 1HG1 VAL A 178       0.808  25.109   2.806  1.00  0.00           H  
ATOM   2825 2HG1 VAL A 178      -0.286  26.424   3.298  1.00  0.00           H  
ATOM   2826 3HG1 VAL A 178      -0.823  25.219   2.102  1.00  0.00           H  
ATOM   2827 1HG2 VAL A 178       1.833  25.121   0.547  1.00  0.00           H  
ATOM   2828 2HG2 VAL A 178       0.235  25.240  -0.226  1.00  0.00           H  
ATOM   2829 3HG2 VAL A 178       1.490  26.450  -0.585  1.00  0.00           H  
ATOM   2830  N   LEU A 179      -2.162  28.913   2.117  1.00  0.00           N  
ATOM   2831  CA  LEU A 179      -2.610  29.856   3.169  1.00  0.00           C  
ATOM   2832  C   LEU A 179      -1.955  31.241   3.016  1.00  0.00           C  
ATOM   2833  O   LEU A 179      -1.713  31.932   4.014  1.00  0.00           O  
ATOM   2834  CB  LEU A 179      -2.287  29.291   4.558  1.00  0.00           C  
ATOM   2835  CG  LEU A 179      -2.831  27.887   4.848  1.00  0.00           C  
ATOM   2836  CD1 LEU A 179      -2.345  27.426   6.216  1.00  0.00           C  
ATOM   2837  CD2 LEU A 179      -4.351  27.908   4.786  1.00  0.00           C  
ATOM   2838  H   LEU A 179      -2.852  28.476   1.521  1.00  0.00           H  
ATOM   2839  HA  LEU A 179      -3.689  29.983   3.084  1.00  0.00           H  
ATOM   2840 1HB  LEU A 179      -1.205  29.258   4.677  1.00  0.00           H  
ATOM   2841 2HB  LEU A 179      -2.693  29.966   5.311  1.00  0.00           H  
ATOM   2842  HG  LEU A 179      -2.447  27.187   4.105  1.00  0.00           H  
ATOM   2843 1HD1 LEU A 179      -2.732  26.427   6.422  1.00  0.00           H  
ATOM   2844 2HD1 LEU A 179      -1.256  27.401   6.226  1.00  0.00           H  
ATOM   2845 3HD1 LEU A 179      -2.701  28.116   6.979  1.00  0.00           H  
ATOM   2846 1HD2 LEU A 179      -4.737  26.909   4.991  1.00  0.00           H  
ATOM   2847 2HD2 LEU A 179      -4.736  28.606   5.529  1.00  0.00           H  
ATOM   2848 3HD2 LEU A 179      -4.670  28.223   3.792  1.00  0.00           H  
ATOM   2849  N   GLY A 180      -1.656  31.607   1.770  1.00  0.00           N  
ATOM   2850  CA  GLY A 180      -1.115  32.932   1.442  1.00  0.00           C  
ATOM   2851  C   GLY A 180       0.399  32.905   1.276  1.00  0.00           C  
ATOM   2852  O   GLY A 180       0.967  33.897   0.745  1.00  0.00           O  
ATOM   2853  H   GLY A 180      -1.810  30.942   1.027  1.00  0.00           H  
ATOM   2854 1HA  GLY A 180      -1.572  33.294   0.521  1.00  0.00           H  
ATOM   2855 2HA  GLY A 180      -1.378  33.638   2.230  1.00  0.00           H  
ATOM   2856  N   GLU A 181       1.069  31.871   1.779  1.00  0.00           N  
ATOM   2857  CA  GLU A 181       2.542  31.725   1.665  1.00  0.00           C  
ATOM   2858  C   GLU A 181       2.882  30.929   0.414  1.00  0.00           C  
ATOM   2859  O   GLU A 181       2.108  30.050   0.037  1.00  0.00           O  
ATOM   2860  CB  GLU A 181       3.128  31.031   2.896  1.00  0.00           C  
ATOM   2861  CG  GLU A 181       2.884  31.764   4.208  1.00  0.00           C  
ATOM   2862  CD  GLU A 181       3.646  33.056   4.306  1.00  0.00           C  
ATOM   2863  OE1 GLU A 181       4.837  33.038   4.106  1.00  0.00           O  
ATOM   2864  OE2 GLU A 181       3.036  34.062   4.582  1.00  0.00           O  
ATOM   2865  H   GLU A 181       0.539  31.158   2.261  1.00  0.00           H  
ATOM   2866  HA  GLU A 181       2.984  32.719   1.591  1.00  0.00           H  
ATOM   2867 1HB  GLU A 181       2.702  30.031   2.988  1.00  0.00           H  
ATOM   2868 2HB  GLU A 181       4.205  30.917   2.772  1.00  0.00           H  
ATOM   2869 1HG  GLU A 181       1.819  31.975   4.301  1.00  0.00           H  
ATOM   2870 2HG  GLU A 181       3.171  31.115   5.034  1.00  0.00           H  
ATOM   2871  N   ARG A 182       4.052  31.133  -0.118  1.00  0.00           N  
ATOM   2872  CA  ARG A 182       4.533  30.374  -1.280  1.00  0.00           C  
ATOM   2873  C   ARG A 182       5.352  29.201  -0.760  1.00  0.00           C  
ATOM   2874  O   ARG A 182       6.444  29.425  -0.198  1.00  0.00           O  
ATOM   2875  CB  ARG A 182       5.384  31.235  -2.202  1.00  0.00           C  
ATOM   2876  CG  ARG A 182       4.683  32.469  -2.751  1.00  0.00           C  
ATOM   2877  CD  ARG A 182       5.635  33.383  -3.432  1.00  0.00           C  
ATOM   2878  NE  ARG A 182       6.692  33.829  -2.539  1.00  0.00           N  
ATOM   2879  CZ  ARG A 182       7.755  34.564  -2.919  1.00  0.00           C  
ATOM   2880  NH1 ARG A 182       7.889  34.926  -4.176  1.00  0.00           N  
ATOM   2881  NH2 ARG A 182       8.664  34.920  -2.028  1.00  0.00           N  
ATOM   2882  H   ARG A 182       4.647  31.840   0.289  1.00  0.00           H  
ATOM   2883  HA  ARG A 182       3.670  30.024  -1.846  1.00  0.00           H  
ATOM   2884 1HB  ARG A 182       6.272  31.571  -1.670  1.00  0.00           H  
ATOM   2885 2HB  ARG A 182       5.717  30.640  -3.052  1.00  0.00           H  
ATOM   2886 1HG  ARG A 182       3.924  32.165  -3.473  1.00  0.00           H  
ATOM   2887 2HG  ARG A 182       4.209  33.013  -1.933  1.00  0.00           H  
ATOM   2888 1HD  ARG A 182       6.095  32.868  -4.274  1.00  0.00           H  
ATOM   2889 2HD  ARG A 182       5.100  34.262  -3.793  1.00  0.00           H  
ATOM   2890  HE  ARG A 182       6.623  33.570  -1.563  1.00  0.00           H  
ATOM   2891 1HH1 ARG A 182       7.194  34.653  -4.856  1.00  0.00           H  
ATOM   2892 2HH1 ARG A 182       8.686  35.477  -4.460  1.00  0.00           H  
ATOM   2893 1HH2 ARG A 182       8.562  34.641  -1.062  1.00  0.00           H  
ATOM   2894 2HH2 ARG A 182       9.461  35.470  -2.312  1.00  0.00           H  
ATOM   2895  N   MET A 183       4.917  27.987  -1.019  1.00  0.00           N  
ATOM   2896  CA  MET A 183       5.652  26.775  -0.647  1.00  0.00           C  
ATOM   2897  C   MET A 183       6.305  26.191  -1.894  1.00  0.00           C  
ATOM   2898  O   MET A 183       5.659  26.030  -2.937  1.00  0.00           O  
ATOM   2899  CB  MET A 183       4.725  25.755   0.011  1.00  0.00           C  
ATOM   2900  CG  MET A 183       5.427  24.504   0.522  1.00  0.00           C  
ATOM   2901  SD  MET A 183       4.283  23.307   1.236  1.00  0.00           S  
ATOM   2902  CE  MET A 183       3.852  24.124   2.770  1.00  0.00           C  
ATOM   2903  H   MET A 183       4.031  27.898  -1.497  1.00  0.00           H  
ATOM   2904  HA  MET A 183       6.428  27.047   0.067  1.00  0.00           H  
ATOM   2905 1HB  MET A 183       4.215  26.218   0.854  1.00  0.00           H  
ATOM   2906 2HB  MET A 183       3.962  25.442  -0.702  1.00  0.00           H  
ATOM   2907 1HG  MET A 183       5.960  24.025  -0.299  1.00  0.00           H  
ATOM   2908 2HG  MET A 183       6.155  24.781   1.284  1.00  0.00           H  
ATOM   2909 1HE  MET A 183       3.148  23.505   3.327  1.00  0.00           H  
ATOM   2910 2HE  MET A 183       4.752  24.277   3.366  1.00  0.00           H  
ATOM   2911 3HE  MET A 183       3.393  25.089   2.552  1.00  0.00           H  
ATOM   2912  N   HIS A 184       7.586  25.936  -1.785  1.00  0.00           N  
ATOM   2913  CA  HIS A 184       8.382  25.296  -2.843  1.00  0.00           C  
ATOM   2914  C   HIS A 184       8.166  23.799  -2.865  1.00  0.00           C  
ATOM   2915  O   HIS A 184       8.172  23.157  -1.792  1.00  0.00           O  
ATOM   2916  CB  HIS A 184       9.874  25.590  -2.660  1.00  0.00           C  
ATOM   2917  CG  HIS A 184      10.741  24.978  -3.716  1.00  0.00           C  
ATOM   2918  ND1 HIS A 184      11.117  23.651  -3.693  1.00  0.00           N  
ATOM   2919  CD2 HIS A 184      11.306  25.510  -4.825  1.00  0.00           C  
ATOM   2920  CE1 HIS A 184      11.876  23.394  -4.744  1.00  0.00           C  
ATOM   2921  NE2 HIS A 184      12.006  24.505  -5.446  1.00  0.00           N  
ATOM   2922  H   HIS A 184       8.038  26.202  -0.921  1.00  0.00           H  
ATOM   2923  HA  HIS A 184       8.079  25.688  -3.813  1.00  0.00           H  
ATOM   2924 1HB  HIS A 184      10.036  26.669  -2.669  1.00  0.00           H  
ATOM   2925 2HB  HIS A 184      10.203  25.217  -1.691  1.00  0.00           H  
ATOM   2926  HD1 HIS A 184      10.805  22.960  -3.041  1.00  0.00           H  
ATOM   2927  HD2 HIS A 184      11.292  26.512  -5.256  1.00  0.00           H  
ATOM   2928  HE1 HIS A 184      12.277  22.393  -4.907  1.00  0.00           H  
ATOM   2929  N   TYR A 185       8.096  23.231  -4.058  1.00  0.00           N  
ATOM   2930  CA  TYR A 185       8.072  21.770  -4.186  1.00  0.00           C  
ATOM   2931  C   TYR A 185       8.604  21.337  -5.529  1.00  0.00           C  
ATOM   2932  O   TYR A 185       8.554  22.138  -6.501  1.00  0.00           O  
ATOM   2933  CB  TYR A 185       6.656  21.227  -3.986  1.00  0.00           C  
ATOM   2934  CG  TYR A 185       5.664  21.712  -5.020  1.00  0.00           C  
ATOM   2935  CD1 TYR A 185       5.244  20.860  -6.031  1.00  0.00           C  
ATOM   2936  CD2 TYR A 185       5.175  23.009  -4.958  1.00  0.00           C  
ATOM   2937  CE1 TYR A 185       4.338  21.303  -6.975  1.00  0.00           C  
ATOM   2938  CE2 TYR A 185       4.269  23.451  -5.902  1.00  0.00           C  
ATOM   2939  CZ  TYR A 185       3.851  22.604  -6.908  1.00  0.00           C  
ATOM   2940  OH  TYR A 185       2.949  23.045  -7.848  1.00  0.00           O  
ATOM   2941  H   TYR A 185       8.057  23.799  -4.892  1.00  0.00           H  
ATOM   2942  HA  TYR A 185       8.717  21.345  -3.417  1.00  0.00           H  
ATOM   2943 1HB  TYR A 185       6.676  20.137  -4.018  1.00  0.00           H  
ATOM   2944 2HB  TYR A 185       6.291  21.519  -3.001  1.00  0.00           H  
ATOM   2945  HD1 TYR A 185       5.628  19.841  -6.080  1.00  0.00           H  
ATOM   2946  HD2 TYR A 185       5.506  23.678  -4.164  1.00  0.00           H  
ATOM   2947  HE1 TYR A 185       4.008  20.634  -7.769  1.00  0.00           H  
ATOM   2948  HE2 TYR A 185       3.886  24.471  -5.854  1.00  0.00           H  
ATOM   2949  HH  TYR A 185       2.795  22.350  -8.493  1.00  0.00           H  
ATOM   2950  N   VAL A 186       9.097  20.122  -5.594  1.00  0.00           N  
ATOM   2951  CA  VAL A 186       9.442  19.424  -6.862  1.00  0.00           C  
ATOM   2952  C   VAL A 186       8.133  18.908  -7.457  1.00  0.00           C  
ATOM   2953  O   VAL A 186       7.302  18.329  -6.727  1.00  0.00           O  
ATOM   2954  CB  VAL A 186      10.412  18.252  -6.625  1.00  0.00           C  
ATOM   2955  CG1 VAL A 186      10.588  17.440  -7.900  1.00  0.00           C  
ATOM   2956  CG2 VAL A 186      11.751  18.780  -6.133  1.00  0.00           C  
ATOM   2957  H   VAL A 186       9.244  19.646  -4.715  1.00  0.00           H  
ATOM   2958  HA  VAL A 186       9.930  20.137  -7.528  1.00  0.00           H  
ATOM   2959  HB  VAL A 186       9.986  17.585  -5.876  1.00  0.00           H  
ATOM   2960 1HG1 VAL A 186      11.277  16.616  -7.715  1.00  0.00           H  
ATOM   2961 2HG1 VAL A 186       9.624  17.043  -8.215  1.00  0.00           H  
ATOM   2962 3HG1 VAL A 186      10.992  18.079  -8.685  1.00  0.00           H  
ATOM   2963 1HG2 VAL A 186      12.432  17.945  -5.967  1.00  0.00           H  
ATOM   2964 2HG2 VAL A 186      12.175  19.451  -6.880  1.00  0.00           H  
ATOM   2965 3HG2 VAL A 186      11.607  19.321  -5.198  1.00  0.00           H  
ATOM   2966  N   ASP A 187       8.006  19.059  -8.761  1.00  0.00           N  
ATOM   2967  CA  ASP A 187       6.850  18.487  -9.502  1.00  0.00           C  
ATOM   2968  C   ASP A 187       7.399  17.846 -10.763  1.00  0.00           C  
ATOM   2969  O   ASP A 187       7.538  18.589 -11.768  1.00  0.00           O  
ATOM   2970  CB  ASP A 187       5.809  19.551  -9.858  1.00  0.00           C  
ATOM   2971  CG  ASP A 187       4.500  18.956 -10.359  1.00  0.00           C  
ATOM   2972  OD1 ASP A 187       4.443  17.762 -10.536  1.00  0.00           O  
ATOM   2973  OD2 ASP A 187       3.571  19.701 -10.561  1.00  0.00           O  
ATOM   2974  H   ASP A 187       8.709  19.576  -9.271  1.00  0.00           H  
ATOM   2975  HA  ASP A 187       6.365  17.746  -8.866  1.00  0.00           H  
ATOM   2976 1HB  ASP A 187       5.601  20.165  -8.982  1.00  0.00           H  
ATOM   2977 2HB  ASP A 187       6.211  20.209 -10.630  1.00  0.00           H  
ATOM   2978  N   VAL A 188       7.672  16.570 -10.702  1.00  0.00           N  
ATOM   2979  CA  VAL A 188       8.263  15.852 -11.873  1.00  0.00           C  
ATOM   2980  C   VAL A 188       7.519  14.558 -12.102  1.00  0.00           C  
ATOM   2981  O   VAL A 188       6.874  14.019 -11.187  1.00  0.00           O  
ATOM   2982  CB  VAL A 188       9.754  15.540 -11.648  1.00  0.00           C  
ATOM   2983  CG1 VAL A 188      10.552  16.828 -11.505  1.00  0.00           C  
ATOM   2984  CG2 VAL A 188       9.920  14.663 -10.416  1.00  0.00           C  
ATOM   2985  H   VAL A 188       7.484  16.056  -9.854  1.00  0.00           H  
ATOM   2986  HA  VAL A 188       8.178  16.493 -12.751  1.00  0.00           H  
ATOM   2987  HB  VAL A 188      10.142  15.017 -12.522  1.00  0.00           H  
ATOM   2988 1HG1 VAL A 188      11.604  16.588 -11.347  1.00  0.00           H  
ATOM   2989 2HG1 VAL A 188      10.448  17.422 -12.412  1.00  0.00           H  
ATOM   2990 3HG1 VAL A 188      10.178  17.395 -10.653  1.00  0.00           H  
ATOM   2991 1HG2 VAL A 188      10.977  14.446 -10.264  1.00  0.00           H  
ATOM   2992 2HG2 VAL A 188       9.527  15.184  -9.543  1.00  0.00           H  
ATOM   2993 3HG2 VAL A 188       9.375  13.730 -10.558  1.00  0.00           H  
ATOM   2994  N   GLY A 189       7.716  13.980 -13.292  1.00  0.00           N  
ATOM   2995  CA  GLY A 189       7.044  12.716 -13.598  1.00  0.00           C  
ATOM   2996  C   GLY A 189       5.714  12.919 -14.300  1.00  0.00           C  
ATOM   2997  O   GLY A 189       5.192  14.031 -14.422  1.00  0.00           O  
ATOM   2998  H   GLY A 189       8.319  14.397 -13.986  1.00  0.00           H  
ATOM   2999 1HA  GLY A 189       7.689  12.105 -14.230  1.00  0.00           H  
ATOM   3000 2HA  GLY A 189       6.877  12.159 -12.677  1.00  0.00           H  
ATOM   3001  N   PRO A 190       5.133  11.799 -14.776  1.00  0.00           N  
ATOM   3002  CA  PRO A 190       3.858  11.881 -15.474  1.00  0.00           C  
ATOM   3003  C   PRO A 190       2.662  12.114 -14.555  1.00  0.00           C  
ATOM   3004  O   PRO A 190       2.716  11.702 -13.404  1.00  0.00           O  
ATOM   3005  CB  PRO A 190       3.775  10.511 -16.155  1.00  0.00           C  
ATOM   3006  CG  PRO A 190       4.529   9.603 -15.244  1.00  0.00           C  
ATOM   3007  CD  PRO A 190       5.678  10.441 -14.749  1.00  0.00           C  
ATOM   3008  HA  PRO A 190       3.902  12.695 -16.213  1.00  0.00           H  
ATOM   3009 1HB  PRO A 190       2.722  10.215 -16.277  1.00  0.00           H  
ATOM   3010 2HB  PRO A 190       4.212  10.565 -17.163  1.00  0.00           H  
ATOM   3011 1HG  PRO A 190       3.877   9.255 -14.430  1.00  0.00           H  
ATOM   3012 2HG  PRO A 190       4.861   8.708 -15.791  1.00  0.00           H  
ATOM   3013 1HD  PRO A 190       5.941  10.135 -13.725  1.00  0.00           H  
ATOM   3014 2HD  PRO A 190       6.539  10.317 -15.423  1.00  0.00           H  
ATOM   3015  N   ARG A 191       1.626  12.730 -15.088  1.00  0.00           N  
ATOM   3016  CA  ARG A 191       0.349  12.953 -14.368  1.00  0.00           C  
ATOM   3017  C   ARG A 191      -0.652  11.792 -14.537  1.00  0.00           C  
ATOM   3018  O   ARG A 191      -1.718  11.862 -13.960  1.00  0.00           O  
ATOM   3019  CB  ARG A 191      -0.307  14.239 -14.851  1.00  0.00           C  
ATOM   3020  CG  ARG A 191       0.466  15.509 -14.536  1.00  0.00           C  
ATOM   3021  CD  ARG A 191      -0.229  16.717 -15.048  1.00  0.00           C  
ATOM   3022  NE  ARG A 191       0.516  17.933 -14.764  1.00  0.00           N  
ATOM   3023  CZ  ARG A 191       0.122  19.172 -15.120  1.00  0.00           C  
ATOM   3024  NH1 ARG A 191      -1.007  19.341 -15.770  1.00  0.00           N  
ATOM   3025  NH2 ARG A 191       0.872  20.216 -14.814  1.00  0.00           N  
ATOM   3026  H   ARG A 191       1.720  13.062 -16.036  1.00  0.00           H  
ATOM   3027  HA  ARG A 191       0.563  13.047 -13.303  1.00  0.00           H  
ATOM   3028 1HB  ARG A 191      -0.443  14.195 -15.931  1.00  0.00           H  
ATOM   3029 2HB  ARG A 191      -1.296  14.334 -14.401  1.00  0.00           H  
ATOM   3030 1HG  ARG A 191       0.577  15.609 -13.456  1.00  0.00           H  
ATOM   3031 2HG  ARG A 191       1.453  15.459 -14.999  1.00  0.00           H  
ATOM   3032 1HD  ARG A 191      -0.351  16.636 -16.128  1.00  0.00           H  
ATOM   3033 2HD  ARG A 191      -1.209  16.800 -14.578  1.00  0.00           H  
ATOM   3034  HE  ARG A 191       1.390  17.843 -14.265  1.00  0.00           H  
ATOM   3035 1HH1 ARG A 191      -1.580  18.543 -16.004  1.00  0.00           H  
ATOM   3036 2HH1 ARG A 191      -1.302  20.270 -16.037  1.00  0.00           H  
ATOM   3037 1HH2 ARG A 191       1.741  20.086 -14.314  1.00  0.00           H  
ATOM   3038 2HH2 ARG A 191       0.578  21.144 -15.081  1.00  0.00           H  
ATOM   3039  N   ASP A 192      -0.311  10.696 -15.194  1.00  0.00           N  
ATOM   3040  CA  ASP A 192      -1.336   9.632 -15.382  1.00  0.00           C  
ATOM   3041  C   ASP A 192      -1.463   8.681 -14.194  1.00  0.00           C  
ATOM   3042  O   ASP A 192      -2.448   7.924 -14.176  1.00  0.00           O  
ATOM   3043  CB  ASP A 192      -1.021   8.811 -16.635  1.00  0.00           C  
ATOM   3044  CG  ASP A 192      -1.114   9.627 -17.917  1.00  0.00           C  
ATOM   3045  OD1 ASP A 192      -1.830  10.600 -17.928  1.00  0.00           O  
ATOM   3046  OD2 ASP A 192      -0.469   9.269 -18.873  1.00  0.00           O  
ATOM   3047  H   ASP A 192       0.617  10.557 -15.569  1.00  0.00           H  
ATOM   3048  HA  ASP A 192      -2.309  10.108 -15.509  1.00  0.00           H  
ATOM   3049 1HB  ASP A 192      -0.016   8.398 -16.556  1.00  0.00           H  
ATOM   3050 2HB  ASP A 192      -1.715   7.973 -16.704  1.00  0.00           H  
ATOM   3051  N   GLY A 193      -0.534   8.728 -13.239  1.00  0.00           N  
ATOM   3052  CA  GLY A 193      -0.521   7.768 -12.129  1.00  0.00           C  
ATOM   3053  C   GLY A 193      -0.892   8.433 -10.825  1.00  0.00           C  
ATOM   3054  O   GLY A 193      -1.267   9.621 -10.793  1.00  0.00           O  
ATOM   3055  H   GLY A 193       0.179   9.441 -13.281  1.00  0.00           H  
ATOM   3056 1HA  GLY A 193      -1.220   6.959 -12.340  1.00  0.00           H  
ATOM   3057 2HA  GLY A 193       0.470   7.324 -12.045  1.00  0.00           H  
ATOM   3058  N   THR A 194      -0.749   7.687  -9.739  1.00  0.00           N  
ATOM   3059  CA  THR A 194      -1.039   8.198  -8.377  1.00  0.00           C  
ATOM   3060  C   THR A 194       0.212   8.929  -7.935  1.00  0.00           C  
ATOM   3061  O   THR A 194       1.307   8.401  -8.027  1.00  0.00           O  
ATOM   3062  CB  THR A 194      -1.393   7.082  -7.377  1.00  0.00           C  
ATOM   3063  OG1 THR A 194      -2.593   6.421  -7.800  1.00  0.00           O  
ATOM   3064  CG2 THR A 194      -1.601   7.659  -5.985  1.00  0.00           C  
ATOM   3065  H   THR A 194      -0.428   6.735  -9.850  1.00  0.00           H  
ATOM   3066  HA  THR A 194      -1.897   8.868  -8.435  1.00  0.00           H  
ATOM   3067  HB  THR A 194      -0.585   6.352  -7.345  1.00  0.00           H  
ATOM   3068  HG1 THR A 194      -3.264   6.510  -7.119  1.00  0.00           H  
ATOM   3069 1HG2 THR A 194      -1.850   6.855  -5.292  1.00  0.00           H  
ATOM   3070 2HG2 THR A 194      -0.686   8.152  -5.656  1.00  0.00           H  
ATOM   3071 3HG2 THR A 194      -2.415   8.382  -6.009  1.00  0.00           H  
ATOM   3072  N   PRO A 195       0.076  10.179  -7.488  1.00  0.00           N  
ATOM   3073  CA  PRO A 195       1.239  10.938  -7.050  1.00  0.00           C  
ATOM   3074  C   PRO A 195       1.822  10.369  -5.768  1.00  0.00           C  
ATOM   3075  O   PRO A 195       1.119   9.782  -4.940  1.00  0.00           O  
ATOM   3076  CB  PRO A 195       0.704  12.315  -6.767  1.00  0.00           C  
ATOM   3077  CG  PRO A 195      -0.720  12.106  -6.501  1.00  0.00           C  
ATOM   3078  CD  PRO A 195      -1.153  10.965  -7.389  1.00  0.00           C  
ATOM   3079  HA  PRO A 195       1.994  10.935  -7.850  1.00  0.00           H  
ATOM   3080 1HB  PRO A 195       1.236  12.755  -5.911  1.00  0.00           H  
ATOM   3081 2HB  PRO A 195       0.883  12.973  -7.630  1.00  0.00           H  
ATOM   3082 1HG  PRO A 195      -0.878  11.875  -5.436  1.00  0.00           H  
ATOM   3083 2HG  PRO A 195      -1.285  13.025  -6.715  1.00  0.00           H  
ATOM   3084 1HD  PRO A 195      -1.968  10.407  -6.901  1.00  0.00           H  
ATOM   3085 2HD  PRO A 195      -1.482  11.360  -8.361  1.00  0.00           H  
ATOM   3086  N   VAL A 196       3.138  10.568  -5.647  1.00  0.00           N  
ATOM   3087  CA  VAL A 196       3.947  10.148  -4.475  1.00  0.00           C  
ATOM   3088  C   VAL A 196       4.460  11.419  -3.822  1.00  0.00           C  
ATOM   3089  O   VAL A 196       4.967  12.276  -4.484  1.00  0.00           O  
ATOM   3090  CB  VAL A 196       5.130   9.249  -4.883  1.00  0.00           C  
ATOM   3091  CG1 VAL A 196       5.901   8.792  -3.654  1.00  0.00           C  
ATOM   3092  CG2 VAL A 196       4.622   8.054  -5.676  1.00  0.00           C  
ATOM   3093  H   VAL A 196       3.594  11.038  -6.415  1.00  0.00           H  
ATOM   3094  HA  VAL A 196       3.308   9.576  -3.800  1.00  0.00           H  
ATOM   3095  HB  VAL A 196       5.819   9.828  -5.498  1.00  0.00           H  
ATOM   3096 1HG1 VAL A 196       6.733   8.159  -3.961  1.00  0.00           H  
ATOM   3097 2HG1 VAL A 196       6.285   9.662  -3.121  1.00  0.00           H  
ATOM   3098 3HG1 VAL A 196       5.239   8.228  -2.998  1.00  0.00           H  
ATOM   3099 1HG2 VAL A 196       5.464   7.424  -5.962  1.00  0.00           H  
ATOM   3100 2HG2 VAL A 196       3.929   7.479  -5.063  1.00  0.00           H  
ATOM   3101 3HG2 VAL A 196       4.110   8.404  -6.573  1.00  0.00           H  
ATOM   3102  N   LEU A 197       4.164  11.565  -2.531  1.00  0.00           N  
ATOM   3103  CA  LEU A 197       4.505  12.766  -1.754  1.00  0.00           C  
ATOM   3104  C   LEU A 197       5.706  12.474  -0.862  1.00  0.00           C  
ATOM   3105  O   LEU A 197       5.596  11.585  -0.014  1.00  0.00           O  
ATOM   3106  CB  LEU A 197       3.315  13.218  -0.898  1.00  0.00           C  
ATOM   3107  CG  LEU A 197       3.561  14.445  -0.012  1.00  0.00           C  
ATOM   3108  CD1 LEU A 197       3.860  15.654  -0.889  1.00  0.00           C  
ATOM   3109  CD2 LEU A 197       2.342  14.693   0.863  1.00  0.00           C  
ATOM   3110  H   LEU A 197       3.682  10.805  -2.075  1.00  0.00           H  
ATOM   3111  HA  LEU A 197       4.756  13.567  -2.448  1.00  0.00           H  
ATOM   3112 1HB  LEU A 197       2.481  13.448  -1.558  1.00  0.00           H  
ATOM   3113 2HB  LEU A 197       3.021  12.393  -0.249  1.00  0.00           H  
ATOM   3114  HG  LEU A 197       4.432  14.269   0.621  1.00  0.00           H  
ATOM   3115 1HD1 LEU A 197       4.035  16.526  -0.259  1.00  0.00           H  
ATOM   3116 2HD1 LEU A 197       4.748  15.457  -1.489  1.00  0.00           H  
ATOM   3117 3HD1 LEU A 197       3.012  15.845  -1.545  1.00  0.00           H  
ATOM   3118 1HD2 LEU A 197       2.517  15.565   1.494  1.00  0.00           H  
ATOM   3119 2HD2 LEU A 197       1.471  14.871   0.232  1.00  0.00           H  
ATOM   3120 3HD2 LEU A 197       2.162  13.820   1.492  1.00  0.00           H  
ATOM   3121  N   PHE A 198       6.804  13.205  -1.047  1.00  0.00           N  
ATOM   3122  CA  PHE A 198       8.103  12.989  -0.366  1.00  0.00           C  
ATOM   3123  C   PHE A 198       8.257  14.085   0.676  1.00  0.00           C  
ATOM   3124  O   PHE A 198       8.433  15.242   0.278  1.00  0.00           O  
ATOM   3125  CB  PHE A 198       9.275  13.025  -1.349  1.00  0.00           C  
ATOM   3126  CG  PHE A 198       9.237  11.932  -2.378  1.00  0.00           C  
ATOM   3127  CD1 PHE A 198       8.454  12.057  -3.516  1.00  0.00           C  
ATOM   3128  CD2 PHE A 198       9.982  10.775  -2.210  1.00  0.00           C  
ATOM   3129  CE1 PHE A 198       8.419  11.052  -4.464  1.00  0.00           C  
ATOM   3130  CE2 PHE A 198       9.950   9.768  -3.155  1.00  0.00           C  
ATOM   3131  CZ  PHE A 198       9.166   9.907  -4.284  1.00  0.00           C  
ATOM   3132  H   PHE A 198       6.716  13.961  -1.711  1.00  0.00           H  
ATOM   3133  HA  PHE A 198       8.088  12.005   0.103  1.00  0.00           H  
ATOM   3134 1HB  PHE A 198       9.283  13.982  -1.870  1.00  0.00           H  
ATOM   3135 2HB  PHE A 198      10.212  12.944  -0.800  1.00  0.00           H  
ATOM   3136  HD1 PHE A 198       7.864  12.963  -3.659  1.00  0.00           H  
ATOM   3137  HD2 PHE A 198      10.601  10.665  -1.318  1.00  0.00           H  
ATOM   3138  HE1 PHE A 198       7.799  11.164  -5.353  1.00  0.00           H  
ATOM   3139  HE2 PHE A 198      10.541   8.864  -3.011  1.00  0.00           H  
ATOM   3140  HZ  PHE A 198       9.138   9.114  -5.029  1.00  0.00           H  
ATOM   3141  N   LEU A 199       8.246  13.740   1.967  1.00  0.00           N  
ATOM   3142  CA  LEU A 199       8.367  14.760   3.040  1.00  0.00           C  
ATOM   3143  C   LEU A 199       9.731  14.612   3.720  1.00  0.00           C  
ATOM   3144  O   LEU A 199       9.994  13.602   4.389  1.00  0.00           O  
ATOM   3145  CB  LEU A 199       7.246  14.607   4.076  1.00  0.00           C  
ATOM   3146  CG  LEU A 199       5.816  14.715   3.531  1.00  0.00           C  
ATOM   3147  CD1 LEU A 199       4.823  14.581   4.677  1.00  0.00           C  
ATOM   3148  CD2 LEU A 199       5.646  16.045   2.812  1.00  0.00           C  
ATOM   3149  H   LEU A 199       8.155  12.767   2.220  1.00  0.00           H  
ATOM   3150  HA  LEU A 199       8.284  15.749   2.589  1.00  0.00           H  
ATOM   3151 1HB  LEU A 199       7.346  13.634   4.555  1.00  0.00           H  
ATOM   3152 2HB  LEU A 199       7.369  15.378   4.838  1.00  0.00           H  
ATOM   3153  HG  LEU A 199       5.631  13.898   2.832  1.00  0.00           H  
ATOM   3154 1HD1 LEU A 199       3.807  14.657   4.290  1.00  0.00           H  
ATOM   3155 2HD1 LEU A 199       4.955  13.613   5.161  1.00  0.00           H  
ATOM   3156 3HD1 LEU A 199       4.995  15.376   5.402  1.00  0.00           H  
ATOM   3157 1HD2 LEU A 199       4.630  16.121   2.423  1.00  0.00           H  
ATOM   3158 2HD2 LEU A 199       5.829  16.862   3.510  1.00  0.00           H  
ATOM   3159 3HD2 LEU A 199       6.355  16.106   1.987  1.00  0.00           H  
ATOM   3160  N   HIS A 200      10.549  15.646   3.597  1.00  0.00           N  
ATOM   3161  CA  HIS A 200      11.966  15.619   4.043  1.00  0.00           C  
ATOM   3162  C   HIS A 200      12.048  15.651   5.561  1.00  0.00           C  
ATOM   3163  O   HIS A 200      11.060  15.892   6.268  1.00  0.00           O  
ATOM   3164  CB  HIS A 200      12.754  16.799   3.465  1.00  0.00           C  
ATOM   3165  CG  HIS A 200      12.273  18.134   3.941  1.00  0.00           C  
ATOM   3166  ND1 HIS A 200      12.546  18.616   5.205  1.00  0.00           N  
ATOM   3167  CD2 HIS A 200      11.538  19.089   3.325  1.00  0.00           C  
ATOM   3168  CE1 HIS A 200      11.998  19.811   5.344  1.00  0.00           C  
ATOM   3169  NE2 HIS A 200      11.381  20.120   4.218  1.00  0.00           N  
ATOM   3170  H   HIS A 200      10.180  16.487   3.180  1.00  0.00           H  
ATOM   3171  HA  HIS A 200      12.439  14.701   3.694  1.00  0.00           H  
ATOM   3172 1HB  HIS A 200      13.807  16.699   3.733  1.00  0.00           H  
ATOM   3173 2HB  HIS A 200      12.691  16.781   2.378  1.00  0.00           H  
ATOM   3174  HD1 HIS A 200      13.133  18.182   5.889  1.00  0.00           H  
ATOM   3175  HD2 HIS A 200      11.096  19.156   2.330  1.00  0.00           H  
ATOM   3176  HE1 HIS A 200      12.101  20.363   6.278  1.00  0.00           H  
ATOM   3177  N   GLY A 201      13.298  15.449   6.043  1.00  0.00           N  
ATOM   3178  CA  GLY A 201      13.594  15.534   7.486  1.00  0.00           C  
ATOM   3179  C   GLY A 201      14.259  16.845   7.848  1.00  0.00           C  
ATOM   3180  O   GLY A 201      14.276  17.778   7.045  1.00  0.00           O  
ATOM   3181  H   GLY A 201      14.046  15.235   5.399  1.00  0.00           H  
ATOM   3182 1HA  GLY A 201      12.670  15.428   8.054  1.00  0.00           H  
ATOM   3183 2HA  GLY A 201      14.244  14.708   7.773  1.00  0.00           H  
ATOM   3184  N   ASN A 202      14.645  16.983   9.109  1.00  0.00           N  
ATOM   3185  CA  ASN A 202      15.333  18.187   9.614  1.00  0.00           C  
ATOM   3186  C   ASN A 202      16.803  17.836   9.797  1.00  0.00           C  
ATOM   3187  O   ASN A 202      17.095  16.745  10.306  1.00  0.00           O  
ATOM   3188  CB  ASN A 202      14.722  18.687  10.909  1.00  0.00           C  
ATOM   3189  CG  ASN A 202      13.407  19.384  10.697  1.00  0.00           C  
ATOM   3190  OD1 ASN A 202      12.680  19.087   9.742  1.00  0.00           O  
ATOM   3191  ND2 ASN A 202      13.087  20.307  11.568  1.00  0.00           N  
ATOM   3192  H   ASN A 202      14.453  16.223   9.746  1.00  0.00           H  
ATOM   3193  HA  ASN A 202      15.237  18.979   8.869  1.00  0.00           H  
ATOM   3194 1HB  ASN A 202      14.569  17.847  11.588  1.00  0.00           H  
ATOM   3195 2HB  ASN A 202      15.412  19.378  11.394  1.00  0.00           H  
ATOM   3196 1HD2 ASN A 202      12.224  20.804  11.476  1.00  0.00           H  
ATOM   3197 2HD2 ASN A 202      13.706  20.515  12.325  1.00  0.00           H  
ATOM   3198  N   PRO A 203      17.788  18.729   9.579  1.00  0.00           N  
ATOM   3199  CA  PRO A 203      17.692  20.059   8.962  1.00  0.00           C  
ATOM   3200  C   PRO A 203      17.871  20.014   7.450  1.00  0.00           C  
ATOM   3201  O   PRO A 203      18.862  20.546   6.924  1.00  0.00           O  
ATOM   3202  CB  PRO A 203      18.902  20.749   9.600  1.00  0.00           C  
ATOM   3203  CG  PRO A 203      19.895  19.627   9.634  1.00  0.00           C  
ATOM   3204  CD  PRO A 203      19.111  18.391  10.013  1.00  0.00           C  
ATOM   3205  HA  PRO A 203      16.716  20.503   9.209  1.00  0.00           H  
ATOM   3206 1HB  PRO A 203      19.213  21.609   8.987  1.00  0.00           H  
ATOM   3207 2HB  PRO A 203      18.632  21.143  10.592  1.00  0.00           H  
ATOM   3208 1HG  PRO A 203      20.380  19.520   8.653  1.00  0.00           H  
ATOM   3209 2HG  PRO A 203      20.691  19.846  10.361  1.00  0.00           H  
ATOM   3210 1HD  PRO A 203      19.514  17.521   9.472  1.00  0.00           H  
ATOM   3211 2HD  PRO A 203      19.175  18.235  11.099  1.00  0.00           H  
ATOM   3212  N   THR A 204      16.930  19.386   6.768  1.00  0.00           N  
ATOM   3213  CA  THR A 204      17.073  19.142   5.322  1.00  0.00           C  
ATOM   3214  C   THR A 204      15.916  19.790   4.575  1.00  0.00           C  
ATOM   3215  O   THR A 204      15.075  20.480   5.153  1.00  0.00           O  
ATOM   3216  CB  THR A 204      17.124  17.638   4.999  1.00  0.00           C  
ATOM   3217  OG1 THR A 204      15.858  17.038   5.304  1.00  0.00           O  
ATOM   3218  CG2 THR A 204      18.213  16.954   5.810  1.00  0.00           C  
ATOM   3219  H   THR A 204      16.097  19.066   7.240  1.00  0.00           H  
ATOM   3220  HA  THR A 204      18.008  19.591   4.986  1.00  0.00           H  
ATOM   3221  HB  THR A 204      17.329  17.500   3.937  1.00  0.00           H  
ATOM   3222  HG1 THR A 204      15.275  17.699   5.685  1.00  0.00           H  
ATOM   3223 1HG2 THR A 204      18.235  15.892   5.569  1.00  0.00           H  
ATOM   3224 2HG2 THR A 204      19.179  17.400   5.572  1.00  0.00           H  
ATOM   3225 3HG2 THR A 204      18.008  17.080   6.873  1.00  0.00           H  
ATOM   3226  N   SER A 205      15.949  19.670   3.276  1.00  0.00           N  
ATOM   3227  CA  SER A 205      14.947  20.200   2.329  1.00  0.00           C  
ATOM   3228  C   SER A 205      14.673  19.117   1.310  1.00  0.00           C  
ATOM   3229  O   SER A 205      15.232  18.011   1.434  1.00  0.00           O  
ATOM   3230  CB  SER A 205      15.439  21.459   1.642  1.00  0.00           C  
ATOM   3231  OG  SER A 205      16.464  21.167   0.732  1.00  0.00           O  
ATOM   3232  H   SER A 205      16.745  19.162   2.917  1.00  0.00           H  
ATOM   3233  HA  SER A 205      14.043  20.449   2.886  1.00  0.00           H  
ATOM   3234 1HB  SER A 205      14.610  21.936   1.121  1.00  0.00           H  
ATOM   3235 2HB  SER A 205      15.804  22.162   2.390  1.00  0.00           H  
ATOM   3236  HG  SER A 205      17.133  21.843   0.861  1.00  0.00           H  
ATOM   3237  N   SER A 206      13.903  19.418   0.272  1.00  0.00           N  
ATOM   3238  CA  SER A 206      13.690  18.472  -0.838  1.00  0.00           C  
ATOM   3239  C   SER A 206      15.016  18.042  -1.485  1.00  0.00           C  
ATOM   3240  O   SER A 206      15.020  17.012  -2.150  1.00  0.00           O  
ATOM   3241  CB  SER A 206      12.697  19.019  -1.822  1.00  0.00           C  
ATOM   3242  OG  SER A 206      13.127  20.253  -2.355  1.00  0.00           O  
ATOM   3243  H   SER A 206      13.453  20.321   0.242  1.00  0.00           H  
ATOM   3244  HA  SER A 206      13.204  17.579  -0.443  1.00  0.00           H  
ATOM   3245 1HB  SER A 206      12.555  18.304  -2.632  1.00  0.00           H  
ATOM   3246 2HB  SER A 206      11.734  19.153  -1.331  1.00  0.00           H  
ATOM   3247  HG  SER A 206      12.938  20.912  -1.683  1.00  0.00           H  
ATOM   3248  N   TYR A 207      16.107  18.752  -1.268  1.00  0.00           N  
ATOM   3249  CA  TYR A 207      17.439  18.338  -1.759  1.00  0.00           C  
ATOM   3250  C   TYR A 207      17.711  16.894  -1.330  1.00  0.00           C  
ATOM   3251  O   TYR A 207      18.384  16.190  -1.967  1.00  0.00           O  
ATOM   3252  CB  TYR A 207      18.483  19.323  -1.251  1.00  0.00           C  
ATOM   3253  CG  TYR A 207      19.866  18.955  -1.692  1.00  0.00           C  
ATOM   3254  CD1 TYR A 207      20.273  19.175  -3.008  1.00  0.00           C  
ATOM   3255  CD2 TYR A 207      20.796  18.541  -0.777  1.00  0.00           C  
ATOM   3256  CE1 TYR A 207      21.554  18.839  -3.421  1.00  0.00           C  
ATOM   3257  CE2 TYR A 207      22.095  18.274  -1.163  1.00  0.00           C  
ATOM   3258  CZ  TYR A 207      22.466  18.385  -2.482  1.00  0.00           C  
ATOM   3259  OH  TYR A 207      23.756  18.116  -2.846  1.00  0.00           O  
ATOM   3260  H   TYR A 207      16.020  19.611  -0.745  1.00  0.00           H  
ATOM   3261  HA  TYR A 207      17.437  18.388  -2.848  1.00  0.00           H  
ATOM   3262 1HB  TYR A 207      18.248  20.324  -1.615  1.00  0.00           H  
ATOM   3263 2HB  TYR A 207      18.454  19.355  -0.163  1.00  0.00           H  
ATOM   3264  HD1 TYR A 207      19.582  19.617  -3.726  1.00  0.00           H  
ATOM   3265  HD2 TYR A 207      20.514  18.418   0.269  1.00  0.00           H  
ATOM   3266  HE1 TYR A 207      21.859  19.016  -4.451  1.00  0.00           H  
ATOM   3267  HE2 TYR A 207      22.834  17.972  -0.419  1.00  0.00           H  
ATOM   3268  HH  TYR A 207      23.859  18.265  -3.789  1.00  0.00           H  
ATOM   3269  N   VAL A 208      17.263  16.507  -0.114  1.00  0.00           N  
ATOM   3270  CA  VAL A 208      17.616  15.192   0.475  1.00  0.00           C  
ATOM   3271  C   VAL A 208      17.081  14.066  -0.429  1.00  0.00           C  
ATOM   3272  O   VAL A 208      17.649  12.957  -0.434  1.00  0.00           O  
ATOM   3273  CB  VAL A 208      17.024  15.046   1.889  1.00  0.00           C  
ATOM   3274  CG1 VAL A 208      15.527  14.785   1.816  1.00  0.00           C  
ATOM   3275  CG2 VAL A 208      17.731  13.923   2.633  1.00  0.00           C  
ATOM   3276  H   VAL A 208      16.669  17.137   0.407  1.00  0.00           H  
ATOM   3277  HA  VAL A 208      18.702  15.125   0.547  1.00  0.00           H  
ATOM   3278  HB  VAL A 208      17.161  15.983   2.429  1.00  0.00           H  
ATOM   3279 1HG1 VAL A 208      15.125  14.685   2.824  1.00  0.00           H  
ATOM   3280 2HG1 VAL A 208      15.037  15.618   1.312  1.00  0.00           H  
ATOM   3281 3HG1 VAL A 208      15.344  13.866   1.260  1.00  0.00           H  
ATOM   3282 1HG2 VAL A 208      17.308  13.825   3.632  1.00  0.00           H  
ATOM   3283 2HG2 VAL A 208      17.598  12.987   2.089  1.00  0.00           H  
ATOM   3284 3HG2 VAL A 208      18.794  14.150   2.710  1.00  0.00           H  
ATOM   3285  N   TRP A 209      16.008  14.311  -1.167  1.00  0.00           N  
ATOM   3286  CA  TRP A 209      15.361  13.297  -2.019  1.00  0.00           C  
ATOM   3287  C   TRP A 209      15.988  13.232  -3.415  1.00  0.00           C  
ATOM   3288  O   TRP A 209      15.455  12.521  -4.272  1.00  0.00           O  
ATOM   3289  CB  TRP A 209      13.865  13.592  -2.151  1.00  0.00           C  
ATOM   3290  CG  TRP A 209      13.131  13.555  -0.845  1.00  0.00           C  
ATOM   3291  CD1 TRP A 209      12.624  14.621  -0.164  1.00  0.00           C  
ATOM   3292  CD2 TRP A 209      12.814  12.385  -0.053  1.00  0.00           C  
ATOM   3293  NE1 TRP A 209      12.018  14.199   0.993  1.00  0.00           N  
ATOM   3294  CE2 TRP A 209      12.123  12.833   1.077  1.00  0.00           C  
ATOM   3295  CE3 TRP A 209      13.057  11.015  -0.209  1.00  0.00           C  
ATOM   3296  CZ2 TRP A 209      11.670  11.960   2.053  1.00  0.00           C  
ATOM   3297  CZ3 TRP A 209      12.601  10.140   0.770  1.00  0.00           C  
ATOM   3298  CH2 TRP A 209      11.926  10.601   1.871  1.00  0.00           C  
ATOM   3299  H   TRP A 209      15.624  15.245  -1.135  1.00  0.00           H  
ATOM   3300  HA  TRP A 209      15.485  12.321  -1.551  1.00  0.00           H  
ATOM   3301 1HB  TRP A 209      13.727  14.579  -2.594  1.00  0.00           H  
ATOM   3302 2HB  TRP A 209      13.409  12.865  -2.822  1.00  0.00           H  
ATOM   3303  HD1 TRP A 209      12.691  15.657  -0.491  1.00  0.00           H  
ATOM   3304  HE1 TRP A 209      11.568  14.794   1.673  1.00  0.00           H  
ATOM   3305  HE3 TRP A 209      13.591  10.643  -1.083  1.00  0.00           H  
ATOM   3306  HZ2 TRP A 209      11.132  12.307   2.936  1.00  0.00           H  
ATOM   3307  HZ3 TRP A 209      12.795   9.075   0.641  1.00  0.00           H  
ATOM   3308  HH2 TRP A 209      11.582   9.887   2.620  1.00  0.00           H  
ATOM   3309  N   ARG A 210      17.052  13.977  -3.643  1.00  0.00           N  
ATOM   3310  CA  ARG A 210      17.709  14.099  -4.973  1.00  0.00           C  
ATOM   3311  C   ARG A 210      18.115  12.731  -5.518  1.00  0.00           C  
ATOM   3312  O   ARG A 210      18.177  12.616  -6.775  1.00  0.00           O  
ATOM   3313  CB  ARG A 210      18.944  14.984  -4.890  1.00  0.00           C  
ATOM   3314  CG  ARG A 210      20.099  14.398  -4.092  1.00  0.00           C  
ATOM   3315  CD  ARG A 210      21.118  15.428  -3.764  1.00  0.00           C  
ATOM   3316  NE  ARG A 210      22.217  14.875  -2.989  1.00  0.00           N  
ATOM   3317  CZ  ARG A 210      22.214  14.736  -1.649  1.00  0.00           C  
ATOM   3318  NH1 ARG A 210      21.165  15.113  -0.951  1.00  0.00           N  
ATOM   3319  NH2 ARG A 210      23.265  14.221  -1.036  1.00  0.00           N  
ATOM   3320  H   ARG A 210      17.430  14.488  -2.858  1.00  0.00           H  
ATOM   3321  HA  ARG A 210      17.004  14.557  -5.667  1.00  0.00           H  
ATOM   3322 1HB  ARG A 210      19.310  15.192  -5.895  1.00  0.00           H  
ATOM   3323 2HB  ARG A 210      18.679  15.938  -4.434  1.00  0.00           H  
ATOM   3324 1HG  ARG A 210      19.721  13.980  -3.159  1.00  0.00           H  
ATOM   3325 2HG  ARG A 210      20.581  13.611  -4.674  1.00  0.00           H  
ATOM   3326 1HD  ARG A 210      21.525  15.843  -4.685  1.00  0.00           H  
ATOM   3327 2HD  ARG A 210      20.656  16.223  -3.181  1.00  0.00           H  
ATOM   3328  HE  ARG A 210      23.041  14.574  -3.491  1.00  0.00           H  
ATOM   3329 1HH1 ARG A 210      20.362  15.507  -1.420  1.00  0.00           H  
ATOM   3330 2HH1 ARG A 210      21.163  15.008   0.053  1.00  0.00           H  
ATOM   3331 1HH2 ARG A 210      24.072  13.931  -1.572  1.00  0.00           H  
ATOM   3332 2HH2 ARG A 210      23.263  14.116  -0.032  1.00  0.00           H  
ATOM   3333  N   ASN A 211      18.398  11.756  -4.665  1.00  0.00           N  
ATOM   3334  CA  ASN A 211      18.785  10.402  -5.156  1.00  0.00           C  
ATOM   3335  C   ASN A 211      17.662   9.395  -4.977  1.00  0.00           C  
ATOM   3336  O   ASN A 211      17.911   8.169  -5.153  1.00  0.00           O  
ATOM   3337  CB  ASN A 211      20.038   9.906  -4.459  1.00  0.00           C  
ATOM   3338  CG  ASN A 211      21.274  10.638  -4.902  1.00  0.00           C  
ATOM   3339  OD1 ASN A 211      21.793  10.398  -5.998  1.00  0.00           O  
ATOM   3340  ND2 ASN A 211      21.756  11.526  -4.071  1.00  0.00           N  
ATOM   3341  H   ASN A 211      18.355  11.925  -3.670  1.00  0.00           H  
ATOM   3342  HA  ASN A 211      18.990  10.467  -6.226  1.00  0.00           H  
ATOM   3343 1HB  ASN A 211      19.926  10.026  -3.380  1.00  0.00           H  
ATOM   3344 2HB  ASN A 211      20.169   8.842  -4.657  1.00  0.00           H  
ATOM   3345 1HD2 ASN A 211      22.577  12.044  -4.312  1.00  0.00           H  
ATOM   3346 2HD2 ASN A 211      21.304  11.687  -3.193  1.00  0.00           H  
ATOM   3347  N   ILE A 212      16.477   9.842  -4.627  1.00  0.00           N  
ATOM   3348  CA  ILE A 212      15.314   8.942  -4.386  1.00  0.00           C  
ATOM   3349  C   ILE A 212      14.286   9.164  -5.516  1.00  0.00           C  
ATOM   3350  O   ILE A 212      13.869   8.196  -6.149  1.00  0.00           O  
ATOM   3351  CB  ILE A 212      14.659   9.205  -3.018  1.00  0.00           C  
ATOM   3352  CG1 ILE A 212      15.683   9.031  -1.893  1.00  0.00           C  
ATOM   3353  CG2 ILE A 212      13.472   8.276  -2.810  1.00  0.00           C  
ATOM   3354  CD1 ILE A 212      16.300   7.652  -1.837  1.00  0.00           C  
ATOM   3355  H   ILE A 212      16.357  10.840  -4.518  1.00  0.00           H  
ATOM   3356  HA  ILE A 212      15.667   7.912  -4.398  1.00  0.00           H  
ATOM   3357  HB  ILE A 212      14.313  10.237  -2.972  1.00  0.00           H  
ATOM   3358 1HG1 ILE A 212      16.484   9.759  -2.016  1.00  0.00           H  
ATOM   3359 2HG1 ILE A 212      15.206   9.229  -0.933  1.00  0.00           H  
ATOM   3360 1HG2 ILE A 212      13.021   8.474  -1.838  1.00  0.00           H  
ATOM   3361 2HG2 ILE A 212      12.735   8.447  -3.593  1.00  0.00           H  
ATOM   3362 3HG2 ILE A 212      13.810   7.240  -2.849  1.00  0.00           H  
ATOM   3363 1HD1 ILE A 212      17.014   7.606  -1.015  1.00  0.00           H  
ATOM   3364 2HD1 ILE A 212      15.517   6.909  -1.679  1.00  0.00           H  
ATOM   3365 3HD1 ILE A 212      16.813   7.445  -2.775  1.00  0.00           H  
ATOM   3366  N   ILE A 213      13.886  10.401  -5.737  1.00  0.00           N  
ATOM   3367  CA  ILE A 213      12.835  10.760  -6.738  1.00  0.00           C  
ATOM   3368  C   ILE A 213      13.199  10.269  -8.137  1.00  0.00           C  
ATOM   3369  O   ILE A 213      12.297   9.782  -8.807  1.00  0.00           O  
ATOM   3370  CB  ILE A 213      12.607  12.282  -6.789  1.00  0.00           C  
ATOM   3371  CG1 ILE A 213      11.935  12.764  -5.501  1.00  0.00           C  
ATOM   3372  CG2 ILE A 213      11.769  12.654  -8.003  1.00  0.00           C  
ATOM   3373  CD1 ILE A 213      11.948  14.266  -5.331  1.00  0.00           C  
ATOM   3374  H   ILE A 213      14.321  11.135  -5.195  1.00  0.00           H  
ATOM   3375  HA  ILE A 213      11.900  10.285  -6.444  1.00  0.00           H  
ATOM   3376  HB  ILE A 213      13.568  12.792  -6.853  1.00  0.00           H  
ATOM   3377 1HG1 ILE A 213      10.899  12.428  -5.484  1.00  0.00           H  
ATOM   3378 2HG1 ILE A 213      12.436  12.320  -4.641  1.00  0.00           H  
ATOM   3379 1HG2 ILE A 213      11.617  13.733  -8.023  1.00  0.00           H  
ATOM   3380 2HG2 ILE A 213      12.286  12.344  -8.910  1.00  0.00           H  
ATOM   3381 3HG2 ILE A 213      10.803  12.153  -7.945  1.00  0.00           H  
ATOM   3382 1HD1 ILE A 213      11.454  14.531  -4.396  1.00  0.00           H  
ATOM   3383 2HD1 ILE A 213      12.979  14.621  -5.310  1.00  0.00           H  
ATOM   3384 3HD1 ILE A 213      11.421  14.731  -6.163  1.00  0.00           H  
ATOM   3385  N   PRO A 214      14.450  10.352  -8.633  1.00  0.00           N  
ATOM   3386  CA  PRO A 214      14.747   9.859  -9.987  1.00  0.00           C  
ATOM   3387  C   PRO A 214      14.334   8.396 -10.202  1.00  0.00           C  
ATOM   3388  O   PRO A 214      14.227   7.998 -11.355  1.00  0.00           O  
ATOM   3389  CB  PRO A 214      16.267  10.025 -10.074  1.00  0.00           C  
ATOM   3390  CG  PRO A 214      16.563  11.167  -9.163  1.00  0.00           C  
ATOM   3391  CD  PRO A 214      15.632  10.967  -7.997  1.00  0.00           C  
ATOM   3392  HA  PRO A 214      14.235  10.495 -10.724  1.00  0.00           H  
ATOM   3393 1HB  PRO A 214      16.766   9.094  -9.767  1.00  0.00           H  
ATOM   3394 2HB  PRO A 214      16.566  10.220 -11.115  1.00  0.00           H  
ATOM   3395 1HG  PRO A 214      17.622  11.152  -8.867  1.00  0.00           H  
ATOM   3396 2HG  PRO A 214      16.392  12.122  -9.683  1.00  0.00           H  
ATOM   3397 1HD  PRO A 214      16.101  10.293  -7.265  1.00  0.00           H  
ATOM   3398 2HD  PRO A 214      15.405  11.940  -7.538  1.00  0.00           H  
ATOM   3399  N   HIS A 215      14.219   7.580  -9.162  1.00  0.00           N  
ATOM   3400  CA  HIS A 215      13.801   6.170  -9.277  1.00  0.00           C  
ATOM   3401  C   HIS A 215      12.288   6.036  -9.466  1.00  0.00           C  
ATOM   3402  O   HIS A 215      11.820   4.957  -9.847  1.00  0.00           O  
ATOM   3403  CB  HIS A 215      14.230   5.378  -8.038  1.00  0.00           C  
ATOM   3404  CG  HIS A 215      15.712   5.195  -7.924  1.00  0.00           C  
ATOM   3405  ND1 HIS A 215      16.387   4.180  -8.568  1.00  0.00           N  
ATOM   3406  CD2 HIS A 215      16.647   5.896  -7.240  1.00  0.00           C  
ATOM   3407  CE1 HIS A 215      17.676   4.266  -8.286  1.00  0.00           C  
ATOM   3408  NE2 HIS A 215      17.859   5.297  -7.482  1.00  0.00           N  
ATOM   3409  H   HIS A 215      14.430   7.959  -8.250  1.00  0.00           H  
ATOM   3410  HA  HIS A 215      14.277   5.719 -10.147  1.00  0.00           H  
ATOM   3411 1HB  HIS A 215      13.879   5.888  -7.140  1.00  0.00           H  
ATOM   3412 2HB  HIS A 215      13.765   4.393  -8.057  1.00  0.00           H  
ATOM   3413  HD2 HIS A 215      16.471   6.771  -6.614  1.00  0.00           H  
ATOM   3414  HE1 HIS A 215      18.455   3.599  -8.655  1.00  0.00           H  
ATOM   3415  HE2 HIS A 215      18.744   5.602  -7.104  1.00  0.00           H  
ATOM   3416  N   VAL A 216      11.520   7.030  -9.023  1.00  0.00           N  
ATOM   3417  CA  VAL A 216      10.044   6.999  -9.040  1.00  0.00           C  
ATOM   3418  C   VAL A 216       9.487   7.880 -10.149  1.00  0.00           C  
ATOM   3419  O   VAL A 216       8.491   7.477 -10.798  1.00  0.00           O  
ATOM   3420  CB  VAL A 216       9.477   7.472  -7.689  1.00  0.00           C  
ATOM   3421  CG1 VAL A 216       7.961   7.575  -7.754  1.00  0.00           C  
ATOM   3422  CG2 VAL A 216       9.906   6.518  -6.584  1.00  0.00           C  
ATOM   3423  H   VAL A 216      11.991   7.844  -8.657  1.00  0.00           H  
ATOM   3424  HA  VAL A 216       9.721   5.971  -9.212  1.00  0.00           H  
ATOM   3425  HB  VAL A 216       9.858   8.471  -7.475  1.00  0.00           H  
ATOM   3426 1HG1 VAL A 216       7.577   7.911  -6.790  1.00  0.00           H  
ATOM   3427 2HG1 VAL A 216       7.677   8.289  -8.526  1.00  0.00           H  
ATOM   3428 3HG1 VAL A 216       7.540   6.597  -7.990  1.00  0.00           H  
ATOM   3429 1HG2 VAL A 216       9.503   6.860  -5.632  1.00  0.00           H  
ATOM   3430 2HG2 VAL A 216       9.531   5.518  -6.801  1.00  0.00           H  
ATOM   3431 3HG2 VAL A 216      10.995   6.493  -6.528  1.00  0.00           H  
ATOM   3432  N   ALA A 217      10.028   9.061 -10.357  1.00  0.00           N  
ATOM   3433  CA  ALA A 217       9.514  10.074 -11.295  1.00  0.00           C  
ATOM   3434  C   ALA A 217       9.198   9.499 -12.677  1.00  0.00           C  
ATOM   3435  O   ALA A 217       8.196   9.972 -13.223  1.00  0.00           O  
ATOM   3436  CB  ALA A 217      10.466  11.226 -11.413  1.00  0.00           C  
ATOM   3437  H   ALA A 217      10.860   9.264  -9.821  1.00  0.00           H  
ATOM   3438  HA  ALA A 217       8.578  10.463 -10.894  1.00  0.00           H  
ATOM   3439 1HB  ALA A 217      10.064  11.959 -12.111  1.00  0.00           H  
ATOM   3440 2HB  ALA A 217      10.600  11.689 -10.436  1.00  0.00           H  
ATOM   3441 3HB  ALA A 217      11.427  10.867 -11.779  1.00  0.00           H  
ATOM   3442  N   PRO A 218      10.025   8.624 -13.302  1.00  0.00           N  
ATOM   3443  CA  PRO A 218       9.691   8.127 -14.637  1.00  0.00           C  
ATOM   3444  C   PRO A 218       8.349   7.404 -14.642  1.00  0.00           C  
ATOM   3445  O   PRO A 218       7.780   7.239 -15.713  1.00  0.00           O  
ATOM   3446  CB  PRO A 218      10.846   7.169 -14.948  1.00  0.00           C  
ATOM   3447  CG  PRO A 218      11.961   7.650 -14.083  1.00  0.00           C  
ATOM   3448  CD  PRO A 218      11.289   8.069 -12.803  1.00  0.00           C  
ATOM   3449  HA  PRO A 218       9.676   8.970 -15.343  1.00  0.00           H  
ATOM   3450 1HB  PRO A 218      10.548   6.135 -14.724  1.00  0.00           H  
ATOM   3451 2HB  PRO A 218      11.088   7.209 -16.019  1.00  0.00           H  
ATOM   3452 1HG  PRO A 218      12.697   6.847 -13.931  1.00  0.00           H  
ATOM   3453 2HG  PRO A 218      12.492   8.479 -14.574  1.00  0.00           H  
ATOM   3454 1HD  PRO A 218      11.137   7.188 -12.162  1.00  0.00           H  
ATOM   3455 2HD  PRO A 218      11.909   8.819 -12.291  1.00  0.00           H  
ATOM   3456  N   THR A 219       7.874   6.933 -13.501  1.00  0.00           N  
ATOM   3457  CA  THR A 219       6.657   6.079 -13.422  1.00  0.00           C  
ATOM   3458  C   THR A 219       5.501   6.773 -12.707  1.00  0.00           C  
ATOM   3459  O   THR A 219       4.326   6.430 -12.993  1.00  0.00           O  
ATOM   3460  CB  THR A 219       6.957   4.749 -12.706  1.00  0.00           C  
ATOM   3461  OG1 THR A 219       7.406   5.012 -11.371  1.00  0.00           O  
ATOM   3462  CG2 THR A 219       8.030   3.971 -13.453  1.00  0.00           C  
ATOM   3463  H   THR A 219       8.366   7.167 -12.651  1.00  0.00           H  
ATOM   3464  HA  THR A 219       6.325   5.854 -14.436  1.00  0.00           H  
ATOM   3465  HB  THR A 219       6.049   4.149 -12.657  1.00  0.00           H  
ATOM   3466  HG1 THR A 219       7.698   5.925 -11.306  1.00  0.00           H  
ATOM   3467 1HG2 THR A 219       8.228   3.034 -12.933  1.00  0.00           H  
ATOM   3468 2HG2 THR A 219       7.686   3.759 -14.466  1.00  0.00           H  
ATOM   3469 3HG2 THR A 219       8.944   4.562 -13.497  1.00  0.00           H  
ATOM   3470  N   HIS A 220       5.769   7.664 -11.745  1.00  0.00           N  
ATOM   3471  CA  HIS A 220       4.737   8.327 -10.933  1.00  0.00           C  
ATOM   3472  C   HIS A 220       5.041   9.804 -10.791  1.00  0.00           C  
ATOM   3473  O   HIS A 220       6.236  10.178 -10.748  1.00  0.00           O  
ATOM   3474  CB  HIS A 220       4.632   7.689  -9.544  1.00  0.00           C  
ATOM   3475  CG  HIS A 220       4.274   6.236  -9.575  1.00  0.00           C  
ATOM   3476  ND1 HIS A 220       5.178   5.254  -9.922  1.00  0.00           N  
ATOM   3477  CD2 HIS A 220       3.111   5.598  -9.303  1.00  0.00           C  
ATOM   3478  CE1 HIS A 220       4.586   4.074  -9.861  1.00  0.00           C  
ATOM   3479  NE2 HIS A 220       3.333   4.255  -9.488  1.00  0.00           N  
ATOM   3480  H   HIS A 220       6.741   7.884 -11.580  1.00  0.00           H  
ATOM   3481  HA  HIS A 220       3.768   8.224 -11.421  1.00  0.00           H  
ATOM   3482 1HB  HIS A 220       5.584   7.795  -9.022  1.00  0.00           H  
ATOM   3483 2HB  HIS A 220       3.878   8.214  -8.959  1.00  0.00           H  
ATOM   3484  HD1 HIS A 220       6.152   5.387 -10.109  1.00  0.00           H  
ATOM   3485  HD2 HIS A 220       2.128   5.951  -8.991  1.00  0.00           H  
ATOM   3486  HE1 HIS A 220       5.137   3.164 -10.100  1.00  0.00           H  
ATOM   3487  N   ARG A 221       4.030  10.630 -10.705  1.00  0.00           N  
ATOM   3488  CA  ARG A 221       4.206  12.046 -10.314  1.00  0.00           C  
ATOM   3489  C   ARG A 221       4.796  12.105  -8.908  1.00  0.00           C  
ATOM   3490  O   ARG A 221       4.249  11.431  -8.015  1.00  0.00           O  
ATOM   3491  CB  ARG A 221       2.885  12.800 -10.345  1.00  0.00           C  
ATOM   3492  CG  ARG A 221       3.005  14.307 -10.188  1.00  0.00           C  
ATOM   3493  CD  ARG A 221       1.680  14.975 -10.272  1.00  0.00           C  
ATOM   3494  NE  ARG A 221       1.804  16.423 -10.299  1.00  0.00           N  
ATOM   3495  CZ  ARG A 221       0.777  17.282 -10.154  1.00  0.00           C  
ATOM   3496  NH1 ARG A 221      -0.442  16.824  -9.975  1.00  0.00           N  
ATOM   3497  NH2 ARG A 221       0.994  18.585 -10.194  1.00  0.00           N  
ATOM   3498  H   ARG A 221       3.103  10.289 -10.912  1.00  0.00           H  
ATOM   3499  HA  ARG A 221       4.885  12.519 -11.024  1.00  0.00           H  
ATOM   3500 1HB  ARG A 221       2.379  12.607 -11.291  1.00  0.00           H  
ATOM   3501 2HB  ARG A 221       2.239  12.435  -9.548  1.00  0.00           H  
ATOM   3502 1HG  ARG A 221       3.444  14.537  -9.216  1.00  0.00           H  
ATOM   3503 2HG  ARG A 221       3.641  14.707 -10.978  1.00  0.00           H  
ATOM   3504 1HD  ARG A 221       1.171  14.660 -11.182  1.00  0.00           H  
ATOM   3505 2HD  ARG A 221       1.079  14.701  -9.406  1.00  0.00           H  
ATOM   3506  HE  ARG A 221       2.728  16.814 -10.435  1.00  0.00           H  
ATOM   3507 1HH1 ARG A 221      -0.608  15.828  -9.946  1.00  0.00           H  
ATOM   3508 2HH1 ARG A 221      -1.213  17.467  -9.867  1.00  0.00           H  
ATOM   3509 1HH2 ARG A 221       1.931  18.938 -10.332  1.00  0.00           H  
ATOM   3510 2HH2 ARG A 221       0.224  19.229 -10.085  1.00  0.00           H  
ATOM   3511  N   CYS A 222       5.825  12.922  -8.736  1.00  0.00           N  
ATOM   3512  CA  CYS A 222       6.562  13.080  -7.475  1.00  0.00           C  
ATOM   3513  C   CYS A 222       6.413  14.516  -7.009  1.00  0.00           C  
ATOM   3514  O   CYS A 222       6.773  15.437  -7.756  1.00  0.00           O  
ATOM   3515  CB  CYS A 222       8.043  12.742  -7.642  1.00  0.00           C  
ATOM   3516  SG  CYS A 222       8.362  11.025  -8.114  1.00  0.00           S  
ATOM   3517  H   CYS A 222       6.107  13.464  -9.540  1.00  0.00           H  
ATOM   3518  HA  CYS A 222       6.139  12.394  -6.740  1.00  0.00           H  
ATOM   3519 1HB  CYS A 222       8.480  13.388  -8.404  1.00  0.00           H  
ATOM   3520 2HB  CYS A 222       8.569  12.938  -6.707  1.00  0.00           H  
ATOM   3521  HG  CYS A 222       7.650  11.056  -9.236  1.00  0.00           H  
ATOM   3522  N   ILE A 223       5.875  14.704  -5.789  1.00  0.00           N  
ATOM   3523  CA  ILE A 223       5.694  16.022  -5.146  1.00  0.00           C  
ATOM   3524  C   ILE A 223       6.631  16.021  -3.946  1.00  0.00           C  
ATOM   3525  O   ILE A 223       6.563  15.064  -3.182  1.00  0.00           O  
ATOM   3526  CB  ILE A 223       4.242  16.273  -4.701  1.00  0.00           C  
ATOM   3527  CG1 ILE A 223       3.287  16.127  -5.889  1.00  0.00           C  
ATOM   3528  CG2 ILE A 223       4.109  17.652  -4.073  1.00  0.00           C  
ATOM   3529  CD1 ILE A 223       3.528  17.131  -6.992  1.00  0.00           C  
ATOM   3530  H   ILE A 223       5.582  13.873  -5.297  1.00  0.00           H  
ATOM   3531  HA  ILE A 223       5.956  16.796  -5.865  1.00  0.00           H  
ATOM   3532  HB  ILE A 223       3.951  15.521  -3.968  1.00  0.00           H  
ATOM   3533 1HG1 ILE A 223       3.382  15.127  -6.311  1.00  0.00           H  
ATOM   3534 2HG1 ILE A 223       2.259  16.240  -5.545  1.00  0.00           H  
ATOM   3535 1HG2 ILE A 223       3.076  17.813  -3.765  1.00  0.00           H  
ATOM   3536 2HG2 ILE A 223       4.761  17.720  -3.204  1.00  0.00           H  
ATOM   3537 3HG2 ILE A 223       4.393  18.412  -4.801  1.00  0.00           H  
ATOM   3538 1HD1 ILE A 223       2.812  16.965  -7.798  1.00  0.00           H  
ATOM   3539 2HD1 ILE A 223       3.403  18.141  -6.600  1.00  0.00           H  
ATOM   3540 3HD1 ILE A 223       4.540  17.014  -7.377  1.00  0.00           H  
ATOM   3541  N   ALA A 224       7.484  17.021  -3.821  1.00  0.00           N  
ATOM   3542  CA  ALA A 224       8.434  17.041  -2.680  1.00  0.00           C  
ATOM   3543  C   ALA A 224       8.539  18.471  -2.163  1.00  0.00           C  
ATOM   3544  O   ALA A 224       9.345  19.247  -2.661  1.00  0.00           O  
ATOM   3545  CB  ALA A 224       9.784  16.482  -3.091  1.00  0.00           C  
ATOM   3546  H   ALA A 224       7.503  17.778  -4.489  1.00  0.00           H  
ATOM   3547  HA  ALA A 224       8.036  16.396  -1.897  1.00  0.00           H  
ATOM   3548 1HB  ALA A 224      10.462  16.507  -2.238  1.00  0.00           H  
ATOM   3549 2HB  ALA A 224       9.664  15.453  -3.430  1.00  0.00           H  
ATOM   3550 3HB  ALA A 224      10.195  17.085  -3.899  1.00  0.00           H  
ATOM   3551  N   PRO A 225       7.667  18.845  -1.208  1.00  0.00           N  
ATOM   3552  CA  PRO A 225       7.661  20.205  -0.691  1.00  0.00           C  
ATOM   3553  C   PRO A 225       8.820  20.438   0.266  1.00  0.00           C  
ATOM   3554  O   PRO A 225       9.276  19.526   0.937  1.00  0.00           O  
ATOM   3555  CB  PRO A 225       6.310  20.293   0.027  1.00  0.00           C  
ATOM   3556  CG  PRO A 225       6.063  18.905   0.511  1.00  0.00           C  
ATOM   3557  CD  PRO A 225       6.593  18.024  -0.588  1.00  0.00           C  
ATOM   3558  HA  PRO A 225       7.707  20.912  -1.533  1.00  0.00           H  
ATOM   3559 1HB  PRO A 225       6.366  21.026   0.845  1.00  0.00           H  
ATOM   3560 2HB  PRO A 225       5.536  20.645  -0.671  1.00  0.00           H  
ATOM   3561 1HG  PRO A 225       6.576  18.740   1.471  1.00  0.00           H  
ATOM   3562 2HG  PRO A 225       4.989  18.752   0.695  1.00  0.00           H  
ATOM   3563 1HD  PRO A 225       6.996  17.097  -0.154  1.00  0.00           H  
ATOM   3564 2HD  PRO A 225       5.786  17.800  -1.301  1.00  0.00           H  
ATOM   3565  N   ASP A 226       9.176  21.691   0.385  1.00  0.00           N  
ATOM   3566  CA  ASP A 226      10.023  22.209   1.477  1.00  0.00           C  
ATOM   3567  C   ASP A 226       9.121  22.762   2.580  1.00  0.00           C  
ATOM   3568  O   ASP A 226       8.246  23.590   2.294  1.00  0.00           O  
ATOM   3569  CB  ASP A 226      10.972  23.300   0.977  1.00  0.00           C  
ATOM   3570  CG  ASP A 226      12.076  22.760   0.078  1.00  0.00           C  
ATOM   3571  OD1 ASP A 226      12.222  21.563   0.005  1.00  0.00           O  
ATOM   3572  OD2 ASP A 226      12.762  23.548  -0.527  1.00  0.00           O  
ATOM   3573  H   ASP A 226       8.841  22.328  -0.323  1.00  0.00           H  
ATOM   3574  HA  ASP A 226      10.625  21.388   1.868  1.00  0.00           H  
ATOM   3575 1HB  ASP A 226      10.406  24.049   0.422  1.00  0.00           H  
ATOM   3576 2HB  ASP A 226      11.431  23.802   1.829  1.00  0.00           H  
ATOM   3577  N   LEU A 227       9.258  22.263   3.784  1.00  0.00           N  
ATOM   3578  CA  LEU A 227       8.349  22.674   4.896  1.00  0.00           C  
ATOM   3579  C   LEU A 227       8.514  24.183   5.134  1.00  0.00           C  
ATOM   3580  O   LEU A 227       9.581  24.750   4.865  1.00  0.00           O  
ATOM   3581  CB  LEU A 227       8.663  21.903   6.184  1.00  0.00           C  
ATOM   3582  CG  LEU A 227       8.403  20.392   6.135  1.00  0.00           C  
ATOM   3583  CD1 LEU A 227       8.804  19.763   7.462  1.00  0.00           C  
ATOM   3584  CD2 LEU A 227       6.933  20.139   5.832  1.00  0.00           C  
ATOM   3585  H   LEU A 227       9.987  21.589   3.968  1.00  0.00           H  
ATOM   3586  HA  LEU A 227       7.324  22.451   4.605  1.00  0.00           H  
ATOM   3587 1HB  LEU A 227       9.713  22.050   6.431  1.00  0.00           H  
ATOM   3588 2HB  LEU A 227       8.060  22.317   6.993  1.00  0.00           H  
ATOM   3589  HG  LEU A 227       9.017  19.942   5.354  1.00  0.00           H  
ATOM   3590 1HD1 LEU A 227       8.619  18.690   7.427  1.00  0.00           H  
ATOM   3591 2HD1 LEU A 227       9.864  19.943   7.644  1.00  0.00           H  
ATOM   3592 3HD1 LEU A 227       8.217  20.206   8.266  1.00  0.00           H  
ATOM   3593 1HD2 LEU A 227       6.748  19.065   5.796  1.00  0.00           H  
ATOM   3594 2HD2 LEU A 227       6.318  20.587   6.613  1.00  0.00           H  
ATOM   3595 3HD2 LEU A 227       6.678  20.584   4.870  1.00  0.00           H  
ATOM   3596  N   ILE A 228       7.453  24.784   5.666  1.00  0.00           N  
ATOM   3597  CA  ILE A 228       7.458  26.260   5.843  1.00  0.00           C  
ATOM   3598  C   ILE A 228       8.610  26.663   6.764  1.00  0.00           C  
ATOM   3599  O   ILE A 228       8.912  25.939   7.721  1.00  0.00           O  
ATOM   3600  CB  ILE A 228       6.128  26.766   6.430  1.00  0.00           C  
ATOM   3601  CG1 ILE A 228       4.972  26.460   5.474  1.00  0.00           C  
ATOM   3602  CG2 ILE A 228       6.206  28.258   6.715  1.00  0.00           C  
ATOM   3603  CD1 ILE A 228       5.065  27.186   4.151  1.00  0.00           C  
ATOM   3604  H   ILE A 228       6.641  24.257   5.953  1.00  0.00           H  
ATOM   3605  HA  ILE A 228       7.596  26.725   4.868  1.00  0.00           H  
ATOM   3606  HB  ILE A 228       5.916  26.239   7.359  1.00  0.00           H  
ATOM   3607 1HG1 ILE A 228       4.939  25.389   5.274  1.00  0.00           H  
ATOM   3608 2HG1 ILE A 228       4.028  26.733   5.946  1.00  0.00           H  
ATOM   3609 1HG2 ILE A 228       5.257  28.600   7.129  1.00  0.00           H  
ATOM   3610 2HG2 ILE A 228       7.004  28.450   7.431  1.00  0.00           H  
ATOM   3611 3HG2 ILE A 228       6.413  28.795   5.789  1.00  0.00           H  
ATOM   3612 1HD1 ILE A 228       4.211  26.918   3.529  1.00  0.00           H  
ATOM   3613 2HD1 ILE A 228       5.064  28.262   4.326  1.00  0.00           H  
ATOM   3614 3HD1 ILE A 228       5.986  26.901   3.644  1.00  0.00           H  
ATOM   3615  N   GLY A 229       9.367  27.688   6.395  1.00  0.00           N  
ATOM   3616  CA  GLY A 229      10.525  28.139   7.173  1.00  0.00           C  
ATOM   3617  C   GLY A 229      11.812  27.465   6.763  1.00  0.00           C  
ATOM   3618  O   GLY A 229      12.883  27.928   7.216  1.00  0.00           O  
ATOM   3619  H   GLY A 229       9.129  28.174   5.542  1.00  0.00           H  
ATOM   3620 1HA  GLY A 229      10.642  29.217   7.059  1.00  0.00           H  
ATOM   3621 2HA  GLY A 229      10.350  27.946   8.231  1.00  0.00           H  
ATOM   3622  N   MET A 230      11.771  26.455   5.898  1.00  0.00           N  
ATOM   3623  CA  MET A 230      12.977  25.691   5.523  1.00  0.00           C  
ATOM   3624  C   MET A 230      13.168  25.645   4.008  1.00  0.00           C  
ATOM   3625  O   MET A 230      12.226  25.927   3.235  1.00  0.00           O  
ATOM   3626  CB  MET A 230      12.903  24.273   6.085  1.00  0.00           C  
ATOM   3627  CG  MET A 230      12.765  24.203   7.600  1.00  0.00           C  
ATOM   3628  SD  MET A 230      12.667  22.509   8.211  1.00  0.00           S  
ATOM   3629  CE  MET A 230      14.379  22.001   8.075  1.00  0.00           C  
ATOM   3630  H   MET A 230      10.884  26.204   5.488  1.00  0.00           H  
ATOM   3631  HA  MET A 230      13.849  26.191   5.946  1.00  0.00           H  
ATOM   3632 1HB  MET A 230      12.053  23.753   5.648  1.00  0.00           H  
ATOM   3633 2HB  MET A 230      13.803  23.723   5.806  1.00  0.00           H  
ATOM   3634 1HG  MET A 230      13.621  24.689   8.066  1.00  0.00           H  
ATOM   3635 2HG  MET A 230      11.863  24.733   7.907  1.00  0.00           H  
ATOM   3636 1HE  MET A 230      14.481  20.971   8.418  1.00  0.00           H  
ATOM   3637 2HE  MET A 230      14.698  22.072   7.035  1.00  0.00           H  
ATOM   3638 3HE  MET A 230      15.001  22.651   8.691  1.00  0.00           H  
ATOM   3639  N   GLY A 231      14.373  25.311   3.565  1.00  0.00           N  
ATOM   3640  CA  GLY A 231      14.578  25.073   2.140  1.00  0.00           C  
ATOM   3641  C   GLY A 231      14.334  26.337   1.354  1.00  0.00           C  
ATOM   3642  O   GLY A 231      14.789  27.438   1.731  1.00  0.00           O  
ATOM   3643  H   GLY A 231      15.155  25.217   4.198  1.00  0.00           H  
ATOM   3644 1HA  GLY A 231      15.595  24.719   1.972  1.00  0.00           H  
ATOM   3645 2HA  GLY A 231      13.904  24.287   1.802  1.00  0.00           H  
ATOM   3646  N   LYS A 232      13.595  26.194   0.270  1.00  0.00           N  
ATOM   3647  CA  LYS A 232      13.310  27.290  -0.660  1.00  0.00           C  
ATOM   3648  C   LYS A 232      11.912  27.857  -0.441  1.00  0.00           C  
ATOM   3649  O   LYS A 232      11.473  28.658  -1.281  1.00  0.00           O  
ATOM   3650  CB  LYS A 232      13.462  26.820  -2.107  1.00  0.00           C  
ATOM   3651  CG  LYS A 232      14.856  26.321  -2.464  1.00  0.00           C  
ATOM   3652  CD  LYS A 232      15.885  27.437  -2.360  1.00  0.00           C  
ATOM   3653  CE  LYS A 232      17.273  26.950  -2.751  1.00  0.00           C  
ATOM   3654  NZ  LYS A 232      18.300  28.016  -2.600  1.00  0.00           N  
ATOM   3655  H   LYS A 232      13.213  25.277   0.082  1.00  0.00           H  
ATOM   3656  HA  LYS A 232      14.026  28.093  -0.478  1.00  0.00           H  
ATOM   3657 1HB  LYS A 232      12.757  26.011  -2.303  1.00  0.00           H  
ATOM   3658 2HB  LYS A 232      13.216  27.639  -2.784  1.00  0.00           H  
ATOM   3659 1HG  LYS A 232      15.138  25.514  -1.787  1.00  0.00           H  
ATOM   3660 2HG  LYS A 232      14.854  25.934  -3.482  1.00  0.00           H  
ATOM   3661 1HD  LYS A 232      15.599  28.259  -3.017  1.00  0.00           H  
ATOM   3662 2HD  LYS A 232      15.917  27.808  -1.335  1.00  0.00           H  
ATOM   3663 1HE  LYS A 232      17.550  26.103  -2.125  1.00  0.00           H  
ATOM   3664 2HE  LYS A 232      17.262  26.618  -3.789  1.00  0.00           H  
ATOM   3665 1HZ  LYS A 232      19.204  27.653  -2.869  1.00  0.00           H  
ATOM   3666 2HZ  LYS A 232      18.062  28.800  -3.191  1.00  0.00           H  
ATOM   3667 3HZ  LYS A 232      18.333  28.318  -1.637  1.00  0.00           H  
ATOM   3668  N   SER A 233      11.219  27.496   0.632  1.00  0.00           N  
ATOM   3669  CA  SER A 233       9.858  28.015   0.921  1.00  0.00           C  
ATOM   3670  C   SER A 233       9.947  29.355   1.621  1.00  0.00           C  
ATOM   3671  O   SER A 233      10.999  29.720   2.182  1.00  0.00           O  
ATOM   3672  CB  SER A 233       9.047  26.992   1.686  1.00  0.00           C  
ATOM   3673  OG  SER A 233       8.749  25.868   0.853  1.00  0.00           O  
ATOM   3674  H   SER A 233      11.642  26.840   1.274  1.00  0.00           H  
ATOM   3675  HA  SER A 233       9.327  28.138  -0.024  1.00  0.00           H  
ATOM   3676 1HB  SER A 233       9.605  26.668   2.564  1.00  0.00           H  
ATOM   3677 2HB  SER A 233       8.123  27.450   2.039  1.00  0.00           H  
ATOM   3678  HG  SER A 233       8.603  25.129   1.448  1.00  0.00           H  
ATOM   3679  N   ASP A 234       8.849  30.080   1.581  1.00  0.00           N  
ATOM   3680  CA  ASP A 234       8.716  31.312   2.380  1.00  0.00           C  
ATOM   3681  C   ASP A 234       8.916  31.052   3.867  1.00  0.00           C  
ATOM   3682  O   ASP A 234       8.694  29.923   4.375  1.00  0.00           O  
ATOM   3683  CB  ASP A 234       7.342  31.950   2.159  1.00  0.00           C  
ATOM   3684  CG  ASP A 234       7.271  32.778   0.883  1.00  0.00           C  
ATOM   3685  OD1 ASP A 234       8.302  33.200   0.414  1.00  0.00           O  
ATOM   3686  OD2 ASP A 234       6.188  32.980   0.390  1.00  0.00           O  
ATOM   3687  H   ASP A 234       8.080  29.790   0.993  1.00  0.00           H  
ATOM   3688  HA  ASP A 234       9.483  32.017   2.058  1.00  0.00           H  
ATOM   3689 1HB  ASP A 234       6.582  31.170   2.112  1.00  0.00           H  
ATOM   3690 2HB  ASP A 234       7.099  32.593   3.006  1.00  0.00           H  
ATOM   3691  N   LYS A 235       9.287  32.116   4.551  1.00  0.00           N  
ATOM   3692  CA  LYS A 235       9.743  32.041   5.952  1.00  0.00           C  
ATOM   3693  C   LYS A 235       8.939  33.003   6.801  1.00  0.00           C  
ATOM   3694  O   LYS A 235       9.464  34.045   7.211  1.00  0.00           O  
ATOM   3695  CB  LYS A 235      11.235  32.356   6.068  1.00  0.00           C  
ATOM   3696  CG  LYS A 235      12.138  31.437   5.256  1.00  0.00           C  
ATOM   3697  CD  LYS A 235      13.585  31.903   5.302  1.00  0.00           C  
ATOM   3698  CE  LYS A 235      14.460  31.089   4.359  1.00  0.00           C  
ATOM   3699  NZ  LYS A 235      15.830  31.657   4.241  1.00  0.00           N  
ATOM   3700  H   LYS A 235       9.256  33.015   4.092  1.00  0.00           H  
ATOM   3701  HA  LYS A 235       9.579  31.025   6.314  1.00  0.00           H  
ATOM   3702 1HB  LYS A 235      11.418  33.380   5.741  1.00  0.00           H  
ATOM   3703 2HB  LYS A 235      11.541  32.287   7.113  1.00  0.00           H  
ATOM   3704 1HG  LYS A 235      12.078  30.423   5.653  1.00  0.00           H  
ATOM   3705 2HG  LYS A 235      11.803  31.422   4.219  1.00  0.00           H  
ATOM   3706 1HD  LYS A 235      13.639  32.954   5.018  1.00  0.00           H  
ATOM   3707 2HD  LYS A 235      13.969  31.799   6.317  1.00  0.00           H  
ATOM   3708 1HE  LYS A 235      14.534  30.066   4.724  1.00  0.00           H  
ATOM   3709 2HE  LYS A 235      14.004  31.067   3.369  1.00  0.00           H  
ATOM   3710 1HZ  LYS A 235      16.377  31.091   3.608  1.00  0.00           H  
ATOM   3711 2HZ  LYS A 235      15.774  32.602   3.885  1.00  0.00           H  
ATOM   3712 3HZ  LYS A 235      16.270  31.666   5.150  1.00  0.00           H  
ATOM   3713  N   PRO A 236       7.658  32.712   7.023  1.00  0.00           N  
ATOM   3714  CA  PRO A 236       6.844  33.604   7.839  1.00  0.00           C  
ATOM   3715  C   PRO A 236       7.217  33.563   9.325  1.00  0.00           C  
ATOM   3716  O   PRO A 236       7.910  32.702   9.843  1.00  0.00           O  
ATOM   3717  CB  PRO A 236       5.429  33.067   7.603  1.00  0.00           C  
ATOM   3718  CG  PRO A 236       5.631  31.619   7.315  1.00  0.00           C  
ATOM   3719  CD  PRO A 236       6.905  31.570   6.515  1.00  0.00           C  
ATOM   3720  HA  PRO A 236       6.947  34.633   7.464  1.00  0.00           H  
ATOM   3721 1HB  PRO A 236       4.806  33.243   8.493  1.00  0.00           H  
ATOM   3722 2HB  PRO A 236       4.956  33.606   6.769  1.00  0.00           H  
ATOM   3723 1HG  PRO A 236       5.698  31.051   8.255  1.00  0.00           H  
ATOM   3724 2HG  PRO A 236       4.768  31.217   6.763  1.00  0.00           H  
ATOM   3725 1HD  PRO A 236       7.427  30.623   6.714  1.00  0.00           H  
ATOM   3726 2HD  PRO A 236       6.671  31.667   5.445  1.00  0.00           H  
ATOM   3727  N   ASP A 237       6.762  34.602  10.032  1.00  0.00           N  
ATOM   3728  CA  ASP A 237       7.079  34.727  11.462  1.00  0.00           C  
ATOM   3729  C   ASP A 237       6.150  33.794  12.222  1.00  0.00           C  
ATOM   3730  O   ASP A 237       5.201  34.296  12.853  1.00  0.00           O  
ATOM   3731  CB  ASP A 237       6.910  36.166  11.956  1.00  0.00           C  
ATOM   3732  CG  ASP A 237       7.442  36.374  13.368  1.00  0.00           C  
ATOM   3733  OD1 ASP A 237       8.223  35.567  13.812  1.00  0.00           O  
ATOM   3734  OD2 ASP A 237       7.061  37.338  13.988  1.00  0.00           O  
ATOM   3735  H   ASP A 237       6.195  35.311   9.589  1.00  0.00           H  
ATOM   3736  HA  ASP A 237       8.119  34.438  11.613  1.00  0.00           H  
ATOM   3737 1HB  ASP A 237       7.433  36.846  11.283  1.00  0.00           H  
ATOM   3738 2HB  ASP A 237       5.854  36.436  11.937  1.00  0.00           H  
ATOM   3739  N   LEU A 238       6.423  32.499  12.192  1.00  0.00           N  
ATOM   3740  CA  LEU A 238       5.657  31.467  12.919  1.00  0.00           C  
ATOM   3741  C   LEU A 238       6.501  30.986  14.088  1.00  0.00           C  
ATOM   3742  O   LEU A 238       7.747  31.100  14.040  1.00  0.00           O  
ATOM   3743  CB  LEU A 238       5.300  30.289  12.003  1.00  0.00           C  
ATOM   3744  CG  LEU A 238       4.472  30.640  10.761  1.00  0.00           C  
ATOM   3745  CD1 LEU A 238       4.328  29.405   9.881  1.00  0.00           C  
ATOM   3746  CD2 LEU A 238       3.110  31.167  11.190  1.00  0.00           C  
ATOM   3747  H   LEU A 238       7.213  32.219  11.629  1.00  0.00           H  
ATOM   3748  HA  LEU A 238       4.730  31.913  13.277  1.00  0.00           H  
ATOM   3749 1HB  LEU A 238       6.222  29.821  11.665  1.00  0.00           H  
ATOM   3750 2HB  LEU A 238       4.736  29.558  12.582  1.00  0.00           H  
ATOM   3751  HG  LEU A 238       4.990  31.404  10.181  1.00  0.00           H  
ATOM   3752 1HD1 LEU A 238       3.739  29.654   8.998  1.00  0.00           H  
ATOM   3753 2HD1 LEU A 238       5.315  29.061   9.573  1.00  0.00           H  
ATOM   3754 3HD1 LEU A 238       3.826  28.617  10.440  1.00  0.00           H  
ATOM   3755 1HD2 LEU A 238       2.522  31.417  10.306  1.00  0.00           H  
ATOM   3756 2HD2 LEU A 238       2.590  30.403  11.768  1.00  0.00           H  
ATOM   3757 3HD2 LEU A 238       3.242  32.059  11.802  1.00  0.00           H  
ATOM   3758  N   GLY A 239       5.857  30.338  15.067  1.00  0.00           N  
ATOM   3759  CA  GLY A 239       6.649  29.655  16.092  1.00  0.00           C  
ATOM   3760  C   GLY A 239       7.231  28.333  15.595  1.00  0.00           C  
ATOM   3761  O   GLY A 239       8.019  27.718  16.327  1.00  0.00           O  
ATOM   3762  H   GLY A 239       4.849  30.304  15.121  1.00  0.00           H  
ATOM   3763 1HA  GLY A 239       7.464  30.304  16.415  1.00  0.00           H  
ATOM   3764 2HA  GLY A 239       6.026  29.463  16.965  1.00  0.00           H  
ATOM   3765  N   TYR A 240       6.788  27.881  14.437  1.00  0.00           N  
ATOM   3766  CA  TYR A 240       7.313  26.644  13.812  1.00  0.00           C  
ATOM   3767  C   TYR A 240       6.986  25.445  14.699  1.00  0.00           C  
ATOM   3768  O   TYR A 240       7.714  24.472  14.854  1.00  0.00           O  
ATOM   3769  CB  TYR A 240       8.785  26.722  13.416  1.00  0.00           C  
ATOM   3770  CG  TYR A 240       9.003  27.810  12.394  1.00  0.00           C  
ATOM   3771  CD1 TYR A 240       8.471  27.693  11.123  1.00  0.00           C  
ATOM   3772  CD2 TYR A 240       9.735  28.968  12.662  1.00  0.00           C  
ATOM   3773  CE1 TYR A 240       8.632  28.691  10.170  1.00  0.00           C  
ATOM   3774  CE2 TYR A 240       9.883  29.989  11.734  1.00  0.00           C  
ATOM   3775  CZ  TYR A 240       9.349  29.828  10.466  1.00  0.00           C  
ATOM   3776  OH  TYR A 240       9.484  30.800   9.505  1.00  0.00           O  
ATOM   3777  H   TYR A 240       6.064  28.403  13.964  1.00  0.00           H  
ATOM   3778  HA  TYR A 240       6.825  26.510  12.846  1.00  0.00           H  
ATOM   3779 1HB  TYR A 240       9.391  26.920  14.301  1.00  0.00           H  
ATOM   3780 2HB  TYR A 240       9.104  25.764  13.008  1.00  0.00           H  
ATOM   3781  HD1 TYR A 240       7.909  26.800  10.848  1.00  0.00           H  
ATOM   3782  HD2 TYR A 240      10.217  29.095  13.630  1.00  0.00           H  
ATOM   3783  HE1 TYR A 240       8.201  28.571   9.177  1.00  0.00           H  
ATOM   3784  HE2 TYR A 240      10.413  30.901  12.008  1.00  0.00           H  
ATOM   3785  HH  TYR A 240       9.277  31.656   9.887  1.00  0.00           H  
ATOM   3786  N   PHE A 241       5.760  25.428  15.194  1.00  0.00           N  
ATOM   3787  CA  PHE A 241       5.247  24.307  15.989  1.00  0.00           C  
ATOM   3788  C   PHE A 241       4.744  23.232  15.028  1.00  0.00           C  
ATOM   3789  O   PHE A 241       4.351  23.514  13.887  1.00  0.00           O  
ATOM   3790  CB  PHE A 241       4.122  24.755  16.923  1.00  0.00           C  
ATOM   3791  CG  PHE A 241       4.580  25.652  18.038  1.00  0.00           C  
ATOM   3792  CD1 PHE A 241       4.481  27.030  17.923  1.00  0.00           C  
ATOM   3793  CD2 PHE A 241       5.110  25.119  19.203  1.00  0.00           C  
ATOM   3794  CE1 PHE A 241       4.903  27.857  18.947  1.00  0.00           C  
ATOM   3795  CE2 PHE A 241       5.531  25.943  20.229  1.00  0.00           C  
ATOM   3796  CZ  PHE A 241       5.427  27.313  20.101  1.00  0.00           C  
ATOM   3797  H   PHE A 241       5.159  26.221  15.017  1.00  0.00           H  
ATOM   3798  HA  PHE A 241       6.062  23.915  16.600  1.00  0.00           H  
ATOM   3799 1HB  PHE A 241       3.363  25.286  16.349  1.00  0.00           H  
ATOM   3800 2HB  PHE A 241       3.646  23.880  17.364  1.00  0.00           H  
ATOM   3801  HD1 PHE A 241       4.066  27.460  17.011  1.00  0.00           H  
ATOM   3802  HD2 PHE A 241       5.192  24.037  19.304  1.00  0.00           H  
ATOM   3803  HE1 PHE A 241       4.820  28.938  18.843  1.00  0.00           H  
ATOM   3804  HE2 PHE A 241       5.945  25.511  21.140  1.00  0.00           H  
ATOM   3805  HZ  PHE A 241       5.760  27.963  20.908  1.00  0.00           H  
ATOM   3806  N   PHE A 242       4.686  22.008  15.535  1.00  0.00           N  
ATOM   3807  CA  PHE A 242       4.065  20.901  14.770  1.00  0.00           C  
ATOM   3808  C   PHE A 242       2.712  21.342  14.216  1.00  0.00           C  
ATOM   3809  O   PHE A 242       2.412  21.138  13.066  1.00  0.00           O  
ATOM   3810  CB  PHE A 242       3.881  19.661  15.647  1.00  0.00           C  
ATOM   3811  CG  PHE A 242       3.210  18.515  14.945  1.00  0.00           C  
ATOM   3812  CD1 PHE A 242       3.874  17.804  13.957  1.00  0.00           C  
ATOM   3813  CD2 PHE A 242       1.913  18.147  15.270  1.00  0.00           C  
ATOM   3814  CE1 PHE A 242       3.257  16.750  13.309  1.00  0.00           C  
ATOM   3815  CE2 PHE A 242       1.294  17.094  14.625  1.00  0.00           C  
ATOM   3816  CZ  PHE A 242       1.967  16.394  13.644  1.00  0.00           C  
ATOM   3817  H   PHE A 242       5.068  21.821  16.451  1.00  0.00           H  
ATOM   3818  HA  PHE A 242       4.724  20.640  13.941  1.00  0.00           H  
ATOM   3819 1HB  PHE A 242       4.853  19.319  16.002  1.00  0.00           H  
ATOM   3820 2HB  PHE A 242       3.286  19.919  16.522  1.00  0.00           H  
ATOM   3821  HD1 PHE A 242       4.894  18.084  13.693  1.00  0.00           H  
ATOM   3822  HD2 PHE A 242       1.381  18.700  16.045  1.00  0.00           H  
ATOM   3823  HE1 PHE A 242       3.790  16.199  12.535  1.00  0.00           H  
ATOM   3824  HE2 PHE A 242       0.275  16.814  14.891  1.00  0.00           H  
ATOM   3825  HZ  PHE A 242       1.480  15.565  13.134  1.00  0.00           H  
ATOM   3826  N   ASP A 243       1.884  21.986  15.035  1.00  0.00           N  
ATOM   3827  CA  ASP A 243       0.551  22.413  14.553  1.00  0.00           C  
ATOM   3828  C   ASP A 243       0.668  23.373  13.341  1.00  0.00           C  
ATOM   3829  O   ASP A 243      -0.249  23.485  12.542  1.00  0.00           O  
ATOM   3830  CB  ASP A 243      -0.230  23.095  15.679  1.00  0.00           C  
ATOM   3831  CG  ASP A 243      -0.678  22.123  16.762  1.00  0.00           C  
ATOM   3832  OD1 ASP A 243      -0.613  20.938  16.534  1.00  0.00           O  
ATOM   3833  OD2 ASP A 243      -1.082  22.575  17.807  1.00  0.00           O  
ATOM   3834  H   ASP A 243       2.151  22.188  15.988  1.00  0.00           H  
ATOM   3835  HA  ASP A 243      -0.000  21.529  14.231  1.00  0.00           H  
ATOM   3836 1HB  ASP A 243       0.390  23.866  16.137  1.00  0.00           H  
ATOM   3837 2HB  ASP A 243      -1.111  23.586  15.265  1.00  0.00           H  
ATOM   3838  N   ASP A 244       1.752  24.145  13.258  1.00  0.00           N  
ATOM   3839  CA  ASP A 244       1.914  25.130  12.168  1.00  0.00           C  
ATOM   3840  C   ASP A 244       2.258  24.387  10.884  1.00  0.00           C  
ATOM   3841  O   ASP A 244       1.757  24.713   9.818  1.00  0.00           O  
ATOM   3842  CB  ASP A 244       3.009  26.150  12.492  1.00  0.00           C  
ATOM   3843  CG  ASP A 244       2.643  27.062  13.656  1.00  0.00           C  
ATOM   3844  OD1 ASP A 244       1.550  27.576  13.662  1.00  0.00           O  
ATOM   3845  OD2 ASP A 244       3.461  27.236  14.528  1.00  0.00           O  
ATOM   3846  H   ASP A 244       2.479  24.056  13.954  1.00  0.00           H  
ATOM   3847  HA  ASP A 244       0.974  25.669  12.045  1.00  0.00           H  
ATOM   3848 1HB  ASP A 244       3.933  25.627  12.736  1.00  0.00           H  
ATOM   3849 2HB  ASP A 244       3.203  26.767  11.614  1.00  0.00           H  
ATOM   3850  N   HIS A 245       3.121  23.398  10.986  1.00  0.00           N  
ATOM   3851  CA  HIS A 245       3.478  22.618   9.792  1.00  0.00           C  
ATOM   3852  C   HIS A 245       2.294  21.778   9.330  1.00  0.00           C  
ATOM   3853  O   HIS A 245       2.129  21.588   8.107  1.00  0.00           O  
ATOM   3854  CB  HIS A 245       4.680  21.709  10.068  1.00  0.00           C  
ATOM   3855  CG  HIS A 245       6.002  22.394   9.907  1.00  0.00           C  
ATOM   3856  ND1 HIS A 245       7.162  21.915  10.479  1.00  0.00           N  
ATOM   3857  CD2 HIS A 245       6.348  23.520   9.241  1.00  0.00           C  
ATOM   3858  CE1 HIS A 245       8.165  22.718  10.170  1.00  0.00           C  
ATOM   3859  NE2 HIS A 245       7.697  23.699   9.420  1.00  0.00           N  
ATOM   3860  H   HIS A 245       3.544  23.162  11.872  1.00  0.00           H  
ATOM   3861  HA  HIS A 245       3.751  23.296   8.983  1.00  0.00           H  
ATOM   3862 1HB  HIS A 245       4.618  21.322  11.085  1.00  0.00           H  
ATOM   3863 2HB  HIS A 245       4.654  20.856   9.391  1.00  0.00           H  
ATOM   3864  HD2 HIS A 245       5.680  24.165   8.669  1.00  0.00           H  
ATOM   3865  HE1 HIS A 245       9.202  22.592  10.481  1.00  0.00           H  
ATOM   3866  HE2 HIS A 245       8.240  24.461   9.037  1.00  0.00           H  
ATOM   3867  N   VAL A 246       1.506  21.240  10.252  1.00  0.00           N  
ATOM   3868  CA  VAL A 246       0.296  20.461   9.905  1.00  0.00           C  
ATOM   3869  C   VAL A 246      -0.676  21.373   9.193  1.00  0.00           C  
ATOM   3870  O   VAL A 246      -1.259  20.993   8.182  1.00  0.00           O  
ATOM   3871  CB  VAL A 246      -0.376  19.873  11.160  1.00  0.00           C  
ATOM   3872  CG1 VAL A 246      -1.745  19.305  10.814  1.00  0.00           C  
ATOM   3873  CG2 VAL A 246       0.514  18.802  11.770  1.00  0.00           C  
ATOM   3874  H   VAL A 246       1.744  21.371  11.225  1.00  0.00           H  
ATOM   3875  HA  VAL A 246       0.590  19.634   9.258  1.00  0.00           H  
ATOM   3876  HB  VAL A 246      -0.534  20.672  11.884  1.00  0.00           H  
ATOM   3877 1HG1 VAL A 246      -2.206  18.893  11.712  1.00  0.00           H  
ATOM   3878 2HG1 VAL A 246      -2.377  20.097  10.413  1.00  0.00           H  
ATOM   3879 3HG1 VAL A 246      -1.634  18.516  10.070  1.00  0.00           H  
ATOM   3880 1HG2 VAL A 246       0.033  18.390  12.657  1.00  0.00           H  
ATOM   3881 2HG2 VAL A 246       0.676  18.006  11.043  1.00  0.00           H  
ATOM   3882 3HG2 VAL A 246       1.473  19.240  12.048  1.00  0.00           H  
ATOM   3883  N   ARG A 247      -0.942  22.549   9.763  1.00  0.00           N  
ATOM   3884  CA  ARG A 247      -1.919  23.469   9.175  1.00  0.00           C  
ATOM   3885  C   ARG A 247      -1.565  23.796   7.732  1.00  0.00           C  
ATOM   3886  O   ARG A 247      -2.451  23.760   6.831  1.00  0.00           O  
ATOM   3887  CB  ARG A 247      -1.995  24.760   9.977  1.00  0.00           C  
ATOM   3888  CG  ARG A 247      -3.084  25.724   9.535  1.00  0.00           C  
ATOM   3889  CD  ARG A 247      -3.193  26.887  10.452  1.00  0.00           C  
ATOM   3890  NE  ARG A 247      -2.000  27.718  10.418  1.00  0.00           N  
ATOM   3891  CZ  ARG A 247      -1.088  27.787  11.407  1.00  0.00           C  
ATOM   3892  NH1 ARG A 247      -1.245  27.071  12.498  1.00  0.00           N  
ATOM   3893  NH2 ARG A 247      -0.034  28.575  11.280  1.00  0.00           N  
ATOM   3894  H   ARG A 247      -0.467  22.814  10.614  1.00  0.00           H  
ATOM   3895  HA  ARG A 247      -2.899  22.991   9.194  1.00  0.00           H  
ATOM   3896 1HB  ARG A 247      -2.167  24.526  11.027  1.00  0.00           H  
ATOM   3897 2HB  ARG A 247      -1.042  25.286   9.911  1.00  0.00           H  
ATOM   3898 1HG  ARG A 247      -2.858  26.096   8.536  1.00  0.00           H  
ATOM   3899 2HG  ARG A 247      -4.044  25.207   9.522  1.00  0.00           H  
ATOM   3900 1HD  ARG A 247      -4.045  27.502  10.161  1.00  0.00           H  
ATOM   3901 2HD  ARG A 247      -3.333  26.534  11.473  1.00  0.00           H  
ATOM   3902  HE  ARG A 247      -1.845  28.284   9.595  1.00  0.00           H  
ATOM   3903 1HH1 ARG A 247      -2.050  26.468  12.595  1.00  0.00           H  
ATOM   3904 2HH1 ARG A 247      -0.561  27.122  13.239  1.00  0.00           H  
ATOM   3905 1HH2 ARG A 247       0.087  29.126  10.441  1.00  0.00           H  
ATOM   3906 2HH2 ARG A 247       0.650  28.627  12.021  1.00  0.00           H  
ATOM   3907  N   PHE A 248      -0.305  24.155   7.492  1.00  0.00           N  
ATOM   3908  CA  PHE A 248       0.139  24.473   6.125  1.00  0.00           C  
ATOM   3909  C   PHE A 248       0.193  23.205   5.263  1.00  0.00           C  
ATOM   3910  O   PHE A 248      -0.160  23.228   4.093  1.00  0.00           O  
ATOM   3911  CB  PHE A 248       1.515  25.141   6.146  1.00  0.00           C  
ATOM   3912  CG  PHE A 248       1.466  26.622   6.392  1.00  0.00           C  
ATOM   3913  CD1 PHE A 248       1.441  27.124   7.684  1.00  0.00           C  
ATOM   3914  CD2 PHE A 248       1.444  27.515   5.332  1.00  0.00           C  
ATOM   3915  CE1 PHE A 248       1.396  28.487   7.911  1.00  0.00           C  
ATOM   3916  CE2 PHE A 248       1.400  28.878   5.556  1.00  0.00           C  
ATOM   3917  CZ  PHE A 248       1.376  29.364   6.848  1.00  0.00           C  
ATOM   3918  H   PHE A 248       0.360  24.213   8.251  1.00  0.00           H  
ATOM   3919  HA  PHE A 248      -0.576  25.166   5.680  1.00  0.00           H  
ATOM   3920 1HB  PHE A 248       2.128  24.687   6.924  1.00  0.00           H  
ATOM   3921 2HB  PHE A 248       2.017  24.970   5.194  1.00  0.00           H  
ATOM   3922  HD1 PHE A 248       1.458  26.431   8.526  1.00  0.00           H  
ATOM   3923  HD2 PHE A 248       1.463  27.131   4.311  1.00  0.00           H  
ATOM   3924  HE1 PHE A 248       1.376  28.868   8.932  1.00  0.00           H  
ATOM   3925  HE2 PHE A 248       1.384  29.569   4.714  1.00  0.00           H  
ATOM   3926  HZ  PHE A 248       1.339  30.437   7.026  1.00  0.00           H  
ATOM   3927  N   MET A 249       0.641  22.086   5.813  1.00  0.00           N  
ATOM   3928  CA  MET A 249       0.732  20.866   4.965  1.00  0.00           C  
ATOM   3929  C   MET A 249      -0.664  20.419   4.522  1.00  0.00           C  
ATOM   3930  O   MET A 249      -0.825  19.974   3.386  1.00  0.00           O  
ATOM   3931  CB  MET A 249       1.438  19.737   5.713  1.00  0.00           C  
ATOM   3932  CG  MET A 249       1.638  18.469   4.896  1.00  0.00           C  
ATOM   3933  SD  MET A 249       2.612  18.750   3.404  1.00  0.00           S  
ATOM   3934  CE  MET A 249       4.201  19.175   4.112  1.00  0.00           C  
ATOM   3935  H   MET A 249       0.922  22.032   6.782  1.00  0.00           H  
ATOM   3936  HA  MET A 249       1.313  21.107   4.074  1.00  0.00           H  
ATOM   3937 1HB  MET A 249       2.417  20.078   6.046  1.00  0.00           H  
ATOM   3938 2HB  MET A 249       0.863  19.475   6.602  1.00  0.00           H  
ATOM   3939 1HG  MET A 249       2.147  17.721   5.504  1.00  0.00           H  
ATOM   3940 2HG  MET A 249       0.668  18.067   4.604  1.00  0.00           H  
ATOM   3941 1HE  MET A 249       4.913  19.378   3.312  1.00  0.00           H  
ATOM   3942 2HE  MET A 249       4.095  20.062   4.738  1.00  0.00           H  
ATOM   3943 3HE  MET A 249       4.563  18.345   4.719  1.00  0.00           H  
ATOM   3944  N   ASP A 250      -1.665  20.515   5.381  1.00  0.00           N  
ATOM   3945  CA  ASP A 250      -3.032  20.141   4.994  1.00  0.00           C  
ATOM   3946  C   ASP A 250      -3.399  21.001   3.770  1.00  0.00           C  
ATOM   3947  O   ASP A 250      -3.945  20.449   2.782  1.00  0.00           O  
ATOM   3948  CB  ASP A 250      -4.026  20.366   6.136  1.00  0.00           C  
ATOM   3949  CG  ASP A 250      -3.907  19.322   7.239  1.00  0.00           C  
ATOM   3950  OD1 ASP A 250      -3.175  18.378   7.060  1.00  0.00           O  
ATOM   3951  OD2 ASP A 250      -4.550  19.479   8.249  1.00  0.00           O  
ATOM   3952  H   ASP A 250      -1.494  20.849   6.319  1.00  0.00           H  
ATOM   3953  HA  ASP A 250      -3.042  19.080   4.741  1.00  0.00           H  
ATOM   3954 1HB  ASP A 250      -3.864  21.352   6.570  1.00  0.00           H  
ATOM   3955 2HB  ASP A 250      -5.043  20.344   5.743  1.00  0.00           H  
ATOM   3956  N   ALA A 251      -3.178  22.318   3.873  1.00  0.00           N  
ATOM   3957  CA  ALA A 251      -3.527  23.277   2.792  1.00  0.00           C  
ATOM   3958  C   ALA A 251      -2.727  22.945   1.532  1.00  0.00           C  
ATOM   3959  O   ALA A 251      -3.321  23.011   0.457  1.00  0.00           O  
ATOM   3960  CB  ALA A 251      -3.368  24.698   3.279  1.00  0.00           C  
ATOM   3961  H   ALA A 251      -2.759  22.667   4.723  1.00  0.00           H  
ATOM   3962  HA  ALA A 251      -4.590  23.171   2.575  1.00  0.00           H  
ATOM   3963 1HB  ALA A 251      -3.627  25.389   2.476  1.00  0.00           H  
ATOM   3964 2HB  ALA A 251      -4.029  24.867   4.131  1.00  0.00           H  
ATOM   3965 3HB  ALA A 251      -2.336  24.865   3.581  1.00  0.00           H  
ATOM   3966  N   PHE A 252      -1.451  22.595   1.650  1.00  0.00           N  
ATOM   3967  CA  PHE A 252      -0.592  22.242   0.516  1.00  0.00           C  
ATOM   3968  C   PHE A 252      -1.177  21.039  -0.197  1.00  0.00           C  
ATOM   3969  O   PHE A 252      -1.323  21.043  -1.408  1.00  0.00           O  
ATOM   3970  CB  PHE A 252       0.833  21.933   0.977  1.00  0.00           C  
ATOM   3971  CG  PHE A 252       1.723  21.409  -0.114  1.00  0.00           C  
ATOM   3972  CD1 PHE A 252       2.261  22.267  -1.062  1.00  0.00           C  
ATOM   3973  CD2 PHE A 252       2.024  20.058  -0.195  1.00  0.00           C  
ATOM   3974  CE1 PHE A 252       3.079  21.786  -2.066  1.00  0.00           C  
ATOM   3975  CE2 PHE A 252       2.843  19.574  -1.197  1.00  0.00           C  
ATOM   3976  CZ  PHE A 252       3.371  20.440  -2.134  1.00  0.00           C  
ATOM   3977  H   PHE A 252      -1.066  22.578   2.584  1.00  0.00           H  
ATOM   3978  HA  PHE A 252      -0.554  23.091  -0.168  1.00  0.00           H  
ATOM   3979 1HB  PHE A 252       1.288  22.836   1.383  1.00  0.00           H  
ATOM   3980 2HB  PHE A 252       0.805  21.194   1.777  1.00  0.00           H  
ATOM   3981  HD1 PHE A 252       2.031  23.331  -1.007  1.00  0.00           H  
ATOM   3982  HD2 PHE A 252       1.606  19.374   0.545  1.00  0.00           H  
ATOM   3983  HE1 PHE A 252       3.495  22.471  -2.805  1.00  0.00           H  
ATOM   3984  HE2 PHE A 252       3.072  18.510  -1.249  1.00  0.00           H  
ATOM   3985  HZ  PHE A 252       4.015  20.060  -2.925  1.00  0.00           H  
ATOM   3986  N   ILE A 253      -1.480  19.982   0.541  1.00  0.00           N  
ATOM   3987  CA  ILE A 253      -1.995  18.742  -0.074  1.00  0.00           C  
ATOM   3988  C   ILE A 253      -3.286  19.051  -0.824  1.00  0.00           C  
ATOM   3989  O   ILE A 253      -3.458  18.500  -1.930  1.00  0.00           O  
ATOM   3990  CB  ILE A 253      -2.254  17.650   0.980  1.00  0.00           C  
ATOM   3991  CG1 ILE A 253      -0.932  17.156   1.573  1.00  0.00           C  
ATOM   3992  CG2 ILE A 253      -3.032  16.495   0.369  1.00  0.00           C  
ATOM   3993  CD1 ILE A 253      -1.100  16.289   2.800  1.00  0.00           C  
ATOM   3994  H   ILE A 253      -1.357  20.021   1.543  1.00  0.00           H  
ATOM   3995  HA  ILE A 253      -1.248  18.367  -0.772  1.00  0.00           H  
ATOM   3996  HB  ILE A 253      -2.832  18.069   1.804  1.00  0.00           H  
ATOM   3997 1HG1 ILE A 253      -0.389  16.583   0.822  1.00  0.00           H  
ATOM   3998 2HG1 ILE A 253      -0.312  18.011   1.843  1.00  0.00           H  
ATOM   3999 1HG2 ILE A 253      -3.206  15.732   1.127  1.00  0.00           H  
ATOM   4000 2HG2 ILE A 253      -3.988  16.859  -0.006  1.00  0.00           H  
ATOM   4001 3HG2 ILE A 253      -2.460  16.066  -0.453  1.00  0.00           H  
ATOM   4002 1HD1 ILE A 253      -0.120  15.978   3.163  1.00  0.00           H  
ATOM   4003 2HD1 ILE A 253      -1.612  16.855   3.579  1.00  0.00           H  
ATOM   4004 3HD1 ILE A 253      -1.688  15.408   2.545  1.00  0.00           H  
ATOM   4005  N   GLU A 254      -4.188  19.827  -0.227  1.00  0.00           N  
ATOM   4006  CA  GLU A 254      -5.430  20.209  -0.949  1.00  0.00           C  
ATOM   4007  C   GLU A 254      -5.110  21.166  -2.092  1.00  0.00           C  
ATOM   4008  O   GLU A 254      -5.763  21.040  -3.141  1.00  0.00           O  
ATOM   4009  CB  GLU A 254      -6.437  20.863   0.000  1.00  0.00           C  
ATOM   4010  CG  GLU A 254      -6.954  19.944   1.098  1.00  0.00           C  
ATOM   4011  CD  GLU A 254      -7.607  18.701   0.561  1.00  0.00           C  
ATOM   4012  OE1 GLU A 254      -8.454  18.820  -0.292  1.00  0.00           O  
ATOM   4013  OE2 GLU A 254      -7.260  17.632   1.005  1.00  0.00           O  
ATOM   4014  H   GLU A 254      -4.044  20.162   0.714  1.00  0.00           H  
ATOM   4015  HA  GLU A 254      -5.882  19.307  -1.363  1.00  0.00           H  
ATOM   4016 1HB  GLU A 254      -5.977  21.729   0.478  1.00  0.00           H  
ATOM   4017 2HB  GLU A 254      -7.295  21.219  -0.568  1.00  0.00           H  
ATOM   4018 1HG  GLU A 254      -6.121  19.654   1.738  1.00  0.00           H  
ATOM   4019 2HG  GLU A 254      -7.671  20.491   1.708  1.00  0.00           H  
ATOM   4020  N   ALA A 255      -4.163  22.075  -1.914  1.00  0.00           N  
ATOM   4021  CA  ALA A 255      -3.893  23.121  -2.939  1.00  0.00           C  
ATOM   4022  C   ALA A 255      -3.504  22.461  -4.261  1.00  0.00           C  
ATOM   4023  O   ALA A 255      -3.897  23.016  -5.373  1.00  0.00           O  
ATOM   4024  CB  ALA A 255      -2.822  24.057  -2.471  1.00  0.00           C  
ATOM   4025  H   ALA A 255      -3.612  22.061  -1.068  1.00  0.00           H  
ATOM   4026  HA  ALA A 255      -4.807  23.696  -3.086  1.00  0.00           H  
ATOM   4027 1HB  ALA A 255      -2.641  24.813  -3.234  1.00  0.00           H  
ATOM   4028 2HB  ALA A 255      -3.141  24.542  -1.549  1.00  0.00           H  
ATOM   4029 3HB  ALA A 255      -1.905  23.498  -2.288  1.00  0.00           H  
ATOM   4030  N   LEU A 256      -2.778  21.345  -4.242  1.00  0.00           N  
ATOM   4031  CA  LEU A 256      -2.319  20.693  -5.494  1.00  0.00           C  
ATOM   4032  C   LEU A 256      -3.322  19.609  -5.939  1.00  0.00           C  
ATOM   4033  O   LEU A 256      -3.017  18.850  -6.869  1.00  0.00           O  
ATOM   4034  CB  LEU A 256      -0.933  20.067  -5.297  1.00  0.00           C  
ATOM   4035  CG  LEU A 256       0.209  21.053  -5.021  1.00  0.00           C  
ATOM   4036  CD1 LEU A 256       1.515  20.287  -4.859  1.00  0.00           C  
ATOM   4037  CD2 LEU A 256       0.302  22.056  -6.162  1.00  0.00           C  
ATOM   4038  H   LEU A 256      -2.534  20.932  -3.354  1.00  0.00           H  
ATOM   4039  HA  LEU A 256      -2.251  21.450  -6.274  1.00  0.00           H  
ATOM   4040 1HB  LEU A 256      -0.981  19.373  -4.460  1.00  0.00           H  
ATOM   4041 2HB  LEU A 256      -0.675  19.504  -6.194  1.00  0.00           H  
ATOM   4042  HG  LEU A 256       0.015  21.582  -4.087  1.00  0.00           H  
ATOM   4043 1HD1 LEU A 256       2.326  20.988  -4.662  1.00  0.00           H  
ATOM   4044 2HD1 LEU A 256       1.428  19.591  -4.024  1.00  0.00           H  
ATOM   4045 3HD1 LEU A 256       1.728  19.733  -5.773  1.00  0.00           H  
ATOM   4046 1HD2 LEU A 256       1.113  22.757  -5.965  1.00  0.00           H  
ATOM   4047 2HD2 LEU A 256       0.497  21.528  -7.095  1.00  0.00           H  
ATOM   4048 3HD2 LEU A 256      -0.639  22.602  -6.243  1.00  0.00           H  
ATOM   4049  N   GLY A 257      -4.449  19.485  -5.249  1.00  0.00           N  
ATOM   4050  CA  GLY A 257      -5.498  18.534  -5.642  1.00  0.00           C  
ATOM   4051  C   GLY A 257      -5.041  17.105  -5.432  1.00  0.00           C  
ATOM   4052  O   GLY A 257      -5.451  16.196  -6.182  1.00  0.00           O  
ATOM   4053  H   GLY A 257      -4.587  20.061  -4.431  1.00  0.00           H  
ATOM   4054 1HA  GLY A 257      -6.399  18.724  -5.058  1.00  0.00           H  
ATOM   4055 2HA  GLY A 257      -5.756  18.690  -6.689  1.00  0.00           H  
ATOM   4056  N   LEU A 258      -4.210  16.832  -4.431  1.00  0.00           N  
ATOM   4057  CA  LEU A 258      -3.660  15.481  -4.237  1.00  0.00           C  
ATOM   4058  C   LEU A 258      -4.685  14.658  -3.447  1.00  0.00           C  
ATOM   4059  O   LEU A 258      -4.510  14.423  -2.233  1.00  0.00           O  
ATOM   4060  CB  LEU A 258      -2.322  15.531  -3.488  1.00  0.00           C  
ATOM   4061  CG  LEU A 258      -1.224  16.377  -4.144  1.00  0.00           C  
ATOM   4062  CD1 LEU A 258      -0.000  16.412  -3.238  1.00  0.00           C  
ATOM   4063  CD2 LEU A 258      -0.879  15.794  -5.506  1.00  0.00           C  
ATOM   4064  H   LEU A 258      -3.949  17.566  -3.789  1.00  0.00           H  
ATOM   4065  HA  LEU A 258      -3.488  15.033  -5.215  1.00  0.00           H  
ATOM   4066 1HB  LEU A 258      -2.498  15.931  -2.490  1.00  0.00           H  
ATOM   4067 2HB  LEU A 258      -1.942  14.515  -3.387  1.00  0.00           H  
ATOM   4068  HG  LEU A 258      -1.577  17.401  -4.266  1.00  0.00           H  
ATOM   4069 1HD1 LEU A 258       0.780  17.014  -3.704  1.00  0.00           H  
ATOM   4070 2HD1 LEU A 258      -0.271  16.852  -2.278  1.00  0.00           H  
ATOM   4071 3HD1 LEU A 258       0.367  15.398  -3.083  1.00  0.00           H  
ATOM   4072 1HD2 LEU A 258      -0.099  16.396  -5.973  1.00  0.00           H  
ATOM   4073 2HD2 LEU A 258      -0.524  14.771  -5.385  1.00  0.00           H  
ATOM   4074 3HD2 LEU A 258      -1.767  15.798  -6.138  1.00  0.00           H  
ATOM   4075  N   GLU A 259      -5.714  14.260  -4.166  1.00  0.00           N  
ATOM   4076  CA  GLU A 259      -6.860  13.544  -3.585  1.00  0.00           C  
ATOM   4077  C   GLU A 259      -6.323  12.210  -3.076  1.00  0.00           C  
ATOM   4078  O   GLU A 259      -6.701  11.797  -1.954  1.00  0.00           O  
ATOM   4079  CB  GLU A 259      -7.977  13.328  -4.609  1.00  0.00           C  
ATOM   4080  CG  GLU A 259      -8.707  14.599  -5.021  1.00  0.00           C  
ATOM   4081  CD  GLU A 259      -9.774  14.352  -6.050  1.00  0.00           C  
ATOM   4082  OE1 GLU A 259      -9.855  13.253  -6.543  1.00  0.00           O  
ATOM   4083  OE2 GLU A 259     -10.509  15.265  -6.344  1.00  0.00           O  
ATOM   4084  H   GLU A 259      -5.707  14.457  -5.156  1.00  0.00           H  
ATOM   4085  HA  GLU A 259      -7.265  14.144  -2.769  1.00  0.00           H  
ATOM   4086 1HB  GLU A 259      -7.562  12.874  -5.509  1.00  0.00           H  
ATOM   4087 2HB  GLU A 259      -8.714  12.635  -4.204  1.00  0.00           H  
ATOM   4088 1HG  GLU A 259      -9.166  15.044  -4.138  1.00  0.00           H  
ATOM   4089 2HG  GLU A 259      -7.983  15.309  -5.417  1.00  0.00           H  
ATOM   4090  N   GLU A 260      -5.440  11.597  -3.832  1.00  0.00           N  
ATOM   4091  CA  GLU A 260      -4.903  10.260  -3.512  1.00  0.00           C  
ATOM   4092  C   GLU A 260      -3.392  10.326  -3.652  1.00  0.00           C  
ATOM   4093  O   GLU A 260      -2.897  10.778  -4.687  1.00  0.00           O  
ATOM   4094  CB  GLU A 260      -5.478   9.183  -4.434  1.00  0.00           C  
ATOM   4095  CG  GLU A 260      -4.961   7.778  -4.160  1.00  0.00           C  
ATOM   4096  CD  GLU A 260      -5.501   6.757  -5.121  1.00  0.00           C  
ATOM   4097  OE1 GLU A 260      -4.802   6.405  -6.041  1.00  0.00           O  
ATOM   4098  OE2 GLU A 260      -6.616   6.327  -4.936  1.00  0.00           O  
ATOM   4099  H   GLU A 260      -5.120  12.069  -4.666  1.00  0.00           H  
ATOM   4100  HA  GLU A 260      -5.181  10.011  -2.487  1.00  0.00           H  
ATOM   4101 1HB  GLU A 260      -6.564   9.164  -4.338  1.00  0.00           H  
ATOM   4102 2HB  GLU A 260      -5.246   9.428  -5.470  1.00  0.00           H  
ATOM   4103 1HG  GLU A 260      -3.873   7.783  -4.227  1.00  0.00           H  
ATOM   4104 2HG  GLU A 260      -5.233   7.494  -3.144  1.00  0.00           H  
ATOM   4105  N   VAL A 261      -2.676   9.881  -2.614  1.00  0.00           N  
ATOM   4106  CA  VAL A 261      -1.198   9.925  -2.589  1.00  0.00           C  
ATOM   4107  C   VAL A 261      -0.648   8.585  -2.130  1.00  0.00           C  
ATOM   4108  O   VAL A 261      -1.343   7.774  -1.464  1.00  0.00           O  
ATOM   4109  CB  VAL A 261      -0.710  11.035  -1.628  1.00  0.00           C  
ATOM   4110  CG1 VAL A 261      -1.173  12.408  -2.062  1.00  0.00           C  
ATOM   4111  CG2 VAL A 261      -1.114  10.750  -0.189  1.00  0.00           C  
ATOM   4112  H   VAL A 261      -3.171   9.500  -1.821  1.00  0.00           H  
ATOM   4113  HA  VAL A 261      -0.841  10.144  -3.596  1.00  0.00           H  
ATOM   4114  HB  VAL A 261       0.377  11.095  -1.680  1.00  0.00           H  
ATOM   4115 1HG1 VAL A 261      -0.807  13.155  -1.358  1.00  0.00           H  
ATOM   4116 2HG1 VAL A 261      -0.785  12.625  -3.057  1.00  0.00           H  
ATOM   4117 3HG1 VAL A 261      -2.263  12.434  -2.083  1.00  0.00           H  
ATOM   4118 1HG2 VAL A 261      -0.753  11.551   0.456  1.00  0.00           H  
ATOM   4119 2HG2 VAL A 261      -2.201  10.691  -0.121  1.00  0.00           H  
ATOM   4120 3HG2 VAL A 261      -0.678   9.804   0.131  1.00  0.00           H  
ATOM   4121  N   VAL A 262       0.624   8.358  -2.425  1.00  0.00           N  
ATOM   4122  CA  VAL A 262       1.455   7.418  -1.679  1.00  0.00           C  
ATOM   4123  C   VAL A 262       2.496   8.242  -0.911  1.00  0.00           C  
ATOM   4124  O   VAL A 262       2.990   9.216  -1.474  1.00  0.00           O  
ATOM   4125  CB  VAL A 262       2.150   6.417  -2.621  1.00  0.00           C  
ATOM   4126  CG1 VAL A 262       3.029   5.461  -1.828  1.00  0.00           C  
ATOM   4127  CG2 VAL A 262       1.109   5.653  -3.424  1.00  0.00           C  
ATOM   4128  H   VAL A 262       1.028   8.864  -3.200  1.00  0.00           H  
ATOM   4129  HA  VAL A 262       0.816   6.857  -0.996  1.00  0.00           H  
ATOM   4130  HB  VAL A 262       2.804   6.965  -3.300  1.00  0.00           H  
ATOM   4131 1HG1 VAL A 262       3.513   4.761  -2.510  1.00  0.00           H  
ATOM   4132 2HG1 VAL A 262       3.789   6.026  -1.290  1.00  0.00           H  
ATOM   4133 3HG1 VAL A 262       2.415   4.908  -1.117  1.00  0.00           H  
ATOM   4134 1HG2 VAL A 262       1.607   4.947  -4.088  1.00  0.00           H  
ATOM   4135 2HG2 VAL A 262       0.452   5.109  -2.744  1.00  0.00           H  
ATOM   4136 3HG2 VAL A 262       0.519   6.353  -4.015  1.00  0.00           H  
ATOM   4137  N   LEU A 263       2.723   7.961   0.347  1.00  0.00           N  
ATOM   4138  CA  LEU A 263       3.640   8.767   1.190  1.00  0.00           C  
ATOM   4139  C   LEU A 263       5.021   8.124   1.237  1.00  0.00           C  
ATOM   4140  O   LEU A 263       5.124   6.902   1.410  1.00  0.00           O  
ATOM   4141  CB  LEU A 263       3.089   8.905   2.615  1.00  0.00           C  
ATOM   4142  CG  LEU A 263       1.728   9.601   2.738  1.00  0.00           C  
ATOM   4143  CD1 LEU A 263       1.306   9.638   4.201  1.00  0.00           C  
ATOM   4144  CD2 LEU A 263       1.822  11.006   2.161  1.00  0.00           C  
ATOM   4145  H   LEU A 263       2.255   7.163   0.753  1.00  0.00           H  
ATOM   4146  HA  LEU A 263       3.725   9.762   0.755  1.00  0.00           H  
ATOM   4147 1HB  LEU A 263       2.993   7.911   3.048  1.00  0.00           H  
ATOM   4148 2HB  LEU A 263       3.806   9.470   3.211  1.00  0.00           H  
ATOM   4149  HG  LEU A 263       0.977   9.032   2.189  1.00  0.00           H  
ATOM   4150 1HD1 LEU A 263       0.339  10.133   4.288  1.00  0.00           H  
ATOM   4151 2HD1 LEU A 263       1.228   8.620   4.583  1.00  0.00           H  
ATOM   4152 3HD1 LEU A 263       2.048  10.188   4.779  1.00  0.00           H  
ATOM   4153 1HD2 LEU A 263       0.854  11.500   2.247  1.00  0.00           H  
ATOM   4154 2HD2 LEU A 263       2.571  11.576   2.710  1.00  0.00           H  
ATOM   4155 3HD2 LEU A 263       2.107  10.949   1.110  1.00  0.00           H  
ATOM   4156  N   VAL A 264       6.048   8.958   1.156  1.00  0.00           N  
ATOM   4157  CA  VAL A 264       7.448   8.550   1.400  1.00  0.00           C  
ATOM   4158  C   VAL A 264       7.942   9.563   2.439  1.00  0.00           C  
ATOM   4159  O   VAL A 264       8.011  10.757   2.104  1.00  0.00           O  
ATOM   4160  CB  VAL A 264       8.309   8.601   0.124  1.00  0.00           C  
ATOM   4161  CG1 VAL A 264       9.733   8.159   0.424  1.00  0.00           C  
ATOM   4162  CG2 VAL A 264       7.688   7.726  -0.954  1.00  0.00           C  
ATOM   4163  H   VAL A 264       5.850   9.919   0.915  1.00  0.00           H  
ATOM   4164  HA  VAL A 264       7.451   7.521   1.760  1.00  0.00           H  
ATOM   4165  HB  VAL A 264       8.359   9.631  -0.228  1.00  0.00           H  
ATOM   4166 1HG1 VAL A 264      10.327   8.201  -0.489  1.00  0.00           H  
ATOM   4167 2HG1 VAL A 264      10.170   8.821   1.172  1.00  0.00           H  
ATOM   4168 3HG1 VAL A 264       9.725   7.137   0.804  1.00  0.00           H  
ATOM   4169 1HG2 VAL A 264       8.301   7.767  -1.854  1.00  0.00           H  
ATOM   4170 2HG2 VAL A 264       7.632   6.696  -0.600  1.00  0.00           H  
ATOM   4171 3HG2 VAL A 264       6.685   8.086  -1.182  1.00  0.00           H  
ATOM   4172  N   ILE A 265       8.240   9.109   3.644  1.00  0.00           N  
ATOM   4173  CA  ILE A 265       8.461  10.064   4.758  1.00  0.00           C  
ATOM   4174  C   ILE A 265       9.704   9.698   5.550  1.00  0.00           C  
ATOM   4175  O   ILE A 265      10.087   8.518   5.696  1.00  0.00           O  
ATOM   4176  CB  ILE A 265       7.251  10.107   5.709  1.00  0.00           C  
ATOM   4177  CG1 ILE A 265       6.946   8.707   6.248  1.00  0.00           C  
ATOM   4178  CG2 ILE A 265       6.037  10.685   5.000  1.00  0.00           C  
ATOM   4179  CD1 ILE A 265       5.728   8.649   7.142  1.00  0.00           C  
ATOM   4180  H   ILE A 265       8.321   8.119   3.823  1.00  0.00           H  
ATOM   4181  HA  ILE A 265       8.598  11.060   4.338  1.00  0.00           H  
ATOM   4182  HB  ILE A 265       7.488  10.731   6.571  1.00  0.00           H  
ATOM   4183 1HG1 ILE A 265       6.790   8.023   5.414  1.00  0.00           H  
ATOM   4184 2HG1 ILE A 265       7.802   8.340   6.815  1.00  0.00           H  
ATOM   4185 1HG2 ILE A 265       5.191  10.707   5.686  1.00  0.00           H  
ATOM   4186 2HG2 ILE A 265       6.259  11.697   4.665  1.00  0.00           H  
ATOM   4187 3HG2 ILE A 265       5.789  10.064   4.139  1.00  0.00           H  
ATOM   4188 1HD1 ILE A 265       5.577   7.624   7.484  1.00  0.00           H  
ATOM   4189 2HD1 ILE A 265       5.878   9.301   8.003  1.00  0.00           H  
ATOM   4190 3HD1 ILE A 265       4.852   8.978   6.585  1.00  0.00           H  
ATOM   4191  N   HIS A 266      10.294  10.711   6.165  1.00  0.00           N  
ATOM   4192  CA  HIS A 266      11.627  10.615   6.805  1.00  0.00           C  
ATOM   4193  C   HIS A 266      11.704  11.581   7.981  1.00  0.00           C  
ATOM   4194  O   HIS A 266      11.480  12.770   7.784  1.00  0.00           O  
ATOM   4195  CB  HIS A 266      12.749  10.921   5.809  1.00  0.00           C  
ATOM   4196  CG  HIS A 266      14.118  10.611   6.331  1.00  0.00           C  
ATOM   4197  ND1 HIS A 266      15.267  10.912   5.630  1.00  0.00           N  
ATOM   4198  CD2 HIS A 266      14.522  10.027   7.483  1.00  0.00           C  
ATOM   4199  CE1 HIS A 266      16.320  10.527   6.330  1.00  0.00           C  
ATOM   4200  NE2 HIS A 266      15.894   9.987   7.458  1.00  0.00           N  
ATOM   4201  H   HIS A 266       9.798  11.591   6.193  1.00  0.00           H  
ATOM   4202  HA  HIS A 266      11.780   9.602   7.175  1.00  0.00           H  
ATOM   4203 1HB  HIS A 266      12.594  10.345   4.896  1.00  0.00           H  
ATOM   4204 2HB  HIS A 266      12.718  11.976   5.538  1.00  0.00           H  
ATOM   4205  HD2 HIS A 266      13.878   9.658   8.282  1.00  0.00           H  
ATOM   4206  HE1 HIS A 266      17.361  10.636   6.029  1.00  0.00           H  
ATOM   4207  HE2 HIS A 266      16.479   9.605   8.187  1.00  0.00           H  
ATOM   4208  N   ASP A 267      12.056  11.087   9.169  1.00  0.00           N  
ATOM   4209  CA  ASP A 267      12.408  11.993  10.289  1.00  0.00           C  
ATOM   4210  C   ASP A 267      11.235  12.956  10.487  1.00  0.00           C  
ATOM   4211  O   ASP A 267      10.075  12.506  10.429  1.00  0.00           O  
ATOM   4212  CB  ASP A 267      13.695  12.772  10.007  1.00  0.00           C  
ATOM   4213  CG  ASP A 267      14.206  13.532  11.224  1.00  0.00           C  
ATOM   4214  OD1 ASP A 267      14.648  12.899  12.153  1.00  0.00           O  
ATOM   4215  OD2 ASP A 267      14.149  14.739  11.212  1.00  0.00           O  
ATOM   4216  H   ASP A 267      12.086  10.089   9.317  1.00  0.00           H  
ATOM   4217  HA  ASP A 267      12.567  11.391  11.184  1.00  0.00           H  
ATOM   4218 1HB  ASP A 267      14.472  12.083   9.675  1.00  0.00           H  
ATOM   4219 2HB  ASP A 267      13.521  13.483   9.199  1.00  0.00           H  
ATOM   4220  N   TRP A 268      11.496  14.259  10.601  1.00  0.00           N  
ATOM   4221  CA  TRP A 268      10.387  15.156  11.001  1.00  0.00           C  
ATOM   4222  C   TRP A 268       9.199  15.067  10.041  1.00  0.00           C  
ATOM   4223  O   TRP A 268       8.074  15.036  10.476  1.00  0.00           O  
ATOM   4224  CB  TRP A 268      10.871  16.606  11.065  1.00  0.00           C  
ATOM   4225  CG  TRP A 268       9.835  17.560  11.579  1.00  0.00           C  
ATOM   4226  CD1 TRP A 268       9.376  18.680  10.952  1.00  0.00           C  
ATOM   4227  CD2 TRP A 268       9.120  17.482  12.836  1.00  0.00           C  
ATOM   4228  NE1 TRP A 268       8.431  19.302  11.729  1.00  0.00           N  
ATOM   4229  CE2 TRP A 268       8.260  18.582  12.884  1.00  0.00           C  
ATOM   4230  CE3 TRP A 268       9.141  16.580  13.907  1.00  0.00           C  
ATOM   4231  CZ2 TRP A 268       7.424  18.812  13.965  1.00  0.00           C  
ATOM   4232  CZ3 TRP A 268       8.301  16.810  14.990  1.00  0.00           C  
ATOM   4233  CH2 TRP A 268       7.464  17.897  15.017  1.00  0.00           C  
ATOM   4234  H   TRP A 268      12.408  14.654  10.427  1.00  0.00           H  
ATOM   4235  HA  TRP A 268      10.041  14.859  11.991  1.00  0.00           H  
ATOM   4236 1HB  TRP A 268      11.746  16.669  11.712  1.00  0.00           H  
ATOM   4237 2HB  TRP A 268      11.174  16.933  10.071  1.00  0.00           H  
ATOM   4238  HD1 TRP A 268       9.711  19.030   9.978  1.00  0.00           H  
ATOM   4239  HE1 TRP A 268       7.940  20.152  11.490  1.00  0.00           H  
ATOM   4240  HE3 TRP A 268       9.801  15.714  13.889  1.00  0.00           H  
ATOM   4241  HZ2 TRP A 268       6.752  19.670  14.006  1.00  0.00           H  
ATOM   4242  HZ3 TRP A 268       8.324  16.103  15.820  1.00  0.00           H  
ATOM   4243  HH2 TRP A 268       6.818  18.047  15.883  1.00  0.00           H  
ATOM   4244  N   GLY A 269       9.439  14.940   8.729  1.00  0.00           N  
ATOM   4245  CA  GLY A 269       8.363  14.854   7.755  1.00  0.00           C  
ATOM   4246  C   GLY A 269       7.393  13.716   8.077  1.00  0.00           C  
ATOM   4247  O   GLY A 269       6.261  13.718   7.608  1.00  0.00           O  
ATOM   4248  H   GLY A 269      10.396  14.905   8.410  1.00  0.00           H  
ATOM   4249 1HA  GLY A 269       7.818  15.798   7.731  1.00  0.00           H  
ATOM   4250 2HA  GLY A 269       8.783  14.701   6.762  1.00  0.00           H  
ATOM   4251  N   SER A 270       7.868  12.705   8.807  1.00  0.00           N  
ATOM   4252  CA  SER A 270       7.024  11.553   9.136  1.00  0.00           C  
ATOM   4253  C   SER A 270       5.998  11.973  10.186  1.00  0.00           C  
ATOM   4254  O   SER A 270       4.945  11.316  10.264  1.00  0.00           O  
ATOM   4255  CB  SER A 270       7.862  10.400   9.650  1.00  0.00           C  
ATOM   4256  OG  SER A 270       8.454  10.718  10.880  1.00  0.00           O  
ATOM   4257  H   SER A 270       8.820  12.728   9.141  1.00  0.00           H  
ATOM   4258  HA  SER A 270       6.510  11.230   8.229  1.00  0.00           H  
ATOM   4259 1HB  SER A 270       7.234   9.516   9.764  1.00  0.00           H  
ATOM   4260 2HB  SER A 270       8.636  10.160   8.922  1.00  0.00           H  
ATOM   4261  HG  SER A 270       8.830  11.595  10.773  1.00  0.00           H  
ATOM   4262  N   ALA A 271       6.278  12.962  11.025  1.00  0.00           N  
ATOM   4263  CA  ALA A 271       5.263  13.437  11.995  1.00  0.00           C  
ATOM   4264  C   ALA A 271       4.086  13.977  11.216  1.00  0.00           C  
ATOM   4265  O   ALA A 271       2.966  13.928  11.706  1.00  0.00           O  
ATOM   4266  CB  ALA A 271       5.854  14.408  12.957  1.00  0.00           C  
ATOM   4267  H   ALA A 271       7.188  13.402  11.011  1.00  0.00           H  
ATOM   4268  HA  ALA A 271       4.951  12.587  12.602  1.00  0.00           H  
ATOM   4269 1HB  ALA A 271       5.088  14.740  13.657  1.00  0.00           H  
ATOM   4270 2HB  ALA A 271       6.664  13.928  13.506  1.00  0.00           H  
ATOM   4271 3HB  ALA A 271       6.244  15.267  12.413  1.00  0.00           H  
ATOM   4272  N   LEU A 272       4.339  14.534  10.039  1.00  0.00           N  
ATOM   4273  CA  LEU A 272       3.199  15.063   9.271  1.00  0.00           C  
ATOM   4274  C   LEU A 272       2.517  13.971   8.450  1.00  0.00           C  
ATOM   4275  O   LEU A 272       1.278  13.943   8.368  1.00  0.00           O  
ATOM   4276  CB  LEU A 272       3.664  16.188   8.338  1.00  0.00           C  
ATOM   4277  CG  LEU A 272       4.363  17.371   9.019  1.00  0.00           C  
ATOM   4278  CD1 LEU A 272       4.950  18.294   7.960  1.00  0.00           C  
ATOM   4279  CD2 LEU A 272       3.366  18.112   9.898  1.00  0.00           C  
ATOM   4280  H   LEU A 272       5.270  14.610   9.652  1.00  0.00           H  
ATOM   4281  HA  LEU A 272       2.469  15.467   9.971  1.00  0.00           H  
ATOM   4282 1HB  LEU A 272       4.356  15.770   7.608  1.00  0.00           H  
ATOM   4283 2HB  LEU A 272       2.797  16.577   7.804  1.00  0.00           H  
ATOM   4284  HG  LEU A 272       5.185  17.003   9.634  1.00  0.00           H  
ATOM   4285 1HD1 LEU A 272       5.447  19.134   8.444  1.00  0.00           H  
ATOM   4286 2HD1 LEU A 272       5.673  17.743   7.358  1.00  0.00           H  
ATOM   4287 3HD1 LEU A 272       4.151  18.665   7.318  1.00  0.00           H  
ATOM   4288 1HD2 LEU A 272       3.863  18.953  10.383  1.00  0.00           H  
ATOM   4289 2HD2 LEU A 272       2.544  18.481   9.284  1.00  0.00           H  
ATOM   4290 3HD2 LEU A 272       2.976  17.434  10.657  1.00  0.00           H  
ATOM   4291  N   GLY A 273       3.294  13.161   7.762  1.00  0.00           N  
ATOM   4292  CA  GLY A 273       2.697  12.143   6.910  1.00  0.00           C  
ATOM   4293  C   GLY A 273       1.874  11.165   7.724  1.00  0.00           C  
ATOM   4294  O   GLY A 273       0.744  10.860   7.325  1.00  0.00           O  
ATOM   4295  H   GLY A 273       4.300  13.231   7.813  1.00  0.00           H  
ATOM   4296 1HA  GLY A 273       2.066  12.621   6.160  1.00  0.00           H  
ATOM   4297 2HA  GLY A 273       3.482  11.610   6.376  1.00  0.00           H  
ATOM   4298  N   PHE A 274       2.446  10.582   8.758  1.00  0.00           N  
ATOM   4299  CA  PHE A 274       1.678   9.595   9.574  1.00  0.00           C  
ATOM   4300  C   PHE A 274       0.426  10.238  10.196  1.00  0.00           C  
ATOM   4301  O   PHE A 274      -0.639   9.589  10.266  1.00  0.00           O  
ATOM   4302  CB  PHE A 274       2.553   9.012  10.685  1.00  0.00           C  
ATOM   4303  CG  PHE A 274       3.443   7.890  10.231  1.00  0.00           C  
ATOM   4304  CD1 PHE A 274       3.007   6.985   9.274  1.00  0.00           C  
ATOM   4305  CD2 PHE A 274       4.716   7.737  10.758  1.00  0.00           C  
ATOM   4306  CE1 PHE A 274       3.825   5.952   8.856  1.00  0.00           C  
ATOM   4307  CE2 PHE A 274       5.535   6.707  10.341  1.00  0.00           C  
ATOM   4308  CZ  PHE A 274       5.089   5.813   9.388  1.00  0.00           C  
ATOM   4309  H   PHE A 274       3.402  10.791   9.012  1.00  0.00           H  
ATOM   4310  HA  PHE A 274       1.358   8.781   8.922  1.00  0.00           H  
ATOM   4311 1HB  PHE A 274       3.182   9.797  11.102  1.00  0.00           H  
ATOM   4312 2HB  PHE A 274       1.920   8.639  11.489  1.00  0.00           H  
ATOM   4313  HD1 PHE A 274       2.008   7.095   8.852  1.00  0.00           H  
ATOM   4314  HD2 PHE A 274       5.068   8.443  11.511  1.00  0.00           H  
ATOM   4315  HE1 PHE A 274       3.470   5.248   8.104  1.00  0.00           H  
ATOM   4316  HE2 PHE A 274       6.534   6.598  10.763  1.00  0.00           H  
ATOM   4317  HZ  PHE A 274       5.733   4.999   9.060  1.00  0.00           H  
ATOM   4318  N   HIS A 275       0.519  11.483  10.664  1.00  0.00           N  
ATOM   4319  CA  HIS A 275      -0.648  12.166  11.277  1.00  0.00           C  
ATOM   4320  C   HIS A 275      -1.734  12.391  10.204  1.00  0.00           C  
ATOM   4321  O   HIS A 275      -2.898  12.049  10.406  1.00  0.00           O  
ATOM   4322  CB  HIS A 275      -0.244  13.505  11.902  1.00  0.00           C  
ATOM   4323  CG  HIS A 275      -1.337  14.154  12.693  1.00  0.00           C  
ATOM   4324  ND1 HIS A 275      -1.858  13.593  13.841  1.00  0.00           N  
ATOM   4325  CD2 HIS A 275      -2.009  15.313  12.502  1.00  0.00           C  
ATOM   4326  CE1 HIS A 275      -2.803  14.383  14.322  1.00  0.00           C  
ATOM   4327  NE2 HIS A 275      -2.914  15.432  13.528  1.00  0.00           N  
ATOM   4328  H   HIS A 275       1.399  11.973  10.603  1.00  0.00           H  
ATOM   4329  HA  HIS A 275      -1.062  11.541  12.068  1.00  0.00           H  
ATOM   4330 1HB  HIS A 275       0.611  13.355  12.562  1.00  0.00           H  
ATOM   4331 2HB  HIS A 275       0.064  14.195  11.117  1.00  0.00           H  
ATOM   4332  HD1 HIS A 275      -1.528  12.767  14.298  1.00  0.00           H  
ATOM   4333  HD2 HIS A 275      -1.947  16.087  11.736  1.00  0.00           H  
ATOM   4334  HE1 HIS A 275      -3.340  14.115  15.232  1.00  0.00           H  
ATOM   4335  N   TRP A 276      -1.350  12.872   9.018  1.00  0.00           N  
ATOM   4336  CA  TRP A 276      -2.339  13.067   7.940  1.00  0.00           C  
ATOM   4337  C   TRP A 276      -2.946  11.728   7.542  1.00  0.00           C  
ATOM   4338  O   TRP A 276      -4.183  11.632   7.398  1.00  0.00           O  
ATOM   4339  CB  TRP A 276      -1.697  13.725   6.718  1.00  0.00           C  
ATOM   4340  CG  TRP A 276      -2.690  14.183   5.693  1.00  0.00           C  
ATOM   4341  CD1 TRP A 276      -3.431  15.326   5.730  1.00  0.00           C  
ATOM   4342  CD2 TRP A 276      -3.057  13.507   4.466  1.00  0.00           C  
ATOM   4343  NE1 TRP A 276      -4.231  15.407   4.618  1.00  0.00           N  
ATOM   4344  CE2 TRP A 276      -4.014  14.303   3.833  1.00  0.00           C  
ATOM   4345  CE3 TRP A 276      -2.655  12.308   3.865  1.00  0.00           C  
ATOM   4346  CZ2 TRP A 276      -4.584  13.942   2.622  1.00  0.00           C  
ATOM   4347  CZ3 TRP A 276      -3.225  11.946   2.650  1.00  0.00           C  
ATOM   4348  CH2 TRP A 276      -4.164  12.743   2.045  1.00  0.00           C  
ATOM   4349  H   TRP A 276      -0.382  13.105   8.846  1.00  0.00           H  
ATOM   4350  HA  TRP A 276      -3.128  13.723   8.309  1.00  0.00           H  
ATOM   4351 1HB  TRP A 276      -1.109  14.587   7.035  1.00  0.00           H  
ATOM   4352 2HB  TRP A 276      -1.014  13.021   6.243  1.00  0.00           H  
ATOM   4353  HD1 TRP A 276      -3.394  16.067   6.527  1.00  0.00           H  
ATOM   4354  HE1 TRP A 276      -4.876  16.156   4.410  1.00  0.00           H  
ATOM   4355  HE3 TRP A 276      -1.907  11.673   4.339  1.00  0.00           H  
ATOM   4356  HZ2 TRP A 276      -5.331  14.561   2.126  1.00  0.00           H  
ATOM   4357  HZ3 TRP A 276      -2.907  11.011   2.188  1.00  0.00           H  
ATOM   4358  HH2 TRP A 276      -4.590  12.430   1.092  1.00  0.00           H  
ATOM   4359  N   ALA A 277      -2.112  10.710   7.379  1.00  0.00           N  
ATOM   4360  CA  ALA A 277      -2.580   9.356   6.968  1.00  0.00           C  
ATOM   4361  C   ALA A 277      -3.590   8.820   8.003  1.00  0.00           C  
ATOM   4362  O   ALA A 277      -4.607   8.204   7.621  1.00  0.00           O  
ATOM   4363  CB  ALA A 277      -1.390   8.463   6.763  1.00  0.00           C  
ATOM   4364  H   ALA A 277      -1.127  10.863   7.539  1.00  0.00           H  
ATOM   4365  HA  ALA A 277      -3.078   9.448   6.003  1.00  0.00           H  
ATOM   4366 1HB  ALA A 277      -1.725   7.471   6.462  1.00  0.00           H  
ATOM   4367 2HB  ALA A 277      -0.751   8.882   5.985  1.00  0.00           H  
ATOM   4368 3HB  ALA A 277      -0.827   8.390   7.693  1.00  0.00           H  
ATOM   4369  N   LYS A 278      -3.342   9.061   9.287  1.00  0.00           N  
ATOM   4370  CA  LYS A 278      -4.273   8.594  10.344  1.00  0.00           C  
ATOM   4371  C   LYS A 278      -5.634   9.271  10.171  1.00  0.00           C  
ATOM   4372  O   LYS A 278      -6.692   8.627  10.404  1.00  0.00           O  
ATOM   4373  CB  LYS A 278      -3.715   8.881  11.739  1.00  0.00           C  
ATOM   4374  CG  LYS A 278      -4.553   8.319  12.880  1.00  0.00           C  
ATOM   4375  CD  LYS A 278      -5.557   9.345  13.385  1.00  0.00           C  
ATOM   4376  CE  LYS A 278      -6.469   8.751  14.448  1.00  0.00           C  
ATOM   4377  NZ  LYS A 278      -7.427   9.756  14.984  1.00  0.00           N  
ATOM   4378  H   LYS A 278      -2.510   9.568   9.554  1.00  0.00           H  
ATOM   4379  HA  LYS A 278      -4.400   7.516  10.242  1.00  0.00           H  
ATOM   4380 1HB  LYS A 278      -2.712   8.462  11.823  1.00  0.00           H  
ATOM   4381 2HB  LYS A 278      -3.633   9.958  11.884  1.00  0.00           H  
ATOM   4382 1HG  LYS A 278      -5.092   7.436  12.535  1.00  0.00           H  
ATOM   4383 2HG  LYS A 278      -3.900   8.028  13.702  1.00  0.00           H  
ATOM   4384 1HD  LYS A 278      -5.025  10.197  13.809  1.00  0.00           H  
ATOM   4385 2HD  LYS A 278      -6.167   9.697  12.553  1.00  0.00           H  
ATOM   4386 1HE  LYS A 278      -7.032   7.922  14.022  1.00  0.00           H  
ATOM   4387 2HE  LYS A 278      -5.867   8.367  15.271  1.00  0.00           H  
ATOM   4388 1HZ  LYS A 278      -8.012   9.324  15.685  1.00  0.00           H  
ATOM   4389 2HZ  LYS A 278      -6.915  10.522  15.399  1.00  0.00           H  
ATOM   4390 3HZ  LYS A 278      -8.005  10.105  14.233  1.00  0.00           H  
ATOM   4391  N   ARG A 279      -5.629  10.551   9.783  1.00  0.00           N  
ATOM   4392  CA  ARG A 279      -6.879  11.345   9.637  1.00  0.00           C  
ATOM   4393  C   ARG A 279      -7.606  10.993   8.340  1.00  0.00           C  
ATOM   4394  O   ARG A 279      -8.844  11.100   8.331  1.00  0.00           O  
ATOM   4395  CB  ARG A 279      -6.561  12.839   9.708  1.00  0.00           C  
ATOM   4396  CG  ARG A 279      -6.099  13.271  11.093  1.00  0.00           C  
ATOM   4397  CD  ARG A 279      -5.720  14.723  11.171  1.00  0.00           C  
ATOM   4398  NE  ARG A 279      -4.534  15.065  10.401  1.00  0.00           N  
ATOM   4399  CZ  ARG A 279      -4.308  16.226   9.766  1.00  0.00           C  
ATOM   4400  NH1 ARG A 279      -5.197  17.206   9.808  1.00  0.00           N  
ATOM   4401  NH2 ARG A 279      -3.192  16.372   9.029  1.00  0.00           N  
ATOM   4402  H   ARG A 279      -4.741  10.990   9.583  1.00  0.00           H  
ATOM   4403  HA  ARG A 279      -7.533  11.119  10.480  1.00  0.00           H  
ATOM   4404 1HB  ARG A 279      -5.783  13.079   8.986  1.00  0.00           H  
ATOM   4405 2HB  ARG A 279      -7.448  13.413   9.438  1.00  0.00           H  
ATOM   4406 1HG  ARG A 279      -6.899  13.103  11.813  1.00  0.00           H  
ATOM   4407 2HG  ARG A 279      -5.222  12.689  11.381  1.00  0.00           H  
ATOM   4408 1HD  ARG A 279      -6.538  15.333  10.790  1.00  0.00           H  
ATOM   4409 2HD  ARG A 279      -5.519  14.991  12.208  1.00  0.00           H  
ATOM   4410  HE  ARG A 279      -3.803  14.369  10.331  1.00  0.00           H  
ATOM   4411 1HH1 ARG A 279      -6.058  17.085  10.323  1.00  0.00           H  
ATOM   4412 2HH1 ARG A 279      -5.015  18.074   9.326  1.00  0.00           H  
ATOM   4413 1HH2 ARG A 279      -2.532  15.609   8.957  1.00  0.00           H  
ATOM   4414 2HH2 ARG A 279      -3.015  17.241   8.549  1.00  0.00           H  
ATOM   4415  N   ASN A 280      -6.894  10.552   7.303  1.00  0.00           N  
ATOM   4416  CA  ASN A 280      -7.473  10.223   5.981  1.00  0.00           C  
ATOM   4417  C   ASN A 280      -6.911   8.905   5.484  1.00  0.00           C  
ATOM   4418  O   ASN A 280      -6.181   8.826   4.480  1.00  0.00           O  
ATOM   4419  CB  ASN A 280      -7.212  11.325   4.971  1.00  0.00           C  
ATOM   4420  CG  ASN A 280      -7.815  12.640   5.382  1.00  0.00           C  
ATOM   4421  OD1 ASN A 280      -9.004  12.890   5.155  1.00  0.00           O  
ATOM   4422  ND2 ASN A 280      -7.017  13.486   5.983  1.00  0.00           N  
ATOM   4423  H   ASN A 280      -5.900  10.442   7.446  1.00  0.00           H  
ATOM   4424  HA  ASN A 280      -8.553  10.113   6.093  1.00  0.00           H  
ATOM   4425 1HB  ASN A 280      -6.137  11.456   4.844  1.00  0.00           H  
ATOM   4426 2HB  ASN A 280      -7.623  11.037   4.003  1.00  0.00           H  
ATOM   4427 1HD2 ASN A 280      -7.363  14.377   6.279  1.00  0.00           H  
ATOM   4428 2HD2 ASN A 280      -6.062  13.242   6.146  1.00  0.00           H  
ATOM   4429  N   PRO A 281      -7.192   7.799   6.210  1.00  0.00           N  
ATOM   4430  CA  PRO A 281      -6.692   6.491   5.785  1.00  0.00           C  
ATOM   4431  C   PRO A 281      -7.058   6.166   4.339  1.00  0.00           C  
ATOM   4432  O   PRO A 281      -6.244   5.565   3.628  1.00  0.00           O  
ATOM   4433  CB  PRO A 281      -7.379   5.534   6.764  1.00  0.00           C  
ATOM   4434  CG  PRO A 281      -7.596   6.356   7.988  1.00  0.00           C  
ATOM   4435  CD  PRO A 281      -7.981   7.714   7.465  1.00  0.00           C  
ATOM   4436  HA  PRO A 281      -5.599   6.465   5.907  1.00  0.00           H  
ATOM   4437 1HB  PRO A 281      -8.318   5.161   6.328  1.00  0.00           H  
ATOM   4438 2HB  PRO A 281      -6.739   4.658   6.945  1.00  0.00           H  
ATOM   4439 1HG  PRO A 281      -8.380   5.905   8.614  1.00  0.00           H  
ATOM   4440 2HG  PRO A 281      -6.679   6.380   8.596  1.00  0.00           H  
ATOM   4441 1HD  PRO A 281      -9.064   7.739   7.273  1.00  0.00           H  
ATOM   4442 2HD  PRO A 281      -7.698   8.483   8.198  1.00  0.00           H  
ATOM   4443  N   GLU A 282      -8.234   6.617   3.867  1.00  0.00           N  
ATOM   4444  CA  GLU A 282      -8.748   6.247   2.528  1.00  0.00           C  
ATOM   4445  C   GLU A 282      -7.916   6.880   1.413  1.00  0.00           C  
ATOM   4446  O   GLU A 282      -7.904   6.343   0.288  1.00  0.00           O  
ATOM   4447  CB  GLU A 282     -10.210   6.672   2.376  1.00  0.00           C  
ATOM   4448  CG  GLU A 282     -11.180   5.922   3.279  1.00  0.00           C  
ATOM   4449  CD  GLU A 282     -12.605   6.366   3.104  1.00  0.00           C  
ATOM   4450  OE1 GLU A 282     -12.835   7.280   2.347  1.00  0.00           O  
ATOM   4451  OE2 GLU A 282     -13.466   5.793   3.730  1.00  0.00           O  
ATOM   4452  H   GLU A 282      -8.782   7.230   4.453  1.00  0.00           H  
ATOM   4453  HA  GLU A 282      -8.688   5.163   2.421  1.00  0.00           H  
ATOM   4454 1HB  GLU A 282     -10.305   7.735   2.596  1.00  0.00           H  
ATOM   4455 2HB  GLU A 282     -10.529   6.521   1.345  1.00  0.00           H  
ATOM   4456 1HG  GLU A 282     -11.115   4.856   3.057  1.00  0.00           H  
ATOM   4457 2HG  GLU A 282     -10.883   6.068   4.316  1.00  0.00           H  
ATOM   4458  N   ARG A 283      -7.187   7.949   1.702  1.00  0.00           N  
ATOM   4459  CA  ARG A 283      -6.435   8.711   0.696  1.00  0.00           C  
ATOM   4460  C   ARG A 283      -4.958   8.301   0.696  1.00  0.00           C  
ATOM   4461  O   ARG A 283      -4.229   8.952  -0.017  1.00  0.00           O  
ATOM   4462  CB  ARG A 283      -6.597  10.205   0.967  1.00  0.00           C  
ATOM   4463  CG  ARG A 283      -8.027  10.675   0.745  1.00  0.00           C  
ATOM   4464  CD  ARG A 283      -8.244  12.097   1.162  1.00  0.00           C  
ATOM   4465  NE  ARG A 283      -7.451  13.029   0.361  1.00  0.00           N  
ATOM   4466  CZ  ARG A 283      -7.436  14.333   0.543  1.00  0.00           C  
ATOM   4467  NH1 ARG A 283      -8.131  14.897   1.525  1.00  0.00           N  
ATOM   4468  NH2 ARG A 283      -6.726  15.082  -0.282  1.00  0.00           N  
ATOM   4469  H   ARG A 283      -7.157   8.244   2.667  1.00  0.00           H  
ATOM   4470  HA  ARG A 283      -6.859   8.500  -0.286  1.00  0.00           H  
ATOM   4471 1HB  ARG A 283      -6.307  10.420   1.995  1.00  0.00           H  
ATOM   4472 2HB  ARG A 283      -5.931  10.768   0.314  1.00  0.00           H  
ATOM   4473 1HG  ARG A 283      -8.275  10.598  -0.313  1.00  0.00           H  
ATOM   4474 2HG  ARG A 283      -8.709  10.051   1.324  1.00  0.00           H  
ATOM   4475 1HD  ARG A 283      -9.296  12.354   1.040  1.00  0.00           H  
ATOM   4476 2HD  ARG A 283      -7.961  12.217   2.207  1.00  0.00           H  
ATOM   4477  HE  ARG A 283      -6.878  12.645  -0.378  1.00  0.00           H  
ATOM   4478 1HH1 ARG A 283      -8.684  14.323   2.147  1.00  0.00           H  
ATOM   4479 2HH1 ARG A 283      -8.108  15.899   1.649  1.00  0.00           H  
ATOM   4480 1HH2 ARG A 283      -6.208  14.653  -1.036  1.00  0.00           H  
ATOM   4481 2HH2 ARG A 283      -6.703  16.083  -0.159  1.00  0.00           H  
ATOM   4482  N   VAL A 284      -4.542   7.312   1.474  1.00  0.00           N  
ATOM   4483  CA  VAL A 284      -3.113   6.897   1.413  1.00  0.00           C  
ATOM   4484  C   VAL A 284      -3.084   5.425   1.046  1.00  0.00           C  
ATOM   4485  O   VAL A 284      -3.581   4.572   1.849  1.00  0.00           O  
ATOM   4486  CB  VAL A 284      -2.395   7.111   2.759  1.00  0.00           C  
ATOM   4487  CG1 VAL A 284      -0.957   6.621   2.680  1.00  0.00           C  
ATOM   4488  CG2 VAL A 284      -2.444   8.582   3.143  1.00  0.00           C  
ATOM   4489  H   VAL A 284      -5.166   6.833   2.107  1.00  0.00           H  
ATOM   4490  HA  VAL A 284      -2.607   7.504   0.662  1.00  0.00           H  
ATOM   4491  HB  VAL A 284      -2.895   6.519   3.526  1.00  0.00           H  
ATOM   4492 1HG1 VAL A 284      -0.465   6.781   3.640  1.00  0.00           H  
ATOM   4493 2HG1 VAL A 284      -0.947   5.558   2.440  1.00  0.00           H  
ATOM   4494 3HG1 VAL A 284      -0.426   7.174   1.905  1.00  0.00           H  
ATOM   4495 1HG2 VAL A 284      -1.935   8.727   4.096  1.00  0.00           H  
ATOM   4496 2HG2 VAL A 284      -1.949   9.176   2.373  1.00  0.00           H  
ATOM   4497 3HG2 VAL A 284      -3.482   8.901   3.234  1.00  0.00           H  
ATOM   4498  N   LYS A 285      -2.463   5.092  -0.073  1.00  0.00           N  
ATOM   4499  CA  LYS A 285      -2.424   3.715  -0.646  1.00  0.00           C  
ATOM   4500  C   LYS A 285      -1.142   2.997  -0.258  1.00  0.00           C  
ATOM   4501  O   LYS A 285      -0.864   1.965  -0.848  1.00  0.00           O  
ATOM   4502  CB  LYS A 285      -2.551   3.749  -2.170  1.00  0.00           C  
ATOM   4503  CG  LYS A 285      -3.848   4.362  -2.679  1.00  0.00           C  
ATOM   4504  CD  LYS A 285      -5.053   3.532  -2.263  1.00  0.00           C  
ATOM   4505  CE  LYS A 285      -6.343   4.098  -2.839  1.00  0.00           C  
ATOM   4506  NZ  LYS A 285      -7.538   3.344  -2.374  1.00  0.00           N  
ATOM   4507  H   LYS A 285      -1.988   5.841  -0.558  1.00  0.00           H  
ATOM   4508  HA  LYS A 285      -3.265   3.149  -0.244  1.00  0.00           H  
ATOM   4509 1HB  LYS A 285      -1.723   4.319  -2.591  1.00  0.00           H  
ATOM   4510 2HB  LYS A 285      -2.483   2.734  -2.563  1.00  0.00           H  
ATOM   4511 1HG  LYS A 285      -3.957   5.371  -2.278  1.00  0.00           H  
ATOM   4512 2HG  LYS A 285      -3.819   4.425  -3.767  1.00  0.00           H  
ATOM   4513 1HD  LYS A 285      -4.928   2.507  -2.615  1.00  0.00           H  
ATOM   4514 2HD  LYS A 285      -5.127   3.518  -1.176  1.00  0.00           H  
ATOM   4515 1HE  LYS A 285      -6.447   5.140  -2.540  1.00  0.00           H  
ATOM   4516 2HE  LYS A 285      -6.304   4.058  -3.927  1.00  0.00           H  
ATOM   4517 1HZ  LYS A 285      -8.371   3.750  -2.777  1.00  0.00           H  
ATOM   4518 2HZ  LYS A 285      -7.461   2.379  -2.662  1.00  0.00           H  
ATOM   4519 3HZ  LYS A 285      -7.596   3.390  -1.367  1.00  0.00           H  
ATOM   4520  N   GLY A 286      -0.325   3.586   0.623  1.00  0.00           N  
ATOM   4521  CA  GLY A 286       0.902   2.965   1.085  1.00  0.00           C  
ATOM   4522  C   GLY A 286       1.801   4.032   1.675  1.00  0.00           C  
ATOM   4523  O   GLY A 286       1.697   5.192   1.269  1.00  0.00           O  
ATOM   4524  H   GLY A 286      -0.578   4.498   0.976  1.00  0.00           H  
ATOM   4525 1HA  GLY A 286       0.666   2.201   1.827  1.00  0.00           H  
ATOM   4526 2HA  GLY A 286       1.391   2.462   0.252  1.00  0.00           H  
ATOM   4527  N   ILE A 287       2.616   3.642   2.636  1.00  0.00           N  
ATOM   4528  CA  ILE A 287       3.587   4.578   3.250  1.00  0.00           C  
ATOM   4529  C   ILE A 287       4.936   3.904   3.306  1.00  0.00           C  
ATOM   4530  O   ILE A 287       5.065   2.890   3.996  1.00  0.00           O  
ATOM   4531  CB  ILE A 287       3.164   5.006   4.667  1.00  0.00           C  
ATOM   4532  CG1 ILE A 287       1.726   5.532   4.660  1.00  0.00           C  
ATOM   4533  CG2 ILE A 287       4.117   6.060   5.211  1.00  0.00           C  
ATOM   4534  CD1 ILE A 287       1.181   5.840   6.036  1.00  0.00           C  
ATOM   4535  H   ILE A 287       2.580   2.686   2.961  1.00  0.00           H  
ATOM   4536  HA  ILE A 287       3.640   5.474   2.633  1.00  0.00           H  
ATOM   4537  HB  ILE A 287       3.180   4.141   5.329  1.00  0.00           H  
ATOM   4538 1HG1 ILE A 287       1.674   6.441   4.061  1.00  0.00           H  
ATOM   4539 2HG1 ILE A 287       1.072   4.796   4.192  1.00  0.00           H  
ATOM   4540 1HG2 ILE A 287       3.803   6.352   6.213  1.00  0.00           H  
ATOM   4541 2HG2 ILE A 287       5.126   5.652   5.251  1.00  0.00           H  
ATOM   4542 3HG2 ILE A 287       4.104   6.933   4.558  1.00  0.00           H  
ATOM   4543 1HD1 ILE A 287       0.158   6.206   5.948  1.00  0.00           H  
ATOM   4544 2HD1 ILE A 287       1.191   4.933   6.642  1.00  0.00           H  
ATOM   4545 3HD1 ILE A 287       1.800   6.601   6.510  1.00  0.00           H  
ATOM   4546  N   ALA A 288       5.936   4.526   2.696  1.00  0.00           N  
ATOM   4547  CA  ALA A 288       7.357   4.167   2.823  1.00  0.00           C  
ATOM   4548  C   ALA A 288       7.953   5.144   3.827  1.00  0.00           C  
ATOM   4549  O   ALA A 288       7.674   6.340   3.767  1.00  0.00           O  
ATOM   4550  CB  ALA A 288       8.079   4.184   1.493  1.00  0.00           C  
ATOM   4551  H   ALA A 288       5.676   5.303   2.105  1.00  0.00           H  
ATOM   4552  HA  ALA A 288       7.416   3.143   3.192  1.00  0.00           H  
ATOM   4553 1HB  ALA A 288       9.125   3.912   1.644  1.00  0.00           H  
ATOM   4554 2HB  ALA A 288       7.613   3.468   0.817  1.00  0.00           H  
ATOM   4555 3HB  ALA A 288       8.023   5.181   1.061  1.00  0.00           H  
ATOM   4556  N   PHE A 289       8.734   4.636   4.767  1.00  0.00           N  
ATOM   4557  CA  PHE A 289       9.239   5.465   5.868  1.00  0.00           C  
ATOM   4558  C   PHE A 289      10.571   4.946   6.343  1.00  0.00           C  
ATOM   4559  O   PHE A 289      10.975   3.797   6.081  1.00  0.00           O  
ATOM   4560  CB  PHE A 289       8.205   5.563   6.990  1.00  0.00           C  
ATOM   4561  CG  PHE A 289       7.677   4.235   7.487  1.00  0.00           C  
ATOM   4562  CD1 PHE A 289       6.616   3.646   6.826  1.00  0.00           C  
ATOM   4563  CD2 PHE A 289       8.188   3.611   8.615  1.00  0.00           C  
ATOM   4564  CE1 PHE A 289       6.082   2.440   7.272  1.00  0.00           C  
ATOM   4565  CE2 PHE A 289       7.650   2.395   9.050  1.00  0.00           C  
ATOM   4566  CZ  PHE A 289       6.596   1.832   8.387  1.00  0.00           C  
ATOM   4567  H   PHE A 289       8.988   3.659   4.731  1.00  0.00           H  
ATOM   4568  HA  PHE A 289       9.364   6.486   5.503  1.00  0.00           H  
ATOM   4569 1HB  PHE A 289       8.640   6.084   7.841  1.00  0.00           H  
ATOM   4570 2HB  PHE A 289       7.352   6.149   6.648  1.00  0.00           H  
ATOM   4571  HD1 PHE A 289       6.199   4.136   5.947  1.00  0.00           H  
ATOM   4572  HD2 PHE A 289       9.030   4.056   9.148  1.00  0.00           H  
ATOM   4573  HE1 PHE A 289       5.256   1.980   6.734  1.00  0.00           H  
ATOM   4574  HE2 PHE A 289       8.075   1.896   9.921  1.00  0.00           H  
ATOM   4575  HZ  PHE A 289       6.164   0.900   8.748  1.00  0.00           H  
ATOM   4576  N   MET A 290      11.315   5.861   6.929  1.00  0.00           N  
ATOM   4577  CA  MET A 290      12.603   5.525   7.552  1.00  0.00           C  
ATOM   4578  C   MET A 290      12.850   6.487   8.706  1.00  0.00           C  
ATOM   4579  O   MET A 290      12.378   7.617   8.625  1.00  0.00           O  
ATOM   4580  CB  MET A 290      13.741   5.590   6.535  1.00  0.00           C  
ATOM   4581  CG  MET A 290      14.145   7.001   6.132  1.00  0.00           C  
ATOM   4582  SD  MET A 290      14.929   7.063   4.509  1.00  0.00           S  
ATOM   4583  CE  MET A 290      13.494   7.058   3.439  1.00  0.00           C  
ATOM   4584  H   MET A 290      10.992   6.818   6.953  1.00  0.00           H  
ATOM   4585  HA  MET A 290      12.546   4.506   7.937  1.00  0.00           H  
ATOM   4586 1HB  MET A 290      14.621   5.095   6.942  1.00  0.00           H  
ATOM   4587 2HB  MET A 290      13.452   5.054   5.631  1.00  0.00           H  
ATOM   4588 1HG  MET A 290      13.262   7.641   6.113  1.00  0.00           H  
ATOM   4589 2HG  MET A 290      14.841   7.405   6.866  1.00  0.00           H  
ATOM   4590 1HE  MET A 290      13.816   7.094   2.398  1.00  0.00           H  
ATOM   4591 2HE  MET A 290      12.915   6.150   3.610  1.00  0.00           H  
ATOM   4592 3HE  MET A 290      12.874   7.929   3.657  1.00  0.00           H  
ATOM   4593  N   GLU A 291      13.584   6.051   9.742  1.00  0.00           N  
ATOM   4594  CA  GLU A 291      14.024   6.921  10.856  1.00  0.00           C  
ATOM   4595  C   GLU A 291      12.920   7.950  11.092  1.00  0.00           C  
ATOM   4596  O   GLU A 291      13.128   9.161  10.866  1.00  0.00           O  
ATOM   4597  CB  GLU A 291      15.415   7.505  10.527  1.00  0.00           C  
ATOM   4598  CG  GLU A 291      16.507   6.476  10.789  1.00  0.00           C  
ATOM   4599  CD  GLU A 291      16.869   6.382  12.266  1.00  0.00           C  
ATOM   4600  OE1 GLU A 291      16.926   7.464  12.890  1.00  0.00           O  
ATOM   4601  OE2 GLU A 291      17.108   5.250  12.736  1.00  0.00           O  
ATOM   4602  H   GLU A 291      13.842   5.074   9.749  1.00  0.00           H  
ATOM   4603  HA  GLU A 291      14.170   6.301  11.742  1.00  0.00           H  
ATOM   4604 1HB  GLU A 291      15.441   7.815   9.482  1.00  0.00           H  
ATOM   4605 2HB  GLU A 291      15.590   8.392  11.136  1.00  0.00           H  
ATOM   4606 1HG  GLU A 291      16.165   5.502  10.441  1.00  0.00           H  
ATOM   4607 2HG  GLU A 291      17.391   6.747  10.213  1.00  0.00           H  
ATOM   4608  N   PHE A 292      11.755   7.424  11.437  1.00  0.00           N  
ATOM   4609  CA  PHE A 292      10.534   8.218  11.603  1.00  0.00           C  
ATOM   4610  C   PHE A 292      10.329   8.562  13.086  1.00  0.00           C  
ATOM   4611  O   PHE A 292      10.926   7.945  14.024  1.00  0.00           O  
ATOM   4612  CB  PHE A 292       9.318   7.459  11.068  1.00  0.00           C  
ATOM   4613  CG  PHE A 292       9.000   6.207  11.834  1.00  0.00           C  
ATOM   4614  CD1 PHE A 292       8.140   6.242  12.922  1.00  0.00           C  
ATOM   4615  CD2 PHE A 292       9.560   4.992  11.470  1.00  0.00           C  
ATOM   4616  CE1 PHE A 292       7.847   5.091  13.628  1.00  0.00           C  
ATOM   4617  CE2 PHE A 292       9.267   3.839  12.173  1.00  0.00           C  
ATOM   4618  CZ  PHE A 292       8.410   3.889  13.254  1.00  0.00           C  
ATOM   4619  H   PHE A 292      11.718   6.427  11.593  1.00  0.00           H  
ATOM   4620  HA  PHE A 292      10.643   9.143  11.035  1.00  0.00           H  
ATOM   4621 1HB  PHE A 292       8.443   8.107  11.097  1.00  0.00           H  
ATOM   4622 2HB  PHE A 292       9.489   7.187  10.027  1.00  0.00           H  
ATOM   4623  HD1 PHE A 292       7.694   7.192  13.218  1.00  0.00           H  
ATOM   4624  HD2 PHE A 292      10.237   4.952  10.616  1.00  0.00           H  
ATOM   4625  HE1 PHE A 292       7.170   5.133  14.481  1.00  0.00           H  
ATOM   4626  HE2 PHE A 292       9.714   2.890  11.876  1.00  0.00           H  
ATOM   4627  HZ  PHE A 292       8.180   2.982  13.810  1.00  0.00           H  
ATOM   4628  N   ILE A 293       9.464   9.533  13.310  1.00  0.00           N  
ATOM   4629  CA  ILE A 293       9.190  10.104  14.651  1.00  0.00           C  
ATOM   4630  C   ILE A 293       8.286   9.113  15.385  1.00  0.00           C  
ATOM   4631  O   ILE A 293       7.185   8.820  14.900  1.00  0.00           O  
ATOM   4632  CB  ILE A 293       8.515  11.485  14.572  1.00  0.00           C  
ATOM   4633  CG1 ILE A 293       9.379  12.457  13.764  1.00  0.00           C  
ATOM   4634  CG2 ILE A 293       8.258  12.032  15.968  1.00  0.00           C  
ATOM   4635  CD1 ILE A 293      10.770  12.648  14.325  1.00  0.00           C  
ATOM   4636  H   ILE A 293       8.968   9.897  12.509  1.00  0.00           H  
ATOM   4637  HA  ILE A 293      10.138  10.227  15.174  1.00  0.00           H  
ATOM   4638  HB  ILE A 293       7.565  11.396  14.046  1.00  0.00           H  
ATOM   4639 1HG1 ILE A 293       9.471  12.096  12.740  1.00  0.00           H  
ATOM   4640 2HG1 ILE A 293       8.891  13.431  13.724  1.00  0.00           H  
ATOM   4641 1HG2 ILE A 293       7.781  13.009  15.894  1.00  0.00           H  
ATOM   4642 2HG2 ILE A 293       7.605  11.350  16.511  1.00  0.00           H  
ATOM   4643 3HG2 ILE A 293       9.204  12.129  16.501  1.00  0.00           H  
ATOM   4644 1HD1 ILE A 293      11.321  13.350  13.698  1.00  0.00           H  
ATOM   4645 2HD1 ILE A 293      10.702  13.043  15.339  1.00  0.00           H  
ATOM   4646 3HD1 ILE A 293      11.290  11.692  14.341  1.00  0.00           H  
ATOM   4647  N   ARG A 294       8.721   8.677  16.566  1.00  0.00           N  
ATOM   4648  CA  ARG A 294       8.022   7.715  17.448  1.00  0.00           C  
ATOM   4649  C   ARG A 294       8.195   8.221  18.872  1.00  0.00           C  
ATOM   4650  O   ARG A 294       9.113   8.990  19.152  1.00  0.00           O  
ATOM   4651  CB  ARG A 294       8.583   6.307  17.321  1.00  0.00           C  
ATOM   4652  CG  ARG A 294      10.016   6.144  17.801  1.00  0.00           C  
ATOM   4653  CD  ARG A 294      10.425   4.716  17.836  1.00  0.00           C  
ATOM   4654  NE  ARG A 294      11.807   4.557  18.256  1.00  0.00           N  
ATOM   4655  CZ  ARG A 294      12.212   4.467  19.538  1.00  0.00           C  
ATOM   4656  NH1 ARG A 294      11.329   4.521  20.511  1.00  0.00           N  
ATOM   4657  NH2 ARG A 294      13.496   4.324  19.818  1.00  0.00           N  
ATOM   4658  H   ARG A 294       9.611   9.055  16.858  1.00  0.00           H  
ATOM   4659  HA  ARG A 294       6.970   7.683  17.160  1.00  0.00           H  
ATOM   4660 1HB  ARG A 294       7.964   5.616  17.891  1.00  0.00           H  
ATOM   4661 2HB  ARG A 294       8.547   5.993  16.277  1.00  0.00           H  
ATOM   4662 1HG  ARG A 294      10.688   6.676  17.127  1.00  0.00           H  
ATOM   4663 2HG  ARG A 294      10.112   6.553  18.807  1.00  0.00           H  
ATOM   4664 1HD  ARG A 294       9.791   4.174  18.537  1.00  0.00           H  
ATOM   4665 2HD  ARG A 294      10.319   4.283  16.842  1.00  0.00           H  
ATOM   4666  HE  ARG A 294      12.516   4.512  17.536  1.00  0.00           H  
ATOM   4667 1HH1 ARG A 294      10.348   4.630  20.298  1.00  0.00           H  
ATOM   4668 2HH1 ARG A 294      11.632   4.453  21.472  1.00  0.00           H  
ATOM   4669 1HH2 ARG A 294      14.174   4.283  19.070  1.00  0.00           H  
ATOM   4670 2HH2 ARG A 294      13.798   4.257  20.778  1.00  0.00           H  
ATOM   4671  N   PRO A 295       7.313   7.844  19.827  1.00  0.00           N  
ATOM   4672  CA  PRO A 295       7.563   8.197  21.218  1.00  0.00           C  
ATOM   4673  C   PRO A 295       8.895   7.600  21.687  1.00  0.00           C  
ATOM   4674  O   PRO A 295       9.202   6.486  21.325  1.00  0.00           O  
ATOM   4675  CB  PRO A 295       6.414   7.550  21.968  1.00  0.00           C  
ATOM   4676  CG  PRO A 295       5.370   7.337  20.930  1.00  0.00           C  
ATOM   4677  CD  PRO A 295       6.123   7.017  19.660  1.00  0.00           C  
ATOM   4678  HA  PRO A 295       7.563   9.293  21.319  1.00  0.00           H  
ATOM   4679 1HB  PRO A 295       6.750   6.611  22.433  1.00  0.00           H  
ATOM   4680 2HB  PRO A 295       6.076   8.208  22.781  1.00  0.00           H  
ATOM   4681 1HG  PRO A 295       4.698   6.519  21.229  1.00  0.00           H  
ATOM   4682 2HG  PRO A 295       4.748   8.238  20.827  1.00  0.00           H  
ATOM   4683 1HD  PRO A 295       6.356   5.943  19.632  1.00  0.00           H  
ATOM   4684 2HD  PRO A 295       5.515   7.305  18.790  1.00  0.00           H  
ATOM   4685  N   ILE A 296       9.683   8.379  22.412  1.00  0.00           N  
ATOM   4686  CA  ILE A 296      10.984   7.929  22.979  1.00  0.00           C  
ATOM   4687  C   ILE A 296      10.777   8.179  24.459  1.00  0.00           C  
ATOM   4688  O   ILE A 296      10.910   9.300  24.925  1.00  0.00           O  
ATOM   4689  CB  ILE A 296      12.202   8.704  22.444  1.00  0.00           C  
ATOM   4690  CG1 ILE A 296      12.283   8.586  20.920  1.00  0.00           C  
ATOM   4691  CG2 ILE A 296      13.482   8.194  23.089  1.00  0.00           C  
ATOM   4692  CD1 ILE A 296      13.391   9.408  20.302  1.00  0.00           C  
ATOM   4693  H   ILE A 296       9.374   9.327  22.580  1.00  0.00           H  
ATOM   4694  HA  ILE A 296      11.133   6.883  22.715  1.00  0.00           H  
ATOM   4695  HB  ILE A 296      12.088   9.763  22.673  1.00  0.00           H  
ATOM   4696 1HG1 ILE A 296      12.436   7.544  20.644  1.00  0.00           H  
ATOM   4697 2HG1 ILE A 296      11.337   8.905  20.480  1.00  0.00           H  
ATOM   4698 1HG2 ILE A 296      14.333   8.752  22.700  1.00  0.00           H  
ATOM   4699 2HG2 ILE A 296      13.424   8.329  24.169  1.00  0.00           H  
ATOM   4700 3HG2 ILE A 296      13.607   7.136  22.862  1.00  0.00           H  
ATOM   4701 1HD1 ILE A 296      13.384   9.274  19.220  1.00  0.00           H  
ATOM   4702 2HD1 ILE A 296      13.237  10.462  20.537  1.00  0.00           H  
ATOM   4703 3HD1 ILE A 296      14.350   9.084  20.701  1.00  0.00           H  
ATOM   4704  N   PRO A 297      10.304   7.169  25.215  1.00  0.00           N  
ATOM   4705  CA  PRO A 297       9.914   7.393  26.604  1.00  0.00           C  
ATOM   4706  C   PRO A 297      11.041   7.920  27.504  1.00  0.00           C  
ATOM   4707  O   PRO A 297      10.751   8.462  28.540  1.00  0.00           O  
ATOM   4708  CB  PRO A 297       9.468   5.994  27.040  1.00  0.00           C  
ATOM   4709  CG  PRO A 297       9.041   5.335  25.772  1.00  0.00           C  
ATOM   4710  CD  PRO A 297      10.028   5.823  24.746  1.00  0.00           C  
ATOM   4711  HA  PRO A 297       9.079   8.108  26.635  1.00  0.00           H  
ATOM   4712 1HB  PRO A 297      10.300   5.470  27.533  1.00  0.00           H  
ATOM   4713 2HB  PRO A 297       8.655   6.071  27.776  1.00  0.00           H  
ATOM   4714 1HG  PRO A 297       9.056   4.242  25.889  1.00  0.00           H  
ATOM   4715 2HG  PRO A 297       8.005   5.615  25.530  1.00  0.00           H  
ATOM   4716 1HD  PRO A 297      10.924   5.185  24.766  1.00  0.00           H  
ATOM   4717 2HD  PRO A 297       9.561   5.805  23.750  1.00  0.00           H  
ATOM   4718  N   THR A 298      12.298   7.737  27.110  1.00  0.00           N  
ATOM   4719  CA  THR A 298      13.469   8.141  27.927  1.00  0.00           C  
ATOM   4720  C   THR A 298      14.620   8.573  27.029  1.00  0.00           C  
ATOM   4721  O   THR A 298      14.873   7.928  25.999  1.00  0.00           O  
ATOM   4722  CB  THR A 298      13.940   7.002  28.850  1.00  0.00           C  
ATOM   4723  OG1 THR A 298      15.093   7.427  29.587  1.00  0.00           O  
ATOM   4724  CG2 THR A 298      14.291   5.766  28.035  1.00  0.00           C  
ATOM   4725  H   THR A 298      12.450   7.302  26.211  1.00  0.00           H  
ATOM   4726  HA  THR A 298      13.179   8.985  28.553  1.00  0.00           H  
ATOM   4727  HB  THR A 298      13.147   6.753  29.554  1.00  0.00           H  
ATOM   4728  HG1 THR A 298      15.168   6.907  30.391  1.00  0.00           H  
ATOM   4729 1HG2 THR A 298      14.621   4.971  28.704  1.00  0.00           H  
ATOM   4730 2HG2 THR A 298      13.412   5.433  27.482  1.00  0.00           H  
ATOM   4731 3HG2 THR A 298      15.090   6.006  27.336  1.00  0.00           H  
ATOM   4732  N   TRP A 299      15.430   9.513  27.516  1.00  0.00           N  
ATOM   4733  CA  TRP A 299      16.671   9.909  26.812  1.00  0.00           C  
ATOM   4734  C   TRP A 299      17.637   8.727  26.721  1.00  0.00           C  
ATOM   4735  O   TRP A 299      18.478   8.722  25.804  1.00  0.00           O  
ATOM   4736  CB  TRP A 299      17.354  11.075  27.529  1.00  0.00           C  
ATOM   4737  CG  TRP A 299      16.718  12.404  27.251  1.00  0.00           C  
ATOM   4738  CD1 TRP A 299      15.918  13.116  28.093  1.00  0.00           C  
ATOM   4739  CD2 TRP A 299      16.828  13.191  26.040  1.00  0.00           C  
ATOM   4740  NE1 TRP A 299      15.522  14.286  27.493  1.00  0.00           N  
ATOM   4741  CE2 TRP A 299      16.071  14.349  26.237  1.00  0.00           C  
ATOM   4742  CE3 TRP A 299      17.499  13.009  24.825  1.00  0.00           C  
ATOM   4743  CZ2 TRP A 299      15.960  15.327  25.262  1.00  0.00           C  
ATOM   4744  CZ3 TRP A 299      17.389  13.990  23.847  1.00  0.00           C  
ATOM   4745  CH2 TRP A 299      16.640  15.120  24.061  1.00  0.00           C  
ATOM   4746  H   TRP A 299      15.191   9.966  28.387  1.00  0.00           H  
ATOM   4747  HA  TRP A 299      16.409  10.230  25.804  1.00  0.00           H  
ATOM   4748 1HB  TRP A 299      17.333  10.904  28.605  1.00  0.00           H  
ATOM   4749 2HB  TRP A 299      18.400  11.126  27.225  1.00  0.00           H  
ATOM   4750  HD1 TRP A 299      15.633  12.802  29.096  1.00  0.00           H  
ATOM   4751  HE1 TRP A 299      14.924  14.986  27.907  1.00  0.00           H  
ATOM   4752  HE3 TRP A 299      18.097  12.115  24.651  1.00  0.00           H  
ATOM   4753  HZ2 TRP A 299      15.370  16.231  25.412  1.00  0.00           H  
ATOM   4754  HZ3 TRP A 299      17.913  13.840  22.903  1.00  0.00           H  
ATOM   4755  HH2 TRP A 299      16.575  15.870  23.273  1.00  0.00           H  
ATOM   4756  N   ASP A 300      17.487   7.682  27.552  1.00  0.00           N  
ATOM   4757  CA  ASP A 300      18.423   6.518  27.525  1.00  0.00           C  
ATOM   4758  C   ASP A 300      18.442   5.822  26.160  1.00  0.00           C  
ATOM   4759  O   ASP A 300      19.414   5.111  25.900  1.00  0.00           O  
ATOM   4760  CB  ASP A 300      18.047   5.497  28.601  1.00  0.00           C  
ATOM   4761  CG  ASP A 300      18.398   5.962  30.008  1.00  0.00           C  
ATOM   4762  OD1 ASP A 300      19.165   6.887  30.132  1.00  0.00           O  
ATOM   4763  OD2 ASP A 300      17.895   5.388  30.944  1.00  0.00           O  
ATOM   4764  H   ASP A 300      16.721   7.682  28.211  1.00  0.00           H  
ATOM   4765  HA  ASP A 300      19.432   6.881  27.728  1.00  0.00           H  
ATOM   4766 1HB  ASP A 300      16.976   5.299  28.556  1.00  0.00           H  
ATOM   4767 2HB  ASP A 300      18.563   4.556  28.405  1.00  0.00           H  
ATOM   4768  N   GLU A 301      17.396   5.961  25.346  1.00  0.00           N  
ATOM   4769  CA  GLU A 301      17.276   5.284  24.030  1.00  0.00           C  
ATOM   4770  C   GLU A 301      18.072   6.067  22.966  1.00  0.00           C  
ATOM   4771  O   GLU A 301      18.305   5.495  21.881  1.00  0.00           O  
ATOM   4772  CB  GLU A 301      15.810   5.166  23.607  1.00  0.00           C  
ATOM   4773  CG  GLU A 301      14.982   4.221  24.466  1.00  0.00           C  
ATOM   4774  CD  GLU A 301      13.610   3.972  23.906  1.00  0.00           C  
ATOM   4775  OE1 GLU A 301      13.331   4.451  22.833  1.00  0.00           O  
ATOM   4776  OE2 GLU A 301      12.839   3.302  24.552  1.00  0.00           O  
ATOM   4777  H   GLU A 301      16.650   6.566  25.659  1.00  0.00           H  
ATOM   4778  HA  GLU A 301      17.691   4.280  24.118  1.00  0.00           H  
ATOM   4779 1HB  GLU A 301      15.340   6.149  23.644  1.00  0.00           H  
ATOM   4780 2HB  GLU A 301      15.756   4.816  22.576  1.00  0.00           H  
ATOM   4781 1HG  GLU A 301      15.506   3.269  24.549  1.00  0.00           H  
ATOM   4782 2HG  GLU A 301      14.891   4.642  25.466  1.00  0.00           H  
ATOM   4783  N   TRP A 302      18.441   7.326  23.214  1.00  0.00           N  
ATOM   4784  CA  TRP A 302      19.170   8.143  22.212  1.00  0.00           C  
ATOM   4785  C   TRP A 302      20.630   7.689  22.219  1.00  0.00           C  
ATOM   4786  O   TRP A 302      21.246   7.580  23.294  1.00  0.00           O  
ATOM   4787  CB  TRP A 302      19.080   9.637  22.527  1.00  0.00           C  
ATOM   4788  CG  TRP A 302      17.820  10.278  22.030  1.00  0.00           C  
ATOM   4789  CD1 TRP A 302      16.672  10.476  22.737  1.00  0.00           C  
ATOM   4790  CD2 TRP A 302      17.573  10.813  20.706  1.00  0.00           C  
ATOM   4791  NE1 TRP A 302      15.731  11.093  21.949  1.00  0.00           N  
ATOM   4792  CE2 TRP A 302      16.266  11.308  20.704  1.00  0.00           C  
ATOM   4793  CE3 TRP A 302      18.345  10.910  19.542  1.00  0.00           C  
ATOM   4794  CZ2 TRP A 302      15.705  11.893  19.580  1.00  0.00           C  
ATOM   4795  CZ3 TRP A 302      17.783  11.498  18.415  1.00  0.00           C  
ATOM   4796  CH2 TRP A 302      16.497  11.977  18.434  1.00  0.00           C  
ATOM   4797  H   TRP A 302      18.215   7.733  24.110  1.00  0.00           H  
ATOM   4798  HA  TRP A 302      18.718   7.976  21.234  1.00  0.00           H  
ATOM   4799 1HB  TRP A 302      19.138   9.786  23.605  1.00  0.00           H  
ATOM   4800 2HB  TRP A 302      19.928  10.155  22.079  1.00  0.00           H  
ATOM   4801  HD1 TRP A 302      16.523  10.188  23.776  1.00  0.00           H  
ATOM   4802  HE1 TRP A 302      14.798  11.347  22.238  1.00  0.00           H  
ATOM   4803  HE3 TRP A 302      19.367  10.533  19.522  1.00  0.00           H  
ATOM   4804  HZ2 TRP A 302      14.686  12.279  19.575  1.00  0.00           H  
ATOM   4805  HZ3 TRP A 302      18.390  11.569  17.512  1.00  0.00           H  
ATOM   4806  HH2 TRP A 302      16.088  12.433  17.533  1.00  0.00           H  
ATOM   4807  N   PRO A 303      21.292   7.408  21.072  1.00  0.00           N  
ATOM   4808  CA  PRO A 303      22.717   7.100  21.112  1.00  0.00           C  
ATOM   4809  C   PRO A 303      23.586   8.144  21.824  1.00  0.00           C  
ATOM   4810  O   PRO A 303      23.287   9.343  21.774  1.00  0.00           O  
ATOM   4811  CB  PRO A 303      23.063   7.019  19.621  1.00  0.00           C  
ATOM   4812  CG  PRO A 303      21.781   6.627  18.970  1.00  0.00           C  
ATOM   4813  CD  PRO A 303      20.726   7.381  19.733  1.00  0.00           C  
ATOM   4814  HA  PRO A 303      22.863   6.131  21.612  1.00  0.00           H  
ATOM   4815 1HB  PRO A 303      23.441   7.990  19.270  1.00  0.00           H  
ATOM   4816 2HB  PRO A 303      23.866   6.285  19.461  1.00  0.00           H  
ATOM   4817 1HG  PRO A 303      21.802   6.891  17.902  1.00  0.00           H  
ATOM   4818 2HG  PRO A 303      21.645   5.537  19.024  1.00  0.00           H  
ATOM   4819 1HD  PRO A 303      20.613   8.389  19.306  1.00  0.00           H  
ATOM   4820 2HD  PRO A 303      19.775   6.831  19.688  1.00  0.00           H  
ATOM   4821  N   GLU A 304      24.661   7.698  22.497  1.00  0.00           N  
ATOM   4822  CA  GLU A 304      25.529   8.612  23.281  1.00  0.00           C  
ATOM   4823  C   GLU A 304      25.893   9.869  22.473  1.00  0.00           C  
ATOM   4824  O   GLU A 304      25.781  10.962  22.995  1.00  0.00           O  
ATOM   4825  CB  GLU A 304      26.809   7.895  23.719  1.00  0.00           C  
ATOM   4826  CG  GLU A 304      27.737   8.737  24.582  1.00  0.00           C  
ATOM   4827  CD  GLU A 304      28.963   7.987  25.026  1.00  0.00           C  
ATOM   4828  OE1 GLU A 304      29.102   6.845  24.660  1.00  0.00           O  
ATOM   4829  OE2 GLU A 304      29.761   8.558  25.731  1.00  0.00           O  
ATOM   4830  H   GLU A 304      24.883   6.713  22.467  1.00  0.00           H  
ATOM   4831  HA  GLU A 304      24.985   8.927  24.172  1.00  0.00           H  
ATOM   4832 1HB  GLU A 304      26.549   6.999  24.282  1.00  0.00           H  
ATOM   4833 2HB  GLU A 304      27.367   7.578  22.838  1.00  0.00           H  
ATOM   4834 1HG  GLU A 304      28.047   9.614  24.016  1.00  0.00           H  
ATOM   4835 2HG  GLU A 304      27.189   9.079  25.459  1.00  0.00           H  
ATOM   4836  N   PHE A 305      26.307   9.745  21.219  1.00  0.00           N  
ATOM   4837  CA  PHE A 305      26.717  10.935  20.435  1.00  0.00           C  
ATOM   4838  C   PHE A 305      25.513  11.846  20.206  1.00  0.00           C  
ATOM   4839  O   PHE A 305      25.798  13.066  19.962  1.00  0.00           O  
ATOM   4840  CB  PHE A 305      27.318  10.528  19.089  1.00  0.00           C  
ATOM   4841  CG  PHE A 305      26.317   9.955  18.126  1.00  0.00           C  
ATOM   4842  CD1 PHE A 305      25.621  10.779  17.255  1.00  0.00           C  
ATOM   4843  CD2 PHE A 305      26.070   8.591  18.091  1.00  0.00           C  
ATOM   4844  CE1 PHE A 305      24.699  10.252  16.369  1.00  0.00           C  
ATOM   4845  CE2 PHE A 305      25.151   8.062  17.206  1.00  0.00           C  
ATOM   4846  CZ  PHE A 305      24.465   8.894  16.344  1.00  0.00           C  
ATOM   4847  H   PHE A 305      26.348   8.833  20.786  1.00  0.00           H  
ATOM   4848  HA  PHE A 305      27.476  11.477  21.000  1.00  0.00           H  
ATOM   4849 1HB  PHE A 305      27.782  11.395  18.620  1.00  0.00           H  
ATOM   4850 2HB  PHE A 305      28.099   9.786  19.249  1.00  0.00           H  
ATOM   4851  HD1 PHE A 305      25.807  11.853  17.274  1.00  0.00           H  
ATOM   4852  HD2 PHE A 305      26.612   7.933  18.771  1.00  0.00           H  
ATOM   4853  HE1 PHE A 305      24.159  10.911  15.690  1.00  0.00           H  
ATOM   4854  HE2 PHE A 305      24.966   6.988  17.187  1.00  0.00           H  
ATOM   4855  HZ  PHE A 305      23.738   8.478  15.647  1.00  0.00           H  
ATOM   4856  N   ALA A 306      24.263  11.313  20.212  1.00  0.00           N  
ATOM   4857  CA  ALA A 306      23.049  12.109  19.895  1.00  0.00           C  
ATOM   4858  C   ALA A 306      22.383  12.631  21.169  1.00  0.00           C  
ATOM   4859  O   ALA A 306      21.854  13.777  21.179  1.00  0.00           O  
ATOM   4860  CB  ALA A 306      22.081  11.266  19.078  1.00  0.00           C  
ATOM   4861  H   ALA A 306      24.163  10.335  20.443  1.00  0.00           H  
ATOM   4862  HA  ALA A 306      23.354  12.968  19.297  1.00  0.00           H  
ATOM   4863 1HB  ALA A 306      21.193  11.854  18.848  1.00  0.00           H  
ATOM   4864 2HB  ALA A 306      22.562  10.956  18.151  1.00  0.00           H  
ATOM   4865 3HB  ALA A 306      21.795  10.385  19.650  1.00  0.00           H  
ATOM   4866  N   ARG A 307      22.379  11.850  22.238  1.00  0.00           N  
ATOM   4867  CA  ARG A 307      21.664  12.247  23.488  1.00  0.00           C  
ATOM   4868  C   ARG A 307      22.161  13.613  23.991  1.00  0.00           C  
ATOM   4869  O   ARG A 307      21.325  14.565  24.169  1.00  0.00           O  
ATOM   4870  CB  ARG A 307      21.863  11.210  24.584  1.00  0.00           C  
ATOM   4871  CG  ARG A 307      21.223  11.558  25.918  1.00  0.00           C  
ATOM   4872  CD  ARG A 307      21.394  10.467  26.911  1.00  0.00           C  
ATOM   4873  NE  ARG A 307      20.830  10.817  28.204  1.00  0.00           N  
ATOM   4874  CZ  ARG A 307      20.551   9.933  29.182  1.00  0.00           C  
ATOM   4875  NH1 ARG A 307      20.790   8.653  28.999  1.00  0.00           N  
ATOM   4876  NH2 ARG A 307      20.038  10.352  30.325  1.00  0.00           N  
ATOM   4877  H   ARG A 307      22.869  10.968  22.210  1.00  0.00           H  
ATOM   4878  HA  ARG A 307      20.598  12.316  23.270  1.00  0.00           H  
ATOM   4879 1HB  ARG A 307      21.452  10.255  24.260  1.00  0.00           H  
ATOM   4880 2HB  ARG A 307      22.930  11.065  24.758  1.00  0.00           H  
ATOM   4881 1HG  ARG A 307      21.684  12.462  26.318  1.00  0.00           H  
ATOM   4882 2HG  ARG A 307      20.155  11.728  25.776  1.00  0.00           H  
ATOM   4883 1HD  ARG A 307      20.894   9.567  26.553  1.00  0.00           H  
ATOM   4884 2HD  ARG A 307      22.456  10.262  27.046  1.00  0.00           H  
ATOM   4885  HE  ARG A 307      20.632  11.793  28.382  1.00  0.00           H  
ATOM   4886 1HH1 ARG A 307      21.183   8.333  28.125  1.00  0.00           H  
ATOM   4887 2HH1 ARG A 307      20.582   7.991  29.732  1.00  0.00           H  
ATOM   4888 1HH2 ARG A 307      19.854  11.336  30.466  1.00  0.00           H  
ATOM   4889 2HH2 ARG A 307      19.829   9.690  31.058  1.00  0.00           H  
ATOM   4890  N   GLU A 308      23.454  13.749  24.274  1.00  0.00           N  
ATOM   4891  CA  GLU A 308      23.977  15.030  24.818  1.00  0.00           C  
ATOM   4892  C   GLU A 308      23.751  16.155  23.794  1.00  0.00           C  
ATOM   4893  O   GLU A 308      23.501  17.311  24.184  1.00  0.00           O  
ATOM   4894  CB  GLU A 308      25.465  14.918  25.156  1.00  0.00           C  
ATOM   4895  CG  GLU A 308      25.774  14.019  26.344  1.00  0.00           C  
ATOM   4896  CD  GLU A 308      27.245  13.929  26.643  1.00  0.00           C  
ATOM   4897  OE1 GLU A 308      28.019  14.473  25.892  1.00  0.00           O  
ATOM   4898  OE2 GLU A 308      27.595  13.314  27.623  1.00  0.00           O  
ATOM   4899  H   GLU A 308      24.094  12.983  24.121  1.00  0.00           H  
ATOM   4900  HA  GLU A 308      23.433  15.264  25.735  1.00  0.00           H  
ATOM   4901 1HB  GLU A 308      26.006  14.530  24.293  1.00  0.00           H  
ATOM   4902 2HB  GLU A 308      25.864  15.909  25.373  1.00  0.00           H  
ATOM   4903 1HG  GLU A 308      25.260  14.407  27.224  1.00  0.00           H  
ATOM   4904 2HG  GLU A 308      25.387  13.021  26.142  1.00  0.00           H  
ATOM   4905  N   THR A 309      23.864  15.837  22.525  1.00  0.00           N  
ATOM   4906  CA  THR A 309      23.685  16.824  21.430  1.00  0.00           C  
ATOM   4907  C   THR A 309      22.258  17.390  21.463  1.00  0.00           C  
ATOM   4908  O   THR A 309      22.133  18.646  21.448  1.00  0.00           O  
ATOM   4909  CB  THR A 309      23.963  16.200  20.050  1.00  0.00           C  
ATOM   4910  OG1 THR A 309      25.329  15.768  19.985  1.00  0.00           O  
ATOM   4911  CG2 THR A 309      23.701  17.210  18.944  1.00  0.00           C  
ATOM   4912  H   THR A 309      24.083  14.880  22.293  1.00  0.00           H  
ATOM   4913  HA  THR A 309      24.392  17.641  21.581  1.00  0.00           H  
ATOM   4914  HB  THR A 309      23.316  15.334  19.905  1.00  0.00           H  
ATOM   4915  HG1 THR A 309      25.359  14.812  19.907  1.00  0.00           H  
ATOM   4916 1HG2 THR A 309      23.903  16.751  17.976  1.00  0.00           H  
ATOM   4917 2HG2 THR A 309      22.661  17.531  18.984  1.00  0.00           H  
ATOM   4918 3HG2 THR A 309      24.352  18.073  19.079  1.00  0.00           H  
ATOM   4919  N   PHE A 310      21.222  16.538  21.542  1.00  0.00           N  
ATOM   4920  CA  PHE A 310      19.840  17.072  21.483  1.00  0.00           C  
ATOM   4921  C   PHE A 310      19.422  17.611  22.843  1.00  0.00           C  
ATOM   4922  O   PHE A 310      18.695  18.589  22.891  1.00  0.00           O  
ATOM   4923  CB  PHE A 310      18.851  15.993  21.037  1.00  0.00           C  
ATOM   4924  CG  PHE A 310      18.874  15.724  19.559  1.00  0.00           C  
ATOM   4925  CD1 PHE A 310      19.499  14.593  19.055  1.00  0.00           C  
ATOM   4926  CD2 PHE A 310      18.271  16.601  18.670  1.00  0.00           C  
ATOM   4927  CE1 PHE A 310      19.521  14.345  17.696  1.00  0.00           C  
ATOM   4928  CE2 PHE A 310      18.290  16.355  17.311  1.00  0.00           C  
ATOM   4929  CZ  PHE A 310      18.917  15.225  16.824  1.00  0.00           C
[truncated: 49,591 more chars]
