# Supplementary material for: Improving split‐HaloTag through computational protein engineering
Source: Protein Sci. 2025 Apr 18;34(5):e70123. doi: 10.1002/pro.70123 (PMC12006747; doi:10.1002/pro.70123)
Supplement: Supplementary file 1 — Data S1. Supporting Information [file PRO-34-e70123-s001.zip › Structures_rev/Structure_07.pdb]

HEADER                                            24-APR-22   XXXX              
EXPDTA    THEORETICAL MODEL                                                     
REMARK 220                                                                      
REMARK 220 EXPERIMENTAL DETAILS                                                 
REMARK 220  EXPERIMENT TYPE                : THEORETICAL MODELLING              
REMARK 220  DATE OF DATA COLLECTION        : 24-APR-22                          
REMARK 220                                                                      
REMARK 220 REMARK: MODEL GENERATED BY ROSETTA                                   
REMARK 220  VERSION 2021.36+release.57ac713                                     
ATOM      1  N   GLY A   1      17.300  26.144  27.460  1.00  0.00           N  
ATOM      2  CA  GLY A   1      16.677  27.081  26.484  1.00  0.00           C  
ATOM      3  C   GLY A   1      17.718  27.954  25.802  1.00  0.00           C  
ATOM      4  O   GLY A   1      18.008  27.712  24.615  1.00  0.00           O  
ATOM      5 1H   GLY A   1      16.589  25.587  27.889  1.00  0.00           H  
ATOM      6 2H   GLY A   1      17.948  25.549  26.984  1.00  0.00           H  
ATOM      7 3H   GLY A   1      17.782  26.666  28.163  1.00  0.00           H  
ATOM      8 1HA  GLY A   1      16.130  26.512  25.732  1.00  0.00           H  
ATOM      9 2HA  GLY A   1      15.953  27.713  26.998  1.00  0.00           H  
ATOM     10  N   ASP A   2      18.307  28.891  26.557  1.00  0.00           N  
ATOM     11  CA  ASP A   2      19.301  29.899  26.094  1.00  0.00           C  
ATOM     12  C   ASP A   2      20.507  29.214  25.418  1.00  0.00           C  
ATOM     13  O   ASP A   2      20.926  29.808  24.423  1.00  0.00           O  
ATOM     14  CB  ASP A   2      19.789  30.757  27.264  1.00  0.00           C  
ATOM     15  CG  ASP A   2      18.723  31.715  27.781  1.00  0.00           C  
ATOM     16  OD1 ASP A   2      17.739  31.898  27.105  1.00  0.00           O  
ATOM     17  OD2 ASP A   2      18.904  32.254  28.847  1.00  0.00           O  
ATOM     18  H   ASP A   2      18.027  28.885  27.528  1.00  0.00           H  
ATOM     19  HA  ASP A   2      18.820  30.550  25.364  1.00  0.00           H  
ATOM     20 1HB  ASP A   2      20.104  30.111  28.084  1.00  0.00           H  
ATOM     21 2HB  ASP A   2      20.658  31.338  26.952  1.00  0.00           H  
ATOM     22  N   VAL A   3      21.072  28.108  25.945  1.00  0.00           N  
ATOM     23  CA  VAL A   3      22.223  27.380  25.299  1.00  0.00           C  
ATOM     24  C   VAL A   3      21.797  26.854  23.919  1.00  0.00           C  
ATOM     25  O   VAL A   3      22.560  27.017  22.938  1.00  0.00           O  
ATOM     26  CB  VAL A   3      22.694  26.198  26.168  1.00  0.00           C  
ATOM     27  CG1 VAL A   3      23.698  25.345  25.408  1.00  0.00           C  
ATOM     28  CG2 VAL A   3      23.298  26.717  27.464  1.00  0.00           C  
ATOM     29  H   VAL A   3      20.696  27.760  26.815  1.00  0.00           H  
ATOM     30  HA  VAL A   3      23.055  28.077  25.190  1.00  0.00           H  
ATOM     31  HB  VAL A   3      21.837  25.563  26.394  1.00  0.00           H  
ATOM     32 1HG1 VAL A   3      24.019  24.514  26.036  1.00  0.00           H  
ATOM     33 2HG1 VAL A   3      23.232  24.955  24.502  1.00  0.00           H  
ATOM     34 3HG1 VAL A   3      24.562  25.952  25.140  1.00  0.00           H  
ATOM     35 1HG2 VAL A   3      23.627  25.876  28.073  1.00  0.00           H  
ATOM     36 2HG2 VAL A   3      24.151  27.357  27.237  1.00  0.00           H  
ATOM     37 3HG2 VAL A   3      22.549  27.290  28.011  1.00  0.00           H  
ATOM     38  N   GLY A   4      20.641  26.201  23.814  1.00  0.00           N  
ATOM     39  CA  GLY A   4      20.216  25.748  22.471  1.00  0.00           C  
ATOM     40  C   GLY A   4      20.068  26.905  21.488  1.00  0.00           C  
ATOM     41  O   GLY A   4      20.431  26.744  20.307  1.00  0.00           O  
ATOM     42  H   GLY A   4      20.050  26.005  24.609  1.00  0.00           H  
ATOM     43 1HA  GLY A   4      20.943  25.037  22.080  1.00  0.00           H  
ATOM     44 2HA  GLY A   4      19.264  25.223  22.549  1.00  0.00           H  
ATOM     45  N   ARG A   5      19.524  28.041  21.896  1.00  0.00           N  
ATOM     46  CA  ARG A   5      19.362  29.216  20.996  1.00  0.00           C  
ATOM     47  C   ARG A   5      20.744  29.680  20.522  1.00  0.00           C  
ATOM     48  O   ARG A   5      20.890  30.004  19.336  1.00  0.00           O  
ATOM     49  CB  ARG A   5      18.653  30.363  21.700  1.00  0.00           C  
ATOM     50  CG  ARG A   5      17.164  30.153  21.925  1.00  0.00           C  
ATOM     51  CD  ARG A   5      16.509  31.381  22.442  1.00  0.00           C  
ATOM     52  NE  ARG A   5      15.085  31.183  22.666  1.00  0.00           N  
ATOM     53  CZ  ARG A   5      14.149  31.203  21.697  1.00  0.00           C  
ATOM     54  NH1 ARG A   5      14.500  31.413  20.448  1.00  0.00           N  
ATOM     55  NH2 ARG A   5      12.878  31.012  22.003  1.00  0.00           N  
ATOM     56  H   ARG A   5      19.208  28.108  22.853  1.00  0.00           H  
ATOM     57  HA  ARG A   5      18.757  28.916  20.140  1.00  0.00           H  
ATOM     58 1HB  ARG A   5      19.113  30.532  22.673  1.00  0.00           H  
ATOM     59 2HB  ARG A   5      18.773  31.277  21.118  1.00  0.00           H  
ATOM     60 1HG  ARG A   5      16.689  29.882  20.982  1.00  0.00           H  
ATOM     61 2HG  ARG A   5      17.015  29.353  22.651  1.00  0.00           H  
ATOM     62 1HD  ARG A   5      16.966  31.666  23.390  1.00  0.00           H  
ATOM     63 2HD  ARG A   5      16.631  32.190  21.723  1.00  0.00           H  
ATOM     64  HE  ARG A   5      14.777  31.019  23.615  1.00  0.00           H  
ATOM     65 1HH1 ARG A   5      15.472  31.559  20.214  1.00  0.00           H  
ATOM     66 2HH1 ARG A   5      13.798  31.428  19.722  1.00  0.00           H  
ATOM     67 1HH2 ARG A   5      12.608  30.851  22.964  1.00  0.00           H  
ATOM     68 2HH2 ARG A   5      12.176  31.027  21.277  1.00  0.00           H  
ATOM     69  N   LYS A   6      21.760  29.664  21.379  1.00  0.00           N  
ATOM     70  CA  LYS A   6      23.108  30.114  20.958  1.00  0.00           C  
ATOM     71  C   LYS A   6      23.632  29.090  19.949  1.00  0.00           C  
ATOM     72  O   LYS A   6      24.114  29.500  18.879  1.00  0.00           O  
ATOM     73  CB  LYS A   6      24.062  30.246  22.146  1.00  0.00           C  
ATOM     74  CG  LYS A   6      23.709  31.368  23.114  1.00  0.00           C  
ATOM     75  CD  LYS A   6      23.779  32.727  22.433  1.00  0.00           C  
ATOM     76  CE  LYS A   6      25.219  33.141  22.168  1.00  0.00           C  
ATOM     77  NZ  LYS A   6      25.301  34.444  21.453  1.00  0.00           N  
ATOM     78  H   LYS A   6      21.622  29.343  22.326  1.00  0.00           H  
ATOM     79  HA  LYS A   6      23.015  31.095  20.490  1.00  0.00           H  
ATOM     80 1HB  LYS A   6      24.075  29.312  22.708  1.00  0.00           H  
ATOM     81 2HB  LYS A   6      25.074  30.424  21.782  1.00  0.00           H  
ATOM     82 1HG  LYS A   6      22.700  31.215  23.497  1.00  0.00           H  
ATOM     83 2HG  LYS A   6      24.404  31.356  23.953  1.00  0.00           H  
ATOM     84 1HD  LYS A   6      23.241  32.687  21.485  1.00  0.00           H  
ATOM     85 2HD  LYS A   6      23.306  33.477  23.067  1.00  0.00           H  
ATOM     86 1HE  LYS A   6      25.752  33.227  23.114  1.00  0.00           H  
ATOM     87 2HE  LYS A   6      25.712  32.379  21.566  1.00  0.00           H  
ATOM     88 1HZ  LYS A   6      26.270  34.682  21.296  1.00  0.00           H  
ATOM     89 2HZ  LYS A   6      24.825  34.371  20.564  1.00  0.00           H  
ATOM     90 3HZ  LYS A   6      24.863  35.163  22.010  1.00  0.00           H  
ATOM     91  N   LEU A   7      23.473  27.796  20.243  1.00  0.00           N  
ATOM     92  CA  LEU A   7      24.038  26.731  19.372  1.00  0.00           C  
ATOM     93  C   LEU A   7      23.336  26.823  18.012  1.00  0.00           C  
ATOM     94  O   LEU A   7      23.964  26.550  16.979  1.00  0.00           O  
ATOM     95  CB  LEU A   7      23.835  25.339  19.984  1.00  0.00           C  
ATOM     96  CG  LEU A   7      24.642  25.047  21.256  1.00  0.00           C  
ATOM     97  CD1 LEU A   7      24.185  23.723  21.854  1.00  0.00           C  
ATOM     98  CD2 LEU A   7      26.125  25.013  20.920  1.00  0.00           C  
ATOM     99  H   LEU A   7      22.959  27.533  21.072  1.00  0.00           H  
ATOM    100  HA  LEU A   7      25.109  26.902  19.266  1.00  0.00           H  
ATOM    101 1HB  LEU A   7      22.781  25.216  20.225  1.00  0.00           H  
ATOM    102 2HB  LEU A   7      24.107  24.590  19.240  1.00  0.00           H  
ATOM    103  HG  LEU A   7      24.455  25.828  21.993  1.00  0.00           H  
ATOM    104 1HD1 LEU A   7      24.758  23.516  22.758  1.00  0.00           H  
ATOM    105 2HD1 LEU A   7      23.126  23.783  22.103  1.00  0.00           H  
ATOM    106 3HD1 LEU A   7      24.345  22.923  21.132  1.00  0.00           H  
ATOM    107 1HD2 LEU A   7      26.699  24.806  21.824  1.00  0.00           H  
ATOM    108 2HD2 LEU A   7      26.314  24.231  20.184  1.00  0.00           H  
ATOM    109 3HD2 LEU A   7      26.428  25.977  20.510  1.00  0.00           H  
ATOM    110  N   ILE A   8      22.020  27.034  18.007  1.00  0.00           N  
ATOM    111  CA  ILE A   8      21.232  26.931  16.751  1.00  0.00           C  
ATOM    112  C   ILE A   8      21.174  28.277  16.037  1.00  0.00           C  
ATOM    113  O   ILE A   8      21.395  28.317  14.827  1.00  0.00           O  
ATOM    114  CB  ILE A   8      19.836  26.336  17.025  1.00  0.00           C  
ATOM    115  CG1 ILE A   8      19.928  24.898  17.531  1.00  0.00           C  
ATOM    116  CG2 ILE A   8      18.945  26.501  15.820  1.00  0.00           C  
ATOM    117  CD1 ILE A   8      18.607  24.297  17.980  1.00  0.00           C  
ATOM    118  H   ILE A   8      21.546  27.268  18.867  1.00  0.00           H  
ATOM    119  HA  ILE A   8      21.719  26.210  16.095  1.00  0.00           H  
ATOM    120  HB  ILE A   8      19.384  26.847  17.874  1.00  0.00           H  
ATOM    121 1HG1 ILE A   8      20.334  24.260  16.744  1.00  0.00           H  
ATOM    122 2HG1 ILE A   8      20.617  24.851  18.374  1.00  0.00           H  
ATOM    123 1HG2 ILE A   8      17.964  26.075  16.031  1.00  0.00           H  
ATOM    124 2HG2 ILE A   8      18.837  27.560  15.590  1.00  0.00           H  
ATOM    125 3HG2 ILE A   8      19.387  25.988  14.966  1.00  0.00           H  
ATOM    126 1HD1 ILE A   8      18.770  23.274  18.323  1.00  0.00           H  
ATOM    127 2HD1 ILE A   8      18.196  24.892  18.796  1.00  0.00           H  
ATOM    128 3HD1 ILE A   8      17.907  24.292  17.145  1.00  0.00           H  
ATOM    129  N   ILE A   9      20.863  29.359  16.743  1.00  0.00           N  
ATOM    130  CA  ILE A   9      20.567  30.638  16.064  1.00  0.00           C  
ATOM    131  C   ILE A   9      21.888  31.285  15.620  1.00  0.00           C  
ATOM    132  O   ILE A   9      21.974  31.765  14.465  1.00  0.00           O  
ATOM    133  CB  ILE A   9      19.792  31.602  16.982  1.00  0.00           C  
ATOM    134  CG1 ILE A   9      18.485  30.957  17.451  1.00  0.00           C  
ATOM    135  CG2 ILE A   9      19.515  32.913  16.263  1.00  0.00           C  
ATOM    136  CD1 ILE A   9      17.577  30.528  16.322  1.00  0.00           C  
ATOM    137  H   ILE A   9      20.826  29.317  17.751  1.00  0.00           H  
ATOM    138  HA  ILE A   9      19.948  30.432  15.192  1.00  0.00           H  
ATOM    139  HB  ILE A   9      20.381  31.805  17.876  1.00  0.00           H  
ATOM    140 1HG1 ILE A   9      18.709  30.083  18.060  1.00  0.00           H  
ATOM    141 2HG1 ILE A   9      17.938  31.661  18.079  1.00  0.00           H  
ATOM    142 1HG2 ILE A   9      18.966  33.582  16.926  1.00  0.00           H  
ATOM    143 2HG2 ILE A   9      20.458  33.378  15.978  1.00  0.00           H  
ATOM    144 3HG2 ILE A   9      18.921  32.720  15.370  1.00  0.00           H  
ATOM    145 1HD1 ILE A   9      16.671  30.081  16.733  1.00  0.00           H  
ATOM    146 2HD1 ILE A   9      17.311  31.396  15.718  1.00  0.00           H  
ATOM    147 3HD1 ILE A   9      18.091  29.797  15.699  1.00  0.00           H  
ATOM    148  N   ASP A  10      22.907  31.303  16.490  1.00  0.00           N  
ATOM    149  CA  ASP A  10      24.128  32.064  16.116  1.00  0.00           C  
ATOM    150  C   ASP A  10      25.138  31.109  15.500  1.00  0.00           C  
ATOM    151  O   ASP A  10      25.700  31.464  14.460  1.00  0.00           O  
ATOM    152  CB  ASP A  10      24.749  32.764  17.327  1.00  0.00           C  
ATOM    153  CG  ASP A  10      23.866  33.869  17.891  1.00  0.00           C  
ATOM    154  OD1 ASP A  10      23.143  34.471  17.132  1.00  0.00           O  
ATOM    155  OD2 ASP A  10      23.921  34.100  19.075  1.00  0.00           O  
ATOM    156  H   ASP A  10      22.879  30.825  17.379  1.00  0.00           H  
ATOM    157  HA  ASP A  10      23.851  32.828  15.389  1.00  0.00           H  
ATOM    158 1HB  ASP A  10      24.938  32.033  18.113  1.00  0.00           H  
ATOM    159 2HB  ASP A  10      25.710  33.196  17.045  1.00  0.00           H  
ATOM    160  N   GLN A  11      25.353  29.950  16.099  1.00  0.00           N  
ATOM    161  CA  GLN A  11      26.428  29.028  15.623  1.00  0.00           C  
ATOM    162  C   GLN A  11      25.943  28.141  14.484  1.00  0.00           C  
ATOM    163  O   GLN A  11      26.768  27.429  13.900  1.00  0.00           O  
ATOM    164  CB  GLN A  11      26.940  28.149  16.766  1.00  0.00           C  
ATOM    165  CG  GLN A  11      27.655  28.913  17.867  1.00  0.00           C  
ATOM    166  CD  GLN A  11      28.116  28.008  18.994  1.00  0.00           C  
ATOM    167  OE1 GLN A  11      28.645  26.918  18.757  1.00  0.00           O  
ATOM    168  NE2 GLN A  11      27.919  28.455  20.229  1.00  0.00           N  
ATOM    169  H   GLN A  11      24.786  29.678  16.889  1.00  0.00           H  
ATOM    170  HA  GLN A  11      27.258  29.628  15.251  1.00  0.00           H  
ATOM    171 1HB  GLN A  11      26.103  27.614  17.217  1.00  0.00           H  
ATOM    172 2HB  GLN A  11      27.629  27.403  16.371  1.00  0.00           H  
ATOM    173 1HG  GLN A  11      28.531  29.405  17.444  1.00  0.00           H  
ATOM    174 2HG  GLN A  11      26.973  29.655  18.282  1.00  0.00           H  
ATOM    175 1HE2 GLN A  11      28.202  27.901  21.013  1.00  0.00           H  
ATOM    176 2HE2 GLN A  11      27.486  29.344  20.376  1.00  0.00           H  
ATOM    177  N   ASN A  12      24.638  28.100  14.203  1.00  0.00           N  
ATOM    178  CA  ASN A  12      24.059  27.287  13.108  1.00  0.00           C  
ATOM    179  C   ASN A  12      24.398  25.810  13.290  1.00  0.00           C  
ATOM    180  O   ASN A  12      24.553  25.086  12.271  1.00  0.00           O  
ATOM    181  CB  ASN A  12      24.541  27.777  11.754  1.00  0.00           C  
ATOM    182  CG  ASN A  12      23.576  27.455  10.647  1.00  0.00           C  
ATOM    183  OD1 ASN A  12      22.368  27.325  10.877  1.00  0.00           O  
ATOM    184  ND2 ASN A  12      24.085  27.324   9.448  1.00  0.00           N  
ATOM    185  H   ASN A  12      24.024  28.660  14.778  1.00  0.00           H  
ATOM    186  HA  ASN A  12      22.973  27.383  13.142  1.00  0.00           H  
ATOM    187 1HB  ASN A  12      24.689  28.857  11.789  1.00  0.00           H  
ATOM    188 2HB  ASN A  12      25.504  27.322  11.524  1.00  0.00           H  
ATOM    189 1HD2 ASN A  12      23.490  27.110   8.673  1.00  0.00           H  
ATOM    190 2HD2 ASN A  12      25.068  27.438   9.308  1.00  0.00           H  
ATOM    191  N   VAL A  13      24.503  25.332  14.511  1.00  0.00           N  
ATOM    192  CA  VAL A  13      24.900  23.923  14.785  1.00  0.00           C  
ATOM    193  C   VAL A  13      23.888  22.950  14.198  1.00  0.00           C  
ATOM    194  O   VAL A  13      24.280  21.867  13.813  1.00  0.00           O  
ATOM    195  CB  VAL A  13      25.015  23.670  16.300  1.00  0.00           C  
ATOM    196  CG1 VAL A  13      25.145  22.181  16.583  1.00  0.00           C  
ATOM    197  CG2 VAL A  13      26.204  24.432  16.864  1.00  0.00           C  
ATOM    198  H   VAL A  13      24.308  25.949  15.287  1.00  0.00           H  
ATOM    199  HA  VAL A  13      25.874  23.743  14.330  1.00  0.00           H  
ATOM    200  HB  VAL A  13      24.101  24.011  16.787  1.00  0.00           H  
ATOM    201 1HG1 VAL A  13      25.225  22.021  17.659  1.00  0.00           H  
ATOM    202 2HG1 VAL A  13      24.266  21.660  16.204  1.00  0.00           H  
ATOM    203 3HG1 VAL A  13      26.037  21.794  16.092  1.00  0.00           H  
ATOM    204 1HG2 VAL A  13      26.279  24.250  17.935  1.00  0.00           H  
ATOM    205 2HG2 VAL A  13      27.118  24.095  16.373  1.00  0.00           H  
ATOM    206 3HG2 VAL A  13      26.070  25.499  16.686  1.00  0.00           H  
ATOM    207  N   PHE A  14      22.590  23.278  14.124  1.00  0.00           N  
ATOM    208  CA  PHE A  14      21.586  22.300  13.690  1.00  0.00           C  
ATOM    209  C   PHE A  14      21.810  21.972  12.216  1.00  0.00           C  
ATOM    210  O   PHE A  14      21.371  20.942  11.732  1.00  0.00           O  
ATOM    211  CB  PHE A  14      20.169  22.835  13.901  1.00  0.00           C  
ATOM    212  CG  PHE A  14      19.148  21.764  14.161  1.00  0.00           C  
ATOM    213  CD1 PHE A  14      18.856  21.364  15.457  1.00  0.00           C  
ATOM    214  CD2 PHE A  14      18.480  21.152  13.111  1.00  0.00           C  
ATOM    215  CE1 PHE A  14      17.918  20.378  15.697  1.00  0.00           C  
ATOM    216  CE2 PHE A  14      17.541  20.167  13.349  1.00  0.00           C  
ATOM    217  CZ  PHE A  14      17.260  19.780  14.644  1.00  0.00           C  
ATOM    218  H   PHE A  14      22.293  24.212  14.370  1.00  0.00           H  
ATOM    219  HA  PHE A  14      21.704  21.395  14.288  1.00  0.00           H  
ATOM    220 1HB  PHE A  14      20.161  23.524  14.745  1.00  0.00           H  
ATOM    221 2HB  PHE A  14      19.857  23.395  13.020  1.00  0.00           H  
ATOM    222  HD1 PHE A  14      19.376  21.838  16.290  1.00  0.00           H  
ATOM    223  HD2 PHE A  14      18.702  21.458  12.088  1.00  0.00           H  
ATOM    224  HE1 PHE A  14      17.698  20.074  16.720  1.00  0.00           H  
ATOM    225  HE2 PHE A  14      17.022  19.695  12.515  1.00  0.00           H  
ATOM    226  HZ  PHE A  14      16.521  19.003  14.833  1.00  0.00           H  
ATOM    227  N   ILE A  15      22.478  22.871  11.482  1.00  0.00           N  
ATOM    228  CA  ILE A  15      22.684  22.704  10.020  1.00  0.00           C  
ATOM    229  C   ILE A  15      24.085  22.182   9.761  1.00  0.00           C  
ATOM    230  O   ILE A  15      24.256  21.308   8.863  1.00  0.00           O  
ATOM    231  CB  ILE A  15      22.482  24.026   9.258  1.00  0.00           C  
ATOM    232  CG1 ILE A  15      21.072  24.572   9.502  1.00  0.00           C  
ATOM    233  CG2 ILE A  15      22.728  23.826   7.771  1.00  0.00           C  
ATOM    234  CD1 ILE A  15      19.970  23.615   9.109  1.00  0.00           C  
ATOM    235  H   ILE A  15      22.854  23.688  11.941  1.00  0.00           H  
ATOM    236  HA  ILE A  15      21.954  21.986   9.648  1.00  0.00           H  
ATOM    237  HB  ILE A  15      23.179  24.774   9.635  1.00  0.00           H  
ATOM    238 1HG1 ILE A  15      20.954  24.814  10.557  1.00  0.00           H  
ATOM    239 2HG1 ILE A  15      20.937  25.496   8.938  1.00  0.00           H  
ATOM    240 1HG2 ILE A  15      22.580  24.770   7.247  1.00  0.00           H  
ATOM    241 2HG2 ILE A  15      23.749  23.481   7.614  1.00  0.00           H  
ATOM    242 3HG2 ILE A  15      22.031  23.083   7.383  1.00  0.00           H  
ATOM    243 1HD1 ILE A  15      19.001  24.073   9.311  1.00  0.00           H  
ATOM    244 2HD1 ILE A  15      20.049  23.387   8.046  1.00  0.00           H  
ATOM    245 3HD1 ILE A  15      20.063  22.696   9.686  1.00  0.00           H  
ATOM    246  N   GLU A  16      25.066  22.726  10.473  1.00  0.00           N  
ATOM    247  CA  GLU A  16      26.451  22.228  10.319  1.00  0.00           C  
ATOM    248  C   GLU A  16      26.714  20.941  11.067  1.00  0.00           C  
ATOM    249  O   GLU A  16      27.549  20.157  10.547  1.00  0.00           O  
ATOM    250  CB  GLU A  16      27.451  23.286  10.793  1.00  0.00           C  
ATOM    251  CG  GLU A  16      27.389  24.597  10.024  1.00  0.00           C  
ATOM    252  CD  GLU A  16      27.555  24.415   8.541  1.00  0.00           C  
ATOM    253  OE1 GLU A  16      28.490  23.763   8.143  1.00  0.00           O  
ATOM    254  OE2 GLU A  16      26.746  24.930   7.806  1.00  0.00           O  
ATOM    255  H   GLU A  16      24.883  23.479  11.121  1.00  0.00           H  
ATOM    256  HA  GLU A  16      26.631  22.024   9.263  1.00  0.00           H  
ATOM    257 1HB  GLU A  16      27.276  23.506  11.846  1.00  0.00           H  
ATOM    258 2HB  GLU A  16      28.464  22.893  10.705  1.00  0.00           H  
ATOM    259 1HG  GLU A  16      26.427  25.074  10.215  1.00  0.00           H  
ATOM    260 2HG  GLU A  16      28.171  25.260  10.394  1.00  0.00           H  
ATOM    261  N   GLY A  17      26.054  20.664  12.177  1.00  0.00           N  
ATOM    262  CA  GLY A  17      26.236  19.416  12.931  1.00  0.00           C  
ATOM    263  C   GLY A  17      25.095  18.472  12.720  1.00  0.00           C  
ATOM    264  O   GLY A  17      25.279  17.442  12.145  1.00  0.00           O  
ATOM    265  H   GLY A  17      25.394  21.352  12.515  1.00  0.00           H  
ATOM    266 1HA  GLY A  17      27.166  18.937  12.623  1.00  0.00           H  
ATOM    267 2HA  GLY A  17      26.328  19.642  13.993  1.00  0.00           H  
ATOM    268  N   THR A  18      23.912  18.822  13.217  1.00  0.00           N  
ATOM    269  CA  THR A  18      22.816  17.849  13.299  1.00  0.00           C  
ATOM    270  C   THR A  18      22.404  17.365  11.906  1.00  0.00           C  
ATOM    271  O   THR A  18      22.199  16.175  11.725  1.00  0.00           O  
ATOM    272  CB  THR A  18      21.594  18.447  14.021  1.00  0.00           C  
ATOM    273  OG1 THR A  18      21.955  18.804  15.361  1.00  0.00           O  
ATOM    274  CG2 THR A  18      20.452  17.443  14.058  1.00  0.00           C  
ATOM    275  H   THR A  18      23.758  19.765  13.545  1.00  0.00           H  
ATOM    276  HA  THR A  18      23.161  16.985  13.868  1.00  0.00           H  
ATOM    277  HB  THR A  18      21.265  19.344  13.496  1.00  0.00           H  
ATOM    278  HG1 THR A  18      22.884  18.606  15.505  1.00  0.00           H  
ATOM    279 1HG2 THR A  18      19.598  17.882  14.571  1.00  0.00           H  
ATOM    280 2HG2 THR A  18      20.167  17.178  13.040  1.00  0.00           H  
ATOM    281 3HG2 THR A  18      20.773  16.547  14.589  1.00  0.00           H  
ATOM    282  N   LEU A  19      22.237  18.266  10.944  1.00  0.00           N  
ATOM    283  CA  LEU A  19      21.838  17.851   9.573  1.00  0.00           C  
ATOM    284  C   LEU A  19      22.722  16.727   9.041  1.00  0.00           C  
ATOM    285  O   LEU A  19      22.225  15.645   8.813  1.00  0.00           O  
ATOM    286  CB  LEU A  19      21.908  19.044   8.611  1.00  0.00           C  
ATOM    287  CG  LEU A  19      21.857  18.698   7.117  1.00  0.00           C  
ATOM    288  CD1 LEU A  19      20.466  18.191   6.760  1.00  0.00           C  
ATOM    289  CD2 LEU A  19      22.218  19.929   6.298  1.00  0.00           C  
ATOM    290  H   LEU A  19      22.379  19.247  11.139  1.00  0.00           H  
ATOM    291  HA  LEU A  19      20.811  17.490   9.605  1.00  0.00           H  
ATOM    292 1HB  LEU A  19      21.075  19.712   8.825  1.00  0.00           H  
ATOM    293 2HB  LEU A  19      22.837  19.585   8.794  1.00  0.00           H  
ATOM    294  HG  LEU A  19      22.568  17.899   6.904  1.00  0.00           H  
ATOM    295 1HD1 LEU A  19      20.430  17.945   5.699  1.00  0.00           H  
ATOM    296 2HD1 LEU A  19      20.242  17.300   7.346  1.00  0.00           H  
ATOM    297 3HD1 LEU A  19      19.730  18.964   6.978  1.00  0.00           H  
ATOM    298 1HD2 LEU A  19      22.182  19.682   5.236  1.00  0.00           H  
ATOM    299 2HD2 LEU A  19      21.507  20.728   6.509  1.00  0.00           H  
ATOM    300 3HD2 LEU A  19      23.223  20.259   6.561  1.00  0.00           H  
ATOM    301  N   PRO A  20      24.050  16.905   8.936  1.00  0.00           N  
ATOM    302  CA  PRO A  20      24.855  15.759   8.496  1.00  0.00           C  
ATOM    303  C   PRO A  20      25.014  14.655   9.546  1.00  0.00           C  
ATOM    304  O   PRO A  20      25.342  13.492   9.168  1.00  0.00           O  
ATOM    305  CB  PRO A  20      26.203  16.414   8.181  1.00  0.00           C  
ATOM    306  CG  PRO A  20      26.254  17.599   9.085  1.00  0.00           C  
ATOM    307  CD  PRO A  20      24.844  18.130   9.086  1.00  0.00           C  
ATOM    308  HA  PRO A  20      24.401  15.323   7.594  1.00  0.00           H  
ATOM    309 1HB  PRO A  20      27.020  15.701   8.367  1.00  0.00           H  
ATOM    310 2HB  PRO A  20      26.250  16.687   7.117  1.00  0.00           H  
ATOM    311 1HG  PRO A  20      26.594  17.299  10.086  1.00  0.00           H  
ATOM    312 2HG  PRO A  20      26.982  18.333   8.708  1.00  0.00           H  
ATOM    313 1HD  PRO A  20      24.643  18.635  10.042  1.00  0.00           H  
ATOM    314 2HD  PRO A  20      24.713  18.825   8.244  1.00  0.00           H  
ATOM    315  N   MET A  21      24.802  14.939  10.824  1.00  0.00           N  
ATOM    316  CA  MET A  21      24.886  13.938  11.944  1.00  0.00           C  
ATOM    317  C   MET A  21      23.933  12.773  11.676  1.00  0.00           C  
ATOM    318  O   MET A  21      24.192  11.635  12.103  1.00  0.00           O  
ATOM    319  CB  MET A  21      24.559  14.586  13.288  1.00  0.00           C  
ATOM    320  CG  MET A  21      24.699  13.656  14.486  1.00  0.00           C  
ATOM    321  SD  MET A  21      24.077  14.390  16.012  1.00  0.00           S  
ATOM    322  CE  MET A  21      22.311  14.199  15.784  1.00  0.00           C  
ATOM    323  H   MET A  21      24.568  15.898  11.038  1.00  0.00           H  
ATOM    324  HA  MET A  21      25.905  13.553  11.988  1.00  0.00           H  
ATOM    325 1HB  MET A  21      25.216  15.439  13.450  1.00  0.00           H  
ATOM    326 2HB  MET A  21      23.535  14.959  13.273  1.00  0.00           H  
ATOM    327 1HG  MET A  21      24.149  12.735  14.297  1.00  0.00           H  
ATOM    328 2HG  MET A  21      25.749  13.402  14.629  1.00  0.00           H  
ATOM    329 1HE  MET A  21      21.787  14.607  16.648  1.00  0.00           H  
ATOM    330 2HE  MET A  21      22.000  14.732  14.884  1.00  0.00           H  
ATOM    331 3HE  MET A  21      22.070  13.140  15.680  1.00  0.00           H  
ATOM    332  N   GLY A  22      22.768  13.044  11.118  1.00  0.00           N  
ATOM    333  CA  GLY A  22      21.753  12.029  10.858  1.00  0.00           C  
ATOM    334  C   GLY A  22      22.002  11.243   9.583  1.00  0.00           C  
ATOM    335  O   GLY A  22      21.123  10.459   9.199  1.00  0.00           O  
ATOM    336  H   GLY A  22      22.582  14.002  10.863  1.00  0.00           H  
ATOM    337 1HA  GLY A  22      21.715  11.331  11.695  1.00  0.00           H  
ATOM    338 2HA  GLY A  22      20.775  12.502  10.790  1.00  0.00           H  
ATOM    339  N   VAL A  23      23.130  11.463   8.929  1.00  0.00           N  
ATOM    340  CA  VAL A  23      23.477  10.788   7.654  1.00  0.00           C  
ATOM    341  C   VAL A  23      24.714   9.930   7.887  1.00  0.00           C  
ATOM    342  O   VAL A  23      25.674  10.428   8.511  1.00  0.00           O  
ATOM    343  CB  VAL A  23      23.758  11.809   6.535  1.00  0.00           C  
ATOM    344  CG1 VAL A  23      24.009  11.097   5.215  1.00  0.00           C  
ATOM    345  CG2 VAL A  23      22.591  12.777   6.413  1.00  0.00           C  
ATOM    346  H   VAL A  23      23.779  12.127   9.328  1.00  0.00           H  
ATOM    347  HA  VAL A  23      22.632  10.171   7.347  1.00  0.00           H  
ATOM    348  HB  VAL A  23      24.665  12.362   6.780  1.00  0.00           H  
ATOM    349 1HG1 VAL A  23      24.206  11.833   4.435  1.00  0.00           H  
ATOM    350 2HG1 VAL A  23      24.870  10.437   5.315  1.00  0.00           H  
ATOM    351 3HG1 VAL A  23      23.131  10.510   4.945  1.00  0.00           H  
ATOM    352 1HG2 VAL A  23      22.796  13.496   5.620  1.00  0.00           H  
ATOM    353 2HG2 VAL A  23      21.683  12.223   6.174  1.00  0.00           H  
ATOM    354 3HG2 VAL A  23      22.456  13.306   7.356  1.00  0.00           H  
ATOM    355  N   VAL A  24      24.685   8.706   7.363  1.00  0.00           N  
ATOM    356  CA  VAL A  24      25.850   7.801   7.563  1.00  0.00           C  
ATOM    357  C   VAL A  24      27.001   8.337   6.715  1.00  0.00           C  
ATOM    358  O   VAL A  24      28.100   8.592   7.242  1.00  0.00           O  
ATOM    359  CB  VAL A  24      25.524   6.354   7.149  1.00  0.00           C  
ATOM    360  CG1 VAL A  24      26.776   5.491   7.197  1.00  0.00           C  
ATOM    361  CG2 VAL A  24      24.443   5.787   8.057  1.00  0.00           C  
ATOM    362  H   VAL A  24      23.892   8.375   6.833  1.00  0.00           H  
ATOM    363  HA  VAL A  24      26.109   7.799   8.623  1.00  0.00           H  
ATOM    364  HB  VAL A  24      25.172   6.352   6.117  1.00  0.00           H  
ATOM    365 1HG1 VAL A  24      26.527   4.472   6.901  1.00  0.00           H  
ATOM    366 2HG1 VAL A  24      27.523   5.895   6.513  1.00  0.00           H  
ATOM    367 3HG1 VAL A  24      27.176   5.486   8.211  1.00  0.00           H  
ATOM    368 1HG2 VAL A  24      24.217   4.764   7.757  1.00  0.00           H  
ATOM    369 2HG2 VAL A  24      24.794   5.794   9.089  1.00  0.00           H  
ATOM    370 3HG2 VAL A  24      23.543   6.396   7.975  1.00  0.00           H  
ATOM    371  N   ARG A  25      26.770   8.573   5.429  1.00  0.00           N  
ATOM    372  CA  ARG A  25      27.774   9.134   4.497  1.00  0.00           C  
ATOM    373  C   ARG A  25      27.879  10.633   4.722  1.00  0.00           C  
ATOM    374  O   ARG A  25      26.971  11.286   5.231  1.00  0.00           O  
ATOM    375  CB  ARG A  25      27.404   8.863   3.047  1.00  0.00           C  
ATOM    376  CG  ARG A  25      26.226   9.671   2.526  1.00  0.00           C  
ATOM    377  CD  ARG A  25      26.022   9.466   1.069  1.00  0.00           C  
ATOM    378  NE  ARG A  25      24.810  10.115   0.594  1.00  0.00           N  
ATOM    379  CZ  ARG A  25      24.748  11.384   0.145  1.00  0.00           C  
ATOM    380  NH1 ARG A  25      25.833  12.125   0.114  1.00  0.00           N  
ATOM    381  NH2 ARG A  25      23.595  11.883  -0.265  1.00  0.00           N  
ATOM    382  H   ARG A  25      25.847   8.351   5.082  1.00  0.00           H  
ATOM    383  HA  ARG A  25      28.735   8.659   4.696  1.00  0.00           H  
ATOM    384 1HB  ARG A  25      28.260   9.078   2.407  1.00  0.00           H  
ATOM    385 2HB  ARG A  25      27.160   7.808   2.925  1.00  0.00           H  
ATOM    386 1HG  ARG A  25      25.318   9.366   3.045  1.00  0.00           H  
ATOM    387 2HG  ARG A  25      26.407  10.732   2.701  1.00  0.00           H  
ATOM    388 1HD  ARG A  25      26.868   9.882   0.521  1.00  0.00           H  
ATOM    389 2HD  ARG A  25      25.943   8.400   0.858  1.00  0.00           H  
ATOM    390  HE  ARG A  25      23.955   9.577   0.603  1.00  0.00           H  
ATOM    391 1HH1 ARG A  25      26.714  11.744   0.428  1.00  0.00           H  
ATOM    392 2HH1 ARG A  25      25.786  13.076  -0.222  1.00  0.00           H  
ATOM    393 1HH2 ARG A  25      22.760  11.313  -0.242  1.00  0.00           H  
ATOM    394 2HH2 ARG A  25      23.548  12.833  -0.602  1.00  0.00           H  
ATOM    395  N   PRO A  26      29.072  11.202   4.436  1.00  0.00           N  
ATOM    396  CA  PRO A  26      29.231  12.638   4.491  1.00  0.00           C  
ATOM    397  C   PRO A  26      28.411  13.297   3.389  1.00  0.00           C  
ATOM    398  O   PRO A  26      28.250  12.689   2.340  1.00  0.00           O  
ATOM    399  CB  PRO A  26      30.736  12.824   4.381  1.00  0.00           C  
ATOM    400  CG  PRO A  26      31.208  11.652   3.610  1.00  0.00           C  
ATOM    401  CD  PRO A  26      30.272  10.492   3.914  1.00  0.00           C  
ATOM    402  HA  PRO A  26      28.926  12.997   5.485  1.00  0.00           H  
ATOM    403 1HB  PRO A  26      30.962  13.777   3.880  1.00  0.00           H  
ATOM    404 2HB  PRO A  26      31.183  12.874   5.384  1.00  0.00           H  
ATOM    405 1HG  PRO A  26      31.213  11.883   2.534  1.00  0.00           H  
ATOM    406 2HG  PRO A  26      32.244  11.407   3.886  1.00  0.00           H  
ATOM    407 1HD  PRO A  26      30.075   9.927   2.991  1.00  0.00           H  
ATOM    408 2HD  PRO A  26      30.728   9.843   4.677  1.00  0.00           H  
ATOM    409  N   LEU A  27      27.922  14.492   3.665  1.00  0.00           N  
ATOM    410  CA  LEU A  27      27.189  15.216   2.614  1.00  0.00           C  
ATOM    411  C   LEU A  27      28.170  16.043   1.793  1.00  0.00           C  
ATOM    412  O   LEU A  27      29.198  16.502   2.357  1.00  0.00           O  
ATOM    413  CB  LEU A  27      26.116  16.127   3.223  1.00  0.00           C  
ATOM    414  CG  LEU A  27      24.986  15.413   3.975  1.00  0.00           C  
ATOM    415  CD1 LEU A  27      24.064  16.446   4.608  1.00  0.00           C  
ATOM    416  CD2 LEU A  27      24.222  14.516   3.012  1.00  0.00           C  
ATOM    417  H   LEU A  27      28.034  14.921   4.572  1.00  0.00           H  
ATOM    418  HA  LEU A  27      26.698  14.487   1.971  1.00  0.00           H  
ATOM    419 1HB  LEU A  27      26.597  16.811   3.921  1.00  0.00           H  
ATOM    420 2HB  LEU A  27      25.664  16.713   2.424  1.00  0.00           H  
ATOM    421  HG  LEU A  27      25.408  14.807   4.777  1.00  0.00           H  
ATOM    422 1HD1 LEU A  27      23.261  15.939   5.142  1.00  0.00           H  
ATOM    423 2HD1 LEU A  27      24.632  17.061   5.307  1.00  0.00           H  
ATOM    424 3HD1 LEU A  27      23.638  17.079   3.830  1.00  0.00           H  
ATOM    425 1HD2 LEU A  27      23.419  14.008   3.547  1.00  0.00           H  
ATOM    426 2HD2 LEU A  27      23.798  15.121   2.210  1.00  0.00           H  
ATOM    427 3HD2 LEU A  27      24.901  13.776   2.588  1.00  0.00           H  
ATOM    428  N   THR A  28      27.870  16.287   0.520  1.00  0.00           N  
ATOM    429  CA  THR A  28      28.740  17.079  -0.377  1.00  0.00           C  
ATOM    430  C   THR A  28      28.534  18.559  -0.086  1.00  0.00           C  
ATOM    431  O   THR A  28      27.522  18.956   0.520  1.00  0.00           O  
ATOM    432  CB  THR A  28      28.453  16.794  -1.862  1.00  0.00           C  
ATOM    433  OG1 THR A  28      27.093  17.135  -2.162  1.00  0.00           O  
ATOM    434  CG2 THR A  28      28.684  15.324  -2.178  1.00  0.00           C  
ATOM    435  H   THR A  28      27.005  15.909   0.161  1.00  0.00           H  
ATOM    436  HA  THR A  28      29.778  16.809  -0.180  1.00  0.00           H  
ATOM    437  HB  THR A  28      29.111  17.401  -2.484  1.00  0.00           H  
ATOM    438  HG1 THR A  28      26.504  16.524  -1.712  1.00  0.00           H  
ATOM    439 1HG2 THR A  28      28.477  15.141  -3.232  1.00  0.00           H  
ATOM    440 2HG2 THR A  28      29.721  15.065  -1.961  1.00  0.00           H  
ATOM    441 3HG2 THR A  28      28.023  14.712  -1.567  1.00  0.00           H  
ATOM    442  N   GLU A  29      29.453  19.378  -0.579  1.00  0.00           N  
ATOM    443  CA  GLU A  29      29.354  20.854  -0.435  1.00  0.00           C  
ATOM    444  C   GLU A  29      28.079  21.324  -1.141  1.00  0.00           C  
ATOM    445  O   GLU A  29      27.407  22.247  -0.589  1.00  0.00           O  
ATOM    446  CB  GLU A  29      30.579  21.557  -1.025  1.00  0.00           C  
ATOM    447  CG  GLU A  29      31.864  21.349  -0.237  1.00  0.00           C  
ATOM    448  CD  GLU A  29      33.058  21.992  -0.886  1.00  0.00           C  
ATOM    449  OE1 GLU A  29      32.926  22.474  -1.986  1.00  0.00           O  
ATOM    450  OE2 GLU A  29      34.105  22.000  -0.283  1.00  0.00           O  
ATOM    451  H   GLU A  29      30.243  18.983  -1.067  1.00  0.00           H  
ATOM    452  HA  GLU A  29      29.303  21.095   0.628  1.00  0.00           H  
ATOM    453 1HB  GLU A  29      30.748  21.201  -2.042  1.00  0.00           H  
ATOM    454 2HB  GLU A  29      30.390  22.630  -1.081  1.00  0.00           H  
ATOM    455 1HG  GLU A  29      31.739  21.767   0.760  1.00  0.00           H  
ATOM    456 2HG  GLU A  29      32.045  20.280  -0.134  1.00  0.00           H  
ATOM    457  N   VAL A  30      27.759  20.738  -2.293  1.00  0.00           N  
ATOM    458  CA  VAL A  30      26.539  21.135  -3.056  1.00  0.00           C  
ATOM    459  C   VAL A  30      25.303  20.807  -2.217  1.00  0.00           C  
ATOM    460  O   VAL A  30      24.426  21.694  -2.027  1.00  0.00           O  
ATOM    461  CB  VAL A  30      26.456  20.396  -4.404  1.00  0.00           C  
ATOM    462  CG1 VAL A  30      25.116  20.660  -5.075  1.00  0.00           C  
ATOM    463  CG2 VAL A  30      27.604  20.828  -5.303  1.00  0.00           C  
ATOM    464  H   VAL A  30      28.353  20.010  -2.660  1.00  0.00           H  
ATOM    465  HA  VAL A  30      26.589  22.206  -3.256  1.00  0.00           H  
ATOM    466  HB  VAL A  30      26.519  19.322  -4.224  1.00  0.00           H  
ATOM    467 1HG1 VAL A  30      25.075  20.130  -6.027  1.00  0.00           H  
ATOM    468 2HG1 VAL A  30      24.311  20.310  -4.430  1.00  0.00           H  
ATOM    469 3HG1 VAL A  30      25.002  21.729  -5.251  1.00  0.00           H  
ATOM    470 1HG2 VAL A  30      27.540  20.301  -6.255  1.00  0.00           H  
ATOM    471 2HG2 VAL A  30      27.544  21.903  -5.478  1.00  0.00           H  
ATOM    472 3HG2 VAL A  30      28.553  20.592  -4.821  1.00  0.00           H  
ATOM    473  N   GLU A  31      25.220  19.611  -1.658  1.00  0.00           N  
ATOM    474  CA  GLU A  31      24.052  19.237  -0.838  1.00  0.00           C  
ATOM    475  C   GLU A  31      23.985  20.135   0.398  1.00  0.00           C  
ATOM    476  O   GLU A  31      22.868  20.532   0.789  1.00  0.00           O  
ATOM    477  CB  GLU A  31      24.126  17.768  -0.416  1.00  0.00           C  
ATOM    478  CG  GLU A  31      23.934  16.776  -1.555  1.00  0.00           C  
ATOM    479  CD  GLU A  31      24.381  15.385  -1.201  1.00  0.00           C  
ATOM    480  OE1 GLU A  31      25.458  15.243  -0.674  1.00  0.00           O  
ATOM    481  OE2 GLU A  31      23.642  14.462  -1.456  1.00  0.00           O  
ATOM    482  H   GLU A  31      25.963  18.940  -1.792  1.00  0.00           H  
ATOM    483  HA  GLU A  31      23.150  19.380  -1.435  1.00  0.00           H  
ATOM    484 1HB  GLU A  31      25.095  17.569   0.042  1.00  0.00           H  
ATOM    485 2HB  GLU A  31      23.361  17.566   0.336  1.00  0.00           H  
ATOM    486 1HG  GLU A  31      22.879  16.749  -1.825  1.00  0.00           H  
ATOM    487 2HG  GLU A  31      24.495  17.122  -2.422  1.00  0.00           H  
ATOM    488  N   MET A  32      25.102  20.423   1.036  1.00  0.00           N  
ATOM    489  CA  MET A  32      25.050  21.299   2.229  1.00  0.00           C  
ATOM    490  C   MET A  32      24.543  22.680   1.832  1.00  0.00           C  
ATOM    491  O   MET A  32      23.769  23.298   2.588  1.00  0.00           O  
ATOM    492  CB  MET A  32      26.422  21.403   2.891  1.00  0.00           C  
ATOM    493  CG  MET A  32      26.877  20.136   3.602  1.00  0.00           C  
ATOM    494  SD  MET A  32      25.847  19.731   5.027  1.00  0.00           S  
ATOM    495  CE  MET A  32      26.254  21.080   6.132  1.00  0.00           C  
ATOM    496  H   MET A  32      25.993  20.061   0.730  1.00  0.00           H  
ATOM    497  HA  MET A  32      24.354  20.864   2.947  1.00  0.00           H  
ATOM    498 1HB  MET A  32      27.170  21.650   2.139  1.00  0.00           H  
ATOM    499 2HB  MET A  32      26.414  22.212   3.622  1.00  0.00           H  
ATOM    500 1HG  MET A  32      26.847  19.298   2.906  1.00  0.00           H  
ATOM    501 2HG  MET A  32      27.904  20.259   3.944  1.00  0.00           H  
ATOM    502 1HE  MET A  32      25.694  20.970   7.061  1.00  0.00           H  
ATOM    503 2HE  MET A  32      27.323  21.064   6.347  1.00  0.00           H  
ATOM    504 3HE  MET A  32      25.992  22.028   5.661  1.00  0.00           H  
ATOM    505  N   ASP A  33      25.029  23.235   0.724  1.00  0.00           N  
ATOM    506  CA  ASP A  33      24.605  24.591   0.334  1.00  0.00           C  
ATOM    507  C   ASP A  33      23.098  24.635   0.105  1.00  0.00           C  
ATOM    508  O   ASP A  33      22.444  25.631   0.533  1.00  0.00           O  
ATOM    509  CB  ASP A  33      25.379  25.061  -0.899  1.00  0.00           C  
ATOM    510  CG  ASP A  33      26.797  25.470  -0.559  1.00  0.00           C  
ATOM    511  OD1 ASP A  33      27.123  25.617   0.637  1.00  0.00           O  
ATOM    512  OD2 ASP A  33      27.551  25.716  -1.522  1.00  0.00           O  
ATOM    513  H   ASP A  33      25.689  22.740   0.142  1.00  0.00           H  
ATOM    514  HA  ASP A  33      24.857  25.278   1.142  1.00  0.00           H  
ATOM    515 1HB  ASP A  33      25.407  24.261  -1.638  1.00  0.00           H  
ATOM    516 2HB  ASP A  33      24.863  25.908  -1.352  1.00  0.00           H  
ATOM    517  N   HIS A  34      22.511  23.581  -0.451  1.00  0.00           N  
ATOM    518  CA  HIS A  34      21.047  23.573  -0.672  1.00  0.00           C  
ATOM    519  C   HIS A  34      20.328  23.585   0.688  1.00  0.00           C  
ATOM    520  O   HIS A  34      19.241  24.171   0.826  1.00  0.00           O  
ATOM    521  CB  HIS A  34      20.613  22.349  -1.486  1.00  0.00           C  
ATOM    522  CG  HIS A  34      20.876  22.478  -2.954  1.00  0.00           C  
ATOM    523  ND1 HIS A  34      20.230  23.403  -3.747  1.00  0.00           N  
ATOM    524  CD2 HIS A  34      21.714  21.799  -3.772  1.00  0.00           C  
ATOM    525  CE1 HIS A  34      20.661  23.287  -4.992  1.00  0.00           C  
ATOM    526  NE2 HIS A  34      21.561  22.322  -5.033  1.00  0.00           N  
ATOM    527  H   HIS A  34      23.055  22.775  -0.727  1.00  0.00           H  
ATOM    528  HA  HIS A  34      20.759  24.462  -1.232  1.00  0.00           H  
ATOM    529 1HB  HIS A  34      21.137  21.465  -1.121  1.00  0.00           H  
ATOM    530 2HB  HIS A  34      19.546  22.179  -1.344  1.00  0.00           H  
ATOM    531  HD2 HIS A  34      22.385  20.989  -3.485  1.00  0.00           H  
ATOM    532  HE1 HIS A  34      20.330  23.887  -5.839  1.00  0.00           H  
ATOM    533  HE2 HIS A  34      22.059  22.013  -5.856  1.00  0.00           H  
ATOM    534  N   TYR A  35      20.855  22.886   1.669  1.00  0.00           N  
ATOM    535  CA  TYR A  35      20.255  22.860   3.018  1.00  0.00           C  
ATOM    536  C   TYR A  35      20.569  24.129   3.786  1.00  0.00           C  
ATOM    537  O   TYR A  35      19.758  24.587   4.600  1.00  0.00           O  
ATOM    538  CB  TYR A  35      20.740  21.641   3.806  1.00  0.00           C  
ATOM    539  CG  TYR A  35      20.081  20.344   3.391  1.00  0.00           C  
ATOM    540  CD1 TYR A  35      20.847  19.314   2.865  1.00  0.00           C  
ATOM    541  CD2 TYR A  35      18.711  20.185   3.536  1.00  0.00           C  
ATOM    542  CE1 TYR A  35      20.246  18.130   2.486  1.00  0.00           C  
ATOM    543  CE2 TYR A  35      18.110  19.001   3.157  1.00  0.00           C  
ATOM    544  CZ  TYR A  35      18.872  17.976   2.634  1.00  0.00           C  
ATOM    545  OH  TYR A  35      18.273  16.796   2.256  1.00  0.00           O  
ATOM    546  H   TYR A  35      21.694  22.352   1.493  1.00  0.00           H  
ATOM    547  HA  TYR A  35      19.171  22.795   2.913  1.00  0.00           H  
ATOM    548 1HB  TYR A  35      21.818  21.531   3.679  1.00  0.00           H  
ATOM    549 2HB  TYR A  35      20.549  21.795   4.867  1.00  0.00           H  
ATOM    550  HD1 TYR A  35      21.924  19.440   2.751  1.00  0.00           H  
ATOM    551  HD2 TYR A  35      18.109  20.995   3.948  1.00  0.00           H  
ATOM    552  HE1 TYR A  35      20.848  17.321   2.073  1.00  0.00           H  
ATOM    553  HE2 TYR A  35      17.032  18.876   3.270  1.00  0.00           H  
ATOM    554  HH  TYR A  35      18.948  16.132   2.098  1.00  0.00           H  
ATOM    555  N   ARG A  36      21.737  24.750   3.533  1.00  0.00           N  
ATOM    556  CA  ARG A  36      22.113  26.009   4.241  1.00  0.00           C  
ATOM    557  C   ARG A  36      21.309  27.216   3.770  1.00  0.00           C  
ATOM    558  O   ARG A  36      20.877  28.013   4.627  1.00  0.00           O  
ATOM    559  CB  ARG A  36      23.595  26.329   3.989  1.00  0.00           C  
ATOM    560  CG  ARG A  36      24.577  25.444   4.721  1.00  0.00           C  
ATOM    561  CD  ARG A  36      25.961  25.632   4.173  1.00  0.00           C  
ATOM    562  NE  ARG A  36      26.955  24.896   4.934  1.00  0.00           N  
ATOM    563  CZ  ARG A  36      28.098  24.426   4.431  1.00  0.00           C  
ATOM    564  NH1 ARG A  36      28.403  24.558   3.160  1.00  0.00           N  
ATOM    565  NH2 ARG A  36      28.931  23.803   5.228  1.00  0.00           N  
ATOM    566  H   ARG A  36      22.373  24.361   2.852  1.00  0.00           H  
ATOM    567  HA  ARG A  36      21.921  25.878   5.306  1.00  0.00           H  
ATOM    568 1HB  ARG A  36      23.808  26.245   2.925  1.00  0.00           H  
ATOM    569 2HB  ARG A  36      23.800  27.358   4.284  1.00  0.00           H  
ATOM    570 1HG  ARG A  36      24.577  25.699   5.780  1.00  0.00           H  
ATOM    571 2HG  ARG A  36      24.286  24.400   4.599  1.00  0.00           H  
ATOM    572 1HD  ARG A  36      25.994  25.280   3.141  1.00  0.00           H  
ATOM    573 2HD  ARG A  36      26.224  26.688   4.205  1.00  0.00           H  
ATOM    574  HE  ARG A  36      26.768  24.728   5.913  1.00  0.00           H  
ATOM    575 1HH1 ARG A  36      27.765  25.028   2.533  1.00  0.00           H  
ATOM    576 2HH1 ARG A  36      29.275  24.192   2.809  1.00  0.00           H  
ATOM    577 1HH2 ARG A  36      28.703  23.686   6.206  1.00  0.00           H  
ATOM    578 2HH2 ARG A  36      29.800  23.441   4.866  1.00  0.00           H  
ATOM    579  N   GLU A  37      21.059  27.320   2.477  1.00  0.00           N  
ATOM    580  CA  GLU A  37      20.403  28.517   1.853  1.00  0.00           C  
ATOM    581  C   GLU A  37      19.251  29.037   2.726  1.00  0.00           C  
ATOM    582  O   GLU A  37      19.214  30.217   3.112  1.00  0.00           O  
ATOM    583  CB  GLU A  37      19.872  28.181   0.457  1.00  0.00           C  
ATOM    584  CG  GLU A  37      19.071  29.298  -0.197  1.00  0.00           C  
ATOM    585  CD  GLU A  37      18.579  28.938  -1.571  1.00  0.00           C  
ATOM    586  OE1 GLU A  37      18.930  27.887  -2.050  1.00  0.00           O  
ATOM    587  OE2 GLU A  37      17.850  29.715  -2.141  1.00  0.00           O  
ATOM    588  H   GLU A  37      21.328  26.544   1.890  1.00  0.00           H  
ATOM    589  HA  GLU A  37      21.147  29.309   1.757  1.00  0.00           H  
ATOM    590 1HB  GLU A  37      20.706  27.938  -0.201  1.00  0.00           H  
ATOM    591 2HB  GLU A  37      19.232  27.300   0.514  1.00  0.00           H  
ATOM    592 1HG  GLU A  37      18.214  29.534   0.434  1.00  0.00           H  
ATOM    593 2HG  GLU A  37      19.696  30.188  -0.261  1.00  0.00           H  
ATOM    594  N   PRO A  38      18.213  28.245   3.078  1.00  0.00           N  
ATOM    595  CA  PRO A  38      17.079  28.799   3.836  1.00  0.00           C  
ATOM    596  C   PRO A  38      17.400  29.253   5.247  1.00  0.00           C  
ATOM    597  O   PRO A  38      16.584  29.953   5.845  1.00  0.00           O  
ATOM    598  CB  PRO A  38      16.100  27.621   3.861  1.00  0.00           C  
ATOM    599  CG  PRO A  38      16.968  26.421   3.691  1.00  0.00           C  
ATOM    600  CD  PRO A  38      18.010  26.851   2.693  1.00  0.00           C  
ATOM    601  HA  PRO A  38      16.661  29.656   3.288  1.00  0.00           H  
ATOM    602 1HB  PRO A  38      15.542  27.614   4.809  1.00  0.00           H  
ATOM    603 2HB  PRO A  38      15.360  27.730   3.055  1.00  0.00           H  
ATOM    604 1HG  PRO A  38      17.401  26.126   4.657  1.00  0.00           H  
ATOM    605 2HG  PRO A  38      16.369  25.567   3.338  1.00  0.00           H  
ATOM    606 1HD  PRO A  38      18.917  26.244   2.827  1.00  0.00           H  
ATOM    607 2HD  PRO A  38      17.612  26.736   1.674  1.00  0.00           H  
ATOM    608  N   PHE A  39      18.553  28.858   5.779  1.00  0.00           N  
ATOM    609  CA  PHE A  39      18.926  29.178   7.163  1.00  0.00           C  
ATOM    610  C   PHE A  39      20.239  29.970   7.210  1.00  0.00           C  
ATOM    611  O   PHE A  39      20.892  30.015   8.252  1.00  0.00           O  
ATOM    612  CB  PHE A  39      19.066  27.899   7.990  1.00  0.00           C  
ATOM    613  CG  PHE A  39      17.805  27.086   8.067  1.00  0.00           C  
ATOM    614  CD1 PHE A  39      17.702  25.875   7.399  1.00  0.00           C  
ATOM    615  CD2 PHE A  39      16.719  27.531   8.805  1.00  0.00           C  
ATOM    616  CE1 PHE A  39      16.542  25.126   7.469  1.00  0.00           C  
ATOM    617  CE2 PHE A  39      15.559  26.785   8.877  1.00  0.00           C  
ATOM    618  CZ  PHE A  39      15.471  25.581   8.208  1.00  0.00           C  
ATOM    619  H   PHE A  39      19.191  28.320   5.211  1.00  0.00           H  
ATOM    620  HA  PHE A  39      18.138  29.792   7.601  1.00  0.00           H  
ATOM    621 1HB  PHE A  39      19.848  27.273   7.563  1.00  0.00           H  
ATOM    622 2HB  PHE A  39      19.368  28.154   9.005  1.00  0.00           H  
ATOM    623  HD1 PHE A  39      18.550  25.515   6.816  1.00  0.00           H  
ATOM    624  HD2 PHE A  39      16.788  28.483   9.334  1.00  0.00           H  
ATOM    625  HE1 PHE A  39      16.475  24.176   6.940  1.00  0.00           H  
ATOM    626  HE2 PHE A  39      14.713  27.146   9.462  1.00  0.00           H  
ATOM    627  HZ  PHE A  39      14.556  24.992   8.263  1.00  0.00           H  
ATOM    628  N   LEU A  40      20.595  30.635   6.109  1.00  0.00           N  
ATOM    629  CA  LEU A  40      21.801  31.492   6.121  1.00  0.00           C  
ATOM    630  C   LEU A  40      21.613  32.686   7.056  1.00  0.00           C  
ATOM    631  O   LEU A  40      22.593  33.069   7.713  1.00  0.00           O  
ATOM    632  CB  LEU A  40      22.119  31.994   4.707  1.00  0.00           C  
ATOM    633  CG  LEU A  40      22.607  30.928   3.717  1.00  0.00           C  
ATOM    634  CD1 LEU A  40      22.729  31.542   2.329  1.00  0.00           C  
ATOM    635  CD2 LEU A  40      23.943  30.372   4.188  1.00  0.00           C  
ATOM    636  H   LEU A  40      20.052  30.562   5.261  1.00  0.00           H  
ATOM    637  HA  LEU A  40      22.643  30.900   6.477  1.00  0.00           H  
ATOM    638 1HB  LEU A  40      21.222  32.447   4.289  1.00  0.00           H  
ATOM    639 2HB  LEU A  40      22.891  32.761   4.775  1.00  0.00           H  
ATOM    640  HG  LEU A  40      21.877  30.121   3.662  1.00  0.00           H  
ATOM    641 1HD1 LEU A  40      23.076  30.784   1.626  1.00  0.00           H  
ATOM    642 2HD1 LEU A  40      21.756  31.914   2.009  1.00  0.00           H  
ATOM    643 3HD1 LEU A  40      23.442  32.365   2.356  1.00  0.00           H  
ATOM    644 1HD2 LEU A  40      24.289  29.614   3.485  1.00  0.00           H  
ATOM    645 2HD2 LEU A  40      24.674  31.178   4.242  1.00  0.00           H  
ATOM    646 3HD2 LEU A  40      23.823  29.924   5.175  1.00  0.00           H  
ATOM    647  N   ASN A  41      20.410  33.226   7.123  1.00  0.00           N  
ATOM    648  CA  ASN A  41      20.094  34.378   8.001  1.00  0.00           C  
ATOM    649  C   ASN A  41      19.689  33.885   9.387  1.00  0.00           C  
ATOM    650  O   ASN A  41      18.721  33.131   9.504  1.00  0.00           O  
ATOM    651  CB  ASN A  41      19.001  35.243   7.403  1.00  0.00           C  
ATOM    652  CG  ASN A  41      18.844  36.555   8.120  1.00  0.00           C  
ATOM    653  OD1 ASN A  41      18.965  36.623   9.348  1.00  0.00           O  
ATOM    654  ND2 ASN A  41      18.579  37.599   7.376  1.00  0.00           N  
ATOM    655  H   ASN A  41      19.679  32.831   6.548  1.00  0.00           H  
ATOM    656  HA  ASN A  41      20.993  34.988   8.109  1.00  0.00           H  
ATOM    657 1HB  ASN A  41      19.226  35.440   6.354  1.00  0.00           H  
ATOM    658 2HB  ASN A  41      18.052  34.707   7.439  1.00  0.00           H  
ATOM    659 1HD2 ASN A  41      18.464  38.498   7.800  1.00  0.00           H  
ATOM    660 2HD2 ASN A  41      18.490  37.498   6.386  1.00  0.00           H  
ATOM    661  N   PRO A  42      20.398  34.279  10.466  1.00  0.00           N  
ATOM    662  CA  PRO A  42      20.068  33.796  11.810  1.00  0.00           C  
ATOM    663  C   PRO A  42      18.601  33.921  12.224  1.00  0.00           C  
ATOM    664  O   PRO A  42      18.155  32.986  12.920  1.00  0.00           O  
ATOM    665  CB  PRO A  42      20.951  34.639  12.737  1.00  0.00           C  
ATOM    666  CG  PRO A  42      22.170  34.931  11.895  1.00  0.00           C  
ATOM    667  CD  PRO A  42      21.633  35.137  10.500  1.00  0.00           C  
ATOM    668  HA  PRO A  42      20.350  32.735  11.893  1.00  0.00           H  
ATOM    669 1HB  PRO A  42      20.413  35.547  13.049  1.00  0.00           H  
ATOM    670 2HB  PRO A  42      21.183  34.073  13.653  1.00  0.00           H  
ATOM    671 1HG  PRO A  42      22.694  35.819  12.279  1.00  0.00           H  
ATOM    672 2HG  PRO A  42      22.880  34.093  11.951  1.00  0.00           H  
ATOM    673 1HD  PRO A  42      21.383  36.199  10.357  1.00  0.00           H  
ATOM    674 2HD  PRO A  42      22.385  34.814   9.766  1.00  0.00           H  
ATOM    675  N   VAL A  43      17.884  34.915  11.710  1.00  0.00           N  
ATOM    676  CA  VAL A  43      16.484  35.181  12.147  1.00  0.00           C  
ATOM    677  C   VAL A  43      15.610  34.052  11.632  1.00  0.00           C  
ATOM    678  O   VAL A  43      14.553  33.892  12.204  1.00  0.00           O  
ATOM    679  CB  VAL A  43      15.964  36.525  11.605  1.00  0.00           C  
ATOM    680  CG1 VAL A  43      16.925  37.650  11.961  1.00  0.00           C  
ATOM    681  CG2 VAL A  43      15.770  36.437  10.099  1.00  0.00           C  
ATOM    682  H   VAL A  43      18.299  35.504  11.003  1.00  0.00           H  
ATOM    683  HA  VAL A  43      16.464  35.225  13.236  1.00  0.00           H  
ATOM    684  HB  VAL A  43      15.011  36.754  12.082  1.00  0.00           H  
ATOM    685 1HG1 VAL A  43      16.541  38.594  11.570  1.00  0.00           H  
ATOM    686 2HG1 VAL A  43      17.020  37.719  13.044  1.00  0.00           H  
ATOM    687 3HG1 VAL A  43      17.901  37.447  11.521  1.00  0.00           H  
ATOM    688 1HG2 VAL A  43      15.401  37.391   9.723  1.00  0.00           H  
ATOM    689 2HG2 VAL A  43      16.722  36.202   9.623  1.00  0.00           H  
ATOM    690 3HG2 VAL A  43      15.048  35.653   9.871  1.00  0.00           H  
ATOM    691  N   ASP A  44      16.048  33.291  10.614  1.00  0.00           N  
ATOM    692  CA  ASP A  44      15.241  32.235   9.998  1.00  0.00           C  
ATOM    693  C   ASP A  44      15.472  30.876  10.684  1.00  0.00           C  
ATOM    694  O   ASP A  44      14.804  29.882  10.299  1.00  0.00           O  
ATOM    695  CB  ASP A  44      15.562  32.123   8.505  1.00  0.00           C  
ATOM    696  CG  ASP A  44      15.146  33.358   7.716  1.00  0.00           C  
ATOM    697  OD1 ASP A  44      14.313  34.091   8.193  1.00  0.00           O  
ATOM    698  OD2 ASP A  44      15.665  33.554   6.644  1.00  0.00           O  
ATOM    699  H   ASP A  44      16.980  33.464  10.266  1.00  0.00           H  
ATOM    700  HA  ASP A  44      14.188  32.494  10.111  1.00  0.00           H  
ATOM    701 1HB  ASP A  44      16.633  31.970   8.374  1.00  0.00           H  
ATOM    702 2HB  ASP A  44      15.053  31.254   8.088  1.00  0.00           H  
ATOM    703  N   ARG A  45      16.294  30.823  11.736  1.00  0.00           N  
ATOM    704  CA  ARG A  45      16.668  29.548  12.378  1.00  0.00           C  
ATOM    705  C   ARG A  45      15.713  29.161  13.519  1.00  0.00           C  
ATOM    706  O   ARG A  45      15.955  28.143  14.179  1.00  0.00           O  
ATOM    707  CB  ARG A  45      18.122  29.620  12.854  1.00  0.00           C  
ATOM    708  CG  ARG A  45      19.065  29.736  11.663  1.00  0.00           C  
ATOM    709  CD  ARG A  45      20.503  29.928  12.064  1.00  0.00           C  
ATOM    710  NE  ARG A  45      21.320  30.180  10.895  1.00  0.00           N  
ATOM    711  CZ  ARG A  45      22.507  30.784  10.907  1.00  0.00           C  
ATOM    712  NH1 ARG A  45      23.010  31.274  12.025  1.00  0.00           N  
ATOM    713  NH2 ARG A  45      23.151  30.996   9.764  1.00  0.00           N  
ATOM    714  H   ARG A  45      16.669  31.687  12.102  1.00  0.00           H  
ATOM    715  HA  ARG A  45      16.627  28.758  11.628  1.00  0.00           H  
ATOM    716 1HB  ARG A  45      18.247  30.479  13.511  1.00  0.00           H  
ATOM    717 2HB  ARG A  45      18.361  28.728  13.432  1.00  0.00           H  
ATOM    718 1HG  ARG A  45      19.009  28.826  11.064  1.00  0.00           H  
ATOM    719 2HG  ARG A  45      18.776  30.592  11.052  1.00  0.00           H  
ATOM    720 1HD  ARG A  45      20.581  30.777  12.743  1.00  0.00           H  
ATOM    721 2HD  ARG A  45      20.864  29.031  12.565  1.00  0.00           H  
ATOM    722  HE  ARG A  45      20.964  29.875   9.999  1.00  0.00           H  
ATOM    723 1HH1 ARG A  45      22.492  31.195  12.889  1.00  0.00           H  
ATOM    724 2HH1 ARG A  45      23.911  31.729  12.016  1.00  0.00           H  
ATOM    725 1HH2 ARG A  45      22.739  30.699   8.890  1.00  0.00           H  
ATOM    726 2HH2 ARG A  45      24.051  31.454   9.769  1.00  0.00           H  
ATOM    727  N   GLU A  46      14.651  29.915  13.739  1.00  0.00           N  
ATOM    728  CA  GLU A  46      13.692  29.597  14.839  1.00  0.00           C  
ATOM    729  C   GLU A  46      13.001  28.249  14.648  1.00  0.00           C  
ATOM    730  O   GLU A  46      12.829  27.518  15.648  1.00  0.00           O  
ATOM    731  CB  GLU A  46      12.628  30.690  14.954  1.00  0.00           C  
ATOM    732  CG  GLU A  46      13.151  32.027  15.459  1.00  0.00           C  
ATOM    733  CD  GLU A  46      13.692  31.952  16.860  1.00  0.00           C  
ATOM    734  OE1 GLU A  46      12.993  31.476  17.722  1.00  0.00           O  
ATOM    735  OE2 GLU A  46      14.806  32.371  17.068  1.00  0.00           O  
ATOM    736  H   GLU A  46      14.480  30.720  13.155  1.00  0.00           H  
ATOM    737  HA  GLU A  46      14.246  29.549  15.778  1.00  0.00           H  
ATOM    738 1HB  GLU A  46      12.171  30.857  13.978  1.00  0.00           H  
ATOM    739 2HB  GLU A  46      11.840  30.361  15.632  1.00  0.00           H  
ATOM    740 1HG  GLU A  46      13.944  32.370  14.794  1.00  0.00           H  
ATOM    741 2HG  GLU A  46      12.345  32.758  15.425  1.00  0.00           H  
ATOM    742  N   PRO A  47      12.641  27.814  13.411  1.00  0.00           N  
ATOM    743  CA  PRO A  47      12.075  26.482  13.274  1.00  0.00           C  
ATOM    744  C   PRO A  47      13.021  25.397  13.761  1.00  0.00           C  
ATOM    745  O   PRO A  47      12.594  24.301  14.130  1.00  0.00           O  
ATOM    746  CB  PRO A  47      11.829  26.375  11.766  1.00  0.00           C  
ATOM    747  CG  PRO A  47      11.696  27.790  11.315  1.00  0.00           C  
ATOM    748  CD  PRO A  47      12.693  28.544  12.153  1.00  0.00           C  
ATOM    749  HA  PRO A  47      11.130  26.431  13.835  1.00  0.00           H  
ATOM    750 1HB  PRO A  47      12.668  25.850  11.285  1.00  0.00           H  
ATOM    751 2HB  PRO A  47      10.925  25.779  11.573  1.00  0.00           H  
ATOM    752 1HG  PRO A  47      11.904  27.866  10.238  1.00  0.00           H  
ATOM    753 2HG  PRO A  47      10.665  28.140  11.465  1.00  0.00           H  
ATOM    754 1HD  PRO A  47      13.687  28.483  11.686  1.00  0.00           H  
ATOM    755 2HD  PRO A  47      12.374  29.593  12.248  1.00  0.00           H  
ATOM    756  N   LEU A  48      14.314  25.689  13.761  1.00  0.00           N  
ATOM    757  CA  LEU A  48      15.328  24.672  14.092  1.00  0.00           C  
ATOM    758  C   LEU A  48      15.375  24.461  15.603  1.00  0.00           C  
ATOM    759  O   LEU A  48      15.558  23.326  16.071  1.00  0.00           O  
ATOM    760  CB  LEU A  48      16.711  25.094  13.582  1.00  0.00           C  
ATOM    761  CG  LEU A  48      16.833  25.273  12.063  1.00  0.00           C  
ATOM    762  CD1 LEU A  48      18.208  25.835  11.726  1.00  0.00           C  
ATOM    763  CD2 LEU A  48      16.606  23.935  11.375  1.00  0.00           C  
ATOM    764  H   LEU A  48      14.614  26.625  13.530  1.00  0.00           H  
ATOM    765  HA  LEU A  48      15.051  23.737  13.607  1.00  0.00           H  
ATOM    766 1HB  LEU A  48      16.979  26.040  14.049  1.00  0.00           H  
ATOM    767 2HB  LEU A  48      17.439  24.343  13.887  1.00  0.00           H  
ATOM    768  HG  LEU A  48      16.087  25.990  11.720  1.00  0.00           H  
ATOM    769 1HD1 LEU A  48      18.295  25.962  10.647  1.00  0.00           H  
ATOM    770 2HD1 LEU A  48      18.336  26.800  12.216  1.00  0.00           H  
ATOM    771 3HD1 LEU A  48      18.977  25.146  12.074  1.00  0.00           H  
ATOM    772 1HD2 LEU A  48      16.692  24.062  10.295  1.00  0.00           H  
ATOM    773 2HD2 LEU A  48      17.352  23.218  11.716  1.00  0.00           H  
ATOM    774 3HD2 LEU A  48      15.609  23.566  11.618  1.00  0.00           H  
ATOM    775  N   TRP A  49      15.297  25.575  16.365  1.00  0.00           N  
ATOM    776  CA  TRP A  49      15.220  25.552  17.836  1.00  0.00           C  
ATOM    777  C   TRP A  49      13.878  24.988  18.301  1.00  0.00           C  
ATOM    778  O   TRP A  49      13.815  24.166  19.200  1.00  0.00           O  
ATOM    779  CB  TRP A  49      15.410  26.958  18.407  1.00  0.00           C  
ATOM    780  CG  TRP A  49      15.408  27.001  19.905  1.00  0.00           C  
ATOM    781  CD1 TRP A  49      16.477  26.807  20.728  1.00  0.00           C  
ATOM    782  CD2 TRP A  49      14.276  27.255  20.772  1.00  0.00           C  
ATOM    783  NE1 TRP A  49      16.091  26.922  22.040  1.00  0.00           N  
ATOM    784  CE2 TRP A  49      14.747  27.197  22.086  1.00  0.00           C  
ATOM    785  CE3 TRP A  49      12.921  27.524  20.541  1.00  0.00           C  
ATOM    786  CZ2 TRP A  49      13.912  27.396  23.174  1.00  0.00           C  
ATOM    787  CZ3 TRP A  49      12.084  27.725  21.632  1.00  0.00           C  
ATOM    788  CH2 TRP A  49      12.568  27.663  22.915  1.00  0.00           C  
ATOM    789  H   TRP A  49      15.292  26.463  15.885  1.00  0.00           H  
ATOM    790  HA  TRP A  49      16.017  24.913  18.214  1.00  0.00           H  
ATOM    791 1HB  TRP A  49      16.356  27.370  18.054  1.00  0.00           H  
ATOM    792 2HB  TRP A  49      14.614  27.609  18.045  1.00  0.00           H  
ATOM    793  HD1 TRP A  49      17.490  26.593  20.392  1.00  0.00           H  
ATOM    794  HE1 TRP A  49      16.695  26.819  22.843  1.00  0.00           H  
ATOM    795  HE3 TRP A  49      12.532  27.577  19.525  1.00  0.00           H  
ATOM    796  HZ2 TRP A  49      14.278  27.350  24.201  1.00  0.00           H  
ATOM    797  HZ3 TRP A  49      11.031  27.933  21.444  1.00  0.00           H  
ATOM    798  HH2 TRP A  49      11.884  27.826  23.748  1.00  0.00           H  
ATOM    799  N   ARG A  50      12.793  25.389  17.656  1.00  0.00           N  
ATOM    800  CA  ARG A  50      11.451  24.933  18.124  1.00  0.00           C  
ATOM    801  C   ARG A  50      11.342  23.439  17.911  1.00  0.00           C  
ATOM    802  O   ARG A  50      10.848  22.722  18.785  1.00  0.00           O  
ATOM    803  CB  ARG A  50      10.324  25.631  17.378  1.00  0.00           C  
ATOM    804  CG  ARG A  50       8.924  25.254  17.836  1.00  0.00           C  
ATOM    805  CD  ARG A  50       8.661  25.704  19.227  1.00  0.00           C  
ATOM    806  NE  ARG A  50       8.477  27.144  19.305  1.00  0.00           N  
ATOM    807  CZ  ARG A  50       8.393  27.844  20.453  1.00  0.00           C  
ATOM    808  NH1 ARG A  50       8.478  27.223  21.609  1.00  0.00           N  
ATOM    809  NH2 ARG A  50       8.225  29.154  20.418  1.00  0.00           N  
ATOM    810  H   ARG A  50      12.852  25.996  16.853  1.00  0.00           H  
ATOM    811  HA  ARG A  50      11.354  25.173  19.183  1.00  0.00           H  
ATOM    812 1HB  ARG A  50      10.427  26.710  17.490  1.00  0.00           H  
ATOM    813 2HB  ARG A  50      10.396  25.404  16.315  1.00  0.00           H  
ATOM    814 1HG  ARG A  50       8.188  25.719  17.180  1.00  0.00           H  
ATOM    815 2HG  ARG A  50       8.809  24.170  17.799  1.00  0.00           H  
ATOM    816 1HD  ARG A  50       7.756  25.224  19.599  1.00  0.00           H  
ATOM    817 2HD  ARG A  50       9.503  25.433  19.862  1.00  0.00           H  
ATOM    818  HE  ARG A  50       8.407  27.657  18.436  1.00  0.00           H  
ATOM    819 1HH1 ARG A  50       8.606  26.221  21.636  1.00  0.00           H  
ATOM    820 2HH1 ARG A  50       8.415  27.747  22.469  1.00  0.00           H  
ATOM    821 1HH2 ARG A  50       8.160  29.632  19.529  1.00  0.00           H  
ATOM    822 2HH2 ARG A  50       8.163  29.678  21.278  1.00  0.00           H  
ATOM    823  N   PHE A  51      11.876  22.918  16.800  1.00  0.00           N  
ATOM    824  CA  PHE A  51      11.603  21.515  16.490  1.00  0.00           C  
ATOM    825  C   PHE A  51      11.976  20.562  17.623  1.00  0.00           C  
ATOM    826  O   PHE A  51      11.140  19.776  18.064  1.00  0.00           O  
ATOM    827  CB  PHE A  51      12.358  21.107  15.224  1.00  0.00           C  
ATOM    828  CG  PHE A  51      12.462  19.620  15.033  1.00  0.00           C  
ATOM    829  CD1 PHE A  51      11.362  18.879  14.630  1.00  0.00           C  
ATOM    830  CD2 PHE A  51      13.661  18.960  15.258  1.00  0.00           C  
ATOM    831  CE1 PHE A  51      11.457  17.511  14.455  1.00  0.00           C  
ATOM    832  CE2 PHE A  51      13.759  17.594  15.082  1.00  0.00           C  
ATOM    833  CZ  PHE A  51      12.656  16.869  14.681  1.00  0.00           C  
ATOM    834  H   PHE A  51      12.456  23.457  16.174  1.00  0.00           H  
ATOM    835  HA  PHE A  51      10.532  21.400  16.317  1.00  0.00           H  
ATOM    836 1HB  PHE A  51      11.858  21.527  14.352  1.00  0.00           H  
ATOM    837 2HB  PHE A  51      13.366  21.518  15.252  1.00  0.00           H  
ATOM    838  HD1 PHE A  51      10.414  19.387  14.450  1.00  0.00           H  
ATOM    839  HD2 PHE A  51      14.533  19.533  15.576  1.00  0.00           H  
ATOM    840  HE1 PHE A  51      10.584  16.941  14.138  1.00  0.00           H  
ATOM    841  HE2 PHE A  51      14.708  17.087  15.262  1.00  0.00           H  
ATOM    842  HZ  PHE A  51      12.731  15.791  14.544  1.00  0.00           H  
ATOM    843  N   PRO A  52      13.226  20.515  18.120  1.00  0.00           N  
ATOM    844  CA  PRO A  52      13.488  19.588  19.230  1.00  0.00           C  
ATOM    845  C   PRO A  52      12.512  19.764  20.383  1.00  0.00           C  
ATOM    846  O   PRO A  52      12.157  18.804  21.054  1.00  0.00           O  
ATOM    847  CB  PRO A  52      14.915  19.956  19.651  1.00  0.00           C  
ATOM    848  CG  PRO A  52      15.545  20.466  18.400  1.00  0.00           C  
ATOM    849  CD  PRO A  52      14.461  21.272  17.736  1.00  0.00           C  
ATOM    850  HA  PRO A  52      13.441  18.554  18.857  1.00  0.00           H  
ATOM    851 1HB  PRO A  52      14.888  20.709  20.453  1.00  0.00           H  
ATOM    852 2HB  PRO A  52      15.427  19.072  20.058  1.00  0.00           H  
ATOM    853 1HG  PRO A  52      16.433  21.069  18.641  1.00  0.00           H  
ATOM    854 2HG  PRO A  52      15.890  19.626  17.779  1.00  0.00           H  
ATOM    855 1HD  PRO A  52      14.459  22.293  18.145  1.00  0.00           H  
ATOM    856 2HD  PRO A  52      14.630  21.290  16.649  1.00  0.00           H  
ATOM    857  N   ASN A  53      12.112  21.000  20.610  1.00  0.00           N  
ATOM    858  CA  ASN A  53      11.266  21.360  21.777  1.00  0.00           C  
ATOM    859  C   ASN A  53       9.809  20.943  21.545  1.00  0.00           C  
ATOM    860  O   ASN A  53       9.015  20.976  22.487  1.00  0.00           O  
ATOM    861  CB  ASN A  53      11.352  22.846  22.071  1.00  0.00           C  
ATOM    862  CG  ASN A  53      12.643  23.229  22.740  1.00  0.00           C  
ATOM    863  OD1 ASN A  53      12.792  23.086  23.959  1.00  0.00           O  
ATOM    864  ND2 ASN A  53      13.579  23.715  21.965  1.00  0.00           N  
ATOM    865  H   ASN A  53      12.395  21.724  19.965  1.00  0.00           H  
ATOM    866  HA  ASN A  53      11.630  20.814  22.649  1.00  0.00           H  
ATOM    867 1HB  ASN A  53      11.257  23.408  21.141  1.00  0.00           H  
ATOM    868 2HB  ASN A  53      10.522  23.137  22.716  1.00  0.00           H  
ATOM    869 1HD2 ASN A  53      14.460  23.987  22.355  1.00  0.00           H  
ATOM    870 2HD2 ASN A  53      13.415  23.813  20.984  1.00  0.00           H  
ATOM    871  N   GLU A  54       9.434  20.553  20.329  1.00  0.00           N  
ATOM    872  CA  GLU A  54       8.101  20.005  20.002  1.00  0.00           C  
ATOM    873  C   GLU A  54       8.134  18.459  19.869  1.00  0.00           C  
ATOM    874  O   GLU A  54       7.144  17.899  19.353  1.00  0.00           O  
ATOM    875  CB  GLU A  54       7.579  20.627  18.705  1.00  0.00           C  
ATOM    876  CG  GLU A  54       7.226  22.103  18.813  1.00  0.00           C  
ATOM    877  CD  GLU A  54       5.936  22.343  19.548  1.00  0.00           C  
ATOM    878  OE1 GLU A  54       4.910  21.940  19.055  1.00  0.00           O  
ATOM    879  OE2 GLU A  54       5.977  22.930  20.603  1.00  0.00           O  
ATOM    880  H   GLU A  54      10.121  20.647  19.595  1.00  0.00           H  
ATOM    881  HA  GLU A  54       7.416  20.255  20.812  1.00  0.00           H  
ATOM    882 1HB  GLU A  54       8.329  20.519  17.922  1.00  0.00           H  
ATOM    883 2HB  GLU A  54       6.687  20.092  18.378  1.00  0.00           H  
ATOM    884 1HG  GLU A  54       8.030  22.621  19.336  1.00  0.00           H  
ATOM    885 2HG  GLU A  54       7.151  22.522  17.811  1.00  0.00           H  
ATOM    886  N   LEU A  55       9.223  17.773  20.239  1.00  0.00           N  
ATOM    887  CA  LEU A  55       9.262  16.309  20.098  1.00  0.00           C  
ATOM    888  C   LEU A  55       8.711  15.661  21.352  1.00  0.00           C  
ATOM    889  O   LEU A  55       8.905  16.152  22.465  1.00  0.00           O  
ATOM    890  CB  LEU A  55      10.694  15.821  19.846  1.00  0.00           C  
ATOM    891  CG  LEU A  55      11.299  16.203  18.489  1.00  0.00           C  
ATOM    892  CD1 LEU A  55      12.743  15.724  18.424  1.00  0.00           C  
ATOM    893  CD2 LEU A  55      10.468  15.589  17.372  1.00  0.00           C  
ATOM    894  H   LEU A  55      10.027  18.253  20.619  1.00  0.00           H  
ATOM    895  HA  LEU A  55       8.648  16.028  19.243  1.00  0.00           H  
ATOM    896 1HB  LEU A  55      11.341  16.226  20.623  1.00  0.00           H  
ATOM    897 2HB  LEU A  55      10.709  14.733  19.922  1.00  0.00           H  
ATOM    898  HG  LEU A  55      11.303  17.288  18.385  1.00  0.00           H  
ATOM    899 1HD1 LEU A  55      13.173  15.995  17.459  1.00  0.00           H  
ATOM    900 2HD1 LEU A  55      13.319  16.193  19.221  1.00  0.00           H  
ATOM    901 3HD1 LEU A  55      12.773  14.641  18.542  1.00  0.00           H  
ATOM    902 1HD2 LEU A  55      10.897  15.862  16.408  1.00  0.00           H  
ATOM    903 2HD2 LEU A  55      10.465  14.504  17.475  1.00  0.00           H  
ATOM    904 3HD2 LEU A  55       9.445  15.963  17.433  1.00  0.00           H  
ATOM    905  N   PRO A  56       8.022  14.520  21.186  1.00  0.00           N  
ATOM    906  CA  PRO A  56       7.398  13.874  22.338  1.00  0.00           C  
ATOM    907  C   PRO A  56       8.408  13.067  23.149  1.00  0.00           C  
ATOM    908  O   PRO A  56       8.439  11.826  23.035  1.00  0.00           O  
ATOM    909  CB  PRO A  56       6.343  12.968  21.691  1.00  0.00           C  
ATOM    910  CG  PRO A  56       6.941  12.591  20.379  1.00  0.00           C  
ATOM    911  CD  PRO A  56       7.641  13.840  19.913  1.00  0.00           C  
ATOM    912  HA  PRO A  56       6.926  14.640  22.971  1.00  0.00           H  
ATOM    913 1HB  PRO A  56       6.147  12.100  22.337  1.00  0.00           H  
ATOM    914 2HB  PRO A  56       5.394  13.513  21.588  1.00  0.00           H  
ATOM    915 1HG  PRO A  56       7.629  11.742  20.504  1.00  0.00           H  
ATOM    916 2HG  PRO A  56       6.155  12.263  19.684  1.00  0.00           H  
ATOM    917 1HD  PRO A  56       8.530  13.566  19.328  1.00  0.00           H  
ATOM    918 2HD  PRO A  56       6.949  14.445  19.308  1.00  0.00           H  
ATOM    919  N   ILE A  57       9.275  13.773  23.856  1.00  0.00           N  
ATOM    920  CA  ILE A  57      10.441  13.131  24.521  1.00  0.00           C  
ATOM    921  C   ILE A  57      10.306  13.364  26.018  1.00  0.00           C  
ATOM    922  O   ILE A  57      10.098  14.513  26.444  1.00  0.00           O  
ATOM    923  CB  ILE A  57      11.783  13.697  24.021  1.00  0.00           C  
ATOM    924  CG1 ILE A  57      11.889  13.557  22.501  1.00  0.00           C  
ATOM    925  CG2 ILE A  57      12.945  12.993  24.706  1.00  0.00           C  
ATOM    926  CD1 ILE A  57      13.052  14.310  21.897  1.00  0.00           C  
ATOM    927  H   ILE A  57       9.142  14.770  23.949  1.00  0.00           H  
ATOM    928  HA  ILE A  57      10.425  12.066  24.294  1.00  0.00           H  
ATOM    929  HB  ILE A  57      11.834  14.762  24.244  1.00  0.00           H  
ATOM    930 1HG1 ILE A  57      11.991  12.504  22.239  1.00  0.00           H  
ATOM    931 2HG1 ILE A  57      10.972  13.920  22.037  1.00  0.00           H  
ATOM    932 1HG2 ILE A  57      13.886  13.405  24.341  1.00  0.00           H  
ATOM    933 2HG2 ILE A  57      12.877  13.143  25.783  1.00  0.00           H  
ATOM    934 3HG2 ILE A  57      12.905  11.927  24.485  1.00  0.00           H  
ATOM    935 1HD1 ILE A  57      13.061  14.163  20.817  1.00  0.00           H  
ATOM    936 2HD1 ILE A  57      12.951  15.374  22.118  1.00  0.00           H  
ATOM    937 3HD1 ILE A  57      13.985  13.939  22.320  1.00  0.00           H  
ATOM    938  N   ALA A  58      10.452  12.270  26.769  1.00  0.00           N  
ATOM    939  CA  ALA A  58      10.498  12.314  28.244  1.00  0.00           C  
ATOM    940  C   ALA A  58       9.200  12.929  28.772  1.00  0.00           C  
ATOM    941  O   ALA A  58       9.228  13.583  29.826  1.00  0.00           O  
ATOM    942  CB  ALA A  58      11.719  13.069  28.710  1.00  0.00           C  
ATOM    943  H   ALA A  58      10.535  11.379  26.300  1.00  0.00           H  
ATOM    944  HA  ALA A  58      10.583  11.291  28.611  1.00  0.00           H  
ATOM    945 1HB  ALA A  58      11.739  13.093  29.800  1.00  0.00           H  
ATOM    946 2HB  ALA A  58      12.617  12.572  28.342  1.00  0.00           H  
ATOM    947 3HB  ALA A  58      11.685  14.088  28.327  1.00  0.00           H  
ATOM    948  N   GLY A  59       8.089  12.753  28.035  1.00  0.00           N  
ATOM    949  CA  GLY A  59       6.748  13.179  28.445  1.00  0.00           C  
ATOM    950  C   GLY A  59       6.427  14.637  28.209  1.00  0.00           C  
ATOM    951  O   GLY A  59       5.338  15.084  28.576  1.00  0.00           O  
ATOM    952  H   GLY A  59       8.208  12.295  27.143  1.00  0.00           H  
ATOM    953 1HA  GLY A  59       6.001  12.590  27.913  1.00  0.00           H  
ATOM    954 2HA  GLY A  59       6.614  12.984  29.508  1.00  0.00           H  
ATOM    955  N   GLU A  60       7.337  15.389  27.591  1.00  0.00           N  
ATOM    956  CA  GLU A  60       7.130  16.837  27.377  1.00  0.00           C  
ATOM    957  C   GLU A  60       7.460  17.206  25.929  1.00  0.00           C  
ATOM    958  O   GLU A  60       8.314  16.599  25.296  1.00  0.00           O  
ATOM    959  CB  GLU A  60       7.996  17.659  28.335  1.00  0.00           C  
ATOM    960  CG  GLU A  60       7.639  17.493  29.806  1.00  0.00           C  
ATOM    961  CD  GLU A  60       8.474  18.356  30.711  1.00  0.00           C  
ATOM    962  OE1 GLU A  60       9.323  19.056  30.216  1.00  0.00           O  
ATOM    963  OE2 GLU A  60       8.262  18.313  31.901  1.00  0.00           O  
ATOM    964  H   GLU A  60       8.189  14.960  27.261  1.00  0.00           H  
ATOM    965  HA  GLU A  60       6.083  17.069  27.572  1.00  0.00           H  
ATOM    966 1HB  GLU A  60       9.043  17.380  28.211  1.00  0.00           H  
ATOM    967 2HB  GLU A  60       7.908  18.717  28.087  1.00  0.00           H  
ATOM    968 1HG  GLU A  60       6.589  17.749  29.946  1.00  0.00           H  
ATOM    969 2HG  GLU A  60       7.770  16.448  30.084  1.00  0.00           H  
ATOM    970  N   PRO A  61       6.762  18.200  25.354  1.00  0.00           N  
ATOM    971  CA  PRO A  61       5.598  18.872  25.931  1.00  0.00           C  
ATOM    972  C   PRO A  61       4.374  17.960  25.924  1.00  0.00           C  
ATOM    973  O   PRO A  61       4.249  17.095  25.055  1.00  0.00           O  
ATOM    974  CB  PRO A  61       5.405  20.081  25.009  1.00  0.00           C  
ATOM    975  CG  PRO A  61       5.867  19.601  23.676  1.00  0.00           C  
ATOM    976  CD  PRO A  61       7.030  18.696  23.986  1.00  0.00           C  
ATOM    977  HA  PRO A  61       5.836  19.193  26.956  1.00  0.00           H  
ATOM    978 1HB  PRO A  61       4.350  20.390  25.009  1.00  0.00           H  
ATOM    979 2HB  PRO A  61       5.990  20.935  25.381  1.00  0.00           H  
ATOM    980 1HG  PRO A  61       5.051  19.078  23.156  1.00  0.00           H  
ATOM    981 2HG  PRO A  61       6.152  20.454  23.043  1.00  0.00           H  
ATOM    982 1HD  PRO A  61       7.054  17.868  23.262  1.00  0.00           H  
ATOM    983 2HD  PRO A  61       7.966  19.273  23.945  1.00  0.00           H  
ATOM    984  N   ALA A  62       3.484  18.098  26.909  1.00  0.00           N  
ATOM    985  CA  ALA A  62       2.374  17.143  27.082  1.00  0.00           C  
ATOM    986  C   ALA A  62       1.503  17.090  25.822  1.00  0.00           C  
ATOM    987  O   ALA A  62       1.027  15.961  25.479  1.00  0.00           O  
ATOM    988  CB  ALA A  62       1.563  17.534  28.312  1.00  0.00           C  
ATOM    989  H   ALA A  62       3.571  18.873  27.551  1.00  0.00           H  
ATOM    990  HA  ALA A  62       2.801  16.152  27.241  1.00  0.00           H  
ATOM    991 1HB  ALA A  62       0.741  16.830  28.445  1.00  0.00           H  
ATOM    992 2HB  ALA A  62       2.205  17.512  29.193  1.00  0.00           H  
ATOM    993 3HB  ALA A  62       1.163  18.538  28.180  1.00  0.00           H  
ATOM    994  N   ASN A  63       1.287  18.191  25.102  1.00  0.00           N  
ATOM    995  CA  ASN A  63       0.337  18.210  23.958  1.00  0.00           C  
ATOM    996  C   ASN A  63       0.840  17.259  22.866  1.00  0.00           C  
ATOM    997  O   ASN A  63       0.031  16.438  22.396  1.00  0.00           O  
ATOM    998  CB  ASN A  63       0.157  19.614  23.410  1.00  0.00           C  
ATOM    999  CG  ASN A  63      -0.650  20.493  24.324  1.00  0.00           C  
ATOM   1000  OD1 ASN A  63      -1.350  20.003  25.219  1.00  0.00           O  
ATOM   1001  ND2 ASN A  63      -0.567  21.782  24.118  1.00  0.00           N  
ATOM   1002  H   ASN A  63       1.786  19.037  25.341  1.00  0.00           H  
ATOM   1003  HA  ASN A  63      -0.633  17.855  24.309  1.00  0.00           H  
ATOM   1004 1HB  ASN A  63       1.135  20.072  23.254  1.00  0.00           H  
ATOM   1005 2HB  ASN A  63      -0.340  19.565  22.441  1.00  0.00           H  
ATOM   1006 1HD2 ASN A  63      -1.083  22.416  24.696  1.00  0.00           H  
ATOM   1007 2HD2 ASN A  63       0.011  22.135  23.383  1.00  0.00           H  
ATOM   1008  N   ILE A  64       2.098  17.385  22.433  1.00  0.00           N  
ATOM   1009  CA  ILE A  64       2.563  16.570  21.261  1.00  0.00           C  
ATOM   1010  C   ILE A  64       2.620  15.116  21.705  1.00  0.00           C  
ATOM   1011  O   ILE A  64       2.495  14.222  20.871  1.00  0.00           O  
ATOM   1012  CB  ILE A  64       3.944  17.012  20.747  1.00  0.00           C  
ATOM   1013  CG1 ILE A  64       4.213  16.419  19.361  1.00  0.00           C  
ATOM   1014  CG2 ILE A  64       5.033  16.600  21.725  1.00  0.00           C  
ATOM   1015  CD1 ILE A  64       3.247  16.891  18.298  1.00  0.00           C  
ATOM   1016  H   ILE A  64       2.745  18.019  22.878  1.00  0.00           H  
ATOM   1017  HA  ILE A  64       1.850  16.697  20.447  1.00  0.00           H  
ATOM   1018  HB  ILE A  64       3.961  18.096  20.634  1.00  0.00           H  
ATOM   1019 1HG1 ILE A  64       5.223  16.678  19.044  1.00  0.00           H  
ATOM   1020 2HG1 ILE A  64       4.156  15.332  19.413  1.00  0.00           H  
ATOM   1021 1HG2 ILE A  64       6.004  16.920  21.346  1.00  0.00           H  
ATOM   1022 2HG2 ILE A  64       4.850  17.068  22.692  1.00  0.00           H  
ATOM   1023 3HG2 ILE A  64       5.028  15.516  21.840  1.00  0.00           H  
ATOM   1024 1HD1 ILE A  64       3.501  16.427  17.344  1.00  0.00           H  
ATOM   1025 2HD1 ILE A  64       2.231  16.610  18.578  1.00  0.00           H  
ATOM   1026 3HD1 ILE A  64       3.311  17.974  18.203  1.00  0.00           H  
ATOM   1027  N   VAL A  65       2.936  14.867  22.969  1.00  0.00           N  
ATOM   1028  CA  VAL A  65       3.011  13.467  23.471  1.00  0.00           C  
ATOM   1029  C   VAL A  65       1.624  12.828  23.347  1.00  0.00           C  
ATOM   1030  O   VAL A  65       1.530  11.692  22.817  1.00  0.00           O  
ATOM   1031  CB  VAL A  65       3.473  13.423  24.939  1.00  0.00           C  
ATOM   1032  CG1 VAL A  65       3.316  12.019  25.505  1.00  0.00           C  
ATOM   1033  CG2 VAL A  65       4.918  13.887  25.042  1.00  0.00           C  
ATOM   1034  H   VAL A  65       3.127  15.628  23.605  1.00  0.00           H  
ATOM   1035  HA  VAL A  65       3.738  12.922  22.867  1.00  0.00           H  
ATOM   1036  HB  VAL A  65       2.836  14.081  25.531  1.00  0.00           H  
ATOM   1037 1HG1 VAL A  65       3.647  12.006  26.543  1.00  0.00           H  
ATOM   1038 2HG1 VAL A  65       2.268  11.722  25.454  1.00  0.00           H  
ATOM   1039 3HG1 VAL A  65       3.920  11.323  24.923  1.00  0.00           H  
ATOM   1040 1HG2 VAL A  65       5.237  13.854  26.083  1.00  0.00           H  
ATOM   1041 2HG2 VAL A  65       5.553  13.233  24.445  1.00  0.00           H  
ATOM   1042 3HG2 VAL A  65       4.999  14.909  24.670  1.00  0.00           H  
ATOM   1043  N   ALA A  66       0.576  13.517  23.771  1.00  0.00           N  
ATOM   1044  CA  ALA A  66      -0.798  12.979  23.628  1.00  0.00           C  
ATOM   1045  C   ALA A  66      -1.154  12.799  22.143  1.00  0.00           C  
ATOM   1046  O   ALA A  66      -1.651  11.769  21.765  1.00  0.00           O  
ATOM   1047  CB  ALA A  66      -1.778  13.856  24.372  1.00  0.00           C  
ATOM   1048  H   ALA A  66       0.708  14.422  24.200  1.00  0.00           H  
ATOM   1049  HA  ALA A  66      -0.831  12.001  24.109  1.00  0.00           H  
ATOM   1050 1HB  ALA A  66      -2.785  13.453  24.261  1.00  0.00           H  
ATOM   1051 2HB  ALA A  66      -1.513  13.884  25.430  1.00  0.00           H  
ATOM   1052 3HB  ALA A  66      -1.746  14.865  23.964  1.00  0.00           H  
ATOM   1053  N   LEU A  67      -0.885  13.804  21.314  1.00  0.00           N  
ATOM   1054  CA  LEU A  67      -1.298  13.802  19.900  1.00  0.00           C  
ATOM   1055  C   LEU A  67      -0.603  12.676  19.151  1.00  0.00           C  
ATOM   1056  O   LEU A  67      -1.233  12.044  18.325  1.00  0.00           O  
ATOM   1057  CB  LEU A  67      -0.968  15.145  19.235  1.00  0.00           C  
ATOM   1058  CG  LEU A  67      -1.785  16.347  19.725  1.00  0.00           C  
ATOM   1059  CD1 LEU A  67      -1.177  17.631  19.177  1.00  0.00           C  
ATOM   1060  CD2 LEU A  67      -3.232  16.194  19.280  1.00  0.00           C  
ATOM   1061  H   LEU A  67      -0.375  14.596  21.676  1.00  0.00           H  
ATOM   1062  HA  LEU A  67      -2.375  13.649  19.855  1.00  0.00           H  
ATOM   1063 1HB  LEU A  67       0.084  15.367  19.405  1.00  0.00           H  
ATOM   1064 2HB  LEU A  67      -1.130  15.050  18.161  1.00  0.00           H  
ATOM   1065  HG  LEU A  67      -1.743  16.397  20.814  1.00  0.00           H  
ATOM   1066 1HD1 LEU A  67      -1.757  18.486  19.526  1.00  0.00           H  
ATOM   1067 2HD1 LEU A  67      -0.149  17.725  19.527  1.00  0.00           H  
ATOM   1068 3HD1 LEU A  67      -1.190  17.604  18.089  1.00  0.00           H  
ATOM   1069 1HD2 LEU A  67      -3.812  17.049  19.629  1.00  0.00           H  
ATOM   1070 2HD2 LEU A  67      -3.275  16.146  18.192  1.00  0.00           H  
ATOM   1071 3HD2 LEU A  67      -3.647  15.278  19.701  1.00  0.00           H  
ATOM   1072  N   VAL A  68       0.675  12.467  19.404  1.00  0.00           N  
ATOM   1073  CA  VAL A  68       1.460  11.404  18.746  1.00  0.00           C  
ATOM   1074  C   VAL A  68       1.050  10.026  19.278  1.00  0.00           C  
ATOM   1075  O   VAL A  68       0.794   9.108  18.462  1.00  0.00           O  
ATOM   1076  CB  VAL A  68       2.967  11.616  18.985  1.00  0.00           C  
ATOM   1077  CG1 VAL A  68       3.754  10.394  18.535  1.00  0.00           C  
ATOM   1078  CG2 VAL A  68       3.438  12.861  18.249  1.00  0.00           C  
ATOM   1079  H   VAL A  68       1.127  13.066  20.080  1.00  0.00           H  
ATOM   1080  HA  VAL A  68       1.269  11.446  17.673  1.00  0.00           H  
ATOM   1081  HB  VAL A  68       3.143  11.736  20.054  1.00  0.00           H  
ATOM   1082 1HG1 VAL A  68       4.817  10.561  18.711  1.00  0.00           H  
ATOM   1083 2HG1 VAL A  68       3.426   9.522  19.100  1.00  0.00           H  
ATOM   1084 3HG1 VAL A  68       3.586  10.223  17.472  1.00  0.00           H  
ATOM   1085 1HG2 VAL A  68       4.504  13.005  18.422  1.00  0.00           H  
ATOM   1086 2HG2 VAL A  68       3.256  12.743  17.180  1.00  0.00           H  
ATOM   1087 3HG2 VAL A  68       2.890  13.729  18.616  1.00  0.00           H  
ATOM   1088  N   GLU A  69       0.915   9.895  20.591  1.00  0.00           N  
ATOM   1089  CA  GLU A  69       0.516   8.590  21.174  1.00  0.00           C  
ATOM   1090  C   GLU A  69      -0.827   8.175  20.576  1.00  0.00           C  
ATOM   1091  O   GLU A  69      -1.000   6.987  20.235  1.00  0.00           O  
ATOM   1092  CB  GLU A  69       0.412   8.667  22.699  1.00  0.00           C  
ATOM   1093  CG  GLU A  69       0.105   7.339  23.376  1.00  0.00           C  
ATOM   1094  CD  GLU A  69       0.121   7.431  24.877  1.00  0.00           C  
ATOM   1095  OE1 GLU A  69       0.326   8.506  25.385  1.00  0.00           O  
ATOM   1096  OE2 GLU A  69      -0.073   6.423  25.515  1.00  0.00           O  
ATOM   1097  H   GLU A  69       1.081  10.679  21.206  1.00  0.00           H  
ATOM   1098  HA  GLU A  69       1.277   7.851  20.921  1.00  0.00           H  
ATOM   1099 1HB  GLU A  69       1.350   9.043  23.108  1.00  0.00           H  
ATOM   1100 2HB  GLU A  69      -0.371   9.373  22.975  1.00  0.00           H  
ATOM   1101 1HG  GLU A  69      -0.879   6.999  23.055  1.00  0.00           H  
ATOM   1102 2HG  GLU A  69       0.838   6.601  23.054  1.00  0.00           H  
ATOM   1103  N   GLU A  70      -1.748   9.111  20.451  1.00  0.00           N  
ATOM   1104  CA  GLU A  70      -3.103   8.818  19.919  1.00  0.00           C  
ATOM   1105  C   GLU A  70      -2.951   8.296  18.493  1.00  0.00           C  
ATOM   1106  O   GLU A  70      -3.652   7.353  18.127  1.00  0.00           O  
ATOM   1107  CB  GLU A  70      -3.995  10.060  19.937  1.00  0.00           C  
ATOM   1108  CG  GLU A  70      -4.495  10.455  21.319  1.00  0.00           C  
ATOM   1109  CD  GLU A  70      -5.246  11.758  21.320  1.00  0.00           C  
ATOM   1110  OE1 GLU A  70      -5.310  12.385  20.290  1.00  0.00           O  
ATOM   1111  OE2 GLU A  70      -5.757  12.126  22.351  1.00  0.00           O  
ATOM   1112  H   GLU A  70      -1.521  10.056  20.727  1.00  0.00           H  
ATOM   1113  HA  GLU A  70      -3.565   8.059  20.550  1.00  0.00           H  
ATOM   1114 1HB  GLU A  70      -3.448  10.908  19.524  1.00  0.00           H  
ATOM   1115 2HB  GLU A  70      -4.865   9.892  19.302  1.00  0.00           H  
ATOM   1116 1HG  GLU A  70      -5.152   9.671  21.695  1.00  0.00           H  
ATOM   1117 2HG  GLU A  70      -3.644  10.532  21.994  1.00  0.00           H  
ATOM   1118  N   TYR A  71      -2.097   8.895  17.648  1.00  0.00           N  
ATOM   1119  CA  TYR A  71      -2.007   8.344  16.286  1.00  0.00           C  
ATOM   1120  C   TYR A  71      -1.251   7.027  16.252  1.00  0.00           C  
ATOM   1121  O   TYR A  71      -1.457   6.256  15.288  1.00  0.00           O  
ATOM   1122  CB  TYR A  71      -1.475   9.349  15.266  1.00  0.00           C  
ATOM   1123  CG  TYR A  71      -0.012   9.720  15.238  1.00  0.00           C  
ATOM   1124  CD1 TYR A  71       0.995   8.790  15.073  1.00  0.00           C  
ATOM   1125  CD2 TYR A  71       0.346  11.065  15.209  1.00  0.00           C  
ATOM   1126  CE1 TYR A  71       2.318   9.200  14.940  1.00  0.00           C  
ATOM   1127  CE2 TYR A  71       1.642  11.482  15.104  1.00  0.00           C  
ATOM   1128  CZ  TYR A  71       2.652  10.545  14.953  1.00  0.00           C  
ATOM   1129  OH  TYR A  71       3.955  10.971  14.815  1.00  0.00           O  
ATOM   1130  H   TYR A  71      -1.524   9.690  17.895  1.00  0.00           H  
ATOM   1131  HA  TYR A  71      -3.016   8.146  15.926  1.00  0.00           H  
ATOM   1132 1HB  TYR A  71      -1.683   8.990  14.258  1.00  0.00           H  
ATOM   1133 2HB  TYR A  71      -1.993  10.300  15.388  1.00  0.00           H  
ATOM   1134  HD1 TYR A  71       0.756   7.727  15.047  1.00  0.00           H  
ATOM   1135  HD2 TYR A  71      -0.423  11.836  15.274  1.00  0.00           H  
ATOM   1136  HE1 TYR A  71       3.107   8.461  14.810  1.00  0.00           H  
ATOM   1137  HE2 TYR A  71       1.877  12.546  15.139  1.00  0.00           H  
ATOM   1138  HH  TYR A  71       4.552  10.247  15.021  1.00  0.00           H  
ATOM   1139  N   MET A  72      -0.384   6.747  17.196  1.00  0.00           N  
ATOM   1140  CA  MET A  72       0.261   5.411  17.234  1.00  0.00           C  
ATOM   1141  C   MET A  72      -0.782   4.315  17.521  1.00  0.00           C  
ATOM   1142  O   MET A  72      -0.740   3.285  16.839  1.00  0.00           O  
ATOM   1143  CB  MET A  72       1.369   5.380  18.285  1.00  0.00           C  
ATOM   1144  CG  MET A  72       2.582   6.234  17.946  1.00  0.00           C  
ATOM   1145  SD  MET A  72       3.266   5.856  16.320  1.00  0.00           S  
ATOM   1146  CE  MET A  72       3.800   4.165  16.563  1.00  0.00           C  
ATOM   1147  H   MET A  72      -0.145   7.428  17.903  1.00  0.00           H  
ATOM   1148  HA  MET A  72       0.702   5.212  16.258  1.00  0.00           H  
ATOM   1149 1HB  MET A  72       0.974   5.726  19.240  1.00  0.00           H  
ATOM   1150 2HB  MET A  72       1.711   4.354  18.424  1.00  0.00           H  
ATOM   1151 1HG  MET A  72       2.303   7.287  17.966  1.00  0.00           H  
ATOM   1152 2HG  MET A  72       3.360   6.074  18.692  1.00  0.00           H  
ATOM   1153 1HE  MET A  72       4.246   3.788  15.642  1.00  0.00           H  
ATOM   1154 2HE  MET A  72       4.537   4.127  17.366  1.00  0.00           H  
ATOM   1155 3HE  MET A  72       2.942   3.547  16.829  1.00  0.00           H  
ATOM   1156  N   ASP A  73      -1.744   4.576  18.394  1.00  0.00           N  
ATOM   1157  CA  ASP A  73      -2.849   3.612  18.622  1.00  0.00           C  
ATOM   1158  C   ASP A  73      -3.655   3.470  17.326  1.00  0.00           C  
ATOM   1159  O   ASP A  73      -4.094   2.339  16.979  1.00  0.00           O  
ATOM   1160  CB  ASP A  73      -3.763   4.067  19.762  1.00  0.00           C  
ATOM   1161  CG  ASP A  73      -3.133   3.885  21.136  1.00  0.00           C  
ATOM   1162  OD1 ASP A  73      -2.136   3.208  21.226  1.00  0.00           O  
ATOM   1163  OD2 ASP A  73      -3.654   4.425  22.083  1.00  0.00           O  
ATOM   1164  H   ASP A  73      -1.731   5.441  18.915  1.00  0.00           H  
ATOM   1165  HA  ASP A  73      -2.417   2.649  18.897  1.00  0.00           H  
ATOM   1166 1HB  ASP A  73      -4.013   5.120  19.630  1.00  0.00           H  
ATOM   1167 2HB  ASP A  73      -4.696   3.503  19.729  1.00  0.00           H  
ATOM   1168  N   TRP A  74      -3.885   4.560  16.607  1.00  0.00           N  
ATOM   1169  CA  TRP A  74      -4.624   4.528  15.330  1.00  0.00           C  
ATOM   1170  C   TRP A  74      -3.881   3.615  14.366  1.00  0.00           C  
ATOM   1171  O   TRP A  74      -4.547   2.764  13.710  1.00  0.00           O  
ATOM   1172  CB  TRP A  74      -4.759   5.927  14.727  1.00  0.00           C  
ATOM   1173  CG  TRP A  74      -5.493   5.948  13.421  1.00  0.00           C  
ATOM   1174  CD1 TRP A  74      -6.842   5.876  13.242  1.00  0.00           C  
ATOM   1175  CD2 TRP A  74      -4.918   6.049  12.095  1.00  0.00           C  
ATOM   1176  NE1 TRP A  74      -7.145   5.923  11.904  1.00  0.00           N  
ATOM   1177  CE2 TRP A  74      -5.980   6.030  11.187  1.00  0.00           C  
ATOM   1178  CE3 TRP A  74      -3.606   6.152  11.615  1.00  0.00           C  
ATOM   1179  CZ2 TRP A  74      -5.776   6.109   9.819  1.00  0.00           C  
ATOM   1180  CZ3 TRP A  74      -3.402   6.233  10.242  1.00  0.00           C  
ATOM   1181  CH2 TRP A  74      -4.460   6.213   9.368  1.00  0.00           C  
ATOM   1182  H   TRP A  74      -3.539   5.444  16.953  1.00  0.00           H  
ATOM   1183  HA  TRP A  74      -5.625   4.141  15.520  1.00  0.00           H  
ATOM   1184 1HB  TRP A  74      -5.288   6.576  15.427  1.00  0.00           H  
ATOM   1185 2HB  TRP A  74      -3.769   6.353  14.571  1.00  0.00           H  
ATOM   1186  HD1 TRP A  74      -7.573   5.793  14.044  1.00  0.00           H  
ATOM   1187  HE1 TRP A  74      -8.074   5.884  11.509  1.00  0.00           H  
ATOM   1188  HE3 TRP A  74      -2.763   6.171  12.305  1.00  0.00           H  
ATOM   1189  HZ2 TRP A  74      -6.603   6.094   9.108  1.00  0.00           H  
ATOM   1190  HZ3 TRP A  74      -2.378   6.312   9.876  1.00  0.00           H  
ATOM   1191  HH2 TRP A  74      -4.264   6.278   8.298  1.00  0.00           H  
ATOM   1192  N   LEU A  75      -2.563   3.767  14.266  1.00  0.00           N  
ATOM   1193  CA  LEU A  75      -1.799   2.941  13.309  1.00  0.00           C  
ATOM   1194  C   LEU A  75      -1.944   1.466  13.655  1.00  0.00           C  
ATOM   1195  O   LEU A  75      -1.987   0.670  12.731  1.00  0.00           O  
ATOM   1196  CB  LEU A  75      -0.315   3.329  13.317  1.00  0.00           C  
ATOM   1197  CG  LEU A  75       0.021   4.686  12.685  1.00  0.00           C  
ATOM   1198  CD1 LEU A  75       1.483   5.020  12.945  1.00  0.00           C  
ATOM   1199  CD2 LEU A  75      -0.272   4.637  11.192  1.00  0.00           C  
ATOM   1200  H   LEU A  75      -2.071   4.439  14.837  1.00  0.00           H  
ATOM   1201  HA  LEU A  75      -2.196   3.114  12.309  1.00  0.00           H  
ATOM   1202 1HB  LEU A  75       0.033   3.349  14.348  1.00  0.00           H  
ATOM   1203 2HB  LEU A  75       0.247   2.565  12.780  1.00  0.00           H  
ATOM   1204  HG  LEU A  75      -0.587   5.464  13.148  1.00  0.00           H  
ATOM   1205 1HD1 LEU A  75       1.722   5.984  12.496  1.00  0.00           H  
ATOM   1206 2HD1 LEU A  75       1.660   5.067  14.020  1.00  0.00           H  
ATOM   1207 3HD1 LEU A  75       2.116   4.249  12.507  1.00  0.00           H  
ATOM   1208 1HD2 LEU A  75      -0.034   5.602  10.743  1.00  0.00           H  
ATOM   1209 2HD2 LEU A  75       0.336   3.860  10.728  1.00  0.00           H  
ATOM   1210 3HD2 LEU A  75      -1.327   4.414  11.035  1.00  0.00           H  
ATOM   1211  N   HIS A  76      -1.954   1.153  14.942  1.00  0.00           N  
ATOM   1212  CA  HIS A  76      -2.040  -0.251  15.384  1.00  0.00           C  
ATOM   1213  C   HIS A  76      -3.408  -0.842  15.016  1.00  0.00           C  
ATOM   1214  O   HIS A  76      -3.480  -2.085  14.985  1.00  0.00           O  
ATOM   1215  CB  HIS A  76      -1.812  -0.368  16.894  1.00  0.00           C  
ATOM   1216  CG  HIS A  76      -0.373  -0.265  17.294  1.00  0.00           C  
ATOM   1217  ND1 HIS A  76       0.298   0.938  17.358  1.00  0.00           N  
ATOM   1218  CD2 HIS A  76       0.523  -1.215  17.651  1.00  0.00           C  
ATOM   1219  CE1 HIS A  76       1.546   0.723  17.738  1.00  0.00           C  
ATOM   1220  NE2 HIS A  76       1.707  -0.574  17.921  1.00  0.00           N  
ATOM   1221  H   HIS A  76      -1.903   1.884  15.637  1.00  0.00           H  
ATOM   1222  HA  HIS A  76      -1.270  -0.838  14.883  1.00  0.00           H  
ATOM   1223 1HB  HIS A  76      -2.366   0.418  17.407  1.00  0.00           H  
ATOM   1224 2HB  HIS A  76      -2.197  -1.325  17.247  1.00  0.00           H  
ATOM   1225  HD1 HIS A  76      -0.102   1.845  17.225  1.00  0.00           H  
ATOM   1226  HD2 HIS A  76       0.455  -2.299  17.746  1.00  0.00           H  
ATOM   1227  HE1 HIS A  76       2.242   1.554  17.849  1.00  0.00           H  
ATOM   1228  N   GLN A  77      -4.451  -0.033  14.921  1.00  0.00           N  
ATOM   1229  CA  GLN A  77      -5.811  -0.485  14.560  1.00  0.00           C  
ATOM   1230  C   GLN A  77      -6.125  -0.214  13.098  1.00  0.00           C  
ATOM   1231  O   GLN A  77      -6.999  -0.882  12.545  1.00  0.00           O  
ATOM   1232  CB  GLN A  77      -6.859   0.197  15.443  1.00  0.00           C  
ATOM   1233  CG  GLN A  77      -6.709  -0.094  16.926  1.00  0.00           C  
ATOM   1234  CD  GLN A  77      -6.892  -1.565  17.248  1.00  0.00           C  
ATOM   1235  OE1 GLN A  77      -7.935  -2.155  16.953  1.00  0.00           O  
ATOM   1236  NE2 GLN A  77      -5.877  -2.167  17.858  1.00  0.00           N  
ATOM   1237  H   GLN A  77      -4.293   0.947  15.108  1.00  0.00           H  
ATOM   1238  HA  GLN A  77      -5.871  -1.561  14.719  1.00  0.00           H  
ATOM   1239 1HB  GLN A  77      -6.804   1.277  15.305  1.00  0.00           H  
ATOM   1240 2HB  GLN A  77      -7.855  -0.121  15.136  1.00  0.00           H  
ATOM   1241 1HG  GLN A  77      -5.711   0.204  17.245  1.00  0.00           H  
ATOM   1242 2HG  GLN A  77      -7.461   0.472  17.475  1.00  0.00           H  
ATOM   1243 1HE2 GLN A  77      -5.940  -3.137  18.095  1.00  0.00           H  
ATOM   1244 2HE2 GLN A  77      -5.049  -1.652  18.079  1.00  0.00           H  
ATOM   1245  N   SER A  78      -5.437   0.738  12.460  1.00  0.00           N  
ATOM   1246  CA  SER A  78      -5.797   1.173  11.104  1.00  0.00           C  
ATOM   1247  C   SER A  78      -5.436   0.110  10.089  1.00  0.00           C  
ATOM   1248  O   SER A  78      -4.307  -0.342  10.056  1.00  0.00           O  
ATOM   1249  CB  SER A  78      -5.063   2.440  10.741  1.00  0.00           C  
ATOM   1250  OG  SER A  78      -5.304   2.721   9.364  1.00  0.00           O  
ATOM   1251  H   SER A  78      -4.649   1.171  12.922  1.00  0.00           H  
ATOM   1252  HA  SER A  78      -6.875   1.340  11.069  1.00  0.00           H  
ATOM   1253 1HB  SER A  78      -5.412   3.256  11.373  1.00  0.00           H  
ATOM   1254 2HB  SER A  78      -3.998   2.310  10.931  1.00  0.00           H  
ATOM   1255  HG  SER A  78      -5.765   3.564   9.344  1.00  0.00           H  
ATOM   1256  N   PRO A  79      -6.355  -0.259   9.182  1.00  0.00           N  
ATOM   1257  CA  PRO A  79      -6.043  -1.213   8.133  1.00  0.00           C  
ATOM   1258  C   PRO A  79      -5.333  -0.589   6.928  1.00  0.00           C  
ATOM   1259  O   PRO A  79      -4.968  -1.329   5.986  1.00  0.00           O  
ATOM   1260  CB  PRO A  79      -7.431  -1.738   7.751  1.00  0.00           C  
ATOM   1261  CG  PRO A  79      -8.328  -0.560   7.923  1.00  0.00           C  
ATOM   1262  CD  PRO A  79      -7.796   0.141   9.145  1.00  0.00           C  
ATOM   1263  HA  PRO A  79      -5.410  -2.012   8.548  1.00  0.00           H  
ATOM   1264 1HB  PRO A  79      -7.418  -2.119   6.720  1.00  0.00           H  
ATOM   1265 2HB  PRO A  79      -7.705  -2.582   8.402  1.00  0.00           H  
ATOM   1266 1HG  PRO A  79      -8.298   0.074   7.024  1.00  0.00           H  
ATOM   1267 2HG  PRO A  79      -9.369  -0.890   8.044  1.00  0.00           H  
ATOM   1268 1HD  PRO A  79      -7.910   1.228   9.023  1.00  0.00           H  
ATOM   1269 2HD  PRO A  79      -8.341  -0.209  10.035  1.00  0.00           H  
ATOM   1270  N   VAL A  80      -5.060   0.725   6.971  1.00  0.00           N  
ATOM   1271  CA  VAL A  80      -4.488   1.426   5.787  1.00  0.00           C  
ATOM   1272  C   VAL A  80      -3.135   0.815   5.438  1.00  0.00           C  
ATOM   1273  O   VAL A  80      -2.275   0.649   6.319  1.00  0.00           O  
ATOM   1274  CB  VAL A  80      -4.313   2.931   6.062  1.00  0.00           C  
ATOM   1275  CG1 VAL A  80      -3.555   3.596   4.922  1.00  0.00           C  
ATOM   1276  CG2 VAL A  80      -5.673   3.584   6.259  1.00  0.00           C  
ATOM   1277  H   VAL A  80      -5.243   1.250   7.814  1.00  0.00           H  
ATOM   1278  HA  VAL A  80      -5.177   1.309   4.949  1.00  0.00           H  
ATOM   1279  HB  VAL A  80      -3.713   3.059   6.963  1.00  0.00           H  
ATOM   1280 1HG1 VAL A  80      -3.440   4.659   5.133  1.00  0.00           H  
ATOM   1281 2HG1 VAL A  80      -2.572   3.137   4.822  1.00  0.00           H  
ATOM   1282 3HG1 VAL A  80      -4.111   3.469   3.993  1.00  0.00           H  
ATOM   1283 1HG2 VAL A  80      -5.541   4.647   6.453  1.00  0.00           H  
ATOM   1284 2HG2 VAL A  80      -6.274   3.450   5.359  1.00  0.00           H  
ATOM   1285 3HG2 VAL A  80      -6.179   3.120   7.105  1.00  0.00           H  
ATOM   1286  N   PRO A  81      -2.877   0.453   4.172  1.00  0.00           N  
ATOM   1287  CA  PRO A  81      -1.587  -0.136   3.832  1.00  0.00           C  
ATOM   1288  C   PRO A  81      -0.420   0.757   4.286  1.00  0.00           C  
ATOM   1289  O   PRO A  81      -0.468   1.958   4.070  1.00  0.00           O  
ATOM   1290  CB  PRO A  81      -1.658  -0.243   2.305  1.00  0.00           C  
ATOM   1291  CG  PRO A  81      -3.112  -0.405   2.017  1.00  0.00           C  
ATOM   1292  CD  PRO A  81      -3.793   0.500   3.009  1.00  0.00           C  
ATOM   1293  HA  PRO A  81      -1.510  -1.130   4.296  1.00  0.00           H  
ATOM   1294 1HB  PRO A  81      -1.230   0.658   1.845  1.00  0.00           H  
ATOM   1295 2HB  PRO A  81      -1.057  -1.098   1.960  1.00  0.00           H  
ATOM   1296 1HG  PRO A  81      -3.325  -0.129   0.975  1.00  0.00           H  
ATOM   1297 2HG  PRO A  81      -3.407  -1.459   2.133  1.00  0.00           H  
ATOM   1298 1HD  PRO A  81      -3.866   1.514   2.590  1.00  0.00           H  
ATOM   1299 2HD  PRO A  81      -4.792   0.103   3.243  1.00  0.00           H  
ATOM   1300  N   LYS A  82       0.610   0.125   4.827  1.00  0.00           N  
ATOM   1301  CA  LYS A  82       1.784   0.811   5.399  1.00  0.00           C  
ATOM   1302  C   LYS A  82       3.057   0.279   4.776  1.00  0.00           C  
ATOM   1303  O   LYS A  82       3.177  -0.937   4.481  1.00  0.00           O  
ATOM   1304  CB  LYS A  82       1.822   0.590   6.895  1.00  0.00           C  
ATOM   1305  CG  LYS A  82       0.681   1.250   7.646  1.00  0.00           C  
ATOM   1306  CD  LYS A  82       0.634   0.879   9.111  1.00  0.00           C  
ATOM   1307  CE  LYS A  82      -0.755   0.970   9.729  1.00  0.00           C  
ATOM   1308  NZ  LYS A  82      -1.710   0.079   9.005  1.00  0.00           N  
ATOM   1309  H   LYS A  82       0.573  -0.884   4.843  1.00  0.00           H  
ATOM   1310  HA  LYS A  82       1.707   1.875   5.175  1.00  0.00           H  
ATOM   1311 1HB  LYS A  82       1.791  -0.480   7.106  1.00  0.00           H  
ATOM   1312 2HB  LYS A  82       2.759   0.976   7.296  1.00  0.00           H  
ATOM   1313 1HG  LYS A  82       0.780   2.335   7.577  1.00  0.00           H  
ATOM   1314 2HG  LYS A  82      -0.267   0.960   7.195  1.00  0.00           H  
ATOM   1315 1HD  LYS A  82       0.985  -0.146   9.239  1.00  0.00           H  
ATOM   1316 2HD  LYS A  82       1.288   1.542   9.676  1.00  0.00           H  
ATOM   1317 1HE  LYS A  82      -0.707   0.676  10.777  1.00  0.00           H  
ATOM   1318 2HE  LYS A  82      -1.109   1.999   9.680  1.00  0.00           H  
ATOM   1319 1HZ  LYS A  82      -2.626   0.150   9.426  1.00  0.00           H  
ATOM   1320 2HZ  LYS A  82      -1.764   0.358   8.036  1.00  0.00           H  
ATOM   1321 3HZ  LYS A  82      -1.389  -0.877   9.061  1.00  0.00           H  
ATOM   1322  N   LEU A  83       4.030   1.166   4.600  1.00  0.00           N  
ATOM   1323  CA  LEU A  83       5.377   0.810   4.110  1.00  0.00           C  
ATOM   1324  C   LEU A  83       6.389   1.529   4.993  1.00  0.00           C  
ATOM   1325  O   LEU A  83       6.430   2.750   4.967  1.00  0.00           O  
ATOM   1326  CB  LEU A  83       5.567   1.213   2.643  1.00  0.00           C  
ATOM   1327  CG  LEU A  83       6.954   0.933   2.050  1.00  0.00           C  
ATOM   1328  CD1 LEU A  83       7.218  -0.566   2.059  1.00  0.00           C  
ATOM   1329  CD2 LEU A  83       7.025   1.492   0.637  1.00  0.00           C  
ATOM   1330  H   LEU A  83       3.825   2.130   4.815  1.00  0.00           H  
ATOM   1331  HA  LEU A  83       5.497  -0.270   4.184  1.00  0.00           H  
ATOM   1332 1HB  LEU A  83       4.835   0.680   2.038  1.00  0.00           H  
ATOM   1333 2HB  LEU A  83       5.376   2.282   2.548  1.00  0.00           H  
ATOM   1334  HG  LEU A  83       7.716   1.410   2.667  1.00  0.00           H  
ATOM   1335 1HD1 LEU A  83       8.203  -0.765   1.638  1.00  0.00           H  
ATOM   1336 2HD1 LEU A  83       7.181  -0.936   3.084  1.00  0.00           H  
ATOM   1337 3HD1 LEU A  83       6.460  -1.072   1.463  1.00  0.00           H  
ATOM   1338 1HD2 LEU A  83       8.011   1.294   0.216  1.00  0.00           H  
ATOM   1339 2HD2 LEU A  83       6.264   1.015   0.018  1.00  0.00           H  
ATOM   1340 3HD2 LEU A  83       6.850   2.568   0.662  1.00  0.00           H  
ATOM   1341  N   LEU A  84       7.183   0.777   5.737  1.00  0.00           N  
ATOM   1342  CA  LEU A  84       8.155   1.317   6.710  1.00  0.00           C  
ATOM   1343  C   LEU A  84       9.533   1.080   6.142  1.00  0.00           C  
ATOM   1344  O   LEU A  84       9.844  -0.075   5.830  1.00  0.00           O  
ATOM   1345  CB  LEU A  84       8.023   0.643   8.081  1.00  0.00           C  
ATOM   1346  CG  LEU A  84       9.167   0.913   9.067  1.00  0.00           C  
ATOM   1347  CD1 LEU A  84       9.177   2.388   9.444  1.00  0.00           C  
ATOM   1348  CD2 LEU A  84       8.994   0.035  10.298  1.00  0.00           C  
ATOM   1349  H   LEU A  84       7.106  -0.224   5.622  1.00  0.00           H  
ATOM   1350  HA  LEU A  84       7.961   2.382   6.837  1.00  0.00           H  
ATOM   1351 1HB  LEU A  84       7.099   0.981   8.547  1.00  0.00           H  
ATOM   1352 2HB  LEU A  84       7.959  -0.435   7.934  1.00  0.00           H  
ATOM   1353  HG  LEU A  84      10.120   0.684   8.590  1.00  0.00           H  
ATOM   1354 1HD1 LEU A  84       9.990   2.579  10.145  1.00  0.00           H  
ATOM   1355 2HD1 LEU A  84       9.322   2.991   8.548  1.00  0.00           H  
ATOM   1356 3HD1 LEU A  84       8.228   2.651   9.910  1.00  0.00           H  
ATOM   1357 1HD2 LEU A  84       9.807   0.226  10.999  1.00  0.00           H  
ATOM   1358 2HD2 LEU A  84       8.041   0.264  10.777  1.00  0.00           H  
ATOM   1359 3HD2 LEU A  84       9.008  -1.014  10.002  1.00  0.00           H  
ATOM   1360  N   PHE A  85      10.360   2.110   6.113  1.00  0.00           N  
ATOM   1361  CA  PHE A  85      11.792   1.979   5.810  1.00  0.00           C  
ATOM   1362  C   PHE A  85      12.587   2.188   7.084  1.00  0.00           C  
ATOM   1363  O   PHE A  85      12.276   3.100   7.872  1.00  0.00           O  
ATOM   1364  CB  PHE A  85      12.232   2.988   4.748  1.00  0.00           C  
ATOM   1365  CG  PHE A  85      11.577   2.785   3.411  1.00  0.00           C  
ATOM   1366  CD1 PHE A  85      10.417   3.469   3.080  1.00  0.00           C  
ATOM   1367  CD2 PHE A  85      12.119   1.910   2.482  1.00  0.00           C  
ATOM   1368  CE1 PHE A  85       9.814   3.283   1.850  1.00  0.00           C  
ATOM   1369  CE2 PHE A  85      11.520   1.723   1.252  1.00  0.00           C  
ATOM   1370  CZ  PHE A  85      10.365   2.411   0.936  1.00  0.00           C  
ATOM   1371  H   PHE A  85       9.980   3.025   6.310  1.00  0.00           H  
ATOM   1372  HA  PHE A  85      11.973   0.975   5.422  1.00  0.00           H  
ATOM   1373 1HB  PHE A  85      12.003   3.997   5.089  1.00  0.00           H  
ATOM   1374 2HB  PHE A  85      13.311   2.926   4.611  1.00  0.00           H  
ATOM   1375  HD1 PHE A  85       9.982   4.161   3.802  1.00  0.00           H  
ATOM   1376  HD2 PHE A  85      13.031   1.366   2.732  1.00  0.00           H  
ATOM   1377  HE1 PHE A  85       8.903   3.827   1.603  1.00  0.00           H  
ATOM   1378  HE2 PHE A  85      11.956   1.032   0.531  1.00  0.00           H  
ATOM   1379  HZ  PHE A  85       9.890   2.263  -0.032  1.00  0.00           H  
ATOM   1380  N   TRP A  86      13.634   1.395   7.260  1.00  0.00           N  
ATOM   1381  CA  TRP A  86      14.532   1.544   8.410  1.00  0.00           C  
ATOM   1382  C   TRP A  86      15.945   1.140   8.017  1.00  0.00           C  
ATOM   1383  O   TRP A  86      16.156   0.310   7.092  1.00  0.00           O  
ATOM   1384  CB  TRP A  86      14.058   0.692   9.588  1.00  0.00           C  
ATOM   1385  CG  TRP A  86      13.866  -0.754   9.242  1.00  0.00           C  
ATOM   1386  CD1 TRP A  86      12.760  -1.318   8.680  1.00  0.00           C  
ATOM   1387  CD2 TRP A  86      14.813  -1.833   9.435  1.00  0.00           C  
ATOM   1388  NE1 TRP A  86      12.951  -2.667   8.511  1.00  0.00           N  
ATOM   1389  CE2 TRP A  86      14.202  -2.999   8.966  1.00  0.00           C  
ATOM   1390  CE3 TRP A  86      16.110  -1.901   9.959  1.00  0.00           C  
ATOM   1391  CZ2 TRP A  86      14.842  -4.228   9.005  1.00  0.00           C  
ATOM   1392  CZ3 TRP A  86      16.751  -3.133   9.997  1.00  0.00           C  
ATOM   1393  CH2 TRP A  86      16.133  -4.266   9.531  1.00  0.00           C  
ATOM   1394  H   TRP A  86      13.818   0.669   6.583  1.00  0.00           H  
ATOM   1395  HA  TRP A  86      14.529   2.590   8.718  1.00  0.00           H  
ATOM   1396 1HB  TRP A  86      14.783   0.757  10.400  1.00  0.00           H  
ATOM   1397 2HB  TRP A  86      13.112   1.082   9.963  1.00  0.00           H  
ATOM   1398  HD1 TRP A  86      11.857  -0.777   8.404  1.00  0.00           H  
ATOM   1399  HE1 TRP A  86      12.281  -3.311   8.116  1.00  0.00           H  
ATOM   1400  HE3 TRP A  86      16.606  -1.004  10.327  1.00  0.00           H  
ATOM   1401  HZ2 TRP A  86      14.367  -5.140   8.640  1.00  0.00           H  
ATOM   1402  HZ3 TRP A  86      17.760  -3.178  10.407  1.00  0.00           H  
ATOM   1403  HH2 TRP A  86      16.665  -5.217   9.575  1.00  0.00           H  
ATOM   1404  N   GLY A  87      16.894   1.705   8.742  1.00  0.00           N  
ATOM   1405  CA  GLY A  87      18.311   1.340   8.607  1.00  0.00           C  
ATOM   1406  C   GLY A  87      18.891   0.881   9.918  1.00  0.00           C  
ATOM   1407  O   GLY A  87      18.208   0.857  10.956  1.00  0.00           O  
ATOM   1408  H   GLY A  87      16.630   2.413   9.413  1.00  0.00           H  
ATOM   1409 1HA  GLY A  87      18.413   0.547   7.865  1.00  0.00           H  
ATOM   1410 2HA  GLY A  87      18.874   2.197   8.239  1.00  0.00           H  
ATOM   1411  N   THR A  88      20.177   0.611   9.856  1.00  0.00           N  
ATOM   1412  CA  THR A  88      20.959   0.159  11.015  1.00  0.00           C  
ATOM   1413  C   THR A  88      22.078   1.150  11.302  1.00  0.00           C  
ATOM   1414  O   THR A  88      22.755   1.518  10.337  1.00  0.00           O  
ATOM   1415  CB  THR A  88      21.551  -1.245  10.789  1.00  0.00           C  
ATOM   1416  OG1 THR A  88      20.490  -2.185  10.577  1.00  0.00           O  
ATOM   1417  CG2 THR A  88      22.373  -1.677  11.994  1.00  0.00           C  
ATOM   1418  H   THR A  88      20.640   0.723   8.965  1.00  0.00           H  
ATOM   1419  HA  THR A  88      20.298   0.112  11.881  1.00  0.00           H  
ATOM   1420  HB  THR A  88      22.190  -1.232   9.906  1.00  0.00           H  
ATOM   1421  HG1 THR A  88      20.156  -2.093   9.681  1.00  0.00           H  
ATOM   1422 1HG2 THR A  88      22.784  -2.671  11.816  1.00  0.00           H  
ATOM   1423 2HG2 THR A  88      23.187  -0.970  12.151  1.00  0.00           H  
ATOM   1424 3HG2 THR A  88      21.737  -1.701  12.878  1.00  0.00           H  
ATOM   1425  N   PRO A  89      22.266   1.650  12.548  1.00  0.00           N  
ATOM   1426  CA  PRO A  89      21.463   1.318  13.730  1.00  0.00           C  
ATOM   1427  C   PRO A  89      20.100   2.002  13.823  1.00  0.00           C  
ATOM   1428  O   PRO A  89      19.286   1.634  14.624  1.00  0.00           O  
ATOM   1429  CB  PRO A  89      22.377   1.778  14.871  1.00  0.00           C  
ATOM   1430  CG  PRO A  89      23.090   2.962  14.312  1.00  0.00           C  
ATOM   1431  CD  PRO A  89      23.350   2.599  12.875  1.00  0.00           C  
ATOM   1432  HA  PRO A  89      21.295   0.232  13.761  1.00  0.00           H  
ATOM   1433 1HB  PRO A  89      21.776   2.022  15.759  1.00  0.00           H  
ATOM   1434 2HB  PRO A  89      23.059   0.964  15.157  1.00  0.00           H  
ATOM   1435 1HG  PRO A  89      22.469   3.863  14.416  1.00  0.00           H  
ATOM   1436 2HG  PRO A  89      24.016   3.148  14.876  1.00  0.00           H  
ATOM   1437 1HD  PRO A  89      23.292   3.503  12.251  1.00  0.00           H  
ATOM   1438 2HD  PRO A  89      24.342   2.130  12.788  1.00  0.00           H  
ATOM   1439  N   GLY A  90      19.854   3.022  13.000  1.00  0.00           N  
ATOM   1440  CA  GLY A  90      18.651   3.844  13.188  1.00  0.00           C  
ATOM   1441  C   GLY A  90      18.814   4.836  14.308  1.00  0.00           C  
ATOM   1442  O   GLY A  90      19.866   4.856  15.004  1.00  0.00           O  
ATOM   1443  H   GLY A  90      20.485   3.240  12.242  1.00  0.00           H  
ATOM   1444 1HA  GLY A  90      18.426   4.377  12.264  1.00  0.00           H  
ATOM   1445 2HA  GLY A  90      17.799   3.198  13.401  1.00  0.00           H  
ATOM   1446  N   VAL A  91      17.868   5.721  14.441  1.00  0.00           N  
ATOM   1447  CA  VAL A  91      17.806   6.769  15.484  1.00  0.00           C  
ATOM   1448  C   VAL A  91      16.408   6.726  16.112  1.00  0.00           C  
ATOM   1449  O   VAL A  91      16.286   6.345  17.301  1.00  0.00           O  
ATOM   1450  CB  VAL A  91      18.076   8.166  14.893  1.00  0.00           C  
ATOM   1451  CG1 VAL A  91      17.889   9.238  15.956  1.00  0.00           C  
ATOM   1452  CG2 VAL A  91      19.481   8.220  14.313  1.00  0.00           C  
ATOM   1453  H   VAL A  91      17.125   5.661  13.759  1.00  0.00           H  
ATOM   1454  HA  VAL A  91      18.574   6.560  16.230  1.00  0.00           H  
ATOM   1455  HB  VAL A  91      17.349   8.364  14.105  1.00  0.00           H  
ATOM   1456 1HG1 VAL A  91      18.083  10.219  15.521  1.00  0.00           H  
ATOM   1457 2HG1 VAL A  91      16.866   9.205  16.331  1.00  0.00           H  
ATOM   1458 3HG1 VAL A  91      18.583   9.062  16.777  1.00  0.00           H  
ATOM   1459 1HG2 VAL A  91      19.664   9.210  13.897  1.00  0.00           H  
ATOM   1460 2HG2 VAL A  91      20.207   8.017  15.100  1.00  0.00           H  
ATOM   1461 3HG2 VAL A  91      19.579   7.472  13.527  1.00  0.00           H  
ATOM   1462  N   LEU A  92      15.372   7.040  15.334  1.00  0.00           N  
ATOM   1463  CA  LEU A  92      13.988   6.976  15.853  1.00  0.00           C  
ATOM   1464  C   LEU A  92      13.426   5.561  15.761  1.00  0.00           C  
ATOM   1465  O   LEU A  92      12.743   5.136  16.740  1.00  0.00           O  
ATOM   1466  CB  LEU A  92      13.080   7.936  15.075  1.00  0.00           C  
ATOM   1467  CG  LEU A  92      13.412   9.427  15.217  1.00  0.00           C  
ATOM   1468  CD1 LEU A  92      12.533  10.236  14.272  1.00  0.00           C  
ATOM   1469  CD2 LEU A  92      13.203   9.859  16.661  1.00  0.00           C  
ATOM   1470  H   LEU A  92      15.527   7.325  14.378  1.00  0.00           H  
ATOM   1471  HA  LEU A  92      13.997   7.276  16.900  1.00  0.00           H  
ATOM   1472 1HB  LEU A  92      13.133   7.685  14.017  1.00  0.00           H  
ATOM   1473 2HB  LEU A  92      12.053   7.792  15.411  1.00  0.00           H  
ATOM   1474  HG  LEU A  92      14.451   9.598  14.934  1.00  0.00           H  
ATOM   1475 1HD1 LEU A  92      12.769  11.295  14.373  1.00  0.00           H  
ATOM   1476 2HD1 LEU A  92      12.717   9.920  13.245  1.00  0.00           H  
ATOM   1477 3HD1 LEU A  92      11.485  10.073  14.521  1.00  0.00           H  
ATOM   1478 1HD2 LEU A  92      13.440  10.919  16.762  1.00  0.00           H  
ATOM   1479 2HD2 LEU A  92      12.164   9.691  16.945  1.00  0.00           H  
ATOM   1480 3HD2 LEU A  92      13.856   9.278  17.313  1.00  0.00           H  
ATOM   1481  N   ILE A  93      13.702   4.826  14.685  1.00  0.00           N  
ATOM   1482  CA  ILE A  93      13.104   3.479  14.456  1.00  0.00           C  
ATOM   1483  C   ILE A  93      14.243   2.496  14.289  1.00  0.00           C  
ATOM   1484  O   ILE A  93      14.554   2.122  13.162  1.00  0.00           O  
ATOM   1485  CB  ILE A  93      12.194   3.441  13.215  1.00  0.00           C  
ATOM   1486  CG1 ILE A  93      11.149   4.557  13.284  1.00  0.00           C  
ATOM   1487  CG2 ILE A  93      11.521   2.083  13.090  1.00  0.00           C  
ATOM   1488  CD1 ILE A  93      10.200   4.433  14.454  1.00  0.00           C  
ATOM   1489  H   ILE A  93      14.343   5.202  14.001  1.00  0.00           H  
ATOM   1490  HA  ILE A  93      12.493   3.221  15.321  1.00  0.00           H  
ATOM   1491  HB  ILE A  93      12.791   3.623  12.321  1.00  0.00           H  
ATOM   1492 1HG1 ILE A  93      11.651   5.522  13.352  1.00  0.00           H  
ATOM   1493 2HG1 ILE A  93      10.559   4.561  12.367  1.00  0.00           H  
ATOM   1494 1HG2 ILE A  93      10.881   2.074  12.207  1.00  0.00           H  
ATOM   1495 2HG2 ILE A  93      12.280   1.308  12.996  1.00  0.00           H  
ATOM   1496 3HG2 ILE A  93      10.917   1.894  13.977  1.00  0.00           H  
ATOM   1497 1HD1 ILE A  93       9.489   5.259  14.435  1.00  0.00           H  
ATOM   1498 2HD1 ILE A  93       9.660   3.488  14.386  1.00  0.00           H  
ATOM   1499 3HD1 ILE A  93      10.765   4.463  15.385  1.00  0.00           H  
ATOM   1500  N   PRO A  94      14.790   1.972  15.403  1.00  0.00           N  
ATOM   1501  CA  PRO A  94      15.852   0.993  15.275  1.00  0.00           C  
ATOM   1502  C   PRO A  94      15.321  -0.328  14.736  1.00  0.00           C  
ATOM   1503  O   PRO A  94      14.120  -0.599  14.754  1.00  0.00           O  
ATOM   1504  CB  PRO A  94      16.363   0.854  16.713  1.00  0.00           C  
ATOM   1505  CG  PRO A  94      15.200   1.253  17.555  1.00  0.00           C  
ATOM   1506  CD  PRO A  94      14.550   2.374  16.789  1.00  0.00           C  
ATOM   1507  HA  PRO A  94      16.635   1.393  14.614  1.00  0.00           H  
ATOM   1508 1HB  PRO A  94      16.690  -0.179  16.897  1.00  0.00           H  
ATOM   1509 2HB  PRO A  94      17.241   1.501  16.864  1.00  0.00           H  
ATOM   1510 1HG  PRO A  94      14.527   0.395  17.704  1.00  0.00           H  
ATOM   1511 2HG  PRO A  94      15.543   1.565  18.552  1.00  0.00           H  
ATOM   1512 1HD  PRO A  94      13.476   2.409  17.029  1.00  0.00           H  
ATOM   1513 2HD  PRO A  94      15.036   3.326  17.047  1.00  0.00           H  
ATOM   1514  N   PRO A  95      16.187  -1.234  14.251  1.00  0.00           N  
ATOM   1515  CA  PRO A  95      15.731  -2.547  13.774  1.00  0.00           C  
ATOM   1516  C   PRO A  95      14.776  -3.301  14.732  1.00  0.00           C  
ATOM   1517  O   PRO A  95      13.846  -3.939  14.266  1.00  0.00           O  
ATOM   1518  CB  PRO A  95      17.056  -3.298  13.615  1.00  0.00           C  
ATOM   1519  CG  PRO A  95      18.036  -2.236  13.248  1.00  0.00           C  
ATOM   1520  CD  PRO A  95      17.642  -1.055  14.094  1.00  0.00           C  
ATOM   1521  HA  PRO A  95      15.218  -2.422  12.809  1.00  0.00           H  
ATOM   1522 1HB  PRO A  95      17.313  -3.811  14.553  1.00  0.00           H  
ATOM   1523 2HB  PRO A  95      16.958  -4.074  12.841  1.00  0.00           H  
ATOM   1524 1HG  PRO A  95      19.061  -2.580  13.452  1.00  0.00           H  
ATOM   1525 2HG  PRO A  95      17.980  -2.024  12.171  1.00  0.00           H  
ATOM   1526 1HD  PRO A  95      18.164  -1.105  15.061  1.00  0.00           H  
ATOM   1527 2HD  PRO A  95      17.894  -0.124  13.564  1.00  0.00           H  
ATOM   1528  N   ALA A  96      15.007  -3.197  16.046  1.00  0.00           N  
ATOM   1529  CA  ALA A  96      14.137  -3.871  17.031  1.00  0.00           C  
ATOM   1530  C   ALA A  96      12.725  -3.283  16.945  1.00  0.00           C  
ATOM   1531  O   ALA A  96      11.732  -4.068  16.986  1.00  0.00           O  
ATOM   1532  CB  ALA A  96      14.701  -3.766  18.431  1.00  0.00           C  
ATOM   1533  H   ALA A  96      15.788  -2.649  16.374  1.00  0.00           H  
ATOM   1534  HA  ALA A  96      14.097  -4.930  16.779  1.00  0.00           H  
ATOM   1535 1HB  ALA A  96      14.035  -4.272  19.130  1.00  0.00           H  
ATOM   1536 2HB  ALA A  96      15.685  -4.234  18.462  1.00  0.00           H  
ATOM   1537 3HB  ALA A  96      14.790  -2.716  18.708  1.00  0.00           H  
ATOM   1538  N   GLU A  97      12.629  -1.964  16.812  1.00  0.00           N  
ATOM   1539  CA  GLU A  97      11.336  -1.267  16.722  1.00  0.00           C  
ATOM   1540  C   GLU A  97      10.703  -1.586  15.364  1.00  0.00           C  
ATOM   1541  O   GLU A  97       9.488  -1.866  15.319  1.00  0.00           O  
ATOM   1542  CB  GLU A  97      11.510   0.245  16.887  1.00  0.00           C  
ATOM   1543  CG  GLU A  97      10.226   1.047  16.727  1.00  0.00           C  
ATOM   1544  CD  GLU A  97       9.179   0.682  17.742  1.00  0.00           C  
ATOM   1545  OE1 GLU A  97       9.452  -0.142  18.580  1.00  0.00           O  
ATOM   1546  OE2 GLU A  97       8.103   1.230  17.678  1.00  0.00           O  
ATOM   1547  H   GLU A  97      13.482  -1.425  16.774  1.00  0.00           H  
ATOM   1548  HA  GLU A  97      10.691  -1.628  17.524  1.00  0.00           H  
ATOM   1549 1HB  GLU A  97      11.916   0.458  17.875  1.00  0.00           H  
ATOM   1550 2HB  GLU A  97      12.227   0.612  16.151  1.00  0.00           H  
ATOM   1551 1HG  GLU A  97      10.457   2.107  16.825  1.00  0.00           H  
ATOM   1552 2HG  GLU A  97       9.829   0.880  15.726  1.00  0.00           H  
ATOM   1553  N   ALA A  98      11.468  -1.605  14.278  1.00  0.00           N  
ATOM   1554  CA  ALA A  98      10.930  -1.895  12.929  1.00  0.00           C  
ATOM   1555  C   ALA A  98      10.319  -3.306  12.896  1.00  0.00           C  
ATOM   1556  O   ALA A  98       9.265  -3.498  12.241  1.00  0.00           O  
ATOM   1557  CB  ALA A  98      11.990  -1.722  11.853  1.00  0.00           C  
ATOM   1558  H   ALA A  98      12.454  -1.415  14.384  1.00  0.00           H  
ATOM   1559  HA  ALA A  98      10.144  -1.171  12.715  1.00  0.00           H  
ATOM   1560 1HB  ALA A  98      11.559  -1.944  10.878  1.00  0.00           H  
ATOM   1561 2HB  ALA A  98      12.355  -0.695  11.865  1.00  0.00           H  
ATOM   1562 3HB  ALA A  98      12.819  -2.402  12.047  1.00  0.00           H  
ATOM   1563  N   ALA A  99      10.979  -4.283  13.516  1.00  0.00           N  
ATOM   1564  CA  ALA A  99      10.502  -5.680  13.575  1.00  0.00           C  
ATOM   1565  C   ALA A  99       9.161  -5.710  14.313  1.00  0.00           C  
ATOM   1566  O   ALA A  99       8.175  -6.314  13.792  1.00  0.00           O  
ATOM   1567  CB  ALA A  99      11.523  -6.534  14.258  1.00  0.00           C  
ATOM   1568  H   ALA A  99      11.849  -4.040  13.966  1.00  0.00           H  
ATOM   1569  HA  ALA A  99      10.364  -6.034  12.554  1.00  0.00           H  
ATOM   1570 1HB  ALA A  99      11.167  -7.564  14.300  1.00  0.00           H  
ATOM   1571 2HB  ALA A  99      12.459  -6.496  13.702  1.00  0.00           H  
ATOM   1572 3HB  ALA A  99      11.687  -6.167  15.270  1.00  0.00           H  
ATOM   1573  N   ARG A 100       9.071  -5.006  15.432  1.00  0.00           N  
ATOM   1574  CA  ARG A 100       7.820  -4.924  16.223  1.00  0.00           C  
ATOM   1575  C   ARG A 100       6.730  -4.306  15.345  1.00  0.00           C  
ATOM   1576  O   ARG A 100       5.631  -4.851  15.260  1.00  0.00           O  
ATOM   1577  CB  ARG A 100       8.005  -4.086  17.480  1.00  0.00           C  
ATOM   1578  CG  ARG A 100       6.808  -4.068  18.418  1.00  0.00           C  
ATOM   1579  CD  ARG A 100       6.995  -3.098  19.527  1.00  0.00           C  
ATOM   1580  NE  ARG A 100       6.845  -1.724  19.077  1.00  0.00           N  
ATOM   1581  CZ  ARG A 100       5.665  -1.128  18.818  1.00  0.00           C  
ATOM   1582  NH1 ARG A 100       4.544  -1.797  18.969  1.00  0.00           N  
ATOM   1583  NH2 ARG A 100       5.634   0.130  18.413  1.00  0.00           N  
ATOM   1584  H   ARG A 100       9.889  -4.509  15.754  1.00  0.00           H  
ATOM   1585  HA  ARG A 100       7.536  -5.933  16.527  1.00  0.00           H  
ATOM   1586 1HB  ARG A 100       8.859  -4.459  18.043  1.00  0.00           H  
ATOM   1587 2HB  ARG A 100       8.221  -3.056  17.200  1.00  0.00           H  
ATOM   1588 1HG  ARG A 100       5.913  -3.785  17.861  1.00  0.00           H  
ATOM   1589 2HG  ARG A 100       6.669  -5.060  18.849  1.00  0.00           H  
ATOM   1590 1HD  ARG A 100       6.253  -3.286  20.302  1.00  0.00           H  
ATOM   1591 2HD  ARG A 100       7.994  -3.213  19.946  1.00  0.00           H  
ATOM   1592  HE  ARG A 100       7.686  -1.177  18.949  1.00  0.00           H  
ATOM   1593 1HH1 ARG A 100       4.566  -2.758  19.279  1.00  0.00           H  
ATOM   1594 2HH1 ARG A 100       3.659  -1.350  18.775  1.00  0.00           H  
ATOM   1595 1HH2 ARG A 100       6.497   0.645  18.295  1.00  0.00           H  
ATOM   1596 2HH2 ARG A 100       4.751   0.576  18.218  1.00  0.00           H  
ATOM   1597  N   LEU A 101       7.032  -3.183  14.727  1.00  0.00           N  
ATOM   1598  CA  LEU A 101       6.026  -2.452  13.908  1.00  0.00           C  
ATOM   1599  C   LEU A 101       5.558  -3.288  12.741  1.00  0.00           C  
ATOM   1600  O   LEU A 101       4.349  -3.261  12.453  1.00  0.00           O  
ATOM   1601  CB  LEU A 101       6.606  -1.134  13.379  1.00  0.00           C  
ATOM   1602  CG  LEU A 101       6.924  -0.074  14.441  1.00  0.00           C  
ATOM   1603  CD1 LEU A 101       7.729   1.053  13.808  1.00  0.00           C  
ATOM   1604  CD2 LEU A 101       5.627   0.450  15.039  1.00  0.00           C  
ATOM   1605  H   LEU A 101       7.966  -2.808  14.808  1.00  0.00           H  
ATOM   1606  HA  LEU A 101       5.168  -2.223  14.538  1.00  0.00           H  
ATOM   1607 1HB  LEU A 101       7.528  -1.352  12.842  1.00  0.00           H  
ATOM   1608 2HB  LEU A 101       5.896  -0.698  12.677  1.00  0.00           H  
ATOM   1609  HG  LEU A 101       7.534  -0.518  15.228  1.00  0.00           H  
ATOM   1610 1HD1 LEU A 101       7.955   1.807  14.563  1.00  0.00           H  
ATOM   1611 2HD1 LEU A 101       8.660   0.654  13.406  1.00  0.00           H  
ATOM   1612 3HD1 LEU A 101       7.151   1.507  13.004  1.00  0.00           H  
ATOM   1613 1HD2 LEU A 101       5.853   1.204  15.794  1.00  0.00           H  
ATOM   1614 2HD2 LEU A 101       5.017   0.896  14.253  1.00  0.00           H  
ATOM   1615 3HD2 LEU A 101       5.080  -0.373  15.500  1.00  0.00           H  
ATOM   1616  N   ALA A 102       6.442  -4.008  12.059  1.00  0.00           N  
ATOM   1617  CA  ALA A 102       6.077  -4.863  10.904  1.00  0.00           C  
ATOM   1618  C   ALA A 102       5.063  -5.922  11.353  1.00  0.00           C  
ATOM   1619  O   ALA A 102       4.198  -6.339  10.557  1.00  0.00           O  
ATOM   1620  CB  ALA A 102       7.280  -5.588  10.345  1.00  0.00           C  
ATOM   1621  H   ALA A 102       7.406  -3.963  12.351  1.00  0.00           H  
ATOM   1622  HA  ALA A 102       5.616  -4.229  10.146  1.00  0.00           H  
ATOM   1623 1HB  ALA A 102       6.972  -6.204   9.500  1.00  0.00           H  
ATOM   1624 2HB  ALA A 102       8.021  -4.862  10.013  1.00  0.00           H  
ATOM   1625 3HB  ALA A 102       7.714  -6.222  11.117  1.00  0.00           H  
ATOM   1626  N   LYS A 103       5.208  -6.394  12.578  1.00  0.00           N  
ATOM   1627  CA  LYS A 103       4.317  -7.462  13.065  1.00  0.00           C  
ATOM   1628  C   LYS A 103       3.124  -6.841  13.763  1.00  0.00           C  
ATOM   1629  O   LYS A 103       2.086  -7.519  13.815  1.00  0.00           O  
ATOM   1630  CB  LYS A 103       5.051  -8.411  14.012  1.00  0.00           C  
ATOM   1631  CG  LYS A 103       6.162  -9.220  13.355  1.00  0.00           C  
ATOM   1632  CD  LYS A 103       6.874 -10.105  14.368  1.00  0.00           C  
ATOM   1633  CE  LYS A 103       7.999 -10.896  13.719  1.00  0.00           C  
ATOM   1634  NZ  LYS A 103       8.739 -11.726  14.708  1.00  0.00           N  
ATOM   1635  H   LYS A 103       5.923  -6.033  13.193  1.00  0.00           H  
ATOM   1636  HA  LYS A 103       3.968  -8.039  12.207  1.00  0.00           H  
ATOM   1637 1HB  LYS A 103       5.492  -7.841  14.830  1.00  0.00           H  
ATOM   1638 2HB  LYS A 103       4.340  -9.113  14.448  1.00  0.00           H  
ATOM   1639 1HG  LYS A 103       5.739  -9.848  12.570  1.00  0.00           H  
ATOM   1640 2HG  LYS A 103       6.887  -8.544  12.904  1.00  0.00           H  
ATOM   1641 1HD  LYS A 103       7.288  -9.486  15.165  1.00  0.00           H  
ATOM   1642 2HD  LYS A 103       6.159 -10.802  14.808  1.00  0.00           H  
ATOM   1643 1HE  LYS A 103       7.589 -11.550  12.951  1.00  0.00           H  
ATOM   1644 2HE  LYS A 103       8.699 -10.209  13.243  1.00  0.00           H  
ATOM   1645 1HZ  LYS A 103       9.477 -12.233  14.239  1.00  0.00           H  
ATOM   1646 2HZ  LYS A 103       9.141 -11.127  15.416  1.00  0.00           H  
ATOM   1647 3HZ  LYS A 103       8.105 -12.380  15.142  1.00  0.00           H  
ATOM   1648  N   SER A 104       3.267  -5.657  14.350  1.00  0.00           N  
ATOM   1649  CA  SER A 104       2.235  -5.009  15.207  1.00  0.00           C  
ATOM   1650  C   SER A 104       1.255  -4.185  14.362  1.00  0.00           C  
ATOM   1651  O   SER A 104       0.060  -4.073  14.767  1.00  0.00           O  
ATOM   1652  CB  SER A 104       2.890  -4.115  16.242  1.00  0.00           C  
ATOM   1653  OG  SER A 104       3.711  -4.858  17.100  1.00  0.00           O  
ATOM   1654  H   SER A 104       4.142  -5.180  14.188  1.00  0.00           H  
ATOM   1655  HA  SER A 104       1.676  -5.790  15.725  1.00  0.00           H  
ATOM   1656 1HB  SER A 104       3.483  -3.351  15.740  1.00  0.00           H  
ATOM   1657 2HB  SER A 104       2.122  -3.605  16.820  1.00  0.00           H  
ATOM   1658  HG  SER A 104       4.453  -5.155  16.567  1.00  0.00           H  
ATOM   1659  N   LEU A 105       1.716  -3.556  13.287  1.00  0.00           N  
ATOM   1660  CA  LEU A 105       0.818  -2.680  12.502  1.00  0.00           C  
ATOM   1661  C   LEU A 105       0.167  -3.521  11.412  1.00  0.00           C  
ATOM   1662  O   LEU A 105       0.827  -4.162  10.578  1.00  0.00           O  
ATOM   1663  CB  LEU A 105       1.587  -1.508  11.878  1.00  0.00           C  
ATOM   1664  CG  LEU A 105       2.346  -0.611  12.864  1.00  0.00           C  
ATOM   1665  CD1 LEU A 105       2.967   0.558  12.111  1.00  0.00           C  
ATOM   1666  CD2 LEU A 105       1.392  -0.121  13.943  1.00  0.00           C  
ATOM   1667  H   LEU A 105       2.676  -3.667  12.992  1.00  0.00           H  
ATOM   1668  HA  LEU A 105       0.061  -2.273  13.172  1.00  0.00           H  
ATOM   1669 1HB  LEU A 105       2.310  -1.906  11.168  1.00  0.00           H  
ATOM   1670 2HB  LEU A 105       0.881  -0.881  11.334  1.00  0.00           H  
ATOM   1671  HG  LEU A 105       3.155  -1.178  13.324  1.00  0.00           H  
ATOM   1672 1HD1 LEU A 105       3.507   1.196  12.811  1.00  0.00           H  
ATOM   1673 2HD1 LEU A 105       3.659   0.180  11.359  1.00  0.00           H  
ATOM   1674 3HD1 LEU A 105       2.182   1.136  11.625  1.00  0.00           H  
ATOM   1675 1HD2 LEU A 105       1.932   0.517  14.644  1.00  0.00           H  
ATOM   1676 2HD2 LEU A 105       0.584   0.448  13.484  1.00  0.00           H  
ATOM   1677 3HD2 LEU A 105       0.977  -0.976  14.476  1.00  0.00           H  
ATOM   1678  N   PRO A 106      -1.171  -3.431  11.281  1.00  0.00           N  
ATOM   1679  CA  PRO A 106      -1.849  -4.167  10.223  1.00  0.00           C  
ATOM   1680  C   PRO A 106      -1.353  -3.783   8.830  1.00  0.00           C  
ATOM   1681  O   PRO A 106      -1.072  -2.579   8.567  1.00  0.00           O  
ATOM   1682  CB  PRO A 106      -3.314  -3.768  10.427  1.00  0.00           C  
ATOM   1683  CG  PRO A 106      -3.412  -3.466  11.883  1.00  0.00           C  
ATOM   1684  CD  PRO A 106      -2.107  -2.788  12.213  1.00  0.00           C  
ATOM   1685  HA  PRO A 106      -1.705  -5.246  10.384  1.00  0.00           H  
ATOM   1686 1HB  PRO A 106      -3.560  -2.904   9.793  1.00  0.00           H  
ATOM   1687 2HB  PRO A 106      -3.974  -4.592  10.117  1.00  0.00           H  
ATOM   1688 1HG  PRO A 106      -4.284  -2.824  12.080  1.00  0.00           H  
ATOM   1689 2HG  PRO A 106      -3.564  -4.393  12.455  1.00  0.00           H  
ATOM   1690 1HD  PRO A 106      -2.197  -1.709  12.024  1.00  0.00           H  
ATOM   1691 2HD  PRO A 106      -1.851  -2.979  13.266  1.00  0.00           H  
ATOM   1692  N   ASN A 107      -1.256  -4.769   7.939  1.00  0.00           N  
ATOM   1693  CA  ASN A 107      -0.958  -4.542   6.508  1.00  0.00           C  
ATOM   1694  C   ASN A 107       0.302  -3.668   6.351  1.00  0.00           C  
ATOM   1695  O   ASN A 107       0.321  -2.776   5.484  1.00  0.00           O  
ATOM   1696  CB  ASN A 107      -2.142  -3.908   5.802  1.00  0.00           C  
ATOM   1697  CG  ASN A 107      -3.349  -4.804   5.780  1.00  0.00           C  
ATOM   1698  OD1 ASN A 107      -3.225  -6.032   5.705  1.00  0.00           O  
ATOM   1699  ND2 ASN A 107      -4.516  -4.214   5.843  1.00  0.00           N  
ATOM   1700  H   ASN A 107      -1.396  -5.713   8.268  1.00  0.00           H  
ATOM   1701  HA  ASN A 107      -0.753  -5.506   6.040  1.00  0.00           H  
ATOM   1702 1HB  ASN A 107      -2.407  -2.975   6.302  1.00  0.00           H  
ATOM   1703 2HB  ASN A 107      -1.867  -3.663   4.776  1.00  0.00           H  
ATOM   1704 1HD2 ASN A 107      -5.354  -4.761   5.832  1.00  0.00           H  
ATOM   1705 2HD2 ASN A 107      -4.570  -3.218   5.903  1.00  0.00           H  
ATOM   1706  N   CYS A 108       1.339  -3.937   7.136  1.00  0.00           N  
ATOM   1707  CA  CYS A 108       2.615  -3.170   7.104  1.00  0.00           C  
ATOM   1708  C   CYS A 108       3.725  -4.021   6.496  1.00  0.00           C  
ATOM   1709  O   CYS A 108       3.863  -5.197   6.915  1.00  0.00           O  
ATOM   1710  CB  CYS A 108       3.032  -2.730   8.508  1.00  0.00           C  
ATOM   1711  SG  CYS A 108       4.571  -1.780   8.557  1.00  0.00           S  
ATOM   1712  H   CYS A 108       1.243  -4.706   7.782  1.00  0.00           H  
ATOM   1713  HA  CYS A 108       2.466  -2.277   6.497  1.00  0.00           H  
ATOM   1714 1HB  CYS A 108       2.244  -2.119   8.947  1.00  0.00           H  
ATOM   1715 2HB  CYS A 108       3.157  -3.608   9.142  1.00  0.00           H  
ATOM   1716  HG  CYS A 108       5.066  -2.260   7.421  1.00  0.00           H  
ATOM   1717  N   LYS A 109       4.421  -3.491   5.512  1.00  0.00           N  
ATOM   1718  CA  LYS A 109       5.664  -4.067   4.948  1.00  0.00           C  
ATOM   1719  C   LYS A 109       6.825  -3.254   5.538  1.00  0.00           C  
ATOM   1720  O   LYS A 109       6.724  -2.025   5.519  1.00  0.00           O  
ATOM   1721  CB  LYS A 109       5.677  -4.017   3.420  1.00  0.00           C  
ATOM   1722  CG  LYS A 109       6.948  -4.565   2.783  1.00  0.00           C  
ATOM   1723  CD  LYS A 109       6.902  -4.448   1.267  1.00  0.00           C  
ATOM   1724  CE  LYS A 109       8.205  -4.913   0.635  1.00  0.00           C  
ATOM   1725  NZ  LYS A 109       8.217  -4.699  -0.837  1.00  0.00           N  
ATOM   1726  H   LYS A 109       4.061  -2.628   5.129  1.00  0.00           H  
ATOM   1727  HA  LYS A 109       5.729  -5.113   5.250  1.00  0.00           H  
ATOM   1728 1HB  LYS A 109       4.835  -4.589   3.030  1.00  0.00           H  
ATOM   1729 2HB  LYS A 109       5.555  -2.986   3.088  1.00  0.00           H  
ATOM   1730 1HG  LYS A 109       7.810  -4.010   3.156  1.00  0.00           H  
ATOM   1731 2HG  LYS A 109       7.068  -5.613   3.055  1.00  0.00           H  
ATOM   1732 1HD  LYS A 109       6.083  -5.055   0.880  1.00  0.00           H  
ATOM   1733 2HD  LYS A 109       6.724  -3.409   0.988  1.00  0.00           H  
ATOM   1734 1HE  LYS A 109       9.038  -4.367   1.076  1.00  0.00           H  
ATOM   1735 2HE  LYS A 109       8.349  -5.975   0.836  1.00  0.00           H  
ATOM   1736 1HZ  LYS A 109       9.097  -5.021  -1.218  1.00  0.00           H  
ATOM   1737 2HZ  LYS A 109       7.459  -5.217  -1.259  1.00  0.00           H  
ATOM   1738 3HZ  LYS A 109       8.105  -3.716  -1.036  1.00  0.00           H  
ATOM   1739  N   ALA A 110       7.915  -3.896   5.967  1.00  0.00           N  
ATOM   1740  CA  ALA A 110       9.129  -3.167   6.392  1.00  0.00           C  
ATOM   1741  C   ALA A 110      10.275  -3.454   5.439  1.00  0.00           C  
ATOM   1742  O   ALA A 110      10.473  -4.622   5.009  1.00  0.00           O  
ATOM   1743  CB  ALA A 110       9.469  -3.482   7.823  1.00  0.00           C  
ATOM   1744  H   ALA A 110       7.911  -4.905   6.000  1.00  0.00           H  
ATOM   1745  HA  ALA A 110       8.911  -2.099   6.363  1.00  0.00           H  
ATOM   1746 1HB  ALA A 110      10.365  -2.934   8.113  1.00  0.00           H  
ATOM   1747 2HB  ALA A 110       8.640  -3.188   8.467  1.00  0.00           H  
ATOM   1748 3HB  ALA A 110       9.648  -4.551   7.927  1.00  0.00           H  
ATOM   1749  N   VAL A 111      11.075  -2.426   5.133  1.00  0.00           N  
ATOM   1750  CA  VAL A 111      12.196  -2.561   4.163  1.00  0.00           C  
ATOM   1751  C   VAL A 111      13.476  -2.238   4.917  1.00  0.00           C  
ATOM   1752  O   VAL A 111      13.590  -1.161   5.485  1.00  0.00           O  
ATOM   1753  CB  VAL A 111      12.037  -1.606   2.965  1.00  0.00           C  
ATOM   1754  CG1 VAL A 111      13.224  -1.734   2.021  1.00  0.00           C  
ATOM   1755  CG2 VAL A 111      10.735  -1.901   2.237  1.00  0.00           C  
ATOM   1756  H   VAL A 111      10.912  -1.533   5.575  1.00  0.00           H  
ATOM   1757  HA  VAL A 111      12.202  -3.582   3.781  1.00  0.00           H  
ATOM   1758  HB  VAL A 111      12.026  -0.579   3.330  1.00  0.00           H  
ATOM   1759 1HG1 VAL A 111      13.095  -1.052   1.180  1.00  0.00           H  
ATOM   1760 2HG1 VAL A 111      14.141  -1.484   2.553  1.00  0.00           H  
ATOM   1761 3HG1 VAL A 111      13.285  -2.757   1.651  1.00  0.00           H  
ATOM   1762 1HG2 VAL A 111      10.628  -1.222   1.392  1.00  0.00           H  
ATOM   1763 2HG2 VAL A 111      10.743  -2.930   1.878  1.00  0.00           H  
ATOM   1764 3HG2 VAL A 111       9.897  -1.762   2.921  1.00  0.00           H  
ATOM   1765  N   ASP A 112      14.427  -3.165   4.858  1.00  0.00           N  
ATOM   1766  CA  ASP A 112      15.802  -3.012   5.402  1.00  0.00           C  
ATOM   1767  C   ASP A 112      16.663  -2.362   4.340  1.00  0.00           C  
ATOM   1768  O   ASP A 112      16.910  -2.992   3.299  1.00  0.00           O  
ATOM   1769  CB  ASP A 112      16.406  -4.358   5.810  1.00  0.00           C  
ATOM   1770  CG  ASP A 112      17.783  -4.220   6.445  1.00  0.00           C  
ATOM   1771  OD1 ASP A 112      18.395  -3.193   6.274  1.00  0.00           O  
ATOM   1772  OD2 ASP A 112      18.210  -5.144   7.096  1.00  0.00           O  
ATOM   1773  H   ASP A 112      14.171  -4.029   4.404  1.00  0.00           H  
ATOM   1774  HA  ASP A 112      15.754  -2.381   6.290  1.00  0.00           H  
ATOM   1775 1HB  ASP A 112      15.743  -4.854   6.519  1.00  0.00           H  
ATOM   1776 2HB  ASP A 112      16.489  -5.001   4.933  1.00  0.00           H  
ATOM   1777  N   ILE A 113      17.090  -1.102   4.519  1.00  0.00           N  
ATOM   1778  CA  ILE A 113      17.840  -0.397   3.450  1.00  0.00           C  
ATOM   1779  C   ILE A 113      19.354  -0.440   3.728  1.00  0.00           C  
ATOM   1780  O   ILE A 113      20.040   0.250   2.983  1.00  0.00           O  
ATOM   1781  CB  ILE A 113      17.381   1.067   3.323  1.00  0.00           C  
ATOM   1782  CG1 ILE A 113      17.794   1.865   4.562  1.00  0.00           C  
ATOM   1783  CG2 ILE A 113      15.876   1.138   3.117  1.00  0.00           C  
ATOM   1784  CD1 ILE A 113      17.620   3.359   4.412  1.00  0.00           C  
ATOM   1785  H   ILE A 113      16.903  -0.622   5.388  1.00  0.00           H  
ATOM   1786  HA  ILE A 113      17.646  -0.900   2.503  1.00  0.00           H  
ATOM   1787  HB  ILE A 113      17.877   1.531   2.470  1.00  0.00           H  
ATOM   1788 1HG1 ILE A 113      17.206   1.537   5.418  1.00  0.00           H  
ATOM   1789 2HG1 ILE A 113      18.841   1.666   4.791  1.00  0.00           H  
ATOM   1790 1HG2 ILE A 113      15.569   2.180   3.030  1.00  0.00           H  
ATOM   1791 2HG2 ILE A 113      15.608   0.603   2.207  1.00  0.00           H  
ATOM   1792 3HG2 ILE A 113      15.371   0.681   3.968  1.00  0.00           H  
ATOM   1793 1HD1 ILE A 113      17.934   3.856   5.331  1.00  0.00           H  
ATOM   1794 2HD1 ILE A 113      18.230   3.715   3.581  1.00  0.00           H  
ATOM   1795 3HD1 ILE A 113      16.573   3.586   4.218  1.00  0.00           H  
ATOM   1796  N   GLY A 114      19.811  -1.206   4.721  1.00  0.00           N  
ATOM   1797  CA  GLY A 114      21.241  -1.242   5.074  1.00  0.00           C  
ATOM   1798  C   GLY A 114      21.566  -0.164   6.083  1.00  0.00           C  
ATOM   1799  O   GLY A 114      20.711   0.304   6.833  1.00  0.00           O  
ATOM   1800  H   GLY A 114      19.161  -1.776   5.244  1.00  0.00           H  
ATOM   1801 1HA  GLY A 114      21.491  -2.222   5.480  1.00  0.00           H  
ATOM   1802 2HA  GLY A 114      21.841  -1.104   4.175  1.00  0.00           H  
ATOM   1803  N   PRO A 115      22.840   0.268   6.144  1.00  0.00           N  
ATOM   1804  CA  PRO A 115      23.227   1.265   7.126  1.00  0.00           C  
ATOM   1805  C   PRO A 115      22.363   2.505   6.931  1.00  0.00           C  
ATOM   1806  O   PRO A 115      22.077   2.885   5.810  1.00  0.00           O  
ATOM   1807  CB  PRO A 115      24.701   1.532   6.808  1.00  0.00           C  
ATOM   1808  CG  PRO A 115      25.178   0.261   6.190  1.00  0.00           C  
ATOM   1809  CD  PRO A 115      24.008  -0.220   5.373  1.00  0.00           C  
ATOM   1810  HA  PRO A 115      23.117   0.841   8.135  1.00  0.00           H  
ATOM   1811 1HB  PRO A 115      24.790   2.395   6.131  1.00  0.00           H  
ATOM   1812 2HB  PRO A 115      25.245   1.789   7.728  1.00  0.00           H  
ATOM   1813 1HG  PRO A 115      26.072   0.448   5.578  1.00  0.00           H  
ATOM   1814 2HG  PRO A 115      25.470  -0.454   6.972  1.00  0.00           H  
ATOM   1815 1HD  PRO A 115      24.048   0.234   4.372  1.00  0.00           H  
ATOM   1816 2HD  PRO A 115      24.035  -1.317   5.305  1.00  0.00           H  
ATOM   1817  N   GLY A 116      22.021   3.095   8.056  1.00  0.00           N  
ATOM   1818  CA  GLY A 116      21.224   4.327   8.080  1.00  0.00           C  
ATOM   1819  C   GLY A 116      20.957   4.752   9.500  1.00  0.00           C  
ATOM   1820  O   GLY A 116      20.913   3.921  10.416  1.00  0.00           O  
ATOM   1821  H   GLY A 116      22.317   2.684   8.931  1.00  0.00           H  
ATOM   1822 1HA  GLY A 116      21.756   5.115   7.547  1.00  0.00           H  
ATOM   1823 2HA  GLY A 116      20.284   4.163   7.555  1.00  0.00           H  
ATOM   1824  N   LEU A 117      20.841   6.052   9.677  1.00  0.00           N  
ATOM   1825  CA  LEU A 117      20.612   6.698  10.971  1.00  0.00           C  
ATOM   1826  C   LEU A 117      19.237   7.343  10.904  1.00  0.00           C  
ATOM   1827  O   LEU A 117      18.243   6.598  11.027  1.00  0.00           O  
ATOM   1828  CB  LEU A 117      21.688   7.748  11.275  1.00  0.00           C  
ATOM   1829  CG  LEU A 117      23.097   7.200  11.534  1.00  0.00           C  
ATOM   1830  CD1 LEU A 117      24.071   8.359  11.694  1.00  0.00           C  
ATOM   1831  CD2 LEU A 117      23.081   6.323  12.777  1.00  0.00           C  
ATOM   1832  H   LEU A 117      20.921   6.624   8.848  1.00  0.00           H  
ATOM   1833  HA  LEU A 117      20.651   5.937  11.749  1.00  0.00           H  
ATOM   1834 1HB  LEU A 117      21.749   8.436  10.434  1.00  0.00           H  
ATOM   1835 2HB  LEU A 117      21.384   8.311  12.158  1.00  0.00           H  
ATOM   1836  HG  LEU A 117      23.421   6.609  10.676  1.00  0.00           H  
ATOM   1837 1HD1 LEU A 117      25.073   7.970  11.878  1.00  0.00           H  
ATOM   1838 2HD1 LEU A 117      24.077   8.959  10.784  1.00  0.00           H  
ATOM   1839 3HD1 LEU A 117      23.763   8.979  12.536  1.00  0.00           H  
ATOM   1840 1HD2 LEU A 117      24.083   5.933  12.960  1.00  0.00           H  
ATOM   1841 2HD2 LEU A 117      22.759   6.913  13.635  1.00  0.00           H  
ATOM   1842 3HD2 LEU A 117      22.391   5.493  12.627  1.00  0.00           H  
ATOM   1843  N   ASN A 118      19.135   8.627  10.611  1.00  0.00           N  
ATOM   1844  CA  ASN A 118      17.833   9.346  10.679  1.00  0.00           C  
ATOM   1845  C   ASN A 118      17.392   9.823   9.296  1.00  0.00           C  
ATOM   1846  O   ASN A 118      16.246   9.528   8.911  1.00  0.00           O  
ATOM   1847  CB  ASN A 118      17.909  10.520  11.638  1.00  0.00           C  
ATOM   1848  CG  ASN A 118      16.698  11.408  11.563  1.00  0.00           C  
ATOM   1849  OD1 ASN A 118      16.788  12.567  11.143  1.00  0.00           O  
ATOM   1850  ND2 ASN A 118      15.566  10.886  11.962  1.00  0.00           N  
ATOM   1851  H   ASN A 118      19.964   9.135  10.335  1.00  0.00           H  
ATOM   1852  HA  ASN A 118      17.073   8.653  11.043  1.00  0.00           H  
ATOM   1853 1HB  ASN A 118      18.011  10.149  12.659  1.00  0.00           H  
ATOM   1854 2HB  ASN A 118      18.796  11.114  11.416  1.00  0.00           H  
ATOM   1855 1HD2 ASN A 118      14.727  11.430  11.934  1.00  0.00           H  
ATOM   1856 2HD2 ASN A 118      15.540   9.943  12.294  1.00  0.00           H  
ATOM   1857  N   LEU A 119      18.237  10.542   8.566  1.00  0.00           N  
ATOM   1858  CA  LEU A 119      17.882  11.095   7.239  1.00  0.00           C  
ATOM   1859  C   LEU A 119      18.130  10.044   6.177  1.00  0.00           C  
ATOM   1860  O   LEU A 119      18.948  10.287   5.241  1.00  0.00           O  
ATOM   1861  CB  LEU A 119      18.701  12.353   6.925  1.00  0.00           C  
ATOM   1862  CG  LEU A 119      18.494  13.537   7.877  1.00  0.00           C  
ATOM   1863  CD1 LEU A 119      19.387  14.695   7.451  1.00  0.00           C  
ATOM   1864  CD2 LEU A 119      17.029  13.945   7.869  1.00  0.00           C  
ATOM   1865  H   LEU A 119      19.159  10.712   8.939  1.00  0.00           H  
ATOM   1866  HA  LEU A 119      16.827  11.368   7.249  1.00  0.00           H  
ATOM   1867 1HB  LEU A 119      19.759  12.092   6.945  1.00  0.00           H  
ATOM   1868 2HB  LEU A 119      18.451  12.689   5.919  1.00  0.00           H  
ATOM   1869  HG  LEU A 119      18.785  13.247   8.887  1.00  0.00           H  
ATOM   1870 1HD1 LEU A 119      19.240  15.536   8.128  1.00  0.00           H  
ATOM   1871 2HD1 LEU A 119      20.431  14.381   7.485  1.00  0.00           H  
ATOM   1872 3HD1 LEU A 119      19.131  14.997   6.436  1.00  0.00           H  
ATOM   1873 1HD2 LEU A 119      16.881  14.787   8.547  1.00  0.00           H  
ATOM   1874 2HD2 LEU A 119      16.738  14.237   6.860  1.00  0.00           H  
ATOM   1875 3HD2 LEU A 119      16.415  13.105   8.195  1.00  0.00           H  
ATOM   1876  N   LEU A 120      17.327   8.984   6.203  1.00  0.00           N  
ATOM   1877  CA  LEU A 120      17.660   7.760   5.462  1.00  0.00           C  
ATOM   1878  C   LEU A 120      17.684   8.085   3.976  1.00  0.00           C  
ATOM   1879  O   LEU A 120      18.400   7.384   3.239  1.00  0.00           O  
ATOM   1880  CB  LEU A 120      16.641   6.649   5.745  1.00  0.00           C  
ATOM   1881  CG  LEU A 120      16.536   6.200   7.208  1.00  0.00           C  
ATOM   1882  CD1 LEU A 120      15.520   5.071   7.322  1.00  0.00           C  
ATOM   1883  CD2 LEU A 120      17.904   5.755   7.703  1.00  0.00           C  
ATOM   1884  H   LEU A 120      16.473   9.017   6.740  1.00  0.00           H  
ATOM   1885  HA  LEU A 120      18.641   7.416   5.786  1.00  0.00           H  
ATOM   1886 1HB  LEU A 120      15.656   6.993   5.433  1.00  0.00           H  
ATOM   1887 2HB  LEU A 120      16.904   5.776   5.149  1.00  0.00           H  
ATOM   1888  HG  LEU A 120      16.181   7.030   7.819  1.00  0.00           H  
ATOM   1889 1HD1 LEU A 120      15.445   4.752   8.361  1.00  0.00           H  
ATOM   1890 2HD1 LEU A 120      14.546   5.422   6.980  1.00  0.00           H  
ATOM   1891 3HD1 LEU A 120      15.840   4.231   6.707  1.00  0.00           H  
ATOM   1892 1HD2 LEU A 120      17.830   5.437   8.743  1.00  0.00           H  
ATOM   1893 2HD2 LEU A 120      18.259   4.924   7.093  1.00  0.00           H  
ATOM   1894 3HD2 LEU A 120      18.606   6.586   7.627  1.00  0.00           H  
ATOM   1895  N   GLN A 121      16.944   9.097   3.527  1.00  0.00           N  
ATOM   1896  CA  GLN A 121      16.863   9.463   2.093  1.00  0.00           C  
ATOM   1897  C   GLN A 121      18.239   9.836   1.538  1.00  0.00           C  
ATOM   1898  O   GLN A 121      18.410   9.802   0.288  1.00  0.00           O  
ATOM   1899  CB  GLN A 121      15.891  10.628   1.884  1.00  0.00           C  
ATOM   1900  CG  GLN A 121      14.442  10.292   2.195  1.00  0.00           C  
ATOM   1901  CD  GLN A 121      13.498  11.428   1.850  1.00  0.00           C  
ATOM   1902  OE1 GLN A 121      13.353  11.800   0.682  1.00  0.00           O  
ATOM   1903  NE2 GLN A 121      12.851  11.987   2.866  1.00  0.00           N  
ATOM   1904  H   GLN A 121      16.418   9.633   4.201  1.00  0.00           H  
ATOM   1905  HA  GLN A 121      16.496   8.602   1.536  1.00  0.00           H  
ATOM   1906 1HB  GLN A 121      16.186  11.465   2.516  1.00  0.00           H  
ATOM   1907 2HB  GLN A 121      15.944  10.965   0.849  1.00  0.00           H  
ATOM   1908 1HG  GLN A 121      14.150   9.417   1.615  1.00  0.00           H  
ATOM   1909 2HG  GLN A 121      14.349  10.082   3.260  1.00  0.00           H  
ATOM   1910 1HE2 GLN A 121      12.214  12.742   2.700  1.00  0.00           H  
ATOM   1911 2HE2 GLN A 121      12.999  11.655   3.797  1.00  0.00           H  
ATOM   1912  N   GLU A 122      19.174  10.210   2.393  1.00  0.00           N  
ATOM   1913  CA  GLU A 122      20.532  10.628   1.959  1.00  0.00           C  
ATOM   1914  C   GLU A 122      21.405   9.390   1.774  1.00  0.00           C  
ATOM   1915  O   GLU A 122      22.342   9.476   0.951  1.00  0.00           O  
ATOM   1916  CB  GLU A 122      21.174  11.573   2.976  1.00  0.00           C  
ATOM   1917  CG  GLU A 122      20.429  12.886   3.173  1.00  0.00           C  
ATOM   1918  CD  GLU A 122      20.357  13.711   1.918  1.00  0.00           C  
ATOM   1919  OE1 GLU A 122      21.203  13.547   1.072  1.00  0.00           O  
ATOM   1920  OE2 GLU A 122      19.454  14.507   1.805  1.00  0.00           O  
ATOM   1921  H   GLU A 122      18.951  10.209   3.378  1.00  0.00           H  
ATOM   1922  HA  GLU A 122      20.444  11.157   1.009  1.00  0.00           H  
ATOM   1923 1HB  GLU A 122      21.238  11.077   3.945  1.00  0.00           H  
ATOM   1924 2HB  GLU A 122      22.191  11.810   2.662  1.00  0.00           H  
ATOM   1925 1HG  GLU A 122      19.416  12.670   3.510  1.00  0.00           H  
ATOM   1926 2HG  GLU A 122      20.927  13.461   3.952  1.00  0.00           H  
ATOM   1927  N   ASP A 123      21.099   8.291   2.443  1.00  0.00           N  
ATOM   1928  CA  ASP A 123      21.982   7.092   2.421  1.00  0.00           C  
ATOM   1929  C   ASP A 123      21.538   6.109   1.332  1.00  0.00           C  
ATOM   1930  O   ASP A 123      22.389   5.517   0.633  1.00  0.00           O  
ATOM   1931  CB  ASP A 123      22.090   6.455   3.796  1.00  0.00           C  
ATOM   1932  CG  ASP A 123      22.966   7.335   4.667  1.00  0.00           C  
ATOM   1933  OD1 ASP A 123      24.121   7.624   4.222  1.00  0.00           O  
ATOM   1934  OD2 ASP A 123      22.467   7.816   5.716  1.00  0.00           O  
ATOM   1935  H   ASP A 123      20.246   8.264   2.983  1.00  0.00           H  
ATOM   1936  HA  ASP A 123      23.000   7.416   2.204  1.00  0.00           H  
ATOM   1937 1HB  ASP A 123      21.093   6.350   4.226  1.00  0.00           H  
ATOM   1938 2HB  ASP A 123      22.513   5.455   3.701  1.00  0.00           H  
ATOM   1939  N   ASN A 124      20.254   5.820   1.168  1.00  0.00           N  
ATOM   1940  CA  ASN A 124      19.820   4.825   0.165  1.00  0.00           C  
ATOM   1941  C   ASN A 124      18.480   5.230  -0.440  1.00  0.00           C  
ATOM   1942  O   ASN A 124      17.498   4.489  -0.333  1.00  0.00           O  
ATOM   1943  CB  ASN A 124      19.732   3.438   0.775  1.00  0.00           C  
ATOM   1944  CG  ASN A 124      19.491   2.369  -0.255  1.00  0.00           C  
ATOM   1945  OD1 ASN A 124      19.197   2.665  -1.418  1.00  0.00           O  
ATOM   1946  ND2 ASN A 124      19.609   1.130   0.151  1.00  0.00           N  
ATOM   1947  H   ASN A 124      19.558   6.285   1.732  1.00  0.00           H  
ATOM   1948  HA  ASN A 124      20.557   4.800  -0.640  1.00  0.00           H  
ATOM   1949 1HB  ASN A 124      20.659   3.214   1.305  1.00  0.00           H  
ATOM   1950 2HB  ASN A 124      18.923   3.412   1.504  1.00  0.00           H  
ATOM   1951 1HD2 ASN A 124      19.460   0.377  -0.491  1.00  0.00           H  
ATOM   1952 2HD2 ASN A 124      19.848   0.937   1.102  1.00  0.00           H  
ATOM   1953  N   PRO A 125      18.424   6.355  -1.194  1.00  0.00           N  
ATOM   1954  CA  PRO A 125      17.189   6.746  -1.873  1.00  0.00           C  
ATOM   1955  C   PRO A 125      16.847   5.834  -3.067  1.00  0.00           C  
ATOM   1956  O   PRO A 125      15.697   5.836  -3.516  1.00  0.00           O  
ATOM   1957  CB  PRO A 125      17.503   8.174  -2.331  1.00  0.00           C  
ATOM   1958  CG  PRO A 125      18.985   8.190  -2.488  1.00  0.00           C  
ATOM   1959  CD  PRO A 125      19.491   7.336  -1.356  1.00  0.00           C  
ATOM   1960  HA  PRO A 125      16.359   6.733  -1.151  1.00  0.00           H  
ATOM   1961 1HB  PRO A 125      16.972   8.394  -3.268  1.00  0.00           H  
ATOM   1962 2HB  PRO A 125      17.146   8.896  -1.582  1.00  0.00           H  
ATOM   1963 1HG  PRO A 125      19.267   7.794  -3.475  1.00  0.00           H  
ATOM   1964 2HG  PRO A 125      19.362   9.222  -2.440  1.00  0.00           H  
ATOM   1965 1HD  PRO A 125      20.438   6.860  -1.650  1.00  0.00           H  
ATOM   1966 2HD  PRO A 125      19.631   7.958  -0.460  1.00  0.00           H  
ATOM   1967  N   ASP A 126      17.820   5.087  -3.548  1.00  0.00           N  
ATOM   1968  CA  ASP A 126      17.537   4.200  -4.715  1.00  0.00           C  
ATOM   1969  C   ASP A 126      16.538   3.116  -4.286  1.00  0.00           C  
ATOM   1970  O   ASP A 126      15.484   2.977  -4.952  1.00  0.00           O  
ATOM   1971  CB  ASP A 126      18.816   3.551  -5.249  1.00  0.00           C  
ATOM   1972  CG  ASP A 126      18.598   2.802  -6.557  1.00  0.00           C  
ATOM   1973  OD1 ASP A 126      18.264   3.433  -7.532  1.00  0.00           O  
ATOM   1974  OD2 ASP A 126      18.768   1.606  -6.569  1.00  0.00           O  
ATOM   1975  H   ASP A 126      18.749   5.097  -3.152  1.00  0.00           H  
ATOM   1976  HA  ASP A 126      17.105   4.806  -5.512  1.00  0.00           H  
ATOM   1977 1HB  ASP A 126      19.574   4.318  -5.408  1.00  0.00           H  
ATOM   1978 2HB  ASP A 126      19.206   2.853  -4.508  1.00  0.00           H  
ATOM   1979  N   LEU A 127      16.786   2.418  -3.195  1.00  0.00           N  
ATOM   1980  CA  LEU A 127      15.815   1.386  -2.760  1.00  0.00           C  
ATOM   1981  C   LEU A 127      14.542   2.076  -2.262  1.00  0.00           C  
ATOM   1982  O   LEU A 127      13.436   1.574  -2.467  1.00  0.00           O  
ATOM   1983  CB  LEU A 127      16.406   0.507  -1.650  1.00  0.00           C  
ATOM   1984  CG  LEU A 127      15.522  -0.657  -1.183  1.00  0.00           C  
ATOM   1985  CD1 LEU A 127      15.188  -1.550  -2.370  1.00  0.00           C  
ATOM   1986  CD2 LEU A 127      16.246  -1.439  -0.097  1.00  0.00           C  
ATOM   1987  H   LEU A 127      17.622   2.568  -2.647  1.00  0.00           H  
ATOM   1988  HA  LEU A 127      15.582   0.750  -3.614  1.00  0.00           H  
ATOM   1989 1HB  LEU A 127      17.347   0.088  -2.002  1.00  0.00           H  
ATOM   1990 2HB  LEU A 127      16.613   1.134  -0.783  1.00  0.00           H  
ATOM   1991  HG  LEU A 127      14.585  -0.266  -0.785  1.00  0.00           H  
ATOM   1992 1HD1 LEU A 127      14.560  -2.377  -2.038  1.00  0.00           H  
ATOM   1993 2HD1 LEU A 127      14.654  -0.970  -3.123  1.00  0.00           H  
ATOM   1994 3HD1 LEU A 127      16.109  -1.943  -2.800  1.00  0.00           H  
ATOM   1995 1HD2 LEU A 127      15.618  -2.266   0.236  1.00  0.00           H  
ATOM   1996 2HD2 LEU A 127      17.183  -1.832  -0.494  1.00  0.00           H  
ATOM   1997 3HD2 LEU A 127      16.457  -0.781   0.746  1.00  0.00           H  
ATOM   1998  N   ILE A 128      14.681   3.175  -1.533  1.00  0.00           N  
ATOM   1999  CA  ILE A 128      13.477   3.806  -0.937  1.00  0.00           C  
ATOM   2000  C   ILE A 128      12.541   4.240  -2.060  1.00  0.00           C  
ATOM   2001  O   ILE A 128      11.327   3.911  -1.989  1.00  0.00           O  
ATOM   2002  CB  ILE A 128      13.839   5.021  -0.064  1.00  0.00           C  
ATOM   2003  CG1 ILE A 128      14.621   4.575   1.174  1.00  0.00           C  
ATOM   2004  CG2 ILE A 128      12.583   5.778   0.341  1.00  0.00           C  
ATOM   2005  CD1 ILE A 128      15.272   5.712   1.928  1.00  0.00           C  
ATOM   2006  H   ILE A 128      15.585   3.595  -1.373  1.00  0.00           H  
ATOM   2007  HA  ILE A 128      12.980   3.073  -0.304  1.00  0.00           H  
ATOM   2008  HB  ILE A 128      14.491   5.691  -0.624  1.00  0.00           H  
ATOM   2009 1HG1 ILE A 128      13.953   4.051   1.857  1.00  0.00           H  
ATOM   2010 2HG1 ILE A 128      15.401   3.873   0.878  1.00  0.00           H  
ATOM   2011 1HG2 ILE A 128      12.857   6.633   0.958  1.00  0.00           H  
ATOM   2012 2HG2 ILE A 128      12.065   6.127  -0.552  1.00  0.00           H  
ATOM   2013 3HG2 ILE A 128      11.926   5.117   0.907  1.00  0.00           H  
ATOM   2014 1HD1 ILE A 128      15.808   5.317   2.791  1.00  0.00           H  
ATOM   2015 2HD1 ILE A 128      15.973   6.229   1.272  1.00  0.00           H  
ATOM   2016 3HD1 ILE A 128      14.507   6.410   2.265  1.00  0.00           H  
ATOM   2017  N   GLY A 129      13.024   4.970  -3.080  1.00  0.00           N  
ATOM   2018  CA  GLY A 129      12.135   5.419  -4.168  1.00  0.00           C  
ATOM   2019  C   GLY A 129      11.553   4.239  -4.942  1.00  0.00           C  
ATOM   2020  O   GLY A 129      10.365   4.259  -5.288  1.00  0.00           O  
ATOM   2021  H   GLY A 129      14.004   5.218  -3.110  1.00  0.00           H  
ATOM   2022 1HA  GLY A 129      11.324   6.017  -3.752  1.00  0.00           H  
ATOM   2023 2HA  GLY A 129      12.691   6.062  -4.850  1.00  0.00           H  
ATOM   2024  N   SER A 130      12.357   3.218  -5.178  1.00  0.00           N  
ATOM   2025  CA  SER A 130      11.903   2.058  -5.971  1.00  0.00           C  
ATOM   2026  C   SER A 130      10.797   1.329  -5.216  1.00  0.00           C  
ATOM   2027  O   SER A 130       9.740   1.085  -5.792  1.00  0.00           O  
ATOM   2028  CB  SER A 130      13.053   1.111  -6.250  1.00  0.00           C  
ATOM   2029  OG  SER A 130      14.036   1.731  -7.033  1.00  0.00           O  
ATOM   2030  H   SER A 130      13.297   3.225  -4.812  1.00  0.00           H  
ATOM   2031  HA  SER A 130      11.516   2.421  -6.924  1.00  0.00           H  
ATOM   2032 1HB  SER A 130      13.490   0.781  -5.307  1.00  0.00           H  
ATOM   2033 2HB  SER A 130      12.679   0.226  -6.764  1.00  0.00           H  
ATOM   2034  HG  SER A 130      14.597   2.212  -6.421  1.00  0.00           H  
ATOM   2035  N   GLU A 131      10.958   1.060  -3.919  1.00  0.00           N  
ATOM   2036  CA  GLU A 131       9.937   0.299  -3.147  1.00  0.00           C  
ATOM   2037  C   GLU A 131       8.680   1.159  -2.998  1.00  0.00           C  
ATOM   2038  O   GLU A 131       7.588   0.581  -3.030  1.00  0.00           O  
ATOM   2039  CB  GLU A 131      10.465  -0.101  -1.768  1.00  0.00           C  
ATOM   2040  CG  GLU A 131      11.457  -1.256  -1.785  1.00  0.00           C  
ATOM   2041  CD  GLU A 131      10.848  -2.543  -2.266  1.00  0.00           C  
ATOM   2042  OE1 GLU A 131       9.861  -2.957  -1.707  1.00  0.00           O  
ATOM   2043  OE2 GLU A 131      11.371  -3.114  -3.195  1.00  0.00           O  
ATOM   2044  H   GLU A 131      11.793   1.381  -3.449  1.00  0.00           H  
ATOM   2045  HA  GLU A 131       9.695  -0.612  -3.697  1.00  0.00           H  
ATOM   2046 1HB  GLU A 131      10.955   0.755  -1.304  1.00  0.00           H  
ATOM   2047 2HB  GLU A 131       9.630  -0.387  -1.127  1.00  0.00           H  
ATOM   2048 1HG  GLU A 131      12.290  -0.995  -2.437  1.00  0.00           H  
ATOM   2049 2HG  GLU A 131      11.850  -1.398  -0.779  1.00  0.00           H  
ATOM   2050  N   ILE A 132       8.782   2.486  -2.852  1.00  0.00           N  
ATOM   2051  CA  ILE A 132       7.555   3.318  -2.764  1.00  0.00           C  
ATOM   2052  C   ILE A 132       6.777   3.172  -4.076  1.00  0.00           C  
ATOM   2053  O   ILE A 132       5.568   2.892  -3.993  1.00  0.00           O  
ATOM   2054  CB  ILE A 132       7.883   4.801  -2.511  1.00  0.00           C  
ATOM   2055  CG1 ILE A 132       8.454   4.989  -1.103  1.00  0.00           C  
ATOM   2056  CG2 ILE A 132       6.643   5.660  -2.704  1.00  0.00           C  
ATOM   2057  CD1 ILE A 132       9.087   6.343  -0.876  1.00  0.00           C  
ATOM   2058  H   ILE A 132       9.685   2.935  -2.800  1.00  0.00           H  
ATOM   2059  HA  ILE A 132       6.953   2.961  -1.930  1.00  0.00           H  
ATOM   2060  HB  ILE A 132       8.652   5.128  -3.209  1.00  0.00           H  
ATOM   2061 1HG1 ILE A 132       7.662   4.854  -0.368  1.00  0.00           H  
ATOM   2062 2HG1 ILE A 132       9.209   4.225  -0.912  1.00  0.00           H  
ATOM   2063 1HG2 ILE A 132       6.892   6.705  -2.520  1.00  0.00           H  
ATOM   2064 2HG2 ILE A 132       6.278   5.548  -3.724  1.00  0.00           H  
ATOM   2065 3HG2 ILE A 132       5.868   5.344  -2.005  1.00  0.00           H  
ATOM   2066 1HD1 ILE A 132       9.469   6.400   0.143  1.00  0.00           H  
ATOM   2067 2HD1 ILE A 132       9.908   6.484  -1.580  1.00  0.00           H  
ATOM   2068 3HD1 ILE A 132       8.341   7.122  -1.027  1.00  0.00           H  
ATOM   2069  N   ALA A 133       7.436   3.296  -5.229  1.00  0.00           N  
ATOM   2070  CA  ALA A 133       6.788   3.201  -6.548  1.00  0.00           C  
ATOM   2071  C   ALA A 133       6.186   1.796  -6.695  1.00  0.00           C  
ATOM   2072  O   ALA A 133       5.029   1.711  -7.129  1.00  0.00           O  
ATOM   2073  CB  ALA A 133       7.751   3.508  -7.652  1.00  0.00           C  
ATOM   2074  H   ALA A 133       8.432   3.461  -5.181  1.00  0.00           H  
ATOM   2075  HA  ALA A 133       5.993   3.945  -6.588  1.00  0.00           H  
ATOM   2076 1HB  ALA A 133       7.241   3.430  -8.612  1.00  0.00           H  
ATOM   2077 2HB  ALA A 133       8.136   4.521  -7.527  1.00  0.00           H  
ATOM   2078 3HB  ALA A 133       8.577   2.801  -7.622  1.00  0.00           H  
ATOM   2079  N   ARG A 134       6.906   0.761  -6.286  1.00  0.00           N  
ATOM   2080  CA  ARG A 134       6.414  -0.641  -6.387  1.00  0.00           C  
ATOM   2081  C   ARG A 134       5.206  -0.783  -5.459  1.00  0.00           C  
ATOM   2082  O   ARG A 134       4.189  -1.407  -5.832  1.00  0.00           O  
ATOM   2083  CB  ARG A 134       7.486  -1.648  -5.995  1.00  0.00           C  
ATOM   2084  CG  ARG A 134       8.621  -1.795  -6.997  1.00  0.00           C  
ATOM   2085  CD  ARG A 134       9.739  -2.603  -6.445  1.00  0.00           C  
ATOM   2086  NE  ARG A 134      10.770  -2.852  -7.439  1.00  0.00           N  
ATOM   2087  CZ  ARG A 134      12.061  -3.114  -7.154  1.00  0.00           C  
ATOM   2088  NH1 ARG A 134      12.462  -3.156  -5.902  1.00  0.00           N  
ATOM   2089  NH2 ARG A 134      12.923  -3.327  -8.132  1.00  0.00           N  
ATOM   2090  H   ARG A 134       7.819   0.936  -5.891  1.00  0.00           H  
ATOM   2091  HA  ARG A 134       6.133  -0.836  -7.422  1.00  0.00           H  
ATOM   2092 1HB  ARG A 134       7.924  -1.359  -5.041  1.00  0.00           H  
ATOM   2093 2HB  ARG A 134       7.033  -2.630  -5.864  1.00  0.00           H  
ATOM   2094 1HG  ARG A 134       8.252  -2.290  -7.895  1.00  0.00           H  
ATOM   2095 2HG  ARG A 134       9.007  -0.809  -7.258  1.00  0.00           H  
ATOM   2096 1HD  ARG A 134      10.193  -2.072  -5.609  1.00  0.00           H  
ATOM   2097 2HD  ARG A 134       9.358  -3.564  -6.100  1.00  0.00           H  
ATOM   2098  HE  ARG A 134      10.500  -2.828  -8.413  1.00  0.00           H  
ATOM   2099 1HH1 ARG A 134      11.802  -2.992  -5.155  1.00  0.00           H  
ATOM   2100 2HH1 ARG A 134      13.429  -3.351  -5.689  1.00  0.00           H  
ATOM   2101 1HH2 ARG A 134      12.615  -3.295  -9.094  1.00  0.00           H  
ATOM   2102 2HH2 ARG A 134      13.890  -3.523  -7.918  1.00  0.00           H  
ATOM   2103  N   TRP A 135       5.290  -0.190  -4.277  1.00  0.00           N  
ATOM   2104  CA  TRP A 135       4.174  -0.237  -3.310  1.00  0.00           C  
ATOM   2105  C   TRP A 135       2.962   0.484  -3.876  1.00  0.00           C  
ATOM   2106  O   TRP A 135       1.841  -0.041  -3.758  1.00  0.00           O  
ATOM   2107  CB  TRP A 135       4.624   0.402  -2.016  1.00  0.00           C  
ATOM   2108  CG  TRP A 135       3.601   0.667  -0.964  1.00  0.00           C  
ATOM   2109  CD1 TRP A 135       3.005  -0.210  -0.105  1.00  0.00           C  
ATOM   2110  CD2 TRP A 135       3.143   1.974  -0.607  1.00  0.00           C  
ATOM   2111  NE1 TRP A 135       2.206   0.475   0.783  1.00  0.00           N  
ATOM   2112  CE2 TRP A 135       2.297   1.816   0.509  1.00  0.00           C  
ATOM   2113  CE3 TRP A 135       3.394   3.248  -1.132  1.00  0.00           C  
ATOM   2114  CZ2 TRP A 135       1.694   2.916   1.122  1.00  0.00           C  
ATOM   2115  CZ3 TRP A 135       2.847   4.337  -0.503  1.00  0.00           C  
ATOM   2116  CH2 TRP A 135       1.972   4.157   0.575  1.00  0.00           C  
ATOM   2117  H   TRP A 135       6.136   0.305  -4.029  1.00  0.00           H  
ATOM   2118  HA  TRP A 135       3.918  -1.281  -3.128  1.00  0.00           H  
ATOM   2119 1HB  TRP A 135       5.379  -0.227  -1.543  1.00  0.00           H  
ATOM   2120 2HB  TRP A 135       5.087   1.365  -2.228  1.00  0.00           H  
ATOM   2121  HD1 TRP A 135       3.144  -1.290  -0.123  1.00  0.00           H  
ATOM   2122  HE1 TRP A 135       1.646   0.058   1.513  1.00  0.00           H  
ATOM   2123  HE3 TRP A 135       4.013   3.371  -2.020  1.00  0.00           H  
ATOM   2124  HZ2 TRP A 135       1.039   2.809   1.989  1.00  0.00           H  
ATOM   2125  HZ3 TRP A 135       3.101   5.338  -0.852  1.00  0.00           H  
ATOM   2126  HH2 TRP A 135       1.495   5.044   0.990  1.00  0.00           H  
ATOM   2127  N   LEU A 136       3.152   1.640  -4.509  1.00  0.00           N  
ATOM   2128  CA  LEU A 136       2.026   2.423  -5.071  1.00  0.00           C  
ATOM   2129  C   LEU A 136       1.247   1.552  -6.072  1.00  0.00           C  
ATOM   2130  O   LEU A 136      -0.005   1.735  -6.082  1.00  0.00           O  
ATOM   2131  CB  LEU A 136       2.535   3.692  -5.766  1.00  0.00           C  
ATOM   2132  CG  LEU A 136       3.087   4.782  -4.838  1.00  0.00           C  
ATOM   2133  CD1 LEU A 136       3.702   5.897  -5.673  1.00  0.00           C  
ATOM   2134  CD2 LEU A 136       1.966   5.314  -3.957  1.00  0.00           C  
ATOM   2135  H   LEU A 136       4.095   1.991  -4.609  1.00  0.00           H  
ATOM   2136  HA  LEU A 136       1.368   2.717  -4.254  1.00  0.00           H  
ATOM   2137 1HB  LEU A 136       3.328   3.415  -6.458  1.00  0.00           H  
ATOM   2138 2HB  LEU A 136       1.716   4.127  -6.339  1.00  0.00           H  
ATOM   2139  HG  LEU A 136       3.873   4.363  -4.211  1.00  0.00           H  
ATOM   2140 1HD1 LEU A 136       4.094   6.672  -5.014  1.00  0.00           H  
ATOM   2141 2HD1 LEU A 136       4.513   5.492  -6.279  1.00  0.00           H  
ATOM   2142 3HD1 LEU A 136       2.941   6.326  -6.324  1.00  0.00           H  
ATOM   2143 1HD2 LEU A 136       2.358   6.089  -3.297  1.00  0.00           H  
ATOM   2144 2HD2 LEU A 136       1.179   5.735  -4.583  1.00  0.00           H  
ATOM   2145 3HD2 LEU A 136       1.557   4.500  -3.358  1.00  0.00           H  
ATOM   2146  N   SER A 137       1.955   0.710  -6.843  1.00  0.00           N  
ATOM   2147  CA  SER A 137       1.369  -0.131  -7.940  1.00  0.00           C  
ATOM   2148  C   SER A 137       0.399  -1.137  -7.328  1.00  0.00           C  
ATOM   2149  O   SER A 137      -0.381  -1.752  -8.120  1.00  0.00           O  
ATOM   2150  CB  SER A 137       2.449  -0.862  -8.713  1.00  0.00           C  
ATOM   2151  OG  SER A 137       2.909  -1.978  -7.999  1.00  0.00           O  
ATOM   2152  H   SER A 137       2.946   0.654  -6.657  1.00  0.00           H  
ATOM   2153  HA  SER A 137       0.839   0.525  -8.633  1.00  0.00           H  
ATOM   2154 1HB  SER A 137       2.055  -1.182  -9.676  1.00  0.00           H  
ATOM   2155 2HB  SER A 137       3.279  -0.184  -8.908  1.00  0.00           H  
ATOM   2156  HG  SER A 137       3.339  -1.630  -7.214  1.00  0.00           H  
ATOM   2157  N   THR A 138       0.464  -1.363  -6.009  1.00  0.00           N  
ATOM   2158  CA  THR A 138      -0.381  -2.372  -5.320  1.00  0.00           C  
ATOM   2159  C   THR A 138      -1.508  -1.687  -4.552  1.00  0.00           C  
ATOM   2160  O   THR A 138      -2.210  -2.435  -3.809  1.00  0.00           O  
ATOM   2161  CB  THR A 138       0.444  -3.242  -4.354  1.00  0.00           C  
ATOM   2162  OG1 THR A 138       0.975  -2.421  -3.304  1.00  0.00           O  
ATOM   2163  CG2 THR A 138       1.589  -3.919  -5.090  1.00  0.00           C  
ATOM   2164  H   THR A 138       1.120  -0.819  -5.467  1.00  0.00           H  
ATOM   2165  HA  THR A 138      -0.820  -3.028  -6.073  1.00  0.00           H  
ATOM   2166  HB  THR A 138      -0.198  -4.003  -3.911  1.00  0.00           H  
ATOM   2167  HG1 THR A 138       1.033  -1.512  -3.607  1.00  0.00           H  
ATOM   2168 1HG2 THR A 138       2.160  -4.529  -4.390  1.00  0.00           H  
ATOM   2169 2HG2 THR A 138       1.188  -4.553  -5.881  1.00  0.00           H  
ATOM   2170 3HG2 THR A 138       2.240  -3.163  -5.526  1.00  0.00           H  
ATOM   2171  N   LEU A 139      -1.656  -0.353  -4.625  1.00  0.00           N  
ATOM   2172  CA  LEU A 139      -2.726   0.370  -3.905  1.00  0.00           C  
ATOM   2173  C   LEU A 139      -3.872   0.578  -4.907  1.00  0.00           C  
ATOM   2174  O   LEU A 139      -3.631   0.629  -6.116  1.00  0.00           O  
ATOM   2175  CB  LEU A 139      -2.230   1.716  -3.361  1.00  0.00           C  
ATOM   2176  CG  LEU A 139      -0.999   1.651  -2.447  1.00  0.00           C  
ATOM   2177  CD1 LEU A 139      -0.613   3.058  -2.014  1.00  0.00           C  
ATOM   2178  CD2 LEU A 139      -1.305   0.772  -1.243  1.00  0.00           C  
ATOM   2179  H   LEU A 139      -1.008   0.171  -5.197  1.00  0.00           H  
ATOM   2180  HA  LEU A 139      -3.046  -0.239  -3.060  1.00  0.00           H  
ATOM   2181 1HB  LEU A 139      -1.984   2.361  -4.202  1.00  0.00           H  
ATOM   2182 2HB  LEU A 139      -3.037   2.181  -2.796  1.00  0.00           H  
ATOM   2183  HG  LEU A 139      -0.158   1.230  -2.999  1.00  0.00           H  
ATOM   2184 1HD1 LEU A 139       0.262   3.012  -1.365  1.00  0.00           H  
ATOM   2185 2HD1 LEU A 139      -0.380   3.659  -2.893  1.00  0.00           H  
ATOM   2186 3HD1 LEU A 139      -1.442   3.512  -1.473  1.00  0.00           H  
ATOM   2187 1HD2 LEU A 139      -0.430   0.726  -0.595  1.00  0.00           H  
ATOM   2188 2HD2 LEU A 139      -2.145   1.194  -0.690  1.00  0.00           H  
ATOM   2189 3HD2 LEU A 139      -1.561  -0.232  -1.581  1.00  0.00           H  
ATOM   2190  N   GLU A 140      -5.076   0.674  -4.402  1.00  0.00           N  
ATOM   2191  CA  GLU A 140      -6.254   0.915  -5.270  1.00  0.00           C  
ATOM   2192  C   GLU A 140      -6.328   2.413  -5.588  1.00  0.00           C  
ATOM   2193  O   GLU A 140      -7.250   3.104  -5.157  1.00  0.00           O  
ATOM   2194  CB  GLU A 140      -7.547   0.451  -4.598  1.00  0.00           C  
ATOM   2195  CG  GLU A 140      -7.609  -1.045  -4.320  1.00  0.00           C  
ATOM   2196  CD  GLU A 140      -8.895  -1.464  -3.663  1.00  0.00           C  
ATOM   2197  OE1 GLU A 140      -9.671  -0.606  -3.317  1.00  0.00           O  
ATOM   2198  OE2 GLU A 140      -9.101  -2.644  -3.506  1.00  0.00           O  
ATOM   2199  H   GLU A 140      -5.210   0.582  -3.405  1.00  0.00           H  
ATOM   2200  HA  GLU A 140      -6.126   0.346  -6.192  1.00  0.00           H  
ATOM   2201 1HB  GLU A 140      -7.670   0.973  -3.648  1.00  0.00           H  
ATOM   2202 2HB  GLU A 140      -8.398   0.710  -5.226  1.00  0.00           H  
ATOM   2203 1HG  GLU A 140      -7.503  -1.583  -5.261  1.00  0.00           H  
ATOM   2204 2HG  GLU A 140      -6.772  -1.320  -3.679  1.00  0.00           H  
ATOM   2205  N   ILE A 141      -5.350   2.901  -6.344  1.00  0.00           N  
ATOM   2206  CA  ILE A 141      -5.205   4.333  -6.579  1.00  0.00           C  
ATOM   2207  C   ILE A 141      -5.172   4.646  -8.069  1.00  0.00           C  
ATOM   2208  O   ILE A 141      -4.774   5.738  -8.475  1.00  0.00           O  
ATOM   2209  CB  ILE A 141      -3.926   4.872  -5.912  1.00  0.00           C  
ATOM   2210  CG1 ILE A 141      -2.692   4.157  -6.468  1.00  0.00           C  
ATOM   2211  CG2 ILE A 141      -4.005   4.710  -4.402  1.00  0.00           C  
ATOM   2212  CD1 ILE A 141      -1.382   4.739  -5.988  1.00  0.00           C  
ATOM   2213  H   ILE A 141      -4.690   2.264  -6.766  1.00  0.00           H  
ATOM   2214  HA  ILE A 141      -6.058   4.844  -6.132  1.00  0.00           H  
ATOM   2215  HB  ILE A 141      -3.811   5.929  -6.149  1.00  0.00           H  
ATOM   2216 1HG1 ILE A 141      -2.723   3.105  -6.184  1.00  0.00           H  
ATOM   2217 2HG1 ILE A 141      -2.705   4.202  -7.557  1.00  0.00           H  
ATOM   2218 1HG2 ILE A 141      -3.093   5.095  -3.947  1.00  0.00           H  
ATOM   2219 2HG2 ILE A 141      -4.862   5.263  -4.021  1.00  0.00           H  
ATOM   2220 3HG2 ILE A 141      -4.115   3.654  -4.155  1.00  0.00           H  
ATOM   2221 1HD1 ILE A 141      -0.554   4.180  -6.425  1.00  0.00           H  
ATOM   2222 2HD1 ILE A 141      -1.314   5.784  -6.293  1.00  0.00           H  
ATOM   2223 3HD1 ILE A 141      -1.330   4.673  -4.902  1.00  0.00           H  
ATOM   2224  N   GLY A 142      -5.594   3.682  -8.880  1.00  0.00           N  
ATOM   2225  CA  GLY A 142      -5.596   3.846 -10.329  1.00  0.00           C  
ATOM   2226  C   GLY A 142      -4.183   3.777 -10.893  1.00  0.00           C  
ATOM   2227  O   GLY A 142      -3.887   4.375 -11.928  1.00  0.00           O  
ATOM   2228  H   GLY A 142      -5.921   2.813  -8.483  1.00  0.00           H  
ATOM   2229 1HA  GLY A 142      -6.211   3.069 -10.783  1.00  0.00           H  
ATOM   2230 2HA  GLY A 142      -6.047   4.804 -10.586  1.00  0.00           H  
ATOM   2231  N   ALA A 143      -3.312   3.044 -10.207  1.00  0.00           N  
ATOM   2232  CA  ALA A 143      -1.916   2.932 -10.613  1.00  0.00           C  
ATOM   2233  C   ALA A 143      -1.793   2.298 -11.992  1.00  0.00           C  
ATOM   2234  O   ALA A 143      -2.662   1.535 -12.415  1.00  0.00           O  
ATOM   2235  CB  ALA A 143      -1.129   2.128  -9.589  1.00  0.00           C  
ATOM   2236  H   ALA A 143      -3.626   2.551  -9.383  1.00  0.00           H  
ATOM   2237  HA  ALA A 143      -1.485   3.934 -10.649  1.00  0.00           H  
ATOM   2238 1HB  ALA A 143      -0.089   2.054  -9.906  1.00  0.00           H  
ATOM   2239 2HB  ALA A 143      -1.179   2.625  -8.620  1.00  0.00           H  
ATOM   2240 3HB  ALA A 143      -1.555   1.130  -9.505  1.00  0.00           H  
ATOM   2241  N   ASP A 144      -0.708   2.618 -12.690  1.00  0.00           N  
ATOM   2242  CA  ASP A 144      -0.472   2.084 -14.026  1.00  0.00           C  
ATOM   2243  C   ASP A 144      -0.023   0.630 -13.967  1.00  0.00           C  
ATOM   2244  O   ASP A 144       0.175   0.075 -12.886  1.00  0.00           O  
ATOM   2245  CB  ASP A 144       0.580   2.920 -14.759  1.00  0.00           C  
ATOM   2246  CG  ASP A 144       0.362   2.957 -16.266  1.00  0.00           C  
ATOM   2247  OD1 ASP A 144      -0.237   2.045 -16.783  1.00  0.00           O  
ATOM   2248  OD2 ASP A 144       0.798   3.898 -16.886  1.00  0.00           O  
ATOM   2249  H   ASP A 144      -0.030   3.247 -12.284  1.00  0.00           H  
ATOM   2250  HA  ASP A 144      -1.403   2.140 -14.591  1.00  0.00           H  
ATOM   2251 1HB  ASP A 144       0.563   3.942 -14.379  1.00  0.00           H  
ATOM   2252 2HB  ASP A 144       1.572   2.513 -14.560  1.00  0.00           H  
ATOM   2253  N   ASP A 145       0.137   0.017 -15.135  1.00  0.00           N  
ATOM   2254  CA  ASP A 145       0.532  -1.384 -15.218  1.00  0.00           C  
ATOM   2255  C   ASP A 145       1.769  -1.658 -14.372  1.00  0.00           C  
ATOM   2256  O   ASP A 145       2.754  -0.923 -14.439  1.00  0.00           O  
ATOM   2257  CB  ASP A 145       0.802  -1.780 -16.671  1.00  0.00           C  
ATOM   2258  CG  ASP A 145       1.219  -3.237 -16.821  1.00  0.00           C  
ATOM   2259  OD1 ASP A 145       0.354  -4.077 -16.895  1.00  0.00           O  
ATOM   2260  OD2 ASP A 145       2.398  -3.496 -16.859  1.00  0.00           O  
ATOM   2261  H   ASP A 145      -0.019   0.536 -15.988  1.00  0.00           H  
ATOM   2262  HA  ASP A 145      -0.289  -1.997 -14.846  1.00  0.00           H  
ATOM   2263 1HB  ASP A 145      -0.095  -1.611 -17.267  1.00  0.00           H  
ATOM   2264 2HB  ASP A 145       1.591  -1.148 -17.080  1.00  0.00           H  
ATOM   2265  N   LYS A 146       1.718  -2.729 -13.586  1.00  0.00           N  
ATOM   2266  CA  LYS A 146       2.786  -3.041 -12.643  1.00  0.00           C  
ATOM   2267  C   LYS A 146       4.118  -3.220 -13.359  1.00  0.00           C  
ATOM   2268  O   LYS A 146       5.155  -2.749 -12.890  1.00  0.00           O  
ATOM   2269  CB  LYS A 146       2.444  -4.300 -11.844  1.00  0.00           C  
ATOM   2270  CG  LYS A 146       1.323  -4.116 -10.830  1.00  0.00           C  
ATOM   2271  CD  LYS A 146       1.009  -5.420 -10.112  1.00  0.00           C  
ATOM   2272  CE  LYS A 146      -0.106  -5.237  -9.093  1.00  0.00           C  
ATOM   2273  NZ  LYS A 146      -0.478  -6.521  -8.439  1.00  0.00           N  
ATOM   2274  H   LYS A 146       0.919  -3.343 -13.644  1.00  0.00           H  
ATOM   2275  HA  LYS A 146       2.877  -2.214 -11.937  1.00  0.00           H  
ATOM   2276 1HB  LYS A 146       2.150  -5.096 -12.528  1.00  0.00           H  
ATOM   2277 2HB  LYS A 146       3.329  -4.641 -11.307  1.00  0.00           H  
ATOM   2278 1HG  LYS A 146       1.617  -3.367 -10.094  1.00  0.00           H  
ATOM   2279 2HG  LYS A 146       0.426  -3.767 -11.339  1.00  0.00           H  
ATOM   2280 1HD  LYS A 146       0.705  -6.173 -10.840  1.00  0.00           H  
ATOM   2281 2HD  LYS A 146       1.902  -5.776  -9.598  1.00  0.00           H  
ATOM   2282 1HE  LYS A 146       0.213  -4.532  -8.327  1.00  0.00           H  
ATOM   2283 2HE  LYS A 146      -0.987  -4.828  -9.588  1.00  0.00           H  
ATOM   2284 1HZ  LYS A 146      -1.220  -6.357  -7.772  1.00  0.00           H  
ATOM   2285 2HZ  LYS A 146      -0.794  -7.177  -9.139  1.00  0.00           H  
ATOM   2286 3HZ  LYS A 146       0.326  -6.900  -7.960  1.00  0.00           H  
ATOM   2287  N   THR A 147       4.085  -3.904 -14.498  1.00  0.00           N  
ATOM   2288  CA  THR A 147       5.295  -4.173 -15.266  1.00  0.00           C  
ATOM   2289  C   THR A 147       5.874  -2.890 -15.848  1.00  0.00           C  
ATOM   2290  O   THR A 147       7.076  -2.642 -15.757  1.00  0.00           O  
ATOM   2291  CB  THR A 147       5.019  -5.177 -16.400  1.00  0.00           C  
ATOM   2292  OG1 THR A 147       4.564  -6.417 -15.844  1.00  0.00           O  
ATOM   2293  CG2 THR A 147       6.281  -5.424 -17.212  1.00  0.00           C  
ATOM   2294  H   THR A 147       3.198  -4.247 -14.840  1.00  0.00           H  
ATOM   2295  HA  THR A 147       6.034  -4.620 -14.601  1.00  0.00           H  
ATOM   2296  HB  THR A 147       4.244  -4.782 -17.056  1.00  0.00           H  
ATOM   2297  HG1 THR A 147       3.608  -6.470 -15.922  1.00  0.00           H  
ATOM   2298 1HG2 THR A 147       6.068  -6.136 -18.010  1.00  0.00           H  
ATOM   2299 2HG2 THR A 147       6.624  -4.484 -17.646  1.00  0.00           H  
ATOM   2300 3HG2 THR A 147       7.058  -5.828 -16.564  1.00  0.00           H  
ATOM   2301  N   LYS A 148       5.011  -2.076 -16.447  1.00  0.00           N  
ATOM   2302  CA  LYS A 148       5.418  -0.774 -16.963  1.00  0.00           C  
ATOM   2303  C   LYS A 148       6.136   0.042 -15.896  1.00  0.00           C  
ATOM   2304  O   LYS A 148       7.186   0.630 -16.152  1.00  0.00           O  
ATOM   2305  CB  LYS A 148       4.205  -0.003 -17.487  1.00  0.00           C  
ATOM   2306  CG  LYS A 148       4.528   1.382 -18.033  1.00  0.00           C  
ATOM   2307  CD  LYS A 148       3.274   2.085 -18.532  1.00  0.00           C  
ATOM   2308  CE  LYS A 148       3.553   3.543 -18.867  1.00  0.00           C  
ATOM   2309  NZ  LYS A 148       2.309   4.282 -19.214  1.00  0.00           N  
ATOM   2310  H   LYS A 148       4.049  -2.366 -16.548  1.00  0.00           H  
ATOM   2311  HA  LYS A 148       6.099  -0.931 -17.800  1.00  0.00           H  
ATOM   2312 1HB  LYS A 148       3.727  -0.574 -18.284  1.00  0.00           H  
ATOM   2313 2HB  LYS A 148       3.475   0.115 -16.686  1.00  0.00           H  
ATOM   2314 1HG  LYS A 148       4.985   1.985 -17.248  1.00  0.00           H  
ATOM   2315 2HG  LYS A 148       5.236   1.292 -18.856  1.00  0.00           H  
ATOM   2316 1HD  LYS A 148       2.904   1.580 -19.425  1.00  0.00           H  
ATOM   2317 2HD  LYS A 148       2.502   2.040 -17.764  1.00  0.00           H  
ATOM   2318 1HE  LYS A 148       4.024   4.029 -18.013  1.00  0.00           H  
ATOM   2319 2HE  LYS A 148       4.240   3.597 -19.712  1.00  0.00           H  
ATOM   2320 1HZ  LYS A 148       2.536   5.242 -19.430  1.00  0.00           H  
ATOM   2321 2HZ  LYS A 148       1.873   3.851 -20.017  1.00  0.00           H  
ATOM   2322 3HZ  LYS A 148       1.671   4.255 -18.431  1.00  0.00           H  
ATOM   2323  N   ILE A 149       5.563   0.074 -14.697  1.00  0.00           N  
ATOM   2324  CA  ILE A 149       6.137   0.833 -13.594  1.00  0.00           C  
ATOM   2325  C   ILE A 149       7.534   0.334 -13.249  1.00  0.00           C  
ATOM   2326  O   ILE A 149       8.454   1.126 -13.041  1.00  0.00           O  
ATOM   2327  CB  ILE A 149       5.240   0.752 -12.345  1.00  0.00           C  
ATOM   2328  CG1 ILE A 149       3.919   1.485 -12.588  1.00  0.00           C  
ATOM   2329  CG2 ILE A 149       5.958   1.329 -11.135  1.00  0.00           C  
ATOM   2330  CD1 ILE A 149       2.869   1.218 -11.534  1.00  0.00           C  
ATOM   2331  H   ILE A 149       4.707  -0.441 -14.547  1.00  0.00           H  
ATOM   2332  HA  ILE A 149       6.204   1.880 -13.892  1.00  0.00           H  
ATOM   2333  HB  ILE A 149       4.990  -0.290 -12.144  1.00  0.00           H  
ATOM   2334 1HG1 ILE A 149       4.100   2.559 -12.625  1.00  0.00           H  
ATOM   2335 2HG1 ILE A 149       3.511   1.190 -13.556  1.00  0.00           H  
ATOM   2336 1HG2 ILE A 149       5.310   1.264 -10.262  1.00  0.00           H  
ATOM   2337 2HG2 ILE A 149       6.872   0.766 -10.951  1.00  0.00           H  
ATOM   2338 3HG2 ILE A 149       6.208   2.373 -11.325  1.00  0.00           H  
ATOM   2339 1HD1 ILE A 149       1.961   1.772 -11.775  1.00  0.00           H  
ATOM   2340 2HD1 ILE A 149       2.646   0.151 -11.505  1.00  0.00           H  
ATOM   2341 3HD1 ILE A 149       3.240   1.538 -10.562  1.00  0.00           H  
ATOM   2342  N   GLU A 150       7.688  -0.985 -13.191  1.00  0.00           N  
ATOM   2343  CA  GLU A 150       8.975  -1.593 -12.878  1.00  0.00           C  
ATOM   2344  C   GLU A 150      10.018  -1.249 -13.934  1.00  0.00           C  
ATOM   2345  O   GLU A 150      11.174  -0.972 -13.611  1.00  0.00           O  
ATOM   2346  CB  GLU A 150       8.834  -3.113 -12.763  1.00  0.00           C  
ATOM   2347  CG  GLU A 150      10.127  -3.841 -12.423  1.00  0.00           C  
ATOM   2348  CD  GLU A 150      10.646  -3.501 -11.053  1.00  0.00           C  
ATOM   2349  OE1 GLU A 150       9.873  -3.057 -10.239  1.00  0.00           O  
ATOM   2350  OE2 GLU A 150      11.817  -3.687 -10.821  1.00  0.00           O  
ATOM   2351  H   GLU A 150       6.892  -1.581 -13.368  1.00  0.00           H  
ATOM   2352  HA  GLU A 150       9.314  -1.210 -11.914  1.00  0.00           H  
ATOM   2353 1HB  GLU A 150       8.102  -3.353 -11.992  1.00  0.00           H  
ATOM   2354 2HB  GLU A 150       8.461  -3.515 -13.705  1.00  0.00           H  
ATOM   2355 1HG  GLU A 150       9.951  -4.915 -12.476  1.00  0.00           H  
ATOM   2356 2HG  GLU A 150      10.881  -3.586 -13.166  1.00  0.00           H  
ATOM   2357  N   LYS A 151       9.604  -1.269 -15.196  1.00  0.00           N  
ATOM   2358  CA  LYS A 151      10.501  -0.956 -16.302  1.00  0.00           C  
ATOM   2359  C   LYS A 151      10.976   0.490 -16.233  1.00  0.00           C  
ATOM   2360  O   LYS A 151      12.126   0.792 -16.551  1.00  0.00           O  
ATOM   2361  CB  LYS A 151       9.812  -1.220 -17.641  1.00  0.00           C  
ATOM   2362  CG  LYS A 151       9.555  -2.692 -17.936  1.00  0.00           C  
ATOM   2363  CD  LYS A 151      10.844  -3.499 -17.889  1.00  0.00           C  
ATOM   2364  CE  LYS A 151      11.729  -3.200 -19.090  1.00  0.00           C  
ATOM   2365  NZ  LYS A 151      12.972  -4.019 -19.083  1.00  0.00           N  
ATOM   2366  H   LYS A 151       8.643  -1.507 -15.394  1.00  0.00           H  
ATOM   2367  HA  LYS A 151      11.370  -1.612 -16.239  1.00  0.00           H  
ATOM   2368 1HB  LYS A 151       8.854  -0.701 -17.667  1.00  0.00           H  
ATOM   2369 2HB  LYS A 151      10.423  -0.819 -18.450  1.00  0.00           H  
ATOM   2370 1HG  LYS A 151       8.857  -3.094 -17.200  1.00  0.00           H  
ATOM   2371 2HG  LYS A 151       9.109  -2.792 -18.926  1.00  0.00           H  
ATOM   2372 1HD  LYS A 151      11.390  -3.259 -16.976  1.00  0.00           H  
ATOM   2373 2HD  LYS A 151      10.607  -4.563 -17.881  1.00  0.00           H  
ATOM   2374 1HE  LYS A 151      11.179  -3.404 -20.007  1.00  0.00           H  
ATOM   2375 2HE  LYS A 151      12.005  -2.145 -19.085  1.00  0.00           H  
ATOM   2376 1HZ  LYS A 151      13.530  -3.791 -19.894  1.00  0.00           H  
ATOM   2377 2HZ  LYS A 151      13.500  -3.823 -18.244  1.00  0.00           H  
ATOM   2378 3HZ  LYS A 151      12.729  -4.999 -19.107  1.00  0.00           H  
ATOM   2379  N   ILE A 152      10.082   1.382 -15.818  1.00  0.00           N  
ATOM   2380  CA  ILE A 152      10.441   2.777 -15.592  1.00  0.00           C  
ATOM   2381  C   ILE A 152      11.496   2.905 -14.501  1.00  0.00           C  
ATOM   2382  O   ILE A 152      12.462   3.654 -14.644  1.00  0.00           O  
ATOM   2383  CB  ILE A 152       9.202   3.607 -15.209  1.00  0.00           C  
ATOM   2384  CG1 ILE A 152       8.261   3.747 -16.410  1.00  0.00           C  
ATOM   2385  CG2 ILE A 152       9.617   4.976 -14.692  1.00  0.00           C  
ATOM   2386  CD1 ILE A 152       6.897   4.294 -16.056  1.00  0.00           C  
ATOM   2387  H   ILE A 152       9.131   1.085 -15.654  1.00  0.00           H  
ATOM   2388  HA  ILE A 152      10.845   3.185 -16.519  1.00  0.00           H  
ATOM   2389  HB  ILE A 152       8.643   3.089 -14.431  1.00  0.00           H  
ATOM   2390 1HG1 ILE A 152       8.712   4.408 -17.150  1.00  0.00           H  
ATOM   2391 2HG1 ILE A 152       8.126   2.774 -16.881  1.00  0.00           H  
ATOM   2392 1HG2 ILE A 152       8.730   5.549 -14.427  1.00  0.00           H  
ATOM   2393 2HG2 ILE A 152      10.248   4.855 -13.812  1.00  0.00           H  
ATOM   2394 3HG2 ILE A 152      10.173   5.504 -15.467  1.00  0.00           H  
ATOM   2395 1HD1 ILE A 152       6.288   4.364 -16.958  1.00  0.00           H  
ATOM   2396 2HD1 ILE A 152       6.412   3.628 -15.341  1.00  0.00           H  
ATOM   2397 3HD1 ILE A 152       7.005   5.284 -15.614  1.00  0.00           H  
ATOM   2398  N   LEU A 153      11.304   2.171 -13.410  1.00  0.00           N  
ATOM   2399  CA  LEU A 153      12.254   2.180 -12.304  1.00  0.00           C  
ATOM   2400  C   LEU A 153      13.622   1.681 -12.749  1.00  0.00           C  
ATOM   2401  O   LEU A 153      14.652   2.219 -12.342  1.00  0.00           O  
ATOM   2402  CB  LEU A 153      11.734   1.309 -11.153  1.00  0.00           C  
ATOM   2403  CG  LEU A 153      10.476   1.826 -10.443  1.00  0.00           C  
ATOM   2404  CD1 LEU A 153      10.018   0.804  -9.412  1.00  0.00           C  
ATOM   2405  CD2 LEU A 153      10.776   3.166  -9.789  1.00  0.00           C  
ATOM   2406  H   LEU A 153      10.479   1.591 -13.346  1.00  0.00           H  
ATOM   2407  HA  LEU A 153      12.355   3.204 -11.943  1.00  0.00           H  
ATOM   2408 1HB  LEU A 153      11.511   0.317 -11.541  1.00  0.00           H  
ATOM   2409 2HB  LEU A 153      12.522   1.216 -10.405  1.00  0.00           H  
ATOM   2410  HG  LEU A 153       9.673   1.949 -11.170  1.00  0.00           H  
ATOM   2411 1HD1 LEU A 153       9.124   1.171  -8.908  1.00  0.00           H  
ATOM   2412 2HD1 LEU A 153       9.792  -0.139  -9.910  1.00  0.00           H  
ATOM   2413 3HD1 LEU A 153      10.809   0.647  -8.679  1.00  0.00           H  
ATOM   2414 1HD2 LEU A 153       9.882   3.534  -9.285  1.00  0.00           H  
ATOM   2415 2HD2 LEU A 153      11.579   3.044  -9.061  1.00  0.00           H  
ATOM   2416 3HD2 LEU A 153      11.084   3.883 -10.551  1.00  0.00           H  
ATOM   2417  N   GLU A 154      13.627   0.649 -13.586  1.00  0.00           N  
ATOM   2418  CA  GLU A 154      14.867   0.117 -14.139  1.00  0.00           C  
ATOM   2419  C   GLU A 154      15.612   1.176 -14.940  1.00  0.00           C  
ATOM   2420  O   GLU A 154      16.809   1.387 -14.746  1.00  0.00           O  
ATOM   2421  CB  GLU A 154      14.578  -1.097 -15.024  1.00  0.00           C  
ATOM   2422  CG  GLU A 154      15.813  -1.726 -15.652  1.00  0.00           C  
ATOM   2423  CD  GLU A 154      15.485  -2.868 -16.573  1.00  0.00           C  
ATOM   2424  OE1 GLU A 154      14.330  -3.198 -16.690  1.00  0.00           O  
ATOM   2425  OE2 GLU A 154      16.391  -3.411 -17.160  1.00  0.00           O  
ATOM   2426  H   GLU A 154      12.749   0.222 -13.845  1.00  0.00           H  
ATOM   2427  HA  GLU A 154      15.502  -0.209 -13.314  1.00  0.00           H  
ATOM   2428 1HB  GLU A 154      14.074  -1.865 -14.437  1.00  0.00           H  
ATOM   2429 2HB  GLU A 154      13.903  -0.807 -15.830  1.00  0.00           H  
ATOM   2430 1HG  GLU A 154      16.350  -0.963 -16.216  1.00  0.00           H  
ATOM   2431 2HG  GLU A 154      16.470  -2.082 -14.860  1.00  0.00           H  
ATOM   2432  N   GLU A 155      14.897   1.840 -15.842  1.00  0.00           N  
ATOM   2433  CA  GLU A 155      15.491   2.876 -16.678  1.00  0.00           C  
ATOM   2434  C   GLU A 155      16.149   3.958 -15.831  1.00  0.00           C  
ATOM   2435  O   GLU A 155      17.281   4.365 -16.096  1.00  0.00           O  
ATOM   2436  CB  GLU A 155      14.430   3.502 -17.587  1.00  0.00           C  
ATOM   2437  CG  GLU A 155      14.952   4.607 -18.494  1.00  0.00           C  
ATOM   2438  CD  GLU A 155      13.887   5.183 -19.385  1.00  0.00           C  
ATOM   2439  OE1 GLU A 155      12.788   4.682 -19.368  1.00  0.00           O  
ATOM   2440  OE2 GLU A 155      14.172   6.127 -20.084  1.00  0.00           O  
ATOM   2441  H   GLU A 155      13.917   1.622 -15.950  1.00  0.00           H  
ATOM   2442  HA  GLU A 155      16.251   2.417 -17.311  1.00  0.00           H  
ATOM   2443 1HB  GLU A 155      13.991   2.729 -18.218  1.00  0.00           H  
ATOM   2444 2HB  GLU A 155      13.629   3.920 -16.977  1.00  0.00           H  
ATOM   2445 1HG  GLU A 155      15.364   5.405 -17.877  1.00  0.00           H  
ATOM   2446 2HG  GLU A 155      15.757   4.207 -19.109  1.00  0.00           H  
ATOM   2447  N   ILE A 156      15.434   4.421 -14.811  1.00  0.00           N  
ATOM   2448  CA  ILE A 156      15.942   5.467 -13.932  1.00  0.00           C  
ATOM   2449  C   ILE A 156      17.216   5.022 -13.225  1.00  0.00           C  
ATOM   2450  O   ILE A 156      18.205   5.754 -13.189  1.00  0.00           O  
ATOM   2451  CB  ILE A 156      14.886   5.866 -12.886  1.00  0.00           C  
ATOM   2452  CG1 ILE A 156      13.693   6.546 -13.563  1.00  0.00           C  
ATOM   2453  CG2 ILE A 156      15.497   6.779 -11.834  1.00  0.00           C  
ATOM   2454  CD1 ILE A 156      12.484   6.692 -12.668  1.00  0.00           C  
ATOM   2455  H   ILE A 156      14.515   4.038 -14.641  1.00  0.00           H  
ATOM   2456  HA  ILE A 156      16.167   6.347 -14.535  1.00  0.00           H  
ATOM   2457  HB  ILE A 156      14.502   4.971 -12.397  1.00  0.00           H  
ATOM   2458 1HG1 ILE A 156      13.987   7.538 -13.905  1.00  0.00           H  
ATOM   2459 2HG1 ILE A 156      13.398   5.973 -14.442  1.00  0.00           H  
ATOM   2460 1HG2 ILE A 156      14.736   7.052 -11.103  1.00  0.00           H  
ATOM   2461 2HG2 ILE A 156      16.313   6.261 -11.332  1.00  0.00           H  
ATOM   2462 3HG2 ILE A 156      15.879   7.681 -12.313  1.00  0.00           H  
ATOM   2463 1HD1 ILE A 156      11.681   7.183 -13.219  1.00  0.00           H  
ATOM   2464 2HD1 ILE A 156      12.151   5.706 -12.342  1.00  0.00           H  
ATOM   2465 3HD1 ILE A 156      12.746   7.293 -11.798  1.00  0.00           H  
ATOM   2466  N   LYS A 157      17.185   3.818 -12.663  1.00  0.00           N  
ATOM   2467  CA  LYS A 157      18.344   3.264 -11.974  1.00  0.00           C  
ATOM   2468  C   LYS A 157      19.552   3.191 -12.899  1.00  0.00           C  
ATOM   2469  O   LYS A 157      20.663   3.559 -12.516  1.00  0.00           O  
ATOM   2470  CB  LYS A 157      18.024   1.876 -11.417  1.00  0.00           C  
ATOM   2471  CG  LYS A 157      19.134   1.266 -10.572  1.00  0.00           C  
ATOM   2472  CD  LYS A 157      18.714  -0.078  -9.996  1.00  0.00           C  
ATOM   2473  CE  LYS A 157      19.823  -0.690  -9.152  1.00  0.00           C  
ATOM   2474  NZ  LYS A 157      20.074   0.093  -7.912  1.00  0.00           N  
ATOM   2475  H   LYS A 157      16.336   3.273 -12.715  1.00  0.00           H  
ATOM   2476  HA  LYS A 157      18.588   3.912 -11.131  1.00  0.00           H  
ATOM   2477 1HB  LYS A 157      17.125   1.930 -10.801  1.00  0.00           H  
ATOM   2478 2HB  LYS A 157      17.816   1.193 -12.240  1.00  0.00           H  
ATOM   2479 1HG  LYS A 157      20.024   1.127 -11.185  1.00  0.00           H  
ATOM   2480 2HG  LYS A 157      19.380   1.941  -9.753  1.00  0.00           H  
ATOM   2481 1HD  LYS A 157      17.826   0.052  -9.376  1.00  0.00           H  
ATOM   2482 2HD  LYS A 157      18.471  -0.762 -10.809  1.00  0.00           H  
ATOM   2483 1HE  LYS A 157      19.550  -1.707  -8.875  1.00  0.00           H  
ATOM   2484 2HE  LYS A 157      20.743  -0.730  -9.734  1.00  0.00           H  
ATOM   2485 1HZ  LYS A 157      20.815  -0.344  -7.381  1.00  0.00           H  
ATOM   2486 2HZ  LYS A 157      20.347   1.035  -8.157  1.00  0.00           H  
ATOM   2487 3HZ  LYS A 157      19.233   0.122  -7.354  1.00  0.00           H  
ATOM   2488  N   ARG A 158      19.328   2.715 -14.119  1.00  0.00           N  
ATOM   2489  CA  ARG A 158      20.402   2.577 -15.096  1.00  0.00           C  
ATOM   2490  C   ARG A 158      20.975   3.935 -15.481  1.00  0.00           C  
ATOM   2491  O   ARG A 158      22.188   4.090 -15.618  1.00  0.00           O  
ATOM   2492  CB  ARG A 158      19.900   1.869 -16.346  1.00  0.00           C  
ATOM   2493  CG  ARG A 158      19.651   0.379 -16.181  1.00  0.00           C  
ATOM   2494  CD  ARG A 158      19.234  -0.253 -17.459  1.00  0.00           C  
ATOM   2495  NE  ARG A 158      18.927  -1.665 -17.292  1.00  0.00           N  
ATOM   2496  CZ  ARG A 158      19.848  -2.648 -17.253  1.00  0.00           C  
ATOM   2497  NH1 ARG A 158      21.125  -2.358 -17.371  1.00  0.00           N  
ATOM   2498  NH2 ARG A 158      19.467  -3.904 -17.096  1.00  0.00           N  
ATOM   2499  H   ARG A 158      18.391   2.442 -14.376  1.00  0.00           H  
ATOM   2500  HA  ARG A 158      21.196   1.974 -14.655  1.00  0.00           H  
ATOM   2501 1HB  ARG A 158      18.966   2.325 -16.672  1.00  0.00           H  
ATOM   2502 2HB  ARG A 158      20.624   1.996 -17.152  1.00  0.00           H  
ATOM   2503 1HG  ARG A 158      20.566  -0.107 -15.842  1.00  0.00           H  
ATOM   2504 2HG  ARG A 158      18.861   0.220 -15.446  1.00  0.00           H  
ATOM   2505 1HD  ARG A 158      18.342   0.246 -17.838  1.00  0.00           H  
ATOM   2506 2HD  ARG A 158      20.037  -0.163 -18.189  1.00  0.00           H  
ATOM   2507  HE  ARG A 158      17.955  -1.927 -17.197  1.00  0.00           H  
ATOM   2508 1HH1 ARG A 158      21.416  -1.398 -17.491  1.00  0.00           H  
ATOM   2509 2HH1 ARG A 158      21.814  -3.095 -17.342  1.00  0.00           H  
ATOM   2510 1HH2 ARG A 158      18.485  -4.127 -17.006  1.00  0.00           H  
ATOM   2511 2HH2 ARG A 158      20.156  -4.640 -17.067  1.00  0.00           H  
ATOM   2512  N   ARG A 159      20.095   4.916 -15.652  1.00  0.00           N  
ATOM   2513  CA  ARG A 159      20.517   6.277 -15.959  1.00  0.00           C  
ATOM   2514  C   ARG A 159      21.307   6.883 -14.806  1.00  0.00           C  
ATOM   2515  O   ARG A 159      22.275   7.613 -15.020  1.00  0.00           O  
ATOM   2516  CB  ARG A 159      19.311   7.155 -16.260  1.00  0.00           C  
ATOM   2517  CG  ARG A 159      18.656   6.902 -17.609  1.00  0.00           C  
ATOM   2518  CD  ARG A 159      17.508   7.816 -17.842  1.00  0.00           C  
ATOM   2519  NE  ARG A 159      16.834   7.530 -19.099  1.00  0.00           N  
ATOM   2520  CZ  ARG A 159      17.255   7.955 -20.306  1.00  0.00           C  
ATOM   2521  NH1 ARG A 159      18.346   8.682 -20.404  1.00  0.00           N  
ATOM   2522  NH2 ARG A 159      16.570   7.641 -21.392  1.00  0.00           N  
ATOM   2523  H   ARG A 159      19.110   4.713 -15.568  1.00  0.00           H  
ATOM   2524  HA  ARG A 159      21.153   6.251 -16.844  1.00  0.00           H  
ATOM   2525 1HB  ARG A 159      18.553   7.008 -15.492  1.00  0.00           H  
ATOM   2526 2HB  ARG A 159      19.608   8.204 -16.230  1.00  0.00           H  
ATOM   2527 1HG  ARG A 159      19.385   7.058 -18.403  1.00  0.00           H  
ATOM   2528 2HG  ARG A 159      18.290   5.875 -17.648  1.00  0.00           H  
ATOM   2529 1HD  ARG A 159      16.785   7.705 -17.035  1.00  0.00           H  
ATOM   2530 2HD  ARG A 159      17.864   8.845 -17.873  1.00  0.00           H  
ATOM   2531  HE  ARG A 159      15.991   6.973 -19.064  1.00  0.00           H  
ATOM   2532 1HH1 ARG A 159      18.869   8.922 -19.574  1.00  0.00           H  
ATOM   2533 2HH1 ARG A 159      18.661   9.000 -21.309  1.00  0.00           H  
ATOM   2534 1HH2 ARG A 159      15.731   7.082 -21.317  1.00  0.00           H  
ATOM   2535 2HH2 ARG A 159      16.885   7.960 -22.297  1.00  0.00           H  
ATOM   2536  N   TRP A 160      20.889   6.575 -13.583  1.00  0.00           N  
ATOM   2537  CA  TRP A 160      21.557   7.089 -12.394  1.00  0.00           C  
ATOM   2538  C   TRP A 160      22.809   6.284 -12.074  1.00  0.00           C  
ATOM   2539  O   TRP A 160      23.711   6.767 -11.388  1.00  0.00           O  
ATOM   2540  CB  TRP A 160      20.607   7.060 -11.194  1.00  0.00           C  
ATOM   2541  CG  TRP A 160      19.496   8.061 -11.286  1.00  0.00           C  
ATOM   2542  CD1 TRP A 160      19.210   8.867 -12.347  1.00  0.00           C  
ATOM   2543  CD2 TRP A 160      18.510   8.370 -10.271  1.00  0.00           C  
ATOM   2544  NE1 TRP A 160      18.121   9.653 -12.064  1.00  0.00           N  
ATOM   2545  CE2 TRP A 160      17.678   9.361 -10.799  1.00  0.00           C  
ATOM   2546  CE3 TRP A 160      18.270   7.891  -8.977  1.00  0.00           C  
ATOM   2547  CZ2 TRP A 160      16.619   9.890 -10.078  1.00  0.00           C  
ATOM   2548  CZ3 TRP A 160      17.207   8.420  -8.255  1.00  0.00           C  
ATOM   2549  CH2 TRP A 160      16.403   9.394  -8.793  1.00  0.00           C  
ATOM   2550  H   TRP A 160      20.087   5.970 -13.475  1.00  0.00           H  
ATOM   2551  HA  TRP A 160      21.844   8.125 -12.578  1.00  0.00           H  
ATOM   2552 1HB  TRP A 160      20.167   6.067 -11.103  1.00  0.00           H  
ATOM   2553 2HB  TRP A 160      21.169   7.254 -10.281  1.00  0.00           H  
ATOM   2554  HD1 TRP A 160      19.765   8.884 -13.283  1.00  0.00           H  
ATOM   2555  HE1 TRP A 160      17.711  10.336 -12.685  1.00  0.00           H  
ATOM   2556  HE3 TRP A 160      18.904   7.116  -8.547  1.00  0.00           H  
ATOM   2557  HZ2 TRP A 160      15.969  10.664 -10.487  1.00  0.00           H  
ATOM   2558  HZ3 TRP A 160      17.027   8.042  -7.248  1.00  0.00           H  
ATOM   2559  HH2 TRP A 160      15.577   9.787  -8.199  1.00  0.00           H  
ATOM   2560  N   GLN A 161      22.860   5.055 -12.575  1.00  0.00           N  
ATOM   2561  CA  GLN A 161      23.966   4.152 -12.279  1.00  0.00           C  
ATOM   2562  C   GLN A 161      24.123   3.946 -10.778  1.00  0.00           C  
ATOM   2563  O   GLN A 161      25.227   3.712 -10.286  1.00  0.00           O  
ATOM   2564  CB  GLN A 161      25.271   4.691 -12.872  1.00  0.00           C  
ATOM   2565  CG  GLN A 161      25.304   4.709 -14.391  1.00  0.00           C  
ATOM   2566  CD  GLN A 161      25.601   3.343 -14.980  1.00  0.00           C  
ATOM   2567  OE1 GLN A 161      26.699   2.805 -14.812  1.00  0.00           O  
ATOM   2568  NE2 GLN A 161      24.622   2.774 -15.674  1.00  0.00           N  
ATOM   2569  H   GLN A 161      22.113   4.737 -13.176  1.00  0.00           H  
ATOM   2570  HA  GLN A 161      23.760   3.188 -12.745  1.00  0.00           H  
ATOM   2571 1HB  GLN A 161      25.438   5.709 -12.520  1.00  0.00           H  
ATOM   2572 2HB  GLN A 161      26.107   4.084 -12.525  1.00  0.00           H  
ATOM   2573 1HG  GLN A 161      24.333   5.038 -14.761  1.00  0.00           H  
ATOM   2574 2HG  GLN A 161      26.082   5.399 -14.719  1.00  0.00           H  
ATOM   2575 1HE2 GLN A 161      24.759   1.873 -16.087  1.00  0.00           H  
ATOM   2576 2HE2 GLN A 161      23.747   3.246 -15.785  1.00  0.00           H  
ATOM   2577  N   GLY A 162      23.012   4.034 -10.055  1.00  0.00           N  
ATOM   2578  CA  GLY A 162      23.018   3.821  -8.613  1.00  0.00           C  
ATOM   2579  C   GLY A 162      23.510   5.060  -7.875  1.00  0.00           C  
ATOM   2580  O   GLY A 162      23.656   5.049  -6.652  1.00  0.00           O  
ATOM   2581  H   GLY A 162      22.141   4.255 -10.516  1.00  0.00           H  
ATOM   2582 1HA  GLY A 162      22.012   3.569  -8.278  1.00  0.00           H  
ATOM   2583 2HA  GLY A 162      23.658   2.973  -8.373  1.00  0.00           H  
ATOM   2584  N   ARG A 163      23.764   6.127  -8.624  1.00  0.00           N  
ATOM   2585  CA  ARG A 163      24.291   7.359  -8.050  1.00  0.00           C  
ATOM   2586  C   ARG A 163      23.197   8.151  -7.345  1.00  0.00           C  
ATOM   2587  O   ARG A 163      22.011   7.974  -7.625  1.00  0.00           O  
ATOM   2588  CB  ARG A 163      24.925   8.225  -9.129  1.00  0.00           C  
ATOM   2589  CG  ARG A 163      26.143   7.615  -9.805  1.00  0.00           C  
ATOM   2590  CD  ARG A 163      26.619   8.451 -10.936  1.00  0.00           C  
ATOM   2591  NE  ARG A 163      25.675   8.455 -12.042  1.00  0.00           N  
ATOM   2592  CZ  ARG A 163      25.811   9.193 -13.161  1.00  0.00           C  
ATOM   2593  NH1 ARG A 163      26.854   9.979 -13.307  1.00  0.00           N  
ATOM   2594  NH2 ARG A 163      24.896   9.126 -14.112  1.00  0.00           N  
ATOM   2595  H   ARG A 163      23.587   6.084  -9.618  1.00  0.00           H  
ATOM   2596  HA  ARG A 163      25.060   7.099  -7.321  1.00  0.00           H  
ATOM   2597 1HB  ARG A 163      24.189   8.436  -9.904  1.00  0.00           H  
ATOM   2598 2HB  ARG A 163      25.229   9.178  -8.698  1.00  0.00           H  
ATOM   2599 1HG  ARG A 163      26.953   7.524  -9.081  1.00  0.00           H  
ATOM   2600 2HG  ARG A 163      25.889   6.627 -10.191  1.00  0.00           H  
ATOM   2601 1HD  ARG A 163      26.752   9.478 -10.599  1.00  0.00           H  
ATOM   2602 2HD  ARG A 163      27.569   8.063 -11.301  1.00  0.00           H  
ATOM   2603  HE  ARG A 163      24.860   7.862 -11.966  1.00  0.00           H  
ATOM   2604 1HH1 ARG A 163      27.554  10.031 -12.581  1.00  0.00           H  
ATOM   2605 2HH1 ARG A 163      26.956  10.533 -14.146  1.00  0.00           H  
ATOM   2606 1HH2 ARG A 163      24.093   8.521 -14.000  1.00  0.00           H  
ATOM   2607 2HH2 ARG A 163      24.997   9.679 -14.950  1.00  0.00           H  
ATOM   2608  N   ILE A 164      23.602   9.024  -6.430  1.00  0.00           N  
ATOM   2609  CA  ILE A 164      22.668   9.923  -5.762  1.00  0.00           C  
ATOM   2610  C   ILE A 164      22.812  11.349  -6.277  1.00  0.00           C  
ATOM   2611  O   ILE A 164      23.889  11.940  -6.203  1.00  0.00           O  
ATOM   2612  CB  ILE A 164      22.881   9.902  -4.237  1.00  0.00           C  
ATOM   2613  CG1 ILE A 164      22.699   8.484  -3.692  1.00  0.00           C  
ATOM   2614  CG2 ILE A 164      21.924  10.866  -3.553  1.00  0.00           C  
ATOM   2615  CD1 ILE A 164      23.087   8.334  -2.238  1.00  0.00           C  
ATOM   2616  H   ILE A 164      24.582   9.067  -6.191  1.00  0.00           H  
ATOM   2617  HA  ILE A 164      21.653   9.579  -5.964  1.00  0.00           H  
ATOM   2618  HB  ILE A 164      23.905  10.199  -4.009  1.00  0.00           H  
ATOM   2619 1HG1 ILE A 164      21.658   8.183  -3.800  1.00  0.00           H  
ATOM   2620 2HG1 ILE A 164      23.301   7.788  -4.277  1.00  0.00           H  
ATOM   2621 1HG2 ILE A 164      22.088  10.839  -2.476  1.00  0.00           H  
ATOM   2622 2HG2 ILE A 164      22.100  11.876  -3.921  1.00  0.00           H  
ATOM   2623 3HG2 ILE A 164      20.897  10.575  -3.772  1.00  0.00           H  
ATOM   2624 1HD1 ILE A 164      22.931   7.302  -1.924  1.00  0.00           H  
ATOM   2625 2HD1 ILE A 164      24.138   8.596  -2.113  1.00  0.00           H  
ATOM   2626 3HD1 ILE A 164      22.473   8.995  -1.628  1.00  0.00           H  
ATOM   2627  N   GLY A 165      21.720  11.897  -6.798  1.00  0.00           N  
ATOM   2628  CA  GLY A 165      21.752  13.213  -7.444  1.00  0.00           C  
ATOM   2629  C   GLY A 165      21.770  14.362  -6.446  1.00  0.00           C  
ATOM   2630  O   GLY A 165      21.281  14.172  -5.333  1.00  0.00           O  
ATOM   2631  H   GLY A 165      20.845  11.395  -6.749  1.00  0.00           H  
ATOM   2632 1HA  GLY A 165      22.635  13.285  -8.079  1.00  0.00           H  
ATOM   2633 2HA  GLY A 165      20.882  13.322  -8.090  1.00  0.00           H  
ATOM   2634  N   THR A 166      22.273  15.527  -6.859  1.00  0.00           N  
ATOM   2635  CA  THR A 166      22.329  16.711  -5.991  1.00  0.00           C  
ATOM   2636  C   THR A 166      21.472  17.855  -6.533  1.00  0.00           C  
ATOM   2637  O   THR A 166      21.364  18.912  -5.812  1.00  0.00           O  
ATOM   2638  CB  THR A 166      23.779  17.200  -5.815  1.00  0.00           C  
ATOM   2639  OG1 THR A 166      24.312  17.590  -7.087  1.00  0.00           O  
ATOM   2640  CG2 THR A 166      24.645  16.098  -5.223  1.00  0.00           C  
ATOM   2641  H   THR A 166      22.626  15.592  -7.804  1.00  0.00           H  
ATOM   2642  HA  THR A 166      21.937  16.440  -5.010  1.00  0.00           H  
ATOM   2643  HB  THR A 166      23.794  18.063  -5.150  1.00  0.00           H  
ATOM   2644  HG1 THR A 166      25.265  17.690  -7.017  1.00  0.00           H  
ATOM   2645 1HG2 THR A 166      25.666  16.461  -5.105  1.00  0.00           H  
ATOM   2646 2HG2 THR A 166      24.248  15.807  -4.250  1.00  0.00           H  
ATOM   2647 3HG2 THR A 166      24.641  15.236  -5.888  1.00  0.00           H  
ATOM   2648  N   GLY A 167      20.826  17.702  -7.694  1.00  0.00           N  
ATOM   2649  CA  GLY A 167      20.019  18.795  -8.236  1.00  0.00           C  
ATOM   2650  C   GLY A 167      18.576  18.743  -7.762  1.00  0.00           C  
ATOM   2651  O   GLY A 167      18.205  17.975  -6.827  1.00  0.00           O  
ATOM   2652  H   GLY A 167      20.888  16.835  -8.208  1.00  0.00           H  
ATOM   2653 1HA  GLY A 167      20.455  19.750  -7.942  1.00  0.00           H  
ATOM   2654 2HA  GLY A 167      20.037  18.755  -9.324  1.00  0.00           H  
ATOM   2655  N   PHE A 168      17.778  19.563  -8.427  1.00  0.00           N  
ATOM   2656  CA  PHE A 168      16.337  19.686  -8.110  1.00  0.00           C  
ATOM   2657  C   PHE A 168      15.558  19.918  -9.395  1.00  0.00           C  
ATOM   2658  O   PHE A 168      15.043  21.004  -9.585  1.00  0.00           O  
ATOM   2659  CB  PHE A 168      16.077  20.836  -7.135  1.00  0.00           C  
ATOM   2660  CG  PHE A 168      14.776  20.719  -6.392  1.00  0.00           C  
ATOM   2661  CD1 PHE A 168      14.541  19.648  -5.543  1.00  0.00           C  
ATOM   2662  CD2 PHE A 168      13.786  21.678  -6.540  1.00  0.00           C  
ATOM   2663  CE1 PHE A 168      13.345  19.538  -4.859  1.00  0.00           C  
ATOM   2664  CE2 PHE A 168      12.590  21.572  -5.858  1.00  0.00           C  
ATOM   2665  CZ  PHE A 168      12.369  20.500  -5.016  1.00  0.00           C  
ATOM   2666  H   PHE A 168      18.168  20.120  -9.173  1.00  0.00           H  
ATOM   2667  HA  PHE A 168      16.004  18.759  -7.642  1.00  0.00           H  
ATOM   2668 1HB  PHE A 168      16.883  20.882  -6.404  1.00  0.00           H  
ATOM   2669 2HB  PHE A 168      16.074  21.780  -7.678  1.00  0.00           H  
ATOM   2670  HD1 PHE A 168      15.312  18.888  -5.418  1.00  0.00           H  
ATOM   2671  HD2 PHE A 168      13.961  22.524  -7.207  1.00  0.00           H  
ATOM   2672  HE1 PHE A 168      13.172  18.692  -4.195  1.00  0.00           H  
ATOM   2673  HE2 PHE A 168      11.820  22.333  -5.984  1.00  0.00           H  
ATOM   2674  HZ  PHE A 168      11.426  20.415  -4.478  1.00  0.00           H  
ATOM   2675  N   PRO A 169      15.548  18.926 -10.308  1.00  0.00           N  
ATOM   2676  CA  PRO A 169      14.952  19.069 -11.638  1.00  0.00           C  
ATOM   2677  C   PRO A 169      13.429  18.935 -11.608  1.00  0.00           C  
ATOM   2678  O   PRO A 169      12.891  17.957 -12.159  1.00  0.00           O  
ATOM   2679  CB  PRO A 169      15.599  17.922 -12.422  1.00  0.00           C  
ATOM   2680  CG  PRO A 169      15.809  16.855 -11.404  1.00  0.00           C  
ATOM   2681  CD  PRO A 169      16.224  17.598 -10.162  1.00  0.00           C  
ATOM   2682  HA  PRO A 169      15.235  20.046 -12.057  1.00  0.00           H  
ATOM   2683 1HB  PRO A 169      14.936  17.607 -13.241  1.00  0.00           H  
ATOM   2684 2HB  PRO A 169      16.538  18.265 -12.883  1.00  0.00           H  
ATOM   2685 1HG  PRO A 169      14.884  16.277 -11.262  1.00  0.00           H  
ATOM   2686 2HG  PRO A 169      16.576  16.146 -11.749  1.00  0.00           H  
ATOM   2687 1HD  PRO A 169      15.859  17.061  -9.274  1.00  0.00           H  
ATOM   2688 2HD  PRO A 169      17.320  17.689 -10.138  1.00  0.00           H  
ATOM   2689  N   PHE A 170      12.774  19.891 -10.943  1.00  0.00           N  
ATOM   2690  CA  PHE A 170      11.309  19.853 -10.707  1.00  0.00           C  
ATOM   2691  C   PHE A 170      10.683  21.193 -11.068  1.00  0.00           C  
ATOM   2692  O   PHE A 170      11.355  22.249 -11.121  1.00  0.00           O  
ATOM   2693  CB  PHE A 170      10.995  19.518  -9.248  1.00  0.00           C  
ATOM   2694  CG  PHE A 170      11.603  18.228  -8.777  1.00  0.00           C  
ATOM   2695  CD1 PHE A 170      12.826  18.218  -8.124  1.00  0.00           C  
ATOM   2696  CD2 PHE A 170      10.954  17.020  -8.988  1.00  0.00           C  
ATOM   2697  CE1 PHE A 170      13.387  17.031  -7.691  1.00  0.00           C  
ATOM   2698  CE2 PHE A 170      11.511  15.833  -8.555  1.00  0.00           C  
ATOM   2699  CZ  PHE A 170      12.729  15.839  -7.906  1.00  0.00           C  
ATOM   2700  H   PHE A 170      13.309  20.672 -10.589  1.00  0.00           H  
ATOM   2701  HA  PHE A 170      10.877  19.075 -11.338  1.00  0.00           H  
ATOM   2702 1HB  PHE A 170      11.358  20.319  -8.605  1.00  0.00           H  
ATOM   2703 2HB  PHE A 170       9.916  19.454  -9.114  1.00  0.00           H  
ATOM   2704  HD1 PHE A 170      13.346  19.162  -7.953  1.00  0.00           H  
ATOM   2705  HD2 PHE A 170       9.992  17.016  -9.501  1.00  0.00           H  
ATOM   2706  HE1 PHE A 170      14.349  17.039  -7.179  1.00  0.00           H  
ATOM   2707  HE2 PHE A 170      10.990  14.891  -8.726  1.00  0.00           H  
ATOM   2708  HZ  PHE A 170      13.171  14.903  -7.566  1.00  0.00           H  
ATOM   2709  N   ASP A 171       9.365  21.102 -11.208  1.00  0.00           N  
ATOM   2710  CA  ASP A 171       8.499  22.228 -11.570  1.00  0.00           C  
ATOM   2711  C   ASP A 171       8.017  22.876 -10.279  1.00  0.00           C  
ATOM   2712  O   ASP A 171       7.164  22.309  -9.581  1.00  0.00           O  
ATOM   2713  CB  ASP A 171       7.309  21.774 -12.418  1.00  0.00           C  
ATOM   2714  CG  ASP A 171       6.503  22.937 -12.980  1.00  0.00           C  
ATOM   2715  OD1 ASP A 171       6.980  24.046 -12.925  1.00  0.00           O  
ATOM   2716  OD2 ASP A 171       5.419  22.706 -13.459  1.00  0.00           O  
ATOM   2717  H   ASP A 171       8.952  20.194 -11.052  1.00  0.00           H  
ATOM   2718  HA  ASP A 171       9.083  22.938 -12.157  1.00  0.00           H  
ATOM   2719 1HB  ASP A 171       7.665  21.163 -13.248  1.00  0.00           H  
ATOM   2720 2HB  ASP A 171       6.648  21.151 -11.814  1.00  0.00           H  
ATOM   2721  N   PRO A 172       8.541  24.039  -9.906  1.00  0.00           N  
ATOM   2722  CA  PRO A 172       8.154  24.682  -8.657  1.00  0.00           C  
ATOM   2723  C   PRO A 172       6.829  25.409  -8.855  1.00  0.00           C  
ATOM   2724  O   PRO A 172       6.625  26.010  -9.884  1.00  0.00           O  
ATOM   2725  CB  PRO A 172       9.277  25.631  -8.290  1.00  0.00           C  
ATOM   2726  CG  PRO A 172       9.795  26.046  -9.647  1.00  0.00           C  
ATOM   2727  CD  PRO A 172       9.633  24.859 -10.566  1.00  0.00           C  
ATOM   2728  HA  PRO A 172       8.087  23.921  -7.864  1.00  0.00           H  
ATOM   2729 1HB  PRO A 172       8.883  26.465  -7.691  1.00  0.00           H  
ATOM   2730 2HB  PRO A 172      10.022  25.113  -7.669  1.00  0.00           H  
ATOM   2731 1HG  PRO A 172       9.236  26.917 -10.016  1.00  0.00           H  
ATOM   2732 2HG  PRO A 172      10.848  26.352  -9.573  1.00  0.00           H  
ATOM   2733 1HD  PRO A 172       9.325  25.207 -11.563  1.00  0.00           H  
ATOM   2734 2HD  PRO A 172      10.583  24.306 -10.623  1.00  0.00           H  
ATOM   2735  N   HIS A 173       5.989  25.406  -7.831  1.00  0.00           N  
ATOM   2736  CA  HIS A 173       4.737  26.185  -7.803  1.00  0.00           C  
ATOM   2737  C   HIS A 173       4.519  26.703  -6.410  1.00  0.00           C  
ATOM   2738  O   HIS A 173       4.998  26.073  -5.440  1.00  0.00           O  
ATOM   2739  CB  HIS A 173       3.532  25.345  -8.237  1.00  0.00           C  
ATOM   2740  CG  HIS A 173       3.541  24.984  -9.690  1.00  0.00           C  
ATOM   2741  ND1 HIS A 173       2.942  25.767 -10.654  1.00  0.00           N  
ATOM   2742  CD2 HIS A 173       4.075  23.926 -10.343  1.00  0.00           C  
ATOM   2743  CE1 HIS A 173       3.109  25.205 -11.839  1.00  0.00           C  
ATOM   2744  NE2 HIS A 173       3.793  24.087 -11.677  1.00  0.00           N  
ATOM   2745  H   HIS A 173       6.231  24.835  -7.034  1.00  0.00           H  
ATOM   2746  HA  HIS A 173       4.815  27.025  -8.493  1.00  0.00           H  
ATOM   2747 1HB  HIS A 173       3.503  24.422  -7.656  1.00  0.00           H  
ATOM   2748 2HB  HIS A 173       2.613  25.891  -8.027  1.00  0.00           H  
ATOM   2749  HD2 HIS A 173       4.627  23.099  -9.894  1.00  0.00           H  
ATOM   2750  HE1 HIS A 173       2.744  25.598 -12.788  1.00  0.00           H  
ATOM   2751  HE2 HIS A 173       4.066  23.450 -12.411  1.00  0.00           H  
ATOM   2752  N   TYR A 174       3.832  27.818  -6.309  1.00  0.00           N  
ATOM   2753  CA  TYR A 174       3.383  28.366  -5.029  1.00  0.00           C  
ATOM   2754  C   TYR A 174       1.878  28.326  -4.995  1.00  0.00           C  
ATOM   2755  O   TYR A 174       1.239  28.540  -6.059  1.00  0.00           O  
ATOM   2756  CB  TYR A 174       3.890  29.795  -4.819  1.00  0.00           C  
ATOM   2757  CG  TYR A 174       5.353  29.874  -4.441  1.00  0.00           C  
ATOM   2758  CD1 TYR A 174       6.325  29.892  -5.430  1.00  0.00           C  
ATOM   2759  CD2 TYR A 174       5.722  29.929  -3.105  1.00  0.00           C  
ATOM   2760  CE1 TYR A 174       7.661  29.964  -5.084  1.00  0.00           C  
ATOM   2761  CE2 TYR A 174       7.057  30.002  -2.759  1.00  0.00           C  
ATOM   2762  CZ  TYR A 174       8.025  30.020  -3.743  1.00  0.00           C  
ATOM   2763  OH  TYR A 174       9.355  30.091  -3.398  1.00  0.00           O  
ATOM   2764  H   TYR A 174       3.609  28.313  -7.162  1.00  0.00           H  
ATOM   2765  HA  TYR A 174       3.782  27.744  -4.227  1.00  0.00           H  
ATOM   2766 1HB  TYR A 174       3.743  30.371  -5.734  1.00  0.00           H  
ATOM   2767 2HB  TYR A 174       3.310  30.276  -4.033  1.00  0.00           H  
ATOM   2768  HD1 TYR A 174       6.036  29.849  -6.480  1.00  0.00           H  
ATOM   2769  HD2 TYR A 174       4.957  29.914  -2.327  1.00  0.00           H  
ATOM   2770  HE1 TYR A 174       8.425  29.978  -5.861  1.00  0.00           H  
ATOM   2771  HE2 TYR A 174       7.347  30.044  -1.709  1.00  0.00           H  
ATOM   2772  HH  TYR A 174       9.446  29.957  -2.452  1.00  0.00           H  
ATOM   2773  N   VAL A 175       1.315  28.157  -3.813  1.00  0.00           N  
ATOM   2774  CA  VAL A 175      -0.147  28.223  -3.600  1.00  0.00           C  
ATOM   2775  C   VAL A 175      -0.376  28.978  -2.307  1.00  0.00           C  
ATOM   2776  O   VAL A 175       0.415  28.851  -1.356  1.00  0.00           O  
ATOM   2777  CB  VAL A 175      -0.775  26.820  -3.508  1.00  0.00           C  
ATOM   2778  CG1 VAL A 175      -0.196  26.053  -2.329  1.00  0.00           C  
ATOM   2779  CG2 VAL A 175      -2.287  26.936  -3.385  1.00  0.00           C  
ATOM   2780  H   VAL A 175       1.919  27.974  -3.025  1.00  0.00           H  
ATOM   2781  HA  VAL A 175      -0.598  28.739  -4.449  1.00  0.00           H  
ATOM   2782  HB  VAL A 175      -0.526  26.260  -4.410  1.00  0.00           H  
ATOM   2783 1HG1 VAL A 175      -0.651  25.063  -2.280  1.00  0.00           H  
ATOM   2784 2HG1 VAL A 175       0.882  25.950  -2.456  1.00  0.00           H  
ATOM   2785 3HG1 VAL A 175      -0.403  26.593  -1.406  1.00  0.00           H  
ATOM   2786 1HG2 VAL A 175      -2.725  25.941  -3.322  1.00  0.00           H  
ATOM   2787 2HG2 VAL A 175      -2.536  27.501  -2.487  1.00  0.00           H  
ATOM   2788 3HG2 VAL A 175      -2.685  27.452  -4.260  1.00  0.00           H  
ATOM   2789  N   GLU A 176      -1.419  29.791  -2.289  1.00  0.00           N  
ATOM   2790  CA  GLU A 176      -1.821  30.521  -1.089  1.00  0.00           C  
ATOM   2791  C   GLU A 176      -2.340  29.538  -0.048  1.00  0.00           C  
ATOM   2792  O   GLU A 176      -3.208  28.702  -0.365  1.00  0.00           O  
ATOM   2793  CB  GLU A 176      -2.895  31.562  -1.414  1.00  0.00           C  
ATOM   2794  CG  GLU A 176      -3.327  32.411  -0.227  1.00  0.00           C  
ATOM   2795  CD  GLU A 176      -4.353  33.447  -0.591  1.00  0.00           C  
ATOM   2796  OE1 GLU A 176      -4.610  33.617  -1.759  1.00  0.00           O  
ATOM   2797  OE2 GLU A 176      -4.881  34.072   0.300  1.00  0.00           O  
ATOM   2798  H   GLU A 176      -1.954  29.908  -3.138  1.00  0.00           H  
ATOM   2799  HA  GLU A 176      -0.948  31.039  -0.690  1.00  0.00           H  
ATOM   2800 1HB  GLU A 176      -2.527  32.233  -2.189  1.00  0.00           H  
ATOM   2801 2HB  GLU A 176      -3.780  31.061  -1.807  1.00  0.00           H  
ATOM   2802 1HG  GLU A 176      -3.743  31.760   0.542  1.00  0.00           H  
ATOM   2803 2HG  GLU A 176      -2.451  32.905   0.192  1.00  0.00           H  
ATOM   2804  N   VAL A 177      -1.783  29.619   1.153  1.00  0.00           N  
ATOM   2805  CA  VAL A 177      -2.167  28.756   2.296  1.00  0.00           C  
ATOM   2806  C   VAL A 177      -2.397  29.707   3.462  1.00  0.00           C  
ATOM   2807  O   VAL A 177      -1.435  30.185   4.053  1.00  0.00           O  
ATOM   2808  CB  VAL A 177      -1.071  27.732   2.646  1.00  0.00           C  
ATOM   2809  CG1 VAL A 177      -1.535  26.819   3.771  1.00  0.00           C  
ATOM   2810  CG2 VAL A 177      -0.705  26.923   1.411  1.00  0.00           C  
ATOM   2811  H   VAL A 177      -1.058  30.312   1.281  1.00  0.00           H  
ATOM   2812  HA  VAL A 177      -3.066  28.203   2.025  1.00  0.00           H  
ATOM   2813  HB  VAL A 177      -0.190  28.264   3.006  1.00  0.00           H  
ATOM   2814 1HG1 VAL A 177      -0.748  26.102   4.006  1.00  0.00           H  
ATOM   2815 2HG1 VAL A 177      -1.756  27.416   4.656  1.00  0.00           H  
ATOM   2816 3HG1 VAL A 177      -2.432  26.284   3.459  1.00  0.00           H  
ATOM   2817 1HG2 VAL A 177       0.070  26.201   1.666  1.00  0.00           H  
ATOM   2818 2HG2 VAL A 177      -1.587  26.395   1.048  1.00  0.00           H  
ATOM   2819 3HG2 VAL A 177      -0.337  27.592   0.633  1.00  0.00           H  
ATOM   2820  N   LEU A 178      -3.654  29.977   3.799  1.00  0.00           N  
ATOM   2821  CA  LEU A 178      -3.971  30.909   4.907  1.00  0.00           C  
ATOM   2822  C   LEU A 178      -3.311  32.286   4.707  1.00  0.00           C  
ATOM   2823  O   LEU A 178      -2.952  32.954   5.686  1.00  0.00           O  
ATOM   2824  CB  LEU A 178      -3.514  30.314   6.245  1.00  0.00           C  
ATOM   2825  CG  LEU A 178      -4.095  28.938   6.594  1.00  0.00           C  
ATOM   2826  CD1 LEU A 178      -3.527  28.469   7.926  1.00  0.00           C  
ATOM   2827  CD2 LEU A 178      -5.613  29.026   6.648  1.00  0.00           C  
ATOM   2828  H   LEU A 178      -4.410  29.540   3.291  1.00  0.00           H  
ATOM   2829  HA  LEU A 178      -5.050  31.055   4.938  1.00  0.00           H  
ATOM   2830 1HB  LEU A 178      -2.430  30.222   6.232  1.00  0.00           H  
ATOM   2831 2HB  LEU A 178      -3.790  31.003   7.044  1.00  0.00           H  
ATOM   2832  HG  LEU A 178      -3.800  28.215   5.833  1.00  0.00           H  
ATOM   2833 1HD1 LEU A 178      -3.939  27.491   8.174  1.00  0.00           H  
ATOM   2834 2HD1 LEU A 178      -2.441  28.397   7.854  1.00  0.00           H  
ATOM   2835 3HD1 LEU A 178      -3.791  29.183   8.706  1.00  0.00           H  
ATOM   2836 1HD2 LEU A 178      -6.026  28.048   6.895  1.00  0.00           H  
ATOM   2837 2HD2 LEU A 178      -5.909  29.748   7.410  1.00  0.00           H  
ATOM   2838 3HD2 LEU A 178      -5.994  29.346   5.678  1.00  0.00           H  
ATOM   2839  N   GLY A 179      -3.139  32.670   3.444  1.00  0.00           N  
ATOM   2840  CA  GLY A 179      -2.610  33.991   3.082  1.00  0.00           C  
ATOM   2841  C   GLY A 179      -1.117  33.946   2.784  1.00  0.00           C  
ATOM   2842  O   GLY A 179      -0.579  34.944   2.233  1.00  0.00           O  
ATOM   2843  H   GLY A 179      -3.384  32.021   2.710  1.00  0.00           H  
ATOM   2844 1HA  GLY A 179      -3.141  34.368   2.207  1.00  0.00           H  
ATOM   2845 2HA  GLY A 179      -2.795  34.692   3.895  1.00  0.00           H  
ATOM   2846  N   GLU A 180      -0.424  32.889   3.201  1.00  0.00           N  
ATOM   2847  CA  GLU A 180       1.034  32.729   2.964  1.00  0.00           C  
ATOM   2848  C   GLU A 180       1.260  31.975   1.662  1.00  0.00           C  
ATOM   2849  O   GLU A 180       0.448  31.116   1.319  1.00  0.00           O  
ATOM   2850  CB  GLU A 180       1.705  31.982   4.119  1.00  0.00           C  
ATOM   2851  CG  GLU A 180       1.584  32.674   5.469  1.00  0.00           C  
ATOM   2852  CD  GLU A 180       2.369  33.955   5.542  1.00  0.00           C  
ATOM   2853  OE1 GLU A 180       3.533  33.935   5.224  1.00  0.00           O  
ATOM   2854  OE2 GLU A 180       1.802  34.954   5.917  1.00  0.00           O  
ATOM   2855  H   GLU A 180      -0.924  32.167   3.701  1.00  0.00           H  
ATOM   2856  HA  GLU A 180       1.483  33.719   2.890  1.00  0.00           H  
ATOM   2857 1HB  GLU A 180       1.267  30.988   4.212  1.00  0.00           H  
ATOM   2858 2HB  GLU A 180       2.765  31.854   3.902  1.00  0.00           H  
ATOM   2859 1HG  GLU A 180       0.534  32.893   5.661  1.00  0.00           H  
ATOM   2860 2HG  GLU A 180       1.933  31.995   6.246  1.00  0.00           H  
ATOM   2861  N   ARG A 181       2.385  32.188   1.043  1.00  0.00           N  
ATOM   2862  CA  ARG A 181       2.761  31.467  -0.181  1.00  0.00           C  
ATOM   2863  C   ARG A 181       3.577  30.250   0.231  1.00  0.00           C  
ATOM   2864  O   ARG A 181       4.718  30.418   0.707  1.00  0.00           O  
ATOM   2865  CB  ARG A 181       3.571  32.344  -1.125  1.00  0.00           C  
ATOM   2866  CG  ARG A 181       2.866  33.611  -1.582  1.00  0.00           C  
ATOM   2867  CD  ARG A 181       3.790  34.521  -2.307  1.00  0.00           C  
ATOM   2868  NE  ARG A 181       4.920  34.917  -1.482  1.00  0.00           N  
ATOM   2869  CZ  ARG A 181       5.967  35.645  -1.916  1.00  0.00           C  
ATOM   2870  NH1 ARG A 181       6.014  36.048  -3.167  1.00  0.00           N  
ATOM   2871  NH2 ARG A 181       6.947  35.954  -1.086  1.00  0.00           N  
ATOM   2872  H   ARG A 181       3.019  32.875   1.424  1.00  0.00           H  
ATOM   2873  HA  ARG A 181       1.849  31.166  -0.698  1.00  0.00           H  
ATOM   2874 1HB  ARG A 181       4.499  32.640  -0.638  1.00  0.00           H  
ATOM   2875 2HB  ARG A 181       3.835  31.773  -2.015  1.00  0.00           H  
ATOM   2876 1HG  ARG A 181       2.047  33.351  -2.253  1.00  0.00           H  
ATOM   2877 2HG  ARG A 181       2.471  34.142  -0.716  1.00  0.00           H  
ATOM   2878 1HD  ARG A 181       4.175  34.019  -3.194  1.00  0.00           H  
ATOM   2879 2HD  ARG A 181       3.254  35.422  -2.605  1.00  0.00           H  
ATOM   2880  HE  ARG A 181       4.919  34.626  -0.513  1.00  0.00           H  
ATOM   2881 1HH1 ARG A 181       5.264  35.812  -3.802  1.00  0.00           H  
ATOM   2882 2HH1 ARG A 181       6.798  36.594  -3.492  1.00  0.00           H  
ATOM   2883 1HH2 ARG A 181       6.911  35.643  -0.124  1.00  0.00           H  
ATOM   2884 2HH2 ARG A 181       7.731  36.498  -1.410  1.00  0.00           H  
ATOM   2885  N   MET A 182       3.079  29.061  -0.032  1.00  0.00           N  
ATOM   2886  CA  MET A 182       3.790  27.813   0.257  1.00  0.00           C  
ATOM   2887  C   MET A 182       4.318  27.231  -1.049  1.00  0.00           C  
ATOM   2888  O   MET A 182       3.587  27.125  -2.042  1.00  0.00           O  
ATOM   2889  CB  MET A 182       2.877  26.815   0.967  1.00  0.00           C  
ATOM   2890  CG  MET A 182       3.556  25.512   1.365  1.00  0.00           C  
ATOM   2891  SD  MET A 182       2.436  24.372   2.201  1.00  0.00           S  
ATOM   2892  CE  MET A 182       2.294  25.153   3.806  1.00  0.00           C  
ATOM   2893  H   MET A 182       2.161  29.019  -0.452  1.00  0.00           H  
ATOM   2894  HA  MET A 182       4.631  28.037   0.912  1.00  0.00           H  
ATOM   2895 1HB  MET A 182       2.474  27.271   1.871  1.00  0.00           H  
ATOM   2896 2HB  MET A 182       2.033  26.569   0.321  1.00  0.00           H  
ATOM   2897 1HG  MET A 182       3.948  25.020   0.475  1.00  0.00           H  
ATOM   2898 2HG  MET A 182       4.391  25.726   2.032  1.00  0.00           H  
ATOM   2899 1HE  MET A 182       1.631  24.564   4.440  1.00  0.00           H  
ATOM   2900 2HE  MET A 182       3.280  25.216   4.269  1.00  0.00           H  
ATOM   2901 3HE  MET A 182       1.885  26.157   3.687  1.00  0.00           H  
ATOM   2902  N   HIS A 183       5.590  26.917  -1.046  1.00  0.00           N  
ATOM   2903  CA  HIS A 183       6.271  26.265  -2.174  1.00  0.00           C  
ATOM   2904  C   HIS A 183       5.997  24.777  -2.197  1.00  0.00           C  
ATOM   2905  O   HIS A 183       6.064  24.119  -1.136  1.00  0.00           O  
ATOM   2906  CB  HIS A 183       7.784  26.500  -2.112  1.00  0.00           C  
ATOM   2907  CG  HIS A 183       8.537  25.868  -3.241  1.00  0.00           C  
ATOM   2908  ND1 HIS A 183       8.868  24.530  -3.257  1.00  0.00           N  
ATOM   2909  CD2 HIS A 183       9.026  26.391  -4.390  1.00  0.00           C  
ATOM   2910  CE1 HIS A 183       9.527  24.256  -4.370  1.00  0.00           C  
ATOM   2911  NE2 HIS A 183       9.636  25.368  -5.073  1.00  0.00           N  
ATOM   2912  H   HIS A 183       6.120  27.143  -0.215  1.00  0.00           H  
ATOM   2913  HA  HIS A 183       5.905  26.683  -3.111  1.00  0.00           H  
ATOM   2914 1HB  HIS A 183       7.986  27.572  -2.124  1.00  0.00           H  
ATOM   2915 2HB  HIS A 183       8.176  26.104  -1.176  1.00  0.00           H  
ATOM   2916  HD1 HIS A 183       8.588  23.843  -2.586  1.00  0.00           H  
ATOM   2917  HD2 HIS A 183       9.011  27.396  -4.812  1.00  0.00           H  
ATOM   2918  HE1 HIS A 183       9.877  23.244  -4.573  1.00  0.00           H  
ATOM   2919  N   TYR A 184       5.812  24.230  -3.388  1.00  0.00           N  
ATOM   2920  CA  TYR A 184       5.708  22.775  -3.530  1.00  0.00           C  
ATOM   2921  C   TYR A 184       6.119  22.336  -4.912  1.00  0.00           C  
ATOM   2922  O   TYR A 184       6.042  23.153  -5.868  1.00  0.00           O  
ATOM   2923  CB  TYR A 184       4.284  22.298  -3.233  1.00  0.00           C  
ATOM   2924  CG  TYR A 184       3.244  22.855  -4.178  1.00  0.00           C  
ATOM   2925  CD1 TYR A 184       2.703  22.047  -5.169  1.00  0.00           C  
ATOM   2926  CD2 TYR A 184       2.830  24.173  -4.056  1.00  0.00           C  
ATOM   2927  CE1 TYR A 184       1.752  22.556  -6.032  1.00  0.00           C  
ATOM   2928  CE2 TYR A 184       1.879  24.682  -4.920  1.00  0.00           C  
ATOM   2929  CZ  TYR A 184       1.342  23.878  -5.904  1.00  0.00           C  
ATOM   2930  OH  TYR A 184       0.395  24.385  -6.765  1.00  0.00           O  
ATOM   2931  H   TYR A 184       5.740  24.812  -4.210  1.00  0.00           H  
ATOM   2932  HA  TYR A 184       6.385  22.308  -2.814  1.00  0.00           H  
ATOM   2933 1HB  TYR A 184       4.246  21.209  -3.288  1.00  0.00           H  
ATOM   2934 2HB  TYR A 184       4.009  22.584  -2.218  1.00  0.00           H  
ATOM   2935  HD1 TYR A 184       3.028  21.011  -5.265  1.00  0.00           H  
ATOM   2936  HD2 TYR A 184       3.255  24.808  -3.278  1.00  0.00           H  
ATOM   2937  HE1 TYR A 184       1.328  21.922  -6.810  1.00  0.00           H  
ATOM   2938  HE2 TYR A 184       1.555  25.718  -4.824  1.00  0.00           H  
ATOM   2939  HH  TYR A 184       0.153  23.712  -7.405  1.00  0.00           H  
ATOM   2940  N   VAL A 185       6.543  21.098  -5.027  1.00  0.00           N  
ATOM   2941  CA  VAL A 185       6.756  20.402  -6.325  1.00  0.00           C  
ATOM   2942  C   VAL A 185       5.387  19.923  -6.804  1.00  0.00           C  
ATOM   2943  O   VAL A 185       4.595  19.393  -5.998  1.00  0.00           O  
ATOM   2944  CB  VAL A 185       7.714  19.205  -6.182  1.00  0.00           C  
ATOM   2945  CG1 VAL A 185       7.747  18.393  -7.468  1.00  0.00           C  
ATOM   2946  CG2 VAL A 185       9.107  19.697  -5.819  1.00  0.00           C  
ATOM   2947  H   VAL A 185       6.729  20.603  -4.166  1.00  0.00           H  
ATOM   2948  HA  VAL A 185       7.201  21.109  -7.027  1.00  0.00           H  
ATOM   2949  HB  VAL A 185       7.344  18.547  -5.396  1.00  0.00           H  
ATOM   2950 1HG1 VAL A 185       8.429  17.550  -7.349  1.00  0.00           H  
ATOM   2951 2HG1 VAL A 185       6.746  18.021  -7.689  1.00  0.00           H  
ATOM   2952 3HG1 VAL A 185       8.090  19.023  -8.288  1.00  0.00           H  
ATOM   2953 1HG2 VAL A 185       9.779  18.845  -5.719  1.00  0.00           H  
ATOM   2954 2HG2 VAL A 185       9.475  20.359  -6.603  1.00  0.00           H  
ATOM   2955 3HG2 VAL A 185       9.066  20.240  -4.875  1.00  0.00           H  
ATOM   2956  N   ASP A 186       5.165  20.049  -8.098  1.00  0.00           N  
ATOM   2957  CA  ASP A 186       3.940  19.495  -8.734  1.00  0.00           C  
ATOM   2958  C   ASP A 186       4.363  18.865 -10.048  1.00  0.00           C  
ATOM   2959  O   ASP A 186       4.433  19.622 -11.050  1.00  0.00           O  
ATOM   2960  CB  ASP A 186       2.880  20.572  -8.981  1.00  0.00           C  
ATOM   2961  CG  ASP A 186       1.536  19.994  -9.404  1.00  0.00           C  
ATOM   2962  OD1 ASP A 186       1.446  18.799  -9.555  1.00  0.00           O  
ATOM   2963  OD2 ASP A 186       0.612  20.754  -9.571  1.00  0.00           O  
ATOM   2964  H   ASP A 186       5.841  20.532  -8.672  1.00  0.00           H  
ATOM   2965  HA  ASP A 186       3.509  18.749  -8.065  1.00  0.00           H  
ATOM   2966 1HB  ASP A 186       2.738  21.157  -8.072  1.00  0.00           H  
ATOM   2967 2HB  ASP A 186       3.228  21.253  -9.758  1.00  0.00           H  
ATOM   2968  N   VAL A 187       4.612  17.582 -10.032  1.00  0.00           N  
ATOM   2969  CA  VAL A 187       5.099  16.876 -11.256  1.00  0.00           C  
ATOM   2970  C   VAL A 187       4.332  15.588 -11.437  1.00  0.00           C  
ATOM   2971  O   VAL A 187       3.842  14.992 -10.464  1.00  0.00           O  
ATOM   2972  CB  VAL A 187       6.603  16.555 -11.161  1.00  0.00           C  
ATOM   2973  CG1 VAL A 187       7.417  17.838 -11.087  1.00  0.00           C  
ATOM   2974  CG2 VAL A 187       6.869  15.676  -9.948  1.00  0.00           C  
ATOM   2975  H   VAL A 187       4.476  17.055  -9.182  1.00  0.00           H  
ATOM   2976  HA  VAL A 187       4.944  17.528 -12.116  1.00  0.00           H  
ATOM   2977  HB  VAL A 187       6.911  16.031 -12.066  1.00  0.00           H  
ATOM   2978 1HG1 VAL A 187       8.477  17.593 -11.020  1.00  0.00           H  
ATOM   2979 2HG1 VAL A 187       7.239  18.435 -11.981  1.00  0.00           H  
ATOM   2980 3HG1 VAL A 187       7.121  18.407 -10.205  1.00  0.00           H  
ATOM   2981 1HG2 VAL A 187       7.934  15.453  -9.888  1.00  0.00           H  
ATOM   2982 2HG2 VAL A 187       6.555  16.199  -9.044  1.00  0.00           H  
ATOM   2983 3HG2 VAL A 187       6.308  14.746 -10.043  1.00  0.00           H  
ATOM   2984  N   GLY A 188       4.340  15.078 -12.674  1.00  0.00           N  
ATOM   2985  CA  GLY A 188       3.714  13.778 -12.921  1.00  0.00           C  
ATOM   2986  C   GLY A 188       2.303  13.905 -13.465  1.00  0.00           C  
ATOM   2987  O   GLY A 188       1.705  14.984 -13.508  1.00  0.00           O  
ATOM   2988  H   GLY A 188       4.768  15.572 -13.444  1.00  0.00           H  
ATOM   2989 1HA  GLY A 188       4.318  13.213 -13.631  1.00  0.00           H  
ATOM   2990 2HA  GLY A 188       3.687  13.205 -11.995  1.00  0.00           H  
ATOM   2991  N   PRO A 189       1.741  12.756 -13.890  1.00  0.00           N  
ATOM   2992  CA  PRO A 189       0.396  12.767 -14.446  1.00  0.00           C  
ATOM   2993  C   PRO A 189      -0.706  12.913 -13.401  1.00  0.00           C  
ATOM   2994  O   PRO A 189      -0.462  12.607 -12.242  1.00  0.00           O  
ATOM   2995  CB  PRO A 189       0.323  11.402 -15.140  1.00  0.00           C  
ATOM   2996  CG  PRO A 189       1.221  10.531 -14.329  1.00  0.00           C  
ATOM   2997  CD  PRO A 189       2.369  11.428 -13.949  1.00  0.00           C  
ATOM   2998  HA  PRO A 189       0.310  13.590 -15.171  1.00  0.00           H  
ATOM   2999 1HB  PRO A 189      -0.717  11.043 -15.157  1.00  0.00           H  
ATOM   3000 2HB  PRO A 189       0.649  11.494 -16.187  1.00  0.00           H  
ATOM   3001 1HG  PRO A 189       0.682  10.139 -13.454  1.00  0.00           H  
ATOM   3002 2HG  PRO A 189       1.542   9.661 -14.921  1.00  0.00           H  
ATOM   3003 1HD  PRO A 189       2.761  11.126 -12.967  1.00  0.00           H  
ATOM   3004 2HD  PRO A 189       3.154  11.364 -14.717  1.00  0.00           H  
ATOM   3005  N   ARG A 190      -1.874  13.341 -13.838  1.00  0.00           N  
ATOM   3006  CA  ARG A 190      -3.051  13.545 -12.959  1.00  0.00           C  
ATOM   3007  C   ARG A 190      -4.107  12.429 -13.092  1.00  0.00           C  
ATOM   3008  O   ARG A 190      -5.244  12.666 -12.738  1.00  0.00           O  
ATOM   3009  CB  ARG A 190      -3.710  14.881 -13.268  1.00  0.00           C  
ATOM   3010  CG  ARG A 190      -2.828  16.098 -13.037  1.00  0.00           C  
ATOM   3011  CD  ARG A 190      -3.555  17.363 -13.315  1.00  0.00           C  
ATOM   3012  NE  ARG A 190      -2.717  18.530 -13.089  1.00  0.00           N  
ATOM   3013  CZ  ARG A 190      -3.139  19.806 -13.193  1.00  0.00           C  
ATOM   3014  NH1 ARG A 190      -4.386  20.062 -13.520  1.00  0.00           N  
ATOM   3015  NH2 ARG A 190      -2.298  20.800 -12.966  1.00  0.00           N  
ATOM   3016  H   ARG A 190      -1.958  13.536 -14.825  1.00  0.00           H  
ATOM   3017  HA  ARG A 190      -2.712  13.551 -11.923  1.00  0.00           H  
ATOM   3018 1HB  ARG A 190      -4.029  14.897 -14.309  1.00  0.00           H  
ATOM   3019 2HB  ARG A 190      -4.602  14.998 -12.651  1.00  0.00           H  
ATOM   3020 1HG  ARG A 190      -2.495  16.115 -11.999  1.00  0.00           H  
ATOM   3021 2HG  ARG A 190      -1.961  16.049 -13.696  1.00  0.00           H  
ATOM   3022 1HD  ARG A 190      -3.881  17.375 -14.355  1.00  0.00           H  
ATOM   3023 2HD  ARG A 190      -4.423  17.435 -12.662  1.00  0.00           H  
ATOM   3024  HE  ARG A 190      -1.751  18.374 -12.835  1.00  0.00           H  
ATOM   3025 1HH1 ARG A 190      -5.029  19.302 -13.694  1.00  0.00           H  
ATOM   3026 2HH1 ARG A 190      -4.701  21.018 -13.598  1.00  0.00           H  
ATOM   3027 1HH2 ARG A 190      -1.338  20.603 -12.715  1.00  0.00           H  
ATOM   3028 2HH2 ARG A 190      -2.613  21.755 -13.044  1.00  0.00           H  
ATOM   3029  N   ASP A 191      -3.757  11.209 -13.468  1.00  0.00           N  
ATOM   3030  CA  ASP A 191      -4.821  10.178 -13.611  1.00  0.00           C  
ATOM   3031  C   ASP A 191      -5.111   9.407 -12.325  1.00  0.00           C  
ATOM   3032  O   ASP A 191      -6.283   9.043 -12.133  1.00  0.00           O  
ATOM   3033  CB  ASP A 191      -4.443   9.177 -14.706  1.00  0.00           C  
ATOM   3034  CG  ASP A 191      -4.310   9.823 -16.079  1.00  0.00           C  
ATOM   3035  OD1 ASP A 191      -5.258  10.425 -16.525  1.00  0.00           O  
ATOM   3036  OD2 ASP A 191      -3.262   9.708 -16.668  1.00  0.00           O  
ATOM   3037  H   ASP A 191      -2.798  10.956 -13.659  1.00  0.00           H  
ATOM   3038  HA  ASP A 191      -5.749  10.675 -13.895  1.00  0.00           H  
ATOM   3039 1HB  ASP A 191      -3.496   8.700 -14.452  1.00  0.00           H  
ATOM   3040 2HB  ASP A 191      -5.200   8.394 -14.761  1.00  0.00           H  
ATOM   3041  N   GLY A 192      -4.107   9.187 -11.475  1.00  0.00           N  
ATOM   3042  CA  GLY A 192      -4.295   8.408 -10.246  1.00  0.00           C  
ATOM   3043  C   GLY A 192      -4.324   9.301  -9.029  1.00  0.00           C  
ATOM   3044  O   GLY A 192      -4.278  10.542  -9.140  1.00  0.00           O  
ATOM   3045  H   GLY A 192      -3.195   9.567 -11.682  1.00  0.00           H  
ATOM   3046 1HA  GLY A 192      -5.227   7.846 -10.311  1.00  0.00           H  
ATOM   3047 2HA  GLY A 192      -3.488   7.682 -10.149  1.00  0.00           H  
ATOM   3048  N   THR A 193      -4.353   8.678  -7.860  1.00  0.00           N  
ATOM   3049  CA  THR A 193      -4.380   9.407  -6.568  1.00  0.00           C  
ATOM   3050  C   THR A 193      -3.023  10.068  -6.438  1.00  0.00           C  
ATOM   3051  O   THR A 193      -2.000   9.433  -6.633  1.00  0.00           O  
ATOM   3052  CB  THR A 193      -4.650   8.488  -5.363  1.00  0.00           C  
ATOM   3053  OG1 THR A 193      -5.888   7.791  -5.558  1.00  0.00           O  
ATOM   3054  CG2 THR A 193      -4.727   9.301  -4.079  1.00  0.00           C  
ATOM   3055  H   THR A 193      -4.356   7.667  -7.855  1.00  0.00           H  
ATOM   3056  HA  THR A 193      -5.183  10.143  -6.604  1.00  0.00           H  
ATOM   3057  HB  THR A 193      -3.847   7.757  -5.275  1.00  0.00           H  
ATOM   3058  HG1 THR A 193      -6.451   7.919  -4.791  1.00  0.00           H  
ATOM   3059 1HG2 THR A 193      -4.919   8.635  -3.238  1.00  0.00           H  
ATOM   3060 2HG2 THR A 193      -3.784   9.823  -3.922  1.00  0.00           H  
ATOM   3061 3HG2 THR A 193      -5.535  10.027  -4.157  1.00  0.00           H  
ATOM   3062  N   PRO A 194      -2.990  11.370  -6.150  1.00  0.00           N  
ATOM   3063  CA  PRO A 194      -1.720  12.049  -5.942  1.00  0.00           C  
ATOM   3064  C   PRO A 194      -1.028  11.558  -4.681  1.00  0.00           C  
ATOM   3065  O   PRO A 194      -1.667  11.121  -3.719  1.00  0.00           O  
ATOM   3066  CB  PRO A 194      -2.092  13.495  -5.754  1.00  0.00           C  
ATOM   3067  CG  PRO A 194      -3.479  13.456  -5.285  1.00  0.00           C  
ATOM   3068  CD  PRO A 194      -4.125  12.276  -5.971  1.00  0.00           C  
ATOM   3069  HA  PRO A 194      -1.076  11.890  -6.820  1.00  0.00           H  
ATOM   3070 1HB  PRO A 194      -1.412  13.967  -5.031  1.00  0.00           H  
ATOM   3071 2HB  PRO A 194      -1.980  14.038  -6.704  1.00  0.00           H  
ATOM   3072 1HG  PRO A 194      -3.507  13.355  -4.190  1.00  0.00           H  
ATOM   3073 2HG  PRO A 194      -3.989  14.399  -5.531  1.00  0.00           H  
ATOM   3074 1HD  PRO A 194      -4.900  11.850  -5.317  1.00  0.00           H  
ATOM   3075 2HD  PRO A 194      -4.559  12.601  -6.928  1.00  0.00           H  
ATOM   3076  N   VAL A 195       0.304  11.647  -4.735  1.00  0.00           N  
ATOM   3077  CA  VAL A 195       1.220  11.213  -3.650  1.00  0.00           C  
ATOM   3078  C   VAL A 195       1.790  12.478  -3.031  1.00  0.00           C  
ATOM   3079  O   VAL A 195       2.249  13.336  -3.724  1.00  0.00           O  
ATOM   3080  CB  VAL A 195       2.360  10.324  -4.179  1.00  0.00           C  
ATOM   3081  CG1 VAL A 195       3.239   9.845  -3.033  1.00  0.00           C  
ATOM   3082  CG2 VAL A 195       1.783   9.143  -4.945  1.00  0.00           C  
ATOM   3083  H   VAL A 195       0.694  12.040  -5.579  1.00  0.00           H  
ATOM   3084  HA  VAL A 195       0.648  10.631  -2.926  1.00  0.00           H  
ATOM   3085  HB  VAL A 195       2.992  10.915  -4.843  1.00  0.00           H  
ATOM   3086 1HG1 VAL A 195       4.040   9.218  -3.425  1.00  0.00           H  
ATOM   3087 2HG1 VAL A 195       3.670  10.706  -2.521  1.00  0.00           H  
ATOM   3088 3HG1 VAL A 195       2.638   9.268  -2.331  1.00  0.00           H  
ATOM   3089 1HG2 VAL A 195       2.595   8.519  -5.317  1.00  0.00           H  
ATOM   3090 2HG2 VAL A 195       1.147   8.556  -4.283  1.00  0.00           H  
ATOM   3091 3HG2 VAL A 195       1.192   9.509  -5.786  1.00  0.00           H  
ATOM   3092  N   LEU A 196       1.596  12.616  -1.719  1.00  0.00           N  
ATOM   3093  CA  LEU A 196       2.018  13.802  -0.961  1.00  0.00           C  
ATOM   3094  C   LEU A 196       3.255  13.468  -0.135  1.00  0.00           C  
ATOM   3095  O   LEU A 196       3.160  12.584   0.720  1.00  0.00           O  
ATOM   3096  CB  LEU A 196       0.892  14.291  -0.041  1.00  0.00           C  
ATOM   3097  CG  LEU A 196       1.232  15.495   0.846  1.00  0.00           C  
ATOM   3098  CD1 LEU A 196       1.539  16.702  -0.030  1.00  0.00           C  
ATOM   3099  CD2 LEU A 196       0.068  15.780   1.783  1.00  0.00           C  
ATOM   3100  H   LEU A 196       1.136  11.860  -1.234  1.00  0.00           H  
ATOM   3101  HA  LEU A 196       2.257  14.597  -1.666  1.00  0.00           H  
ATOM   3102 1HB  LEU A 196       0.036  14.564  -0.656  1.00  0.00           H  
ATOM   3103 2HB  LEU A 196       0.596  13.470   0.613  1.00  0.00           H  
ATOM   3104  HG  LEU A 196       2.124  15.274   1.433  1.00  0.00           H  
ATOM   3105 1HD1 LEU A 196       1.781  17.557   0.601  1.00  0.00           H  
ATOM   3106 2HD1 LEU A 196       2.387  16.476  -0.676  1.00  0.00           H  
ATOM   3107 3HD1 LEU A 196       0.669  16.937  -0.642  1.00  0.00           H  
ATOM   3108 1HD2 LEU A 196       0.310  16.636   2.415  1.00  0.00           H  
ATOM   3109 2HD2 LEU A 196      -0.824  16.003   1.198  1.00  0.00           H  
ATOM   3110 3HD2 LEU A 196      -0.117  14.908   2.410  1.00  0.00           H  
ATOM   3111  N   PHE A 197       4.366  14.160  -0.382  1.00  0.00           N  
ATOM   3112  CA  PHE A 197       5.693  13.896   0.224  1.00  0.00           C  
ATOM   3113  C   PHE A 197       5.929  14.963   1.281  1.00  0.00           C  
ATOM   3114  O   PHE A 197       6.096  16.127   0.901  1.00  0.00           O  
ATOM   3115  CB  PHE A 197       6.813  13.926  -0.818  1.00  0.00           C  
ATOM   3116  CG  PHE A 197       6.711  12.837  -1.848  1.00  0.00           C  
ATOM   3117  CD1 PHE A 197       5.877  12.979  -2.947  1.00  0.00           C  
ATOM   3118  CD2 PHE A 197       7.448  11.670  -1.720  1.00  0.00           C  
ATOM   3119  CE1 PHE A 197       5.783  11.978  -3.896  1.00  0.00           C  
ATOM   3120  CE2 PHE A 197       7.357  10.668  -2.667  1.00  0.00           C  
ATOM   3121  CZ  PHE A 197       6.523  10.823  -3.756  1.00  0.00           C  
ATOM   3122  H   PHE A 197       4.268  14.919  -1.040  1.00  0.00           H  
ATOM   3123  HA  PHE A 197       5.678  12.901   0.672  1.00  0.00           H  
ATOM   3124 1HB  PHE A 197       6.803  14.885  -1.334  1.00  0.00           H  
ATOM   3125 2HB  PHE A 197       7.777  13.833  -0.319  1.00  0.00           H  
ATOM   3126  HD1 PHE A 197       5.293  13.893  -3.059  1.00  0.00           H  
ATOM   3127  HD2 PHE A 197       8.107  11.548  -0.859  1.00  0.00           H  
ATOM   3128  HE1 PHE A 197       5.124  12.102  -4.755  1.00  0.00           H  
ATOM   3129  HE2 PHE A 197       7.942   9.756  -2.555  1.00  0.00           H  
ATOM   3130  HZ  PHE A 197       6.448  10.033  -4.502  1.00  0.00           H  
ATOM   3131  N   LEU A 198       5.998  14.585   2.561  1.00  0.00           N  
ATOM   3132  CA  LEU A 198       6.245  15.570   3.645  1.00  0.00           C  
ATOM   3133  C   LEU A 198       7.657  15.360   4.200  1.00  0.00           C  
ATOM   3134  O   LEU A 198       7.951  14.311   4.790  1.00  0.00           O  
ATOM   3135  CB  LEU A 198       5.213  15.424   4.771  1.00  0.00           C  
ATOM   3136  CG  LEU A 198       3.746  15.587   4.354  1.00  0.00           C  
ATOM   3137  CD1 LEU A 198       2.851  15.443   5.577  1.00  0.00           C  
ATOM   3138  CD2 LEU A 198       3.554  16.943   3.692  1.00  0.00           C  
ATOM   3139  H   LEU A 198       5.881  13.610   2.798  1.00  0.00           H  
ATOM   3140  HA  LEU A 198       6.157  16.573   3.228  1.00  0.00           H  
ATOM   3141 1HB  LEU A 198       5.323  14.436   5.216  1.00  0.00           H  
ATOM   3142 2HB  LEU A 198       5.425  16.170   5.536  1.00  0.00           H  
ATOM   3143  HG  LEU A 198       3.478  14.798   3.650  1.00  0.00           H  
ATOM   3144 1HD1 LEU A 198       1.808  15.558   5.281  1.00  0.00           H  
ATOM   3145 2HD1 LEU A 198       2.995  14.457   6.019  1.00  0.00           H  
ATOM   3146 3HD1 LEU A 198       3.107  16.209   6.307  1.00  0.00           H  
ATOM   3147 1HD2 LEU A 198       2.511  17.058   3.395  1.00  0.00           H  
ATOM   3148 2HD2 LEU A 198       3.820  17.732   4.395  1.00  0.00           H  
ATOM   3149 3HD2 LEU A 198       4.192  17.012   2.811  1.00  0.00           H  
ATOM   3150  N   HIS A 199       8.485  16.384   4.064  1.00  0.00           N  
ATOM   3151  CA  HIS A 199       9.926  16.317   4.420  1.00  0.00           C  
ATOM   3152  C   HIS A 199      10.101  16.290   5.931  1.00  0.00           C  
ATOM   3153  O   HIS A 199       9.165  16.529   6.705  1.00  0.00           O  
ATOM   3154  CB  HIS A 199      10.699  17.506   3.838  1.00  0.00           C  
ATOM   3155  CG  HIS A 199      10.254  18.832   4.372  1.00  0.00           C  
ATOM   3156  ND1 HIS A 199      10.585  19.274   5.637  1.00  0.00           N  
ATOM   3157  CD2 HIS A 199       9.504  19.811   3.816  1.00  0.00           C  
ATOM   3158  CE1 HIS A 199      10.057  20.469   5.833  1.00  0.00           C  
ATOM   3159  NE2 HIS A 199       9.396  20.817   4.744  1.00  0.00           N  
ATOM   3160  H   HIS A 199       8.107  17.246   3.700  1.00  0.00           H  
ATOM   3161  HA  HIS A 199      10.360  15.406   4.009  1.00  0.00           H  
ATOM   3162 1HB  HIS A 199      11.762  17.391   4.055  1.00  0.00           H  
ATOM   3163 2HB  HIS A 199      10.585  17.519   2.755  1.00  0.00           H  
ATOM   3164  HD1 HIS A 199      11.196  18.815   6.283  1.00  0.00           H  
ATOM   3165  HD2 HIS A 199       9.021  19.912   2.843  1.00  0.00           H  
ATOM   3166  HE1 HIS A 199      10.205  20.993   6.777  1.00  0.00           H  
ATOM   3167  N   GLY A 200      11.373  16.041   6.327  1.00  0.00           N  
ATOM   3168  CA  GLY A 200      11.743  15.995   7.754  1.00  0.00           C  
ATOM   3169  C   GLY A 200      12.445  17.261   8.194  1.00  0.00           C  
ATOM   3170  O   GLY A 200      12.417  18.268   7.486  1.00  0.00           O  
ATOM   3171  H   GLY A 200      12.084  15.881   5.628  1.00  0.00           H  
ATOM   3172 1HA  GLY A 200      10.847  15.849   8.358  1.00  0.00           H  
ATOM   3173 2HA  GLY A 200      12.393  15.139   7.934  1.00  0.00           H  
ATOM   3174  N   ASN A 201      12.919  17.275   9.432  1.00  0.00           N  
ATOM   3175  CA  ASN A 201      13.650  18.422  10.003  1.00  0.00           C  
ATOM   3176  C   ASN A 201      15.135  18.091   9.961  1.00  0.00           C  
ATOM   3177  O   ASN A 201      15.516  17.005  10.420  1.00  0.00           O  
ATOM   3178  CB  ASN A 201      13.197  18.736  11.417  1.00  0.00           C  
ATOM   3179  CG  ASN A 201      13.605  20.113  11.863  1.00  0.00           C  
ATOM   3180  OD1 ASN A 201      14.706  20.307  12.392  1.00  0.00           O  
ATOM   3181  ND2 ASN A 201      12.739  21.072  11.660  1.00  0.00           N  
ATOM   3182  H   ASN A 201      12.766  16.456  10.004  1.00  0.00           H  
ATOM   3183  HA  ASN A 201      13.454  19.300   9.385  1.00  0.00           H  
ATOM   3184 1HB  ASN A 201      12.112  18.653  11.479  1.00  0.00           H  
ATOM   3185 2HB  ASN A 201      13.621  18.004  12.106  1.00  0.00           H  
ATOM   3186 1HD2 ASN A 201      12.956  22.009  11.936  1.00  0.00           H  
ATOM   3187 2HD2 ASN A 201      11.860  20.870  11.229  1.00  0.00           H  
ATOM   3188  N   PRO A 202      16.064  18.996   9.594  1.00  0.00           N  
ATOM   3189  CA  PRO A 202      15.859  20.380   9.145  1.00  0.00           C  
ATOM   3190  C   PRO A 202      15.858  20.505   7.627  1.00  0.00           C  
ATOM   3191  O   PRO A 202      16.679  21.245   7.062  1.00  0.00           O  
ATOM   3192  CB  PRO A 202      17.119  21.045   9.711  1.00  0.00           C  
ATOM   3193  CG  PRO A 202      18.140  19.970   9.492  1.00  0.00           C  
ATOM   3194  CD  PRO A 202      17.446  18.666   9.812  1.00  0.00           C  
ATOM   3195  HA  PRO A 202      14.909  20.756   9.552  1.00  0.00           H  
ATOM   3196 1HB  PRO A 202      17.326  21.981   9.172  1.00  0.00           H  
ATOM   3197 2HB  PRO A 202      16.963  21.310  10.768  1.00  0.00           H  
ATOM   3198 1HG  PRO A 202      18.503  19.998   8.454  1.00  0.00           H  
ATOM   3199 2HG  PRO A 202      19.014  20.139  10.139  1.00  0.00           H  
ATOM   3200 1HD  PRO A 202      17.797  17.884   9.121  1.00  0.00           H  
ATOM   3201 2HD  PRO A 202      17.656  18.384  10.854  1.00  0.00           H  
ATOM   3202  N   THR A 203      14.953  19.790   6.982  1.00  0.00           N  
ATOM   3203  CA  THR A 203      15.044  19.582   5.527  1.00  0.00           C  
ATOM   3204  C   THR A 203      13.878  20.274   4.835  1.00  0.00           C  
ATOM   3205  O   THR A 203      13.053  20.940   5.462  1.00  0.00           O  
ATOM   3206  CB  THR A 203      15.052  18.086   5.163  1.00  0.00           C  
ATOM   3207  OG1 THR A 203      13.795  17.498   5.523  1.00  0.00           O  
ATOM   3208  CG2 THR A 203      16.174  17.365   5.895  1.00  0.00           C  
ATOM   3209  H   THR A 203      14.184  19.378   7.491  1.00  0.00           H  
ATOM   3210  HA  THR A 203      15.977  20.021   5.172  1.00  0.00           H  
ATOM   3211  HB  THR A 203      15.195  17.974   4.089  1.00  0.00           H  
ATOM   3212  HG1 THR A 203      13.274  18.135   6.017  1.00  0.00           H  
ATOM   3213 1HG2 THR A 203      16.164  16.310   5.625  1.00  0.00           H  
ATOM   3214 2HG2 THR A 203      17.132  17.803   5.615  1.00  0.00           H  
ATOM   3215 3HG2 THR A 203      16.030  17.466   6.970  1.00  0.00           H  
ATOM   3216  N   SER A 204      13.884  20.217   3.531  1.00  0.00           N  
ATOM   3217  CA  SER A 204      12.873  20.805   2.631  1.00  0.00           C  
ATOM   3218  C   SER A 204      12.519  19.754   1.603  1.00  0.00           C  
ATOM   3219  O   SER A 204      13.051  18.631   1.675  1.00  0.00           O  
ATOM   3220  CB  SER A 204      13.391  22.057   1.950  1.00  0.00           C  
ATOM   3221  OG  SER A 204      14.372  21.742   1.000  1.00  0.00           O  
ATOM   3222  H   SER A 204      14.667  19.717   3.133  1.00  0.00           H  
ATOM   3223  HA  SER A 204      11.999  21.078   3.224  1.00  0.00           H  
ATOM   3224 1HB  SER A 204      12.564  22.576   1.466  1.00  0.00           H  
ATOM   3225 2HB  SER A 204      13.807  22.731   2.698  1.00  0.00           H  
ATOM   3226  HG  SER A 204      15.066  22.397   1.110  1.00  0.00           H  
ATOM   3227  N   SER A 205      11.710  20.100   0.610  1.00  0.00           N  
ATOM   3228  CA  SER A 205      11.410  19.183  -0.504  1.00  0.00           C  
ATOM   3229  C   SER A 205      12.686  18.733  -1.232  1.00  0.00           C  
ATOM   3230  O   SER A 205      12.625  17.717  -1.916  1.00  0.00           O  
ATOM   3231  CB  SER A 205      10.379  19.777  -1.420  1.00  0.00           C  
ATOM   3232  OG  SER A 205      10.822  20.999  -1.971  1.00  0.00           O  
ATOM   3233  H   SER A 205      11.289  21.019   0.619  1.00  0.00           H  
ATOM   3234  HA  SER A 205      10.922  18.295  -0.100  1.00  0.00           H  
ATOM   3235 1HB  SER A 205      10.160  19.075  -2.225  1.00  0.00           H  
ATOM   3236 2HB  SER A 205       9.455  19.942  -0.869  1.00  0.00           H  
ATOM   3237  HG  SER A 205      10.705  21.657  -1.282  1.00  0.00           H  
ATOM   3238  N   TYR A 206      13.806  19.409  -1.064  1.00  0.00           N  
ATOM   3239  CA  TYR A 206      15.093  18.981  -1.652  1.00  0.00           C  
ATOM   3240  C   TYR A 206      15.353  17.517  -1.290  1.00  0.00           C  
ATOM   3241  O   TYR A 206      15.950  16.814  -2.002  1.00  0.00           O  
ATOM   3242  CB  TYR A 206      16.193  19.922  -1.177  1.00  0.00           C  
ATOM   3243  CG  TYR A 206      17.533  19.544  -1.728  1.00  0.00           C  
ATOM   3244  CD1 TYR A 206      17.862  19.829  -3.053  1.00  0.00           C  
ATOM   3245  CD2 TYR A 206      18.507  19.054  -0.899  1.00  0.00           C  
ATOM   3246  CE1 TYR A 206      19.104  19.484  -3.566  1.00  0.00           C  
ATOM   3247  CE2 TYR A 206      19.771  18.776  -1.383  1.00  0.00           C  
ATOM   3248  CZ  TYR A 206      20.060  18.953  -2.715  1.00  0.00           C  
ATOM   3249  OH  TYR A 206      21.315  18.672  -3.177  1.00  0.00           O  
ATOM   3250  H   TYR A 206      13.774  20.253  -0.510  1.00  0.00           H  
ATOM   3251  HA  TYR A 206      15.025  19.071  -2.736  1.00  0.00           H  
ATOM   3252 1HB  TYR A 206      15.957  20.942  -1.482  1.00  0.00           H  
ATOM   3253 2HB  TYR A 206      16.239  19.908  -0.089  1.00  0.00           H  
ATOM   3254  HD1 TYR A 206      17.140  20.329  -3.698  1.00  0.00           H  
ATOM   3255  HD2 TYR A 206      18.289  18.879   0.155  1.00  0.00           H  
ATOM   3256  HE1 TYR A 206      19.348  19.712  -4.603  1.00  0.00           H  
ATOM   3257  HE2 TYR A 206      20.546  18.413  -0.707  1.00  0.00           H  
ATOM   3258  HH  TYR A 206      21.367  18.887  -4.112  1.00  0.00           H  
ATOM   3259  N   VAL A 207      14.993  17.104  -0.053  1.00  0.00           N  
ATOM   3260  CA  VAL A 207      15.362  15.765   0.469  1.00  0.00           C  
ATOM   3261  C   VAL A 207      14.742  14.677  -0.426  1.00  0.00           C  
ATOM   3262  O   VAL A 207      15.280  13.556  -0.496  1.00  0.00           O  
ATOM   3263  CB  VAL A 207      14.872  15.586   1.918  1.00  0.00           C  
ATOM   3264  CG1 VAL A 207      13.365  15.376   1.948  1.00  0.00           C  
ATOM   3265  CG2 VAL A 207      15.592  14.415   2.568  1.00  0.00           C  
ATOM   3266  H   VAL A 207      14.456  17.729   0.530  1.00  0.00           H  
ATOM   3267  HA  VAL A 207      16.449  15.678   0.460  1.00  0.00           H  
ATOM   3268  HB  VAL A 207      15.080  16.498   2.478  1.00  0.00           H  
ATOM   3269 1HG1 VAL A 207      13.035  15.252   2.980  1.00  0.00           H  
ATOM   3270 2HG1 VAL A 207      12.868  16.242   1.511  1.00  0.00           H  
ATOM   3271 3HG1 VAL A 207      13.111  14.484   1.377  1.00  0.00           H  
ATOM   3272 1HG2 VAL A 207      15.241  14.295   3.592  1.00  0.00           H  
ATOM   3273 2HG2 VAL A 207      15.388  13.504   2.005  1.00  0.00           H  
ATOM   3274 3HG2 VAL A 207      16.666  14.606   2.573  1.00  0.00           H  
ATOM   3275  N   TRP A 208      13.629  14.967  -1.085  1.00  0.00           N  
ATOM   3276  CA  TRP A 208      12.905  13.993  -1.921  1.00  0.00           C  
ATOM   3277  C   TRP A 208      13.429  13.967  -3.360  1.00  0.00           C  
ATOM   3278  O   TRP A 208      12.829  13.287  -4.197  1.00  0.00           O  
ATOM   3279  CB  TRP A 208      11.409  14.315  -1.935  1.00  0.00           C  
ATOM   3280  CG  TRP A 208      10.771  14.252  -0.580  1.00  0.00           C  
ATOM   3281  CD1 TRP A 208      10.364  15.308   0.178  1.00  0.00           C  
ATOM   3282  CD2 TRP A 208      10.461  13.064   0.187  1.00  0.00           C  
ATOM   3283  NE1 TRP A 208       9.826  14.862   1.360  1.00  0.00           N  
ATOM   3284  CE2 TRP A 208       9.876  13.491   1.382  1.00  0.00           C  
ATOM   3285  CE3 TRP A 208      10.631  11.693  -0.041  1.00  0.00           C  
ATOM   3286  CZ2 TRP A 208       9.457  12.597   2.355  1.00  0.00           C  
ATOM   3287  CZ3 TRP A 208      10.210  10.796   0.934  1.00  0.00           C  
ATOM   3288  CH2 TRP A 208       9.638  11.238   2.100  1.00  0.00           C  
ATOM   3289  H   TRP A 208      13.269  15.906  -1.000  1.00  0.00           H  
ATOM   3290  HA  TRP A 208      13.045  12.999  -1.496  1.00  0.00           H  
ATOM   3291 1HB  TRP A 208      11.256  15.315  -2.340  1.00  0.00           H  
ATOM   3292 2HB  TRP A 208      10.892  13.614  -2.590  1.00  0.00           H  
ATOM   3293  HD1 TRP A 208      10.452  16.354  -0.111  1.00  0.00           H  
ATOM   3294  HE1 TRP A 208       9.454  15.447   2.095  1.00  0.00           H  
ATOM   3295  HE3 TRP A 208      11.082  11.337  -0.967  1.00  0.00           H  
ATOM   3296  HZ2 TRP A 208       9.001  12.928   3.288  1.00  0.00           H  
ATOM   3297  HZ3 TRP A 208      10.346   9.730   0.749  1.00  0.00           H  
ATOM   3298  HH2 TRP A 208       9.318  10.507   2.844  1.00  0.00           H  
ATOM   3299  N   ARG A 209      14.482  14.710  -3.641  1.00  0.00           N  
ATOM   3300  CA  ARG A 209      15.037  14.877  -5.012  1.00  0.00           C  
ATOM   3301  C   ARG A 209      15.385  13.527  -5.637  1.00  0.00           C  
ATOM   3302  O   ARG A 209      15.344  13.459  -6.899  1.00  0.00           O  
ATOM   3303  CB  ARG A 209      16.284  15.748  -4.991  1.00  0.00           C  
ATOM   3304  CG  ARG A 209      17.502  15.107  -4.345  1.00  0.00           C  
ATOM   3305  CD  ARG A 209      18.551  16.111  -4.034  1.00  0.00           C  
ATOM   3306  NE  ARG A 209      19.720  15.501  -3.421  1.00  0.00           N  
ATOM   3307  CZ  ARG A 209      19.835  15.216  -2.109  1.00  0.00           C  
ATOM   3308  NH1 ARG A 209      18.846  15.490  -1.288  1.00  0.00           N  
ATOM   3309  NH2 ARG A 209      20.942  14.660  -1.648  1.00  0.00           N  
ATOM   3310  H   ARG A 209      14.926  15.187  -2.869  1.00  0.00           H  
ATOM   3311  HA  ARG A 209      14.285  15.366  -5.632  1.00  0.00           H  
ATOM   3312 1HB  ARG A 209      16.556  16.017  -6.011  1.00  0.00           H  
ATOM   3313 2HB  ARG A 209      16.074  16.673  -4.454  1.00  0.00           H  
ATOM   3314 1HG  ARG A 209      17.206  14.620  -3.415  1.00  0.00           H  
ATOM   3315 2HG  ARG A 209      17.926  14.365  -5.023  1.00  0.00           H  
ATOM   3316 1HD  ARG A 209      18.867  16.604  -4.953  1.00  0.00           H  
ATOM   3317 2HD  ARG A 209      18.152  16.852  -3.343  1.00  0.00           H  
ATOM   3318  HE  ARG A 209      20.502  15.275  -4.021  1.00  0.00           H  
ATOM   3319 1HH1 ARG A 209      18.000  15.915  -1.640  1.00  0.00           H  
ATOM   3320 2HH1 ARG A 209      18.932  15.276  -0.305  1.00  0.00           H  
ATOM   3321 1HH2 ARG A 209      21.703  14.449  -2.279  1.00  0.00           H  
ATOM   3322 2HH2 ARG A 209      21.028  14.446  -0.665  1.00  0.00           H  
ATOM   3323  N   ASN A 210      15.727  12.520  -4.846  1.00  0.00           N  
ATOM   3324  CA  ASN A 210      16.054  11.181  -5.415  1.00  0.00           C  
ATOM   3325  C   ASN A 210      14.934  10.181  -5.184  1.00  0.00           C  
ATOM   3326  O   ASN A 210      15.151   8.959  -5.425  1.00  0.00           O  
ATOM   3327  CB  ASN A 210      17.351  10.645  -4.836  1.00  0.00           C  
ATOM   3328  CG  ASN A 210      18.557  11.391  -5.333  1.00  0.00           C  
ATOM   3329  OD1 ASN A 210      19.005  11.186  -6.467  1.00  0.00           O  
ATOM   3330  ND2 ASN A 210      19.094  12.252  -4.507  1.00  0.00           N  
ATOM   3331  H   ASN A 210      15.770  12.654  -3.846  1.00  0.00           H  
ATOM   3332  HA  ASN A 210      16.177  11.284  -6.494  1.00  0.00           H  
ATOM   3333 1HB  ASN A 210      17.319  10.712  -3.748  1.00  0.00           H  
ATOM   3334 2HB  ASN A 210      17.457   9.591  -5.095  1.00  0.00           H  
ATOM   3335 1HD2 ASN A 210      19.898  12.777  -4.783  1.00  0.00           H  
ATOM   3336 2HD2 ASN A 210      18.699  12.384  -3.598  1.00  0.00           H  
ATOM   3337  N   ILE A 211      13.787  10.628  -4.725  1.00  0.00           N  
ATOM   3338  CA  ILE A 211      12.628   9.736  -4.444  1.00  0.00           C  
ATOM   3339  C   ILE A 211      11.529  10.023  -5.487  1.00  0.00           C  
ATOM   3340  O   ILE A 211      11.046   9.091  -6.127  1.00  0.00           O  
ATOM   3341  CB  ILE A 211      12.074   9.945  -3.023  1.00  0.00           C  
ATOM   3342  CG1 ILE A 211      13.176   9.727  -1.982  1.00  0.00           C  
ATOM   3343  CG2 ILE A 211      10.902   9.011  -2.765  1.00  0.00           C  
ATOM   3344  CD1 ILE A 211      13.796   8.349  -2.030  1.00  0.00           C  
ATOM   3345  H   ILE A 211      13.696  11.621  -4.558  1.00  0.00           H  
ATOM   3346  HA  ILE A 211      12.961   8.701  -4.525  1.00  0.00           H  
ATOM   3347  HB  ILE A 211      11.736  10.975  -2.912  1.00  0.00           H  
ATOM   3348 1HG1 ILE A 211      13.966  10.462  -2.130  1.00  0.00           H  
ATOM   3349 2HG1 ILE A 211      12.768   9.882  -0.983  1.00  0.00           H  
ATOM   3350 1HG2 ILE A 211      10.523   9.171  -1.757  1.00  0.00           H  
ATOM   3351 2HG2 ILE A 211      10.111   9.212  -3.487  1.00  0.00           H  
ATOM   3352 3HG2 ILE A 211      11.232   7.977  -2.869  1.00  0.00           H  
ATOM   3353 1HD1 ILE A 211      14.567   8.271  -1.263  1.00  0.00           H  
ATOM   3354 2HD1 ILE A 211      13.027   7.597  -1.849  1.00  0.00           H  
ATOM   3355 3HD1 ILE A 211      14.242   8.185  -3.010  1.00  0.00           H  
ATOM   3356  N   ILE A 212      11.143  11.277  -5.631  1.00  0.00           N  
ATOM   3357  CA  ILE A 212      10.037  11.698  -6.546  1.00  0.00           C  
ATOM   3358  C   ILE A 212      10.289  11.241  -7.981  1.00  0.00           C  
ATOM   3359  O   ILE A 212       9.331  10.790  -8.596  1.00  0.00           O  
ATOM   3360  CB  ILE A 212       9.855  13.226  -6.536  1.00  0.00           C  
ATOM   3361  CG1 ILE A 212       9.287  13.687  -5.191  1.00  0.00           C  
ATOM   3362  CG2 ILE A 212       8.948  13.661  -7.677  1.00  0.00           C  
ATOM   3363  CD1 ILE A 212       9.356  15.183  -4.979  1.00  0.00           C  
ATOM   3364  H   ILE A 212      11.627  11.978  -5.089  1.00  0.00           H  
ATOM   3365  HA  ILE A 212       9.110  11.241  -6.201  1.00  0.00           H  
ATOM   3366  HB  ILE A 212      10.824  13.709  -6.651  1.00  0.00           H  
ATOM   3367 1HG1 ILE A 212       8.245  13.379  -5.111  1.00  0.00           H  
ATOM   3368 2HG1 ILE A 212       9.833  13.204  -4.381  1.00  0.00           H  
ATOM   3369 1HG2 ILE A 212       8.829  14.744  -7.655  1.00  0.00           H  
ATOM   3370 2HG2 ILE A 212       9.391  13.365  -8.627  1.00  0.00           H  
ATOM   3371 3HG2 ILE A 212       7.972  13.187  -7.568  1.00  0.00           H  
ATOM   3372 1HD1 ILE A 212       8.936  15.432  -4.004  1.00  0.00           H  
ATOM   3373 2HD1 ILE A 212      10.397  15.508  -5.020  1.00  0.00           H  
ATOM   3374 3HD1 ILE A 212       8.787  15.687  -5.759  1.00  0.00           H  
ATOM   3375  N   PRO A 213      11.502  11.314  -8.564  1.00  0.00           N  
ATOM   3376  CA  PRO A 213      11.691  10.852  -9.948  1.00  0.00           C  
ATOM   3377  C   PRO A 213      11.258   9.395 -10.163  1.00  0.00           C  
ATOM   3378  O   PRO A 213      11.072   9.019 -11.313  1.00  0.00           O  
ATOM   3379  CB  PRO A 213      13.200  11.019 -10.150  1.00  0.00           C  
ATOM   3380  CG  PRO A 213      13.572  12.129  -9.227  1.00  0.00           C  
ATOM   3381  CD  PRO A 213      12.736  11.890  -7.998  1.00  0.00           C  
ATOM   3382  HA  PRO A 213      11.124  11.505 -10.628  1.00  0.00           H  
ATOM   3383 1HB  PRO A 213      13.717  10.077  -9.915  1.00  0.00           H  
ATOM   3384 2HB  PRO A 213      13.416  11.250 -11.204  1.00  0.00           H  
ATOM   3385 1HG  PRO A 213      14.652  12.102  -9.016  1.00  0.00           H  
ATOM   3386 2HG  PRO A 213      13.365  13.101  -9.699  1.00  0.00           H  
ATOM   3387 1HD  PRO A 213      13.252  11.183  -7.334  1.00  0.00           H  
ATOM   3388 2HD  PRO A 213      12.558  12.846  -7.484  1.00  0.00           H  
ATOM   3389  N   HIS A 214      11.210   8.559  -9.133  1.00  0.00           N  
ATOM   3390  CA  HIS A 214      10.774   7.155  -9.245  1.00  0.00           C  
ATOM   3391  C   HIS A 214       9.248   7.032  -9.274  1.00  0.00           C  
ATOM   3392  O   HIS A 214       8.736   5.941  -9.551  1.00  0.00           O  
ATOM   3393  CB  HIS A 214      11.328   6.323  -8.084  1.00  0.00           C  
ATOM   3394  CG  HIS A 214      12.795   6.043  -8.191  1.00  0.00           C  
ATOM   3395  ND1 HIS A 214      13.321   5.182  -9.131  1.00  0.00           N  
ATOM   3396  CD2 HIS A 214      13.846   6.510  -7.477  1.00  0.00           C  
ATOM   3397  CE1 HIS A 214      14.635   5.132  -8.990  1.00  0.00           C  
ATOM   3398  NE2 HIS A 214      14.978   5.928  -7.994  1.00  0.00           N  
ATOM   3399  H   HIS A 214      11.490   8.918  -8.231  1.00  0.00           H  
ATOM   3400  HA  HIS A 214      11.150   6.730 -10.175  1.00  0.00           H  
ATOM   3401 1HB  HIS A 214      11.148   6.845  -7.144  1.00  0.00           H  
ATOM   3402 2HB  HIS A 214      10.802   5.370  -8.036  1.00  0.00           H  
ATOM   3403  HD2 HIS A 214      13.803   7.215  -6.647  1.00  0.00           H  
ATOM   3404  HE1 HIS A 214      15.318   4.535  -9.594  1.00  0.00           H  
ATOM   3405  HE2 HIS A 214      15.918   6.087  -7.662  1.00  0.00           H  
ATOM   3406  N   VAL A 215       8.537   8.056  -8.807  1.00  0.00           N  
ATOM   3407  CA  VAL A 215       7.064   8.060  -8.713  1.00  0.00           C  
ATOM   3408  C   VAL A 215       6.449   8.996  -9.744  1.00  0.00           C  
ATOM   3409  O   VAL A 215       5.401   8.638 -10.336  1.00  0.00           O  
ATOM   3410  CB  VAL A 215       6.612   8.495  -7.307  1.00  0.00           C  
ATOM   3411  CG1 VAL A 215       5.096   8.601  -7.243  1.00  0.00           C  
ATOM   3412  CG2 VAL A 215       7.128   7.510  -6.269  1.00  0.00           C  
ATOM   3413  H   VAL A 215       9.052   8.870  -8.503  1.00  0.00           H  
ATOM   3414  HA  VAL A 215       6.703   7.048  -8.897  1.00  0.00           H  
ATOM   3415  HB  VAL A 215       7.012   9.487  -7.097  1.00  0.00           H  
ATOM   3416 1HG1 VAL A 215       4.794   8.910  -6.242  1.00  0.00           H  
ATOM   3417 2HG1 VAL A 215       4.752   9.338  -7.969  1.00  0.00           H  
ATOM   3418 3HG1 VAL A 215       4.654   7.631  -7.472  1.00  0.00           H  
ATOM   3419 1HG2 VAL A 215       6.805   7.824  -5.277  1.00  0.00           H  
ATOM   3420 2HG2 VAL A 215       6.732   6.517  -6.483  1.00  0.00           H  
ATOM   3421 3HG2 VAL A 215       8.217   7.481  -6.304  1.00  0.00           H  
ATOM   3422  N   ALA A 216       6.999  10.174  -9.945  1.00  0.00           N  
ATOM   3423  CA  ALA A 216       6.468  11.213 -10.844  1.00  0.00           C  
ATOM   3424  C   ALA A 216       6.111  10.675 -12.231  1.00  0.00           C  
ATOM   3425  O   ALA A 216       5.103  11.174 -12.740  1.00  0.00           O  
ATOM   3426  CB  ALA A 216       7.426  12.360 -10.960  1.00  0.00           C  
ATOM   3427  H   ALA A 216       7.850  10.354  -9.432  1.00  0.00           H  
ATOM   3428  HA  ALA A 216       5.547  11.600 -10.408  1.00  0.00           H  
ATOM   3429 1HB  ALA A 216       7.012  13.114 -11.629  1.00  0.00           H  
ATOM   3430 2HB  ALA A 216       7.590  12.798  -9.975  1.00  0.00           H  
ATOM   3431 3HB  ALA A 216       8.374  12.003 -11.360  1.00  0.00           H  
ATOM   3432  N   PRO A 217       6.910   9.804 -12.896  1.00  0.00           N  
ATOM   3433  CA  PRO A 217       6.521   9.318 -14.220  1.00  0.00           C  
ATOM   3434  C   PRO A 217       5.187   8.582 -14.173  1.00  0.00           C  
ATOM   3435  O   PRO A 217       4.598   8.377 -15.225  1.00  0.00           O  
ATOM   3436  CB  PRO A 217       7.670   8.376 -14.594  1.00  0.00           C  
ATOM   3437  CG  PRO A 217       8.810   8.839 -13.751  1.00  0.00           C  
ATOM   3438  CD  PRO A 217       8.174   9.228 -12.443  1.00  0.00           C  
ATOM   3439  HA  PRO A 217       6.466  10.168 -14.915  1.00  0.00           H  
ATOM   3440 1HB  PRO A 217       7.384   7.334 -14.390  1.00  0.00           H  
ATOM   3441 2HB  PRO A 217       7.879   8.448 -15.670  1.00  0.00           H  
ATOM   3442 1HG  PRO A 217       9.550   8.033 -13.638  1.00  0.00           H  
ATOM   3443 2HG  PRO A 217       9.326   9.679 -14.238  1.00  0.00           H  
ATOM   3444 1HD  PRO A 217       8.033   8.332 -11.822  1.00  0.00           H  
ATOM   3445 2HD  PRO A 217       8.814   9.960 -11.928  1.00  0.00           H  
ATOM   3446  N   THR A 218       4.743   8.141 -13.008  1.00  0.00           N  
ATOM   3447  CA  THR A 218       3.544   7.267 -12.877  1.00  0.00           C  
ATOM   3448  C   THR A 218       2.410   7.943 -12.110  1.00  0.00           C  
ATOM   3449  O   THR A 218       1.227   7.605 -12.369  1.00  0.00           O  
ATOM   3450  CB  THR A 218       3.897   5.942 -12.177  1.00  0.00           C  
ATOM   3451  OG1 THR A 218       4.341   6.207 -10.840  1.00  0.00           O  
ATOM   3452  CG2 THR A 218       4.995   5.213 -12.937  1.00  0.00           C  
ATOM   3453  H   THR A 218       5.245   8.414 -12.176  1.00  0.00           H  
ATOM   3454  HA  THR A 218       3.171   7.039 -13.875  1.00  0.00           H  
ATOM   3455  HB  THR A 218       3.012   5.307 -12.132  1.00  0.00           H  
ATOM   3456  HG1 THR A 218       4.574   7.135 -10.760  1.00  0.00           H  
ATOM   3457 1HG2 THR A 218       5.231   4.279 -12.428  1.00  0.00           H  
ATOM   3458 2HG2 THR A 218       4.656   5.000 -13.951  1.00  0.00           H  
ATOM   3459 3HG2 THR A 218       5.886   5.839 -12.977  1.00  0.00           H  
ATOM   3460  N   HIS A 219       2.706   8.810 -11.135  1.00  0.00           N  
ATOM   3461  CA  HIS A 219       1.701   9.431 -10.259  1.00  0.00           C  
ATOM   3462  C   HIS A 219       2.027  10.892 -10.030  1.00  0.00           C  
ATOM   3463  O   HIS A 219       3.227  11.251 -10.003  1.00  0.00           O  
ATOM   3464  CB  HIS A 219       1.618   8.707  -8.912  1.00  0.00           C  
ATOM   3465  CG  HIS A 219       1.206   7.272  -9.024  1.00  0.00           C  
ATOM   3466  ND1 HIS A 219       2.081   6.275  -9.403  1.00  0.00           N  
ATOM   3467  CD2 HIS A 219       0.015   6.666  -8.809  1.00  0.00           C  
ATOM   3468  CE1 HIS A 219       1.444   5.116  -9.415  1.00  0.00           C  
ATOM   3469  NE2 HIS A 219       0.190   5.327  -9.059  1.00  0.00           N  
ATOM   3470  H   HIS A 219       3.681   9.041 -11.006  1.00  0.00           H  
ATOM   3471  HA  HIS A 219       0.721   9.371 -10.731  1.00  0.00           H  
ATOM   3472 1HB  HIS A 219       2.589   8.746  -8.417  1.00  0.00           H  
ATOM   3473 2HB  HIS A 219       0.902   9.217  -8.268  1.00  0.00           H  
ATOM   3474  HD1 HIS A 219       3.063   6.379  -9.564  1.00  0.00           H  
ATOM   3475  HD2 HIS A 219      -0.961   7.040  -8.500  1.00  0.00           H  
ATOM   3476  HE1 HIS A 219       1.965   4.199  -9.689  1.00  0.00           H  
ATOM   3477  N   ARG A 220       1.031  11.721  -9.854  1.00  0.00           N  
ATOM   3478  CA  ARG A 220       1.242  13.125  -9.440  1.00  0.00           C  
ATOM   3479  C   ARG A 220       1.937  13.145  -8.081  1.00  0.00           C  
ATOM   3480  O   ARG A 220       1.451  12.455  -7.166  1.00  0.00           O  
ATOM   3481  CB  ARG A 220      -0.075  13.883  -9.351  1.00  0.00           C  
ATOM   3482  CG  ARG A 220       0.064  15.384  -9.156  1.00  0.00           C  
ATOM   3483  CD  ARG A 220      -1.261  16.054  -9.091  1.00  0.00           C  
ATOM   3484  NE  ARG A 220      -1.141  17.500  -9.168  1.00  0.00           N  
ATOM   3485  CZ  ARG A 220      -2.159  18.363  -8.983  1.00  0.00           C  
ATOM   3486  NH1 ARG A 220      -3.363  17.910  -8.713  1.00  0.00           N  
ATOM   3487  NH2 ARG A 220      -1.948  19.664  -9.074  1.00  0.00           N  
ATOM   3488  H   ARG A 220       0.089  11.389 -10.005  1.00  0.00           H  
ATOM   3489  HA  ARG A 220       1.867  13.615 -10.187  1.00  0.00           H  
ATOM   3490 1HB  ARG A 220      -0.649  13.721 -10.263  1.00  0.00           H  
ATOM   3491 2HB  ARG A 220      -0.663  13.494  -8.521  1.00  0.00           H  
ATOM   3492 1HG  ARG A 220       0.594  15.582  -8.224  1.00  0.00           H  
ATOM   3493 2HG  ARG A 220       0.622  15.810  -9.990  1.00  0.00           H  
ATOM   3494 1HD  ARG A 220      -1.880  15.718  -9.922  1.00  0.00           H  
ATOM   3495 2HD  ARG A 220      -1.750  15.802  -8.150  1.00  0.00           H  
ATOM   3496  HE  ARG A 220      -0.229  17.887  -9.374  1.00  0.00           H  
ATOM   3497 1HH1 ARG A 220      -3.525  16.916  -8.643  1.00  0.00           H  
ATOM   3498 2HH1 ARG A 220      -4.127  18.557  -8.575  1.00  0.00           H  
ATOM   3499 1HH2 ARG A 220      -1.021  20.013  -9.283  1.00  0.00           H  
ATOM   3500 2HH2 ARG A 220      -2.710  20.311  -8.936  1.00  0.00           H  
ATOM   3501  N   CYS A 221       2.985  13.948  -7.969  1.00  0.00           N  
ATOM   3502  CA  CYS A 221       3.796  14.094  -6.753  1.00  0.00           C  
ATOM   3503  C   CYS A 221       3.693  15.531  -6.278  1.00  0.00           C  
ATOM   3504  O   CYS A 221       4.022  16.449  -7.043  1.00  0.00           O  
ATOM   3505  CB  CYS A 221       5.261  13.738  -7.007  1.00  0.00           C  
ATOM   3506  SG  CYS A 221       5.527  12.024  -7.519  1.00  0.00           S  
ATOM   3507  H   CYS A 221       3.226  14.488  -8.788  1.00  0.00           H  
ATOM   3508  HA  CYS A 221       3.409  13.413  -5.995  1.00  0.00           H  
ATOM   3509 1HB  CYS A 221       5.664  14.389  -7.784  1.00  0.00           H  
ATOM   3510 2HB  CYS A 221       5.840  13.913  -6.101  1.00  0.00           H  
ATOM   3511  HG  CYS A 221       4.720  12.068  -8.575  1.00  0.00           H  
ATOM   3512  N   ILE A 222       3.229  15.724  -5.028  1.00  0.00           N  
ATOM   3513  CA  ILE A 222       3.120  17.040  -4.367  1.00  0.00           C  
ATOM   3514  C   ILE A 222       4.136  17.013  -3.235  1.00  0.00           C  
ATOM   3515  O   ILE A 222       4.108  16.047  -2.479  1.00  0.00           O  
ATOM   3516  CB  ILE A 222       1.707  17.318  -3.822  1.00  0.00           C  
ATOM   3517  CG1 ILE A 222       0.669  17.194  -4.941  1.00  0.00           C  
ATOM   3518  CG2 ILE A 222       1.644  18.697  -3.184  1.00  0.00           C  
ATOM   3519  CD1 ILE A 222       0.849  18.199  -6.055  1.00  0.00           C  
ATOM   3520  H   ILE A 222       2.940  14.896  -4.526  1.00  0.00           H  
ATOM   3521  HA  ILE A 222       3.347  17.814  -5.099  1.00  0.00           H  
ATOM   3522  HB  ILE A 222       1.452  16.569  -3.073  1.00  0.00           H  
ATOM   3523 1HG1 ILE A 222       0.717  16.194  -5.372  1.00  0.00           H  
ATOM   3524 2HG1 ILE A 222      -0.331  17.322  -4.526  1.00  0.00           H  
ATOM   3525 1HG2 ILE A 222       0.638  18.877  -2.805  1.00  0.00           H  
ATOM   3526 2HG2 ILE A 222       2.357  18.750  -2.362  1.00  0.00           H  
ATOM   3527 3HG2 ILE A 222       1.892  19.454  -3.929  1.00  0.00           H  
ATOM   3528 1HD1 ILE A 222       0.077  18.049  -6.810  1.00  0.00           H  
ATOM   3529 2HD1 ILE A 222       0.770  19.209  -5.651  1.00  0.00           H  
ATOM   3530 3HD1 ILE A 222       1.830  18.066  -6.510  1.00  0.00           H  
ATOM   3531  N   ALA A 223       5.010  17.999  -3.157  1.00  0.00           N  
ATOM   3532  CA  ALA A 223       6.042  17.988  -2.091  1.00  0.00           C  
ATOM   3533  C   ALA A 223       6.224  19.411  -1.578  1.00  0.00           C  
ATOM   3534  O   ALA A 223       7.019  20.165  -2.125  1.00  0.00           O  
ATOM   3535  CB  ALA A 223       7.342  17.396  -2.604  1.00  0.00           C  
ATOM   3536  H   ALA A 223       4.989  18.768  -3.812  1.00  0.00           H  
ATOM   3537  HA  ALA A 223       5.687  17.349  -1.282  1.00  0.00           H  
ATOM   3538 1HB  ALA A 223       8.083  17.397  -1.804  1.00  0.00           H  
ATOM   3539 2HB  ALA A 223       7.170  16.372  -2.937  1.00  0.00           H  
ATOM   3540 3HB  ALA A 223       7.708  17.991  -3.438  1.00  0.00           H  
ATOM   3541  N   PRO A 224       5.428  19.807  -0.567  1.00  0.00           N  
ATOM   3542  CA  PRO A 224       5.506  21.161  -0.039  1.00  0.00           C  
ATOM   3543  C   PRO A 224       6.728  21.338   0.849  1.00  0.00           C  
ATOM   3544  O   PRO A 224       7.196  20.399   1.472  1.00  0.00           O  
ATOM   3545  CB  PRO A 224       4.204  21.292   0.759  1.00  0.00           C  
ATOM   3546  CG  PRO A 224       3.937  19.911   1.254  1.00  0.00           C  
ATOM   3547  CD  PRO A 224       4.369  19.018   0.123  1.00  0.00           C  
ATOM   3548  HA  PRO A 224       5.530  21.875  -0.875  1.00  0.00           H  
ATOM   3549 1HB  PRO A 224       4.335  22.019   1.575  1.00  0.00           H  
ATOM   3550 2HB  PRO A 224       3.403  21.675   0.111  1.00  0.00           H  
ATOM   3551 1HG  PRO A 224       4.501  19.724   2.180  1.00  0.00           H  
ATOM   3552 2HG  PRO A 224       2.873  19.796   1.502  1.00  0.00           H  
ATOM   3553 1HD  PRO A 224       4.770  18.078   0.529  1.00  0.00           H  
ATOM   3554 2HD  PRO A 224       3.512  18.821  -0.538  1.00  0.00           H  
ATOM   3555  N   ASP A 225       7.129  22.576   0.972  1.00  0.00           N  
ATOM   3556  CA  ASP A 225       8.061  23.045   2.016  1.00  0.00           C  
ATOM   3557  C   ASP A 225       7.249  23.620   3.177  1.00  0.00           C  
ATOM   3558  O   ASP A 225       6.413  24.505   2.956  1.00  0.00           O  
ATOM   3559  CB  ASP A 225       9.024  24.102   1.472  1.00  0.00           C  
ATOM   3560  CG  ASP A 225      10.049  23.528   0.504  1.00  0.00           C  
ATOM   3561  OD1 ASP A 225      10.147  22.327   0.416  1.00  0.00           O  
ATOM   3562  OD2 ASP A 225      10.724  24.295  -0.140  1.00  0.00           O  
ATOM   3563  H   ASP A 225       6.769  23.240   0.300  1.00  0.00           H  
ATOM   3564  HA  ASP A 225       8.649  22.194   2.362  1.00  0.00           H  
ATOM   3565 1HB  ASP A 225       8.458  24.881   0.960  1.00  0.00           H  
ATOM   3566 2HB  ASP A 225       9.553  24.573   2.300  1.00  0.00           H  
ATOM   3567  N   LEU A 226       7.417  23.082   4.361  1.00  0.00           N  
ATOM   3568  CA  LEU A 226       6.611  23.535   5.533  1.00  0.00           C  
ATOM   3569  C   LEU A 226       6.904  25.021   5.787  1.00  0.00           C  
ATOM   3570  O   LEU A 226       7.997  25.510   5.475  1.00  0.00           O  
ATOM   3571  CB  LEU A 226       6.941  22.714   6.786  1.00  0.00           C  
ATOM   3572  CG  LEU A 226       6.521  21.239   6.744  1.00  0.00           C  
ATOM   3573  CD1 LEU A 226       7.009  20.536   8.004  1.00  0.00           C  
ATOM   3574  CD2 LEU A 226       5.008  21.145   6.616  1.00  0.00           C  
ATOM   3575  H   LEU A 226       8.099  22.348   4.487  1.00  0.00           H  
ATOM   3576  HA  LEU A 226       5.555  23.395   5.302  1.00  0.00           H  
ATOM   3577 1HB  LEU A 226       8.017  22.747   6.949  1.00  0.00           H  
ATOM   3578 2HB  LEU A 226       6.450  23.174   7.643  1.00  0.00           H  
ATOM   3579  HG  LEU A 226       6.989  20.751   5.889  1.00  0.00           H  
ATOM   3580 1HD1 LEU A 226       6.711  19.488   7.974  1.00  0.00           H  
ATOM   3581 2HD1 LEU A 226       8.095  20.602   8.060  1.00  0.00           H  
ATOM   3582 3HD1 LEU A 226       6.570  21.013   8.880  1.00  0.00           H  
ATOM   3583 1HD2 LEU A 226       4.710  20.096   6.586  1.00  0.00           H  
ATOM   3584 2HD2 LEU A 226       4.540  21.631   7.472  1.00  0.00           H  
ATOM   3585 3HD2 LEU A 226       4.689  21.639   5.699  1.00  0.00           H  
ATOM   3586  N   ILE A 227       5.920  25.692   6.381  1.00  0.00           N  
ATOM   3587  CA  ILE A 227       6.042  27.161   6.569  1.00  0.00           C  
ATOM   3588  C   ILE A 227       7.268  27.470   7.430  1.00  0.00           C  
ATOM   3589  O   ILE A 227       7.576  26.704   8.352  1.00  0.00           O  
ATOM   3590  CB  ILE A 227       4.785  27.756   7.229  1.00  0.00           C  
ATOM   3591  CG1 ILE A 227       3.567  27.573   6.320  1.00  0.00           C  
ATOM   3592  CG2 ILE A 227       4.999  29.228   7.549  1.00  0.00           C  
ATOM   3593  CD1 ILE A 227       3.685  28.282   4.991  1.00  0.00           C  
ATOM   3594  H   ILE A 227       5.088  25.222   6.708  1.00  0.00           H  
ATOM   3595  HA  ILE A 227       6.162  27.626   5.591  1.00  0.00           H  
ATOM   3596  HB  ILE A 227       4.572  27.220   8.154  1.00  0.00           H  
ATOM   3597 1HG1 ILE A 227       3.412  26.512   6.129  1.00  0.00           H  
ATOM   3598 2HG1 ILE A 227       2.676  27.946   6.826  1.00  0.00           H  
ATOM   3599 1HG2 ILE A 227       4.101  29.632   8.015  1.00  0.00           H  
ATOM   3600 2HG2 ILE A 227       5.840  29.333   8.232  1.00  0.00           H  
ATOM   3601 3HG2 ILE A 227       5.208  29.773   6.629  1.00  0.00           H  
ATOM   3602 1HD1 ILE A 227       2.784  28.107   4.403  1.00  0.00           H  
ATOM   3603 2HD1 ILE A 227       3.806  29.353   5.159  1.00  0.00           H  
ATOM   3604 3HD1 ILE A 227       4.550  27.900   4.450  1.00  0.00           H  
ATOM   3605  N   GLY A 228       8.066  28.454   7.039  1.00  0.00           N  
ATOM   3606  CA  GLY A 228       9.293  28.812   7.757  1.00  0.00           C  
ATOM   3607  C   GLY A 228      10.514  28.092   7.237  1.00  0.00           C  
ATOM   3608  O   GLY A 228      11.634  28.487   7.628  1.00  0.00           O  
ATOM   3609  H   GLY A 228       7.810  28.976   6.213  1.00  0.00           H  
ATOM   3610 1HA  GLY A 228       9.460  29.887   7.679  1.00  0.00           H  
ATOM   3611 2HA  GLY A 228       9.175  28.582   8.815  1.00  0.00           H  
ATOM   3612  N   MET A 229      10.364  27.116   6.345  1.00  0.00           N  
ATOM   3613  CA  MET A 229      11.503  26.318   5.853  1.00  0.00           C  
ATOM   3614  C   MET A 229      11.570  26.309   4.327  1.00  0.00           C  
ATOM   3615  O   MET A 229      10.572  26.617   3.640  1.00  0.00           O  
ATOM   3616  CB  MET A 229      11.416  24.887   6.382  1.00  0.00           C  
ATOM   3617  CG  MET A 229      11.361  24.780   7.899  1.00  0.00           C  
ATOM   3618  SD  MET A 229      11.224  23.074   8.471  1.00  0.00           S  
ATOM   3619  CE  MET A 229      12.916  22.519   8.291  1.00  0.00           C  
ATOM   3620  H   MET A 229       9.437  26.917   5.997  1.00  0.00           H  
ATOM   3621  HA  MET A 229      12.425  26.770   6.217  1.00  0.00           H  
ATOM   3622 1HB  MET A 229      10.525  24.405   5.981  1.00  0.00           H  
ATOM   3623 2HB  MET A 229      12.280  24.318   6.037  1.00  0.00           H  
ATOM   3624 1HG  MET A 229      12.264  25.215   8.327  1.00  0.00           H  
ATOM   3625 2HG  MET A 229      10.503  25.338   8.273  1.00  0.00           H  
ATOM   3626 1HE  MET A 229      12.994  21.479   8.606  1.00  0.00           H  
ATOM   3627 2HE  MET A 229      13.220  22.607   7.247  1.00  0.00           H  
ATOM   3628 3HE  MET A 229      13.569  23.135   8.911  1.00  0.00           H  
ATOM   3629  N   GLY A 230      12.733  25.978   3.780  1.00  0.00           N  
ATOM   3630  CA  GLY A 230      12.819  25.772   2.337  1.00  0.00           C  
ATOM   3631  C   GLY A 230      12.526  27.057   1.602  1.00  0.00           C  
ATOM   3632  O   GLY A 230      13.005  28.147   1.979  1.00  0.00           O  
ATOM   3633  H   GLY A 230      13.563  25.866   4.344  1.00  0.00           H  
ATOM   3634 1HA  GLY A 230      13.815  25.412   2.080  1.00  0.00           H  
ATOM   3635 2HA  GLY A 230      12.111  25.000   2.038  1.00  0.00           H  
ATOM   3636  N   LYS A 231      11.721  26.941   0.564  1.00  0.00           N  
ATOM   3637  CA  LYS A 231      11.395  28.057  -0.329  1.00  0.00           C  
ATOM   3638  C   LYS A 231      10.054  28.686   0.032  1.00  0.00           C  
ATOM   3639  O   LYS A 231       9.579  29.525  -0.748  1.00  0.00           O  
ATOM   3640  CB  LYS A 231      11.379  27.592  -1.786  1.00  0.00           C  
ATOM   3641  CG  LYS A 231      12.726  27.111  -2.308  1.00  0.00           C  
ATOM   3642  CD  LYS A 231      13.707  28.265  -2.451  1.00  0.00           C  
ATOM   3643  CE  LYS A 231      14.967  27.833  -3.186  1.00  0.00           C  
ATOM   3644  NZ  LYS A 231      15.903  28.970  -3.402  1.00  0.00           N  
ATOM   3645  H   LYS A 231      11.315  26.033   0.385  1.00  0.00           H  
ATOM   3646  HA  LYS A 231      12.162  28.824  -0.217  1.00  0.00           H  
ATOM   3647 1HB  LYS A 231      10.665  26.775  -1.899  1.00  0.00           H  
ATOM   3648 2HB  LYS A 231      11.044  28.409  -2.425  1.00  0.00           H  
ATOM   3649 1HG  LYS A 231      13.142  26.375  -1.619  1.00  0.00           H  
ATOM   3650 2HG  LYS A 231      12.591  26.637  -3.280  1.00  0.00           H  
ATOM   3651 1HD  LYS A 231      13.234  29.078  -3.004  1.00  0.00           H  
ATOM   3652 2HD  LYS A 231      13.982  28.633  -1.463  1.00  0.00           H  
ATOM   3653 1HE  LYS A 231      15.478  27.063  -2.610  1.00  0.00           H  
ATOM   3654 2HE  LYS A 231      14.698  27.412  -4.155  1.00  0.00           H  
ATOM   3655 1HZ  LYS A 231      16.724  28.643  -3.892  1.00  0.00           H  
ATOM   3656 2HZ  LYS A 231      15.445  29.684  -3.952  1.00  0.00           H  
ATOM   3657 3HZ  LYS A 231      16.175  29.357  -2.510  1.00  0.00           H  
ATOM   3658  N   SER A 232       9.447  28.334   1.159  1.00  0.00           N  
ATOM   3659  CA  SER A 232       8.136  28.894   1.574  1.00  0.00           C  
ATOM   3660  C   SER A 232       8.335  30.209   2.300  1.00  0.00           C  
ATOM   3661  O   SER A 232       9.443  30.516   2.784  1.00  0.00           O  
ATOM   3662  CB  SER A 232       7.351  27.880   2.377  1.00  0.00           C  
ATOM   3663  OG  SER A 232       6.944  26.792   1.542  1.00  0.00           O  
ATOM   3664  H   SER A 232       9.903  27.656   1.753  1.00  0.00           H  
ATOM   3665  HA  SER A 232       7.535  29.066   0.680  1.00  0.00           H  
ATOM   3666 1HB  SER A 232       7.966  27.511   3.197  1.00  0.00           H  
ATOM   3667 2HB  SER A 232       6.477  28.361   2.815  1.00  0.00           H  
ATOM   3668  HG  SER A 232       6.811  26.044   2.128  1.00  0.00           H  
ATOM   3669  N   ASP A 233       7.268  30.976   2.368  1.00  0.00           N  
ATOM   3670  CA  ASP A 233       7.260  32.204   3.184  1.00  0.00           C  
ATOM   3671  C   ASP A 233       7.594  31.921   4.643  1.00  0.00           C  
ATOM   3672  O   ASP A 233       7.422  30.784   5.151  1.00  0.00           O  
ATOM   3673  CB  ASP A 233       5.896  32.894   3.103  1.00  0.00           C  
ATOM   3674  CG  ASP A 233       5.740  33.755   1.857  1.00  0.00           C  
ATOM   3675  OD1 ASP A 233       6.737  34.192   1.333  1.00  0.00           O  
ATOM   3676  OD2 ASP A 233       4.626  33.967   1.441  1.00  0.00           O  
ATOM   3677  H   ASP A 233       6.438  30.723   1.852  1.00  0.00           H  
ATOM   3678  HA  ASP A 233       8.018  32.884   2.794  1.00  0.00           H  
ATOM   3679 1HB  ASP A 233       5.107  32.142   3.108  1.00  0.00           H  
ATOM   3680 2HB  ASP A 233       5.754  33.523   3.982  1.00  0.00           H  
ATOM   3681  N   LYS A 234       8.023  32.976   5.308  1.00  0.00           N  
ATOM   3682  CA  LYS A 234       8.580  32.883   6.670  1.00  0.00           C  
ATOM   3683  C   LYS A 234       7.851  33.844   7.585  1.00  0.00           C  
ATOM   3684  O   LYS A 234       8.425  34.864   7.986  1.00  0.00           O  
ATOM   3685  CB  LYS A 234      10.080  33.183   6.678  1.00  0.00           C  
ATOM   3686  CG  LYS A 234      10.915  32.237   5.825  1.00  0.00           C  
ATOM   3687  CD  LYS A 234      12.357  32.713   5.724  1.00  0.00           C  
ATOM   3688  CE  LYS A 234      13.173  31.815   4.805  1.00  0.00           C  
ATOM   3689  NZ  LYS A 234      14.491  32.417   4.467  1.00  0.00           N  
ATOM   3690  H   LYS A 234       7.964  33.880   4.862  1.00  0.00           H  
ATOM   3691  HA  LYS A 234       8.434  31.866   7.035  1.00  0.00           H  
ATOM   3692 1HB  LYS A 234      10.250  34.197   6.318  1.00  0.00           H  
ATOM   3693 2HB  LYS A 234      10.456  33.131   7.701  1.00  0.00           H  
ATOM   3694 1HG  LYS A 234      10.901  31.240   6.267  1.00  0.00           H  
ATOM   3695 2HG  LYS A 234      10.490  32.178   4.824  1.00  0.00           H  
ATOM   3696 1HD  LYS A 234      12.378  33.732   5.335  1.00  0.00           H  
ATOM   3697 2HD  LYS A 234      12.811  32.711   6.714  1.00  0.00           H  
ATOM   3698 1HE  LYS A 234      13.340  30.854   5.289  1.00  0.00           H  
ATOM   3699 2HE  LYS A 234      12.620  31.641   3.882  1.00  0.00           H  
ATOM   3700 1HZ  LYS A 234      15.000  31.793   3.857  1.00  0.00           H  
ATOM   3701 2HZ  LYS A 234      14.348  33.302   3.999  1.00  0.00           H  
ATOM   3702 3HZ  LYS A 234      15.021  32.566   5.313  1.00  0.00           H  
ATOM   3703  N   PRO A 235       6.578  33.579   7.875  1.00  0.00           N  
ATOM   3704  CA  PRO A 235       5.849  34.447   8.792  1.00  0.00           C  
ATOM   3705  C   PRO A 235       6.336  34.331  10.240  1.00  0.00           C  
ATOM   3706  O   PRO A 235       7.020  33.417  10.672  1.00  0.00           O  
ATOM   3707  CB  PRO A 235       4.409  33.946   8.644  1.00  0.00           C  
ATOM   3708  CG  PRO A 235       4.557  32.508   8.283  1.00  0.00           C  
ATOM   3709  CD  PRO A 235       5.767  32.470   7.387  1.00  0.00           C  
ATOM   3710  HA  PRO A 235       5.945  35.490   8.456  1.00  0.00           H  
ATOM   3711 1HB  PRO A 235       3.860  34.096   9.586  1.00  0.00           H  
ATOM   3712 2HB  PRO A 235       3.885  34.529   7.871  1.00  0.00           H  
ATOM   3713 1HG  PRO A 235       4.683  31.899   9.190  1.00  0.00           H  
ATOM   3714 2HG  PRO A 235       3.647  32.146   7.781  1.00  0.00           H  
ATOM   3715 1HD  PRO A 235       6.286  31.508   7.512  1.00  0.00           H  
ATOM   3716 2HD  PRO A 235       5.455  32.609   6.342  1.00  0.00           H  
ATOM   3717  N   ASP A 236       5.994  35.364  11.016  1.00  0.00           N  
ATOM   3718  CA  ASP A 236       6.446  35.429  12.414  1.00  0.00           C  
ATOM   3719  C   ASP A 236       5.572  34.486  13.225  1.00  0.00           C  
ATOM   3720  O   ASP A 236       4.693  34.982  13.954  1.00  0.00           O  
ATOM   3721  CB  ASP A 236       6.357  36.851  12.973  1.00  0.00           C  
ATOM   3722  CG  ASP A 236       7.020  36.996  14.337  1.00  0.00           C  
ATOM   3723  OD1 ASP A 236       7.818  36.155  14.678  1.00  0.00           O  
ATOM   3724  OD2 ASP A 236       6.721  37.943  15.022  1.00  0.00           O  
ATOM   3725  H   ASP A 236       5.421  36.110  10.649  1.00  0.00           H  
ATOM   3726  HA  ASP A 236       7.489  35.115  12.455  1.00  0.00           H  
ATOM   3727 1HB  ASP A 236       6.833  37.545  12.279  1.00  0.00           H  
ATOM   3728 2HB  ASP A 236       5.310  37.143  13.062  1.00  0.00           H  
ATOM   3729  N   LEU A 237       5.816  33.189  13.128  1.00  0.00           N  
ATOM   3730  CA  LEU A 237       5.094  32.145  13.882  1.00  0.00           C  
ATOM   3731  C   LEU A 237       6.034  31.590  14.941  1.00  0.00           C  
ATOM   3732  O   LEU A 237       7.272  31.668  14.771  1.00  0.00           O  
ATOM   3733  CB  LEU A 237       4.614  31.019  12.958  1.00  0.00           C  
ATOM   3734  CG  LEU A 237       3.699  31.450  11.805  1.00  0.00           C  
ATOM   3735  CD1 LEU A 237       3.423  30.256  10.901  1.00  0.00           C  
ATOM   3736  CD2 LEU A 237       2.406  32.021  12.368  1.00  0.00           C  
ATOM   3737  H   LEU A 237       6.550  32.916  12.491  1.00  0.00           H  
ATOM   3738  HA  LEU A 237       4.220  32.598  14.350  1.00  0.00           H  
ATOM   3739 1HB  LEU A 237       5.485  30.531  12.524  1.00  0.00           H  
ATOM   3740 2HB  LEU A 237       4.072  30.287  13.555  1.00  0.00           H  
ATOM   3741  HG  LEU A 237       4.201  32.212  11.207  1.00  0.00           H  
ATOM   3742 1HD1 LEU A 237       2.773  30.562  10.082  1.00  0.00           H  
ATOM   3743 2HD1 LEU A 237       4.363  29.881  10.497  1.00  0.00           H  
ATOM   3744 3HD1 LEU A 237       2.935  29.470  11.477  1.00  0.00           H  
ATOM   3745 1HD2 LEU A 237       1.756  32.328  11.548  1.00  0.00           H  
ATOM   3746 2HD2 LEU A 237       1.902  31.260  12.965  1.00  0.00           H  
ATOM   3747 3HD2 LEU A 237       2.631  32.883  12.995  1.00  0.00           H  
ATOM   3748  N   GLY A 238       5.469  30.922  15.955  1.00  0.00           N  
ATOM   3749  CA  GLY A 238       6.334  30.163  16.861  1.00  0.00           C  
ATOM   3750  C   GLY A 238       6.790  28.836  16.257  1.00  0.00           C  
ATOM   3751  O   GLY A 238       7.623  28.158  16.873  1.00  0.00           O  
ATOM   3752  H   GLY A 238       4.472  30.924  16.114  1.00  0.00           H  
ATOM   3753 1HA  GLY A 238       7.212  30.760  17.111  1.00  0.00           H  
ATOM   3754 2HA  GLY A 238       5.803  29.967  17.791  1.00  0.00           H  
ATOM   3755  N   TYR A 239       6.196  28.449  15.143  1.00  0.00           N  
ATOM   3756  CA  TYR A 239       6.558  27.194  14.442  1.00  0.00           C  
ATOM   3757  C   TYR A 239       6.211  25.998  15.325  1.00  0.00           C  
ATOM   3758  O   TYR A 239       6.865  24.964  15.388  1.00  0.00           O  
ATOM   3759  CB  TYR A 239       7.990  27.166  13.917  1.00  0.00           C  
ATOM   3760  CG  TYR A 239       8.237  28.323  12.981  1.00  0.00           C  
ATOM   3761  CD1 TYR A 239       7.586  28.388  11.762  1.00  0.00           C  
ATOM   3762  CD2 TYR A 239       9.113  29.368  13.279  1.00  0.00           C  
ATOM   3763  CE1 TYR A 239       7.772  29.455  10.893  1.00  0.00           C  
ATOM   3764  CE2 TYR A 239       9.290  30.456  12.438  1.00  0.00           C  
ATOM   3765  CZ  TYR A 239       8.633  30.478  11.218  1.00  0.00           C  
ATOM   3766  OH  TYR A 239       8.789  31.523  10.341  1.00  0.00           O  
ATOM   3767  H   TYR A 239       5.469  29.036  14.759  1.00  0.00           H  
ATOM   3768  HA  TYR A 239       5.977  27.132  13.522  1.00  0.00           H  
ATOM   3769 1HB  TYR A 239       8.687  27.213  14.755  1.00  0.00           H  
ATOM   3770 2HB  TYR A 239       8.169  26.226  13.396  1.00  0.00           H  
ATOM   3771  HD1 TYR A 239       6.907  27.589  11.465  1.00  0.00           H  
ATOM   3772  HD2 TYR A 239       9.689  29.348  14.203  1.00  0.00           H  
ATOM   3773  HE1 TYR A 239       7.245  29.479   9.940  1.00  0.00           H  
ATOM   3774  HE2 TYR A 239       9.940  31.278  12.739  1.00  0.00           H  
ATOM   3775  HH  TYR A 239       8.198  32.238  10.587  1.00  0.00           H  
ATOM   3776  N   PHE A 240       5.037  26.066  15.930  1.00  0.00           N  
ATOM   3777  CA  PHE A 240       4.525  24.984  16.778  1.00  0.00           C  
ATOM   3778  C   PHE A 240       3.959  23.893  15.871  1.00  0.00           C  
ATOM   3779  O   PHE A 240       3.620  24.132  14.703  1.00  0.00           O  
ATOM   3780  CB  PHE A 240       3.446  25.491  17.737  1.00  0.00           C  
ATOM   3781  CG  PHE A 240       3.968  26.404  18.809  1.00  0.00           C  
ATOM   3782  CD1 PHE A 240       3.841  27.780  18.691  1.00  0.00           C  
ATOM   3783  CD2 PHE A 240       4.587  25.890  19.938  1.00  0.00           C  
ATOM   3784  CE1 PHE A 240       4.322  28.621  19.677  1.00  0.00           C  
ATOM   3785  CE2 PHE A 240       5.067  26.727  20.926  1.00  0.00           C  
ATOM   3786  CZ  PHE A 240       4.934  28.095  20.794  1.00  0.00           C  
ATOM   3787  H   PHE A 240       4.476  26.897  15.800  1.00  0.00           H  
ATOM   3788  HA  PHE A 240       5.350  24.590  17.372  1.00  0.00           H  
ATOM   3789 1HB  PHE A 240       2.683  26.029  17.174  1.00  0.00           H  
ATOM   3790 2HB  PHE A 240       2.960  24.644  18.218  1.00  0.00           H  
ATOM   3791  HD1 PHE A 240       3.356  28.197  17.808  1.00  0.00           H  
ATOM   3792  HD2 PHE A 240       4.693  24.809  20.041  1.00  0.00           H  
ATOM   3793  HE1 PHE A 240       4.216  29.701  19.571  1.00  0.00           H  
ATOM   3794  HE2 PHE A 240       5.551  26.310  21.808  1.00  0.00           H  
ATOM   3795  HZ  PHE A 240       5.314  28.757  21.571  1.00  0.00           H  
ATOM   3796  N   PHE A 241       3.789  22.714  16.451  1.00  0.00           N  
ATOM   3797  CA  PHE A 241       3.070  21.622  15.750  1.00  0.00           C  
ATOM   3798  C   PHE A 241       1.720  22.126  15.245  1.00  0.00           C  
ATOM   3799  O   PHE A 241       1.400  21.999  14.089  1.00  0.00           O  
ATOM   3800  CB  PHE A 241       2.858  20.421  16.673  1.00  0.00           C  
ATOM   3801  CG  PHE A 241       2.106  19.290  16.032  1.00  0.00           C  
ATOM   3802  CD1 PHE A 241       2.741  18.425  15.153  1.00  0.00           C  
ATOM   3803  CD2 PHE A 241       0.762  19.088  16.306  1.00  0.00           C  
ATOM   3804  CE1 PHE A 241       2.049  17.384  14.563  1.00  0.00           C  
ATOM   3805  CE2 PHE A 241       0.068  18.048  15.719  1.00  0.00           C  
ATOM   3806  CZ  PHE A 241       0.713  17.195  14.846  1.00  0.00           C  
ATOM   3807  H   PHE A 241       4.149  22.549  17.380  1.00  0.00           H  
ATOM   3808  HA  PHE A 241       3.673  21.301  14.900  1.00  0.00           H  
ATOM   3809 1HB  PHE A 241       3.825  20.042  17.004  1.00  0.00           H  
ATOM   3810 2HB  PHE A 241       2.309  20.735  17.560  1.00  0.00           H  
ATOM   3811  HD1 PHE A 241       3.798  18.574  14.930  1.00  0.00           H  
ATOM   3812  HD2 PHE A 241       0.252  19.762  16.996  1.00  0.00           H  
ATOM   3813  HE1 PHE A 241       2.561  16.712  13.874  1.00  0.00           H  
ATOM   3814  HE2 PHE A 241      -0.988  17.900  15.943  1.00  0.00           H  
ATOM   3815  HZ  PHE A 241       0.167  16.376  14.380  1.00  0.00           H  
ATOM   3816  N   ASP A 242       0.917  22.735  16.114  1.00  0.00           N  
ATOM   3817  CA  ASP A 242      -0.417  23.209  15.682  1.00  0.00           C  
ATOM   3818  C   ASP A 242      -0.306  24.222  14.513  1.00  0.00           C  
ATOM   3819  O   ASP A 242      -1.192  24.310  13.677  1.00  0.00           O  
ATOM   3820  CB  ASP A 242      -1.160  23.853  16.855  1.00  0.00           C  
ATOM   3821  CG  ASP A 242      -1.604  22.841  17.902  1.00  0.00           C  
ATOM   3822  OD1 ASP A 242      -1.582  21.668  17.614  1.00  0.00           O  
ATOM   3823  OD2 ASP A 242      -1.962  23.250  18.981  1.00  0.00           O  
ATOM   3824  H   ASP A 242       1.205  22.879  17.072  1.00  0.00           H  
ATOM   3825  HA  ASP A 242      -0.992  22.351  15.333  1.00  0.00           H  
ATOM   3826 1HB  ASP A 242      -0.515  24.590  17.334  1.00  0.00           H  
ATOM   3827 2HB  ASP A 242      -2.039  24.380  16.484  1.00  0.00           H  
ATOM   3828  N   ASP A 243       0.729  25.062  14.510  1.00  0.00           N  
ATOM   3829  CA  ASP A 243       0.927  26.037  13.416  1.00  0.00           C  
ATOM   3830  C   ASP A 243       1.050  25.278  12.101  1.00  0.00           C  
ATOM   3831  O   ASP A 243       0.362  25.580  11.137  1.00  0.00           O  
ATOM   3832  CB  ASP A 243       2.175  26.893  13.647  1.00  0.00           C  
ATOM   3833  CG  ASP A 243       2.024  27.857  14.816  1.00  0.00           C  
ATOM   3834  OD1 ASP A 243       0.911  28.190  15.146  1.00  0.00           O  
ATOM   3835  OD2 ASP A 243       3.024  28.251  15.367  1.00  0.00           O  
ATOM   3836  H   ASP A 243       1.394  25.032  15.270  1.00  0.00           H  
ATOM   3837  HA  ASP A 243       0.062  26.700  13.383  1.00  0.00           H  
ATOM   3838 1HB  ASP A 243       3.031  26.245  13.837  1.00  0.00           H  
ATOM   3839 2HB  ASP A 243       2.393  27.468  12.746  1.00  0.00           H  
ATOM   3840  N   HIS A 244       1.935  24.305  12.060  1.00  0.00           N  
ATOM   3841  CA  HIS A 244       2.177  23.593  10.797  1.00  0.00           C  
ATOM   3842  C   HIS A 244       0.932  22.824  10.372  1.00  0.00           C  
ATOM   3843  O   HIS A 244       0.674  22.719   9.155  1.00  0.00           O  
ATOM   3844  CB  HIS A 244       3.361  22.630  10.925  1.00  0.00           C  
ATOM   3845  CG  HIS A 244       4.690  23.272  10.673  1.00  0.00           C  
ATOM   3846  ND1 HIS A 244       5.875  22.730  11.123  1.00  0.00           N  
ATOM   3847  CD2 HIS A 244       5.020  24.409  10.018  1.00  0.00           C  
ATOM   3848  CE1 HIS A 244       6.879  23.508  10.755  1.00  0.00           C  
ATOM   3849  NE2 HIS A 244       6.386  24.532  10.083  1.00  0.00           N  
ATOM   3850  H   HIS A 244       2.454  24.034  12.884  1.00  0.00           H  
ATOM   3851  HA  HIS A 244       2.416  24.313  10.014  1.00  0.00           H  
ATOM   3852 1HB  HIS A 244       3.374  22.201  11.928  1.00  0.00           H  
ATOM   3853 2HB  HIS A 244       3.240  21.808  10.220  1.00  0.00           H  
ATOM   3854  HD2 HIS A 244       4.331  25.099   9.529  1.00  0.00           H  
ATOM   3855  HE1 HIS A 244       7.933  23.332  10.969  1.00  0.00           H  
ATOM   3856  HE2 HIS A 244       6.923  25.288   9.681  1.00  0.00           H  
ATOM   3857  N   VAL A 245       0.193  22.254  11.315  1.00  0.00           N  
ATOM   3858  CA  VAL A 245      -1.028  21.476  11.003  1.00  0.00           C  
ATOM   3859  C   VAL A 245      -2.023  22.390  10.327  1.00  0.00           C  
ATOM   3860  O   VAL A 245      -2.659  22.005   9.351  1.00  0.00           O  
ATOM   3861  CB  VAL A 245      -1.658  20.880  12.275  1.00  0.00           C  
ATOM   3862  CG1 VAL A 245      -3.039  20.317  11.972  1.00  0.00           C  
ATOM   3863  CG2 VAL A 245      -0.750  19.802  12.848  1.00  0.00           C  
ATOM   3864  H   VAL A 245       0.476  22.359  12.279  1.00  0.00           H  
ATOM   3865  HA  VAL A 245      -0.754  20.652  10.342  1.00  0.00           H  
ATOM   3866  HB  VAL A 245      -1.789  21.674  13.011  1.00  0.00           H  
ATOM   3867 1HG1 VAL A 245      -3.470  19.901  12.883  1.00  0.00           H  
ATOM   3868 2HG1 VAL A 245      -3.682  21.114  11.598  1.00  0.00           H  
ATOM   3869 3HG1 VAL A 245      -2.955  19.533  11.220  1.00  0.00           H  
ATOM   3870 1HG2 VAL A 245      -1.202  19.386  13.748  1.00  0.00           H  
ATOM   3871 2HG2 VAL A 245      -0.615  19.011  12.110  1.00  0.00           H  
ATOM   3872 3HG2 VAL A 245       0.218  20.237  13.096  1.00  0.00           H  
ATOM   3873  N   ARG A 246      -2.247  23.576  10.895  1.00  0.00           N  
ATOM   3874  CA  ARG A 246      -3.243  24.499  10.345  1.00  0.00           C  
ATOM   3875  C   ARG A 246      -2.923  24.857   8.902  1.00  0.00           C  
ATOM   3876  O   ARG A 246      -3.845  24.938   8.042  1.00  0.00           O  
ATOM   3877  CB  ARG A 246      -3.313  25.773  11.174  1.00  0.00           C  
ATOM   3878  CG  ARG A 246      -4.034  25.631  12.505  1.00  0.00           C  
ATOM   3879  CD  ARG A 246      -4.212  26.945  13.176  1.00  0.00           C  
ATOM   3880  NE  ARG A 246      -2.955  27.465  13.690  1.00  0.00           N  
ATOM   3881  CZ  ARG A 246      -2.761  28.737  14.091  1.00  0.00           C  
ATOM   3882  NH1 ARG A 246      -3.748  29.603  14.032  1.00  0.00           N  
ATOM   3883  NH2 ARG A 246      -1.578  29.113  14.544  1.00  0.00           N  
ATOM   3884  H   ARG A 246      -1.726  23.847  11.717  1.00  0.00           H  
ATOM   3885  HA  ARG A 246      -4.219  24.013  10.375  1.00  0.00           H  
ATOM   3886 1HB  ARG A 246      -2.305  26.127  11.382  1.00  0.00           H  
ATOM   3887 2HB  ARG A 246      -3.822  26.550  10.604  1.00  0.00           H  
ATOM   3888 1HG  ARG A 246      -5.020  25.194  12.341  1.00  0.00           H  
ATOM   3889 2HG  ARG A 246      -3.456  24.984  13.166  1.00  0.00           H  
ATOM   3890 1HD  ARG A 246      -4.614  27.665  12.465  1.00  0.00           H  
ATOM   3891 2HD  ARG A 246      -4.903  26.836  14.011  1.00  0.00           H  
ATOM   3892  HE  ARG A 246      -2.172  26.828  13.750  1.00  0.00           H  
ATOM   3893 1HH1 ARG A 246      -4.652  29.315  13.685  1.00  0.00           H  
ATOM   3894 2HH1 ARG A 246      -3.602  30.556  14.332  1.00  0.00           H  
ATOM   3895 1HH2 ARG A 246      -0.819  28.447  14.589  1.00  0.00           H  
ATOM   3896 2HH2 ARG A 246      -1.432  30.066  14.844  1.00  0.00           H  
ATOM   3897  N   PHE A 247      -1.646  25.116   8.620  1.00  0.00           N  
ATOM   3898  CA  PHE A 247      -1.229  25.428   7.243  1.00  0.00           C  
ATOM   3899  C   PHE A 247      -1.281  24.174   6.362  1.00  0.00           C  
ATOM   3900  O   PHE A 247      -1.696  24.233   5.214  1.00  0.00           O  
ATOM   3901  CB  PHE A 247       0.185  26.013   7.227  1.00  0.00           C  
ATOM   3902  CG  PHE A 247       0.240  27.475   7.565  1.00  0.00           C  
ATOM   3903  CD1 PHE A 247       0.415  27.893   8.876  1.00  0.00           C  
ATOM   3904  CD2 PHE A 247       0.116  28.436   6.573  1.00  0.00           C  
ATOM   3905  CE1 PHE A 247       0.465  29.239   9.187  1.00  0.00           C  
ATOM   3906  CE2 PHE A 247       0.167  29.782   6.881  1.00  0.00           C  
ATOM   3907  CZ  PHE A 247       0.342  30.183   8.190  1.00  0.00           C  
ATOM   3908  H   PHE A 247      -0.950  25.099   9.352  1.00  0.00           H  
ATOM   3909  HA  PHE A 247      -1.916  26.170   6.833  1.00  0.00           H  
ATOM   3910 1HB  PHE A 247       0.808  25.475   7.941  1.00  0.00           H  
ATOM   3911 2HB  PHE A 247       0.624  25.875   6.240  1.00  0.00           H  
ATOM   3912  HD1 PHE A 247       0.514  27.147   9.664  1.00  0.00           H  
ATOM   3913  HD2 PHE A 247      -0.023  28.119   5.539  1.00  0.00           H  
ATOM   3914  HE1 PHE A 247       0.603  29.553  10.222  1.00  0.00           H  
ATOM   3915  HE2 PHE A 247       0.069  30.527   6.092  1.00  0.00           H  
ATOM   3916  HZ  PHE A 247       0.380  31.244   8.435  1.00  0.00           H  
ATOM   3917  N   MET A 248      -0.854  23.027   6.869  1.00  0.00           N  
ATOM   3918  CA  MET A 248      -0.954  21.801   6.033  1.00  0.00           C  
ATOM   3919  C   MET A 248      -2.411  21.540   5.640  1.00  0.00           C  
ATOM   3920  O   MET A 248      -2.682  21.254   4.475  1.00  0.00           O  
ATOM   3921  CB  MET A 248      -0.379  20.593   6.771  1.00  0.00           C  
ATOM   3922  CG  MET A 248      -0.517  19.274   6.023  1.00  0.00           C  
ATOM   3923  SD  MET A 248      -0.135  17.846   7.057  1.00  0.00           S  
ATOM   3924  CE  MET A 248      -1.386  18.004   8.328  1.00  0.00           C  
ATOM   3925  H   MET A 248      -0.465  22.957   7.799  1.00  0.00           H  
ATOM   3926  HA  MET A 248      -0.376  21.956   5.121  1.00  0.00           H  
ATOM   3927 1HB  MET A 248       0.679  20.757   6.967  1.00  0.00           H  
ATOM   3928 2HB  MET A 248      -0.878  20.485   7.735  1.00  0.00           H  
ATOM   3929 1HG  MET A 248      -1.536  19.170   5.654  1.00  0.00           H  
ATOM   3930 2HG  MET A 248       0.158  19.270   5.167  1.00  0.00           H  
ATOM   3931 1HE  MET A 248      -1.280  17.190   9.045  1.00  0.00           H  
ATOM   3932 2HE  MET A 248      -1.265  18.959   8.841  1.00  0.00           H  
ATOM   3933 3HE  MET A 248      -2.375  17.960   7.872  1.00  0.00           H  
ATOM   3934  N   ASP A 249      -3.345  21.620   6.573  1.00  0.00           N  
ATOM   3935  CA  ASP A 249      -4.753  21.342   6.259  1.00  0.00           C  
ATOM   3936  C   ASP A 249      -5.136  22.259   5.082  1.00  0.00           C  
ATOM   3937  O   ASP A 249      -5.739  21.762   4.097  1.00  0.00           O  
ATOM   3938  CB  ASP A 249      -5.663  21.594   7.464  1.00  0.00           C  
ATOM   3939  CG  ASP A 249      -5.520  20.532   8.546  1.00  0.00           C  
ATOM   3940  OD1 ASP A 249      -4.844  19.559   8.311  1.00  0.00           O  
ATOM   3941  OD2 ASP A 249      -6.087  20.705   9.598  1.00  0.00           O  
ATOM   3942  H   ASP A 249      -3.093  21.875   7.517  1.00  0.00           H  
ATOM   3943  HA  ASP A 249      -4.845  20.292   5.980  1.00  0.00           H  
ATOM   3944 1HB  ASP A 249      -5.432  22.567   7.897  1.00  0.00           H  
ATOM   3945 2HB  ASP A 249      -6.703  21.620   7.136  1.00  0.00           H  
ATOM   3946  N   ALA A 250      -4.864  23.563   5.222  1.00  0.00           N  
ATOM   3947  CA  ALA A 250      -5.235  24.574   4.198  1.00  0.00           C  
ATOM   3948  C   ALA A 250      -4.536  24.248   2.878  1.00  0.00           C  
ATOM   3949  O   ALA A 250      -5.195  24.381   1.847  1.00  0.00           O  
ATOM   3950  CB  ALA A 250      -4.974  25.968   4.718  1.00  0.00           C  
ATOM   3951  H   ALA A 250      -4.390  23.864   6.062  1.00  0.00           H  
ATOM   3952  HA  ALA A 250      -6.314  24.527   4.049  1.00  0.00           H  
ATOM   3953 1HB  ALA A 250      -5.249  26.698   3.957  1.00  0.00           H  
ATOM   3954 2HB  ALA A 250      -5.567  26.139   5.617  1.00  0.00           H  
ATOM   3955 3HB  ALA A 250      -3.917  26.075   4.956  1.00  0.00           H  
ATOM   3956  N   PHE A 251      -3.275  23.833   2.899  1.00  0.00           N  
ATOM   3957  CA  PHE A 251      -2.516  23.461   1.701  1.00  0.00           C  
ATOM   3958  C   PHE A 251      -3.202  22.294   1.018  1.00  0.00           C  
ATOM   3959  O   PHE A 251      -3.426  22.319  -0.180  1.00  0.00           O  
ATOM   3960  CB  PHE A 251      -1.075  23.086   2.053  1.00  0.00           C  
ATOM   3961  CG  PHE A 251      -0.288  22.550   0.892  1.00  0.00           C  
ATOM   3962  CD1 PHE A 251       0.238  23.407  -0.063  1.00  0.00           C  
ATOM   3963  CD2 PHE A 251      -0.071  21.187   0.752  1.00  0.00           C  
ATOM   3964  CE1 PHE A 251       0.962  22.915  -1.132  1.00  0.00           C  
ATOM   3965  CE2 PHE A 251       0.654  20.692  -0.314  1.00  0.00           C  
ATOM   3966  CZ  PHE A 251       1.171  21.558  -1.258  1.00  0.00           C  
ATOM   3967  H   PHE A 251      -2.826  23.777   3.803  1.00  0.00           H  
ATOM   3968  HA  PHE A 251      -2.492  24.318   1.027  1.00  0.00           H  
ATOM   3969 1HB  PHE A 251      -0.556  23.962   2.441  1.00  0.00           H  
ATOM   3970 2HB  PHE A 251      -1.077  22.333   2.840  1.00  0.00           H  
ATOM   3971  HD1 PHE A 251       0.074  24.480   0.037  1.00  0.00           H  
ATOM   3972  HD2 PHE A 251      -0.480  20.504   1.497  1.00  0.00           H  
ATOM   3973  HE1 PHE A 251       1.369  23.600  -1.876  1.00  0.00           H  
ATOM   3974  HE2 PHE A 251       0.818  19.619  -0.412  1.00  0.00           H  
ATOM   3975  HZ  PHE A 251       1.741  21.169  -2.100  1.00  0.00           H  
ATOM   3976  N   ILE A 252      -3.505  21.244   1.766  1.00  0.00           N  
ATOM   3977  CA  ILE A 252      -4.115  20.036   1.176  1.00  0.00           C  
ATOM   3978  C   ILE A 252      -5.440  20.410   0.521  1.00  0.00           C  
ATOM   3979  O   ILE A 252      -5.711  19.884  -0.578  1.00  0.00           O  
ATOM   3980  CB  ILE A 252      -4.349  18.943   2.235  1.00  0.00           C  
ATOM   3981  CG1 ILE A 252      -3.012  18.386   2.731  1.00  0.00           C  
ATOM   3982  CG2 ILE A 252      -5.216  17.830   1.667  1.00  0.00           C  
ATOM   3983  CD1 ILE A 252      -3.134  17.502   3.951  1.00  0.00           C  
ATOM   3984  H   ILE A 252      -3.316  21.267   2.758  1.00  0.00           H  
ATOM   3985  HA  ILE A 252      -3.436  19.638   0.424  1.00  0.00           H  
ATOM   3986  HB  ILE A 252      -4.850  19.375   3.100  1.00  0.00           H  
ATOM   3987 1HG1 ILE A 252      -2.542  17.807   1.936  1.00  0.00           H  
ATOM   3988 2HG1 ILE A 252      -2.342  19.210   2.974  1.00  0.00           H  
ATOM   3989 1HG2 ILE A 252      -5.370  17.065   2.427  1.00  0.00           H  
ATOM   3990 2HG2 ILE A 252      -6.178  18.238   1.362  1.00  0.00           H  
ATOM   3991 3HG2 ILE A 252      -4.719  17.387   0.803  1.00  0.00           H  
ATOM   3992 1HD1 ILE A 252      -2.146  17.145   4.243  1.00  0.00           H  
ATOM   3993 2HD1 ILE A 252      -3.571  18.072   4.771  1.00  0.00           H  
ATOM   3994 3HD1 ILE A 252      -3.772  16.650   3.720  1.00  0.00           H  
ATOM   3995  N   GLU A 253      -6.265  21.214   1.188  1.00  0.00           N  
ATOM   3996  CA  GLU A 253      -7.542  21.650   0.562  1.00  0.00           C  
ATOM   3997  C   GLU A 253      -7.270  22.623  -0.580  1.00  0.00           C  
ATOM   3998  O   GLU A 253      -8.002  22.545  -1.581  1.00  0.00           O  
ATOM   3999  CB  GLU A 253      -8.460  22.311   1.592  1.00  0.00           C  
ATOM   4000  CG  GLU A 253      -8.904  21.391   2.721  1.00  0.00           C  
ATOM   4001  CD  GLU A 253      -9.580  20.143   2.226  1.00  0.00           C  
ATOM   4002  OE1 GLU A 253     -10.474  20.253   1.422  1.00  0.00           O  
ATOM   4003  OE2 GLU A 253      -9.202  19.078   2.653  1.00  0.00           O  
ATOM   4004  H   GLU A 253      -6.039  21.535   2.118  1.00  0.00           H  
ATOM   4005  HA  GLU A 253      -8.049  20.772   0.163  1.00  0.00           H  
ATOM   4006 1HB  GLU A 253      -7.951  23.166   2.038  1.00  0.00           H  
ATOM   4007 2HB  GLU A 253      -9.355  22.686   1.095  1.00  0.00           H  
ATOM   4008 1HG  GLU A 253      -8.032  21.109   3.310  1.00  0.00           H  
ATOM   4009 2HG  GLU A 253      -9.587  21.936   3.372  1.00  0.00           H  
ATOM   4010  N   ALA A 254      -6.282  23.495  -0.452  1.00  0.00           N  
ATOM   4011  CA  ALA A 254      -6.046  24.553  -1.473  1.00  0.00           C  
ATOM   4012  C   ALA A 254      -5.775  23.908  -2.832  1.00  0.00           C  
ATOM   4013  O   ALA A 254      -6.219  24.504  -3.903  1.00  0.00           O  
ATOM   4014  CB  ALA A 254      -4.913  25.441  -1.064  1.00  0.00           C  
ATOM   4015  H   ALA A 254      -5.673  23.443   0.352  1.00  0.00           H  
ATOM   4016  HA  ALA A 254      -6.948  25.161  -1.544  1.00  0.00           H  
ATOM   4017 1HB  ALA A 254      -4.758  26.206  -1.824  1.00  0.00           H  
ATOM   4018 2HB  ALA A 254      -5.148  25.916  -0.113  1.00  0.00           H  
ATOM   4019 3HB  ALA A 254      -4.006  24.847  -0.958  1.00  0.00           H  
ATOM   4020  N   LEU A 255      -5.096  22.764  -2.886  1.00  0.00           N  
ATOM   4021  CA  LEU A 255      -4.749  22.124  -4.179  1.00  0.00           C  
ATOM   4022  C   LEU A 255      -5.826  21.095  -4.580  1.00  0.00           C  
ATOM   4023  O   LEU A 255      -5.612  20.341  -5.538  1.00  0.00           O  
ATOM   4024  CB  LEU A 255      -3.382  21.435  -4.088  1.00  0.00           C  
ATOM   4025  CG  LEU A 255      -2.184  22.362  -3.849  1.00  0.00           C  
ATOM   4026  CD1 LEU A 255      -0.903  21.539  -3.811  1.00  0.00           C  
ATOM   4027  CD2 LEU A 255      -2.127  23.412  -4.949  1.00  0.00           C  
ATOM   4028  H   LEU A 255      -4.811  22.321  -2.025  1.00  0.00           H  
ATOM   4029  HA  LEU A 255      -4.699  22.897  -4.945  1.00  0.00           H  
ATOM   4030 1HB  LEU A 255      -3.410  20.714  -3.273  1.00  0.00           H  
ATOM   4031 2HB  LEU A 255      -3.202  20.894  -5.017  1.00  0.00           H  
ATOM   4032  HG  LEU A 255      -2.292  22.855  -2.882  1.00  0.00           H  
ATOM   4033 1HD1 LEU A 255      -0.052  22.199  -3.641  1.00  0.00           H  
ATOM   4034 2HD1 LEU A 255      -0.963  20.810  -3.003  1.00  0.00           H  
ATOM   4035 3HD1 LEU A 255      -0.776  21.021  -4.760  1.00  0.00           H  
ATOM   4036 1HD2 LEU A 255      -1.276  24.072  -4.779  1.00  0.00           H  
ATOM   4037 2HD2 LEU A 255      -2.017  22.920  -5.916  1.00  0.00           H  
ATOM   4038 3HD2 LEU A 255      -3.047  23.997  -4.942  1.00  0.00           H  
ATOM   4039  N   GLY A 256      -6.914  21.010  -3.826  1.00  0.00           N  
ATOM   4040  CA  GLY A 256      -8.026  20.111  -4.167  1.00  0.00           C  
ATOM   4041  C   GLY A 256      -7.623  18.661  -3.989  1.00  0.00           C  
ATOM   4042  O   GLY A 256      -8.122  17.776  -4.714  1.00  0.00           O  
ATOM   4043  H   GLY A 256      -6.980  21.580  -2.995  1.00  0.00           H  
ATOM   4044 1HA  GLY A 256      -8.884  20.337  -3.534  1.00  0.00           H  
ATOM   4045 2HA  GLY A 256      -8.332  20.286  -5.198  1.00  0.00           H  
ATOM   4046  N   LEU A 257      -6.744  18.344  -3.044  1.00  0.00           N  
ATOM   4047  CA  LEU A 257      -6.258  16.965  -2.877  1.00  0.00           C  
ATOM   4048  C   LEU A 257      -7.283  16.197  -2.034  1.00  0.00           C  
ATOM   4049  O   LEU A 257      -7.059  15.955  -0.830  1.00  0.00           O  
ATOM   4050  CB  LEU A 257      -4.882  16.942  -2.200  1.00  0.00           C  
ATOM   4051  CG  LEU A 257      -3.773  17.719  -2.920  1.00  0.00           C  
ATOM   4052  CD1 LEU A 257      -2.500  17.679  -2.085  1.00  0.00           C  
ATOM   4053  CD2 LEU A 257      -3.543  17.117  -4.298  1.00  0.00           C  
ATOM   4054  H   LEU A 257      -6.401  19.064  -2.424  1.00  0.00           H  
ATOM   4055  HA  LEU A 257      -6.162  16.511  -3.863  1.00  0.00           H  
ATOM   4056 1HB  LEU A 257      -4.981  17.357  -1.198  1.00  0.00           H  
ATOM   4057 2HB  LEU A 257      -4.556  15.905  -2.111  1.00  0.00           H  
ATOM   4058  HG  LEU A 257      -4.070  18.763  -3.025  1.00  0.00           H  
ATOM   4059 1HD1 LEU A 257      -1.712  18.232  -2.596  1.00  0.00           H  
ATOM   4060 2HD1 LEU A 257      -2.689  18.134  -1.112  1.00  0.00           H  
ATOM   4061 3HD1 LEU A 257      -2.188  16.644  -1.948  1.00  0.00           H  
ATOM   4062 1HD2 LEU A 257      -2.755  17.670  -4.809  1.00  0.00           H  
ATOM   4063 2HD2 LEU A 257      -3.244  16.073  -4.193  1.00  0.00           H  
ATOM   4064 3HD2 LEU A 257      -4.463  17.175  -4.879  1.00  0.00           H  
ATOM   4065  N   GLU A 258      -8.366  15.851  -2.699  1.00  0.00           N  
ATOM   4066  CA  GLU A 258      -9.524  15.211  -2.056  1.00  0.00           C  
ATOM   4067  C   GLU A 258      -9.026  13.882  -1.496  1.00  0.00           C  
ATOM   4068  O   GLU A 258      -9.472  13.488  -0.393  1.00  0.00           O  
ATOM   4069  CB  GLU A 258     -10.675  14.992  -3.039  1.00  0.00           C  
ATOM   4070  CG  GLU A 258     -11.367  16.271  -3.491  1.00  0.00           C  
ATOM   4071  CD  GLU A 258     -12.476  16.019  -4.475  1.00  0.00           C  
ATOM   4072  OE1 GLU A 258     -12.606  14.906  -4.923  1.00  0.00           O  
ATOM   4073  OE2 GLU A 258     -13.194  16.943  -4.779  1.00  0.00           O  
ATOM   4074  H   GLU A 258      -8.394  16.036  -3.691  1.00  0.00           H  
ATOM   4075  HA  GLU A 258      -9.882  15.865  -1.259  1.00  0.00           H  
ATOM   4076 1HB  GLU A 258     -10.303  14.482  -3.927  1.00  0.00           H  
ATOM   4077 2HB  GLU A 258     -11.428  14.349  -2.583  1.00  0.00           H  
ATOM   4078 1HG  GLU A 258     -11.780  16.777  -2.618  1.00  0.00           H  
ATOM   4079 2HG  GLU A 258     -10.629  16.931  -3.944  1.00  0.00           H  
ATOM   4080  N   GLU A 259      -8.104  13.253  -2.190  1.00  0.00           N  
ATOM   4081  CA  GLU A 259      -7.578  11.928  -1.806  1.00  0.00           C  
ATOM   4082  C   GLU A 259      -6.084  11.929  -2.083  1.00  0.00           C  
ATOM   4083  O   GLU A 259      -5.663  12.400  -3.142  1.00  0.00           O  
ATOM   4084  CB  GLU A 259      -8.264  10.800  -2.579  1.00  0.00           C  
ATOM   4085  CG  GLU A 259      -7.877   9.400  -2.125  1.00  0.00           C  
ATOM   4086  CD  GLU A 259      -8.533   8.319  -2.937  1.00  0.00           C  
ATOM   4087  OE1 GLU A 259      -9.728   8.173  -2.841  1.00  0.00           O  
ATOM   4088  OE2 GLU A 259      -7.839   7.638  -3.655  1.00  0.00           O  
ATOM   4089  H   GLU A 259      -7.745  13.703  -3.019  1.00  0.00           H  
ATOM   4090  HA  GLU A 259      -7.769  11.775  -0.743  1.00  0.00           H  
ATOM   4091 1HB  GLU A 259      -9.346  10.897  -2.480  1.00  0.00           H  
ATOM   4092 2HB  GLU A 259      -8.024  10.887  -3.639  1.00  0.00           H  
ATOM   4093 1HG  GLU A 259      -6.795   9.291  -2.203  1.00  0.00           H  
ATOM   4094 2HG  GLU A 259      -8.152   9.280  -1.078  1.00  0.00           H  
ATOM   4095  N   VAL A 260      -5.301  11.407  -1.133  1.00  0.00           N  
ATOM   4096  CA  VAL A 260      -3.827  11.380  -1.244  1.00  0.00           C  
ATOM   4097  C   VAL A 260      -3.307   9.995  -0.890  1.00  0.00           C  
ATOM   4098  O   VAL A 260      -3.981   9.189  -0.197  1.00  0.00           O  
ATOM   4099  CB  VAL A 260      -3.184  12.420  -0.308  1.00  0.00           C  
ATOM   4100  CG1 VAL A 260      -3.635  13.824  -0.682  1.00  0.00           C  
ATOM   4101  CG2 VAL A 260      -3.540  12.107   1.137  1.00  0.00           C  
ATOM   4102  H   VAL A 260      -5.740  11.017  -0.312  1.00  0.00           H  
ATOM   4103  HA  VAL A 260      -3.552  11.624  -2.271  1.00  0.00           H  
ATOM   4104  HB  VAL A 260      -2.101  12.387  -0.431  1.00  0.00           H  
ATOM   4105 1HG1 VAL A 260      -3.171  14.547  -0.011  1.00  0.00           H  
ATOM   4106 2HG1 VAL A 260      -3.338  14.040  -1.708  1.00  0.00           H  
ATOM   4107 3HG1 VAL A 260      -4.719  13.893  -0.595  1.00  0.00           H  
ATOM   4108 1HG2 VAL A 260      -3.082  12.846   1.794  1.00  0.00           H  
ATOM   4109 2HG2 VAL A 260      -4.623  12.135   1.260  1.00  0.00           H  
ATOM   4110 3HG2 VAL A 260      -3.171  11.114   1.396  1.00  0.00           H  
ATOM   4111  N   VAL A 261      -2.078   9.723  -1.306  1.00  0.00           N  
ATOM   4112  CA  VAL A 261      -1.237   8.706  -0.683  1.00  0.00           C  
ATOM   4113  C   VAL A 261      -0.101   9.438   0.043  1.00  0.00           C  
ATOM   4114  O   VAL A 261       0.431  10.386  -0.530  1.00  0.00           O  
ATOM   4115  CB  VAL A 261      -0.667   7.732  -1.731  1.00  0.00           C  
ATOM   4116  CG1 VAL A 261       0.198   6.675  -1.061  1.00  0.00           C  
ATOM   4117  CG2 VAL A 261      -1.803   7.086  -2.509  1.00  0.00           C  
ATOM   4118  H   VAL A 261      -1.716  10.249  -2.090  1.00  0.00           H  
ATOM   4119  HA  VAL A 261      -1.847   8.134   0.018  1.00  0.00           H  
ATOM   4120  HB  VAL A 261      -0.025   8.286  -2.416  1.00  0.00           H  
ATOM   4121 1HG1 VAL A 261       0.593   5.995  -1.817  1.00  0.00           H  
ATOM   4122 2HG1 VAL A 261       1.025   7.158  -0.540  1.00  0.00           H  
ATOM   4123 3HG1 VAL A 261      -0.403   6.112  -0.347  1.00  0.00           H  
ATOM   4124 1HG2 VAL A 261      -1.392   6.399  -3.249  1.00  0.00           H  
ATOM   4125 2HG2 VAL A 261      -2.448   6.537  -1.823  1.00  0.00           H  
ATOM   4126 3HG2 VAL A 261      -2.384   7.858  -3.014  1.00  0.00           H  
ATOM   4127  N   LEU A 262       0.171   9.115   1.281  1.00  0.00           N  
ATOM   4128  CA  LEU A 262       1.171   9.850   2.094  1.00  0.00           C  
ATOM   4129  C   LEU A 262       2.526   9.156   2.020  1.00  0.00           C  
ATOM   4130  O   LEU A 262       2.598   7.930   2.176  1.00  0.00           O  
ATOM   4131  CB  LEU A 262       0.722   9.944   3.557  1.00  0.00           C  
ATOM   4132  CG  LEU A 262      -0.583  10.712   3.804  1.00  0.00           C  
ATOM   4133  CD1 LEU A 262      -0.912  10.690   5.291  1.00  0.00           C  
ATOM   4134  CD2 LEU A 262      -0.436  12.139   3.298  1.00  0.00           C  
ATOM   4135  H   LEU A 262      -0.321   8.335   1.693  1.00  0.00           H  
ATOM   4136  HA  LEU A 262       1.266  10.859   1.696  1.00  0.00           H  
ATOM   4137 1HB  LEU A 262       0.591   8.935   3.946  1.00  0.00           H  
ATOM   4138 2HB  LEU A 262       1.508  10.433   4.132  1.00  0.00           H  
ATOM   4139  HG  LEU A 262      -1.400  10.221   3.275  1.00  0.00           H  
ATOM   4140 1HD1 LEU A 262      -1.839  11.236   5.466  1.00  0.00           H  
ATOM   4141 2HD1 LEU A 262      -1.031   9.659   5.622  1.00  0.00           H  
ATOM   4142 3HD1 LEU A 262      -0.103  11.161   5.849  1.00  0.00           H  
ATOM   4143 1HD2 LEU A 262      -1.364  12.685   3.472  1.00  0.00           H  
ATOM   4144 2HD2 LEU A 262       0.380  12.631   3.827  1.00  0.00           H  
ATOM   4145 3HD2 LEU A 262      -0.219  12.125   2.229  1.00  0.00           H  
ATOM   4146  N   VAL A 263       3.574   9.952   1.860  1.00  0.00           N  
ATOM   4147  CA  VAL A 263       4.973   9.491   1.981  1.00  0.00           C  
ATOM   4148  C   VAL A 263       5.588  10.465   2.991  1.00  0.00           C  
ATOM   4149  O   VAL A 263       5.708  11.656   2.658  1.00  0.00           O  
ATOM   4150  CB  VAL A 263       5.727   9.536   0.639  1.00  0.00           C  
ATOM   4151  CG1 VAL A 263       7.152   9.031   0.812  1.00  0.00           C  
ATOM   4152  CG2 VAL A 263       4.985   8.710  -0.400  1.00  0.00           C  
ATOM   4153  H   VAL A 263       3.393  10.923   1.645  1.00  0.00           H  
ATOM   4154  HA  VAL A 263       4.968   8.455   2.323  1.00  0.00           H  
ATOM   4155  HB  VAL A 263       5.792  10.571   0.303  1.00  0.00           H  
ATOM   4156 1HG1 VAL A 263       7.671   9.070  -0.147  1.00  0.00           H  
ATOM   4157 2HG1 VAL A 263       7.676   9.659   1.533  1.00  0.00           H  
ATOM   4158 3HG1 VAL A 263       7.133   8.002   1.171  1.00  0.00           H  
ATOM   4159 1HG2 VAL A 263       5.523   8.746  -1.347  1.00  0.00           H  
ATOM   4160 2HG2 VAL A 263       4.916   7.676  -0.061  1.00  0.00           H  
ATOM   4161 3HG2 VAL A 263       3.982   9.114  -0.538  1.00  0.00           H  
ATOM   4162  N   ILE A 264       5.931   9.986   4.175  1.00  0.00           N  
ATOM   4163  CA  ILE A 264       6.245  10.919   5.285  1.00  0.00           C  
ATOM   4164  C   ILE A 264       7.526  10.511   5.992  1.00  0.00           C  
ATOM   4165  O   ILE A 264       7.870   9.318   6.131  1.00  0.00           O  
ATOM   4166  CB  ILE A 264       5.099  10.976   6.313  1.00  0.00           C  
ATOM   4167  CG1 ILE A 264       4.794   9.575   6.850  1.00  0.00           C  
ATOM   4168  CG2 ILE A 264       3.857  11.594   5.690  1.00  0.00           C  
ATOM   4169  CD1 ILE A 264       3.630   9.531   7.813  1.00  0.00           C  
ATOM   4170  H   ILE A 264       5.982   8.991   4.340  1.00  0.00           H  
ATOM   4171  HA  ILE A 264       6.380  11.917   4.871  1.00  0.00           H  
ATOM   4172  HB  ILE A 264       5.406  11.580   7.166  1.00  0.00           H  
ATOM   4173 1HG1 ILE A 264       4.574   8.907   6.018  1.00  0.00           H  
ATOM   4174 2HG1 ILE A 264       5.673   9.181   7.361  1.00  0.00           H  
ATOM   4175 1HG2 ILE A 264       3.057  11.626   6.430  1.00  0.00           H  
ATOM   4176 2HG2 ILE A 264       4.083  12.606   5.356  1.00  0.00           H  
ATOM   4177 3HG2 ILE A 264       3.539  10.993   4.838  1.00  0.00           H  
ATOM   4178 1HD1 ILE A 264       3.475   8.506   8.150  1.00  0.00           H  
ATOM   4179 2HD1 ILE A 264       3.844  10.167   8.673  1.00  0.00           H  
ATOM   4180 3HD1 ILE A 264       2.730   9.888   7.313  1.00  0.00           H  
ATOM   4181  N   HIS A 265       8.202  11.507   6.543  1.00  0.00           N  
ATOM   4182  CA  HIS A 265       9.575  11.364   7.082  1.00  0.00           C  
ATOM   4183  C   HIS A 265       9.742  12.253   8.308  1.00  0.00           C  
ATOM   4184  O   HIS A 265       9.536  13.456   8.199  1.00  0.00           O  
ATOM   4185  CB  HIS A 265      10.628  11.729   6.031  1.00  0.00           C  
ATOM   4186  CG  HIS A 265      12.025  11.364   6.428  1.00  0.00           C  
ATOM   4187  ND1 HIS A 265      13.125  11.688   5.662  1.00  0.00           N  
ATOM   4188  CD2 HIS A 265      12.501  10.703   7.509  1.00  0.00           C  
ATOM   4189  CE1 HIS A 265      14.218  11.241   6.256  1.00  0.00           C  
ATOM   4190  NE2 HIS A 265      13.866  10.640   7.378  1.00  0.00           N  
ATOM   4191  H   HIS A 265       7.745  12.407   6.595  1.00  0.00           H  
ATOM   4192  HA  HIS A 265       9.744  10.329   7.375  1.00  0.00           H  
ATOM   4193 1HB  HIS A 265      10.397  11.224   5.093  1.00  0.00           H  
ATOM   4194 2HB  HIS A 265      10.597  12.802   5.842  1.00  0.00           H  
ATOM   4195  HD2 HIS A 265      11.911  10.295   8.331  1.00  0.00           H  
ATOM   4196  HE1 HIS A 265      15.236  11.351   5.883  1.00  0.00           H  
ATOM   4197  HE2 HIS A 265      14.495  10.203   8.036  1.00  0.00           H  
ATOM   4198  N   ASP A 266      10.147  11.678   9.442  1.00  0.00           N  
ATOM   4199  CA  ASP A 266      10.622  12.503  10.579  1.00  0.00           C  
ATOM   4200  C   ASP A 266       9.525  13.522  10.896  1.00  0.00           C  
ATOM   4201  O   ASP A 266       8.342  13.137  10.931  1.00  0.00           O  
ATOM   4202  CB  ASP A 266      11.936  13.217  10.254  1.00  0.00           C  
ATOM   4203  CG  ASP A 266      12.561  13.889  11.468  1.00  0.00           C  
ATOM   4204  OD1 ASP A 266      13.015  13.189  12.343  1.00  0.00           O  
ATOM   4205  OD2 ASP A 266      12.579  15.096  11.511  1.00  0.00           O  
ATOM   4206  H   ASP A 266      10.135  10.672   9.536  1.00  0.00           H  
ATOM   4207  HA  ASP A 266      10.797  11.847  11.433  1.00  0.00           H  
ATOM   4208 1HB  ASP A 266      12.649  12.499   9.846  1.00  0.00           H  
ATOM   4209 2HB  ASP A 266      11.759  13.974   9.489  1.00  0.00           H  
ATOM   4210  N   TRP A 267       9.867  14.806  11.012  1.00  0.00           N  
ATOM   4211  CA  TRP A 267       8.827  15.763  11.458  1.00  0.00           C  
ATOM   4212  C   TRP A 267       7.573  15.699  10.585  1.00  0.00           C  
ATOM   4213  O   TRP A 267       6.482  15.674  11.100  1.00  0.00           O  
ATOM   4214  CB  TRP A 267       9.376  17.191  11.443  1.00  0.00           C  
ATOM   4215  CG  TRP A 267       8.432  18.200  12.024  1.00  0.00           C  
ATOM   4216  CD1 TRP A 267       7.955  19.319  11.408  1.00  0.00           C  
ATOM   4217  CD2 TRP A 267       7.842  18.188  13.346  1.00  0.00           C  
ATOM   4218  NE1 TRP A 267       7.114  20.001  12.252  1.00  0.00           N  
ATOM   4219  CE2 TRP A 267       7.032  19.323  13.442  1.00  0.00           C  
ATOM   4220  CE3 TRP A 267       7.935  17.317  14.439  1.00  0.00           C  
ATOM   4221  CZ2 TRP A 267       6.315  19.617  14.591  1.00  0.00           C  
ATOM   4222  CZ3 TRP A 267       7.215  17.612  15.591  1.00  0.00           C  
ATOM   4223  CH2 TRP A 267       6.426  18.732  15.664  1.00  0.00           C  
ATOM   4224  H   TRP A 267      10.794  15.149  10.809  1.00  0.00           H  
ATOM   4225  HA  TRP A 267       8.540  15.510  12.478  1.00  0.00           H  
ATOM   4226 1HB  TRP A 267      10.308  17.229  12.007  1.00  0.00           H  
ATOM   4227 2HB  TRP A 267       9.602  17.483  10.418  1.00  0.00           H  
ATOM   4228  HD1 TRP A 267       8.205  19.626  10.394  1.00  0.00           H  
ATOM   4229  HE1 TRP A 267       6.634  20.862  12.035  1.00  0.00           H  
ATOM   4230  HE3 TRP A 267       8.558  16.425  14.386  1.00  0.00           H  
ATOM   4231  HZ2 TRP A 267       5.683  20.502  14.668  1.00  0.00           H  
ATOM   4232  HZ3 TRP A 267       7.293  16.930  16.438  1.00  0.00           H  
ATOM   4233  HH2 TRP A 267       5.874  18.933  16.582  1.00  0.00           H  
ATOM   4234  N   GLY A 268       7.716  15.588   9.258  1.00  0.00           N  
ATOM   4235  CA  GLY A 268       6.572  15.511   8.365  1.00  0.00           C  
ATOM   4236  C   GLY A 268       5.606  14.396   8.771  1.00  0.00           C  
ATOM   4237  O   GLY A 268       4.433  14.436   8.419  1.00  0.00           O  
ATOM   4238  H   GLY A 268       8.647  15.558   8.869  1.00  0.00           H  
ATOM   4239 1HA  GLY A 268       6.044  16.464   8.366  1.00  0.00           H  
ATOM   4240 2HA  GLY A 268       6.917  15.336   7.346  1.00  0.00           H  
ATOM   4241  N   SER A 269       6.122  13.362   9.439  1.00  0.00           N  
ATOM   4242  CA  SER A 269       5.284  12.226   9.830  1.00  0.00           C  
ATOM   4243  C   SER A 269       4.417  12.634  11.018  1.00  0.00           C  
ATOM   4244  O   SER A 269       3.330  12.049  11.172  1.00  0.00           O  
ATOM   4245  CB  SER A 269       6.137  11.025  10.189  1.00  0.00           C  
ATOM   4246  OG  SER A 269       6.841  11.247  11.379  1.00  0.00           O  
ATOM   4247  H   SER A 269       7.102  13.357   9.682  1.00  0.00           H  
ATOM   4248  HA  SER A 269       4.647  11.958   8.985  1.00  0.00           H  
ATOM   4249 1HB  SER A 269       5.501  10.147  10.298  1.00  0.00           H  
ATOM   4250 2HB  SER A 269       6.838  10.823   9.380  1.00  0.00           H  
ATOM   4251  HG  SER A 269       7.190  12.140  11.318  1.00  0.00           H  
ATOM   4252  N   ALA A 270       4.864  13.533  11.886  1.00  0.00           N  
ATOM   4253  CA  ALA A 270       3.991  14.028  12.976  1.00  0.00           C  
ATOM   4254  C   ALA A 270       2.789  14.696  12.347  1.00  0.00           C  
ATOM   4255  O   ALA A 270       1.705  14.639  12.912  1.00  0.00           O  
ATOM   4256  CB  ALA A 270       4.749  14.899  13.916  1.00  0.00           C  
ATOM   4257  H   ALA A 270       5.807  13.889  11.811  1.00  0.00           H  
ATOM   4258  HA  ALA A 270       3.673  13.172  13.571  1.00  0.00           H  
ATOM   4259 1HB  ALA A 270       4.084  15.249  14.706  1.00  0.00           H  
ATOM   4260 2HB  ALA A 270       5.569  14.331  14.356  1.00  0.00           H  
ATOM   4261 3HB  ALA A 270       5.151  15.755  13.376  1.00  0.00           H  
ATOM   4262  N   LEU A 271       2.986  15.367  11.219  1.00  0.00           N  
ATOM   4263  CA  LEU A 271       1.819  16.007  10.591  1.00  0.00           C  
ATOM   4264  C   LEU A 271       0.997  15.009   9.778  1.00  0.00           C  
ATOM   4265  O   LEU A 271      -0.244  15.046   9.826  1.00  0.00           O  
ATOM   4266  CB  LEU A 271       2.271  17.157   9.681  1.00  0.00           C  
ATOM   4267  CG  LEU A 271       3.102  18.254  10.359  1.00  0.00           C  
ATOM   4268  CD1 LEU A 271       3.705  19.163   9.297  1.00  0.00           C  
ATOM   4269  CD2 LEU A 271       2.220  19.041  11.316  1.00  0.00           C  
ATOM   4270  H   LEU A 271       3.892  15.455  10.780  1.00  0.00           H  
ATOM   4271  HA  LEU A 271       1.181  16.411  11.376  1.00  0.00           H  
ATOM   4272 1HB  LEU A 271       2.867  16.743   8.869  1.00  0.00           H  
ATOM   4273 2HB  LEU A 271       1.387  17.628   9.252  1.00  0.00           H  
ATOM   4274  HG  LEU A 271       3.923  17.798  10.913  1.00  0.00           H  
ATOM   4275 1HD1 LEU A 271       4.296  19.943   9.778  1.00  0.00           H  
ATOM   4276 2HD1 LEU A 271       4.346  18.578   8.638  1.00  0.00           H  
ATOM   4277 3HD1 LEU A 271       2.906  19.621   8.714  1.00  0.00           H  
ATOM   4278 1HD2 LEU A 271       2.811  19.820  11.798  1.00  0.00           H  
ATOM   4279 2HD2 LEU A 271       1.399  19.498  10.763  1.00  0.00           H  
ATOM   4280 3HD2 LEU A 271       1.817  18.369  12.075  1.00  0.00           H  
ATOM   4281  N   GLY A 272       1.654  14.213   8.960  1.00  0.00           N  
ATOM   4282  CA  GLY A 272       0.916  13.312   8.088  1.00  0.00           C  
ATOM   4283  C   GLY A 272       0.095  12.325   8.894  1.00  0.00           C  
ATOM   4284  O   GLY A 272      -1.073  12.103   8.553  1.00  0.00           O  
ATOM   4285  H   GLY A 272       2.663  14.215   8.924  1.00  0.00           H  
ATOM   4286 1HA  GLY A 272       0.262  13.890   7.436  1.00  0.00           H  
ATOM   4287 2HA  GLY A 272       1.614  12.773   7.448  1.00  0.00           H  
ATOM   4288  N   PHE A 273       0.698  11.649   9.851  1.00  0.00           N  
ATOM   4289  CA  PHE A 273      -0.069  10.648  10.650  1.00  0.00           C  
ATOM   4290  C   PHE A 273      -1.277  11.296  11.348  1.00  0.00           C  
ATOM   4291  O   PHE A 273      -2.359  10.677  11.426  1.00  0.00           O  
ATOM   4292  CB  PHE A 273       0.829   9.990  11.700  1.00  0.00           C  
ATOM   4293  CG  PHE A 273       1.667   8.866  11.162  1.00  0.00           C  
ATOM   4294  CD1 PHE A 273       1.152   7.987  10.221  1.00  0.00           C  
ATOM   4295  CD2 PHE A 273       2.971   8.683  11.596  1.00  0.00           C  
ATOM   4296  CE1 PHE A 273       1.922   6.951   9.726  1.00  0.00           C  
ATOM   4297  CE2 PHE A 273       3.744   7.650  11.102  1.00  0.00           C  
ATOM   4298  CZ  PHE A 273       3.218   6.783  10.166  1.00  0.00           C  
ATOM   4299  H   PHE A 273       1.676  11.796  10.055  1.00  0.00           H  
ATOM   4300  HA  PHE A 273      -0.436   9.873   9.975  1.00  0.00           H  
ATOM   4301 1HB  PHE A 273       1.497  10.738  12.127  1.00  0.00           H  
ATOM   4302 2HB  PHE A 273       0.216   9.600  12.511  1.00  0.00           H  
ATOM   4303  HD1 PHE A 273       0.128   8.120   9.872  1.00  0.00           H  
ATOM   4304  HD2 PHE A 273       3.387   9.368  12.336  1.00  0.00           H  
ATOM   4305  HE1 PHE A 273       1.504   6.268   8.987  1.00  0.00           H  
ATOM   4306  HE2 PHE A 273       4.768   7.519  11.451  1.00  0.00           H  
ATOM   4307  HZ  PHE A 273       3.825   5.967   9.777  1.00  0.00           H  
ATOM   4308  N   HIS A 274      -1.128  12.514  11.872  1.00  0.00           N  
ATOM   4309  CA  HIS A 274      -2.261  13.215  12.527  1.00  0.00           C  
ATOM   4310  C   HIS A 274      -3.376  13.471  11.491  1.00  0.00           C  
ATOM   4311  O   HIS A 274      -4.544  13.174  11.738  1.00  0.00           O  
ATOM   4312  CB  HIS A 274      -1.809  14.541  13.149  1.00  0.00           C  
ATOM   4313  CG  HIS A 274      -2.870  15.216  13.962  1.00  0.00           C  
ATOM   4314  ND1 HIS A 274      -3.389  14.663  15.114  1.00  0.00           N  
ATOM   4315  CD2 HIS A 274      -3.510  16.396  13.789  1.00  0.00           C  
ATOM   4316  CE1 HIS A 274      -4.302  15.476  15.615  1.00  0.00           C  
ATOM   4317  NE2 HIS A 274      -4.394  16.534  14.830  1.00  0.00           N  
ATOM   4318  H   HIS A 274      -0.229  12.969  11.824  1.00  0.00           H  
ATOM   4319  HA  HIS A 274      -2.661  12.593  13.326  1.00  0.00           H  
ATOM   4320 1HB  HIS A 274      -0.946  14.365  13.792  1.00  0.00           H  
ATOM   4321 2HB  HIS A 274      -1.497  15.225  12.361  1.00  0.00           H  
ATOM   4322  HD1 HIS A 274      -3.076  13.824  15.560  1.00  0.00           H  
ATOM   4323  HD2 HIS A 274      -3.437  17.173  13.028  1.00  0.00           H  
ATOM   4324  HE1 HIS A 274      -4.832  15.218  16.532  1.00  0.00           H  
ATOM   4325  N   TRP A 275      -3.017  13.928  10.288  1.00  0.00           N  
ATOM   4326  CA  TRP A 275      -4.038  14.161   9.248  1.00  0.00           C  
ATOM   4327  C   TRP A 275      -4.732  12.852   8.896  1.00  0.00           C  
ATOM   4328  O   TRP A 275      -5.977  12.820   8.806  1.00  0.00           O  
ATOM   4329  CB  TRP A 275      -3.412  14.766   7.990  1.00  0.00           C  
ATOM   4330  CG  TRP A 275      -4.419  15.313   7.024  1.00  0.00           C  
ATOM   4331  CD1 TRP A 275      -5.021  16.534   7.078  1.00  0.00           C  
ATOM   4332  CD2 TRP A 275      -4.949  14.656   5.847  1.00  0.00           C  
ATOM   4333  NE1 TRP A 275      -5.886  16.683   6.022  1.00  0.00           N  
ATOM   4334  CE2 TRP A 275      -5.854  15.543   5.258  1.00  0.00           C  
ATOM   4335  CE3 TRP A 275      -4.731  13.406   5.256  1.00  0.00           C  
ATOM   4336  CZ2 TRP A 275      -6.548  15.223   4.102  1.00  0.00           C  
ATOM   4337  CZ3 TRP A 275      -5.426  13.085   4.096  1.00  0.00           C  
ATOM   4338  CH2 TRP A 275      -6.310  13.972   3.534  1.00  0.00           C  
ATOM   4339  H   TRP A 275      -2.047  14.117  10.077  1.00  0.00           H  
ATOM   4340  HA  TRP A 275      -4.774  14.864   9.638  1.00  0.00           H  
ATOM   4341 1HB  TRP A 275      -2.735  15.573   8.273  1.00  0.00           H  
ATOM   4342 2HB  TRP A 275      -2.821  14.008   7.477  1.00  0.00           H  
ATOM   4343  HD1 TRP A 275      -4.841  17.284   7.847  1.00  0.00           H  
ATOM   4344  HE1 TRP A 275      -6.455  17.496   5.837  1.00  0.00           H  
ATOM   4345  HE3 TRP A 275      -4.029  12.699   5.696  1.00  0.00           H  
ATOM   4346  HZ2 TRP A 275      -7.254  15.914   3.640  1.00  0.00           H  
ATOM   4347  HZ3 TRP A 275      -5.252  12.109   3.642  1.00  0.00           H  
ATOM   4348  HH2 TRP A 275      -6.838  13.688   2.623  1.00  0.00           H  
ATOM   4349  N   ALA A 276      -3.961  11.789   8.714  1.00  0.00           N  
ATOM   4350  CA  ALA A 276      -4.514  10.464   8.310  1.00  0.00           C  
ATOM   4351  C   ALA A 276      -5.522   9.978   9.371  1.00  0.00           C  
ATOM   4352  O   ALA A 276      -6.589   9.436   9.016  1.00  0.00           O  
ATOM   4353  CB  ALA A 276      -3.380   9.509   8.067  1.00  0.00           C  
ATOM   4354  H   ALA A 276      -2.965  11.884   8.853  1.00  0.00           H  
ATOM   4355  HA  ALA A 276      -5.034  10.590   7.360  1.00  0.00           H  
ATOM   4356 1HB  ALA A 276      -3.778   8.539   7.770  1.00  0.00           H  
ATOM   4357 2HB  ALA A 276      -2.742   9.897   7.272  1.00  0.00           H  
ATOM   4358 3HB  ALA A 276      -2.796   9.399   8.979  1.00  0.00           H  
ATOM   4359  N   LYS A 277      -5.215  10.180  10.649  1.00  0.00           N  
ATOM   4360  CA  LYS A 277      -6.140   9.759  11.731  1.00  0.00           C  
ATOM   4361  C   LYS A 277      -7.469  10.506  11.594  1.00  0.00           C  
ATOM   4362  O   LYS A 277      -8.554   9.909  11.830  1.00  0.00           O  
ATOM   4363  CB  LYS A 277      -5.531  10.014  13.111  1.00  0.00           C  
ATOM   4364  CG  LYS A 277      -6.426   9.615  14.277  1.00  0.00           C  
ATOM   4365  CD  LYS A 277      -5.696   9.753  15.605  1.00  0.00           C  
ATOM   4366  CE  LYS A 277      -6.519   9.181  16.751  1.00  0.00           C  
ATOM   4367  NZ  LYS A 277      -7.669  10.057  17.101  1.00  0.00           N  
ATOM   4368  H   LYS A 277      -4.342  10.625  10.895  1.00  0.00           H  
ATOM   4369  HA  LYS A 277      -6.326   8.689  11.631  1.00  0.00           H  
ATOM   4370 1HB  LYS A 277      -4.595   9.463  13.203  1.00  0.00           H  
ATOM   4371 2HB  LYS A 277      -5.299  11.074  13.215  1.00  0.00           H  
ATOM   4372 1HG  LYS A 277      -7.312  10.250  14.291  1.00  0.00           H  
ATOM   4373 2HG  LYS A 277      -6.744   8.580  14.153  1.00  0.00           H  
ATOM   4374 1HD  LYS A 277      -4.743   9.225  15.553  1.00  0.00           H  
ATOM   4375 2HD  LYS A 277      -5.498  10.806  15.803  1.00  0.00           H  
ATOM   4376 1HE  LYS A 277      -6.897   8.199  16.472  1.00  0.00           H  
ATOM   4377 2HE  LYS A 277      -5.886   9.066  17.630  1.00  0.00           H  
ATOM   4378 1HZ  LYS A 277      -8.188   9.644  17.863  1.00  0.00           H  
ATOM   4379 2HZ  LYS A 277      -7.329  10.966  17.380  1.00  0.00           H  
ATOM   4380 3HZ  LYS A 277      -8.274  10.156  16.298  1.00  0.00           H  
ATOM   4381  N   ARG A 278      -7.407  11.792  11.235  1.00  0.00           N  
ATOM   4382  CA  ARG A 278      -8.617  12.653  11.136  1.00  0.00           C  
ATOM   4383  C   ARG A 278      -9.420  12.329   9.878  1.00  0.00           C  
ATOM   4384  O   ARG A 278     -10.651  12.496   9.925  1.00  0.00           O  
ATOM   4385  CB  ARG A 278      -8.216  14.127  11.176  1.00  0.00           C  
ATOM   4386  CG  ARG A 278      -7.685  14.550  12.538  1.00  0.00           C  
ATOM   4387  CD  ARG A 278      -7.259  15.990  12.594  1.00  0.00           C  
ATOM   4388  NE  ARG A 278      -6.092  16.291  11.780  1.00  0.00           N  
ATOM   4389  CZ  ARG A 278      -5.865  17.432  11.110  1.00  0.00           C  
ATOM   4390  NH1 ARG A 278      -6.734  18.430  11.156  1.00  0.00           N  
ATOM   4391  NH2 ARG A 278      -4.770  17.540  10.336  1.00  0.00           N  
ATOM   4392  H   ARG A 278      -6.502  12.191  11.024  1.00  0.00           H  
ATOM   4393  HA  ARG A 278      -9.244  12.470  12.010  1.00  0.00           H  
ATOM   4394 1HB  ARG A 278      -7.451  14.316  10.425  1.00  0.00           H  
ATOM   4395 2HB  ARG A 278      -9.078  14.746  10.927  1.00  0.00           H  
ATOM   4396 1HG  ARG A 278      -8.460  14.410  13.292  1.00  0.00           H  
ATOM   4397 2HG  ARG A 278      -6.815  13.943  12.794  1.00  0.00           H  
ATOM   4398 1HD  ARG A 278      -8.071  16.623  12.239  1.00  0.00           H  
ATOM   4399 2HD  ARG A 278      -7.013  16.257  13.622  1.00  0.00           H  
ATOM   4400  HE  ARG A 278      -5.375  15.580  11.704  1.00  0.00           H  
ATOM   4401 1HH1 ARG A 278      -7.580  18.338  11.700  1.00  0.00           H  
ATOM   4402 2HH1 ARG A 278      -6.551  19.283  10.648  1.00  0.00           H  
ATOM   4403 1HH2 ARG A 278      -4.126  16.763  10.262  1.00  0.00           H  
ATOM   4404 2HH2 ARG A 278      -4.592  18.393   9.830  1.00  0.00           H  
ATOM   4405  N   ASN A 279      -8.780  11.849   8.811  1.00  0.00           N  
ATOM   4406  CA  ASN A 279      -9.434  11.549   7.518  1.00  0.00           C  
ATOM   4407  C   ASN A 279      -8.955  10.208   6.996  1.00  0.00           C  
ATOM   4408  O   ASN A 279      -8.264  10.099   5.966  1.00  0.00           O  
ATOM   4409  CB  ASN A 279      -9.171  12.640   6.497  1.00  0.00           C  
ATOM   4410  CG  ASN A 279      -9.694  13.980   6.936  1.00  0.00           C  
ATOM   4411  OD1 ASN A 279     -10.882  14.280   6.775  1.00  0.00           O  
ATOM   4412  ND2 ASN A 279      -8.828  14.792   7.488  1.00  0.00           N  
ATOM   4413  H   ASN A 279      -7.788  11.687   8.910  1.00  0.00           H  
ATOM   4414  HA  ASN A 279     -10.511  11.487   7.681  1.00  0.00           H  
ATOM   4415 1HB  ASN A 279      -8.098  12.722   6.319  1.00  0.00           H  
ATOM   4416 2HB  ASN A 279      -9.640  12.373   5.549  1.00  0.00           H  
ATOM   4417 1HD2 ASN A 279      -9.119  15.697   7.799  1.00  0.00           H  
ATOM   4418 2HD2 ASN A 279      -7.876  14.508   7.597  1.00  0.00           H  
ATOM   4419  N   PRO A 280      -9.266   9.112   7.725  1.00  0.00           N  
ATOM   4420  CA  PRO A 280      -8.861   7.783   7.268  1.00  0.00           C  
ATOM   4421  C   PRO A 280      -9.335   7.483   5.848  1.00  0.00           C  
ATOM   4422  O   PRO A 280      -8.618   6.810   5.099  1.00  0.00           O  
ATOM   4423  CB  PRO A 280      -9.532   6.857   8.288  1.00  0.00           C  
ATOM   4424  CG  PRO A 280      -9.654   7.693   9.516  1.00  0.00           C  
ATOM   4425  CD  PRO A 280     -10.009   9.063   9.002  1.00  0.00           C  
ATOM   4426  HA  PRO A 280      -7.765   7.700   7.319  1.00  0.00           H  
ATOM   4427 1HB  PRO A 280     -10.506   6.517   7.904  1.00  0.00           H  
ATOM   4428 2HB  PRO A 280      -8.916   5.959   8.443  1.00  0.00           H  
ATOM   4429 1HG  PRO A 280     -10.423   7.278  10.183  1.00  0.00           H  
ATOM   4430 2HG  PRO A 280      -8.708   7.683  10.078  1.00  0.00           H  
ATOM   4431 1HD  PRO A 280     -11.097   9.127   8.848  1.00  0.00           H  
ATOM   4432 2HD  PRO A 280      -9.673   9.824   9.723  1.00  0.00           H  
ATOM   4433  N   GLU A 281     -10.493   8.031   5.438  1.00  0.00           N  
ATOM   4434  CA  GLU A 281     -11.122   7.685   4.142  1.00  0.00           C  
ATOM   4435  C   GLU A 281     -10.465   8.434   2.982  1.00  0.00           C  
ATOM   4436  O   GLU A 281     -10.764   8.121   1.814  1.00  0.00           O  
ATOM   4437  CB  GLU A 281     -12.619   8.000   4.169  1.00  0.00           C  
ATOM   4438  CG  GLU A 281     -13.423   7.148   5.142  1.00  0.00           C  
ATOM   4439  CD  GLU A 281     -14.883   7.502   5.160  1.00  0.00           C  
ATOM   4440  OE1 GLU A 281     -15.268   8.398   4.447  1.00  0.00           O  
ATOM   4441  OE2 GLU A 281     -15.616   6.876   5.889  1.00  0.00           O  
ATOM   4442  H   GLU A 281     -10.946   8.702   6.042  1.00  0.00           H  
ATOM   4443  HA  GLU A 281     -10.994   6.616   3.969  1.00  0.00           H  
ATOM   4444 1HB  GLU A 281     -12.766   9.045   4.441  1.00  0.00           H  
ATOM   4445 2HB  GLU A 281     -13.040   7.857   3.174  1.00  0.00           H  
ATOM   4446 1HG  GLU A 281     -13.319   6.100   4.861  1.00  0.00           H  
ATOM   4447 2HG  GLU A 281     -13.011   7.271   6.142  1.00  0.00           H  
ATOM   4448  N   ARG A 282      -9.553   9.354   3.264  1.00  0.00           N  
ATOM   4449  CA  ARG A 282      -8.830  10.117   2.238  1.00  0.00           C  
ATOM   4450  C   ARG A 282      -7.380   9.633   2.122  1.00  0.00           C  
ATOM   4451  O   ARG A 282      -6.652  10.305   1.428  1.00  0.00           O  
ATOM   4452  CB  ARG A 282      -8.893  11.604   2.574  1.00  0.00           C  
ATOM   4453  CG  ARG A 282     -10.311  12.150   2.489  1.00  0.00           C  
ATOM   4454  CD  ARG A 282     -10.415  13.574   2.940  1.00  0.00           C  
ATOM   4455  NE  ARG A 282      -9.695  14.484   2.050  1.00  0.00           N  
ATOM   4456  CZ  ARG A 282      -9.573  15.779   2.256  1.00  0.00           C  
ATOM   4457  NH1 ARG A 282     -10.078  16.350   3.344  1.00  0.00           N  
ATOM   4458  NH2 ARG A 282      -8.950  16.511   1.351  1.00  0.00           N  
ATOM   4459  H   ARG A 282      -9.356   9.530   4.239  1.00  0.00           H  
ATOM   4460  HA  ARG A 282      -9.328   9.967   1.280  1.00  0.00           H  
ATOM   4461 1HB  ARG A 282      -8.509  11.765   3.581  1.00  0.00           H  
ATOM   4462 2HB  ARG A 282      -8.255  12.161   1.888  1.00  0.00           H  
ATOM   4463 1HG  ARG A 282     -10.658  12.103   1.457  1.00  0.00           H  
ATOM   4464 2HG  ARG A 282     -10.969  11.553   3.121  1.00  0.00           H  
ATOM   4465 1HD  ARG A 282     -11.463  13.874   2.957  1.00  0.00           H  
ATOM   4466 2HD  ARG A 282      -9.995  13.671   3.940  1.00  0.00           H  
ATOM   4467  HE  ARG A 282      -9.263  14.091   1.225  1.00  0.00           H  
ATOM   4468 1HH1 ARG A 282     -10.566  15.790   4.029  1.00  0.00           H  
ATOM   4469 2HH1 ARG A 282      -9.976  17.346   3.486  1.00  0.00           H  
ATOM   4470 1HH2 ARG A 282      -8.577  16.077   0.518  1.00  0.00           H  
ATOM   4471 2HH2 ARG A 282      -8.847  17.505   1.491  1.00  0.00           H  
ATOM   4472  N   VAL A 283      -6.981   8.558   2.790  1.00  0.00           N  
ATOM   4473  CA  VAL A 283      -5.578   8.086   2.628  1.00  0.00           C  
ATOM   4474  C   VAL A 283      -5.637   6.640   2.173  1.00  0.00           C  
ATOM   4475  O   VAL A 283      -6.166   5.769   2.934  1.00  0.00           O  
ATOM   4476  CB  VAL A 283      -4.784   8.187   3.944  1.00  0.00           C  
ATOM   4477  CG1 VAL A 283      -3.373   7.649   3.756  1.00  0.00           C  
ATOM   4478  CG2 VAL A 283      -4.752   9.631   4.420  1.00  0.00           C  
ATOM   4479  H   VAL A 283      -7.602   8.053   3.405  1.00  0.00           H  
ATOM   4480  HA  VAL A 283      -5.084   8.716   1.888  1.00  0.00           H  
ATOM   4481  HB  VAL A 283      -5.267   7.565   4.698  1.00  0.00           H  
ATOM   4482 1HG1 VAL A 283      -2.826   7.728   4.696  1.00  0.00           H  
ATOM   4483 2HG1 VAL A 283      -3.419   6.604   3.451  1.00  0.00           H  
ATOM   4484 3HG1 VAL A 283      -2.861   8.231   2.990  1.00  0.00           H  
ATOM   4485 1HG2 VAL A 283      -4.189   9.695   5.351  1.00  0.00           H  
ATOM   4486 2HG2 VAL A 283      -4.274  10.254   3.663  1.00  0.00           H  
ATOM   4487 3HG2 VAL A 283      -5.771   9.982   4.587  1.00  0.00           H  
ATOM   4488  N   LYS A 284      -5.053   6.342   1.025  1.00  0.00           N  
ATOM   4489  CA  LYS A 284      -5.047   4.987   0.402  1.00  0.00           C  
ATOM   4490  C   LYS A 284      -3.761   4.243   0.721  1.00  0.00           C  
ATOM   4491  O   LYS A 284      -3.526   3.215   0.105  1.00  0.00           O  
ATOM   4492  CB  LYS A 284      -5.222   5.077  -1.115  1.00  0.00           C  
ATOM   4493  CG  LYS A 284      -6.607   5.528  -1.562  1.00  0.00           C  
ATOM   4494  CD  LYS A 284      -7.626   4.408  -1.417  1.00  0.00           C  
ATOM   4495  CE  LYS A 284      -8.993   4.832  -1.932  1.00  0.00           C  
ATOM   4496  NZ  LYS A 284      -8.974   5.115  -3.393  1.00  0.00           N  
ATOM   4497  H   LYS A 284      -4.584   7.103   0.553  1.00  0.00           H  
ATOM   4498  HA  LYS A 284      -5.881   4.414   0.810  1.00  0.00           H  
ATOM   4499 1HB  LYS A 284      -4.494   5.778  -1.524  1.00  0.00           H  
ATOM   4500 2HB  LYS A 284      -5.027   4.103  -1.563  1.00  0.00           H  
ATOM   4501 1HG  LYS A 284      -6.925   6.379  -0.959  1.00  0.00           H  
ATOM   4502 2HG  LYS A 284      -6.568   5.839  -2.606  1.00  0.00           H  
ATOM   4503 1HD  LYS A 284      -7.290   3.535  -1.977  1.00  0.00           H  
ATOM   4504 2HD  LYS A 284      -7.715   4.132  -0.366  1.00  0.00           H  
ATOM   4505 1HE  LYS A 284      -9.717   4.042  -1.737  1.00  0.00           H  
ATOM   4506 2HE  LYS A 284      -9.318   5.730  -1.406  1.00  0.00           H  
ATOM   4507 1HZ  LYS A 284      -9.897   5.393  -3.695  1.00  0.00           H  
ATOM   4508 2HZ  LYS A 284      -8.319   5.860  -3.584  1.00  0.00           H  
ATOM   4509 3HZ  LYS A 284      -8.692   4.284  -3.894  1.00  0.00           H  
ATOM   4510  N   GLY A 285      -2.896   4.806   1.573  1.00  0.00           N  
ATOM   4511  CA  GLY A 285      -1.672   4.148   1.990  1.00  0.00           C  
ATOM   4512  C   GLY A 285      -0.736   5.181   2.583  1.00  0.00           C  
ATOM   4513  O   GLY A 285      -0.849   6.360   2.233  1.00  0.00           O  
ATOM   4514  H   GLY A 285      -3.109   5.725   1.935  1.00  0.00           H  
ATOM   4515 1HA  GLY A 285      -1.906   3.373   2.720  1.00  0.00           H  
ATOM   4516 2HA  GLY A 285      -1.214   3.655   1.134  1.00  0.00           H  
ATOM   4517  N   ILE A 286       0.122   4.743   3.484  1.00  0.00           N  
ATOM   4518  CA  ILE A 286       1.147   5.638   4.071  1.00  0.00           C  
ATOM   4519  C   ILE A 286       2.482   4.935   4.026  1.00  0.00           C  
ATOM   4520  O   ILE A 286       2.638   3.917   4.704  1.00  0.00           O  
ATOM   4521  CB  ILE A 286       0.816   6.027   5.524  1.00  0.00           C  
ATOM   4522  CG1 ILE A 286      -0.614   6.564   5.620  1.00  0.00           C  
ATOM   4523  CG2 ILE A 286       1.811   7.055   6.039  1.00  0.00           C  
ATOM   4524  CD1 ILE A 286      -1.074   6.826   7.036  1.00  0.00           C  
ATOM   4525  H   ILE A 286       0.081   3.779   3.782  1.00  0.00           H  
ATOM   4526  HA  ILE A 286       1.185   6.553   3.481  1.00  0.00           H  
ATOM   4527  HB  ILE A 286       0.863   5.141   6.157  1.00  0.00           H  
ATOM   4528 1HG1 ILE A 286      -0.691   7.495   5.059  1.00  0.00           H  
ATOM   4529 2HG1 ILE A 286      -1.303   5.852   5.165  1.00  0.00           H  
ATOM   4530 1HG2 ILE A 286       1.562   7.319   7.066  1.00  0.00           H  
ATOM   4531 2HG2 ILE A 286       2.816   6.637   6.005  1.00  0.00           H  
ATOM   4532 3HG2 ILE A 286       1.767   7.948   5.414  1.00  0.00           H  
ATOM   4533 1HD1 ILE A 286      -2.097   7.205   7.022  1.00  0.00           H  
ATOM   4534 2HD1 ILE A 286      -1.039   5.898   7.607  1.00  0.00           H  
ATOM   4535 3HD1 ILE A 286      -0.421   7.563   7.500  1.00  0.00           H  
ATOM   4536  N   ALA A 287       3.447   5.536   3.345  1.00  0.00           N  
ATOM   4537  CA  ALA A 287       4.862   5.134   3.351  1.00  0.00           C  
ATOM   4538  C   ALA A 287       5.561   6.060   4.336  1.00  0.00           C  
ATOM   4539  O   ALA A 287       5.306   7.264   4.342  1.00  0.00           O  
ATOM   4540  CB  ALA A 287       5.481   5.174   1.970  1.00  0.00           C  
ATOM   4541  H   ALA A 287       3.163   6.329   2.786  1.00  0.00           H  
ATOM   4542  HA  ALA A 287       4.918   4.097   3.682  1.00  0.00           H  
ATOM   4543 1HB  ALA A 287       6.526   4.869   2.032  1.00  0.00           H  
ATOM   4544 2HB  ALA A 287       4.943   4.495   1.310  1.00  0.00           H  
ATOM   4545 3HB  ALA A 287       5.422   6.187   1.575  1.00  0.00           H  
ATOM   4546  N   PHE A 288       6.406   5.502   5.188  1.00  0.00           N  
ATOM   4547  CA  PHE A 288       7.033   6.283   6.261  1.00  0.00           C  
ATOM   4548  C   PHE A 288       8.379   5.703   6.610  1.00  0.00           C  
ATOM   4549  O   PHE A 288       8.718   4.550   6.281  1.00  0.00           O  
ATOM   4550  CB  PHE A 288       6.100   6.390   7.468  1.00  0.00           C  
ATOM   4551  CG  PHE A 288       5.562   5.070   7.975  1.00  0.00           C  
ATOM   4552  CD1 PHE A 288       4.402   4.564   7.422  1.00  0.00           C  
ATOM   4553  CD2 PHE A 288       6.164   4.374   9.013  1.00  0.00           C  
ATOM   4554  CE1 PHE A 288       3.858   3.368   7.884  1.00  0.00           C  
ATOM   4555  CE2 PHE A 288       5.614   3.170   9.463  1.00  0.00           C  
ATOM   4556  CZ  PHE A 288       4.462   2.688   8.908  1.00  0.00           C  
ATOM   4557  H   PHE A 288       6.625   4.519   5.103  1.00  0.00           H  
ATOM   4558  HA  PHE A 288       7.167   7.307   5.911  1.00  0.00           H  
ATOM   4559 1HB  PHE A 288       6.626   6.870   8.292  1.00  0.00           H  
ATOM   4560 2HB  PHE A 288       5.247   7.018   7.214  1.00  0.00           H  
ATOM   4561  HD1 PHE A 288       3.913   5.110   6.615  1.00  0.00           H  
ATOM   4562  HD2 PHE A 288       7.084   4.754   9.459  1.00  0.00           H  
ATOM   4563  HE1 PHE A 288       2.951   2.973   7.429  1.00  0.00           H  
ATOM   4564  HE2 PHE A 288       6.108   2.614  10.260  1.00  0.00           H  
ATOM   4565  HZ  PHE A 288       4.024   1.764   9.284  1.00  0.00           H  
ATOM   4566  N   MET A 289       9.200   6.572   7.163  1.00  0.00           N  
ATOM   4567  CA  MET A 289      10.524   6.172   7.662  1.00  0.00           C  
ATOM   4568  C   MET A 289      10.891   7.070   8.835  1.00  0.00           C  
ATOM   4569  O   MET A 289      10.444   8.214   8.847  1.00  0.00           O  
ATOM   4570  CB  MET A 289      11.577   6.256   6.560  1.00  0.00           C  
ATOM   4571  CG  MET A 289      11.994   7.673   6.193  1.00  0.00           C  
ATOM   4572  SD  MET A 289      12.804   7.766   4.584  1.00  0.00           S  
ATOM   4573  CE  MET A 289      11.386   7.770   3.491  1.00  0.00           C  
ATOM   4574  H   MET A 289       8.914   7.537   7.247  1.00  0.00           H  
ATOM   4575  HA  MET A 289      10.466   5.138   8.004  1.00  0.00           H  
ATOM   4576 1HB  MET A 289      12.471   5.715   6.869  1.00  0.00           H  
ATOM   4577 2HB  MET A 289      11.199   5.774   5.657  1.00  0.00           H  
ATOM   4578 1HG  MET A 289      11.115   8.317   6.175  1.00  0.00           H  
ATOM   4579 2HG  MET A 289      12.681   8.057   6.947  1.00  0.00           H  
ATOM   4580 1HE  MET A 289      11.724   7.824   2.456  1.00  0.00           H  
ATOM   4581 2HE  MET A 289      10.810   6.855   3.638  1.00  0.00           H  
ATOM   4582 3HE  MET A 289      10.757   8.633   3.713  1.00  0.00           H  
ATOM   4583  N   GLU A 290      11.697   6.568   9.783  1.00  0.00           N  
ATOM   4584  CA  GLU A 290      12.264   7.376  10.888  1.00  0.00           C  
ATOM   4585  C   GLU A 290      11.217   8.422  11.267  1.00  0.00           C  
ATOM   4586  O   GLU A 290      11.465   9.639  11.137  1.00  0.00           O  
ATOM   4587  CB  GLU A 290      13.635   7.937  10.456  1.00  0.00           C  
ATOM   4588  CG  GLU A 290      14.716   6.872  10.580  1.00  0.00           C  
ATOM   4589  CD  GLU A 290      15.198   6.704  12.016  1.00  0.00           C  
ATOM   4590  OE1 GLU A 290      15.345   7.755  12.675  1.00  0.00           O  
ATOM   4591  OE2 GLU A 290      15.437   5.546  12.418  1.00  0.00           O  
ATOM   4592  H   GLU A 290      11.920   5.584   9.728  1.00  0.00           H  
ATOM   4593  HA  GLU A 290      12.470   6.714  11.730  1.00  0.00           H  
ATOM   4594 1HB  GLU A 290      13.576   8.288   9.425  1.00  0.00           H  
ATOM   4595 2HB  GLU A 290      13.889   8.795  11.079  1.00  0.00           H  
ATOM   4596 1HG  GLU A 290      14.319   5.923  10.221  1.00  0.00           H  
ATOM   4597 2HG  GLU A 290      15.556   7.147   9.943  1.00  0.00           H  
ATOM   4598  N   PHE A 291      10.048   7.913  11.625  1.00  0.00           N  
ATOM   4599  CA  PHE A 291       8.876   8.736  11.936  1.00  0.00           C  
ATOM   4600  C   PHE A 291       8.832   9.040  13.441  1.00  0.00           C  
ATOM   4601  O   PHE A 291       9.476   8.357  14.299  1.00  0.00           O  
ATOM   4602  CB  PHE A 291       7.589   8.029  11.506  1.00  0.00           C  
ATOM   4603  CG  PHE A 291       7.308   6.765  12.267  1.00  0.00           C  
ATOM   4604  CD1 PHE A 291       6.566   6.794  13.439  1.00  0.00           C  
ATOM   4605  CD2 PHE A 291       7.785   5.545  11.814  1.00  0.00           C  
ATOM   4606  CE1 PHE A 291       6.308   5.632  14.140  1.00  0.00           C  
ATOM   4607  CE2 PHE A 291       7.528   4.381  12.512  1.00  0.00           C  
ATOM   4608  CZ  PHE A 291       6.788   4.425  13.677  1.00  0.00           C  
ATOM   4609  H   PHE A 291       9.973   6.907  11.685  1.00  0.00           H  
ATOM   4610  HA  PHE A 291       8.956   9.675  11.386  1.00  0.00           H  
ATOM   4611 1HB  PHE A 291       6.742   8.702  11.640  1.00  0.00           H  
ATOM   4612 2HB  PHE A 291       7.646   7.783  10.447  1.00  0.00           H  
ATOM   4613  HD1 PHE A 291       6.186   7.748  13.805  1.00  0.00           H  
ATOM   4614  HD2 PHE A 291       8.370   5.510  10.894  1.00  0.00           H  
ATOM   4615  HE1 PHE A 291       5.724   5.669  15.060  1.00  0.00           H  
ATOM   4616  HE2 PHE A 291       7.908   3.428  12.145  1.00  0.00           H  
ATOM   4617  HZ  PHE A 291       6.585   3.509  14.230  1.00  0.00           H  
ATOM   4618  N   ILE A 292       8.051  10.051  13.774  1.00  0.00           N  
ATOM   4619  CA  ILE A 292       7.944  10.593  15.151  1.00  0.00           C  
ATOM   4620  C   ILE A 292       7.072   9.622  15.949  1.00  0.00           C  
ATOM   4621  O   ILE A 292       5.933   9.355  15.546  1.00  0.00           O  
ATOM   4622  CB  ILE A 292       7.331  12.005  15.177  1.00  0.00           C  
ATOM   4623  CG1 ILE A 292       8.154  12.960  14.310  1.00  0.00           C  
ATOM   4624  CG2 ILE A 292       7.242  12.520  16.605  1.00  0.00           C  
ATOM   4625  CD1 ILE A 292       9.609  13.050  14.711  1.00  0.00           C  
ATOM   4626  H   ILE A 292       7.503  10.468  13.037  1.00  0.00           H  
ATOM   4627  HA  ILE A 292       8.945  10.657  15.576  1.00  0.00           H  
ATOM   4628  HB  ILE A 292       6.329  11.974  14.749  1.00  0.00           H  
ATOM   4629 1HG1 ILE A 292       8.106  12.640  13.269  1.00  0.00           H  
ATOM   4630 2HG1 ILE A 292       7.725  13.961  14.363  1.00  0.00           H  
ATOM   4631 1HG2 ILE A 292       6.807  13.519  16.606  1.00  0.00           H  
ATOM   4632 2HG2 ILE A 292       6.616  11.851  17.195  1.00  0.00           H  
ATOM   4633 3HG2 ILE A 292       8.241  12.559  17.041  1.00  0.00           H  
ATOM   4634 1HD1 ILE A 292      10.126  13.746  14.051  1.00  0.00           H  
ATOM   4635 2HD1 ILE A 292       9.681  13.403  15.740  1.00  0.00           H  
ATOM   4636 3HD1 ILE A 292      10.069  12.066  14.632  1.00  0.00           H  
ATOM   4637  N   ARG A 293       7.582   9.175  17.095  1.00  0.00           N  
ATOM   4638  CA  ARG A 293       6.929   8.224  18.023  1.00  0.00           C  
ATOM   4639  C   ARG A 293       7.211   8.723  19.432  1.00  0.00           C  
ATOM   4640  O   ARG A 293       8.150   9.488  19.645  1.00  0.00           O  
ATOM   4641  CB  ARG A 293       7.455   6.806  17.856  1.00  0.00           C  
ATOM   4642  CG  ARG A 293       8.921   6.621  18.214  1.00  0.00           C  
ATOM   4643  CD  ARG A 293       9.310   5.188  18.213  1.00  0.00           C  
ATOM   4644  NE  ARG A 293      10.720   5.008  18.518  1.00  0.00           N  
ATOM   4645  CZ  ARG A 293      11.230   4.933  19.763  1.00  0.00           C  
ATOM   4646  NH1 ARG A 293      10.434   5.024  20.805  1.00  0.00           N  
ATOM   4647  NH2 ARG A 293      12.530   4.769  19.936  1.00  0.00           N  
ATOM   4648  H   ARG A 293       8.497   9.536  17.324  1.00  0.00           H  
ATOM   4649  HA  ARG A 293       5.860   8.210  17.810  1.00  0.00           H  
ATOM   4650 1HB  ARG A 293       6.875   6.127  18.479  1.00  0.00           H  
ATOM   4651 2HB  ARG A 293       7.326   6.490  16.820  1.00  0.00           H  
ATOM   4652 1HG  ARG A 293       9.543   7.145  17.487  1.00  0.00           H  
ATOM   4653 2HG  ARG A 293       9.107   7.025  19.209  1.00  0.00           H  
ATOM   4654 1HD  ARG A 293       8.729   4.652  18.961  1.00  0.00           H  
ATOM   4655 2HD  ARG A 293       9.118   4.759  17.229  1.00  0.00           H  
ATOM   4656  HE  ARG A 293      11.364   4.934  17.741  1.00  0.00           H  
ATOM   4657 1HH1 ARG A 293       9.440   5.150  20.673  1.00  0.00           H  
ATOM   4658 2HH1 ARG A 293      10.816   4.968  21.739  1.00  0.00           H  
ATOM   4659 1HH2 ARG A 293      13.142   4.698  19.135  1.00  0.00           H  
ATOM   4660 2HH2 ARG A 293      12.911   4.713  20.869  1.00  0.00           H  
ATOM   4661  N   PRO A 294       6.402   8.345  20.450  1.00  0.00           N  
ATOM   4662  CA  PRO A 294       6.750   8.702  21.818  1.00  0.00           C  
ATOM   4663  C   PRO A 294       8.115   8.110  22.191  1.00  0.00           C  
ATOM   4664  O   PRO A 294       8.402   6.999  21.803  1.00  0.00           O  
ATOM   4665  CB  PRO A 294       5.662   8.052  22.650  1.00  0.00           C  
ATOM   4666  CG  PRO A 294       4.544   7.840  21.694  1.00  0.00           C  
ATOM   4667  CD  PRO A 294       5.199   7.520  20.370  1.00  0.00           C  
ATOM   4668  HA  PRO A 294       6.754   9.798  21.917  1.00  0.00           H  
ATOM   4669 1HB  PRO A 294       6.032   7.113  23.087  1.00  0.00           H  
ATOM   4670 2HB  PRO A 294       5.385   8.709  23.488  1.00  0.00           H  
ATOM   4671 1HG  PRO A 294       3.896   7.023  22.041  1.00  0.00           H  
ATOM   4672 2HG  PRO A 294       3.915   8.741  21.637  1.00  0.00           H  
ATOM   4673 1HD  PRO A 294       5.428   6.446  20.324  1.00  0.00           H  
ATOM   4674 2HD  PRO A 294       4.529   7.811  19.549  1.00  0.00           H  
ATOM   4675  N   ILE A 295       8.948   8.892  22.861  1.00  0.00           N  
ATOM   4676  CA  ILE A 295      10.295   8.452  23.320  1.00  0.00           C  
ATOM   4677  C   ILE A 295      10.207   8.699  24.811  1.00  0.00           C  
ATOM   4678  O   ILE A 295      10.356   9.823  25.266  1.00  0.00           O  
ATOM   4679  CB  ILE A 295      11.459   9.237  22.688  1.00  0.00           C  
ATOM   4680  CG1 ILE A 295      11.424   9.109  21.163  1.00  0.00           C  
ATOM   4681  CG2 ILE A 295      12.791   8.747  23.236  1.00  0.00           C  
ATOM   4682  CD1 ILE A 295      12.480   9.928  20.457  1.00  0.00           C  
ATOM   4683  H   ILE A 295       8.642   9.833  23.065  1.00  0.00           H  
ATOM   4684  HA  ILE A 295      10.430   7.407  23.042  1.00  0.00           H  
ATOM   4685  HB  ILE A 295      11.350  10.296  22.918  1.00  0.00           H  
ATOM   4686 1HG1 ILE A 295      11.558   8.065  20.882  1.00  0.00           H  
ATOM   4687 2HG1 ILE A 295      10.447   9.423  20.794  1.00  0.00           H  
ATOM   4688 1HG2 ILE A 295      13.602   9.312  22.778  1.00  0.00           H  
ATOM   4689 2HG2 ILE A 295      12.814   8.888  24.315  1.00  0.00           H  
ATOM   4690 3HG2 ILE A 295      12.911   7.688  23.006  1.00  0.00           H  
ATOM   4691 1HD1 ILE A 295      12.391   9.786  19.379  1.00  0.00           H  
ATOM   4692 2HD1 ILE A 295      12.343  10.983  20.696  1.00  0.00           H  
ATOM   4693 3HD1 ILE A 295      13.468   9.607  20.784  1.00  0.00           H  
ATOM   4694  N   PRO A 296       9.821   7.681  25.604  1.00  0.00           N  
ATOM   4695  CA  PRO A 296       9.567   7.894  27.026  1.00  0.00           C  
ATOM   4696  C   PRO A 296      10.771   8.431  27.813  1.00  0.00           C  
ATOM   4697  O   PRO A 296      10.575   8.982  28.867  1.00  0.00           O  
ATOM   4698  CB  PRO A 296       9.183   6.487  27.496  1.00  0.00           C  
ATOM   4699  CG  PRO A 296       8.650   5.825  26.270  1.00  0.00           C  
ATOM   4700  CD  PRO A 296       9.530   6.331  25.159  1.00  0.00           C  
ATOM   4701  HA  PRO A 296       8.730   8.598  27.143  1.00  0.00           H  
ATOM   4702 1HB  PRO A 296      10.064   5.974  27.908  1.00  0.00           H  
ATOM   4703 2HB  PRO A 296       8.440   6.550  28.304  1.00  0.00           H  
ATOM   4704 1HG  PRO A 296       8.693   4.732  26.380  1.00  0.00           H  
ATOM   4705 2HG  PRO A 296       7.592   6.089  26.126  1.00  0.00           H  
ATOM   4706 1HD  PRO A 296      10.435   5.710  25.096  1.00  0.00           H  
ATOM   4707 2HD  PRO A 296       8.974   6.305  24.210  1.00  0.00           H  
ATOM   4708  N   THR A 297      11.986   8.246  27.307  1.00  0.00           N  
ATOM   4709  CA  THR A 297      13.226   8.665  28.007  1.00  0.00           C  
ATOM   4710  C   THR A 297      14.288   9.088  27.001  1.00  0.00           C  
ATOM   4711  O   THR A 297      14.447   8.429  25.961  1.00  0.00           O  
ATOM   4712  CB  THR A 297      13.785   7.540  28.897  1.00  0.00           C  
ATOM   4713  OG1 THR A 297      14.993   7.980  29.528  1.00  0.00           O  
ATOM   4714  CG2 THR A 297      14.073   6.297  28.068  1.00  0.00           C  
ATOM   4715  H   THR A 297      12.057   7.801  26.404  1.00  0.00           H  
ATOM   4716  HA  THR A 297      12.992   9.517  28.645  1.00  0.00           H  
ATOM   4717  HB  THR A 297      13.057   7.293  29.670  1.00  0.00           H  
ATOM   4718  HG1 THR A 297      15.121   7.498  30.347  1.00  0.00           H  
ATOM   4719 1HG2 THR A 297      14.467   5.512  28.714  1.00  0.00           H  
ATOM   4720 2HG2 THR A 297      13.153   5.952  27.597  1.00  0.00           H  
ATOM   4721 3HG2 THR A 297      14.807   6.536  27.299  1.00  0.00           H  
ATOM   4722  N   TRP A 298      15.135  10.037  27.398  1.00  0.00           N  
ATOM   4723  CA  TRP A 298      16.296  10.436  26.570  1.00  0.00           C  
ATOM   4724  C   TRP A 298      17.263   9.263  26.401  1.00  0.00           C  
ATOM   4725  O   TRP A 298      18.004   9.250  25.402  1.00  0.00           O  
ATOM   4726  CB  TRP A 298      17.032  11.620  27.201  1.00  0.00           C  
ATOM   4727  CG  TRP A 298      16.319  12.927  27.033  1.00  0.00           C  
ATOM   4728  CD1 TRP A 298      15.603  13.593  27.982  1.00  0.00           C  
ATOM   4729  CD2 TRP A 298      16.249  13.738  25.836  1.00  0.00           C  
ATOM   4730  NE1 TRP A 298      15.094  14.756  27.461  1.00  0.00           N  
ATOM   4731  CE2 TRP A 298      15.480  14.862  26.149  1.00  0.00           C  
ATOM   4732  CE3 TRP A 298      16.770  13.603  24.543  1.00  0.00           C  
ATOM   4733  CZ2 TRP A 298      15.214  15.852  25.217  1.00  0.00           C  
ATOM   4734  CZ3 TRP A 298      16.504  14.597  23.608  1.00  0.00           C  
ATOM   4735  CH2 TRP A 298      15.746  15.692  23.937  1.00  0.00           C  
ATOM   4736  H   TRP A 298      14.982  10.494  28.285  1.00  0.00           H  
ATOM   4737  HA  TRP A 298      15.933  10.739  25.588  1.00  0.00           H  
ATOM   4738 1HB  TRP A 298      17.168  11.437  28.267  1.00  0.00           H  
ATOM   4739 2HB  TRP A 298      18.023  11.710  26.756  1.00  0.00           H  
ATOM   4740  HD1 TRP A 298      15.457  13.251  29.006  1.00  0.00           H  
ATOM   4741  HE1 TRP A 298      14.526  15.426  27.961  1.00  0.00           H  
ATOM   4742  HE3 TRP A 298      17.375  12.737  24.277  1.00  0.00           H  
ATOM   4743  HZ2 TRP A 298      14.614  16.730  25.459  1.00  0.00           H  
ATOM   4744  HZ3 TRP A 298      16.913  14.483  22.604  1.00  0.00           H  
ATOM   4745  HH2 TRP A 298      15.557  16.453  23.179  1.00  0.00           H  
ATOM   4746  N   ASP A 299      17.213   8.233  27.261  1.00  0.00           N  
ATOM   4747  CA  ASP A 299      18.161   7.082  27.161  1.00  0.00           C  
ATOM   4748  C   ASP A 299      18.016   6.325  25.837  1.00  0.00           C  
ATOM   4749  O   ASP A 299      18.948   5.596  25.496  1.00  0.00           O  
ATOM   4750  CB  ASP A 299      17.948   6.105  28.320  1.00  0.00           C  
ATOM   4751  CG  ASP A 299      18.428   6.657  29.656  1.00  0.00           C  
ATOM   4752  OD1 ASP A 299      19.117   7.649  29.654  1.00  0.00           O  
ATOM   4753  OD2 ASP A 299      18.098   6.083  30.666  1.00  0.00           O  
ATOM   4754  H   ASP A 299      16.517   8.235  27.993  1.00  0.00           H  
ATOM   4755  HA  ASP A 299      19.179   7.467  27.215  1.00  0.00           H  
ATOM   4756 1HB  ASP A 299      16.888   5.864  28.403  1.00  0.00           H  
ATOM   4757 2HB  ASP A 299      18.481   5.176  28.116  1.00  0.00           H  
ATOM   4758  N   GLU A 300      16.880   6.435  25.148  1.00  0.00           N  
ATOM   4759  CA  GLU A 300      16.614   5.724  23.871  1.00  0.00           C  
ATOM   4760  C   GLU A 300      17.347   6.435  22.716  1.00  0.00           C  
ATOM   4761  O   GLU A 300      17.514   5.795  21.657  1.00  0.00           O  
ATOM   4762  CB  GLU A 300      15.113   5.662  23.582  1.00  0.00           C  
ATOM   4763  CG  GLU A 300      14.331   4.742  24.509  1.00  0.00           C  
ATOM   4764  CD  GLU A 300      12.925   4.494  24.038  1.00  0.00           C  
ATOM   4765  OE1 GLU A 300      12.582   4.963  22.980  1.00  0.00           O  
ATOM   4766  OE2 GLU A 300      12.194   3.833  24.738  1.00  0.00           O  
ATOM   4767  H   GLU A 300      16.169   7.042  25.531  1.00  0.00           H  
ATOM   4768  HA  GLU A 300      16.991   4.705  23.959  1.00  0.00           H  
ATOM   4769 1HB  GLU A 300      14.685   6.662  23.664  1.00  0.00           H  
ATOM   4770 2HB  GLU A 300      14.953   5.321  22.559  1.00  0.00           H  
ATOM   4771 1HG  GLU A 300      14.852   3.788  24.581  1.00  0.00           H  
ATOM   4772 2HG  GLU A 300      14.303   5.185  25.504  1.00  0.00           H  
ATOM   4773  N   TRP A 301      17.732   7.705  22.862  1.00  0.00           N  
ATOM   4774  CA  TRP A 301      18.407   8.452  21.772  1.00  0.00           C  
ATOM   4775  C   TRP A 301      19.839   7.927  21.668  1.00  0.00           C  
ATOM   4776  O   TRP A 301      20.527   7.780  22.694  1.00  0.00           O  
ATOM   4777  CB  TRP A 301      18.414   9.959  22.039  1.00  0.00           C  
ATOM   4778  CG  TRP A 301      17.133  10.639  21.663  1.00  0.00           C  
ATOM   4779  CD1 TRP A 301      16.078  10.904  22.485  1.00  0.00           C  
ATOM   4780  CD2 TRP A 301      16.763  11.149  20.359  1.00  0.00           C  
ATOM   4781  NE1 TRP A 301      15.082  11.539  21.786  1.00  0.00           N  
ATOM   4782  CE2 TRP A 301      15.484  11.699  20.484  1.00  0.00           C  
ATOM   4783  CE3 TRP A 301      17.405  11.184  19.115  1.00  0.00           C  
ATOM   4784  CZ2 TRP A 301      14.826  12.278  19.411  1.00  0.00           C  
ATOM   4785  CZ3 TRP A 301      16.746  11.766  18.039  1.00  0.00           C  
ATOM   4786  CH2 TRP A 301      15.490  12.299  18.184  1.00  0.00           C  
ATOM   4787  H   TRP A 301      17.557   8.170  23.742  1.00  0.00           H  
ATOM   4788  HA  TRP A 301      17.862   8.277  20.844  1.00  0.00           H  
ATOM   4789 1HB  TRP A 301      18.600  10.139  23.098  1.00  0.00           H  
ATOM   4790 2HB  TRP A 301      19.226  10.423  21.480  1.00  0.00           H  
ATOM   4791  HD1 TRP A 301      16.034  10.648  23.542  1.00  0.00           H  
ATOM   4792  HE1 TRP A 301      14.196  11.839  22.167  1.00  0.00           H  
ATOM   4793  HE3 TRP A 301      18.403  10.764  18.995  1.00  0.00           H  
ATOM   4794  HZ2 TRP A 301      13.828  12.707  19.506  1.00  0.00           H  
ATOM   4795  HZ3 TRP A 301      17.252  11.788  17.074  1.00  0.00           H  
ATOM   4796  HH2 TRP A 301      15.002  12.748  17.319  1.00  0.00           H  
ATOM   4797  N   PRO A 302      20.399   7.623  20.474  1.00  0.00           N  
ATOM   4798  CA  PRO A 302      21.816   7.290  20.400  1.00  0.00           C  
ATOM   4799  C   PRO A 302      22.756   8.304  21.064  1.00  0.00           C  
ATOM   4800  O   PRO A 302      22.503   9.514  21.015  1.00  0.00           O  
ATOM   4801  CB  PRO A 302      22.047   7.233  18.886  1.00  0.00           C  
ATOM   4802  CG  PRO A 302      20.715   6.872  18.327  1.00  0.00           C  
ATOM   4803  CD  PRO A 302      19.732   7.630  19.178  1.00  0.00           C  
ATOM   4804  HA  PRO A 302      21.982   6.308  20.869  1.00  0.00           H  
ATOM   4805 1HB  PRO A 302      22.413   8.206  18.525  1.00  0.00           H  
ATOM   4806 2HB  PRO A 302      22.825   6.491  18.652  1.00  0.00           H  
ATOM   4807 1HG  PRO A 302      20.660   7.154  17.264  1.00  0.00           H  
ATOM   4808 2HG  PRO A 302      20.565   5.783  18.374  1.00  0.00           H  
ATOM   4809 1HD  PRO A 302      19.605   8.646  18.777  1.00  0.00           H  
ATOM   4810 2HD  PRO A 302      18.771   7.096  19.195  1.00  0.00           H  
ATOM   4811  N   GLU A 303      23.841   7.821  21.694  1.00  0.00           N  
ATOM   4812  CA  GLU A 303      24.734   8.693  22.498  1.00  0.00           C  
ATOM   4813  C   GLU A 303      25.194   9.918  21.690  1.00  0.00           C  
ATOM   4814  O   GLU A 303      25.240  11.005  22.235  1.00  0.00           O  
ATOM   4815  CB  GLU A 303      25.954   7.910  22.986  1.00  0.00           C  
ATOM   4816  CG  GLU A 303      26.818   8.655  23.994  1.00  0.00           C  
ATOM   4817  CD  GLU A 303      26.077   9.005  25.254  1.00  0.00           C  
ATOM   4818  OE1 GLU A 303      25.002   8.490  25.451  1.00  0.00           O  
ATOM   4819  OE2 GLU A 303      26.586   9.788  26.021  1.00  0.00           O  
ATOM   4820  H   GLU A 303      24.053   6.836  21.618  1.00  0.00           H  
ATOM   4821  HA  GLU A 303      24.179   9.049  23.367  1.00  0.00           H  
ATOM   4822 1HB  GLU A 303      25.628   6.979  23.448  1.00  0.00           H  
ATOM   4823 2HB  GLU A 303      26.584   7.650  22.134  1.00  0.00           H  
ATOM   4824 1HG  GLU A 303      27.675   8.034  24.250  1.00  0.00           H  
ATOM   4825 2HG  GLU A 303      27.191   9.568  23.532  1.00  0.00           H  
ATOM   4826  N   PHE A 304      25.520   9.776  20.412  1.00  0.00           N  
ATOM   4827  CA  PHE A 304      25.931  10.946  19.600  1.00  0.00           C  
ATOM   4828  C   PHE A 304      24.752  11.901  19.430  1.00  0.00           C  
ATOM   4829  O   PHE A 304      25.070  13.106  19.152  1.00  0.00           O  
ATOM   4830  CB  PHE A 304      26.444  10.511  18.226  1.00  0.00           C  
ATOM   4831  CG  PHE A 304      25.377   9.944  17.333  1.00  0.00           C  
ATOM   4832  CD1 PHE A 304      24.631  10.772  16.508  1.00  0.00           C  
ATOM   4833  CD2 PHE A 304      25.118   8.582  17.316  1.00  0.00           C  
ATOM   4834  CE1 PHE A 304      23.649  10.252  15.686  1.00  0.00           C  
ATOM   4835  CE2 PHE A 304      24.138   8.059  16.494  1.00  0.00           C  
ATOM   4836  CZ  PHE A 304      23.403   8.896  15.679  1.00  0.00           C  
ATOM   4837  H   PHE A 304      25.490   8.863  19.980  1.00  0.00           H  
ATOM   4838  HA  PHE A 304      26.740  11.461  20.120  1.00  0.00           H  
ATOM   4839 1HB  PHE A 304      26.894  11.363  17.719  1.00  0.00           H  
ATOM   4840 2HB  PHE A 304      27.220   9.756  18.350  1.00  0.00           H  
ATOM   4841  HD1 PHE A 304      24.826  11.845  16.513  1.00  0.00           H  
ATOM   4842  HD2 PHE A 304      25.698   7.921  17.960  1.00  0.00           H  
ATOM   4843  HE1 PHE A 304      23.070  10.915  15.043  1.00  0.00           H  
ATOM   4844  HE2 PHE A 304      23.944   6.987  16.490  1.00  0.00           H  
ATOM   4845  HZ  PHE A 304      22.629   8.485  15.032  1.00  0.00           H  
ATOM   4846  N   ALA A 305      23.486  11.418  19.517  1.00  0.00           N  
ATOM   4847  CA  ALA A 305      22.285  12.271  19.316  1.00  0.00           C  
ATOM   4848  C   ALA A 305      21.727  12.762  20.652  1.00  0.00           C  
ATOM   4849  O   ALA A 305      21.134  13.875  20.716  1.00  0.00           O  
ATOM   4850  CB  ALA A 305      21.232  11.499  18.535  1.00  0.00           C  
ATOM   4851  H   ALA A 305      23.362  10.438  19.728  1.00  0.00           H  
ATOM   4852  HA  ALA A 305      22.583  13.143  18.733  1.00  0.00           H  
ATOM   4853 1HB  ALA A 305      20.354  12.128  18.389  1.00  0.00           H  
ATOM   4854 2HB  ALA A 305      21.637  11.211  17.565  1.00  0.00           H  
ATOM   4855 3HB  ALA A 305      20.951  10.606  19.090  1.00  0.00           H  
ATOM   4856  N   ARG A 306      21.883  11.991  21.717  1.00  0.00           N  
ATOM   4857  CA  ARG A 306      21.257  12.341  23.028  1.00  0.00           C  
ATOM   4858  C   ARG A 306      21.744  13.715  23.516  1.00  0.00           C  
ATOM   4859  O   ARG A 306      20.892  14.638  23.763  1.00  0.00           O  
ATOM   4860  CB  ARG A 306      21.581  11.294  24.083  1.00  0.00           C  
ATOM   4861  CG  ARG A 306      20.990  11.566  25.457  1.00  0.00           C  
ATOM   4862  CD  ARG A 306      21.413  10.545  26.450  1.00  0.00           C  
ATOM   4863  NE  ARG A 306      22.847  10.584  26.689  1.00  0.00           N  
ATOM   4864  CZ  ARG A 306      23.473  11.509  27.441  1.00  0.00           C  
ATOM   4865  NH1 ARG A 306      22.779  12.465  28.020  1.00  0.00           N  
ATOM   4866  NH2 ARG A 306      24.785  11.458  27.598  1.00  0.00           N  
ATOM   4867  H   ARG A 306      22.436  11.150  21.644  1.00  0.00           H  
ATOM   4868  HA  ARG A 306      20.175  12.374  22.897  1.00  0.00           H  
ATOM   4869 1HB  ARG A 306      21.215  10.321  23.754  1.00  0.00           H  
ATOM   4870 2HB  ARG A 306      22.662  11.215  24.198  1.00  0.00           H  
ATOM   4871 1HG  ARG A 306      21.322  12.544  25.809  1.00  0.00           H  
ATOM   4872 2HG  ARG A 306      19.901  11.553  25.394  1.00  0.00           H  
ATOM   4873 1HD  ARG A 306      20.906  10.726  27.397  1.00  0.00           H  
ATOM   4874 2HD  ARG A 306      21.156   9.552  26.083  1.00  0.00           H  
ATOM   4875  HE  ARG A 306      23.415   9.865  26.261  1.00  0.00           H  
ATOM   4876 1HH1 ARG A 306      21.777  12.505  27.900  1.00  0.00           H  
ATOM   4877 2HH1 ARG A 306      23.248  13.159  28.584  1.00  0.00           H  
ATOM   4878 1HH2 ARG A 306      25.318  10.723  27.154  1.00  0.00           H  
ATOM   4879 2HH2 ARG A 306      25.253  12.151  28.162  1.00  0.00           H  
ATOM   4880  N   GLU A 307      23.048  13.889  23.716  1.00  0.00           N  
ATOM   4881  CA  GLU A 307      23.570  15.193  24.203  1.00  0.00           C  
ATOM   4882  C   GLU A 307      23.247  16.293  23.176  1.00  0.00           C  
ATOM   4883  O   GLU A 307      22.985  17.447  23.563  1.00  0.00           O  
ATOM   4884  CB  GLU A 307      25.080  15.126  24.444  1.00  0.00           C  
ATOM   4885  CG  GLU A 307      25.490  14.270  25.632  1.00  0.00           C  
ATOM   4886  CD  GLU A 307      26.975  14.264  25.865  1.00  0.00           C  
ATOM   4887  OE1 GLU A 307      27.687  14.797  25.048  1.00  0.00           O  
ATOM   4888  OE2 GLU A 307      27.398  13.727  26.861  1.00  0.00           O  
ATOM   4889  H   GLU A 307      23.696  13.136  23.538  1.00  0.00           H  
ATOM   4890  HA  GLU A 307      23.082  15.430  25.149  1.00  0.00           H  
ATOM   4891 1HB  GLU A 307      25.572  14.727  23.557  1.00  0.00           H  
ATOM   4892 2HB  GLU A 307      25.466  16.133  24.607  1.00  0.00           H  
ATOM   4893 1HG  GLU A 307      24.995  14.647  26.527  1.00  0.00           H  
ATOM   4894 2HG  GLU A 307      25.149  13.248  25.465  1.00  0.00           H  
ATOM   4895  N   THR A 308      23.292  15.956  21.909  1.00  0.00           N  
ATOM   4896  CA  THR A 308      23.046  16.925  20.810  1.00  0.00           C  
ATOM   4897  C   THR A 308      21.634  17.515  20.939  1.00  0.00           C  
ATOM   4898  O   THR A 308      21.530  18.773  20.932  1.00  0.00           O  
ATOM   4899  CB  THR A 308      23.209  16.270  19.427  1.00  0.00           C  
ATOM   4900  OG1 THR A 308      24.561  15.818  19.266  1.00  0.00           O  
ATOM   4901  CG2 THR A 308      22.876  17.263  18.323  1.00  0.00           C  
ATOM   4902  H   THR A 308      23.505  14.997  21.679  1.00  0.00           H  
ATOM   4903  HA  THR A 308      23.774  17.732  20.891  1.00  0.00           H  
ATOM   4904  HB  THR A 308      22.542  15.411  19.348  1.00  0.00           H  
ATOM   4905  HG1 THR A 308      24.570  14.862  19.180  1.00  0.00           H  
ATOM   4906 1HG2 THR A 308      22.997  16.782  17.352  1.00  0.00           H  
ATOM   4907 2HG2 THR A 308      21.846  17.598  18.436  1.00  0.00           H  
ATOM   4908 3HG2 THR A 308      23.546  18.119  18.390  1.00  0.00           H  
ATOM   4909  N   PHE A 309      20.591  16.681  21.088  1.00  0.00           N  
ATOM   4910  CA  PHE A 309      19.217  17.238  21.113  1.00  0.00           C  
ATOM   4911  C   PHE A 309      18.897  17.798  22.490  1.00  0.00           C  
ATOM   4912  O   PHE A 309      18.216  18.807  22.572  1.00  0.00           O  
ATOM   4913  CB  PHE A 309      18.185  16.171  20.744  1.00  0.00           C  
ATOM   4914  CG  PHE A 309      18.099  15.894  19.270  1.00  0.00           C  
ATOM   4915  CD1 PHE A 309      18.676  14.755  18.729  1.00  0.00           C  
ATOM   4916  CD2 PHE A 309      17.441  16.772  18.422  1.00  0.00           C  
ATOM   4917  CE1 PHE A 309      18.598  14.500  17.373  1.00  0.00           C  
ATOM   4918  CE2 PHE A 309      17.360  16.519  17.067  1.00  0.00           C  
ATOM   4919  CZ  PHE A 309      17.940  15.382  16.542  1.00  0.00           C  
ATOM   4920  H   PHE A 309      20.720  15.683  21.183  1.00  0.00           H  
ATOM   4921  HA  PHE A 309      19.156  18.042  20.379  1.00  0.00           H  
ATOM   4922 1HB  PHE A 309      18.429  15.238  21.252  1.00  0.00           H  
ATOM   4923 2HB  PHE A 309      17.200  16.483  21.090  1.00  0.00           H  
ATOM   4924  HD1 PHE A 309      19.196  14.058  19.386  1.00  0.00           H  
ATOM   4925  HD2 PHE A 309      16.984  17.671  18.837  1.00  0.00           H  
ATOM   4926  HE1 PHE A 309      19.057  13.602  16.961  1.00  0.00           H  
ATOM   4927  HE2 PHE A 309      16.840  17.217  16.411  1.00  0.00           H  
ATOM   4928  HZ  PHE A 309      17.879  15.182  15.473  1.00  0.00           H  
ATOM   4929  N   GLN A 310      19.451  17.185  23.542  1.00  0.00           N
[truncated: 48,630 more chars]
