# Supplementary material for: Improving split‐HaloTag through computational protein engineering
Source: Protein Sci. 2025 Apr 18;34(5):e70123. doi: 10.1002/pro.70123 (PMC12006747; doi:10.1002/pro.70123)
Supplement: Supplementary file 1 — Data S1. Supporting Information [file PRO-34-e70123-s001.zip › Structures_rev/Structure_08.pdb]

HEADER                                            23-APR-22   XXXX              
EXPDTA    THEORETICAL MODEL                                                     
REMARK 220                                                                      
REMARK 220 EXPERIMENTAL DETAILS                                                 
REMARK 220  EXPERIMENT TYPE                : THEORETICAL MODELLING              
REMARK 220  DATE OF DATA COLLECTION        : 23-APR-22                          
REMARK 220                                                                      
REMARK 220 REMARK: MODEL GENERATED BY ROSETTA                                   
REMARK 220  VERSION 2021.36+release.57ac713                                     
ATOM      1  N   GLY A   1      17.300  26.144  27.460  1.00  0.00           N  
ATOM      2  CA  GLY A   1      16.677  27.081  26.484  1.00  0.00           C  
ATOM      3  C   GLY A   1      17.718  27.954  25.802  1.00  0.00           C  
ATOM      4  O   GLY A   1      18.029  27.694  24.624  1.00  0.00           O  
ATOM      5 1H   GLY A   1      16.589  25.587  27.889  1.00  0.00           H  
ATOM      6 2H   GLY A   1      17.948  25.549  26.984  1.00  0.00           H  
ATOM      7 3H   GLY A   1      17.782  26.666  28.163  1.00  0.00           H  
ATOM      8 1HA  GLY A   1      16.130  26.512  25.732  1.00  0.00           H  
ATOM      9 2HA  GLY A   1      15.953  27.713  26.998  1.00  0.00           H  
ATOM     10  N   ASP A   2      18.284  28.912  26.549  1.00  0.00           N  
ATOM     11  CA  ASP A   2      19.337  29.867  26.106  1.00  0.00           C  
ATOM     12  C   ASP A   2      20.456  29.137  25.334  1.00  0.00           C  
ATOM     13  O   ASP A   2      20.744  29.660  24.256  1.00  0.00           O  
ATOM     14  CB  ASP A   2      19.938  30.606  27.304  1.00  0.00           C  
ATOM     15  CG  ASP A   2      20.420  29.665  28.400  1.00  0.00           C  
ATOM     16  OD1 ASP A   2      20.216  28.481  28.271  1.00  0.00           O  
ATOM     17  OD2 ASP A   2      20.988  30.139  29.355  1.00  0.00           O  
ATOM     18  H   ASP A   2      17.941  28.963  27.498  1.00  0.00           H  
ATOM     19  HA  ASP A   2      18.881  30.601  25.440  1.00  0.00           H  
ATOM     20 1HB  ASP A   2      20.780  31.214  26.971  1.00  0.00           H  
ATOM     21 2HB  ASP A   2      19.193  31.281  27.726  1.00  0.00           H  
ATOM     22  N   VAL A   3      21.091  28.070  25.863  1.00  0.00           N  
ATOM     23  CA  VAL A   3      22.216  27.348  25.165  1.00  0.00           C  
ATOM     24  C   VAL A   3      21.711  26.761  23.837  1.00  0.00           C  
ATOM     25  O   VAL A   3      22.389  26.926  22.796  1.00  0.00           O  
ATOM     26  CB  VAL A   3      22.777  26.212  26.041  1.00  0.00           C  
ATOM     27  CG1 VAL A   3      23.756  25.360  25.246  1.00  0.00           C  
ATOM     28  CG2 VAL A   3      23.448  26.792  27.276  1.00  0.00           C  
ATOM     29  H   VAL A   3      20.788  27.748  26.772  1.00  0.00           H  
ATOM     30  HA  VAL A   3      23.019  28.061  24.974  1.00  0.00           H  
ATOM     31  HB  VAL A   3      21.957  25.560  26.343  1.00  0.00           H  
ATOM     32 1HG1 VAL A   3      24.142  24.562  25.880  1.00  0.00           H  
ATOM     33 2HG1 VAL A   3      23.245  24.926  24.386  1.00  0.00           H  
ATOM     34 3HG1 VAL A   3      24.582  25.982  24.902  1.00  0.00           H  
ATOM     35 1HG2 VAL A   3      23.841  25.983  27.891  1.00  0.00           H  
ATOM     36 2HG2 VAL A   3      24.263  27.448  26.973  1.00  0.00           H  
ATOM     37 3HG2 VAL A   3      22.718  27.364  27.852  1.00  0.00           H  
ATOM     38  N   GLY A   4      20.582  26.054  23.840  1.00  0.00           N  
ATOM     39  CA  GLY A   4      20.095  25.512  22.552  1.00  0.00           C  
ATOM     40  C   GLY A   4      19.847  26.608  21.519  1.00  0.00           C  
ATOM     41  O   GLY A   4      20.126  26.386  20.325  1.00  0.00           O  
ATOM     42  H   GLY A   4      20.051  25.875  24.681  1.00  0.00           H  
ATOM     43 1HA  GLY A   4      20.824  24.806  22.155  1.00  0.00           H  
ATOM     44 2HA  GLY A   4      19.170  24.961  22.716  1.00  0.00           H  
ATOM     45  N   ARG A   5      19.305  27.754  21.902  1.00  0.00           N  
ATOM     46  CA  ARG A   5      19.060  28.875  20.954  1.00  0.00           C  
ATOM     47  C   ARG A   5      20.400  29.360  20.389  1.00  0.00           C  
ATOM     48  O   ARG A   5      20.479  29.621  19.182  1.00  0.00           O  
ATOM     49  CB  ARG A   5      18.345  30.033  21.635  1.00  0.00           C  
ATOM     50  CG  ARG A   5      16.899  29.758  22.015  1.00  0.00           C  
ATOM     51  CD  ARG A   5      16.228  30.974  22.541  1.00  0.00           C  
ATOM     52  NE  ARG A   5      16.048  31.984  21.510  1.00  0.00           N  
ATOM     53  CZ  ARG A   5      15.068  31.966  20.586  1.00  0.00           C  
ATOM     54  NH1 ARG A   5      14.191  30.988  20.576  1.00  0.00           N  
ATOM     55  NH2 ARG A   5      14.990  32.933  19.688  1.00  0.00           N  
ATOM     56  H   ARG A   5      19.051  27.866  22.873  1.00  0.00           H  
ATOM     57  HA  ARG A   5      18.424  28.512  20.146  1.00  0.00           H  
ATOM     58 1HB  ARG A   5      18.879  30.305  22.545  1.00  0.00           H  
ATOM     59 2HB  ARG A   5      18.354  30.903  20.978  1.00  0.00           H  
ATOM     60 1HG  ARG A   5      16.350  29.417  21.136  1.00  0.00           H  
ATOM     61 2HG  ARG A   5      16.865  28.987  22.785  1.00  0.00           H  
ATOM     62 1HD  ARG A   5      15.247  30.708  22.933  1.00  0.00           H  
ATOM     63 2HD  ARG A   5      16.832  31.406  23.339  1.00  0.00           H  
ATOM     64  HE  ARG A   5      16.704  32.753  21.486  1.00  0.00           H  
ATOM     65 1HH1 ARG A   5      14.251  30.248  21.262  1.00  0.00           H  
ATOM     66 2HH1 ARG A   5      13.456  30.975  19.883  1.00  0.00           H  
ATOM     67 1HH2 ARG A   5      15.665  33.686  19.695  1.00  0.00           H  
ATOM     68 2HH2 ARG A   5      14.256  32.920  18.995  1.00  0.00           H  
ATOM     69  N   LYS A   6      21.454  29.426  21.196  1.00  0.00           N  
ATOM     70  CA  LYS A   6      22.756  29.926  20.694  1.00  0.00           C  
ATOM     71  C   LYS A   6      23.304  28.872  19.730  1.00  0.00           C  
ATOM     72  O   LYS A   6      23.760  29.246  18.635  1.00  0.00           O  
ATOM     73  CB  LYS A   6      23.743  30.189  21.833  1.00  0.00           C  
ATOM     74  CG  LYS A   6      23.328  31.306  22.780  1.00  0.00           C  
ATOM     75  CD  LYS A   6      23.280  32.648  22.065  1.00  0.00           C  
ATOM     76  CE  LYS A   6      24.678  33.204  21.836  1.00  0.00           C  
ATOM     77  NZ  LYS A   6      24.650  34.495  21.097  1.00  0.00           N  
ATOM     78  H   LYS A   6      21.377  29.137  22.160  1.00  0.00           H  
ATOM     79  HA  LYS A   6      22.587  30.868  20.172  1.00  0.00           H  
ATOM     80 1HB  LYS A   6      23.869  29.280  22.422  1.00  0.00           H  
ATOM     81 2HB  LYS A   6      24.717  30.447  21.417  1.00  0.00           H  
ATOM     82 1HG  LYS A   6      22.341  31.088  23.190  1.00  0.00           H  
ATOM     83 2HG  LYS A   6      24.038  31.368  23.604  1.00  0.00           H  
ATOM     84 1HD  LYS A   6      22.783  32.530  21.102  1.00  0.00           H  
ATOM     85 2HD  LYS A   6      22.711  33.359  22.663  1.00  0.00           H  
ATOM     86 1HE  LYS A   6      25.169  33.359  22.795  1.00  0.00           H  
ATOM     87 2HE  LYS A   6      25.266  32.485  21.264  1.00  0.00           H  
ATOM     88 1HZ  LYS A   6      25.594  34.829  20.965  1.00  0.00           H  
ATOM     89 2HZ  LYS A   6      24.213  34.358  20.196  1.00  0.00           H  
ATOM     90 3HZ  LYS A   6      24.123  35.175  21.626  1.00  0.00           H  
ATOM     91  N   LEU A   7      23.191  27.590  20.088  1.00  0.00           N  
ATOM     92  CA  LEU A   7      23.779  26.502  19.260  1.00  0.00           C  
ATOM     93  C   LEU A   7      23.097  26.544  17.887  1.00  0.00           C  
ATOM     94  O   LEU A   7      23.743  26.240  16.874  1.00  0.00           O  
ATOM     95  CB  LEU A   7      23.580  25.129  19.913  1.00  0.00           C  
ATOM     96  CG  LEU A   7      24.400  24.871  21.184  1.00  0.00           C  
ATOM     97  CD1 LEU A   7      23.952  23.563  21.822  1.00  0.00           C  
ATOM     98  CD2 LEU A   7      25.880  24.830  20.834  1.00  0.00           C  
ATOM     99  H   LEU A   7      22.697  27.350  20.935  1.00  0.00           H  
ATOM    100  HA  LEU A   7      24.850  26.681  19.165  1.00  0.00           H  
ATOM    101 1HB  LEU A   7      22.528  25.016  20.170  1.00  0.00           H  
ATOM    102 2HB  LEU A   7      23.841  24.358  19.188  1.00  0.00           H  
ATOM    103  HG  LEU A   7      24.219  25.671  21.902  1.00  0.00           H  
ATOM    104 1HD1 LEU A   7      24.534  23.380  22.725  1.00  0.00           H  
ATOM    105 2HD1 LEU A   7      22.894  23.628  22.080  1.00  0.00           H  
ATOM    106 3HD1 LEU A   7      24.105  22.745  21.119  1.00  0.00           H  
ATOM    107 1HD2 LEU A   7      26.463  24.647  21.737  1.00  0.00           H  
ATOM    108 2HD2 LEU A   7      26.062  24.029  20.117  1.00  0.00           H  
ATOM    109 3HD2 LEU A   7      26.177  25.783  20.396  1.00  0.00           H  
ATOM    110  N   ILE A   8      21.781  26.745  17.855  1.00  0.00           N  
ATOM    111  CA  ILE A   8      21.018  26.630  16.585  1.00  0.00           C  
ATOM    112  C   ILE A   8      21.014  27.957  15.834  1.00  0.00           C  
ATOM    113  O   ILE A   8      21.264  27.957  14.629  1.00  0.00           O  
ATOM    114  CB  ILE A   8      19.600  26.082  16.843  1.00  0.00           C  
ATOM    115  CG1 ILE A   8      19.639  24.654  17.385  1.00  0.00           C  
ATOM    116  CG2 ILE A   8      18.739  26.242  15.615  1.00  0.00           C  
ATOM    117  CD1 ILE A   8      18.291  24.102  17.819  1.00  0.00           C  
ATOM    118  H   ILE A   8      21.288  26.981  18.705  1.00  0.00           H  
ATOM    119  HA  ILE A   8      21.498  25.877  15.960  1.00  0.00           H  
ATOM    120  HB  ILE A   8      19.145  26.627  17.670  1.00  0.00           H  
ATOM    121 1HG1 ILE A   8      20.043  23.987  16.624  1.00  0.00           H  
ATOM    122 2HG1 ILE A   8      20.308  24.609  18.245  1.00  0.00           H  
ATOM    123 1HG2 ILE A   8      17.742  25.849  15.816  1.00  0.00           H  
ATOM    124 2HG2 ILE A   8      18.667  27.298  15.357  1.00  0.00           H  
ATOM    125 3HG2 ILE A   8      19.183  25.695  14.784  1.00  0.00           H  
ATOM    126 1HD1 ILE A   8      18.417  23.085  18.191  1.00  0.00           H  
ATOM    127 2HD1 ILE A   8      17.880  24.729  18.611  1.00  0.00           H  
ATOM    128 3HD1 ILE A   8      17.610  24.097  16.970  1.00  0.00           H  
ATOM    129  N   ILE A   9      20.716  29.066  16.502  1.00  0.00           N  
ATOM    130  CA  ILE A   9      20.479  30.335  15.783  1.00  0.00           C  
ATOM    131  C   ILE A   9      21.832  30.936  15.372  1.00  0.00           C  
ATOM    132  O   ILE A   9      21.971  31.389  14.212  1.00  0.00           O  
ATOM    133  CB  ILE A   9      19.698  31.340  16.648  1.00  0.00           C  
ATOM    134  CG1 ILE A   9      18.287  30.818  16.931  1.00  0.00           C  
ATOM    135  CG2 ILE A   9      19.639  32.697  15.964  1.00  0.00           C  
ATOM    136  CD1 ILE A   9      17.531  31.626  17.961  1.00  0.00           C  
ATOM    137  H   ILE A   9      20.650  29.052  17.510  1.00  0.00           H  
ATOM    138  HA  ILE A   9      19.887  30.122  14.893  1.00  0.00           H  
ATOM    139  HB  ILE A   9      20.192  31.451  17.613  1.00  0.00           H  
ATOM    140 1HG1 ILE A   9      17.708  30.815  16.008  1.00  0.00           H  
ATOM    141 2HG1 ILE A   9      18.344  29.787  17.283  1.00  0.00           H  
ATOM    142 1HG2 ILE A   9      19.083  33.396  16.589  1.00  0.00           H  
ATOM    143 2HG2 ILE A   9      20.650  33.072  15.813  1.00  0.00           H  
ATOM    144 3HG2 ILE A   9      19.141  32.597  14.999  1.00  0.00           H  
ATOM    145 1HD1 ILE A   9      16.541  31.194  18.107  1.00  0.00           H  
ATOM    146 2HD1 ILE A   9      18.076  31.613  18.905  1.00  0.00           H  
ATOM    147 3HD1 ILE A   9      17.430  32.654  17.614  1.00  0.00           H  
ATOM    148  N   ASP A  10      22.821  30.946  16.277  1.00  0.00           N  
ATOM    149  CA  ASP A  10      24.072  31.671  15.932  1.00  0.00           C  
ATOM    150  C   ASP A  10      25.071  30.685  15.349  1.00  0.00           C  
ATOM    151  O   ASP A  10      25.685  31.026  14.334  1.00  0.00           O  
ATOM    152  CB  ASP A  10      24.679  32.360  17.157  1.00  0.00           C  
ATOM    153  CG  ASP A  10      23.830  33.516  17.668  1.00  0.00           C  
ATOM    154  OD1 ASP A  10      23.512  34.383  16.890  1.00  0.00           O  
ATOM    155  OD2 ASP A  10      23.507  33.520  18.832  1.00  0.00           O  
ATOM    156  H   ASP A  10      22.750  30.484  17.173  1.00  0.00           H  
ATOM    157  HA  ASP A  10      23.836  32.438  15.194  1.00  0.00           H  
ATOM    158 1HB  ASP A  10      24.800  31.633  17.961  1.00  0.00           H  
ATOM    159 2HB  ASP A  10      25.671  32.739  16.907  1.00  0.00           H  
ATOM    160  N   GLN A  11      25.223  29.515  15.947  1.00  0.00           N  
ATOM    161  CA  GLN A  11      26.268  28.550  15.492  1.00  0.00           C  
ATOM    162  C   GLN A  11      25.756  27.654  14.373  1.00  0.00           C  
ATOM    163  O   GLN A  11      26.550  26.875  13.832  1.00  0.00           O  
ATOM    164  CB  GLN A  11      26.753  27.680  16.655  1.00  0.00           C  
ATOM    165  CG  GLN A  11      27.465  28.450  17.754  1.00  0.00           C  
ATOM    166  CD  GLN A  11      27.957  27.546  18.868  1.00  0.00           C  
ATOM    167  OE1 GLN A  11      28.379  26.411  18.626  1.00  0.00           O  
ATOM    168  NE2 GLN A  11      27.907  28.043  20.098  1.00  0.00           N  
ATOM    169  H   GLN A  11      24.627  29.265  16.724  1.00  0.00           H  
ATOM    170  HA  GLN A  11      27.117  29.115  15.108  1.00  0.00           H  
ATOM    171 1HB  GLN A  11      25.903  27.164  17.102  1.00  0.00           H  
ATOM    172 2HB  GLN A  11      27.436  26.919  16.280  1.00  0.00           H  
ATOM    173 1HG  GLN A  11      28.325  28.963  17.325  1.00  0.00           H  
ATOM    174 2HG  GLN A  11      26.773  29.175  18.183  1.00  0.00           H  
ATOM    175 1HE2 GLN A  11      28.219  27.493  20.874  1.00  0.00           H  
ATOM    176 2HE2 GLN A  11      27.558  28.968  20.250  1.00  0.00           H  
ATOM    177  N   ASN A  12      24.457  27.680  14.064  1.00  0.00           N  
ATOM    178  CA  ASN A  12      23.861  26.893  12.958  1.00  0.00           C  
ATOM    179  C   ASN A  12      24.113  25.400  13.155  1.00  0.00           C  
ATOM    180  O   ASN A  12      24.239  24.661  12.144  1.00  0.00           O  
ATOM    181  CB  ASN A  12      24.401  27.347  11.614  1.00  0.00           C  
ATOM    182  CG  ASN A  12      23.451  27.065  10.484  1.00  0.00           C  
ATOM    183  OD1 ASN A  12      22.231  27.013  10.681  1.00  0.00           O  
ATOM    184  ND2 ASN A  12      23.985  26.881   9.304  1.00  0.00           N  
ATOM    185  H   ASN A  12      23.861  28.273  14.623  1.00  0.00           H  
ATOM    186  HA  ASN A  12      22.781  27.049  12.965  1.00  0.00           H  
ATOM    187 1HB  ASN A  12      24.602  28.419  11.646  1.00  0.00           H  
ATOM    188 2HB  ASN A  12      25.347  26.843  11.413  1.00  0.00           H  
ATOM    189 1HD2 ASN A  12      23.401  26.690   8.515  1.00  0.00           H  
ATOM    190 2HD2 ASN A  12      24.977  26.932   9.191  1.00  0.00           H  
ATOM    191  N   VAL A  13      24.177  24.927  14.382  1.00  0.00           N  
ATOM    192  CA  VAL A  13      24.481  23.498  14.671  1.00  0.00           C  
ATOM    193  C   VAL A  13      23.416  22.587  14.082  1.00  0.00           C  
ATOM    194  O   VAL A  13      23.744  21.483  13.696  1.00  0.00           O  
ATOM    195  CB  VAL A  13      24.565  23.252  16.189  1.00  0.00           C  
ATOM    196  CG1 VAL A  13      24.604  21.760  16.485  1.00  0.00           C  
ATOM    197  CG2 VAL A  13      25.792  23.947  16.759  1.00  0.00           C  
ATOM    198  H   VAL A  13      24.015  25.562  15.150  1.00  0.00           H  
ATOM    199  HA  VAL A  13      25.446  23.253  14.227  1.00  0.00           H  
ATOM    200  HB  VAL A  13      23.667  23.650  16.663  1.00  0.00           H  
ATOM    201 1HG1 VAL A  13      24.664  21.604  17.562  1.00  0.00           H  
ATOM    202 2HG1 VAL A  13      23.700  21.289  16.100  1.00  0.00           H  
ATOM    203 3HG1 VAL A  13      25.478  21.317  16.007  1.00  0.00           H  
ATOM    204 1HG2 VAL A  13      25.844  23.770  17.833  1.00  0.00           H  
ATOM    205 2HG2 VAL A  13      26.689  23.553  16.281  1.00  0.00           H  
ATOM    206 3HG2 VAL A  13      25.722  25.019  16.572  1.00  0.00           H  
ATOM    207  N   PHE A  14      22.138  22.989  14.005  1.00  0.00           N  
ATOM    208  CA  PHE A  14      21.081  22.073  13.564  1.00  0.00           C  
ATOM    209  C   PHE A  14      21.294  21.735  12.090  1.00  0.00           C  
ATOM    210  O   PHE A  14      20.797  20.733  11.602  1.00  0.00           O  
ATOM    211  CB  PHE A  14      19.697  22.692  13.766  1.00  0.00           C  
ATOM    212  CG  PHE A  14      18.614  21.683  14.028  1.00  0.00           C  
ATOM    213  CD1 PHE A  14      18.287  21.317  15.325  1.00  0.00           C  
ATOM    214  CD2 PHE A  14      17.922  21.099  12.978  1.00  0.00           C  
ATOM    215  CE1 PHE A  14      17.292  20.389  15.567  1.00  0.00           C  
ATOM    216  CE2 PHE A  14      16.926  20.172  13.217  1.00  0.00           C  
ATOM    217  CZ  PHE A  14      16.611  19.817  14.513  1.00  0.00           C  
ATOM    218  H   PHE A  14      21.896  23.938  14.255  1.00  0.00           H  
ATOM    219  HA  PHE A  14      21.141  21.162  14.161  1.00  0.00           H  
ATOM    220 1HB  PHE A  14      19.727  23.384  14.607  1.00  0.00           H  
ATOM    221 2HB  PHE A  14      19.421  23.264  12.882  1.00  0.00           H  
ATOM    222  HD1 PHE A  14      18.825  21.770  16.158  1.00  0.00           H  
ATOM    223  HD2 PHE A  14      18.171  21.380  11.954  1.00  0.00           H  
ATOM    224  HE1 PHE A  14      17.045  20.109  16.591  1.00  0.00           H  
ATOM    225  HE2 PHE A  14      16.389  19.721  12.383  1.00  0.00           H  
ATOM    226  HZ  PHE A  14      15.828  19.084  14.703  1.00  0.00           H  
ATOM    227  N   ILE A  15      22.020  22.592  11.362  1.00  0.00           N  
ATOM    228  CA  ILE A  15      22.218  22.419   9.900  1.00  0.00           C  
ATOM    229  C   ILE A  15      23.592  21.830   9.640  1.00  0.00           C  
ATOM    230  O   ILE A  15      23.719  20.946   8.745  1.00  0.00           O  
ATOM    231  CB  ILE A  15      22.082  23.752   9.141  1.00  0.00           C  
ATOM    232  CG1 ILE A  15      20.699  24.363   9.381  1.00  0.00           C  
ATOM    233  CG2 ILE A  15      22.325  23.546   7.654  1.00  0.00           C  
ATOM    234  CD1 ILE A  15      19.554  23.464   8.973  1.00  0.00           C  
ATOM    235  H   ILE A  15      22.446  23.382  11.826  1.00  0.00           H  
ATOM    236  HA  ILE A  15      21.454  21.739   9.525  1.00  0.00           H  
ATOM    237  HB  ILE A  15      22.812  24.465   9.524  1.00  0.00           H  
ATOM    238 1HG1 ILE A  15      20.585  24.602  10.438  1.00  0.00           H  
ATOM    239 2HG1 ILE A  15      20.612  25.297   8.825  1.00  0.00           H  
ATOM    240 1HG2 ILE A  15      22.224  24.497   7.134  1.00  0.00           H  
ATOM    241 2HG2 ILE A  15      23.330  23.153   7.502  1.00  0.00           H  
ATOM    242 3HG2 ILE A  15      21.596  22.837   7.261  1.00  0.00           H  
ATOM    243 1HD1 ILE A  15      18.607  23.966   9.173  1.00  0.00           H  
ATOM    244 2HD1 ILE A  15      19.629  23.241   7.908  1.00  0.00           H  
ATOM    245 3HD1 ILE A  15      19.600  22.537   9.543  1.00  0.00           H  
ATOM    246  N   GLU A  16      24.599  22.328  10.348  1.00  0.00           N  
ATOM    247  CA  GLU A  16      25.959  21.766  10.191  1.00  0.00           C  
ATOM    248  C   GLU A  16      26.162  20.466  10.934  1.00  0.00           C  
ATOM    249  O   GLU A  16      26.956  19.643  10.409  1.00  0.00           O  
ATOM    250  CB  GLU A  16      27.009  22.774  10.666  1.00  0.00           C  
ATOM    251  CG  GLU A  16      27.022  24.081   9.887  1.00  0.00           C  
ATOM    252  CD  GLU A  16      27.181  23.879   8.406  1.00  0.00           C  
ATOM    253  OE1 GLU A  16      28.080  23.174   8.015  1.00  0.00           O  
ATOM    254  OE2 GLU A  16      26.403  24.431   7.664  1.00  0.00           O  
ATOM    255  H   GLU A  16      24.454  23.090  10.996  1.00  0.00           H  
ATOM    256  HA  GLU A  16      26.127  21.557   9.134  1.00  0.00           H  
ATOM    257 1HB  GLU A  16      26.836  23.011  11.715  1.00  0.00           H  
ATOM    258 2HB  GLU A  16      28.001  22.329  10.589  1.00  0.00           H  
ATOM    259 1HG  GLU A  16      26.087  24.612  10.071  1.00  0.00           H  
ATOM    260 2HG  GLU A  16      27.838  24.703  10.254  1.00  0.00           H  
ATOM    261  N   GLY A  17      25.494  20.219  12.047  1.00  0.00           N  
ATOM    262  CA  GLY A  17      25.614  18.960  12.795  1.00  0.00           C  
ATOM    263  C   GLY A  17      24.429  18.073  12.578  1.00  0.00           C  
ATOM    264  O   GLY A  17      24.563  17.036  12.003  1.00  0.00           O  
ATOM    265  H   GLY A  17      24.872  20.938  12.391  1.00  0.00           H  
ATOM    266 1HA  GLY A  17      26.520  18.437  12.485  1.00  0.00           H  
ATOM    267 2HA  GLY A  17      25.716  19.176  13.858  1.00  0.00           H  
ATOM    268  N   THR A  18      23.262  18.481  13.071  1.00  0.00           N  
ATOM    269  CA  THR A  18      22.117  17.565  13.141  1.00  0.00           C  
ATOM    270  C   THR A  18      21.692  17.107  11.743  1.00  0.00           C  
ATOM    271  O   THR A  18      21.446  15.927  11.552  1.00  0.00           O  
ATOM    272  CB  THR A  18      20.922  18.223  13.855  1.00  0.00           C  
ATOM    273  OG1 THR A  18      21.281  18.532  15.208  1.00  0.00           O  
ATOM    274  CG2 THR A  18      19.721  17.290  13.854  1.00  0.00           C  
ATOM    275  H   THR A  18      23.155  19.428  13.404  1.00  0.00           H  
ATOM    276  HA  THR A  18      22.413  16.683  13.710  1.00  0.00           H  
ATOM    277  HB  THR A  18      20.656  19.148  13.343  1.00  0.00           H  
ATOM    278  HG1 THR A  18      21.531  17.725  15.664  1.00  0.00           H  
ATOM    279 1HG2 THR A  18      18.886  17.771  14.363  1.00  0.00           H  
ATOM    280 2HG2 THR A  18      19.438  17.061  12.827  1.00  0.00           H  
ATOM    281 3HG2 THR A  18      19.977  16.367  14.373  1.00  0.00           H  
ATOM    282  N   LEU A  19      21.560  18.021  10.788  1.00  0.00           N  
ATOM    283  CA  LEU A  19      21.133  17.634   9.417  1.00  0.00           C  
ATOM    284  C   LEU A  19      21.959  16.472   8.873  1.00  0.00           C  
ATOM    285  O   LEU A  19      21.408  15.418   8.637  1.00  0.00           O  
ATOM    286  CB  LEU A  19      21.253  18.827   8.461  1.00  0.00           C  
ATOM    287  CG  LEU A  19      21.167  18.494   6.967  1.00  0.00           C  
ATOM    288  CD1 LEU A  19      19.741  18.089   6.617  1.00  0.00           C  
ATOM    289  CD2 LEU A  19      21.609  19.700   6.151  1.00  0.00           C  
ATOM    290  H   LEU A  19      21.749  18.993  10.988  1.00  0.00           H  
ATOM    291  HA  LEU A  19      20.090  17.321   9.455  1.00  0.00           H  
ATOM    292 1HB  LEU A  19      20.458  19.535   8.689  1.00  0.00           H  
ATOM    293 2HB  LEU A  19      22.210  19.319   8.637  1.00  0.00           H  
ATOM    294  HG  LEU A  19      21.818  17.648   6.744  1.00  0.00           H  
ATOM    295 1HD1 LEU A  19      19.680  17.852   5.555  1.00  0.00           H  
ATOM    296 2HD1 LEU A  19      19.458  17.213   7.200  1.00  0.00           H  
ATOM    297 3HD1 LEU A  19      19.064  18.912   6.844  1.00  0.00           H  
ATOM    298 1HD2 LEU A  19      21.548  19.463   5.088  1.00  0.00           H  
ATOM    299 2HD2 LEU A  19      20.958  20.546   6.371  1.00  0.00           H  
ATOM    300 3HD2 LEU A  19      22.637  19.956   6.408  1.00  0.00           H  
ATOM    301  N   PRO A  20      23.293  16.585   8.765  1.00  0.00           N  
ATOM    302  CA  PRO A  20      24.038  15.408   8.301  1.00  0.00           C  
ATOM    303  C   PRO A  20      24.154  14.282   9.334  1.00  0.00           C  
ATOM    304  O   PRO A  20      24.409  13.108   8.935  1.00  0.00           O  
ATOM    305  CB  PRO A  20      25.413  16.002   7.982  1.00  0.00           C  
ATOM    306  CG  PRO A  20      25.529  17.170   8.902  1.00  0.00           C  
ATOM    307  CD  PRO A  20      24.147  17.768   8.924  1.00  0.00           C  
ATOM    308  HA  PRO A  20      23.555  15.007   7.398  1.00  0.00           H  
ATOM    309 1HB  PRO A  20      26.196  15.248   8.149  1.00  0.00           H  
ATOM    310 2HB  PRO A  20      25.463  16.288   6.921  1.00  0.00           H  
ATOM    311 1HG  PRO A  20      25.864  16.838   9.896  1.00  0.00           H  
ATOM    312 2HG  PRO A  20      26.289  17.873   8.529  1.00  0.00           H  
ATOM    313 1HD  PRO A  20      23.980  18.268   9.889  1.00  0.00           H  
ATOM    314 2HD  PRO A  20      24.042  18.480   8.094  1.00  0.00           H  
ATOM    315  N   MET A  21      23.981  14.560  10.619  1.00  0.00           N  
ATOM    316  CA  MET A  21      24.030  13.541  11.725  1.00  0.00           C  
ATOM    317  C   MET A  21      22.987  12.452  11.478  1.00  0.00           C  
ATOM    318  O   MET A  21      23.174  11.293  11.888  1.00  0.00           O  
ATOM    319  CB  MET A  21      23.797  14.193  13.087  1.00  0.00           C  
ATOM    320  CG  MET A  21      23.882  13.235  14.266  1.00  0.00           C  
ATOM    321  SD  MET A  21      23.463  14.023  15.834  1.00  0.00           S  
ATOM    322  CE  MET A  21      21.685  14.162  15.678  1.00  0.00           C  
ATOM    323  H   MET A  21      23.805  15.528  10.849  1.00  0.00           H  
ATOM    324  HA  MET A  21      25.019  13.083  11.730  1.00  0.00           H  
ATOM    325 1HB  MET A  21      24.532  14.981  13.243  1.00  0.00           H  
ATOM    326 2HB  MET A  21      22.810  14.658  13.104  1.00  0.00           H  
ATOM    327 1HG  MET A  21      23.200  12.400  14.107  1.00  0.00           H  
ATOM    328 2HG  MET A  21      24.894  12.838  14.340  1.00  0.00           H  
ATOM    329 1HE  MET A  21      21.276  14.632  16.573  1.00  0.00           H  
ATOM    330 2HE  MET A  21      21.442  14.770  14.805  1.00  0.00           H  
ATOM    331 3HE  MET A  21      21.251  13.168  15.560  1.00  0.00           H  
ATOM    332  N   GLY A  22      21.828  12.813  10.958  1.00  0.00           N  
ATOM    333  CA  GLY A  22      20.738  11.875  10.713  1.00  0.00           C  
ATOM    334  C   GLY A  22      20.929  11.046   9.455  1.00  0.00           C  
ATOM    335  O   GLY A  22      19.997  10.318   9.088  1.00  0.00           O  
ATOM    336  H   GLY A  22      21.702  13.786  10.723  1.00  0.00           H  
ATOM    337 1HA  GLY A  22      20.641  11.199  11.563  1.00  0.00           H  
ATOM    338 2HA  GLY A  22      19.800  12.422  10.630  1.00  0.00           H  
ATOM    339  N   VAL A  23      22.069  11.173   8.797  1.00  0.00           N  
ATOM    340  CA  VAL A  23      22.375  10.432   7.548  1.00  0.00           C  
ATOM    341  C   VAL A  23      23.540   9.490   7.823  1.00  0.00           C  
ATOM    342  O   VAL A  23      24.534   9.937   8.432  1.00  0.00           O  
ATOM    343  CB  VAL A  23      22.743  11.391   6.400  1.00  0.00           C  
ATOM    344  CG1 VAL A  23      22.870  10.629   5.090  1.00  0.00           C  
ATOM    345  CG2 VAL A  23      21.695  12.488   6.287  1.00  0.00           C  
ATOM    346  H   VAL A  23      22.757  11.810   9.172  1.00  0.00           H  
ATOM    347  HA  VAL A  23      21.488   9.871   7.252  1.00  0.00           H  
ATOM    348  HB  VAL A  23      23.716  11.836   6.609  1.00  0.00           H  
ATOM    349 1HG1 VAL A  23      23.131  11.322   4.289  1.00  0.00           H  
ATOM    350 2HG1 VAL A  23      23.650   9.873   5.183  1.00  0.00           H  
ATOM    351 3HG1 VAL A  23      21.921  10.146   4.856  1.00  0.00           H  
ATOM    352 1HG2 VAL A  23      21.962  13.163   5.473  1.00  0.00           H  
ATOM    353 2HG2 VAL A  23      20.722  12.042   6.084  1.00  0.00           H  
ATOM    354 3HG2 VAL A  23      21.651  13.047   7.221  1.00  0.00           H  
ATOM    355  N   VAL A  24      23.417   8.251   7.349  1.00  0.00           N  
ATOM    356  CA  VAL A  24      24.525   7.280   7.556  1.00  0.00           C  
ATOM    357  C   VAL A  24      25.689   7.710   6.665  1.00  0.00           C  
ATOM    358  O   VAL A  24      26.820   7.884   7.156  1.00  0.00           O  
ATOM    359  CB  VAL A  24      24.097   5.844   7.201  1.00  0.00           C  
ATOM    360  CG1 VAL A  24      25.292   4.904   7.247  1.00  0.00           C  
ATOM    361  CG2 VAL A  24      23.007   5.378   8.154  1.00  0.00           C  
ATOM    362  H   VAL A  24      22.589   7.954   6.852  1.00  0.00           H  
ATOM    363  HA  VAL A  24      24.809   7.297   8.609  1.00  0.00           H  
ATOM    364  HB  VAL A  24      23.717   5.831   6.179  1.00  0.00           H  
ATOM    365 1HG1 VAL A  24      24.971   3.894   6.993  1.00  0.00           H  
ATOM    366 2HG1 VAL A  24      26.044   5.236   6.531  1.00  0.00           H  
ATOM    367 3HG1 VAL A  24      25.718   4.907   8.250  1.00  0.00           H  
ATOM    368 1HG2 VAL A  24      22.708   4.362   7.896  1.00  0.00           H  
ATOM    369 2HG2 VAL A  24      23.385   5.397   9.176  1.00  0.00           H  
ATOM    370 3HG2 VAL A  24      22.145   6.041   8.073  1.00  0.00           H  
ATOM    371  N   ARG A  25      25.437   7.945   5.383  1.00  0.00           N  
ATOM    372  CA  ARG A  25      26.448   8.434   4.418  1.00  0.00           C  
ATOM    373  C   ARG A  25      26.646   9.927   4.619  1.00  0.00           C  
ATOM    374  O   ARG A  25      25.792  10.638   5.144  1.00  0.00           O  
ATOM    375  CB  ARG A  25      26.024   8.167   2.981  1.00  0.00           C  
ATOM    376  CG  ARG A  25      24.886   9.040   2.477  1.00  0.00           C  
ATOM    377  CD  ARG A  25      24.655   8.854   1.022  1.00  0.00           C  
ATOM    378  NE  ARG A  25      23.496   9.600   0.557  1.00  0.00           N  
ATOM    379  CZ  ARG A  25      23.533  10.871   0.110  1.00  0.00           C  
ATOM    380  NH1 ARG A  25      24.675  11.522   0.073  1.00  0.00           N  
ATOM    381  NH2 ARG A  25      22.422  11.462  -0.291  1.00  0.00           N  
ATOM    382  H   ARG A  25      24.494   7.775   5.063  1.00  0.00           H  
ATOM    383  HA  ARG A  25      27.384   7.905   4.599  1.00  0.00           H  
ATOM    384 1HB  ARG A  25      26.875   8.319   2.317  1.00  0.00           H  
ATOM    385 2HB  ARG A  25      25.712   7.128   2.882  1.00  0.00           H  
ATOM    386 1HG  ARG A  25      23.968   8.782   3.006  1.00  0.00           H  
ATOM    387 2HG  ARG A  25      25.125  10.089   2.656  1.00  0.00           H  
ATOM    388 1HD  ARG A  25      25.528   9.201   0.468  1.00  0.00           H  
ATOM    389 2HD  ARG A  25      24.488   7.799   0.812  1.00  0.00           H  
ATOM    390  HE  ARG A  25      22.600   9.133   0.571  1.00  0.00           H  
ATOM    391 1HH1 ARG A  25      25.524  11.070   0.380  1.00  0.00           H  
ATOM    392 2HH1 ARG A  25      24.702  12.474  -0.261  1.00  0.00           H  
ATOM    393 1HH2 ARG A  25      21.544  10.961  -0.263  1.00  0.00           H  
ATOM    394 2HH2 ARG A  25      22.449  12.414  -0.626  1.00  0.00           H  
ATOM    395  N   PRO A  26      27.861  10.421   4.291  1.00  0.00           N  
ATOM    396  CA  PRO A  26      28.108  11.845   4.333  1.00  0.00           C  
ATOM    397  C   PRO A  26      27.304  12.546   3.245  1.00  0.00           C  
ATOM    398  O   PRO A  26      27.083  11.943   2.204  1.00  0.00           O  
ATOM    399  CB  PRO A  26      29.619  11.939   4.187  1.00  0.00           C  
ATOM    400  CG  PRO A  26      30.001  10.737   3.412  1.00  0.00           C  
ATOM    401  CD  PRO A  26      29.004   9.637   3.746  1.00  0.00           C  
ATOM    402  HA  PRO A  26      27.848  12.229   5.330  1.00  0.00           H  
ATOM    403 1HB  PRO A  26      29.890  12.874   3.675  1.00  0.00           H  
ATOM    404 2HB  PRO A  26      30.091  11.966   5.179  1.00  0.00           H  
ATOM    405 1HG  PRO A  26      29.994  10.962   2.335  1.00  0.00           H  
ATOM    406 2HG  PRO A  26      31.027  10.432   3.665  1.00  0.00           H  
ATOM    407 1HD  PRO A  26      28.752   9.080   2.832  1.00  0.00           H  
ATOM    408 2HD  PRO A  26      29.439   8.966   4.502  1.00  0.00           H  
ATOM    409  N   LEU A  27      26.895  13.771   3.522  1.00  0.00           N  
ATOM    410  CA  LEU A  27      26.211  14.542   2.473  1.00  0.00           C  
ATOM    411  C   LEU A  27      27.245  15.296   1.644  1.00  0.00           C  
ATOM    412  O   LEU A  27      28.310  15.673   2.201  1.00  0.00           O  
ATOM    413  CB  LEU A  27      25.209  15.530   3.085  1.00  0.00           C  
ATOM    414  CG  LEU A  27      24.021  14.900   3.823  1.00  0.00           C  
ATOM    415  CD1 LEU A  27      23.176  15.997   4.456  1.00  0.00           C  
ATOM    416  CD2 LEU A  27      23.199  14.071   2.848  1.00  0.00           C  
ATOM    417  H   LEU A  27      27.037  14.191   4.430  1.00  0.00           H  
ATOM    418  HA  LEU A  27      25.665  13.849   1.834  1.00  0.00           H  
ATOM    419 1HB  LEU A  27      25.738  16.167   3.792  1.00  0.00           H  
ATOM    420 2HB  LEU A  27      24.810  16.158   2.289  1.00  0.00           H  
ATOM    421  HG  LEU A  27      24.389  14.258   4.624  1.00  0.00           H  
ATOM    422 1HD1 LEU A  27      22.332  15.550   4.981  1.00  0.00           H  
ATOM    423 2HD1 LEU A  27      23.784  16.562   5.163  1.00  0.00           H  
ATOM    424 3HD1 LEU A  27      22.807  16.666   3.679  1.00  0.00           H  
ATOM    425 1HD2 LEU A  27      22.355  13.622   3.373  1.00  0.00           H  
ATOM    426 2HD2 LEU A  27      22.829  14.712   2.047  1.00  0.00           H  
ATOM    427 3HD2 LEU A  27      23.822  13.283   2.424  1.00  0.00           H  
ATOM    428  N   THR A  28      26.952  15.566   0.376  1.00  0.00           N  
ATOM    429  CA  THR A  28      27.865  16.306  -0.523  1.00  0.00           C  
ATOM    430  C   THR A  28      27.760  17.794  -0.219  1.00  0.00           C  
ATOM    431  O   THR A  28      26.780  18.252   0.397  1.00  0.00           O  
ATOM    432  CB  THR A  28      27.548  16.052  -2.008  1.00  0.00           C  
ATOM    433  OG1 THR A  28      26.210  16.481  -2.293  1.00  0.00           O  
ATOM    434  CG2 THR A  28      27.683  14.574  -2.338  1.00  0.00           C  
ATOM    435  H   THR A  28      26.063  15.246   0.020  1.00  0.00           H  
ATOM    436  HA  THR A  28      28.885  15.967  -0.337  1.00  0.00           H  
ATOM    437  HB  THR A  28      28.238  16.622  -2.630  1.00  0.00           H  
ATOM    438  HG1 THR A  28      25.588  15.910  -1.837  1.00  0.00           H  
ATOM    439 1HG2 THR A  28      27.455  14.413  -3.391  1.00  0.00           H  
ATOM    440 2HG2 THR A  28      28.703  14.247  -2.132  1.00  0.00           H  
ATOM    441 3HG2 THR A  28      26.989  13.999  -1.725  1.00  0.00           H  
ATOM    442  N   GLU A  29      28.729  18.554  -0.712  1.00  0.00           N  
ATOM    443  CA  GLU A  29      28.726  20.033  -0.559  1.00  0.00           C  
ATOM    444  C   GLU A  29      27.482  20.589  -1.257  1.00  0.00           C  
ATOM    445  O   GLU A  29      26.874  21.552  -0.697  1.00  0.00           O  
ATOM    446  CB  GLU A  29      29.992  20.658  -1.151  1.00  0.00           C  
ATOM    447  CG  GLU A  29      31.264  20.362  -0.370  1.00  0.00           C  
ATOM    448  CD  GLU A  29      32.495  20.930  -1.021  1.00  0.00           C  
ATOM    449  OE1 GLU A  29      32.390  21.426  -2.117  1.00  0.00           O  
ATOM    450  OE2 GLU A  29      33.542  20.866  -0.422  1.00  0.00           O  
ATOM    451  H   GLU A  29      29.489  18.111  -1.207  1.00  0.00           H  
ATOM    452  HA  GLU A  29      28.696  20.270   0.505  1.00  0.00           H  
ATOM    453 1HB  GLU A  29      30.133  20.298  -2.171  1.00  0.00           H  
ATOM    454 2HB  GLU A  29      29.873  21.741  -1.200  1.00  0.00           H  
ATOM    455 1HG  GLU A  29      31.170  20.781   0.630  1.00  0.00           H  
ATOM    456 2HG  GLU A  29      31.375  19.282  -0.274  1.00  0.00           H  
ATOM    457  N   VAL A  30      27.118  20.031  -2.410  1.00  0.00           N  
ATOM    458  CA  VAL A  30      25.926  20.514  -3.167  1.00  0.00           C  
ATOM    459  C   VAL A  30      24.674  20.269  -2.326  1.00  0.00           C  
ATOM    460  O   VAL A  30      23.859  21.212  -2.132  1.00  0.00           O  
ATOM    461  CB  VAL A  30      25.788  19.787  -4.518  1.00  0.00           C  
ATOM    462  CG1 VAL A  30      24.467  20.145  -5.183  1.00  0.00           C  
ATOM    463  CG2 VAL A  30      26.960  20.143  -5.420  1.00  0.00           C  
ATOM    464  H   VAL A  30      27.660  19.266  -2.782  1.00  0.00           H  
ATOM    465  HA  VAL A  30      26.049  21.579  -3.364  1.00  0.00           H  
ATOM    466  HB  VAL A  30      25.778  18.711  -4.342  1.00  0.00           H  
ATOM    467 1HG1 VAL A  30      24.386  19.622  -6.137  1.00  0.00           H  
ATOM    468 2HG1 VAL A  30      23.642  19.848  -4.536  1.00  0.00           H  
ATOM    469 3HG1 VAL A  30      24.427  21.220  -5.355  1.00  0.00           H  
ATOM    470 1HG2 VAL A  30      26.856  19.625  -6.373  1.00  0.00           H  
ATOM    471 2HG2 VAL A  30      26.974  21.219  -5.591  1.00  0.00           H  
ATOM    472 3HG2 VAL A  30      27.892  19.840  -4.942  1.00  0.00           H  
ATOM    473  N   GLU A  31      24.512  19.080  -1.767  1.00  0.00           N  
ATOM    474  CA  GLU A  31      23.325  18.785  -0.942  1.00  0.00           C  
ATOM    475  C   GLU A  31      23.323  19.686   0.294  1.00  0.00           C  
ATOM    476  O   GLU A  31      22.235  20.153   0.691  1.00  0.00           O  
ATOM    477  CB  GLU A  31      23.303  17.314  -0.520  1.00  0.00           C  
ATOM    478  CG  GLU A  31      23.040  16.338  -1.657  1.00  0.00           C  
ATOM    479  CD  GLU A  31      23.384  14.918  -1.300  1.00  0.00           C  
ATOM    480  OE1 GLU A  31      24.453  14.697  -0.783  1.00  0.00           O  
ATOM    481  OE2 GLU A  31      22.575  14.053  -1.544  1.00  0.00           O  
ATOM    482  H   GLU A  31      25.208  18.361  -1.904  1.00  0.00           H  
ATOM    483  HA  GLU A  31      22.433  18.987  -1.536  1.00  0.00           H  
ATOM    484 1HB  GLU A  31      24.258  17.051  -0.066  1.00  0.00           H  
ATOM    485 2HB  GLU A  31      22.529  17.165   0.235  1.00  0.00           H  
ATOM    486 1HG  GLU A  31      21.986  16.387  -1.929  1.00  0.00           H  
ATOM    487 2HG  GLU A  31      23.626  16.640  -2.524  1.00  0.00           H  
ATOM    488  N   MET A  32      24.459  19.903   0.924  1.00  0.00           N  
ATOM    489  CA  MET A  32      24.471  20.786   2.113  1.00  0.00           C  
ATOM    490  C   MET A  32      24.057  22.197   1.711  1.00  0.00           C  
ATOM    491  O   MET A  32      23.331  22.870   2.467  1.00  0.00           O  
ATOM    492  CB  MET A  32      25.850  20.801   2.769  1.00  0.00           C  
ATOM    493  CG  MET A  32      26.223  19.508   3.480  1.00  0.00           C  
ATOM    494  SD  MET A  32      25.182  19.179   4.916  1.00  0.00           S  
ATOM    495  CE  MET A  32      25.694  20.497   6.014  1.00  0.00           C  
ATOM    496  H   MET A  32      25.323  19.481   0.616  1.00  0.00           H  
ATOM    497  HA  MET A  32      23.751  20.403   2.836  1.00  0.00           H  
ATOM    498 1HB  MET A  32      26.610  20.997   2.014  1.00  0.00           H  
ATOM    499 2HB  MET A  32      25.898  21.609   3.499  1.00  0.00           H  
ATOM    500 1HG  MET A  32      26.130  18.672   2.788  1.00  0.00           H  
ATOM    501 2HG  MET A  32      27.260  19.561   3.812  1.00  0.00           H  
ATOM    502 1HE  MET A  32      25.137  20.428   6.949  1.00  0.00           H  
ATOM    503 2HE  MET A  32      26.762  20.406   6.219  1.00  0.00           H  
ATOM    504 3HE  MET A  32      25.496  21.460   5.544  1.00  0.00           H  
ATOM    505  N   ASP A  33      24.574  22.712   0.597  1.00  0.00           N  
ATOM    506  CA  ASP A  33      24.245  24.092   0.204  1.00  0.00           C  
ATOM    507  C   ASP A  33      22.744  24.241  -0.022  1.00  0.00           C  
ATOM    508  O   ASP A  33      22.163  25.282   0.402  1.00  0.00           O  
ATOM    509  CB  ASP A  33      25.047  24.504  -1.032  1.00  0.00           C  
ATOM    510  CG  ASP A  33      26.491  24.813  -0.697  1.00  0.00           C  
ATOM    511  OD1 ASP A  33      26.829  24.939   0.498  1.00  0.00           O  
ATOM    512  OD2 ASP A  33      27.258  25.002  -1.663  1.00  0.00           O  
ATOM    513  H   ASP A  33      25.194  22.168   0.013  1.00  0.00           H  
ATOM    514  HA  ASP A  33      24.546  24.763   1.009  1.00  0.00           H  
ATOM    515 1HB  ASP A  33      25.016  23.702  -1.770  1.00  0.00           H  
ATOM    516 2HB  ASP A  33      24.591  25.385  -1.486  1.00  0.00           H  
ATOM    517  N   HIS A  34      22.083  23.227  -0.571  1.00  0.00           N  
ATOM    518  CA  HIS A  34      20.623  23.324  -0.797  1.00  0.00           C  
ATOM    519  C   HIS A  34      19.903  23.399   0.561  1.00  0.00           C  
ATOM    520  O   HIS A  34      18.861  24.064   0.692  1.00  0.00           O  
ATOM    521  CB  HIS A  34      20.103  22.129  -1.602  1.00  0.00           C  
ATOM    522  CG  HIS A  34      20.380  22.228  -3.071  1.00  0.00           C  
ATOM    523  ND1 HIS A  34      19.818  23.201  -3.870  1.00  0.00           N  
ATOM    524  CD2 HIS A  34      21.157  21.475  -3.884  1.00  0.00           C  
ATOM    525  CE1 HIS A  34      20.239  23.042  -5.113  1.00  0.00           C  
ATOM    526  NE2 HIS A  34      21.052  22.003  -5.147  1.00  0.00           N  
ATOM    527  H   HIS A  34      22.568  22.381  -0.838  1.00  0.00           H  
ATOM    528  HA  HIS A  34      20.402  24.228  -1.364  1.00  0.00           H  
ATOM    529 1HB  HIS A  34      20.560  21.212  -1.230  1.00  0.00           H  
ATOM    530 2HB  HIS A  34      19.026  22.038  -1.464  1.00  0.00           H  
ATOM    531  HD2 HIS A  34      21.755  20.611  -3.591  1.00  0.00           H  
ATOM    532  HE1 HIS A  34      19.963  23.665  -5.964  1.00  0.00           H  
ATOM    533  HE2 HIS A  34      21.524  21.648  -5.967  1.00  0.00           H  
ATOM    534  N   TYR A  35      20.375  22.670   1.548  1.00  0.00           N  
ATOM    535  CA  TYR A  35      19.771  22.698   2.896  1.00  0.00           C  
ATOM    536  C   TYR A  35      20.177  23.946   3.657  1.00  0.00           C  
ATOM    537  O   TYR A  35      19.397  24.471   4.461  1.00  0.00           O  
ATOM    538  CB  TYR A  35      20.163  21.452   3.693  1.00  0.00           C  
ATOM    539  CG  TYR A  35      19.393  20.210   3.302  1.00  0.00           C  
ATOM    540  CD1 TYR A  35      20.065  19.112   2.784  1.00  0.00           C  
ATOM    541  CD2 TYR A  35      18.016  20.168   3.461  1.00  0.00           C  
ATOM    542  CE1 TYR A  35      19.362  17.978   2.427  1.00  0.00           C  
ATOM    543  CE2 TYR A  35      17.313  19.034   3.104  1.00  0.00           C  
ATOM    544  CZ  TYR A  35      17.981  17.942   2.588  1.00  0.00           C  
ATOM    545  OH  TYR A  35      17.282  16.812   2.232  1.00  0.00           O  
ATOM    546  H   TYR A  35      21.173  22.074   1.379  1.00  0.00           H  
ATOM    547  HA  TYR A  35      18.686  22.713   2.788  1.00  0.00           H  
ATOM    548 1HB  TYR A  35      21.226  21.251   3.556  1.00  0.00           H  
ATOM    549 2HB  TYR A  35      19.998  21.633   4.755  1.00  0.00           H  
ATOM    550  HD1 TYR A  35      21.147  19.145   2.659  1.00  0.00           H  
ATOM    551  HD2 TYR A  35      17.488  21.031   3.867  1.00  0.00           H  
ATOM    552  HE1 TYR A  35      19.890  17.116   2.020  1.00  0.00           H  
ATOM    553  HE2 TYR A  35      16.231  19.002   3.228  1.00  0.00           H  
ATOM    554  HH  TYR A  35      17.897  16.093   2.072  1.00  0.00           H  
ATOM    555  N   ARG A  36      21.391  24.473   3.408  1.00  0.00           N  
ATOM    556  CA  ARG A  36      21.847  25.720   4.090  1.00  0.00           C  
ATOM    557  C   ARG A  36      21.123  26.966   3.593  1.00  0.00           C  
ATOM    558  O   ARG A  36      20.731  27.799   4.435  1.00  0.00           O  
ATOM    559  CB  ARG A  36      23.347  25.937   3.834  1.00  0.00           C  
ATOM    560  CG  ARG A  36      24.269  25.001   4.580  1.00  0.00           C  
ATOM    561  CD  ARG A  36      25.663  25.094   4.034  1.00  0.00           C  
ATOM    562  NE  ARG A  36      26.608  24.311   4.811  1.00  0.00           N  
ATOM    563  CZ  ARG A  36      27.715  23.753   4.318  1.00  0.00           C  
ATOM    564  NH1 ARG A  36      28.024  23.835   3.043  1.00  0.00           N  
ATOM    565  NH2 ARG A  36      28.507  23.095   5.128  1.00  0.00           N  
ATOM    566  H   ARG A  36      22.006  24.021   2.747  1.00  0.00           H  
ATOM    567  HA  ARG A  36      21.647  25.623   5.157  1.00  0.00           H  
ATOM    568 1HB  ARG A  36      23.553  25.822   2.771  1.00  0.00           H  
ATOM    569 2HB  ARG A  36      23.619  26.955   4.112  1.00  0.00           H  
ATOM    570 1HG  ARG A  36      24.283  25.270   5.636  1.00  0.00           H  
ATOM    571 2HG  ARG A  36      23.913  23.976   4.471  1.00  0.00           H  
ATOM    572 1HD  ARG A  36      25.677  24.723   3.009  1.00  0.00           H  
ATOM    573 2HD  ARG A  36      25.991  26.132   4.048  1.00  0.00           H  
ATOM    574  HE  ARG A  36      26.414  24.180   5.794  1.00  0.00           H  
ATOM    575 1HH1 ARG A  36      27.417  24.332   2.406  1.00  0.00           H  
ATOM    576 2HH1 ARG A  36      28.869  23.402   2.700  1.00  0.00           H  
ATOM    577 1HH2 ARG A  36      28.275  23.017   6.109  1.00  0.00           H  
ATOM    578 2HH2 ARG A  36      29.348  22.667   4.773  1.00  0.00           H  
ATOM    579  N   GLU A  37      20.895  27.068   2.297  1.00  0.00           N  
ATOM    580  CA  GLU A  37      20.324  28.295   1.648  1.00  0.00           C  
ATOM    581  C   GLU A  37      19.169  28.875   2.480  1.00  0.00           C  
ATOM    582  O   GLU A  37      19.172  30.061   2.849  1.00  0.00           O  
ATOM    583  CB  GLU A  37      19.826  27.982   0.235  1.00  0.00           C  
ATOM    584  CG  GLU A  37      19.165  29.157  -0.473  1.00  0.00           C  
ATOM    585  CD  GLU A  37      18.796  28.849  -1.897  1.00  0.00           C  
ATOM    586  OE1 GLU A  37      19.085  27.765  -2.345  1.00  0.00           O  
ATOM    587  OE2 GLU A  37      18.225  29.699  -2.539  1.00  0.00           O  
ATOM    588  H   GLU A  37      21.121  26.267   1.723  1.00  0.00           H  
ATOM    589  HA  GLU A  37      21.110  29.047   1.578  1.00  0.00           H  
ATOM    590 1HB  GLU A  37      20.661  27.648  -0.380  1.00  0.00           H  
ATOM    591 2HB  GLU A  37      19.103  27.167   0.276  1.00  0.00           H  
ATOM    592 1HG  GLU A  37      18.264  29.436   0.072  1.00  0.00           H  
ATOM    593 2HG  GLU A  37      19.845  30.007  -0.454  1.00  0.00           H  
ATOM    594  N   PRO A  38      18.089  28.133   2.809  1.00  0.00           N  
ATOM    595  CA  PRO A  38      16.966  28.740   3.543  1.00  0.00           C  
ATOM    596  C   PRO A  38      17.276  29.177   4.962  1.00  0.00           C  
ATOM    597  O   PRO A  38      16.484  29.920   5.540  1.00  0.00           O  
ATOM    598  CB  PRO A  38      15.930  27.611   3.543  1.00  0.00           C  
ATOM    599  CG  PRO A  38      16.744  26.370   3.404  1.00  0.00           C  
ATOM    600  CD  PRO A  38      17.833  26.742   2.435  1.00  0.00           C  
ATOM    601  HA  PRO A  38      16.602  29.617   2.987  1.00  0.00           H  
ATOM    602 1HB  PRO A  38      15.345  27.636   4.473  1.00  0.00           H  
ATOM    603 2HB  PRO A  38      15.221  27.751   2.714  1.00  0.00           H  
ATOM    604 1HG  PRO A  38      17.135  26.061   4.384  1.00  0.00           H  
ATOM    605 2HG  PRO A  38      16.115  25.543   3.039  1.00  0.00           H  
ATOM    606 1HD  PRO A  38      18.709  26.097   2.602  1.00  0.00           H  
ATOM    607 2HD  PRO A  38      17.462  26.633   1.405  1.00  0.00           H  
ATOM    608  N   PHE A  39      18.392  28.721   5.522  1.00  0.00           N  
ATOM    609  CA  PHE A  39      18.752  29.027   6.912  1.00  0.00           C  
ATOM    610  C   PHE A  39      20.094  29.765   6.984  1.00  0.00           C  
ATOM    611  O   PHE A  39      20.728  29.785   8.039  1.00  0.00           O  
ATOM    612  CB  PHE A  39      18.823  27.744   7.742  1.00  0.00           C  
ATOM    613  CG  PHE A  39      17.522  26.997   7.817  1.00  0.00           C  
ATOM    614  CD1 PHE A  39      17.354  25.798   7.140  1.00  0.00           C  
ATOM    615  CD2 PHE A  39      16.463  27.492   8.563  1.00  0.00           C  
ATOM    616  CE1 PHE A  39      16.157  25.111   7.208  1.00  0.00           C  
ATOM    617  CE2 PHE A  39      15.266  26.806   8.634  1.00  0.00           C  
ATOM    618  CZ  PHE A  39      15.113  25.614   7.955  1.00  0.00           C  
ATOM    619  H   PHE A  39      19.012  28.146   4.970  1.00  0.00           H  
ATOM    620  HA  PHE A  39      17.981  29.673   7.335  1.00  0.00           H  
ATOM    621 1HB  PHE A  39      19.574  27.078   7.317  1.00  0.00           H  
ATOM    622 2HB  PHE A  39      19.136  27.984   8.757  1.00  0.00           H  
ATOM    623  HD1 PHE A  39      18.179  25.400   6.550  1.00  0.00           H  
ATOM    624  HD2 PHE A  39      16.584  28.434   9.100  1.00  0.00           H  
ATOM    625  HE1 PHE A  39      16.038  24.170   6.671  1.00  0.00           H  
ATOM    626  HE2 PHE A  39      14.442  27.206   9.225  1.00  0.00           H  
ATOM    627  HZ  PHE A  39      14.169  25.074   8.008  1.00  0.00           H  
ATOM    628  N   LEU A  40      20.498  30.413   5.891  1.00  0.00           N  
ATOM    629  CA  LEU A  40      21.743  31.213   5.923  1.00  0.00           C  
ATOM    630  C   LEU A  40      21.600  32.408   6.865  1.00  0.00           C  
ATOM    631  O   LEU A  40      22.589  32.740   7.537  1.00  0.00           O  
ATOM    632  CB  LEU A  40      22.102  31.709   4.517  1.00  0.00           C  
ATOM    633  CG  LEU A  40      22.560  30.629   3.528  1.00  0.00           C  
ATOM    634  CD1 LEU A  40      22.727  31.245   2.145  1.00  0.00           C  
ATOM    635  CD2 LEU A  40      23.864  30.015   4.014  1.00  0.00           C  
ATOM    636  H   LEU A  40      19.966  30.367   5.034  1.00  0.00           H  
ATOM    637  HA  LEU A  40      22.552  30.579   6.285  1.00  0.00           H  
ATOM    638 1HB  LEU A  40      21.230  32.201   4.089  1.00  0.00           H  
ATOM    639 2HB  LEU A  40      22.903  32.443   4.600  1.00  0.00           H  
ATOM    640  HG  LEU A  40      21.797  29.853   3.457  1.00  0.00           H  
ATOM    641 1HD1 LEU A  40      23.053  30.478   1.442  1.00  0.00           H  
ATOM    642 2HD1 LEU A  40      21.775  31.659   1.813  1.00  0.00           H  
ATOM    643 3HD1 LEU A  40      23.474  32.038   2.188  1.00  0.00           H  
ATOM    644 1HD2 LEU A  40      24.189  29.247   3.312  1.00  0.00           H  
ATOM    645 2HD2 LEU A  40      24.628  30.790   4.084  1.00  0.00           H  
ATOM    646 3HD2 LEU A  40      23.711  29.567   4.996  1.00  0.00           H  
ATOM    647  N   ASN A  41      20.423  33.004   6.921  1.00  0.00           N  
ATOM    648  CA  ASN A  41      20.151  34.162   7.805  1.00  0.00           C  
ATOM    649  C   ASN A  41      19.720  33.678   9.186  1.00  0.00           C  
ATOM    650  O   ASN A  41      18.714  32.975   9.297  1.00  0.00           O  
ATOM    651  CB  ASN A  41      19.095  35.074   7.208  1.00  0.00           C  
ATOM    652  CG  ASN A  41      18.988  36.387   7.934  1.00  0.00           C  
ATOM    653  OD1 ASN A  41      19.120  36.443   9.162  1.00  0.00           O  
ATOM    654  ND2 ASN A  41      18.751  37.443   7.199  1.00  0.00           N  
ATOM    655  H   ASN A  41      19.683  32.649   6.333  1.00  0.00           H  
ATOM    656  HA  ASN A  41      21.073  34.735   7.919  1.00  0.00           H  
ATOM    657 1HB  ASN A  41      19.333  35.270   6.161  1.00  0.00           H  
ATOM    658 2HB  ASN A  41      18.126  34.577   7.236  1.00  0.00           H  
ATOM    659 1HD2 ASN A  41      18.669  38.343   7.628  1.00  0.00           H  
ATOM    660 2HD2 ASN A  41      18.651  37.351   6.209  1.00  0.00           H  
ATOM    661  N   PRO A  42      20.451  34.023  10.268  1.00  0.00           N  
ATOM    662  CA  PRO A  42      20.104  33.533  11.607  1.00  0.00           C  
ATOM    663  C   PRO A  42      18.651  33.736  12.037  1.00  0.00           C  
ATOM    664  O   PRO A  42      18.163  32.825  12.737  1.00  0.00           O  
ATOM    665  CB  PRO A  42      21.044  34.305  12.541  1.00  0.00           C  
ATOM    666  CG  PRO A  42      22.268  34.546  11.691  1.00  0.00           C  
ATOM    667  CD  PRO A  42      21.729  34.812  10.306  1.00  0.00           C  
ATOM    668  HA  PRO A  42      20.324  32.457  11.665  1.00  0.00           H  
ATOM    669 1HB  PRO A  42      20.561  35.234  12.878  1.00  0.00           H  
ATOM    670 2HB  PRO A  42      21.253  33.707  13.441  1.00  0.00           H  
ATOM    671 1HG  PRO A  42      22.844  35.394  12.087  1.00  0.00           H  
ATOM    672 2HG  PRO A  42      22.930  33.668  11.720  1.00  0.00           H  
ATOM    673 1HD  PRO A  42      21.536  35.888  10.189  1.00  0.00           H  
ATOM    674 2HD  PRO A  42      22.454  34.464   9.557  1.00  0.00           H  
ATOM    675  N   VAL A  43      17.983  34.768  11.533  1.00  0.00           N  
ATOM    676  CA  VAL A  43      16.603  35.107  11.985  1.00  0.00           C  
ATOM    677  C   VAL A  43      15.668  34.020  11.489  1.00  0.00           C  
ATOM    678  O   VAL A  43      14.616  33.910  12.081  1.00  0.00           O  
ATOM    679  CB  VAL A  43      16.144  36.472  11.440  1.00  0.00           C  
ATOM    680  CG1 VAL A  43      17.162  37.551  11.780  1.00  0.00           C  
ATOM    681  CG2 VAL A  43      15.932  36.385   9.936  1.00  0.00           C  
ATOM    682  H   VAL A  43      18.421  35.337  10.822  1.00  0.00           H  
ATOM    683  HA  VAL A  43      16.599  35.159  13.074  1.00  0.00           H  
ATOM    684  HB  VAL A  43      15.208  36.750  11.924  1.00  0.00           H  
ATOM    685 1HG1 VAL A  43      16.821  38.509  11.387  1.00  0.00           H  
ATOM    686 2HG1 VAL A  43      17.271  37.620  12.862  1.00  0.00           H  
ATOM    687 3HG1 VAL A  43      18.123  37.298  11.333  1.00  0.00           H  
ATOM    688 1HG2 VAL A  43      15.607  37.354   9.558  1.00  0.00           H  
ATOM    689 2HG2 VAL A  43      16.868  36.102   9.453  1.00  0.00           H  
ATOM    690 3HG2 VAL A  43      15.170  35.637   9.719  1.00  0.00           H  
ATOM    691  N   ASP A  44      16.049  33.239  10.463  1.00  0.00           N  
ATOM    692  CA  ASP A  44      15.180  32.223   9.863  1.00  0.00           C  
ATOM    693  C   ASP A  44      15.357  30.855  10.547  1.00  0.00           C  
ATOM    694  O   ASP A  44      14.642  29.892  10.169  1.00  0.00           O  
ATOM    695  CB  ASP A  44      15.469  32.095   8.366  1.00  0.00           C  
ATOM    696  CG  ASP A  44      15.088  33.342   7.580  1.00  0.00           C  
ATOM    697  OD1 ASP A  44      14.289  34.106   8.067  1.00  0.00           O  
ATOM    698  OD2 ASP A  44      15.599  33.518   6.500  1.00  0.00           O  
ATOM    699  H   ASP A  44      16.982  33.367  10.098  1.00  0.00           H  
ATOM    700  HA  ASP A  44      14.143  32.533   9.995  1.00  0.00           H  
ATOM    701 1HB  ASP A  44      16.531  31.899   8.215  1.00  0.00           H  
ATOM    702 2HB  ASP A  44      14.919  31.245   7.960  1.00  0.00           H  
ATOM    703  N   ARG A  45      16.184  30.765  11.593  1.00  0.00           N  
ATOM    704  CA  ARG A  45      16.490  29.477  12.245  1.00  0.00           C  
ATOM    705  C   ARG A  45      15.532  29.163  13.406  1.00  0.00           C  
ATOM    706  O   ARG A  45      15.686  28.110  14.038  1.00  0.00           O  
ATOM    707  CB  ARG A  45      17.953  29.465  12.696  1.00  0.00           C  
ATOM    708  CG  ARG A  45      18.882  29.532  11.490  1.00  0.00           C  
ATOM    709  CD  ARG A  45      20.334  29.649  11.868  1.00  0.00           C  
ATOM    710  NE  ARG A  45      21.143  29.859  10.685  1.00  0.00           N  
ATOM    711  CZ  ARG A  45      22.369  30.381  10.680  1.00  0.00           C  
ATOM    712  NH1 ARG A  45      22.925  30.823  11.792  1.00  0.00           N  
ATOM    713  NH2 ARG A  45      23.004  30.563   9.526  1.00  0.00           N  
ATOM    714  H   ARG A  45      16.612  31.610  11.946  1.00  0.00           H  
ATOM    715  HA  ARG A  45      16.388  28.682  11.506  1.00  0.00           H  
ATOM    716 1HB  ARG A  45      18.138  30.314  13.354  1.00  0.00           H  
ATOM    717 2HB  ARG A  45      18.151  28.559  13.268  1.00  0.00           H  
ATOM    718 1HG  ARG A  45      18.768  28.626  10.893  1.00  0.00           H  
ATOM    719 2HG  ARG A  45      18.628  30.401  10.883  1.00  0.00           H  
ATOM    720 1HD  ARG A  45      20.467  30.492  12.545  1.00  0.00           H  
ATOM    721 2HD  ARG A  45      20.657  28.734  12.363  1.00  0.00           H  
ATOM    722  HE  ARG A  45      20.750  29.589   9.793  1.00  0.00           H  
ATOM    723 1HH1 ARG A  45      22.420  30.768  12.666  1.00  0.00           H  
ATOM    724 2HH1 ARG A  45      23.854  31.216  11.770  1.00  0.00           H  
ATOM    725 1HH2 ARG A  45      22.556  30.304   8.658  1.00  0.00           H  
ATOM    726 2HH2 ARG A  45      23.932  30.958   9.518  1.00  0.00           H  
ATOM    727  N   GLU A  46      14.560  30.017  13.674  1.00  0.00           N  
ATOM    728  CA  GLU A  46      13.592  29.762  14.782  1.00  0.00           C  
ATOM    729  C   GLU A  46      12.851  28.437  14.625  1.00  0.00           C  
ATOM    730  O   GLU A  46      12.697  27.715  15.635  1.00  0.00           O  
ATOM    731  CB  GLU A  46      12.569  30.897  14.869  1.00  0.00           C  
ATOM    732  CG  GLU A  46      11.686  30.853  16.108  1.00  0.00           C  
ATOM    733  CD  GLU A  46      12.417  31.245  17.362  1.00  0.00           C  
ATOM    734  OE1 GLU A  46      13.239  32.127  17.297  1.00  0.00           O  
ATOM    735  OE2 GLU A  46      12.153  30.661  18.387  1.00  0.00           O  
ATOM    736  H   GLU A  46      14.466  30.856  13.121  1.00  0.00           H  
ATOM    737  HA  GLU A  46      14.145  29.718  15.721  1.00  0.00           H  
ATOM    738 1HB  GLU A  46      13.087  31.856  14.862  1.00  0.00           H  
ATOM    739 2HB  GLU A  46      11.919  30.869  13.995  1.00  0.00           H  
ATOM    740 1HG  GLU A  46      10.844  31.530  15.966  1.00  0.00           H  
ATOM    741 2HG  GLU A  46      11.290  29.845  16.224  1.00  0.00           H  
ATOM    742  N   PRO A  47      12.427  28.010  13.406  1.00  0.00           N  
ATOM    743  CA  PRO A  47      11.768  26.717  13.307  1.00  0.00           C  
ATOM    744  C   PRO A  47      12.662  25.574  13.759  1.00  0.00           C  
ATOM    745  O   PRO A  47      12.181  24.512  14.157  1.00  0.00           O  
ATOM    746  CB  PRO A  47      11.446  26.618  11.813  1.00  0.00           C  
ATOM    747  CG  PRO A  47      11.376  28.036  11.359  1.00  0.00           C  
ATOM    748  CD  PRO A  47      12.458  28.733  12.139  1.00  0.00           C  
ATOM    749  HA  PRO A  47      10.849  26.733  13.911  1.00  0.00           H  
ATOM    750 1HB  PRO A  47      12.228  26.043  11.297  1.00  0.00           H  
ATOM    751 2HB  PRO A  47      10.500  26.076  11.667  1.00  0.00           H  
ATOM    752 1HG  PRO A  47      11.533  28.095  10.272  1.00  0.00           H  
ATOM    753 2HG  PRO A  47      10.376  28.450  11.558  1.00  0.00           H  
ATOM    754 1HD  PRO A  47      13.421  28.613  11.620  1.00  0.00           H  
ATOM    755 2HD  PRO A  47      12.206  29.798  12.247  1.00  0.00           H  
ATOM    756  N   LEU A  48      13.970  25.780  13.697  1.00  0.00           N  
ATOM    757  CA  LEU A  48      14.928  24.692  13.965  1.00  0.00           C  
ATOM    758  C   LEU A  48      15.002  24.426  15.466  1.00  0.00           C  
ATOM    759  O   LEU A  48      15.137  23.267  15.889  1.00  0.00           O  
ATOM    760  CB  LEU A  48      16.320  25.049  13.430  1.00  0.00           C  
ATOM    761  CG  LEU A  48      16.420  25.244  11.911  1.00  0.00           C  
ATOM    762  CD1 LEU A  48      17.819  25.726  11.551  1.00  0.00           C  
ATOM    763  CD2 LEU A  48      16.095  23.934  11.209  1.00  0.00           C  
ATOM    764  H   LEU A  48      14.320  26.697  13.462  1.00  0.00           H  
ATOM    765  HA  LEU A  48      14.582  23.793  13.456  1.00  0.00           H  
ATOM    766 1HB  LEU A  48      16.649  25.972  13.904  1.00  0.00           H  
ATOM    767 2HB  LEU A  48      17.014  24.255  13.708  1.00  0.00           H  
ATOM    768  HG  LEU A  48      15.712  26.010  11.596  1.00  0.00           H  
ATOM    769 1HD1 LEU A  48      17.889  25.864  10.472  1.00  0.00           H  
ATOM    770 2HD1 LEU A  48      18.017  26.674  12.052  1.00  0.00           H  
ATOM    771 3HD1 LEU A  48      18.552  24.986  11.870  1.00  0.00           H  
ATOM    772 1HD2 LEU A  48      16.165  24.073  10.129  1.00  0.00           H  
ATOM    773 2HD2 LEU A  48      16.804  23.167  11.523  1.00  0.00           H  
ATOM    774 3HD2 LEU A  48      15.084  23.622  11.470  1.00  0.00           H  
ATOM    775  N   TRP A  49      15.002  25.514  16.267  1.00  0.00           N  
ATOM    776  CA  TRP A  49      14.973  25.442  17.738  1.00  0.00           C  
ATOM    777  C   TRP A  49      13.601  24.987  18.234  1.00  0.00           C  
ATOM    778  O   TRP A  49      13.492  24.174  19.137  1.00  0.00           O  
ATOM    779  CB  TRP A  49      15.314  26.802  18.350  1.00  0.00           C  
ATOM    780  CG  TRP A  49      15.301  26.803  19.849  1.00  0.00           C  
ATOM    781  CD1 TRP A  49      16.310  26.402  20.673  1.00  0.00           C  
ATOM    782  CD2 TRP A  49      14.222  27.229  20.715  1.00  0.00           C  
ATOM    783  NE1 TRP A  49      15.935  26.547  21.985  1.00  0.00           N  
ATOM    784  CE2 TRP A  49      14.660  27.053  22.030  1.00  0.00           C  
ATOM    785  CE3 TRP A  49      12.938  27.739  20.483  1.00  0.00           C  
ATOM    786  CZ2 TRP A  49      13.861  27.366  23.118  1.00  0.00           C  
ATOM    787  CZ3 TRP A  49      12.137  28.054  21.574  1.00  0.00           C  
ATOM    788  CH2 TRP A  49      12.588  27.873  22.857  1.00  0.00           C  
ATOM    789  H   TRP A  49      15.020  26.418  15.818  1.00  0.00           H  
ATOM    790  HA  TRP A  49      15.720  24.718  18.064  1.00  0.00           H  
ATOM    791 1HB  TRP A  49      16.303  27.115  18.015  1.00  0.00           H  
ATOM    792 2HB  TRP A  49      14.599  27.548  18.001  1.00  0.00           H  
ATOM    793  HD1 TRP A  49      17.274  26.022  20.338  1.00  0.00           H  
ATOM    794  HE1 TRP A  49      16.503  26.318  22.788  1.00  0.00           H  
ATOM    795  HE3 TRP A  49      12.576  27.887  19.466  1.00  0.00           H  
ATOM    796  HZ2 TRP A  49      14.200  27.229  24.145  1.00  0.00           H  
ATOM    797  HZ3 TRP A  49      11.139  28.450  21.385  1.00  0.00           H  
ATOM    798  HH2 TRP A  49      11.933  28.131  23.690  1.00  0.00           H  
ATOM    799  N   ARG A  50      12.537  25.472  17.612  1.00  0.00           N  
ATOM    800  CA  ARG A  50      11.174  25.082  18.076  1.00  0.00           C  
ATOM    801  C   ARG A  50      10.979  23.602  17.827  1.00  0.00           C  
ATOM    802  O   ARG A  50      10.476  22.887  18.697  1.00  0.00           O  
ATOM    803  CB  ARG A  50      10.085  25.862  17.355  1.00  0.00           C  
ATOM    804  CG  ARG A  50       8.670  25.578  17.835  1.00  0.00           C  
ATOM    805  CD  ARG A  50       8.471  26.009  19.242  1.00  0.00           C  
ATOM    806  NE  ARG A  50       8.399  27.457  19.360  1.00  0.00           N  
ATOM    807  CZ  ARG A  50       8.475  28.134  20.522  1.00  0.00           C  
ATOM    808  NH1 ARG A  50       8.625  27.483  21.654  1.00  0.00           N  
ATOM    809  NH2 ARG A  50       8.398  29.454  20.524  1.00  0.00           N  
ATOM    810  H   ARG A  50      12.627  26.101  16.828  1.00  0.00           H  
ATOM    811  HA  ARG A  50      11.096  25.301  19.141  1.00  0.00           H  
ATOM    812 1HB  ARG A  50      10.264  26.929  17.471  1.00  0.00           H  
ATOM    813 2HB  ARG A  50      10.122  25.638  16.289  1.00  0.00           H  
ATOM    814 1HG  ARG A  50       7.958  26.114  17.207  1.00  0.00           H  
ATOM    815 2HG  ARG A  50       8.473  24.507  17.773  1.00  0.00           H  
ATOM    816 1HD  ARG A  50       7.541  25.589  19.623  1.00  0.00           H  
ATOM    817 2HD  ARG A  50       9.303  25.659  19.851  1.00  0.00           H  
ATOM    818  HE  ARG A  50       8.283  27.993  18.510  1.00  0.00           H  
ATOM    819 1HH1 ARG A  50       8.683  26.474  21.653  1.00  0.00           H  
ATOM    820 2HH1 ARG A  50       8.682  27.991  22.525  1.00  0.00           H  
ATOM    821 1HH2 ARG A  50       8.283  29.955  19.654  1.00  0.00           H  
ATOM    822 2HH2 ARG A  50       8.455  29.961  21.395  1.00  0.00           H  
ATOM    823  N   PHE A  51      11.449  23.086  16.685  1.00  0.00           N  
ATOM    824  CA  PHE A  51      11.133  21.693  16.371  1.00  0.00           C  
ATOM    825  C   PHE A  51      11.455  20.729  17.509  1.00  0.00           C  
ATOM    826  O   PHE A  51      10.590  19.961  17.926  1.00  0.00           O  
ATOM    827  CB  PHE A  51      11.893  21.259  15.116  1.00  0.00           C  
ATOM    828  CG  PHE A  51      11.865  19.777  14.874  1.00  0.00           C  
ATOM    829  CD1 PHE A  51      10.718  19.159  14.397  1.00  0.00           C  
ATOM    830  CD2 PHE A  51      12.985  18.997  15.122  1.00  0.00           C  
ATOM    831  CE1 PHE A  51      10.692  17.795  14.174  1.00  0.00           C  
ATOM    832  CE2 PHE A  51      12.961  17.634  14.898  1.00  0.00           C  
ATOM    833  CZ  PHE A  51      11.813  17.033  14.424  1.00  0.00           C  
ATOM    834  H   PHE A  51      12.009  23.622  16.039  1.00  0.00           H  
ATOM    835  HA  PHE A  51      10.062  21.615  16.181  1.00  0.00           H  
ATOM    836 1HB  PHE A  51      11.468  21.754  14.244  1.00  0.00           H  
ATOM    837 2HB  PHE A  51      12.934  21.571  15.195  1.00  0.00           H  
ATOM    838  HD1 PHE A  51       9.832  19.762  14.198  1.00  0.00           H  
ATOM    839  HD2 PHE A  51      13.892  19.472  15.497  1.00  0.00           H  
ATOM    840  HE1 PHE A  51       9.784  17.323  13.800  1.00  0.00           H  
ATOM    841  HE2 PHE A  51      13.848  17.033  15.097  1.00  0.00           H  
ATOM    842  HZ  PHE A  51      11.792  15.958  14.249  1.00  0.00           H  
ATOM    843  N   PRO A  52      12.691  20.650  18.037  1.00  0.00           N  
ATOM    844  CA  PRO A  52      12.950  19.590  19.022  1.00  0.00           C  
ATOM    845  C   PRO A  52      12.165  19.785  20.310  1.00  0.00           C  
ATOM    846  O   PRO A  52      12.063  18.875  21.123  1.00  0.00           O  
ATOM    847  CB  PRO A  52      14.457  19.715  19.267  1.00  0.00           C  
ATOM    848  CG  PRO A  52      14.775  21.120  18.881  1.00  0.00           C  
ATOM    849  CD  PRO A  52      13.895  21.390  17.690  1.00  0.00           C  
ATOM    850  HA  PRO A  52      12.701  18.615  18.578  1.00  0.00           H  
ATOM    851 1HB  PRO A  52      14.686  19.499  20.321  1.00  0.00           H  
ATOM    852 2HB  PRO A  52      14.999  18.973  18.662  1.00  0.00           H  
ATOM    853 1HG  PRO A  52      14.571  21.799  19.722  1.00  0.00           H  
ATOM    854 2HG  PRO A  52      15.846  21.216  18.647  1.00  0.00           H  
ATOM    855 1HD  PRO A  52      13.704  22.470  17.612  1.00  0.00           H  
ATOM    856 2HD  PRO A  52      14.384  21.015  16.779  1.00  0.00           H  
ATOM    857  N   ASN A  53      11.645  20.983  20.487  1.00  0.00           N  
ATOM    858  CA  ASN A  53      10.877  21.343  21.707  1.00  0.00           C  
ATOM    859  C   ASN A  53       9.370  21.188  21.471  1.00  0.00           C  
ATOM    860  O   ASN A  53       8.583  21.507  22.363  1.00  0.00           O  
ATOM    861  CB  ASN A  53      11.199  22.756  22.154  1.00  0.00           C  
ATOM    862  CG  ASN A  53      12.571  22.872  22.760  1.00  0.00           C  
ATOM    863  OD1 ASN A  53      12.790  22.478  23.911  1.00  0.00           O  
ATOM    864  ND2 ASN A  53      13.499  23.405  22.006  1.00  0.00           N  
ATOM    865  H   ASN A  53      11.776  21.677  19.766  1.00  0.00           H  
ATOM    866  HA  ASN A  53      11.156  20.656  22.507  1.00  0.00           H  
ATOM    867 1HB  ASN A  53      11.133  23.432  21.301  1.00  0.00           H  
ATOM    868 2HB  ASN A  53      10.462  23.083  22.888  1.00  0.00           H  
ATOM    869 1HD2 ASN A  53      14.430  23.508  22.357  1.00  0.00           H  
ATOM    870 2HD2 ASN A  53      13.277  23.710  21.081  1.00  0.00           H  
ATOM    871  N   GLU A  54       8.945  20.708  20.303  1.00  0.00           N  
ATOM    872  CA  GLU A  54       7.539  20.364  20.004  1.00  0.00           C  
ATOM    873  C   GLU A  54       7.345  18.833  19.843  1.00  0.00           C  
ATOM    874  O   GLU A  54       6.307  18.434  19.275  1.00  0.00           O  
ATOM    875  CB  GLU A  54       7.080  21.082  18.733  1.00  0.00           C  
ATOM    876  CG  GLU A  54       6.862  22.579  18.900  1.00  0.00           C  
ATOM    877  CD  GLU A  54       5.583  22.907  19.619  1.00  0.00           C  
ATOM    878  OE1 GLU A  54       4.536  22.608  19.096  1.00  0.00           O  
ATOM    879  OE2 GLU A  54       5.653  23.458  20.692  1.00  0.00           O  
ATOM    880  H   GLU A  54       9.646  20.580  19.589  1.00  0.00           H  
ATOM    881  HA  GLU A  54       6.917  20.693  20.837  1.00  0.00           H  
ATOM    882 1HB  GLU A  54       7.820  20.938  17.946  1.00  0.00           H  
ATOM    883 2HB  GLU A  54       6.144  20.644  18.386  1.00  0.00           H  
ATOM    884 1HG  GLU A  54       7.698  22.997  19.461  1.00  0.00           H  
ATOM    885 2HG  GLU A  54       6.850  23.046  17.916  1.00  0.00           H  
ATOM    886  N   LEU A  55       8.302  17.986  20.246  1.00  0.00           N  
ATOM    887  CA  LEU A  55       8.157  16.540  20.018  1.00  0.00           C  
ATOM    888  C   LEU A  55       7.587  15.883  21.260  1.00  0.00           C  
ATOM    889  O   LEU A  55       7.845  16.310  22.386  1.00  0.00           O  
ATOM    890  CB  LEU A  55       9.507  15.903  19.666  1.00  0.00           C  
ATOM    891  CG  LEU A  55      10.186  16.439  18.399  1.00  0.00           C  
ATOM    892  CD1 LEU A  55      11.486  15.684  18.160  1.00  0.00           C  
ATOM    893  CD2 LEU A  55       9.242  16.290  17.215  1.00  0.00           C  
ATOM    894  H   LEU A  55       9.131  18.331  20.709  1.00  0.00           H  
ATOM    895  HA  LEU A  55       7.476  16.388  19.181  1.00  0.00           H  
ATOM    896 1HB  LEU A  55      10.192  16.056  20.498  1.00  0.00           H  
ATOM    897 2HB  LEU A  55       9.362  14.830  19.535  1.00  0.00           H  
ATOM    898  HG  LEU A  55      10.433  17.492  18.536  1.00  0.00           H  
ATOM    899 1HD1 LEU A  55      11.969  16.065  17.260  1.00  0.00           H  
ATOM    900 2HD1 LEU A  55      12.150  15.823  19.013  1.00  0.00           H  
ATOM    901 3HD1 LEU A  55      11.273  14.623  18.035  1.00  0.00           H  
ATOM    902 1HD2 LEU A  55       9.724  16.673  16.315  1.00  0.00           H  
ATOM    903 2HD2 LEU A  55       8.996  15.237  17.076  1.00  0.00           H  
ATOM    904 3HD2 LEU A  55       8.329  16.854  17.405  1.00  0.00           H  
ATOM    905  N   PRO A  56       6.808  14.806  21.066  1.00  0.00           N  
ATOM    906  CA  PRO A  56       6.164  14.161  22.207  1.00  0.00           C  
ATOM    907  C   PRO A  56       7.133  13.260  22.968  1.00  0.00           C  
ATOM    908  O   PRO A  56       7.023  12.021  22.878  1.00  0.00           O  
ATOM    909  CB  PRO A  56       5.040  13.350  21.550  1.00  0.00           C  
ATOM    910  CG  PRO A  56       5.587  12.983  20.214  1.00  0.00           C  
ATOM    911  CD  PRO A  56       6.352  14.203  19.773  1.00  0.00           C  
ATOM    912  HA  PRO A  56       5.756  14.932  22.876  1.00  0.00           H  
ATOM    913 1HB  PRO A  56       4.799  12.474  22.169  1.00  0.00           H  
ATOM    914 2HB  PRO A  56       4.127  13.959  21.486  1.00  0.00           H  
ATOM    915 1HG  PRO A  56       6.225  12.091  20.296  1.00  0.00           H  
ATOM    916 2HG  PRO A  56       4.769  12.725  19.526  1.00  0.00           H  
ATOM    917 1HD  PRO A  56       7.206  13.897  19.153  1.00  0.00           H  
ATOM    918 2HD  PRO A  56       5.683  14.872  19.211  1.00  0.00           H  
ATOM    919  N   ILE A  57       8.116  13.877  23.602  1.00  0.00           N  
ATOM    920  CA  ILE A  57       9.263  13.125  24.178  1.00  0.00           C  
ATOM    921  C   ILE A  57       9.372  13.501  25.648  1.00  0.00           C  
ATOM    922  O   ILE A  57       9.378  14.701  25.975  1.00  0.00           O  
ATOM    923  CB  ILE A  57      10.588  13.435  23.457  1.00  0.00           C  
ATOM    924  CG1 ILE A  57      10.460  13.147  21.959  1.00  0.00           C  
ATOM    925  CG2 ILE A  57      11.725  12.628  24.063  1.00  0.00           C  
ATOM    926  CD1 ILE A  57      11.660  13.584  21.149  1.00  0.00           C  
ATOM    927  H   ILE A  57       8.088  14.882  23.700  1.00  0.00           H  
ATOM    928  HA  ILE A  57       9.067  12.059  24.068  1.00  0.00           H  
ATOM    929  HB  ILE A  57      10.815  14.496  23.556  1.00  0.00           H  
ATOM    930 1HG1 ILE A  57      10.315  12.079  21.805  1.00  0.00           H  
ATOM    931 2HG1 ILE A  57       9.580  13.656  21.564  1.00  0.00           H  
ATOM    932 1HG2 ILE A  57      12.654  12.859  23.541  1.00  0.00           H  
ATOM    933 2HG2 ILE A  57      11.829  12.880  25.117  1.00  0.00           H  
ATOM    934 3HG2 ILE A  57      11.509  11.564  23.964  1.00  0.00           H  
ATOM    935 1HD1 ILE A  57      11.495  13.347  20.098  1.00  0.00           H  
ATOM    936 2HD1 ILE A  57      11.803  14.659  21.261  1.00  0.00           H  
ATOM    937 3HD1 ILE A  57      12.547  13.061  21.503  1.00  0.00           H  
ATOM    938  N   ALA A  58       9.481  12.465  26.483  1.00  0.00           N  
ATOM    939  CA  ALA A  58       9.645  12.629  27.941  1.00  0.00           C  
ATOM    940  C   ALA A  58       8.427  13.364  28.507  1.00  0.00           C  
ATOM    941  O   ALA A  58       8.552  14.022  29.550  1.00  0.00           O  
ATOM    942  CB  ALA A  58      10.938  13.346  28.249  1.00  0.00           C  
ATOM    943  H   ALA A  58       9.450  11.534  26.093  1.00  0.00           H  
ATOM    944  HA  ALA A  58       9.703  11.637  28.389  1.00  0.00           H  
ATOM    945 1HB  ALA A  58      11.043  13.460  29.328  1.00  0.00           H  
ATOM    946 2HB  ALA A  58      11.775  12.767  27.861  1.00  0.00           H  
ATOM    947 3HB  ALA A  58      10.928  14.329  27.781  1.00  0.00           H  
ATOM    948  N   GLY A  59       7.278  13.281  27.813  1.00  0.00           N  
ATOM    949  CA  GLY A  59       6.001  13.845  28.256  1.00  0.00           C  
ATOM    950  C   GLY A  59       5.814  15.322  27.991  1.00  0.00           C  
ATOM    951  O   GLY A  59       4.785  15.880  28.379  1.00  0.00           O  
ATOM    952  H   GLY A  59       7.321  12.792  26.929  1.00  0.00           H  
ATOM    953 1HA  GLY A  59       5.181  13.320  27.765  1.00  0.00           H  
ATOM    954 2HA  GLY A  59       5.887  13.689  29.328  1.00  0.00           H  
ATOM    955  N   GLU A  60       6.772  15.967  27.326  1.00  0.00           N  
ATOM    956  CA  GLU A  60       6.706  17.425  27.095  1.00  0.00           C  
ATOM    957  C   GLU A  60       6.896  17.730  25.607  1.00  0.00           C  
ATOM    958  O   GLU A  60       7.632  17.047  24.906  1.00  0.00           O  
ATOM    959  CB  GLU A  60       7.769  18.157  27.918  1.00  0.00           C  
ATOM    960  CG  GLU A  60       7.591  18.038  29.425  1.00  0.00           C  
ATOM    961  CD  GLU A  60       8.660  18.756  30.199  1.00  0.00           C  
ATOM    962  OE1 GLU A  60       9.552  19.293  29.586  1.00  0.00           O  
ATOM    963  OE2 GLU A  60       8.586  18.768  31.405  1.00  0.00           O  
ATOM    964  H   GLU A  60       7.561  15.448  26.972  1.00  0.00           H  
ATOM    965  HA  GLU A  60       5.724  17.781  27.407  1.00  0.00           H  
ATOM    966 1HB  GLU A  60       8.756  17.767  27.666  1.00  0.00           H  
ATOM    967 2HB  GLU A  60       7.761  19.217  27.662  1.00  0.00           H  
ATOM    968 1HG  GLU A  60       6.620  18.452  29.698  1.00  0.00           H  
ATOM    969 2HG  GLU A  60       7.596  16.984  29.698  1.00  0.00           H  
ATOM    970  N   PRO A  61       6.206  18.754  25.078  1.00  0.00           N  
ATOM    971  CA  PRO A  61       5.119  19.483  25.732  1.00  0.00           C  
ATOM    972  C   PRO A  61       3.864  18.622  25.842  1.00  0.00           C  
ATOM    973  O   PRO A  61       3.651  17.727  25.020  1.00  0.00           O  
ATOM    974  CB  PRO A  61       4.901  20.683  24.806  1.00  0.00           C  
ATOM    975  CG  PRO A  61       5.219  20.159  23.447  1.00  0.00           C  
ATOM    976  CD  PRO A  61       6.361  19.204  23.672  1.00  0.00           C  
ATOM    977  HA  PRO A  61       5.452  19.810  26.728  1.00  0.00           H  
ATOM    978 1HB  PRO A  61       3.865  21.043  24.893  1.00  0.00           H  
ATOM    979 2HB  PRO A  61       5.556  21.515  25.106  1.00  0.00           H  
ATOM    980 1HG  PRO A  61       4.335  19.668  23.013  1.00  0.00           H  
ATOM    981 2HG  PRO A  61       5.486  20.986  22.773  1.00  0.00           H  
ATOM    982 1HD  PRO A  61       6.274  18.357  22.975  1.00  0.00           H  
ATOM    983 2HD  PRO A  61       7.315  19.731  23.526  1.00  0.00           H  
ATOM    984  N   ALA A  62       3.044  18.836  26.873  1.00  0.00           N  
ATOM    985  CA  ALA A  62       1.872  17.975  27.116  1.00  0.00           C  
ATOM    986  C   ALA A  62       0.928  17.990  25.909  1.00  0.00           C  
ATOM    987  O   ALA A  62       0.338  16.903  25.607  1.00  0.00           O  
ATOM    988  CB  ALA A  62       1.168  18.434  28.388  1.00  0.00           C  
ATOM    989  H   ALA A  62       3.228  19.606  27.500  1.00  0.00           H  
ATOM    990  HA  ALA A  62       2.226  16.954  27.258  1.00  0.00           H  
ATOM    991 1HB  ALA A  62       0.301  17.799  28.573  1.00  0.00           H  
ATOM    992 2HB  ALA A  62       1.857  18.363  29.230  1.00  0.00           H  
ATOM    993 3HB  ALA A  62       0.843  19.466  28.271  1.00  0.00           H  
ATOM    994  N   ASN A  63       0.767  19.100  25.189  1.00  0.00           N  
ATOM    995  CA  ASN A  63      -0.239  19.192  24.098  1.00  0.00           C  
ATOM    996  C   ASN A  63       0.137  18.212  22.979  1.00  0.00           C  
ATOM    997  O   ASN A  63      -0.758  17.469  22.536  1.00  0.00           O  
ATOM    998  CB  ASN A  63      -0.348  20.607  23.561  1.00  0.00           C  
ATOM    999  CG  ASN A  63      -1.035  21.538  24.521  1.00  0.00           C  
ATOM   1000  OD1 ASN A  63      -1.723  21.096  25.449  1.00  0.00           O  
ATOM   1001  ND2 ASN A  63      -0.864  22.819  24.316  1.00  0.00           N  
ATOM   1002  H   ASN A  63       1.347  19.902  25.392  1.00  0.00           H  
ATOM   1003  HA  ASN A  63      -1.212  18.904  24.499  1.00  0.00           H  
ATOM   1004 1HB  ASN A  63       0.650  20.994  23.350  1.00  0.00           H  
ATOM   1005 2HB  ASN A  63      -0.901  20.599  22.622  1.00  0.00           H  
ATOM   1006 1HD2 ASN A  63      -1.298  23.485  24.923  1.00  0.00           H  
ATOM   1007 2HD2 ASN A  63      -0.300  23.132  23.552  1.00  0.00           H  
ATOM   1008  N   ILE A  64       1.382  18.234  22.496  1.00  0.00           N  
ATOM   1009  CA  ILE A  64       1.729  17.391  21.304  1.00  0.00           C  
ATOM   1010  C   ILE A  64       1.633  15.933  21.726  1.00  0.00           C  
ATOM   1011  O   ILE A  64       1.409  15.070  20.880  1.00  0.00           O  
ATOM   1012  CB  ILE A  64       3.141  17.685  20.766  1.00  0.00           C  
ATOM   1013  CG1 ILE A  64       3.308  17.102  19.360  1.00  0.00           C  
ATOM   1014  CG2 ILE A  64       4.197  17.124  21.706  1.00  0.00           C  
ATOM   1015  CD1 ILE A  64       2.378  17.707  18.334  1.00  0.00           C  
ATOM   1016  H   ILE A  64       2.099  18.808  22.918  1.00  0.00           H  
ATOM   1017  HA  ILE A  64       1.020  17.611  20.507  1.00  0.00           H  
ATOM   1018  HB  ILE A  64       3.281  18.762  20.679  1.00  0.00           H  
ATOM   1019 1HG1 ILE A  64       4.333  17.254  19.023  1.00  0.00           H  
ATOM   1020 2HG1 ILE A  64       3.131  16.027  19.388  1.00  0.00           H  
ATOM   1021 1HG2 ILE A  64       5.189  17.340  21.310  1.00  0.00           H  
ATOM   1022 2HG2 ILE A  64       4.090  17.584  22.688  1.00  0.00           H  
ATOM   1023 3HG2 ILE A  64       4.069  16.045  21.796  1.00  0.00           H  
ATOM   1024 1HD1 ILE A  64       2.555  17.243  17.363  1.00  0.00           H  
ATOM   1025 2HD1 ILE A  64       1.343  17.535  18.634  1.00  0.00           H  
ATOM   1026 3HD1 ILE A  64       2.562  18.778  18.262  1.00  0.00           H  
ATOM   1027  N   VAL A  65       1.925  15.633  22.984  1.00  0.00           N  
ATOM   1028  CA  VAL A  65       1.833  14.229  23.470  1.00  0.00           C  
ATOM   1029  C   VAL A  65       0.386  13.751  23.316  1.00  0.00           C  
ATOM   1030  O   VAL A  65       0.169  12.672  22.710  1.00  0.00           O  
ATOM   1031  CB  VAL A  65       2.262  14.117  24.945  1.00  0.00           C  
ATOM   1032  CG1 VAL A  65       1.941  12.733  25.490  1.00  0.00           C  
ATOM   1033  CG2 VAL A  65       3.747  14.418  25.077  1.00  0.00           C  
ATOM   1034  H   VAL A  65       2.212  16.358  23.627  1.00  0.00           H  
ATOM   1035  HA  VAL A  65       2.504  13.611  22.872  1.00  0.00           H  
ATOM   1036  HB  VAL A  65       1.691  14.834  25.535  1.00  0.00           H  
ATOM   1037 1HG1 VAL A  65       2.251  12.672  26.534  1.00  0.00           H  
ATOM   1038 2HG1 VAL A  65       0.869  12.553  25.419  1.00  0.00           H  
ATOM   1039 3HG1 VAL A  65       2.476  11.981  24.909  1.00  0.00           H  
ATOM   1040 1HG2 VAL A  65       4.043  14.338  26.123  1.00  0.00           H  
ATOM   1041 2HG2 VAL A  65       4.317  13.704  24.483  1.00  0.00           H  
ATOM   1042 3HG2 VAL A  65       3.946  15.429  24.720  1.00  0.00           H  
ATOM   1043  N   ALA A  66      -0.581  14.516  23.799  1.00  0.00           N  
ATOM   1044  CA  ALA A  66      -2.003  14.119  23.669  1.00  0.00           C  
ATOM   1045  C   ALA A  66      -2.402  14.017  22.188  1.00  0.00           C  
ATOM   1046  O   ALA A  66      -3.085  13.099  21.811  1.00  0.00           O  
ATOM   1047  CB  ALA A  66      -2.880  15.065  24.457  1.00  0.00           C  
ATOM   1048  H   ALA A  66      -0.353  15.384  24.263  1.00  0.00           H  
ATOM   1049  HA  ALA A  66      -2.123  13.135  24.124  1.00  0.00           H  
ATOM   1050 1HB  ALA A  66      -3.923  14.765  24.356  1.00  0.00           H  
ATOM   1051 2HB  ALA A  66      -2.594  15.037  25.509  1.00  0.00           H  
ATOM   1052 3HB  ALA A  66      -2.756  16.078  24.075  1.00  0.00           H  
ATOM   1053  N   LEU A  67      -1.960  14.960  21.359  1.00  0.00           N  
ATOM   1054  CA  LEU A  67      -2.359  15.027  19.943  1.00  0.00           C  
ATOM   1055  C   LEU A  67      -1.793  13.840  19.181  1.00  0.00           C  
ATOM   1056  O   LEU A  67      -2.477  13.311  18.325  1.00  0.00           O  
ATOM   1057  CB  LEU A  67      -1.872  16.333  19.302  1.00  0.00           C  
ATOM   1058  CG  LEU A  67      -2.537  17.615  19.818  1.00  0.00           C  
ATOM   1059  CD1 LEU A  67      -1.780  18.827  19.291  1.00  0.00           C  
ATOM   1060  CD2 LEU A  67      -3.993  17.646  19.377  1.00  0.00           C  
ATOM   1061  H   LEU A  67      -1.324  15.654  21.725  1.00  0.00           H  
ATOM   1062  HA  LEU A  67      -3.447  15.000  19.889  1.00  0.00           H  
ATOM   1063 1HB  LEU A  67      -0.801  16.424  19.471  1.00  0.00           H  
ATOM   1064 2HB  LEU A  67      -2.046  16.278  18.227  1.00  0.00           H  
ATOM   1065  HG  LEU A  67      -2.487  17.639  20.907  1.00  0.00           H  
ATOM   1066 1HD1 LEU A  67      -2.253  19.739  19.658  1.00  0.00           H  
ATOM   1067 2HD1 LEU A  67      -0.747  18.790  19.638  1.00  0.00           H  
ATOM   1068 3HD1 LEU A  67      -1.798  18.822  18.202  1.00  0.00           H  
ATOM   1069 1HD2 LEU A  67      -4.466  18.557  19.744  1.00  0.00           H  
ATOM   1070 2HD2 LEU A  67      -4.043  17.624  18.288  1.00  0.00           H  
ATOM   1071 3HD2 LEU A  67      -4.514  16.778  19.781  1.00  0.00           H  
ATOM   1072  N   VAL A  68      -0.558  13.465  19.456  1.00  0.00           N  
ATOM   1073  CA  VAL A  68       0.115  12.348  18.765  1.00  0.00           C  
ATOM   1074  C   VAL A  68      -0.414  11.004  19.278  1.00  0.00           C  
ATOM   1075  O   VAL A  68      -0.733  10.116  18.450  1.00  0.00           O  
ATOM   1076  CB  VAL A  68       1.638  12.415  18.981  1.00  0.00           C  
ATOM   1077  CG1 VAL A  68       2.301  11.130  18.505  1.00  0.00           C  
ATOM   1078  CG2 VAL A  68       2.213  13.620  18.252  1.00  0.00           C  
ATOM   1079  H   VAL A  68      -0.060  13.972  20.173  1.00  0.00           H  
ATOM   1080  HA  VAL A  68      -0.088  12.429  17.697  1.00  0.00           H  
ATOM   1081  HB  VAL A  68       1.841  12.504  20.049  1.00  0.00           H  
ATOM   1082 1HG1 VAL A  68       3.377  11.195  18.666  1.00  0.00           H  
ATOM   1083 2HG1 VAL A  68       1.901  10.285  19.066  1.00  0.00           H  
ATOM   1084 3HG1 VAL A  68       2.101  10.990  17.443  1.00  0.00           H  
ATOM   1085 1HG2 VAL A  68       3.290  13.661  18.410  1.00  0.00           H  
ATOM   1086 2HG2 VAL A  68       2.005  13.533  17.185  1.00  0.00           H  
ATOM   1087 3HG2 VAL A  68       1.754  14.531  18.638  1.00  0.00           H  
ATOM   1088  N   GLU A  69      -0.576  10.873  20.588  1.00  0.00           N  
ATOM   1089  CA  GLU A  69      -1.123   9.613  21.150  1.00  0.00           C  
ATOM   1090  C   GLU A  69      -2.506   9.368  20.553  1.00  0.00           C  
ATOM   1091  O   GLU A  69      -2.848   8.202  20.268  1.00  0.00           O  
ATOM   1092  CB  GLU A  69      -1.211   9.674  22.677  1.00  0.00           C  
ATOM   1093  CG  GLU A  69       0.129   9.561  23.390  1.00  0.00           C  
ATOM   1094  CD  GLU A  69       0.010   9.689  24.883  1.00  0.00           C  
ATOM   1095  OE1 GLU A  69      -1.071   9.949  25.353  1.00  0.00           O  
ATOM   1096  OE2 GLU A  69       1.002   9.528  25.554  1.00  0.00           O  
ATOM   1097  H   GLU A  69      -0.331  11.626  21.215  1.00  0.00           H  
ATOM   1098  HA  GLU A  69      -0.454   8.795  20.881  1.00  0.00           H  
ATOM   1099 1HB  GLU A  69      -1.671  10.616  22.977  1.00  0.00           H  
ATOM   1100 2HB  GLU A  69      -1.851   8.868  23.037  1.00  0.00           H  
ATOM   1101 1HG  GLU A  69       0.573   8.594  23.154  1.00  0.00           H  
ATOM   1102 2HG  GLU A  69       0.795  10.337  23.015  1.00  0.00           H  
ATOM   1103  N   GLU A  70      -3.279  10.420  20.367  1.00  0.00           N  
ATOM   1104  CA  GLU A  70      -4.622  10.311  19.743  1.00  0.00           C  
ATOM   1105  C   GLU A  70      -4.454   9.705  18.353  1.00  0.00           C  
ATOM   1106  O   GLU A  70      -5.183   8.773  18.018  1.00  0.00           O  
ATOM   1107  CB  GLU A  70      -5.311  11.675  19.648  1.00  0.00           C  
ATOM   1108  CG  GLU A  70      -6.710  11.632  19.050  1.00  0.00           C  
ATOM   1109  CD  GLU A  70      -7.349  12.990  18.959  1.00  0.00           C  
ATOM   1110  OE1 GLU A  70      -6.709  13.951  19.313  1.00  0.00           O  
ATOM   1111  OE2 GLU A  70      -8.478  13.066  18.535  1.00  0.00           O  
ATOM   1112  H   GLU A  70      -2.944  11.327  20.659  1.00  0.00           H  
ATOM   1113  HA  GLU A  70      -5.241   9.662  20.364  1.00  0.00           H  
ATOM   1114 1HB  GLU A  70      -5.385  12.115  20.642  1.00  0.00           H  
ATOM   1115 2HB  GLU A  70      -4.706  12.345  19.037  1.00  0.00           H  
ATOM   1116 1HG  GLU A  70      -6.653  11.202  18.050  1.00  0.00           H  
ATOM   1117 2HG  GLU A  70      -7.335  10.982  19.660  1.00  0.00           H  
ATOM   1118  N   TYR A  71      -3.552  10.221  17.502  1.00  0.00           N  
ATOM   1119  CA  TYR A  71      -3.475   9.617  16.163  1.00  0.00           C  
ATOM   1120  C   TYR A  71      -2.828   8.244  16.192  1.00  0.00           C  
ATOM   1121  O   TYR A  71      -3.120   7.437  15.280  1.00  0.00           O  
ATOM   1122  CB  TYR A  71      -2.839  10.540  15.124  1.00  0.00           C  
ATOM   1123  CG  TYR A  71      -1.353  10.806  15.134  1.00  0.00           C  
ATOM   1124  CD1 TYR A  71      -0.411   9.809  14.974  1.00  0.00           C  
ATOM   1125  CD2 TYR A  71      -0.900  12.122  15.137  1.00  0.00           C  
ATOM   1126  CE1 TYR A  71       0.939  10.125  14.876  1.00  0.00           C  
ATOM   1127  CE2 TYR A  71       0.425  12.446  15.066  1.00  0.00           C  
ATOM   1128  CZ  TYR A  71       1.369  11.442  14.921  1.00  0.00           C  
ATOM   1129  OH  TYR A  71       2.701  11.776  14.818  1.00  0.00           O  
ATOM   1130  H   TYR A  71      -2.936  10.989  17.732  1.00  0.00           H  
ATOM   1131  HA  TYR A  71      -4.489   9.489  15.782  1.00  0.00           H  
ATOM   1132 1HB  TYR A  71      -3.040  10.156  14.124  1.00  0.00           H  
ATOM   1133 2HB  TYR A  71      -3.292  11.529  15.191  1.00  0.00           H  
ATOM   1134  HD1 TYR A  71      -0.725   8.766  14.923  1.00  0.00           H  
ATOM   1135  HD2 TYR A  71      -1.613  12.945  15.199  1.00  0.00           H  
ATOM   1136  HE1 TYR A  71       1.677   9.334  14.750  1.00  0.00           H  
ATOM   1137  HE2 TYR A  71       0.734  13.491  15.125  1.00  0.00           H  
ATOM   1138  HH  TYR A  71       3.240  11.010  15.030  1.00  0.00           H  
ATOM   1139  N   MET A  72      -1.963   7.949  17.133  1.00  0.00           N  
ATOM   1140  CA  MET A  72      -1.392   6.582  17.210  1.00  0.00           C  
ATOM   1141  C   MET A  72      -2.490   5.556  17.546  1.00  0.00           C  
ATOM   1142  O   MET A  72      -2.496   4.489  16.920  1.00  0.00           O  
ATOM   1143  CB  MET A  72      -0.274   6.525  18.249  1.00  0.00           C  
ATOM   1144  CG  MET A  72       0.980   7.299  17.867  1.00  0.00           C  
ATOM   1145  SD  MET A  72       1.660   6.781  16.279  1.00  0.00           S  
ATOM   1146  CE  MET A  72       2.201   5.119  16.668  1.00  0.00           C  
ATOM   1147  H   MET A  72      -1.676   8.640  17.812  1.00  0.00           H  
ATOM   1148  HA  MET A  72      -0.976   6.325  16.236  1.00  0.00           H  
ATOM   1149 1HB  MET A  72      -0.636   6.923  19.195  1.00  0.00           H  
ATOM   1150 2HB  MET A  72       0.013   5.487  18.419  1.00  0.00           H  
ATOM   1151 1HG  MET A  72       0.749   8.362  17.813  1.00  0.00           H  
ATOM   1152 2HG  MET A  72       1.743   7.155  18.631  1.00  0.00           H  
ATOM   1153 1HE  MET A  72       2.646   4.665  15.782  1.00  0.00           H  
ATOM   1154 2HE  MET A  72       2.941   5.155  17.469  1.00  0.00           H  
ATOM   1155 3HE  MET A  72       1.346   4.524  16.991  1.00  0.00           H  
ATOM   1156  N   ASP A  73      -3.443   5.910  18.397  1.00  0.00           N  
ATOM   1157  CA  ASP A  73      -4.614   5.032  18.639  1.00  0.00           C  
ATOM   1158  C   ASP A  73      -5.377   4.855  17.321  1.00  0.00           C  
ATOM   1159  O   ASP A  73      -5.750   3.704  16.959  1.00  0.00           O  
ATOM   1160  CB  ASP A  73      -5.540   5.616  19.708  1.00  0.00           C  
ATOM   1161  CG  ASP A  73      -6.699   4.692  20.057  1.00  0.00           C  
ATOM   1162  OD1 ASP A  73      -6.659   3.548  19.669  1.00  0.00           O  
ATOM   1163  OD2 ASP A  73      -7.613   5.139  20.708  1.00  0.00           O  
ATOM   1164  H   ASP A  73      -3.376   6.788  18.890  1.00  0.00           H  
ATOM   1165  HA  ASP A  73      -4.255   4.065  18.991  1.00  0.00           H  
ATOM   1166 1HB  ASP A  73      -4.968   5.816  20.615  1.00  0.00           H  
ATOM   1167 2HB  ASP A  73      -5.944   6.567  19.360  1.00  0.00           H  
ATOM   1168  N   TRP A  74      -5.644   5.935  16.599  1.00  0.00           N  
ATOM   1169  CA  TRP A  74      -6.377   5.874  15.320  1.00  0.00           C  
ATOM   1170  C   TRP A  74      -5.643   4.919  14.389  1.00  0.00           C  
ATOM   1171  O   TRP A  74      -6.321   4.066  13.748  1.00  0.00           O  
ATOM   1172  CB  TRP A  74      -6.487   7.256  14.673  1.00  0.00           C  
ATOM   1173  CG  TRP A  74      -7.140   7.235  13.324  1.00  0.00           C  
ATOM   1174  CD1 TRP A  74      -8.473   7.120  13.066  1.00  0.00           C  
ATOM   1175  CD2 TRP A  74      -6.488   7.333  12.034  1.00  0.00           C  
ATOM   1176  NE1 TRP A  74      -8.695   7.138  11.711  1.00  0.00           N  
ATOM   1177  CE2 TRP A  74      -7.492   7.269  11.065  1.00  0.00           C  
ATOM   1178  CE3 TRP A  74      -5.154   7.468  11.632  1.00  0.00           C  
ATOM   1179  CZ2 TRP A  74      -7.208   7.334   9.710  1.00  0.00           C  
ATOM   1180  CZ3 TRP A  74      -4.869   7.535  10.273  1.00  0.00           C  
ATOM   1181  CH2 TRP A  74      -5.871   7.470   9.337  1.00  0.00           C  
ATOM   1182  H   TRP A  74      -5.331   6.831  16.944  1.00  0.00           H  
ATOM   1183  HA  TRP A  74      -7.385   5.509  15.516  1.00  0.00           H  
ATOM   1184 1HB  TRP A  74      -7.061   7.917  15.322  1.00  0.00           H  
ATOM   1185 2HB  TRP A  74      -5.492   7.687  14.565  1.00  0.00           H  
ATOM   1186  HD1 TRP A  74      -9.248   7.027  13.824  1.00  0.00           H  
ATOM   1187  HE1 TRP A  74      -9.597   7.065  11.262  1.00  0.00           H  
ATOM   1188  HE3 TRP A  74      -4.355   7.523  12.371  1.00  0.00           H  
ATOM   1189  HZ2 TRP A  74      -7.990   7.284   8.951  1.00  0.00           H  
ATOM   1190  HZ3 TRP A  74      -3.828   7.639   9.968  1.00  0.00           H  
ATOM   1191  HH2 TRP A  74      -5.612   7.525   8.280  1.00  0.00           H  
ATOM   1192  N   LEU A  75      -4.321   5.041  14.300  1.00  0.00           N  
ATOM   1193  CA  LEU A  75      -3.568   4.189  13.358  1.00  0.00           C  
ATOM   1194  C   LEU A  75      -3.754   2.721  13.712  1.00  0.00           C  
ATOM   1195  O   LEU A  75      -3.817   1.921  12.793  1.00  0.00           O  
ATOM   1196  CB  LEU A  75      -2.075   4.539  13.381  1.00  0.00           C  
ATOM   1197  CG  LEU A  75      -1.693   5.867  12.715  1.00  0.00           C  
ATOM   1198  CD1 LEU A  75      -0.228   6.174  12.996  1.00  0.00           C  
ATOM   1199  CD2 LEU A  75      -1.955   5.779  11.219  1.00  0.00           C  
ATOM   1200  H   LEU A  75      -3.819   5.707  14.870  1.00  0.00           H  
ATOM   1201  HA  LEU A  75      -3.949   4.365  12.353  1.00  0.00           H  
ATOM   1202 1HB  LEU A  75      -1.744   4.581  14.417  1.00  0.00           H  
ATOM   1203 2HB  LEU A  75      -1.523   3.745  12.877  1.00  0.00           H  
ATOM   1204  HG  LEU A  75      -2.290   6.673  13.141  1.00  0.00           H  
ATOM   1205 1HD1 LEU A  75       0.043   7.118  12.523  1.00  0.00           H  
ATOM   1206 2HD1 LEU A  75      -0.072   6.251  14.072  1.00  0.00           H  
ATOM   1207 3HD1 LEU A  75       0.394   5.375  12.595  1.00  0.00           H  
ATOM   1208 1HD2 LEU A  75      -1.685   6.723  10.745  1.00  0.00           H  
ATOM   1209 2HD2 LEU A  75      -1.357   4.974  10.791  1.00  0.00           H  
ATOM   1210 3HD2 LEU A  75      -3.013   5.576  11.046  1.00  0.00           H  
ATOM   1211  N   HIS A  76      -3.778   2.416  15.001  1.00  0.00           N  
ATOM   1212  CA  HIS A  76      -3.909   1.018  15.451  1.00  0.00           C  
ATOM   1213  C   HIS A  76      -5.298   0.473  15.093  1.00  0.00           C  
ATOM   1214  O   HIS A  76      -5.406  -0.767  15.044  1.00  0.00           O  
ATOM   1215  CB  HIS A  76      -3.678   0.901  16.961  1.00  0.00           C  
ATOM   1216  CG  HIS A  76      -2.233   0.939  17.352  1.00  0.00           C  
ATOM   1217  ND1 HIS A  76      -1.510   2.112  17.417  1.00  0.00           N  
ATOM   1218  CD2 HIS A  76      -1.377  -0.051  17.698  1.00  0.00           C  
ATOM   1219  CE1 HIS A  76      -0.271   1.841  17.788  1.00  0.00           C  
ATOM   1220  NE2 HIS A  76      -0.164   0.538  17.964  1.00  0.00           N  
ATOM   1221  H   HIS A  76      -3.705   3.148  15.692  1.00  0.00           H  
ATOM   1222  HA  HIS A  76      -3.162   0.402  14.950  1.00  0.00           H  
ATOM   1223 1HB  HIS A  76      -4.191   1.716  17.471  1.00  0.00           H  
ATOM   1224 2HB  HIS A  76      -4.105  -0.034  17.323  1.00  0.00           H  
ATOM   1225  HD1 HIS A  76      -1.872   3.036  17.292  1.00  0.00           H  
ATOM   1226  HD2 HIS A  76      -1.491  -1.131  17.789  1.00  0.00           H  
ATOM   1227  HE1 HIS A  76       0.462   2.641  17.899  1.00  0.00           H  
ATOM   1228  N   GLN A  77      -6.319   1.312  15.025  1.00  0.00           N  
ATOM   1229  CA  GLN A  77      -7.692   0.908  14.658  1.00  0.00           C  
ATOM   1230  C   GLN A  77      -7.968   1.129  13.179  1.00  0.00           C  
ATOM   1231  O   GLN A  77      -8.833   0.447  12.629  1.00  0.00           O  
ATOM   1232  CB  GLN A  77      -8.722   1.677  15.490  1.00  0.00           C  
ATOM   1233  CG  GLN A  77      -8.637   1.415  16.984  1.00  0.00           C  
ATOM   1234  CD  GLN A  77      -9.698   2.165  17.765  1.00  0.00           C  
ATOM   1235  OE1 GLN A  77     -10.878   2.157  17.401  1.00  0.00           O  
ATOM   1236  NE2 GLN A  77      -9.286   2.819  18.844  1.00  0.00           N  
ATOM   1237  H   GLN A  77      -6.132   2.282  15.238  1.00  0.00           H  
ATOM   1238  HA  GLN A  77      -7.805  -0.156  14.863  1.00  0.00           H  
ATOM   1239 1HB  GLN A  77      -8.595   2.747  15.328  1.00  0.00           H  
ATOM   1240 2HB  GLN A  77      -9.726   1.413  15.159  1.00  0.00           H  
ATOM   1241 1HG  GLN A  77      -8.770   0.348  17.163  1.00  0.00           H  
ATOM   1242 2HG  GLN A  77      -7.658   1.734  17.343  1.00  0.00           H  
ATOM   1243 1HE2 GLN A  77      -9.942   3.333  19.400  1.00  0.00           H  
ATOM   1244 2HE2 GLN A  77      -8.320   2.799  19.103  1.00  0.00           H  
ATOM   1245  N   SER A  78      -7.256   2.052  12.525  1.00  0.00           N  
ATOM   1246  CA  SER A  78      -7.615   2.482  11.167  1.00  0.00           C  
ATOM   1247  C   SER A  78      -7.290   1.401  10.161  1.00  0.00           C  
ATOM   1248  O   SER A  78      -6.177   0.910  10.132  1.00  0.00           O  
ATOM   1249  CB  SER A  78      -6.850   3.726  10.787  1.00  0.00           C  
ATOM   1250  OG  SER A  78      -7.093   3.999   9.408  1.00  0.00           O  
ATOM   1251  H   SER A  78      -6.451   2.465  12.976  1.00  0.00           H  
ATOM   1252  HA  SER A  78      -8.688   2.678  11.138  1.00  0.00           H  
ATOM   1253 1HB  SER A  78      -7.173   4.557  11.412  1.00  0.00           H  
ATOM   1254 2HB  SER A  78      -5.787   3.570  10.971  1.00  0.00           H  
ATOM   1255  HG  SER A  78      -7.517   4.861   9.381  1.00  0.00           H  
ATOM   1256  N   PRO A  79      -8.220   1.056   9.256  1.00  0.00           N  
ATOM   1257  CA  PRO A  79      -7.935   0.095   8.206  1.00  0.00           C  
ATOM   1258  C   PRO A  79      -7.215   0.701   6.998  1.00  0.00           C  
ATOM   1259  O   PRO A  79      -6.880  -0.046   6.050  1.00  0.00           O  
ATOM   1260  CB  PRO A  79      -9.338  -0.394   7.828  1.00  0.00           C  
ATOM   1261  CG  PRO A  79     -10.203   0.809   7.995  1.00  0.00           C  
ATOM   1262  CD  PRO A  79      -9.649   1.502   9.211  1.00  0.00           C  
ATOM   1263  HA  PRO A  79      -7.322  -0.720   8.618  1.00  0.00           H  
ATOM   1264 1HB  PRO A  79      -9.337  -0.781   6.799  1.00  0.00           H  
ATOM   1265 2HB  PRO A  79      -9.634  -1.227   8.483  1.00  0.00           H  
ATOM   1266 1HG  PRO A  79     -10.158   1.436   7.093  1.00  0.00           H  
ATOM   1267 2HG  PRO A  79     -11.252   0.507   8.120  1.00  0.00           H  
ATOM   1268 1HD  PRO A  79      -9.728   2.591   9.081  1.00  0.00           H  
ATOM   1269 2HD  PRO A  79     -10.206   1.177  10.104  1.00  0.00           H  
ATOM   1270  N   VAL A  80      -6.898   2.005   7.045  1.00  0.00           N  
ATOM   1271  CA  VAL A  80      -6.304   2.691   5.863  1.00  0.00           C  
ATOM   1272  C   VAL A  80      -4.984   2.019   5.495  1.00  0.00           C  
ATOM   1273  O   VAL A  80      -4.132   1.787   6.369  1.00  0.00           O  
ATOM   1274  CB  VAL A  80      -6.053   4.183   6.152  1.00  0.00           C  
ATOM   1275  CG1 VAL A  80      -5.256   4.817   5.022  1.00  0.00           C  
ATOM   1276  CG2 VAL A  80      -7.379   4.902   6.346  1.00  0.00           C  
ATOM   1277  H   VAL A  80      -7.063   2.534   7.890  1.00  0.00           H  
ATOM   1278  HA  VAL A  80      -7.005   2.616   5.031  1.00  0.00           H  
ATOM   1279  HB  VAL A  80      -5.454   4.272   7.058  1.00  0.00           H  
ATOM   1280 1HG1 VAL A  80      -5.087   5.872   5.243  1.00  0.00           H  
ATOM   1281 2HG1 VAL A  80      -4.296   4.310   4.925  1.00  0.00           H  
ATOM   1282 3HG1 VAL A  80      -5.811   4.727   4.089  1.00  0.00           H  
ATOM   1283 1HG2 VAL A  80      -7.194   5.956   6.551  1.00  0.00           H  
ATOM   1284 2HG2 VAL A  80      -7.980   4.807   5.442  1.00  0.00           H  
ATOM   1285 3HG2 VAL A  80      -7.914   4.458   7.186  1.00  0.00           H  
ATOM   1286  N   PRO A  81      -4.748   1.676   4.220  1.00  0.00           N  
ATOM   1287  CA  PRO A  81      -3.496   1.018   3.863  1.00  0.00           C  
ATOM   1288  C   PRO A  81      -2.277   1.825   4.342  1.00  0.00           C  
ATOM   1289  O   PRO A  81      -2.252   3.033   4.161  1.00  0.00           O  
ATOM   1290  CB  PRO A  81      -3.572   0.958   2.334  1.00  0.00           C  
ATOM   1291  CG  PRO A  81      -5.032   0.887   2.043  1.00  0.00           C  
ATOM   1292  CD  PRO A  81      -5.661   1.802   3.060  1.00  0.00           C  
ATOM   1293  HA  PRO A  81      -3.480   0.009   4.300  1.00  0.00           H  
ATOM   1294 1HB  PRO A  81      -3.091   1.845   1.899  1.00  0.00           H  
ATOM   1295 2HB  PRO A  81      -3.020   0.080   1.965  1.00  0.00           H  
ATOM   1296 1HG  PRO A  81      -5.228   1.205   1.008  1.00  0.00           H  
ATOM   1297 2HG  PRO A  81      -5.387  -0.150   2.129  1.00  0.00           H  
ATOM   1298 1HD  PRO A  81      -5.678   2.829   2.668  1.00  0.00           H  
ATOM   1299 2HD  PRO A  81      -6.680   1.455   3.285  1.00  0.00           H  
ATOM   1300  N   LYS A  82      -1.288   1.117   4.862  1.00  0.00           N  
ATOM   1301  CA  LYS A  82      -0.070   1.713   5.444  1.00  0.00           C  
ATOM   1302  C   LYS A  82       1.165   1.089   4.829  1.00  0.00           C  
ATOM   1303  O   LYS A  82       1.218  -0.142   4.586  1.00  0.00           O  
ATOM   1304  CB  LYS A  82      -0.059   1.487   6.940  1.00  0.00           C  
ATOM   1305  CG  LYS A  82      -1.139   2.247   7.687  1.00  0.00           C  
ATOM   1306  CD  LYS A  82      -1.199   1.910   9.159  1.00  0.00           C  
ATOM   1307  CE  LYS A  82      -2.580   2.080   9.779  1.00  0.00           C  
ATOM   1308  NZ  LYS A  82      -3.581   1.230   9.068  1.00  0.00           N  
ATOM   1309  H   LYS A  82      -1.388   0.112   4.854  1.00  0.00           H  
ATOM   1310  HA  LYS A  82      -0.067   2.781   5.222  1.00  0.00           H  
ATOM   1311 1HB  LYS A  82      -0.188   0.424   7.148  1.00  0.00           H  
ATOM   1312 2HB  LYS A  82       0.907   1.786   7.346  1.00  0.00           H  
ATOM   1313 1HG  LYS A  82      -0.959   3.319   7.595  1.00  0.00           H  
ATOM   1314 2HG  LYS A  82      -2.111   2.020   7.251  1.00  0.00           H  
ATOM   1315 1HD  LYS A  82      -0.896   0.873   9.309  1.00  0.00           H  
ATOM   1316 2HD  LYS A  82      -0.511   2.553   9.709  1.00  0.00           H  
ATOM   1317 1HE  LYS A  82      -2.544   1.798  10.831  1.00  0.00           H  
ATOM   1318 2HE  LYS A  82      -2.880   3.126   9.717  1.00  0.00           H  
ATOM   1319 1HZ  LYS A  82      -4.491   1.354   9.491  1.00  0.00           H  
ATOM   1320 2HZ  LYS A  82      -3.623   1.499   8.096  1.00  0.00           H  
ATOM   1321 3HZ  LYS A  82      -3.309   0.259   9.136  1.00  0.00           H  
ATOM   1322  N   LEU A  83       2.179   1.917   4.600  1.00  0.00           N  
ATOM   1323  CA  LEU A  83       3.495   1.472   4.100  1.00  0.00           C  
ATOM   1324  C   LEU A  83       4.561   2.162   4.941  1.00  0.00           C  
ATOM   1325  O   LEU A  83       4.665   3.379   4.878  1.00  0.00           O  
ATOM   1326  CB  LEU A  83       3.679   1.818   2.617  1.00  0.00           C  
ATOM   1327  CG  LEU A  83       5.024   1.412   2.001  1.00  0.00           C  
ATOM   1328  CD1 LEU A  83       5.172  -0.102   2.056  1.00  0.00           C  
ATOM   1329  CD2 LEU A  83       5.100   1.917   0.568  1.00  0.00           C  
ATOM   1330  H   LEU A  83       2.028   2.898   4.782  1.00  0.00           H  
ATOM   1331  HA  LEU A  83       3.558   0.390   4.206  1.00  0.00           H  
ATOM   1332 1HB  LEU A  83       2.892   1.327   2.046  1.00  0.00           H  
ATOM   1333 2HB  LEU A  83       3.570   2.895   2.495  1.00  0.00           H  
ATOM   1334  HG  LEU A  83       5.837   1.848   2.583  1.00  0.00           H  
ATOM   1335 1HD1 LEU A  83       6.128  -0.391   1.619  1.00  0.00           H  
ATOM   1336 2HD1 LEU A  83       5.134  -0.434   3.094  1.00  0.00           H  
ATOM   1337 3HD1 LEU A  83       4.362  -0.568   1.496  1.00  0.00           H  
ATOM   1338 1HD2 LEU A  83       6.056   1.629   0.130  1.00  0.00           H  
ATOM   1339 2HD2 LEU A  83       4.288   1.481  -0.015  1.00  0.00           H  
ATOM   1340 3HD2 LEU A  83       5.009   3.003   0.560  1.00  0.00           H  
ATOM   1341  N   LEU A  84       5.329   1.391   5.692  1.00  0.00           N  
ATOM   1342  CA  LEU A  84       6.333   1.908   6.646  1.00  0.00           C  
ATOM   1343  C   LEU A  84       7.694   1.592   6.077  1.00  0.00           C  
ATOM   1344  O   LEU A  84       7.946   0.416   5.787  1.00  0.00           O  
ATOM   1345  CB  LEU A  84       6.178   1.275   8.035  1.00  0.00           C  
ATOM   1346  CG  LEU A  84       7.349   1.495   9.000  1.00  0.00           C  
ATOM   1347  CD1 LEU A  84       7.453   2.975   9.346  1.00  0.00           C  
ATOM   1348  CD2 LEU A  84       7.141   0.655  10.252  1.00  0.00           C  
ATOM   1349  H   LEU A  84       5.210   0.393   5.597  1.00  0.00           H  
ATOM   1350  HA  LEU A  84       6.191   2.984   6.748  1.00  0.00           H  
ATOM   1351 1HB  LEU A  84       5.282   1.680   8.503  1.00  0.00           H  
ATOM   1352 2HB  LEU A  84       6.046   0.200   7.914  1.00  0.00           H  
ATOM   1353  HG  LEU A  84       8.281   1.200   8.516  1.00  0.00           H  
ATOM   1354 1HD1 LEU A  84       8.285   3.131  10.032  1.00  0.00           H  
ATOM   1355 2HD1 LEU A  84       7.621   3.550   8.435  1.00  0.00           H  
ATOM   1356 3HD1 LEU A  84       6.527   3.304   9.817  1.00  0.00           H  
ATOM   1357 1HD2 LEU A  84       7.974   0.811  10.938  1.00  0.00           H  
ATOM   1358 2HD2 LEU A  84       6.210   0.951  10.737  1.00  0.00           H  
ATOM   1359 3HD2 LEU A  84       7.088  -0.399   9.978  1.00  0.00           H  
ATOM   1360  N   PHE A  85       8.571   2.579   6.023  1.00  0.00           N  
ATOM   1361  CA  PHE A  85       9.990   2.372   5.702  1.00  0.00           C  
ATOM   1362  C   PHE A  85      10.814   2.577   6.959  1.00  0.00           C  
ATOM   1363  O   PHE A  85      10.555   3.521   7.729  1.00  0.00           O  
ATOM   1364  CB  PHE A  85      10.459   3.332   4.607  1.00  0.00           C  
ATOM   1365  CG  PHE A  85       9.735   3.163   3.302  1.00  0.00           C  
ATOM   1366  CD1 PHE A  85       8.548   3.838   3.059  1.00  0.00           C  
ATOM   1367  CD2 PHE A  85      10.238   2.328   2.316  1.00  0.00           C  
ATOM   1368  CE1 PHE A  85       7.881   3.684   1.858  1.00  0.00           C  
ATOM   1369  CE2 PHE A  85       9.574   2.173   1.115  1.00  0.00           C  
ATOM   1370  CZ  PHE A  85       8.393   2.851   0.886  1.00  0.00           C  
ATOM   1371  H   PHE A  85       8.240   3.514   6.213  1.00  0.00           H  
ATOM   1372  HA  PHE A  85      10.118   1.351   5.339  1.00  0.00           H  
ATOM   1373 1HB  PHE A  85      10.323   4.359   4.942  1.00  0.00           H  
ATOM   1374 2HB  PHE A  85      11.524   3.185   4.427  1.00  0.00           H  
ATOM   1375  HD1 PHE A  85       8.144   4.498   3.827  1.00  0.00           H  
ATOM   1376  HD2 PHE A  85      11.170   1.792   2.496  1.00  0.00           H  
ATOM   1377  HE1 PHE A  85       6.949   4.220   1.681  1.00  0.00           H  
ATOM   1378  HE2 PHE A  85       9.980   1.514   0.347  1.00  0.00           H  
ATOM   1379  HZ  PHE A  85       7.868   2.728  -0.059  1.00  0.00           H  
ATOM   1380  N   TRP A  86      11.829   1.744   7.138  1.00  0.00           N  
ATOM   1381  CA  TRP A  86      12.756   1.886   8.265  1.00  0.00           C  
ATOM   1382  C   TRP A  86      14.144   1.420   7.854  1.00  0.00           C  
ATOM   1383  O   TRP A  86      14.305   0.558   6.948  1.00  0.00           O  
ATOM   1384  CB  TRP A  86      12.276   1.079   9.473  1.00  0.00           C  
ATOM   1385  CG  TRP A  86      12.021  -0.365   9.165  1.00  0.00           C  
ATOM   1386  CD1 TRP A  86      10.873  -0.901   8.664  1.00  0.00           C  
ATOM   1387  CD2 TRP A  86      12.939  -1.472   9.337  1.00  0.00           C  
ATOM   1388  NE1 TRP A  86      11.011  -2.259   8.513  1.00  0.00           N  
ATOM   1389  CE2 TRP A  86      12.270  -2.625   8.919  1.00  0.00           C  
ATOM   1390  CE3 TRP A  86      14.255  -1.574   9.804  1.00  0.00           C  
ATOM   1391  CZ2 TRP A  86      12.869  -3.875   8.954  1.00  0.00           C  
ATOM   1392  CZ3 TRP A  86      14.857  -2.827   9.838  1.00  0.00           C  
ATOM   1393  CH2 TRP A  86      14.181  -3.947   9.423  1.00  0.00           C  
ATOM   1394  H   TRP A  86      11.967   0.991   6.480  1.00  0.00           H  
ATOM   1395  HA  TRP A  86      12.798   2.938   8.549  1.00  0.00           H  
ATOM   1396 1HB  TRP A  86      13.021   1.134  10.267  1.00  0.00           H  
ATOM   1397 2HB  TRP A  86      11.355   1.515   9.859  1.00  0.00           H  
ATOM   1398  HD1 TRP A  86       9.977  -0.335   8.418  1.00  0.00           H  
ATOM   1399  HE1 TRP A  86      10.303  -2.887   8.162  1.00  0.00           H  
ATOM   1400  HE3 TRP A  86      14.797  -0.688  10.132  1.00  0.00           H  
ATOM   1401  HZ2 TRP A  86      12.349  -4.776   8.630  1.00  0.00           H  
ATOM   1402  HZ3 TRP A  86      15.881  -2.898  10.204  1.00  0.00           H  
ATOM   1403  HH2 TRP A  86      14.683  -4.914   9.463  1.00  0.00           H  
ATOM   1404  N   GLY A  87      15.130   1.972   8.541  1.00  0.00           N  
ATOM   1405  CA  GLY A  87      16.529   1.554   8.383  1.00  0.00           C  
ATOM   1406  C   GLY A  87      17.095   1.025   9.675  1.00  0.00           C  
ATOM   1407  O   GLY A  87      16.433   1.035  10.725  1.00  0.00           O  
ATOM   1408  H   GLY A  87      14.906   2.707   9.196  1.00  0.00           H  
ATOM   1409 1HA  GLY A  87      16.595   0.784   7.614  1.00  0.00           H  
ATOM   1410 2HA  GLY A  87      17.126   2.399   8.043  1.00  0.00           H  
ATOM   1411  N   THR A  88      18.355   0.656   9.582  1.00  0.00           N  
ATOM   1412  CA  THR A  88      19.119   0.116  10.715  1.00  0.00           C  
ATOM   1413  C   THR A  88      20.290   1.034  11.033  1.00  0.00           C  
ATOM   1414  O   THR A  88      20.999   1.379  10.083  1.00  0.00           O  
ATOM   1415  CB  THR A  88      19.635  -1.306  10.427  1.00  0.00           C  
ATOM   1416  OG1 THR A  88      18.525  -2.178  10.172  1.00  0.00           O  
ATOM   1417  CG2 THR A  88      20.429  -1.836  11.611  1.00  0.00           C  
ATOM   1418  H   THR A  88      18.809   0.752   8.684  1.00  0.00           H  
ATOM   1419  HA  THR A  88      18.461   0.067  11.583  1.00  0.00           H  
ATOM   1420  HB  THR A  88      20.275  -1.289   9.545  1.00  0.00           H  
ATOM   1421  HG1 THR A  88      18.608  -2.552   9.292  1.00  0.00           H  
ATOM   1422 1HG2 THR A  88      20.786  -2.841  11.390  1.00  0.00           H  
ATOM   1423 2HG2 THR A  88      21.280  -1.182  11.800  1.00  0.00           H  
ATOM   1424 3HG2 THR A  88      19.790  -1.864  12.493  1.00  0.00           H  
ATOM   1425  N   PRO A  89      20.491   1.500  12.291  1.00  0.00           N  
ATOM   1426  CA  PRO A  89      19.658   1.190  13.458  1.00  0.00           C  
ATOM   1427  C   PRO A  89      18.344   1.962  13.563  1.00  0.00           C  
ATOM   1428  O   PRO A  89      17.510   1.640  14.364  1.00  0.00           O  
ATOM   1429  CB  PRO A  89      20.592   1.554  14.616  1.00  0.00           C  
ATOM   1430  CG  PRO A  89      21.378   2.711  14.102  1.00  0.00           C  
ATOM   1431  CD  PRO A  89      21.622   2.385  12.653  1.00  0.00           C  
ATOM   1432  HA  PRO A  89      19.416   0.117  13.456  1.00  0.00           H  
ATOM   1433 1HB  PRO A  89      20.003   1.801  15.512  1.00  0.00           H  
ATOM   1434 2HB  PRO A  89      21.223   0.691  14.875  1.00  0.00           H  
ATOM   1435 1HG  PRO A  89      20.811   3.645  14.236  1.00  0.00           H  
ATOM   1436 2HG  PRO A  89      22.311   2.821  14.675  1.00  0.00           H  
ATOM   1437 1HD  PRO A  89      21.611   3.311  12.061  1.00  0.00           H  
ATOM   1438 2HD  PRO A  89      22.589   1.870  12.551  1.00  0.00           H  
ATOM   1439  N   GLY A  90      18.163   3.005  12.751  1.00  0.00           N  
ATOM   1440  CA  GLY A  90      17.012   3.896  12.945  1.00  0.00           C  
ATOM   1441  C   GLY A  90      17.231   4.864  14.077  1.00  0.00           C  
ATOM   1442  O   GLY A  90      18.274   4.804  14.784  1.00  0.00           O  
ATOM   1443  H   GLY A  90      18.810   3.193  11.998  1.00  0.00           H  
ATOM   1444 1HA  GLY A  90      16.824   4.453  12.026  1.00  0.00           H  
ATOM   1445 2HA  GLY A  90      16.122   3.301  13.147  1.00  0.00           H  
ATOM   1446  N   VAL A  91      16.346   5.810  14.210  1.00  0.00           N  
ATOM   1447  CA  VAL A  91      16.338   6.842  15.270  1.00  0.00           C  
ATOM   1448  C   VAL A  91      14.934   6.872  15.887  1.00  0.00           C  
ATOM   1449  O   VAL A  91      14.782   6.484  17.070  1.00  0.00           O  
ATOM   1450  CB  VAL A  91      16.696   8.230  14.706  1.00  0.00           C  
ATOM   1451  CG1 VAL A  91      16.569   9.293  15.787  1.00  0.00           C  
ATOM   1452  CG2 VAL A  91      18.104   8.208  14.133  1.00  0.00           C  
ATOM   1453  H   VAL A  91      15.613   5.813  13.514  1.00  0.00           H  
ATOM   1454  HA  VAL A  91      17.086   6.575  16.018  1.00  0.00           H  
ATOM   1455  HB  VAL A  91      15.986   8.486  13.919  1.00  0.00           H  
ATOM   1456 1HG1 VAL A  91      16.825  10.267  15.371  1.00  0.00           H  
ATOM   1457 2HG1 VAL A  91      15.544   9.315  16.158  1.00  0.00           H  
ATOM   1458 3HG1 VAL A  91      17.248   9.060  16.608  1.00  0.00           H  
ATOM   1459 1HG2 VAL A  91      18.350   9.193  13.735  1.00  0.00           H  
ATOM   1460 2HG2 VAL A  91      18.813   7.947  14.919  1.00  0.00           H  
ATOM   1461 3HG2 VAL A  91      18.160   7.470  13.333  1.00  0.00           H  
ATOM   1462  N   LEU A  92      13.925   7.254  15.106  1.00  0.00           N  
ATOM   1463  CA  LEU A  92      12.534   7.252  15.610  1.00  0.00           C  
ATOM   1464  C   LEU A  92      11.925   5.854  15.550  1.00  0.00           C  
ATOM   1465  O   LEU A  92      11.264   5.459  16.556  1.00  0.00           O  
ATOM   1466  CB  LEU A  92      11.668   8.220  14.795  1.00  0.00           C  
ATOM   1467  CG  LEU A  92      12.055   9.702  14.892  1.00  0.00           C  
ATOM   1468  CD1 LEU A  92      11.250  10.504  13.878  1.00  0.00           C  
ATOM   1469  CD2 LEU A  92      11.804  10.200  16.307  1.00  0.00           C  
ATOM   1470  H   LEU A  92      14.105   7.550  14.158  1.00  0.00           H  
ATOM   1471  HA  LEU A  92      12.542   7.581  16.648  1.00  0.00           H  
ATOM   1472 1HB  LEU A  92      11.718   7.933  13.746  1.00  0.00           H  
ATOM   1473 2HB  LEU A  92      10.634   8.125  15.127  1.00  0.00           H  
ATOM   1474  HG  LEU A  92      13.111   9.819  14.647  1.00  0.00           H  
ATOM   1475 1HD1 LEU A  92      11.525  11.557  13.947  1.00  0.00           H  
ATOM   1476 2HD1 LEU A  92      11.463  10.139  12.873  1.00  0.00           H  
ATOM   1477 3HD1 LEU A  92      10.187  10.393  14.088  1.00  0.00           H  
ATOM   1478 1HD2 LEU A  92      12.080  11.253  16.376  1.00  0.00           H  
ATOM   1479 2HD2 LEU A  92      10.748  10.085  16.552  1.00  0.00           H  
ATOM   1480 3HD2 LEU A  92      12.405   9.621  17.008  1.00  0.00           H  
ATOM   1481  N   ILE A  93      12.140   5.103  14.472  1.00  0.00           N  
ATOM   1482  CA  ILE A  93      11.475   3.784  14.266  1.00  0.00           C  
ATOM   1483  C   ILE A  93      12.563   2.743  14.109  1.00  0.00           C  
ATOM   1484  O   ILE A  93      12.852   2.339  12.987  1.00  0.00           O  
ATOM   1485  CB  ILE A  93      10.560   3.772  13.028  1.00  0.00           C  
ATOM   1486  CG1 ILE A  93       9.578   4.946  13.079  1.00  0.00           C  
ATOM   1487  CG2 ILE A  93       9.811   2.452  12.932  1.00  0.00           C  
ATOM   1488  CD1 ILE A  93       8.642   4.909  14.265  1.00  0.00           C  
ATOM   1489  H   ILE A  93      12.781   5.446  13.771  1.00  0.00           H  
ATOM   1490  HA  ILE A  93      10.856   3.569  15.136  1.00  0.00           H  
ATOM   1491  HB  ILE A  93      11.162   3.904  12.129  1.00  0.00           H  
ATOM   1492 1HG1 ILE A  93      10.133   5.883  13.111  1.00  0.00           H  
ATOM   1493 2HG1 ILE A  93       8.975   4.956  12.170  1.00  0.00           H  
ATOM   1494 1HG2 ILE A  93       9.168   2.461  12.052  1.00  0.00           H  
ATOM   1495 2HG2 ILE A  93      10.525   1.634  12.851  1.00  0.00           H  
ATOM   1496 3HG2 ILE A  93       9.201   2.314  13.825  1.00  0.00           H  
ATOM   1497 1HD1 ILE A  93       7.977   5.772  14.232  1.00  0.00           H  
ATOM   1498 2HD1 ILE A  93       8.050   3.994  14.233  1.00  0.00           H  
ATOM   1499 3HD1 ILE A  93       9.223   4.934  15.187  1.00  0.00           H  
ATOM   1500  N   PRO A  94      13.087   2.208  15.229  1.00  0.00           N  
ATOM   1501  CA  PRO A  94      14.091   1.168  15.113  1.00  0.00           C  
ATOM   1502  C   PRO A  94      13.480  -0.130  14.603  1.00  0.00           C  
ATOM   1503  O   PRO A  94      12.265  -0.325  14.619  1.00  0.00           O  
ATOM   1504  CB  PRO A  94      14.605   1.027  16.549  1.00  0.00           C  
ATOM   1505  CG  PRO A  94      13.471   1.502  17.392  1.00  0.00           C  
ATOM   1506  CD  PRO A  94      12.875   2.642  16.611  1.00  0.00           C  
ATOM   1507  HA  PRO A  94      14.890   1.510  14.438  1.00  0.00           H  
ATOM   1508 1HB  PRO A  94      14.879  -0.018  16.749  1.00  0.00           H  
ATOM   1509 2HB  PRO A  94      15.517   1.629  16.683  1.00  0.00           H  
ATOM   1510 1HG  PRO A  94      12.755   0.683  17.560  1.00  0.00           H  
ATOM   1511 2HG  PRO A  94      13.838   1.812  18.381  1.00  0.00           H  
ATOM   1512 1HD  PRO A  94      11.807   2.736  16.855  1.00  0.00           H  
ATOM   1513 2HD  PRO A  94      13.412   3.572  16.852  1.00  0.00           H  
ATOM   1514  N   PRO A  95      14.290  -1.101  14.147  1.00  0.00           N  
ATOM   1515  CA  PRO A  95      13.755  -2.395  13.703  1.00  0.00           C  
ATOM   1516  C   PRO A  95      12.752  -3.063  14.675  1.00  0.00           C  
ATOM   1517  O   PRO A  95      11.784  -3.650  14.222  1.00  0.00           O  
ATOM   1518  CB  PRO A  95      15.032  -3.231  13.571  1.00  0.00           C  
ATOM   1519  CG  PRO A  95      16.078  -2.242  13.184  1.00  0.00           C  
ATOM   1520  CD  PRO A  95      15.754  -1.017  13.997  1.00  0.00           C  
ATOM   1521  HA  PRO A  95      13.255  -2.266  12.732  1.00  0.00           H  
ATOM   1522 1HB  PRO A  95      15.252  -3.735  14.523  1.00  0.00           H  
ATOM   1523 2HB  PRO A  95      14.890  -4.019  12.816  1.00  0.00           H  
ATOM   1524 1HG  PRO A  95      17.079  -2.643  13.404  1.00  0.00           H  
ATOM   1525 2HG  PRO A  95      16.042  -2.054  12.101  1.00  0.00           H  
ATOM   1526 1HD  PRO A  95      16.265  -1.075  14.969  1.00  0.00           H  
ATOM   1527 2HD  PRO A  95      16.066  -0.118  13.446  1.00  0.00           H  
ATOM   1528  N   ALA A  96      12.988  -2.944  15.988  1.00  0.00           N  
ATOM   1529  CA  ALA A  96      12.078  -3.542  16.985  1.00  0.00           C  
ATOM   1530  C   ALA A  96      10.705  -2.873  16.884  1.00  0.00           C  
ATOM   1531  O   ALA A  96       9.666  -3.595  16.951  1.00  0.00           O  
ATOM   1532  CB  ALA A  96      12.647  -3.440  18.383  1.00  0.00           C  
ATOM   1533  H   ALA A  96      13.800  -2.436  16.304  1.00  0.00           H  
ATOM   1534  HA  ALA A  96      11.976  -4.603  16.757  1.00  0.00           H  
ATOM   1535 1HB  ALA A  96      11.952  -3.890  19.092  1.00  0.00           H  
ATOM   1536 2HB  ALA A  96      13.601  -3.965  18.427  1.00  0.00           H  
ATOM   1537 3HB  ALA A  96      12.798  -2.392  18.638  1.00  0.00           H  
ATOM   1538  N   GLU A  97      10.688  -1.555  16.711  1.00  0.00           N  
ATOM   1539  CA  GLU A  97       9.439  -0.782  16.615  1.00  0.00           C  
ATOM   1540  C   GLU A  97       8.776  -1.092  15.270  1.00  0.00           C  
ATOM   1541  O   GLU A  97       7.546  -1.301  15.241  1.00  0.00           O  
ATOM   1542  CB  GLU A  97       9.706   0.719  16.745  1.00  0.00           C  
ATOM   1543  CG  GLU A  97       8.471   1.595  16.581  1.00  0.00           C  
ATOM   1544  CD  GLU A  97       7.422   1.324  17.623  1.00  0.00           C  
ATOM   1545  OE1 GLU A  97       7.657   0.505  18.478  1.00  0.00           O  
ATOM   1546  OE2 GLU A  97       6.383   1.939  17.563  1.00  0.00           O  
ATOM   1547  H   GLU A  97      11.572  -1.071  16.646  1.00  0.00           H  
ATOM   1548  HA  GLU A  97       8.781  -1.085  17.430  1.00  0.00           H  
ATOM   1549 1HB  GLU A  97      10.138   0.929  17.723  1.00  0.00           H  
ATOM   1550 2HB  GLU A  97      10.435   1.026  15.993  1.00  0.00           H  
ATOM   1551 1HG  GLU A  97       8.769   2.640  16.645  1.00  0.00           H  
ATOM   1552 2HG  GLU A  97       8.048   1.425  15.592  1.00  0.00           H  
ATOM   1553  N   ALA A  98       9.528  -1.179  14.178  1.00  0.00           N  
ATOM   1554  CA  ALA A  98       8.961  -1.468  12.840  1.00  0.00           C  
ATOM   1555  C   ALA A  98       8.267  -2.839  12.846  1.00  0.00           C  
ATOM   1556  O   ALA A  98       7.202  -2.986  12.198  1.00  0.00           O  
ATOM   1557  CB  ALA A  98      10.020  -1.382  11.753  1.00  0.00           C  
ATOM   1558  H   ALA A  98      10.524  -1.042  14.272  1.00  0.00           H  
ATOM   1559  HA  ALA A  98       8.217  -0.703  12.615  1.00  0.00           H  
ATOM   1560 1HB  ALA A  98       9.567  -1.601  10.787  1.00  0.00           H  
ATOM   1561 2HB  ALA A  98      10.444  -0.378  11.737  1.00  0.00           H  
ATOM   1562 3HB  ALA A  98      10.808  -2.106  11.956  1.00  0.00           H  
ATOM   1563  N   ALA A  99       8.870  -3.837  13.491  1.00  0.00           N  
ATOM   1564  CA  ALA A  99       8.310  -5.201  13.591  1.00  0.00           C  
ATOM   1565  C   ALA A  99       6.976  -5.130  14.340  1.00  0.00           C  
ATOM   1566  O   ALA A  99       5.948  -5.677  13.839  1.00  0.00           O  
ATOM   1567  CB  ALA A  99       9.283  -6.097  14.288  1.00  0.00           C  
ATOM   1568  H   ALA A  99       9.756  -3.636  13.931  1.00  0.00           H  
ATOM   1569  HA  ALA A  99       8.140  -5.572  12.581  1.00  0.00           H  
ATOM   1570 1HB  ALA A  99       8.866  -7.102  14.360  1.00  0.00           H  
ATOM   1571 2HB  ALA A  99      10.215  -6.131  13.723  1.00  0.00           H  
ATOM   1572 3HB  ALA A  99       9.480  -5.715  15.288  1.00  0.00           H  
ATOM   1573  N   ARG A 100       6.943  -4.401  15.446  1.00  0.00           N  
ATOM   1574  CA  ARG A 100       5.709  -4.228  16.249  1.00  0.00           C  
ATOM   1575  C   ARG A 100       4.647  -3.564  15.370  1.00  0.00           C  
ATOM   1576  O   ARG A 100       3.516  -4.041  15.311  1.00  0.00           O  
ATOM   1577  CB  ARG A 100       5.959  -3.377  17.486  1.00  0.00           C  
ATOM   1578  CG  ARG A 100       4.776  -3.264  18.434  1.00  0.00           C  
ATOM   1579  CD  ARG A 100       5.034  -2.284  19.520  1.00  0.00           C  
ATOM   1580  NE  ARG A 100       4.962  -0.913  19.041  1.00  0.00           N  
ATOM   1581  CZ  ARG A 100       3.817  -0.252  18.785  1.00  0.00           C  
ATOM   1582  NH1 ARG A 100       2.658  -0.847  18.966  1.00  0.00           N  
ATOM   1583  NH2 ARG A 100       3.856   0.997  18.353  1.00  0.00           N  
ATOM   1584  H   ARG A 100       7.794  -3.949  15.749  1.00  0.00           H  
ATOM   1585  HA  ARG A 100       5.369  -5.211  16.577  1.00  0.00           H  
ATOM   1586 1HB  ARG A 100       6.794  -3.790  18.049  1.00  0.00           H  
ATOM   1587 2HB  ARG A 100       6.235  -2.367  17.182  1.00  0.00           H  
ATOM   1588 1HG  ARG A 100       3.894  -2.938  17.880  1.00  0.00           H  
ATOM   1589 2HG  ARG A 100       4.580  -4.236  18.889  1.00  0.00           H  
ATOM   1590 1HD  ARG A 100       4.292  -2.410  20.307  1.00  0.00           H  
ATOM   1591 2HD  ARG A 100       6.029  -2.450  19.930  1.00  0.00           H  
ATOM   1592  HE  ARG A 100       5.832  -0.421  18.890  1.00  0.00           H  
ATOM   1593 1HH1 ARG A 100       2.627  -1.801  19.297  1.00  0.00           H  
ATOM   1594 2HH1 ARG A 100       1.800  -0.351  18.774  1.00  0.00           H  
ATOM   1595 1HH2 ARG A 100       4.747   1.456  18.212  1.00  0.00           H  
ATOM   1596 2HH2 ARG A 100       2.999   1.492  18.160  1.00  0.00           H  
ATOM   1597  N   LEU A 101       5.009  -2.475  14.722  1.00  0.00           N  
ATOM   1598  CA  LEU A 101       4.037  -1.697  13.906  1.00  0.00           C  
ATOM   1599  C   LEU A 101       3.497  -2.524  12.764  1.00  0.00           C  
ATOM   1600  O   LEU A 101       2.286  -2.429  12.498  1.00  0.00           O  
ATOM   1601  CB  LEU A 101       4.690  -0.429  13.342  1.00  0.00           C  
ATOM   1602  CG  LEU A 101       5.094   0.628  14.377  1.00  0.00           C  
ATOM   1603  CD1 LEU A 101       5.960   1.687  13.709  1.00  0.00           C  
ATOM   1604  CD2 LEU A 101       3.844   1.247  14.985  1.00  0.00           C  
ATOM   1605  H   LEU A 101       5.967  -2.160  14.779  1.00  0.00           H  
ATOM   1606  HA  LEU A 101       3.206  -1.402  14.546  1.00  0.00           H  
ATOM   1607 1HB  LEU A 101       5.586  -0.715  12.793  1.00  0.00           H  
ATOM   1608 2HB  LEU A 101       3.995   0.038  12.644  1.00  0.00           H  
ATOM   1609  HG  LEU A 101       5.686   0.160  15.163  1.00  0.00           H  
ATOM   1610 1HD1 LEU A 101       6.248   2.439  14.445  1.00  0.00           H  
ATOM   1611 2HD1 LEU A 101       6.856   1.220  13.301  1.00  0.00           H  
ATOM   1612 3HD1 LEU A 101       5.399   2.163  12.906  1.00  0.00           H  
ATOM   1613 1HD2 LEU A 101       4.131   1.998  15.721  1.00  0.00           H  
ATOM   1614 2HD2 LEU A 101       3.252   1.717  14.199  1.00  0.00           H  
ATOM   1615 3HD2 LEU A 101       3.252   0.471  15.470  1.00  0.00           H  
ATOM   1616  N   ALA A 102       4.322  -3.308  12.078  1.00  0.00           N  
ATOM   1617  CA  ALA A 102       3.882  -4.165  10.952  1.00  0.00           C  
ATOM   1618  C   ALA A 102       2.826  -5.159  11.450  1.00  0.00           C  
ATOM   1619  O   ALA A 102       1.926  -5.554  10.682  1.00  0.00           O  
ATOM   1620  CB  ALA A 102       5.029  -4.964  10.378  1.00  0.00           C  
ATOM   1621  H   ALA A 102       5.294  -3.311  12.348  1.00  0.00           H  
ATOM   1622  HA  ALA A 102       3.435  -3.523  10.192  1.00  0.00           H  
ATOM   1623 1HB  ALA A 102       4.667  -5.580   9.555  1.00  0.00           H  
ATOM   1624 2HB  ALA A 102       5.799  -4.285  10.011  1.00  0.00           H  
ATOM   1625 3HB  ALA A 102       5.450  -5.605  11.152  1.00  0.00           H  
ATOM   1626  N   LYS A 103       2.972  -5.605  12.685  1.00  0.00           N  
ATOM   1627  CA  LYS A 103       2.037  -6.610  13.219  1.00  0.00           C  
ATOM   1628  C   LYS A 103       0.890  -5.908  13.917  1.00  0.00           C  
ATOM   1629  O   LYS A 103      -0.180  -6.530  14.006  1.00  0.00           O  
ATOM   1630  CB  LYS A 103       2.738  -7.566  14.184  1.00  0.00           C  
ATOM   1631  CG  LYS A 103       3.794  -8.453  13.535  1.00  0.00           C  
ATOM   1632  CD  LYS A 103       4.477  -9.341  14.564  1.00  0.00           C  
ATOM   1633  CE  LYS A 103       5.546 -10.212  13.921  1.00  0.00           C  
ATOM   1634  NZ  LYS A 103       6.258 -11.050  14.923  1.00  0.00           N  
ATOM   1635  H   LYS A 103       3.718  -5.265  13.275  1.00  0.00           H  
ATOM   1636  HA  LYS A 103       1.644  -7.194  12.386  1.00  0.00           H  
ATOM   1637 1HB  LYS A 103       3.224  -6.993  14.975  1.00  0.00           H  
ATOM   1638 2HB  LYS A 103       2.000  -8.215  14.655  1.00  0.00           H  
ATOM   1639 1HG  LYS A 103       3.324  -9.082  12.778  1.00  0.00           H  
ATOM   1640 2HG  LYS A 103       4.544  -7.830  13.050  1.00  0.00           H  
ATOM   1641 1HD  LYS A 103       4.940  -8.720  15.332  1.00  0.00           H  
ATOM   1642 2HD  LYS A 103       3.736  -9.984  15.039  1.00  0.00           H  
ATOM   1643 1HE  LYS A 103       5.086 -10.866  13.181  1.00  0.00           H  
ATOM   1644 2HE  LYS A 103       6.273  -9.580  13.412  1.00  0.00           H  
ATOM   1645 1HZ  LYS A 103       6.958 -11.612  14.458  1.00  0.00           H  
ATOM   1646 2HZ  LYS A 103       6.705 -10.453  15.605  1.00  0.00           H  
ATOM   1647 3HZ  LYS A 103       5.597 -11.655  15.388  1.00  0.00           H  
ATOM   1648  N   SER A 104       1.102  -4.715  14.463  1.00  0.00           N  
ATOM   1649  CA  SER A 104       0.121  -3.991  15.318  1.00  0.00           C  
ATOM   1650  C   SER A 104      -0.819  -3.127  14.467  1.00  0.00           C  
ATOM   1651  O   SER A 104      -2.003  -2.943  14.879  1.00  0.00           O  
ATOM   1652  CB  SER A 104       0.840  -3.116  16.326  1.00  0.00           C  
ATOM   1653  OG  SER A 104       1.630  -3.889  17.188  1.00  0.00           O  
ATOM   1654  H   SER A 104       1.996  -4.287  14.270  1.00  0.00           H  
ATOM   1655  HA  SER A 104      -0.477  -4.726  15.858  1.00  0.00           H  
ATOM   1656 1HB  SER A 104       1.467  -2.395  15.802  1.00  0.00           H  
ATOM   1657 2HB  SER A 104       0.110  -2.553  16.905  1.00  0.00           H  
ATOM   1658  HG  SER A 104       2.343  -4.241  16.649  1.00  0.00           H  
ATOM   1659  N   LEU A 105      -0.334  -2.542  13.378  1.00  0.00           N  
ATOM   1660  CA  LEU A 105      -1.188  -1.630  12.587  1.00  0.00           C  
ATOM   1661  C   LEU A 105      -1.887  -2.448  11.509  1.00  0.00           C  
ATOM   1662  O   LEU A 105      -1.265  -3.134  10.681  1.00  0.00           O  
ATOM   1663  CB  LEU A 105      -0.363  -0.507  11.945  1.00  0.00           C  
ATOM   1664  CG  LEU A 105       0.437   0.370  12.918  1.00  0.00           C  
ATOM   1665  CD1 LEU A 105       1.130   1.484  12.145  1.00  0.00           C  
ATOM   1666  CD2 LEU A 105      -0.498   0.937  13.976  1.00  0.00           C  
ATOM   1667  H   LEU A 105       0.616  -2.710  13.078  1.00  0.00           H  
ATOM   1668  HA  LEU A 105      -1.920  -1.176  13.254  1.00  0.00           H  
ATOM   1669 1HB  LEU A 105       0.342  -0.951  11.244  1.00  0.00           H  
ATOM   1670 2HB  LEU A 105      -1.036   0.145  11.388  1.00  0.00           H  
ATOM   1671  HG  LEU A 105       1.208  -0.232  13.400  1.00  0.00           H  
ATOM   1672 1HD1 LEU A 105       1.698   2.107  12.836  1.00  0.00           H  
ATOM   1673 2HD1 LEU A 105       1.806   1.050  11.409  1.00  0.00           H  
ATOM   1674 3HD1 LEU A 105       0.383   2.094  11.638  1.00  0.00           H  
ATOM   1675 1HD2 LEU A 105       0.071   1.560  14.667  1.00  0.00           H  
ATOM   1676 2HD2 LEU A 105      -1.269   1.540  13.495  1.00  0.00           H  
ATOM   1677 3HD2 LEU A 105      -0.966   0.119  14.524  1.00  0.00           H  
ATOM   1678  N   PRO A 106      -3.218  -2.289  11.381  1.00  0.00           N  
ATOM   1679  CA  PRO A 106      -3.937  -2.996  10.330  1.00  0.00           C  
ATOM   1680  C   PRO A 106      -3.424  -2.651   8.933  1.00  0.00           C  
ATOM   1681  O   PRO A 106      -3.084  -1.464   8.657  1.00  0.00           O  
ATOM   1682  CB  PRO A 106      -5.378  -2.517  10.532  1.00  0.00           C  
ATOM   1683  CG  PRO A 106      -5.456  -2.196  11.986  1.00  0.00           C  
ATOM   1684  CD  PRO A 106      -4.117  -1.587  12.307  1.00  0.00           C  
ATOM   1685  HA  PRO A 106      -3.851  -4.080  10.499  1.00  0.00           H  
ATOM   1686 1HB  PRO A 106      -5.578  -1.647   9.891  1.00  0.00           H  
ATOM   1687 2HB  PRO A 106      -6.083  -3.307  10.232  1.00  0.00           H  
ATOM   1688 1HG  PRO A 106      -6.292  -1.507  12.178  1.00  0.00           H  
ATOM   1689 2HG  PRO A 106      -5.657  -3.109  12.566  1.00  0.00           H  
ATOM   1690 1HD  PRO A 106      -4.148  -0.506  12.107  1.00  0.00           H  
ATOM   1691 2HD  PRO A 106      -3.869  -1.780  13.361  1.00  0.00           H  
ATOM   1692  N   ASN A 107      -3.376  -3.649   8.051  1.00  0.00           N  
ATOM   1693  CA  ASN A 107      -3.057  -3.453   6.621  1.00  0.00           C  
ATOM   1694  C   ASN A 107      -1.749  -2.651   6.464  1.00  0.00           C  
ATOM   1695  O   ASN A 107      -1.674  -1.773   5.586  1.00  0.00           O  
ATOM   1696  CB  ASN A 107      -4.199  -2.759   5.902  1.00  0.00           C  
ATOM   1697  CG  ASN A 107      -5.453  -3.589   5.875  1.00  0.00           C  
ATOM   1698  OD1 ASN A 107      -5.394  -4.823   5.812  1.00  0.00           O  
ATOM   1699  ND2 ASN A 107      -6.587  -2.937   5.921  1.00  0.00           N  
ATOM   1700  H   ASN A 107      -3.569  -4.581   8.388  1.00  0.00           H  
ATOM   1701  HA  ASN A 107      -2.903  -4.431   6.163  1.00  0.00           H  
ATOM   1702 1HB  ASN A 107      -4.417  -1.811   6.393  1.00  0.00           H  
ATOM   1703 2HB  ASN A 107      -3.903  -2.537   4.876  1.00  0.00           H  
ATOM   1704 1HD2 ASN A 107      -7.453  -3.438   5.906  1.00  0.00           H  
ATOM   1705 2HD2 ASN A 107      -6.587  -1.938   5.972  1.00  0.00           H  
ATOM   1706  N   CYS A 108      -0.735  -2.967   7.261  1.00  0.00           N  
ATOM   1707  CA  CYS A 108       0.585  -2.280   7.223  1.00  0.00           C  
ATOM   1708  C   CYS A 108       1.653  -3.221   6.674  1.00  0.00           C  
ATOM   1709  O   CYS A 108       1.698  -4.392   7.128  1.00  0.00           O  
ATOM   1710  CB  CYS A 108       1.004  -1.806   8.616  1.00  0.00           C  
ATOM   1711  SG  CYS A 108       2.598  -0.951   8.657  1.00  0.00           S  
ATOM   1712  H   CYS A 108      -0.881  -3.717   7.921  1.00  0.00           H  
ATOM   1713  HA  CYS A 108       0.502  -1.407   6.577  1.00  0.00           H  
ATOM   1714 1HB  CYS A 108       0.247  -1.129   9.012  1.00  0.00           H  
ATOM   1715 2HB  CYS A 108       1.062  -2.662   9.289  1.00  0.00           H  
ATOM   1716  HG  CYS A 108       3.081  -1.507   7.551  1.00  0.00           H  
ATOM   1717  N   LYS A 109       2.413  -2.768   5.699  1.00  0.00           N  
ATOM   1718  CA  LYS A 109       3.618  -3.453   5.176  1.00  0.00           C  
ATOM   1719  C   LYS A 109       4.825  -2.648   5.678  1.00  0.00           C  
ATOM   1720  O   LYS A 109       4.793  -1.425   5.528  1.00  0.00           O  
ATOM   1721  CB  LYS A 109       3.610  -3.542   3.649  1.00  0.00           C  
ATOM   1722  CG  LYS A 109       4.828  -4.237   3.054  1.00  0.00           C  
ATOM   1723  CD  LYS A 109       4.734  -4.312   1.537  1.00  0.00           C  
ATOM   1724  CE  LYS A 109       5.938  -5.027   0.942  1.00  0.00           C  
ATOM   1725  NZ  LYS A 109       5.850  -5.127  -0.540  1.00  0.00           N  
ATOM   1726  H   LYS A 109       2.133  -1.887   5.292  1.00  0.00           H  
ATOM   1727  HA  LYS A 109       3.637  -4.469   5.571  1.00  0.00           H  
ATOM   1728 1HB  LYS A 109       2.723  -4.083   3.321  1.00  0.00           H  
ATOM   1729 2HB  LYS A 109       3.557  -2.539   3.226  1.00  0.00           H  
ATOM   1730 1HG  LYS A 109       5.730  -3.688   3.327  1.00  0.00           H  
ATOM   1731 2HG  LYS A 109       4.903  -5.247   3.455  1.00  0.00           H  
ATOM   1732 1HD  LYS A 109       3.827  -4.848   1.254  1.00  0.00           H  
ATOM   1733 2HD  LYS A 109       4.683  -3.304   1.126  1.00  0.00           H  
ATOM   1734 1HE  LYS A 109       6.848  -4.488   1.205  1.00  0.00           H  
ATOM   1735 2HE  LYS A 109       6.006  -6.032   1.358  1.00  0.00           H  
ATOM   1736 1HZ  LYS A 109       6.665  -5.607  -0.895  1.00  0.00           H  
ATOM   1737 2HZ  LYS A 109       5.019  -5.642  -0.794  1.00  0.00           H  
ATOM   1738 3HZ  LYS A 109       5.806  -4.200  -0.938  1.00  0.00           H  
ATOM   1739  N   ALA A 110       5.880  -3.301   6.173  1.00  0.00           N  
ATOM   1740  CA  ALA A 110       7.129  -2.598   6.537  1.00  0.00           C  
ATOM   1741  C   ALA A 110       8.230  -2.937   5.549  1.00  0.00           C  
ATOM   1742  O   ALA A 110       8.336  -4.104   5.084  1.00  0.00           O  
ATOM   1743  CB  ALA A 110       7.513  -2.891   7.961  1.00  0.00           C  
ATOM   1744  H   ALA A 110       5.824  -4.301   6.301  1.00  0.00           H  
ATOM   1745  HA  ALA A 110       6.939  -1.525   6.492  1.00  0.00           H  
ATOM   1746 1HB  ALA A 110       8.434  -2.363   8.205  1.00  0.00           H  
ATOM   1747 2HB  ALA A 110       6.716  -2.560   8.628  1.00  0.00           H  
ATOM   1748 3HB  ALA A 110       7.666  -3.962   8.083  1.00  0.00           H  
ATOM   1749  N   VAL A 111       9.094  -1.959   5.251  1.00  0.00           N  
ATOM   1750  CA  VAL A 111      10.173  -2.140   4.242  1.00  0.00           C  
ATOM   1751  C   VAL A 111      11.494  -1.944   4.966  1.00  0.00           C  
ATOM   1752  O   VAL A 111      11.709  -0.900   5.564  1.00  0.00           O  
ATOM   1753  CB  VAL A 111      10.053  -1.131   3.085  1.00  0.00           C  
ATOM   1754  CG1 VAL A 111      11.159  -1.356   2.065  1.00  0.00           C  
ATOM   1755  CG2 VAL A 111       8.684  -1.252   2.432  1.00  0.00           C  
ATOM   1756  H   VAL A 111       9.009  -1.073   5.727  1.00  0.00           H  
ATOM   1757  HA  VAL A 111      10.090  -3.143   3.822  1.00  0.00           H  
ATOM   1758  HB  VAL A 111      10.180  -0.123   3.480  1.00  0.00           H  
ATOM   1759 1HG1 VAL A 111      11.059  -0.633   1.254  1.00  0.00           H  
ATOM   1760 2HG1 VAL A 111      12.129  -1.228   2.546  1.00  0.00           H  
ATOM   1761 3HG1 VAL A 111      11.082  -2.365   1.662  1.00  0.00           H  
ATOM   1762 1HG2 VAL A 111       8.606  -0.535   1.615  1.00  0.00           H  
ATOM   1763 2HG2 VAL A 111       8.555  -2.262   2.042  1.00  0.00           H  
ATOM   1764 3HG2 VAL A 111       7.909  -1.046   3.170  1.00  0.00           H  
ATOM   1765  N   ASP A 112      12.367  -2.940   4.848  1.00  0.00           N  
ATOM   1766  CA  ASP A 112      13.772  -2.904   5.333  1.00  0.00           C  
ATOM   1767  C   ASP A 112      14.641  -2.337   4.231  1.00  0.00           C  
ATOM   1768  O   ASP A 112      14.858  -3.029   3.222  1.00  0.00           O  
ATOM   1769  CB  ASP A 112      14.273  -4.295   5.729  1.00  0.00           C  
ATOM   1770  CG  ASP A 112      15.691  -4.279   6.283  1.00  0.00           C  
ATOM   1771  OD1 ASP A 112      16.389  -3.321   6.047  1.00  0.00           O  
ATOM   1772  OD2 ASP A 112      16.063  -5.224   6.937  1.00  0.00           O  
ATOM   1773  H   ASP A 112      12.026  -3.771   4.389  1.00  0.00           H  
ATOM   1774  HA  ASP A 112      13.817  -2.267   6.216  1.00  0.00           H  
ATOM   1775 1HB  ASP A 112      13.609  -4.721   6.482  1.00  0.00           H  
ATOM   1776 2HB  ASP A 112      14.246  -4.953   4.859  1.00  0.00           H  
ATOM   1777  N   ILE A 113      15.110  -1.085   4.340  1.00  0.00           N  
ATOM   1778  CA  ILE A 113      15.866  -0.459   3.228  1.00  0.00           C  
ATOM   1779  C   ILE A 113      17.380  -0.499   3.508  1.00  0.00           C  
ATOM   1780  O   ILE A 113      18.064   0.209   2.779  1.00  0.00           O  
ATOM   1781  CB  ILE A 113      15.424   0.999   3.005  1.00  0.00           C  
ATOM   1782  CG1 ILE A 113      15.775   1.855   4.225  1.00  0.00           C  
ATOM   1783  CG2 ILE A 113      13.932   1.064   2.718  1.00  0.00           C  
ATOM   1784  CD1 ILE A 113      15.570   3.337   4.010  1.00  0.00           C  
ATOM   1785  H   ILE A 113      14.951  -0.556   5.186  1.00  0.00           H  
ATOM   1786  HA  ILE A 113      15.667  -1.020   2.315  1.00  0.00           H  
ATOM   1787  HB  ILE A 113      15.966   1.418   2.159  1.00  0.00           H  
ATOM   1788 1HG1 ILE A 113      15.167   1.546   5.074  1.00  0.00           H  
ATOM   1789 2HG1 ILE A 113      16.819   1.693   4.495  1.00  0.00           H  
ATOM   1790 1HG2 ILE A 113      13.636   2.101   2.564  1.00  0.00           H  
ATOM   1791 2HG2 ILE A 113      13.709   0.486   1.822  1.00  0.00           H  
ATOM   1792 3HG2 ILE A 113      13.380   0.650   3.562  1.00  0.00           H  
ATOM   1793 1HD1 ILE A 113      15.840   3.878   4.917  1.00  0.00           H  
ATOM   1794 2HD1 ILE A 113      16.197   3.676   3.185  1.00  0.00           H  
ATOM   1795 3HD1 ILE A 113      14.524   3.529   3.773  1.00  0.00           H  
ATOM   1796  N   GLY A 114      17.839  -1.284   4.486  1.00  0.00           N  
ATOM   1797  CA  GLY A 114      19.276  -1.363   4.801  1.00  0.00           C  
ATOM   1798  C   GLY A 114      19.657  -0.306   5.812  1.00  0.00           C  
ATOM   1799  O   GLY A 114      18.828   0.204   6.563  1.00  0.00           O  
ATOM   1800  H   GLY A 114      17.187  -1.837   5.022  1.00  0.00           H  
ATOM   1801 1HA  GLY A 114      19.509  -2.354   5.192  1.00  0.00           H  
ATOM   1802 2HA  GLY A 114      19.857  -1.233   3.889  1.00  0.00           H  
ATOM   1803  N   PRO A 115      20.952   0.060   5.874  1.00  0.00           N  
ATOM   1804  CA  PRO A 115      21.394   1.017   6.873  1.00  0.00           C  
ATOM   1805  C   PRO A 115      20.615   2.313   6.686  1.00  0.00           C  
ATOM   1806  O   PRO A 115      20.325   2.701   5.568  1.00  0.00           O  
ATOM   1807  CB  PRO A 115      22.885   1.191   6.570  1.00  0.00           C  
ATOM   1808  CG  PRO A 115      23.282  -0.098   5.933  1.00  0.00           C  
ATOM   1809  CD  PRO A 115      22.088  -0.488   5.102  1.00  0.00           C  
ATOM   1810  HA  PRO A 115      21.247   0.588   7.875  1.00  0.00           H  
ATOM   1811 1HB  PRO A 115      23.037   2.057   5.909  1.00  0.00           H  
ATOM   1812 2HB  PRO A 115      23.437   1.394   7.499  1.00  0.00           H  
ATOM   1813 1HG  PRO A 115      24.190   0.040   5.330  1.00  0.00           H  
ATOM   1814 2HG  PRO A 115      23.522  -0.844   6.705  1.00  0.00           H  
ATOM   1815 1HD  PRO A 115      22.164  -0.021   4.109  1.00  0.00           H  
ATOM   1816 2HD  PRO A 115      22.044  -1.583   5.015  1.00  0.00           H  
ATOM   1817  N   GLY A 116      20.346   2.936   7.813  1.00  0.00           N  
ATOM   1818  CA  GLY A 116      19.663   4.236   7.842  1.00  0.00           C  
ATOM   1819  C   GLY A 116      19.389   4.652   9.263  1.00  0.00           C  
ATOM   1820  O   GLY A 116      19.239   3.809  10.157  1.00  0.00           O  
ATOM   1821  H   GLY A 116      20.619   2.504   8.685  1.00  0.00           H  
ATOM   1822 1HA  GLY A 116      20.281   4.983   7.345  1.00  0.00           H  
ATOM   1823 2HA  GLY A 116      18.729   4.169   7.285  1.00  0.00           H  
ATOM   1824  N   LEU A 117      19.387   5.953   9.467  1.00  0.00           N  
ATOM   1825  CA  LEU A 117      19.167   6.590  10.768  1.00  0.00           C  
ATOM   1826  C   LEU A 117      17.838   7.321  10.682  1.00  0.00           C  
ATOM   1827  O   LEU A 117      16.797   6.636  10.740  1.00  0.00           O  
ATOM   1828  CB  LEU A 117      20.299   7.564  11.116  1.00  0.00           C  
ATOM   1829  CG  LEU A 117      21.645   6.920  11.474  1.00  0.00           C  
ATOM   1830  CD1 LEU A 117      22.713   8.000  11.582  1.00  0.00           C  
ATOM   1831  CD2 LEU A 117      21.509   6.153  12.781  1.00  0.00           C  
ATOM   1832  H   LEU A 117      19.551   6.534   8.657  1.00  0.00           H  
ATOM   1833  HA  LEU A 117      19.141   5.814  11.532  1.00  0.00           H  
ATOM   1834 1HB  LEU A 117      20.464   8.224  10.266  1.00  0.00           H  
ATOM   1835 2HB  LEU A 117      19.986   8.172  11.965  1.00  0.00           H  
ATOM   1836  HG  LEU A 117      21.943   6.235  10.680  1.00  0.00           H  
ATOM   1837 1HD1 LEU A 117      23.669   7.543  11.836  1.00  0.00           H  
ATOM   1838 2HD1 LEU A 117      22.802   8.520  10.628  1.00  0.00           H  
ATOM   1839 3HD1 LEU A 117      22.433   8.711  12.359  1.00  0.00           H  
ATOM   1840 1HD2 LEU A 117      22.465   5.694  13.035  1.00  0.00           H  
ATOM   1841 2HD2 LEU A 117      21.212   6.837  13.576  1.00  0.00           H  
ATOM   1842 3HD2 LEU A 117      20.752   5.376  12.670  1.00  0.00           H  
ATOM   1843  N   ASN A 118      17.825   8.620  10.441  1.00  0.00           N  
ATOM   1844  CA  ASN A 118      16.564   9.412  10.477  1.00  0.00           C  
ATOM   1845  C   ASN A 118      16.180   9.903   9.082  1.00  0.00           C  
ATOM   1846  O   ASN A 118      15.008   9.730   8.701  1.00  0.00           O  
ATOM   1847  CB  ASN A 118      16.686  10.587  11.431  1.00  0.00           C  
ATOM   1848  CG  ASN A 118      15.527  11.538  11.327  1.00  0.00           C  
ATOM   1849  OD1 ASN A 118      15.679  12.675  10.866  1.00  0.00           O  
ATOM   1850  ND2 ASN A 118      14.369  11.095  11.748  1.00  0.00           N  
ATOM   1851  H   ASN A 118      18.695   9.089  10.229  1.00  0.00           H  
ATOM   1852  HA  ASN A 118      15.759   8.765  10.829  1.00  0.00           H  
ATOM   1853 1HB  ASN A 118      16.749  10.218  12.455  1.00  0.00           H  
ATOM   1854 2HB  ASN A 118      17.607  11.131  11.221  1.00  0.00           H  
ATOM   1855 1HD2 ASN A 118      13.562  11.684  11.704  1.00  0.00           H  
ATOM   1856 2HD2 ASN A 118      14.292  10.168  12.114  1.00  0.00           H  
ATOM   1857  N   LEU A 119      17.101  10.505   8.338  1.00  0.00           N  
ATOM   1858  CA  LEU A 119      16.821  11.027   6.981  1.00  0.00           C  
ATOM   1859  C   LEU A 119      16.984   9.908   5.972  1.00  0.00           C  
ATOM   1860  O   LEU A 119      17.901   9.986   5.101  1.00  0.00           O  
ATOM   1861  CB  LEU A 119      17.763  12.185   6.627  1.00  0.00           C  
ATOM   1862  CG  LEU A 119      17.644  13.433   7.511  1.00  0.00           C  
ATOM   1863  CD1 LEU A 119      18.652  14.478   7.053  1.00  0.00           C  
ATOM   1864  CD2 LEU A 119      16.224  13.974   7.437  1.00  0.00           C  
ATOM   1865  H   LEU A 119      18.029  10.606   8.722  1.00  0.00           H  
ATOM   1866  HA  LEU A 119      15.798  11.399   6.958  1.00  0.00           H  
ATOM   1867 1HB  LEU A 119      18.790  11.830   6.691  1.00  0.00           H  
ATOM   1868 2HB  LEU A 119      17.569  12.488   5.598  1.00  0.00           H  
ATOM   1869  HG  LEU A 119      17.879  13.172   8.543  1.00  0.00           H  
ATOM   1870 1HD1 LEU A 119      18.568  15.365   7.682  1.00  0.00           H  
ATOM   1871 2HD1 LEU A 119      19.660  14.071   7.135  1.00  0.00           H  
ATOM   1872 3HD1 LEU A 119      18.452  14.748   6.017  1.00  0.00           H  
ATOM   1873 1HD2 LEU A 119      16.139  14.861   8.066  1.00  0.00           H  
ATOM   1874 2HD2 LEU A 119      15.988  14.237   6.405  1.00  0.00           H  
ATOM   1875 3HD2 LEU A 119      15.525  13.214   7.786  1.00  0.00           H  
ATOM   1876  N   LEU A 120      16.026   8.986   5.959  1.00  0.00           N  
ATOM   1877  CA  LEU A 120      16.158   7.763   5.158  1.00  0.00           C  
ATOM   1878  C   LEU A 120      16.093   8.139   3.685  1.00  0.00           C  
ATOM   1879  O   LEU A 120      16.506   7.311   2.854  1.00  0.00           O  
ATOM   1880  CB  LEU A 120      15.051   6.758   5.498  1.00  0.00           C  
ATOM   1881  CG  LEU A 120      15.018   6.272   6.953  1.00  0.00           C  
ATOM   1882  CD1 LEU A 120      13.886   5.268   7.127  1.00  0.00           C  
ATOM   1883  CD2 LEU A 120      16.359   5.651   7.312  1.00  0.00           C  
ATOM   1884  H   LEU A 120      15.190   9.127   6.509  1.00  0.00           H  
ATOM   1885  HA  LEU A 120      17.120   7.304   5.385  1.00  0.00           H  
ATOM   1886 1HB  LEU A 120      14.088   7.215   5.279  1.00  0.00           H  
ATOM   1887 2HB  LEU A 120      15.168   5.882   4.859  1.00  0.00           H  
ATOM   1888  HG  LEU A 120      14.819   7.116   7.614  1.00  0.00           H  
ATOM   1889 1HD1 LEU A 120      13.862   4.922   8.161  1.00  0.00           H  
ATOM   1890 2HD1 LEU A 120      12.936   5.743   6.882  1.00  0.00           H  
ATOM   1891 3HD1 LEU A 120      14.049   4.418   6.465  1.00  0.00           H  
ATOM   1892 1HD2 LEU A 120      16.336   5.307   8.346  1.00  0.00           H  
ATOM   1893 2HD2 LEU A 120      16.558   4.807   6.653  1.00  0.00           H  
ATOM   1894 3HD2 LEU A 120      17.147   6.396   7.196  1.00  0.00           H  
ATOM   1895  N   GLN A 121      15.599   9.329   3.346  1.00  0.00           N  
ATOM   1896  CA  GLN A 121      15.535   9.807   1.945  1.00  0.00           C  
ATOM   1897  C   GLN A 121      16.913  10.242   1.445  1.00  0.00           C  
ATOM   1898  O   GLN A 121      17.029  10.589   0.237  1.00  0.00           O  
ATOM   1899  CB  GLN A 121      14.548  10.970   1.813  1.00  0.00           C  
ATOM   1900  CG  GLN A 121      13.105  10.598   2.105  1.00  0.00           C  
ATOM   1901  CD  GLN A 121      12.141  11.726   1.788  1.00  0.00           C  
ATOM   1902  OE1 GLN A 121      11.952  12.091   0.624  1.00  0.00           O  
ATOM   1903  NE2 GLN A 121      11.524  12.285   2.823  1.00  0.00           N  
ATOM   1904  H   GLN A 121      15.256   9.925   4.085  1.00  0.00           H  
ATOM   1905  HA  GLN A 121      15.189   8.987   1.315  1.00  0.00           H  
ATOM   1906 1HB  GLN A 121      14.834  11.769   2.497  1.00  0.00           H  
ATOM   1907 2HB  GLN A 121      14.594  11.373   0.801  1.00  0.00           H  
ATOM   1908 1HG  GLN A 121      12.833   9.735   1.498  1.00  0.00           H  
ATOM   1909 2HG  GLN A 121      13.010  10.355   3.163  1.00  0.00           H  
ATOM   1910 1HE2 GLN A 121      10.877  13.034   2.676  1.00  0.00           H  
ATOM   1911 2HE2 GLN A 121      11.707  11.958   3.750  1.00  0.00           H  
ATOM   1912  N   GLU A 122      17.910  10.267   2.310  1.00  0.00           N  
ATOM   1913  CA  GLU A 122      19.308  10.571   1.910  1.00  0.00           C  
ATOM   1914  C   GLU A 122      20.090   9.267   1.783  1.00  0.00           C  
ATOM   1915  O   GLU A 122      20.945   9.206   0.873  1.00  0.00           O  
ATOM   1916  CB  GLU A 122      19.989  11.491   2.925  1.00  0.00           C  
ATOM   1917  CG  GLU A 122      19.304  12.838   3.112  1.00  0.00           C  
ATOM   1918  CD  GLU A 122      19.285  13.664   1.857  1.00  0.00           C  
ATOM   1919  OE1 GLU A 122      20.076  13.401   0.983  1.00  0.00           O  
ATOM   1920  OE2 GLU A 122      18.479  14.560   1.771  1.00  0.00           O  
ATOM   1921  H   GLU A 122      17.708  10.071   3.280  1.00  0.00           H  
ATOM   1922  HA  GLU A 122      19.289  11.080   0.946  1.00  0.00           H  
ATOM   1923 1HB  GLU A 122      20.027  10.998   3.897  1.00  0.00           H  
ATOM   1924 2HB  GLU A 122      21.017  11.680   2.614  1.00  0.00           H  
ATOM   1925 1HG  GLU A 122      18.278  12.669   3.438  1.00  0.00           H  
ATOM   1926 2HG  GLU A 122      19.819  13.390   3.898  1.00  0.00           H  
ATOM   1927  N   ASP A 123      19.792   8.265   2.593  1.00  0.00           N  
ATOM   1928  CA  ASP A 123      20.538   6.976   2.550  1.00  0.00           C  
ATOM   1929  C   ASP A 123      20.030   6.092   1.406  1.00  0.00           C  
ATOM   1930  O   ASP A 123      20.836   5.434   0.712  1.00  0.00           O  
ATOM   1931  CB  ASP A 123      20.523   6.279   3.899  1.00  0.00           C  
ATOM   1932  CG  ASP A 123      21.508   6.980   4.814  1.00  0.00           C  
ATOM   1933  OD1 ASP A 123      22.690   7.146   4.376  1.00  0.00           O  
ATOM   1934  OD2 ASP A 123      21.079   7.452   5.898  1.00  0.00           O  
ATOM   1935  H   ASP A 123      19.041   8.376   3.259  1.00  0.00           H  
ATOM   1936  HA  ASP A 123      21.593   7.193   2.381  1.00  0.00           H  
ATOM   1937 1HB  ASP A 123      19.514   6.312   4.313  1.00  0.00           H  
ATOM   1938 2HB  ASP A 123      20.789   5.230   3.769  1.00  0.00           H  
ATOM   1939  N   ASN A 124      18.729   5.957   1.185  1.00  0.00           N  
ATOM   1940  CA  ASN A 124      18.226   5.051   0.131  1.00  0.00           C  
ATOM   1941  C   ASN A 124      16.869   5.527  -0.374  1.00  0.00           C  
ATOM   1942  O   ASN A 124      15.876   4.797  -0.280  1.00  0.00           O  
ATOM   1943  CB  ASN A 124      18.134   3.622   0.636  1.00  0.00           C  
ATOM   1944  CG  ASN A 124      17.913   2.631  -0.473  1.00  0.00           C  
ATOM   1945  OD1 ASN A 124      17.646   3.012  -1.618  1.00  0.00           O  
ATOM   1946  ND2 ASN A 124      18.019   1.366  -0.155  1.00  0.00           N  
ATOM   1947  H   ASN A 124      18.068   6.479   1.742  1.00  0.00           H  
ATOM   1948  HA  ASN A 124      18.923   5.074  -0.708  1.00  0.00           H  
ATOM   1949 1HB  ASN A 124      19.054   3.362   1.162  1.00  0.00           H  
ATOM   1950 2HB  ASN A 124      17.314   3.540   1.350  1.00  0.00           H  
ATOM   1951 1HD2 ASN A 124      17.883   0.662  -0.852  1.00  0.00           H  
ATOM   1952 2HD2 ASN A 124      18.237   1.104   0.785  1.00  0.00           H  
ATOM   1953  N   PRO A 125      16.802   6.710  -1.033  1.00  0.00           N  
ATOM   1954  CA  PRO A 125      15.530   7.212  -1.554  1.00  0.00           C  
ATOM   1955  C   PRO A 125      15.035   6.427  -2.784  1.00  0.00           C  
ATOM   1956  O   PRO A 125      13.846   6.504  -3.107  1.00  0.00           O  
ATOM   1957  CB  PRO A 125      15.872   8.662  -1.914  1.00  0.00           C  
ATOM   1958  CG  PRO A 125      17.339   8.637  -2.177  1.00  0.00           C  
ATOM   1959  CD  PRO A 125      17.886   7.672  -1.159  1.00  0.00           C  
ATOM   1960  HA  PRO A 125      14.771   7.167  -0.759  1.00  0.00           H  
ATOM   1961 1HB  PRO A 125      15.287   8.980  -2.789  1.00  0.00           H  
ATOM   1962 2HB  PRO A 125      15.598   9.330  -1.084  1.00  0.00           H  
ATOM   1963 1HG  PRO A 125      17.533   8.317  -3.211  1.00  0.00           H  
ATOM   1964 2HG  PRO A 125      17.760   9.647  -2.073  1.00  0.00           H  
ATOM   1965 1HD  PRO A 125      18.801   7.204  -1.551  1.00  0.00           H  
ATOM   1966 2HD  PRO A 125      18.096   8.208  -0.222  1.00  0.00           H  
ATOM   1967  N   ASP A 126      15.926   5.703  -3.431  1.00  0.00           N  
ATOM   1968  CA  ASP A 126      15.530   5.058  -4.718  1.00  0.00           C  
ATOM   1969  C   ASP A 126      14.760   3.766  -4.411  1.00  0.00           C  
ATOM   1970  O   ASP A 126      13.763   3.483  -5.118  1.00  0.00           O  
ATOM   1971  CB  ASP A 126      16.711   4.967  -5.665  1.00  0.00           C  
ATOM   1972  CG  ASP A 126      17.115   6.396  -6.016  1.00  0.00           C  
ATOM   1973  OD1 ASP A 126      16.347   7.100  -6.786  1.00  0.00           O  
ATOM   1974  OD2 ASP A 126      18.128   6.830  -5.502  1.00  0.00           O  
ATOM   1975  H   ASP A 126      16.865   5.573  -3.084  1.00  0.00           H  
ATOM   1976  HA  ASP A 126      14.890   5.748  -5.269  1.00  0.00           H  
ATOM   1977 1HB  ASP A 126      17.525   4.426  -5.182  1.00  0.00           H  
ATOM   1978 2HB  ASP A 126      16.423   4.401  -6.552  1.00  0.00           H  
ATOM   1979  N   LEU A 127      15.126   3.037  -3.375  1.00  0.00           N  
ATOM   1980  CA  LEU A 127      14.274   1.900  -2.953  1.00  0.00           C  
ATOM   1981  C   LEU A 127      12.978   2.447  -2.344  1.00  0.00           C  
ATOM   1982  O   LEU A 127      11.910   1.857  -2.511  1.00  0.00           O  
ATOM   1983  CB  LEU A 127      15.001   1.016  -1.932  1.00  0.00           C  
ATOM   1984  CG  LEU A 127      14.228  -0.219  -1.452  1.00  0.00           C  
ATOM   1985  CD1 LEU A 127      13.839  -1.073  -2.651  1.00  0.00           C  
ATOM   1986  CD2 LEU A 127      15.087  -1.007  -0.474  1.00  0.00           C  
ATOM   1987  H   LEU A 127      15.974   3.233  -2.862  1.00  0.00           H  
ATOM   1988  HA  LEU A 127      14.045   1.296  -3.829  1.00  0.00           H  
ATOM   1989 1HB  LEU A 127      15.934   0.671  -2.374  1.00  0.00           H  
ATOM   1990 2HB  LEU A 127      15.239   1.619  -1.056  1.00  0.00           H  
ATOM   1991  HG  LEU A 127      13.310   0.097  -0.955  1.00  0.00           H  
ATOM   1992 1HD1 LEU A 127      13.290  -1.951  -2.309  1.00  0.00           H  
ATOM   1993 2HD1 LEU A 127      13.209  -0.491  -3.323  1.00  0.00           H  
ATOM   1994 3HD1 LEU A 127      14.738  -1.391  -3.178  1.00  0.00           H  
ATOM   1995 1HD2 LEU A 127      14.538  -1.885  -0.132  1.00  0.00           H  
ATOM   1996 2HD2 LEU A 127      16.005  -1.325  -0.970  1.00  0.00           H  
ATOM   1997 3HD2 LEU A 127      15.336  -0.379   0.381  1.00  0.00           H  
ATOM   1998  N   ILE A 128      13.065   3.518  -1.566  1.00  0.00           N  
ATOM   1999  CA  ILE A 128      11.833   4.069  -0.952  1.00  0.00           C  
ATOM   2000  C   ILE A 128      10.872   4.485  -2.061  1.00  0.00           C  
ATOM   2001  O   ILE A 128       9.684   4.072  -2.010  1.00  0.00           O  
ATOM   2002  CB  ILE A 128      12.134   5.276  -0.045  1.00  0.00           C  
ATOM   2003  CG1 ILE A 128      12.922   4.833   1.190  1.00  0.00           C  
ATOM   2004  CG2 ILE A 128      10.843   5.969   0.364  1.00  0.00           C  
ATOM   2005  CD1 ILE A 128      13.512   5.978   1.981  1.00  0.00           C  
ATOM   2006  H   ILE A 128      13.950   3.969  -1.382  1.00  0.00           H  
ATOM   2007  HA  ILE A 128      11.376   3.294  -0.338  1.00  0.00           H  
ATOM   2008  HB  ILE A 128      12.762   5.987  -0.581  1.00  0.00           H  
ATOM   2009 1HG1 ILE A 128      12.272   4.261   1.851  1.00  0.00           H  
ATOM   2010 2HG1 ILE A 128      13.737   4.175   0.885  1.00  0.00           H  
ATOM   2011 1HG2 ILE A 128      11.074   6.820   1.005  1.00  0.00           H  
ATOM   2012 2HG2 ILE A 128      10.319   6.317  -0.525  1.00  0.00           H  
ATOM   2013 3HG2 ILE A 128      10.209   5.267   0.907  1.00  0.00           H  
ATOM   2014 1HD1 ILE A 128      14.056   5.584   2.841  1.00  0.00           H  
ATOM   2015 2HD1 ILE A 128      14.195   6.544   1.348  1.00  0.00           H  
ATOM   2016 3HD1 ILE A 128      12.712   6.631   2.328  1.00  0.00           H  
ATOM   2017  N   GLY A 129      11.307   5.288  -3.047  1.00  0.00           N  
ATOM   2018  CA  GLY A 129      10.406   5.682  -4.146  1.00  0.00           C  
ATOM   2019  C   GLY A 129       9.938   4.471  -4.950  1.00  0.00           C  
ATOM   2020  O   GLY A 129       8.785   4.442  -5.399  1.00  0.00           O  
ATOM   2021  H   GLY A 129      12.259   5.630  -3.043  1.00  0.00           H  
ATOM   2022 1HA  GLY A 129       9.541   6.204  -3.739  1.00  0.00           H  
ATOM   2023 2HA  GLY A 129      10.921   6.379  -4.806  1.00  0.00           H  
ATOM   2024  N   SER A 130      10.797   3.479  -5.100  1.00  0.00           N  
ATOM   2025  CA  SER A 130      10.443   2.277  -5.880  1.00  0.00           C  
ATOM   2026  C   SER A 130       9.217   1.614  -5.263  1.00  0.00           C  
ATOM   2027  O   SER A 130       8.218   1.440  -5.956  1.00  0.00           O  
ATOM   2028  CB  SER A 130      11.599   1.297  -5.917  1.00  0.00           C  
ATOM   2029  OG  SER A 130      11.240   0.120  -6.587  1.00  0.00           O  
ATOM   2030  H   SER A 130      11.711   3.538  -4.676  1.00  0.00           H  
ATOM   2031  HA  SER A 130      10.217   2.582  -6.903  1.00  0.00           H  
ATOM   2032 1HB  SER A 130      12.451   1.758  -6.416  1.00  0.00           H  
ATOM   2033 2HB  SER A 130      11.907   1.059  -4.899  1.00  0.00           H  
ATOM   2034  HG  SER A 130      11.838   0.048  -7.335  1.00  0.00           H  
ATOM   2035  N   GLU A 131       9.213   1.328  -3.959  1.00  0.00           N  
ATOM   2036  CA  GLU A 131       8.068   0.627  -3.316  1.00  0.00           C  
ATOM   2037  C   GLU A 131       6.872   1.578  -3.254  1.00  0.00           C  
ATOM   2038  O   GLU A 131       5.747   1.089  -3.404  1.00  0.00           O  
ATOM   2039  CB  GLU A 131       8.428   0.145  -1.909  1.00  0.00           C  
ATOM   2040  CG  GLU A 131       7.388  -0.765  -1.271  1.00  0.00           C  
ATOM   2041  CD  GLU A 131       7.241  -2.078  -1.987  1.00  0.00           C  
ATOM   2042  OE1 GLU A 131       8.155  -2.462  -2.678  1.00  0.00           O  
ATOM   2043  OE2 GLU A 131       6.214  -2.698  -1.844  1.00  0.00           O  
ATOM   2044  H   GLU A 131      10.008   1.595  -3.395  1.00  0.00           H  
ATOM   2045  HA  GLU A 131       7.813  -0.244  -3.920  1.00  0.00           H  
ATOM   2046 1HB  GLU A 131       9.373  -0.397  -1.941  1.00  0.00           H  
ATOM   2047 2HB  GLU A 131       8.567   1.006  -1.254  1.00  0.00           H  
ATOM   2048 1HG  GLU A 131       7.675  -0.958  -0.237  1.00  0.00           H  
ATOM   2049 2HG  GLU A 131       6.428  -0.251  -1.262  1.00  0.00           H  
ATOM   2050  N   ILE A 132       7.059   2.890  -3.056  1.00  0.00           N  
ATOM   2051  CA  ILE A 132       5.893   3.809  -3.022  1.00  0.00           C  
ATOM   2052  C   ILE A 132       5.169   3.721  -4.370  1.00  0.00           C  
ATOM   2053  O   ILE A 132       3.931   3.599  -4.345  1.00  0.00           O  
ATOM   2054  CB  ILE A 132       6.314   5.263  -2.746  1.00  0.00           C  
ATOM   2055  CG1 ILE A 132       6.817   5.410  -1.308  1.00  0.00           C  
ATOM   2056  CG2 ILE A 132       5.154   6.212  -3.006  1.00  0.00           C  
ATOM   2057  CD1 ILE A 132       7.504   6.728  -1.032  1.00  0.00           C  
ATOM   2058  H   ILE A 132       7.986   3.268  -2.929  1.00  0.00           H  
ATOM   2059  HA  ILE A 132       5.228   3.494  -2.218  1.00  0.00           H  
ATOM   2060  HB  ILE A 132       7.144   5.532  -3.399  1.00  0.00           H  
ATOM   2061 1HG1 ILE A 132       5.980   5.310  -0.617  1.00  0.00           H  
ATOM   2062 2HG1 ILE A 132       7.521   4.607  -1.085  1.00  0.00           H  
ATOM   2063 1HG2 ILE A 132       5.469   7.236  -2.806  1.00  0.00           H  
ATOM   2064 2HG2 ILE A 132       4.840   6.126  -4.046  1.00  0.00           H  
ATOM   2065 3HG2 ILE A 132       4.320   5.954  -2.353  1.00  0.00           H  
ATOM   2066 1HD1 ILE A 132       7.833   6.757   0.007  1.00  0.00           H  
ATOM   2067 2HD1 ILE A 132       8.368   6.833  -1.689  1.00  0.00           H  
ATOM   2068 3HD1 ILE A 132       6.808   7.545  -1.214  1.00  0.00           H  
ATOM   2069  N   ALA A 133       5.895   3.725  -5.488  1.00  0.00           N  
ATOM   2070  CA  ALA A 133       5.308   3.655  -6.837  1.00  0.00           C  
ATOM   2071  C   ALA A 133       4.480   2.366  -6.942  1.00  0.00           C  
ATOM   2072  O   ALA A 133       3.341   2.453  -7.420  1.00  0.00           O  
ATOM   2073  CB  ALA A 133       6.363   3.722  -7.896  1.00  0.00           C  
ATOM   2074  H   ALA A 133       6.899   3.777  -5.391  1.00  0.00           H  
ATOM   2075  HA  ALA A 133       4.655   4.519  -6.967  1.00  0.00           H  
ATOM   2076 1HB  ALA A 133       5.896   3.669  -8.879  1.00  0.00           H  
ATOM   2077 2HB  ALA A 133       6.911   4.661  -7.805  1.00  0.00           H  
ATOM   2078 3HB  ALA A 133       7.052   2.889  -7.776  1.00  0.00           H  
ATOM   2079  N   ARG A 134       4.999   1.249  -6.453  1.00  0.00           N  
ATOM   2080  CA  ARG A 134       4.269  -0.050  -6.486  1.00  0.00           C  
ATOM   2081  C   ARG A 134       3.018   0.094  -5.618  1.00  0.00           C  
ATOM   2082  O   ARG A 134       1.900  -0.262  -6.051  1.00  0.00           O  
ATOM   2083  CB  ARG A 134       5.127  -1.195  -5.969  1.00  0.00           C  
ATOM   2084  CG  ARG A 134       6.290  -1.580  -6.869  1.00  0.00           C  
ATOM   2085  CD  ARG A 134       7.188  -2.567  -6.215  1.00  0.00           C  
ATOM   2086  NE  ARG A 134       8.273  -2.977  -7.092  1.00  0.00           N  
ATOM   2087  CZ  ARG A 134       9.460  -3.453  -6.668  1.00  0.00           C  
ATOM   2088  NH1 ARG A 134       9.699  -3.573  -5.381  1.00  0.00           N  
ATOM   2089  NH2 ARG A 134      10.384  -3.799  -7.547  1.00  0.00           N  
ATOM   2090  H   ARG A 134       5.922   1.285  -6.044  1.00  0.00           H  
ATOM   2091  HA  ARG A 134       4.001  -0.270  -7.520  1.00  0.00           H  
ATOM   2092 1HB  ARG A 134       5.537  -0.932  -4.995  1.00  0.00           H  
ATOM   2093 2HB  ARG A 134       4.507  -2.082  -5.834  1.00  0.00           H  
ATOM   2094 1HG  ARG A 134       5.908  -2.022  -7.789  1.00  0.00           H  
ATOM   2095 2HG  ARG A 134       6.875  -0.691  -7.109  1.00  0.00           H  
ATOM   2096 1HD  ARG A 134       7.622  -2.125  -5.319  1.00  0.00           H  
ATOM   2097 2HD  ARG A 134       6.616  -3.453  -5.943  1.00  0.00           H  
ATOM   2098  HE  ARG A 134       8.126  -2.899  -8.089  1.00  0.00           H  
ATOM   2099 1HH1 ARG A 134       8.992  -3.308  -4.709  1.00  0.00           H  
ATOM   2100 2HH1 ARG A 134      10.589  -3.929  -5.064  1.00  0.00           H  
ATOM   2101 1HH2 ARG A 134      10.201  -3.707  -8.537  1.00  0.00           H  
ATOM   2102 2HH2 ARG A 134      11.274  -4.156  -7.230  1.00  0.00           H  
ATOM   2103  N   TRP A 135       3.182   0.636  -4.420  1.00  0.00           N  
ATOM   2104  CA  TRP A 135       2.059   0.752  -3.466  1.00  0.00           C  
ATOM   2105  C   TRP A 135       0.972   1.643  -4.045  1.00  0.00           C  
ATOM   2106  O   TRP A 135      -0.212   1.273  -3.968  1.00  0.00           O  
ATOM   2107  CB  TRP A 135       2.583   1.318  -2.166  1.00  0.00           C  
ATOM   2108  CG  TRP A 135       1.602   1.656  -1.095  1.00  0.00           C  
ATOM   2109  CD1 TRP A 135       0.951   0.822  -0.232  1.00  0.00           C  
ATOM   2110  CD2 TRP A 135       1.257   2.991  -0.720  1.00  0.00           C  
ATOM   2111  NE1 TRP A 135       0.224   1.561   0.674  1.00  0.00           N  
ATOM   2112  CE2 TRP A 135       0.419   2.893   0.409  1.00  0.00           C  
ATOM   2113  CE3 TRP A 135       1.602   4.246  -1.240  1.00  0.00           C  
ATOM   2114  CZ2 TRP A 135      -0.082   4.032   1.041  1.00  0.00           C  
ATOM   2115  CZ3 TRP A 135       1.156   5.370  -0.593  1.00  0.00           C  
ATOM   2116  CH2 TRP A 135       0.287   5.252   0.498  1.00  0.00           C  
ATOM   2117  H   TRP A 135       4.094   0.977  -4.150  1.00  0.00           H  
ATOM   2118  HA  TRP A 135       1.651  -0.243  -3.290  1.00  0.00           H  
ATOM   2119 1HB  TRP A 135       3.280   0.610  -1.716  1.00  0.00           H  
ATOM   2120 2HB  TRP A 135       3.133   2.237  -2.365  1.00  0.00           H  
ATOM   2121  HD1 TRP A 135       1.001  -0.266  -0.261  1.00  0.00           H  
ATOM   2122  HE1 TRP A 135      -0.356   1.184   1.410  1.00  0.00           H  
ATOM   2123  HE3 TRP A 135       2.215   4.327  -2.137  1.00  0.00           H  
ATOM   2124  HZ2 TRP A 135      -0.730   3.971   1.917  1.00  0.00           H  
ATOM   2125  HZ3 TRP A 135       1.484   6.351  -0.938  1.00  0.00           H  
ATOM   2126  HH2 TRP A 135      -0.110   6.171   0.928  1.00  0.00           H  
ATOM   2127  N   LEU A 136       1.336   2.776  -4.644  1.00  0.00           N  
ATOM   2128  CA  LEU A 136       0.341   3.736  -5.179  1.00  0.00           C  
ATOM   2129  C   LEU A 136      -0.526   3.036  -6.240  1.00  0.00           C  
ATOM   2130  O   LEU A 136      -1.746   3.370  -6.241  1.00  0.00           O  
ATOM   2131  CB  LEU A 136       1.036   4.958  -5.792  1.00  0.00           C  
ATOM   2132  CG  LEU A 136       1.722   5.902  -4.796  1.00  0.00           C  
ATOM   2133  CD1 LEU A 136       2.540   6.936  -5.557  1.00  0.00           C  
ATOM   2134  CD2 LEU A 136       0.671   6.571  -3.923  1.00  0.00           C  
ATOM   2135  H   LEU A 136       2.321   2.983  -4.737  1.00  0.00           H  
ATOM   2136  HA  LEU A 136      -0.290   4.074  -4.357  1.00  0.00           H  
ATOM   2137 1HB  LEU A 136       1.791   4.612  -6.495  1.00  0.00           H  
ATOM   2138 2HB  LEU A 136       0.296   5.539  -6.342  1.00  0.00           H  
ATOM   2139  HG  LEU A 136       2.407   5.332  -4.167  1.00  0.00           H  
ATOM   2140 1HD1 LEU A 136       3.028   7.607  -4.849  1.00  0.00           H  
ATOM   2141 2HD1 LEU A 136       3.297   6.431  -6.158  1.00  0.00           H  
ATOM   2142 3HD1 LEU A 136       1.884   7.512  -6.208  1.00  0.00           H  
ATOM   2143 1HD2 LEU A 136       1.159   7.242  -3.215  1.00  0.00           H  
ATOM   2144 2HD2 LEU A 136      -0.014   7.143  -4.551  1.00  0.00           H  
ATOM   2145 3HD2 LEU A 136       0.113   5.810  -3.377  1.00  0.00           H  
ATOM   2146  N   SER A 137       0.085   2.169  -7.065  1.00  0.00           N  
ATOM   2147  CA  SER A 137      -0.586   1.485  -8.221  1.00  0.00           C  
ATOM   2148  C   SER A 137      -1.675   0.560  -7.685  1.00  0.00           C  
ATOM   2149  O   SER A 137      -2.513   0.100  -8.521  1.00  0.00           O  
ATOM   2150  CB  SER A 137       0.409   0.686  -9.041  1.00  0.00           C  
ATOM   2151  OG  SER A 137       0.777  -0.492  -8.376  1.00  0.00           O  
ATOM   2152  H   SER A 137       1.058   1.980  -6.879  1.00  0.00           H  
ATOM   2153  HA  SER A 137      -1.026   2.246  -8.866  1.00  0.00           H  
ATOM   2154 1HB  SER A 137      -0.031   0.439 -10.007  1.00  0.00           H  
ATOM   2155 2HB  SER A 137       1.294   1.292  -9.230  1.00  0.00           H  
ATOM   2156  HG  SER A 137       1.092  -0.220  -7.511  1.00  0.00           H  
ATOM   2157  N   THR A 138      -1.653   0.237  -6.385  1.00  0.00           N  
ATOM   2158  CA  THR A 138      -2.636  -0.690  -5.767  1.00  0.00           C  
ATOM   2159  C   THR A 138      -3.688   0.093  -4.986  1.00  0.00           C  
ATOM   2160  O   THR A 138      -4.513  -0.597  -4.318  1.00  0.00           O  
ATOM   2161  CB  THR A 138      -1.952  -1.704  -4.831  1.00  0.00           C  
ATOM   2162  OG1 THR A 138      -1.352  -1.011  -3.728  1.00  0.00           O  
ATOM   2163  CG2 THR A 138      -0.880  -2.482  -5.579  1.00  0.00           C  
ATOM   2164  H   THR A 138      -0.932   0.645  -5.807  1.00  0.00           H  
ATOM   2165  HA  THR A 138      -3.134  -1.246  -6.561  1.00  0.00           H  
ATOM   2166  HB  THR A 138      -2.696  -2.400  -4.444  1.00  0.00           H  
ATOM   2167  HG1 THR A 138      -1.190  -0.097  -3.975  1.00  0.00           H  
ATOM   2168 1HG2 THR A 138      -0.408  -3.193  -4.901  1.00  0.00           H  
ATOM   2169 2HG2 THR A 138      -1.335  -3.019  -6.411  1.00  0.00           H  
ATOM   2170 3HG2 THR A 138      -0.129  -1.792  -5.960  1.00  0.00           H  
ATOM   2171  N   LEU A 139      -3.649   1.437  -4.970  1.00  0.00           N  
ATOM   2172  CA  LEU A 139      -4.646   2.253  -4.244  1.00  0.00           C  
ATOM   2173  C   LEU A 139      -5.688   2.703  -5.280  1.00  0.00           C  
ATOM   2174  O   LEU A 139      -5.382   2.767  -6.473  1.00  0.00           O  
ATOM   2175  CB  LEU A 139      -3.996   3.466  -3.567  1.00  0.00           C  
ATOM   2176  CG  LEU A 139      -2.862   3.150  -2.582  1.00  0.00           C  
ATOM   2177  CD1 LEU A 139      -2.303   4.449  -2.017  1.00  0.00           C  
ATOM   2178  CD2 LEU A 139      -3.389   2.253  -1.472  1.00  0.00           C  
ATOM   2179  H   LEU A 139      -2.908   1.902  -5.475  1.00  0.00           H  
ATOM   2180  HA  LEU A 139      -5.100   1.636  -3.470  1.00  0.00           H  
ATOM   2181 1HB  LEU A 139      -3.592   4.120  -4.338  1.00  0.00           H  
ATOM   2182 2HB  LEU A 139      -4.765   4.014  -3.022  1.00  0.00           H  
ATOM   2183  HG  LEU A 139      -2.054   2.641  -3.108  1.00  0.00           H  
ATOM   2184 1HD1 LEU A 139      -1.498   4.225  -1.318  1.00  0.00           H  
ATOM   2185 2HD1 LEU A 139      -1.916   5.063  -2.830  1.00  0.00           H  
ATOM   2186 3HD1 LEU A 139      -3.094   4.990  -1.498  1.00  0.00           H  
ATOM   2187 1HD2 LEU A 139      -2.583   2.028  -0.773  1.00  0.00           H  
ATOM   2188 2HD2 LEU A 139      -4.196   2.762  -0.945  1.00  0.00           H  
ATOM   2189 3HD2 LEU A 139      -3.766   1.325  -1.903  1.00  0.00           H  
ATOM   2190  N   GLU A 140      -6.882   2.982  -4.820  1.00  0.00           N  
ATOM   2191  CA  GLU A 140      -7.977   3.391  -5.733  1.00  0.00           C  
ATOM   2192  C   GLU A 140      -7.805   4.877  -6.067  1.00  0.00           C  
ATOM   2193  O   GLU A 140      -8.671   5.696  -5.760  1.00  0.00           O  
ATOM   2194  CB  GLU A 140      -9.349   3.144  -5.102  1.00  0.00           C  
ATOM   2195  CG  GLU A 140      -9.652   1.682  -4.807  1.00  0.00           C  
ATOM   2196  CD  GLU A 140     -11.012   1.477  -4.200  1.00  0.00           C  
ATOM   2197  OE1 GLU A 140     -11.662   2.451  -3.904  1.00  0.00           O  
ATOM   2198  OE2 GLU A 140     -11.401   0.345  -4.032  1.00  0.00           O  
ATOM   2199  H   GLU A 140      -7.064   2.919  -3.829  1.00  0.00           H  
ATOM   2200  HA  GLU A 140      -7.909   2.796  -6.644  1.00  0.00           H  
ATOM   2201 1HB  GLU A 140      -9.423   3.696  -4.165  1.00  0.00           H  
ATOM   2202 2HB  GLU A 140     -10.128   3.520  -5.765  1.00  0.00           H  
ATOM   2203 1HG  GLU A 140      -9.593   1.115  -5.736  1.00  0.00           H  
ATOM   2204 2HG  GLU A 140      -8.894   1.294  -4.128  1.00  0.00           H  
ATOM   2205  N   ILE A 141      -6.683   5.211  -6.696  1.00  0.00           N  
ATOM   2206  CA  ILE A 141      -6.389   6.593  -7.057  1.00  0.00           C  
ATOM   2207  C   ILE A 141      -7.171   7.017  -8.294  1.00  0.00           C  
ATOM   2208  O   ILE A 141      -7.711   8.121  -8.350  1.00  0.00           O  
ATOM   2209  CB  ILE A 141      -4.883   6.786  -7.310  1.00  0.00           C  
ATOM   2210  CG1 ILE A 141      -4.096   6.607  -6.009  1.00  0.00           C  
ATOM   2211  CG2 ILE A 141      -4.616   8.157  -7.912  1.00  0.00           C  
ATOM   2212  CD1 ILE A 141      -2.599   6.530  -6.206  1.00  0.00           C  
ATOM   2213  H   ILE A 141      -6.017   4.489  -6.930  1.00  0.00           H  
ATOM   2214  HA  ILE A 141      -6.676   7.236  -6.225  1.00  0.00           H  
ATOM   2215  HB  ILE A 141      -4.529   6.021  -8.000  1.00  0.00           H  
ATOM   2216 1HG1 ILE A 141      -4.309   7.438  -5.337  1.00  0.00           H  
ATOM   2217 2HG1 ILE A 141      -4.421   5.693  -5.510  1.00  0.00           H  
ATOM   2218 1HG2 ILE A 141      -3.547   8.277  -8.084  1.00  0.00           H  
ATOM   2219 2HG2 ILE A 141      -5.148   8.247  -8.859  1.00  0.00           H  
ATOM   2220 3HG2 ILE A 141      -4.963   8.930  -7.226  1.00  0.00           H  
ATOM   2221 1HD1 ILE A 141      -2.111   6.402  -5.240  1.00  0.00           H  
ATOM   2222 2HD1 ILE A 141      -2.360   5.681  -6.848  1.00  0.00           H  
ATOM   2223 3HD1 ILE A 141      -2.246   7.448  -6.672  1.00  0.00           H  
ATOM   2224  N   GLY A 142      -7.228   6.132  -9.284  1.00  0.00           N  
ATOM   2225  CA  GLY A 142      -7.958   6.407 -10.516  1.00  0.00           C  
ATOM   2226  C   GLY A 142      -7.041   6.996 -11.580  1.00  0.00           C  
ATOM   2227  O   GLY A 142      -6.065   7.676 -11.265  1.00  0.00           O  
ATOM   2228  H   GLY A 142      -6.753   5.247  -9.180  1.00  0.00           H  
ATOM   2229 1HA  GLY A 142      -8.406   5.485 -10.886  1.00  0.00           H  
ATOM   2230 2HA  GLY A 142      -8.773   7.100 -10.309  1.00  0.00           H  
ATOM   2231  N   THR A 143      -7.360   6.730 -12.842  1.00  0.00           N  
ATOM   2232  CA  THR A 143      -6.611   7.296 -13.957  1.00  0.00           C  
ATOM   2233  C   THR A 143      -7.392   7.182 -15.260  1.00  0.00           C  
ATOM   2234  O   THR A 143      -8.229   6.293 -15.417  1.00  0.00           O  
ATOM   2235  CB  THR A 143      -5.243   6.606 -14.113  1.00  0.00           C  
ATOM   2236  OG1 THR A 143      -4.514   7.219 -15.184  1.00  0.00           O  
ATOM   2237  CG2 THR A 143      -5.423   5.125 -14.410  1.00  0.00           C  
ATOM   2238  H   THR A 143      -8.143   6.121 -13.033  1.00  0.00           H  
ATOM   2239  HA  THR A 143      -6.427   8.351 -13.751  1.00  0.00           H  
ATOM   2240  HB  THR A 143      -4.672   6.719 -13.191  1.00  0.00           H  
ATOM   2241  HG1 THR A 143      -4.724   8.156 -15.217  1.00  0.00           H  
ATOM   2242 1HG2 THR A 143      -4.446   4.654 -14.516  1.00  0.00           H  
ATOM   2243 2HG2 THR A 143      -5.967   4.653 -13.592  1.00  0.00           H  
ATOM   2244 3HG2 THR A 143      -5.985   5.006 -15.335  1.00  0.00           H  
ATOM   2245  N   SER A 144      -7.114   8.086 -16.192  1.00  0.00           N  
ATOM   2246  CA  SER A 144      -7.677   8.002 -17.535  1.00  0.00           C  
ATOM   2247  C   SER A 144      -6.875   7.046 -18.409  1.00  0.00           C  
ATOM   2248  O   SER A 144      -7.301   6.689 -19.507  1.00  0.00           O  
ATOM   2249  CB  SER A 144      -7.712   9.377 -18.173  1.00  0.00           C  
ATOM   2250  OG  SER A 144      -6.416   9.876 -18.362  1.00  0.00           O  
ATOM   2251  H   SER A 144      -6.496   8.853 -15.965  1.00  0.00           H  
ATOM   2252  HA  SER A 144      -8.700   7.631 -17.458  1.00  0.00           H  
ATOM   2253 1HB  SER A 144      -8.226   9.319 -19.132  1.00  0.00           H  
ATOM   2254 2HB  SER A 144      -8.278  10.058 -17.539  1.00  0.00           H  
ATOM   2255  HG  SER A 144      -5.993   9.846 -17.501  1.00  0.00           H  
ATOM   2256  N   ASP A 145      -5.712   6.635 -17.915  1.00  0.00           N  
ATOM   2257  CA  ASP A 145      -4.842   5.730 -18.656  1.00  0.00           C  
ATOM   2258  C   ASP A 145      -4.296   4.629 -17.756  1.00  0.00           C  
ATOM   2259  O   ASP A 145      -3.350   4.845 -16.999  1.00  0.00           O  
ATOM   2260  CB  ASP A 145      -3.681   6.502 -19.290  1.00  0.00           C  
ATOM   2261  CG  ASP A 145      -2.831   5.640 -20.214  1.00  0.00           C  
ATOM   2262  OD1 ASP A 145      -2.938   4.439 -20.139  1.00  0.00           O  
ATOM   2263  OD2 ASP A 145      -2.084   6.192 -20.986  1.00  0.00           O  
ATOM   2264  H   ASP A 145      -5.424   6.957 -17.002  1.00  0.00           H  
ATOM   2265  HA  ASP A 145      -5.422   5.271 -19.458  1.00  0.00           H  
ATOM   2266 1HB  ASP A 145      -4.073   7.344 -19.860  1.00  0.00           H  
ATOM   2267 2HB  ASP A 145      -3.042   6.907 -18.505  1.00  0.00           H  
ATOM   2268  N   PRO A 146      -4.898   3.448 -17.844  1.00  0.00           N  
ATOM   2269  CA  PRO A 146      -4.577   2.355 -16.933  1.00  0.00           C  
ATOM   2270  C   PRO A 146      -3.099   1.994 -17.005  1.00  0.00           C  
ATOM   2271  O   PRO A 146      -2.552   1.389 -16.083  1.00  0.00           O  
ATOM   2272  CB  PRO A 146      -5.463   1.213 -17.441  1.00  0.00           C  
ATOM   2273  CG  PRO A 146      -6.650   1.901 -18.023  1.00  0.00           C  
ATOM   2274  CD  PRO A 146      -6.084   3.132 -18.680  1.00  0.00           C  
ATOM   2275  HA  PRO A 146      -4.811   2.672 -15.916  1.00  0.00           H  
ATOM   2276 1HB  PRO A 146      -4.913   0.610 -18.179  1.00  0.00           H  
ATOM   2277 2HB  PRO A 146      -5.724   0.542 -16.609  1.00  0.00           H  
ATOM   2278 1HG  PRO A 146      -7.161   1.238 -18.736  1.00  0.00           H  
ATOM   2279 2HG  PRO A 146      -7.376   2.139 -17.233  1.00  0.00           H  
ATOM   2280 1HD  PRO A 146      -5.794   2.896 -19.715  1.00  0.00           H  
ATOM   2281 2HD  PRO A 146      -6.834   3.936 -18.661  1.00  0.00           H  
ATOM   2282  N   ARG A 147      -2.456   2.369 -18.106  1.00  0.00           N  
ATOM   2283  CA  ARG A 147      -1.060   2.019 -18.335  1.00  0.00           C  
ATOM   2284  C   ARG A 147      -0.157   2.630 -17.271  1.00  0.00           C  
ATOM   2285  O   ARG A 147       0.976   2.189 -17.077  1.00  0.00           O  
ATOM   2286  CB  ARG A 147      -0.608   2.488 -19.710  1.00  0.00           C  
ATOM   2287  CG  ARG A 147      -1.274   1.780 -20.878  1.00  0.00           C  
ATOM   2288  CD  ARG A 147      -0.737   2.247 -22.182  1.00  0.00           C  
ATOM   2289  NE  ARG A 147      -0.993   3.661 -22.400  1.00  0.00           N  
ATOM   2290  CZ  ARG A 147      -0.583   4.356 -23.478  1.00  0.00           C  
ATOM   2291  NH1 ARG A 147       0.101   3.755 -24.426  1.00  0.00           N  
ATOM   2292  NH2 ARG A 147      -0.868   5.643 -23.583  1.00  0.00           N  
ATOM   2293  H   ARG A 147      -2.948   2.911 -18.802  1.00  0.00           H  
ATOM   2294  HA  ARG A 147      -0.964   0.933 -18.293  1.00  0.00           H  
ATOM   2295 1HB  ARG A 147      -0.807   3.554 -19.813  1.00  0.00           H  
ATOM   2296 2HB  ARG A 147       0.468   2.346 -19.808  1.00  0.00           H  
ATOM   2297 1HG  ARG A 147      -1.101   0.707 -20.800  1.00  0.00           H  
ATOM   2298 2HG  ARG A 147      -2.347   1.977 -20.859  1.00  0.00           H  
ATOM   2299 1HD  ARG A 147       0.341   2.088 -22.209  1.00  0.00           H  
ATOM   2300 2HD  ARG A 147      -1.206   1.687 -22.990  1.00  0.00           H  
ATOM   2301  HE  ARG A 147      -1.517   4.158 -21.691  1.00  0.00           H  
ATOM   2302 1HH1 ARG A 147       0.319   2.772 -24.346  1.00  0.00           H  
ATOM   2303 2HH1 ARG A 147       0.409   4.276 -25.235  1.00  0.00           H  
ATOM   2304 1HH2 ARG A 147      -1.393   6.105 -22.854  1.00  0.00           H  
ATOM   2305 2HH2 ARG A 147      -0.560   6.163 -24.391  1.00  0.00           H  
ATOM   2306  N   ASN A 148      -0.665   3.647 -16.583  1.00  0.00           N  
ATOM   2307  CA  ASN A 148       0.094   4.319 -15.536  1.00  0.00           C  
ATOM   2308  C   ASN A 148       0.486   3.348 -14.430  1.00  0.00           C  
ATOM   2309  O   ASN A 148       1.516   3.517 -13.778  1.00  0.00           O  
ATOM   2310  CB  ASN A 148      -0.696   5.484 -14.968  1.00  0.00           C  
ATOM   2311  CG  ASN A 148      -0.644   6.701 -15.849  1.00  0.00           C  
ATOM   2312  OD1 ASN A 148       0.345   6.930 -16.555  1.00  0.00           O  
ATOM   2313  ND2 ASN A 148      -1.690   7.487 -15.823  1.00  0.00           N  
ATOM   2314  H   ASN A 148      -1.602   3.962 -16.792  1.00  0.00           H  
ATOM   2315  HA  ASN A 148       1.002   4.732 -15.977  1.00  0.00           H  
ATOM   2316 1HB  ASN A 148      -1.738   5.189 -14.838  1.00  0.00           H  
ATOM   2317 2HB  ASN A 148      -0.304   5.745 -13.985  1.00  0.00           H  
ATOM   2318 1HD2 ASN A 148      -1.711   8.311 -16.388  1.00  0.00           H  
ATOM   2319 2HD2 ASN A 148      -2.469   7.263 -15.237  1.00  0.00           H  
ATOM   2320  N   GLN A 149      -0.343   2.330 -14.222  1.00  0.00           N  
ATOM   2321  CA  GLN A 149      -0.056   1.299 -13.232  1.00  0.00           C  
ATOM   2322  C   GLN A 149       1.158   0.471 -13.633  1.00  0.00           C  
ATOM   2323  O   GLN A 149       1.994   0.133 -12.795  1.00  0.00           O  
ATOM   2324  CB  GLN A 149      -1.271   0.386 -13.042  1.00  0.00           C  
ATOM   2325  CG  GLN A 149      -2.438   1.043 -12.325  1.00  0.00           C  
ATOM   2326  CD  GLN A 149      -3.650   0.135 -12.239  1.00  0.00           C  
ATOM   2327  OE1 GLN A 149      -4.249  -0.222 -13.258  1.00  0.00           O  
ATOM   2328  NE2 GLN A 149      -4.020  -0.243 -11.021  1.00  0.00           N  
ATOM   2329  H   GLN A 149      -1.192   2.268 -14.765  1.00  0.00           H  
ATOM   2330  HA  GLN A 149       0.151   1.784 -12.277  1.00  0.00           H  
ATOM   2331 1HB  GLN A 149      -1.624   0.043 -14.015  1.00  0.00           H  
ATOM   2332 2HB  GLN A 149      -0.978  -0.495 -12.471  1.00  0.00           H  
ATOM   2333 1HG  GLN A 149      -2.130   1.299 -11.311  1.00  0.00           H  
ATOM   2334 2HG  GLN A 149      -2.723   1.944 -12.868  1.00  0.00           H  
ATOM   2335 1HE2 GLN A 149      -4.812  -0.842 -10.902  1.00  0.00           H  
ATOM   2336 2HE2 GLN A 149      -3.506   0.070 -10.222  1.00  0.00           H  
ATOM   2337  N   GLU A 150       1.250   0.149 -14.919  1.00  0.00           N  
ATOM   2338  CA  GLU A 150       2.369  -0.629 -15.435  1.00  0.00           C  
ATOM   2339  C   GLU A 150       3.638   0.211 -15.507  1.00  0.00           C  
ATOM   2340  O   GLU A 150       4.743  -0.298 -15.317  1.00  0.00           O  
ATOM   2341  CB  GLU A 150       2.037  -1.187 -16.821  1.00  0.00           C  
ATOM   2342  CG  GLU A 150       0.921  -2.223 -16.831  1.00  0.00           C  
ATOM   2343  CD  GLU A 150       1.237  -3.430 -15.993  1.00  0.00           C  
ATOM   2344  OE1 GLU A 150       2.275  -4.014 -16.193  1.00  0.00           O  
ATOM   2345  OE2 GLU A 150       0.439  -3.769 -15.151  1.00  0.00           O  
ATOM   2346  H   GLU A 150       0.525   0.450 -15.554  1.00  0.00           H  
ATOM   2347  HA  GLU A 150       2.545  -1.471 -14.764  1.00  0.00           H  
ATOM   2348 1HB  GLU A 150       1.741  -0.371 -17.480  1.00  0.00           H  
ATOM   2349 2HB  GLU A 150       2.926  -1.649 -17.250  1.00  0.00           H  
ATOM   2350 1HG  GLU A 150       0.008  -1.762 -16.454  1.00  0.00           H  
ATOM   2351 2HG  GLU A 150       0.740  -2.536 -17.858  1.00  0.00           H  
ATOM   2352  N   ILE A 151       3.472   1.501 -15.782  1.00  0.00           N  
ATOM   2353  CA  ILE A 151       4.587   2.440 -15.748  1.00  0.00           C  
ATOM   2354  C   ILE A 151       5.174   2.550 -14.347  1.00  0.00           C  
ATOM   2355  O   ILE A 151       6.392   2.578 -14.174  1.00  0.00           O  
ATOM   2356  CB  ILE A 151       4.145   3.834 -16.231  1.00  0.00           C  
ATOM   2357  CG1 ILE A 151       3.826   3.804 -17.728  1.00  0.00           C  
ATOM   2358  CG2 ILE A 151       5.222   4.866 -15.933  1.00  0.00           C  
ATOM   2359  CD1 ILE A 151       3.133   5.051 -18.229  1.00  0.00           C  
ATOM   2360  H   ILE A 151       2.551   1.839 -16.020  1.00  0.00           H  
ATOM   2361  HA  ILE A 151       5.363   2.081 -16.425  1.00  0.00           H  
ATOM   2362  HB  ILE A 151       3.227   4.122 -15.719  1.00  0.00           H  
ATOM   2363 1HG1 ILE A 151       4.748   3.675 -18.294  1.00  0.00           H  
ATOM   2364 2HG1 ILE A 151       3.187   2.948 -17.947  1.00  0.00           H  
ATOM   2365 1HG2 ILE A 151       4.893   5.845 -16.281  1.00  0.00           H  
ATOM   2366 2HG2 ILE A 151       5.402   4.904 -14.859  1.00  0.00           H  
ATOM   2367 3HG2 ILE A 151       6.143   4.589 -16.446  1.00  0.00           H  
ATOM   2368 1HD1 ILE A 151       2.940   4.955 -19.298  1.00  0.00           H  
ATOM   2369 2HD1 ILE A 151       2.188   5.180 -17.700  1.00  0.00           H  
ATOM   2370 3HD1 ILE A 151       3.769   5.916 -18.053  1.00  0.00           H  
ATOM   2371  N   ALA A 152       4.299   2.611 -13.348  1.00  0.00           N  
ATOM   2372  CA  ALA A 152       4.728   2.630 -11.955  1.00  0.00           C  
ATOM   2373  C   ALA A 152       5.577   1.409 -11.623  1.00  0.00           C  
ATOM   2374  O   ALA A 152       6.573   1.510 -10.907  1.00  0.00           O  
ATOM   2375  CB  ALA A 152       3.522   2.702 -11.030  1.00  0.00           C  
ATOM   2376  H   ALA A 152       3.312   2.644 -13.560  1.00  0.00           H  
ATOM   2377  HA  ALA A 152       5.326   3.527 -11.789  1.00  0.00           H  
ATOM   2378 1HB  ALA A 152       3.858   2.716  -9.993  1.00  0.00           H  
ATOM   2379 2HB  ALA A 152       2.956   3.610 -11.240  1.00  0.00           H  
ATOM   2380 3HB  ALA A 152       2.886   1.834 -11.193  1.00  0.00           H  
ATOM   2381  N   LYS A 153       5.176   0.256 -12.146  1.00  0.00           N  
ATOM   2382  CA  LYS A 153       5.948  -0.970 -11.981  1.00  0.00           C  
ATOM   2383  C   LYS A 153       7.312  -0.856 -12.648  1.00  0.00           C  
ATOM   2384  O   LYS A 153       8.329  -1.248 -12.074  1.00  0.00           O  
ATOM   2385  CB  LYS A 153       5.182  -2.166 -12.549  1.00  0.00           C  
ATOM   2386  CG  LYS A 153       3.930  -2.540 -11.768  1.00  0.00           C  
ATOM   2387  CD  LYS A 153       3.169  -3.667 -12.451  1.00  0.00           C  
ATOM   2388  CE  LYS A 153       1.824  -3.912 -11.783  1.00  0.00           C  
ATOM   2389  NZ  LYS A 153       1.005  -4.907 -12.528  1.00  0.00           N  
ATOM   2390  H   LYS A 153       4.315   0.228 -12.673  1.00  0.00           H  
ATOM   2391  HA  LYS A 153       6.093  -1.146 -10.914  1.00  0.00           H  
ATOM   2392 1HB  LYS A 153       4.885  -1.952 -13.576  1.00  0.00           H  
ATOM   2393 2HB  LYS A 153       5.835  -3.038 -12.573  1.00  0.00           H  
ATOM   2394 1HG  LYS A 153       4.209  -2.858 -10.763  1.00  0.00           H  
ATOM   2395 2HG  LYS A 153       3.278  -1.671 -11.687  1.00  0.00           H  
ATOM   2396 1HD  LYS A 153       3.005  -3.413 -13.499  1.00  0.00           H  
ATOM   2397 2HD  LYS A 153       3.758  -4.583 -12.405  1.00  0.00           H  
ATOM   2398 1HE  LYS A 153       1.981  -4.275 -10.769  1.00  0.00           H  
ATOM   2399 2HE  LYS A 153       1.270  -2.974 -11.727  1.00  0.00           H  
ATOM   2400 1HZ  LYS A 153       0.123  -5.040 -12.055  1.00  0.00           H  
ATOM   2401 2HZ  LYS A 153       0.837  -4.571 -13.466  1.00  0.00           H  
ATOM   2402 3HZ  LYS A 153       1.500  -5.786 -12.570  1.00  0.00           H  
ATOM   2403  N   LYS A 154       7.328  -0.318 -13.862  1.00  0.00           N  
ATOM   2404  CA  LYS A 154       8.575  -0.099 -14.587  1.00  0.00           C  
ATOM   2405  C   LYS A 154       9.501   0.835 -13.819  1.00  0.00           C  
ATOM   2406  O   LYS A 154      10.693   0.562 -13.674  1.00  0.00           O  
ATOM   2407  CB  LYS A 154       8.292   0.468 -15.979  1.00  0.00           C  
ATOM   2408  CG  LYS A 154       9.535   0.693 -16.831  1.00  0.00           C  
ATOM   2409  CD  LYS A 154       9.173   1.243 -18.202  1.00  0.00           C  
ATOM   2410  CE  LYS A 154      10.391   1.311 -19.111  1.00  0.00           C  
ATOM   2411  NZ  LYS A 154      11.382   2.317 -18.640  1.00  0.00           N  
ATOM   2412  H   LYS A 154       6.455  -0.054 -14.295  1.00  0.00           H  
ATOM   2413  HA  LYS A 154       9.074  -1.060 -14.715  1.00  0.00           H  
ATOM   2414 1HB  LYS A 154       7.633  -0.210 -16.521  1.00  0.00           H  
ATOM   2415 2HB  LYS A 154       7.774   1.423 -15.885  1.00  0.00           H  
ATOM   2416 1HG  LYS A 154      10.198   1.399 -16.329  1.00  0.00           H  
ATOM   2417 2HG  LYS A 154      10.066  -0.250 -16.955  1.00  0.00           H  
ATOM   2418 1HD  LYS A 154       8.420   0.602 -18.664  1.00  0.00           H  
ATOM   2419 2HD  LYS A 154       8.756   2.244 -18.094  1.00  0.00           H  
ATOM   2420 1HE  LYS A 154      10.872   0.335 -19.148  1.00  0.00           H  
ATOM   2421 2HE  LYS A 154      10.077   1.575 -20.121  1.00  0.00           H  
ATOM   2422 1HZ  LYS A 154      12.172   2.332 -19.269  1.00  0.00           H  
ATOM   2423 2HZ  LYS A 154      10.951   3.231 -18.620  1.00  0.00           H  
ATOM   2424 3HZ  LYS A 154      11.695   2.072 -17.712  1.00  0.00           H  
ATOM   2425  N   LEU A 155       8.947   1.938 -13.328  1.00  0.00           N  
ATOM   2426  CA  LEU A 155       9.723   2.916 -12.575  1.00  0.00           C  
ATOM   2427  C   LEU A 155      10.331   2.292 -11.325  1.00  0.00           C  
ATOM   2428  O   LEU A 155      11.484   2.557 -10.985  1.00  0.00           O  
ATOM   2429  CB  LEU A 155       8.839   4.106 -12.182  1.00  0.00           C  
ATOM   2430  CG  LEU A 155       8.378   5.002 -13.339  1.00  0.00           C  
ATOM   2431  CD1 LEU A 155       7.314   5.970 -12.839  1.00  0.00           C  
ATOM   2432  CD2 LEU A 155       9.574   5.751 -13.909  1.00  0.00           C  
ATOM   2433  H   LEU A 155       7.962   2.104 -13.480  1.00  0.00           H  
ATOM   2434  HA  LEU A 155      10.531   3.281 -13.211  1.00  0.00           H  
ATOM   2435 1HB  LEU A 155       7.949   3.728 -11.682  1.00  0.00           H  
ATOM   2436 2HB  LEU A 155       9.389   4.731 -11.478  1.00  0.00           H  
ATOM   2437  HG  LEU A 155       7.929   4.387 -14.119  1.00  0.00           H  
ATOM   2438 1HD1 LEU A 155       6.987   6.607 -13.661  1.00  0.00           H  
ATOM   2439 2HD1 LEU A 155       6.463   5.409 -12.455  1.00  0.00           H  
ATOM   2440 3HD1 LEU A 155       7.730   6.589 -12.045  1.00  0.00           H  
ATOM   2441 1HD2 LEU A 155       9.246   6.387 -14.732  1.00  0.00           H  
ATOM   2442 2HD2 LEU A 155      10.023   6.367 -13.130  1.00  0.00           H  
ATOM   2443 3HD2 LEU A 155      10.310   5.035 -14.275  1.00  0.00           H  
ATOM   2444  N   ALA A 156       9.547   1.464 -10.643  1.00  0.00           N  
ATOM   2445  CA  ALA A 156      10.021   0.767  -9.453  1.00  0.00           C  
ATOM   2446  C   ALA A 156      11.199  -0.142  -9.779  1.00  0.00           C  
ATOM   2447  O   ALA A 156      12.148  -0.247  -9.002  1.00  0.00           O  
ATOM   2448  CB  ALA A 156       8.891  -0.037  -8.825  1.00  0.00           C  
ATOM   2449  H   ALA A 156       8.599   1.313 -10.956  1.00  0.00           H  
ATOM   2450  HA  ALA A 156      10.363   1.514  -8.737  1.00  0.00           H  
ATOM   2451 1HB  ALA A 156       9.260  -0.551  -7.937  1.00  0.00           H  
ATOM   2452 2HB  ALA A 156       8.080   0.635  -8.543  1.00  0.00           H  
ATOM   2453 3HB  ALA A 156       8.524  -0.769  -9.542  1.00  0.00           H  
ATOM   2454  N   ARG A 157      11.132  -0.797 -10.933  1.00  0.00           N  
ATOM   2455  CA  ARG A 157      12.231  -1.630 -11.406  1.00  0.00           C  
ATOM   2456  C   ARG A 157      13.448  -0.786 -11.765  1.00  0.00           C  
ATOM   2457  O   ARG A 157      14.549  -1.026 -11.270  1.00  0.00           O  
ATOM   2458  CB  ARG A 157      11.805  -2.442 -12.620  1.00  0.00           C  
ATOM   2459  CG  ARG A 157      12.858  -3.401 -13.151  1.00  0.00           C  
ATOM   2460  CD  ARG A 157      12.562  -3.826 -14.543  1.00  0.00           C  
ATOM   2461  NE  ARG A 157      12.730  -2.736 -15.491  1.00  0.00           N  
ATOM   2462  CZ  ARG A 157      12.411  -2.803 -16.798  1.00  0.00           C  
ATOM   2463  NH1 ARG A 157      11.909  -3.911 -17.296  1.00  0.00           N  
ATOM   2464  NH2 ARG A 157      12.602  -1.754 -17.579  1.00  0.00           N  
ATOM   2465  H   ARG A 157      10.299  -0.716 -11.498  1.00  0.00           H  
ATOM   2466  HA  ARG A 157      12.509  -2.322 -10.609  1.00  0.00           H  
ATOM   2467 1HB  ARG A 157      10.920  -3.028 -12.373  1.00  0.00           H  
ATOM   2468 2HB  ARG A 157      11.534  -1.767 -13.432  1.00  0.00           H  
ATOM   2469 1HG  ARG A 157      13.833  -2.912 -13.142  1.00  0.00           H  
ATOM   2470 2HG  ARG A 157      12.892  -4.290 -12.521  1.00  0.00           H  
ATOM   2471 1HD  ARG A 157      13.237  -4.633 -14.828  1.00  0.00           H  
ATOM   2472 2HD  ARG A 157      11.532  -4.176 -14.605  1.00  0.00           H  
ATOM   2473  HE  ARG A 157      13.114  -1.867 -15.144  1.00  0.00           H  
ATOM   2474 1HH1 ARG A 157      11.763  -4.712 -16.699  1.00  0.00           H  
ATOM   2475 2HH1 ARG A 157      11.670  -3.961 -18.276  1.00  0.00           H  
ATOM   2476 1HH2 ARG A 157      12.988  -0.902 -17.196  1.00  0.00           H  
ATOM   2477 2HH2 ARG A 157      12.363  -1.804 -18.558  1.00  0.00           H  
ATOM   2478  N   ASP A 158      13.241   0.202 -12.628  1.00  0.00           N  
ATOM   2479  CA  ASP A 158      14.338   1.017 -13.137  1.00  0.00           C  
ATOM   2480  C   ASP A 158      15.054   1.745 -12.007  1.00  0.00           C  
ATOM   2481  O   ASP A 158      16.254   2.009 -12.087  1.00  0.00           O  
ATOM   2482  CB  ASP A 158      13.823   2.031 -14.161  1.00  0.00           C  
ATOM   2483  CG  ASP A 158      13.380   1.383 -15.466  1.00  0.00           C  
ATOM   2484  OD1 ASP A 158      13.661   0.223 -15.656  1.00  0.00           O  
ATOM   2485  OD2 ASP A 158      12.764   2.053 -16.260  1.00  0.00           O  
ATOM   2486  H   ASP A 158      12.300   0.395 -12.939  1.00  0.00           H  
ATOM   2487  HA  ASP A 158      15.052   0.361 -13.638  1.00  0.00           H  
ATOM   2488 1HB  ASP A 158      12.980   2.578 -13.739  1.00  0.00           H  
ATOM   2489 2HB  ASP A 158      14.607   2.756 -14.381  1.00  0.00           H  
ATOM   2490  N   ALA A 159      14.311   2.070 -10.955  1.00  0.00           N  
ATOM   2491  CA  ALA A 159      14.859   2.818  -9.830  1.00  0.00           C  
ATOM   2492  C   ALA A 159      16.082   2.121  -9.249  1.00  0.00           C  
ATOM   2493  O   ALA A 159      16.956   2.762  -8.665  1.00  0.00           O  
ATOM   2494  CB  ALA A 159      13.800   3.013  -8.755  1.00  0.00           C  
ATOM   2495  H   ALA A 159      13.340   1.790 -10.933  1.00  0.00           H  
ATOM   2496  HA  ALA A 159      15.175   3.796 -10.196  1.00  0.00           H  
ATOM   2497 1HB  ALA A 159      14.225   3.573  -7.923  1.00  0.00           H  
ATOM   2498 2HB  ALA A 159      12.957   3.564  -9.171  1.00  0.00           H  
ATOM   2499 3HB  ALA A 159      13.459   2.041  -8.402  1.00  0.00           H  
ATOM   2500  N   SER A 160      16.139   0.803  -9.411  1.00  0.00           N  
ATOM   2501  CA  SER A 160      17.212   0.005  -8.830  1.00  0.00           C  
ATOM   2502  C   SER A 160      18.556   0.348  -9.459  1.00  0.00           C  
ATOM   2503  O   SER A 160      19.609  -0.006  -8.928  1.00  0.00           O  
ATOM   2504  CB  SER A 160      16.921  -1.472  -9.012  1.00  0.00           C  
ATOM   2505  OG  SER A 160      16.969  -1.830 -10.366  1.00  0.00           O  
ATOM   2506  H   SER A 160      15.420   0.343  -9.951  1.00  0.00           H  
ATOM   2507  HA  SER A 160      17.261   0.217  -7.762  1.00  0.00           H  
ATOM   2508 1HB  SER A 160      17.649  -2.058  -8.452  1.00  0.00           H  
ATOM   2509 2HB  SER A 160      15.936  -1.701  -8.608  1.00  0.00           H  
ATOM   2510  HG  SER A 160      16.122  -1.575 -10.738  1.00  0.00           H  
ATOM   2511  N   THR A 161      18.514   1.040 -10.593  1.00  0.00           N  
ATOM   2512  CA  THR A 161      19.727   1.391 -11.321  1.00  0.00           C  
ATOM   2513  C   THR A 161      19.955   2.897 -11.319  1.00  0.00           C  
ATOM   2514  O   THR A 161      20.864   3.398 -11.981  1.00  0.00           O  
ATOM   2515  CB  THR A 161      19.670   0.879 -12.772  1.00  0.00           C  
ATOM   2516  OG1 THR A 161      18.557   1.477 -13.450  1.00  0.00           O  
ATOM   2517  CG2 THR A 161      19.521  -0.635 -12.798  1.00  0.00           C  
ATOM   2518  H   THR A 161      17.619   1.330 -10.959  1.00  0.00           H  
ATOM   2519  HA  THR A 161      20.575   0.908 -10.834  1.00  0.00           H  
ATOM   2520  HB  THR A 161      20.587   1.157 -13.292  1.00  0.00           H  
ATOM   2521  HG1 THR A 161      17.856   1.652 -12.818  1.00  0.00           H  
ATOM   2522 1HG2 THR A 161      19.483  -0.979 -13.832  1.00  0.00           H  
ATOM   2523 2HG2 THR A 161      20.371  -1.093 -12.294  1.00  0.00           H  
ATOM   2524 3HG2 THR A 161      18.601  -0.918 -12.288  1.00  0.00           H  
ATOM   2525  N   VAL A 162      19.124   3.615 -10.570  1.00  0.00           N  
ATOM   2526  CA  VAL A 162      19.179   5.071 -10.546  1.00  0.00           C  
ATOM   2527  C   VAL A 162      19.979   5.573  -9.351  1.00  0.00           C  
ATOM   2528  O   VAL A 162      19.687   5.225  -8.207  1.00  0.00           O  
ATOM   2529  CB  VAL A 162      17.756   5.659 -10.491  1.00  0.00           C  
ATOM   2530  CG1 VAL A 162      17.810   7.170 -10.325  1.00  0.00           C  
ATOM   2531  CG2 VAL A 162      16.991   5.282 -11.751  1.00  0.00           C  
ATOM   2532  H   VAL A 162      18.437   3.139 -10.003  1.00  0.00           H  
ATOM   2533  HA  VAL A 162      19.664   5.415 -11.461  1.00  0.00           H  
ATOM   2534  HB  VAL A 162      17.241   5.257  -9.618  1.00  0.00           H  
ATOM   2535 1HG1 VAL A 162      16.795   7.568 -10.287  1.00  0.00           H  
ATOM   2536 2HG1 VAL A 162      18.330   7.416  -9.399  1.00  0.00           H  
ATOM   2537 3HG1 VAL A 162      18.341   7.610 -11.168  1.00  0.00           H  
ATOM   2538 1HG2 VAL A 162      15.986   5.700 -11.704  1.00  0.00           H  
ATOM   2539 2HG2 VAL A 162      17.509   5.678 -12.624  1.00  0.00           H  
ATOM   2540 3HG2 VAL A 162      16.929   4.196 -11.827  1.00  0.00           H  
ATOM   2541  N   PRO A 163      20.989   6.392  -9.623  1.00  0.00           N  
ATOM   2542  CA  PRO A 163      21.808   6.976  -8.567  1.00  0.00           C  
ATOM   2543  C   PRO A 163      21.073   8.110  -7.864  1.00  0.00           C  
ATOM   2544  O   PRO A 163      20.116   8.669  -8.399  1.00  0.00           O  
ATOM   2545  CB  PRO A 163      23.037   7.484  -9.326  1.00  0.00           C  
ATOM   2546  CG  PRO A 163      22.509   7.862 -10.668  1.00  0.00           C  
ATOM   2547  CD  PRO A 163      21.475   6.811 -10.973  1.00  0.00           C  
ATOM   2548  HA  PRO A 163      22.034   6.199  -7.836  1.00  0.00           H  
ATOM   2549 1HB  PRO A 163      23.486   8.333  -8.789  1.00  0.00           H  
ATOM   2550 2HB  PRO A 163      23.802   6.695  -9.376  1.00  0.00           H  
ATOM   2551 1HG  PRO A 163      22.085   8.877 -10.636  1.00  0.00           H  
ATOM   2552 2HG  PRO A 163      23.324   7.881 -11.406  1.00  0.00           H  
ATOM   2553 1HD  PRO A 163      20.666   7.255 -11.572  1.00  0.00           H  
ATOM   2554 2HD  PRO A 163      21.947   5.978 -11.514  1.00  0.00           H  
ATOM   2555  N   ILE A 164      21.527   8.446  -6.661  1.00  0.00           N  
ATOM   2556  CA  ILE A 164      20.942   9.544  -5.901  1.00  0.00           C  
ATOM   2557  C   ILE A 164      21.318  10.892  -6.501  1.00  0.00           C  
ATOM   2558  O   ILE A 164      22.498  11.225  -6.615  1.00  0.00           O  
ATOM   2559  CB  ILE A 164      21.392   9.493  -4.429  1.00  0.00           C  
ATOM   2560  CG1 ILE A 164      20.941   8.184  -3.777  1.00  0.00           C  
ATOM   2561  CG2 ILE A 164      20.844  10.689  -3.664  1.00  0.00           C  
ATOM   2562  CD1 ILE A 164      21.519   7.957  -2.399  1.00  0.00           C  
ATOM   2563  H   ILE A 164      22.298   7.928  -6.264  1.00  0.00           H  
ATOM   2564  HA  ILE A 164      19.857   9.441  -5.924  1.00  0.00           H  
ATOM   2565  HB  ILE A 164      22.480   9.511  -4.381  1.00  0.00           H  
ATOM   2566 1HG1 ILE A 164      19.854   8.172  -3.698  1.00  0.00           H  
ATOM   2567 2HG1 ILE A 164      21.231   7.344  -4.410  1.00  0.00           H  
ATOM   2568 1HG2 ILE A 164      21.171  10.637  -2.626  1.00  0.00           H  
ATOM   2569 2HG2 ILE A 164      21.213  11.609  -4.115  1.00  0.00           H  
ATOM   2570 3HG2 ILE A 164      19.755  10.677  -3.703  1.00  0.00           H  
ATOM   2571 1HD1 ILE A 164      21.153   7.009  -2.003  1.00  0.00           H  
ATOM   2572 2HD1 ILE A 164      22.607   7.929  -2.460  1.00  0.00           H  
ATOM   2573 3HD1 ILE A 164      21.212   8.767  -1.739  1.00  0.00           H  
ATOM   2574  N   GLY A 165      20.309  11.665  -6.886  1.00  0.00           N  
ATOM   2575  CA  GLY A 165      20.533  12.968  -7.518  1.00  0.00           C  
ATOM   2576  C   GLY A 165      20.650  14.103  -6.512  1.00  0.00           C  
ATOM   2577  O   GLY A 165      20.201  13.925  -5.381  1.00  0.00           O  
ATOM   2578  H   GLY A 165      19.361  11.347  -6.738  1.00  0.00           H  
ATOM   2579 1HA  GLY A 165      21.446  12.931  -8.114  1.00  0.00           H  
ATOM   2580 2HA  GLY A 165      19.713  13.187  -8.201  1.00  0.00           H  
ATOM   2581  N   THR A 166      21.193  15.247  -6.935  1.00  0.00           N  
ATOM   2582  CA  THR A 166      21.337  16.420  -6.062  1.00  0.00           C  
ATOM   2583  C   THR A 166      20.542  17.617  -6.582  1.00  0.00           C  
ATOM   2584  O   THR A 166      20.458  18.651  -5.826  1.00  0.00           O  
ATOM   2585  CB  THR A 166      22.817  16.818  -5.909  1.00  0.00           C  
ATOM   2586  OG1 THR A 166      23.351  17.182  -7.188  1.00  0.00           O  
ATOM   2587  CG2 THR A 166      23.623  15.662  -5.337  1.00  0.00           C  
ATOM   2588  H   THR A 166      21.515  15.303  -7.892  1.00  0.00           H  
ATOM   2589  HA  THR A 166      20.945  16.167  -5.076  1.00  0.00           H  
ATOM   2590  HB  THR A 166      22.896  17.674  -5.240  1.00  0.00           H  
ATOM   2591  HG1 THR A 166      24.310  17.206  -7.139  1.00  0.00           H  
ATOM   2592 1HG2 THR A 166      24.666  15.961  -5.236  1.00  0.00           H  
ATOM   2593 2HG2 THR A 166      23.227  15.390  -4.359  1.00  0.00           H  
ATOM   2594 3HG2 THR A 166      23.556  14.805  -6.007  1.00  0.00           H  
ATOM   2595  N   GLY A 167      19.922  17.534  -7.764  1.00  0.00           N  
ATOM   2596  CA  GLY A 167      19.189  18.683  -8.293  1.00  0.00           C  
ATOM   2597  C   GLY A 167      17.747  18.725  -7.813  1.00  0.00           C  
ATOM   2598  O   GLY A 167      17.316  17.942  -6.918  1.00  0.00           O  
ATOM   2599  H   GLY A 167      19.953  16.680  -8.303  1.00  0.00           H  
ATOM   2600 1HA  GLY A 167      19.689  19.604  -7.992  1.00  0.00           H  
ATOM   2601 2HA  GLY A 167      19.200  18.653  -9.381  1.00  0.00           H  
ATOM   2602  N   PHE A 168      17.018  19.641  -8.429  1.00  0.00           N  
ATOM   2603  CA  PHE A 168      15.592  19.866  -8.097  1.00  0.00           C  
ATOM   2604  C   PHE A 168      14.832  20.225  -9.364  1.00  0.00           C  
ATOM   2605  O   PHE A 168      14.396  21.355  -9.489  1.00  0.00           O  
ATOM   2606  CB  PHE A 168      15.429  20.980  -7.063  1.00  0.00           C  
ATOM   2607  CG  PHE A 168      14.115  20.946  -6.336  1.00  0.00           C  
ATOM   2608  CD1 PHE A 168      13.766  19.854  -5.555  1.00  0.00           C  
ATOM   2609  CD2 PHE A 168      13.223  22.004  -6.434  1.00  0.00           C  
ATOM   2610  CE1 PHE A 168      12.557  19.821  -4.886  1.00  0.00           C  
ATOM   2611  CE2 PHE A 168      12.015  21.974  -5.766  1.00  0.00           C  
ATOM   2612  CZ  PHE A 168      11.681  20.881  -4.992  1.00  0.00           C  
ATOM   2613  H   PHE A 168      17.451  20.203  -9.148  1.00  0.00           H  
ATOM   2614  HA  PHE A 168      15.186  18.946  -7.674  1.00  0.00           H  
ATOM   2615 1HB  PHE A 168      16.227  20.911  -6.325  1.00  0.00           H  
ATOM   2616 2HB  PHE A 168      15.521  21.948  -7.553  1.00  0.00           H  
ATOM   2617  HD1 PHE A 168      14.459  19.017  -5.470  1.00  0.00           H  
ATOM   2618  HD2 PHE A 168      13.487  22.867  -7.046  1.00  0.00           H  
ATOM   2619  HE1 PHE A 168      12.296  18.958  -4.275  1.00  0.00           H  
ATOM   2620  HE2 PHE A 168      11.323  22.812  -5.851  1.00  0.00           H  
ATOM   2621  HZ  PHE A 168      10.728  20.855  -4.466  1.00  0.00           H  
ATOM   2622  N   PRO A 169      14.752  19.290 -10.333  1.00  0.00           N  
ATOM   2623  CA  PRO A 169      14.155  19.548 -11.644  1.00  0.00           C  
ATOM   2624  C   PRO A 169      12.627  19.509 -11.603  1.00  0.00           C  
ATOM   2625  O   PRO A 169      12.021  18.612 -12.217  1.00  0.00           O  
ATOM   2626  CB  PRO A 169      14.720  18.410 -12.501  1.00  0.00           C  
ATOM   2627  CG  PRO A 169      14.863  17.272 -11.549  1.00  0.00           C  
ATOM   2628  CD  PRO A 169      15.333  17.910 -10.269  1.00  0.00           C  
ATOM   2629  HA  PRO A 169      14.495  20.527 -12.011  1.00  0.00           H  
ATOM   2630 1HB  PRO A 169      14.034  18.188 -13.331  1.00  0.00           H  
ATOM   2631 2HB  PRO A 169      15.677  18.716 -12.948  1.00  0.00           H  
ATOM   2632 1HG  PRO A 169      13.902  16.749 -11.434  1.00  0.00           H  
ATOM   2633 2HG  PRO A 169      15.579  16.536 -11.942  1.00  0.00           H  
ATOM   2634 1HD  PRO A 169      14.934  17.350  -9.411  1.00  0.00           H  
ATOM   2635 2HD  PRO A 169      16.433  17.923 -10.247  1.00  0.00           H  
ATOM   2636  N   PHE A 170      12.041  20.453 -10.861  1.00  0.00           N  
ATOM   2637  CA  PHE A 170      10.578  20.497 -10.616  1.00  0.00           C  
ATOM   2638  C   PHE A 170      10.042  21.899 -10.874  1.00  0.00           C  
ATOM   2639  O   PHE A 170      10.761  22.918 -10.755  1.00  0.00           O  
ATOM   2640  CB  PHE A 170      10.246  20.079  -9.182  1.00  0.00           C  
ATOM   2641  CG  PHE A 170      10.787  18.730  -8.803  1.00  0.00           C  
ATOM   2642  CD1 PHE A 170      12.018  18.613  -8.174  1.00  0.00           C  
ATOM   2643  CD2 PHE A 170      10.068  17.576  -9.076  1.00  0.00           C  
ATOM   2644  CE1 PHE A 170      12.517  17.372  -7.825  1.00  0.00           C  
ATOM   2645  CE2 PHE A 170      10.564  16.335  -8.727  1.00  0.00           C  
ATOM   2646  CZ  PHE A 170      11.790  16.233  -8.101  1.00  0.00           C  
ATOM   2647  H   PHE A 170      12.629  21.165 -10.452  1.00  0.00           H  
ATOM   2648  HA  PHE A 170      10.091  19.798 -11.298  1.00  0.00           H  
ATOM   2649 1HB  PHE A 170      10.649  20.815  -8.487  1.00  0.00           H  
ATOM   2650 2HB  PHE A 170       9.165  20.061  -9.049  1.00  0.00           H  
ATOM   2651  HD1 PHE A 170      12.592  19.513  -7.954  1.00  0.00           H  
ATOM   2652  HD2 PHE A 170       9.100  17.657  -9.571  1.00  0.00           H  
ATOM   2653  HE1 PHE A 170      13.485  17.294  -7.331  1.00  0.00           H  
ATOM   2654  HE2 PHE A 170       9.989  15.436  -8.946  1.00  0.00           H  
ATOM   2655  HZ  PHE A 170      12.183  15.255  -7.827  1.00  0.00           H  
ATOM   2656  N   ASP A 171       8.739  21.892 -11.130  1.00  0.00           N  
ATOM   2657  CA  ASP A 171       7.960  23.091 -11.451  1.00  0.00           C  
ATOM   2658  C   ASP A 171       7.527  23.728 -10.137  1.00  0.00           C  
ATOM   2659  O   ASP A 171       6.712  23.147  -9.404  1.00  0.00           O  
ATOM   2660  CB  ASP A 171       6.739  22.757 -12.311  1.00  0.00           C  
ATOM   2661  CG  ASP A 171       7.112  22.297 -13.714  1.00  0.00           C  
ATOM   2662  OD1 ASP A 171       7.844  22.997 -14.373  1.00  0.00           O  
ATOM   2663  OD2 ASP A 171       6.660  21.251 -14.114  1.00  0.00           O  
ATOM   2664  H   ASP A 171       8.272  20.996 -11.097  1.00  0.00           H  
ATOM   2665  HA  ASP A 171       8.595  23.776 -12.014  1.00  0.00           H  
ATOM   2666 1HB  ASP A 171       6.158  21.971 -11.829  1.00  0.00           H  
ATOM   2667 2HB  ASP A 171       6.098  23.636 -12.391  1.00  0.00           H  
ATOM   2668  N   PRO A 172       8.053  24.896  -9.782  1.00  0.00           N  
ATOM   2669  CA  PRO A 172       7.664  25.560  -8.544  1.00  0.00           C  
ATOM   2670  C   PRO A 172       6.311  26.237  -8.740  1.00  0.00           C  
ATOM   2671  O   PRO A 172       6.048  26.748  -9.804  1.00  0.00           O  
ATOM   2672  CB  PRO A 172       8.758  26.557  -8.224  1.00  0.00           C  
ATOM   2673  CG  PRO A 172       9.248  26.942  -9.599  1.00  0.00           C  
ATOM   2674  CD  PRO A 172       9.110  25.722 -10.477  1.00  0.00           C  
ATOM   2675  HA  PRO A 172       7.635  24.821  -7.730  1.00  0.00           H  
ATOM   2676 1HB  PRO A 172       8.344  27.398  -7.648  1.00  0.00           H  
ATOM   2677 2HB  PRO A 172       9.527  26.085  -7.594  1.00  0.00           H  
ATOM   2678 1HG  PRO A 172       8.659  27.784  -9.990  1.00  0.00           H  
ATOM   2679 2HG  PRO A 172      10.292  27.282  -9.549  1.00  0.00           H  
ATOM   2680 1HD  PRO A 172       8.786  26.028 -11.483  1.00  0.00           H  
ATOM   2681 2HD  PRO A 172      10.074  25.193 -10.524  1.00  0.00           H  
ATOM   2682  N   HIS A 173       5.515  26.295  -7.684  1.00  0.00           N  
ATOM   2683  CA  HIS A 173       4.258  27.065  -7.653  1.00  0.00           C  
ATOM   2684  C   HIS A 173       4.065  27.624  -6.272  1.00  0.00           C  
ATOM   2685  O   HIS A 173       4.564  27.023  -5.293  1.00  0.00           O  
ATOM   2686  CB  HIS A 173       3.050  26.203  -8.035  1.00  0.00           C  
ATOM   2687  CG  HIS A 173       3.096  25.694  -9.442  1.00  0.00           C  
ATOM   2688  ND1 HIS A 173       2.576  26.402 -10.506  1.00  0.00           N  
ATOM   2689  CD2 HIS A 173       3.597  24.549  -9.961  1.00  0.00           C  
ATOM   2690  CE1 HIS A 173       2.758  25.713 -11.619  1.00  0.00           C  
ATOM   2691  NE2 HIS A 173       3.374  24.585 -11.315  1.00  0.00           N  
ATOM   2692  H   HIS A 173       5.797  25.779  -6.863  1.00  0.00           H  
ATOM   2693  HA  HIS A 173       4.315  27.883  -8.370  1.00  0.00           H  
ATOM   2694 1HB  HIS A 173       2.988  25.345  -7.364  1.00  0.00           H  
ATOM   2695 2HB  HIS A 173       2.136  26.782  -7.911  1.00  0.00           H  
ATOM   2696  HD2 HIS A 173       4.087  23.747  -9.407  1.00  0.00           H  
ATOM   2697  HE1 HIS A 173       2.451  26.022 -12.618  1.00  0.00           H  
ATOM   2698  HE2 HIS A 173       3.641  23.863 -11.969  1.00  0.00           H  
ATOM   2699  N   TYR A 174       3.378  28.740  -6.191  1.00  0.00           N  
ATOM   2700  CA  TYR A 174       2.960  29.330  -4.919  1.00  0.00           C  
ATOM   2701  C   TYR A 174       1.455  29.368  -4.883  1.00  0.00           C  
ATOM   2702  O   TYR A 174       0.827  29.630  -5.943  1.00  0.00           O  
ATOM   2703  CB  TYR A 174       3.540  30.735  -4.732  1.00  0.00           C  
ATOM   2704  CG  TYR A 174       5.005  30.744  -4.354  1.00  0.00           C  
ATOM   2705  CD1 TYR A 174       5.977  30.717  -5.343  1.00  0.00           C  
ATOM   2706  CD2 TYR A 174       5.375  30.781  -3.018  1.00  0.00           C  
ATOM   2707  CE1 TYR A 174       7.315  30.725  -4.996  1.00  0.00           C  
ATOM   2708  CE2 TYR A 174       6.713  30.790  -2.672  1.00  0.00           C  
ATOM   2709  CZ  TYR A 174       7.680  30.763  -3.655  1.00  0.00           C  
ATOM   2710  OH  TYR A 174       9.012  30.771  -3.311  1.00  0.00           O  
ATOM   2711  H   TYR A 174       3.132  29.206  -7.054  1.00  0.00           H  
ATOM   2712  HA  TYR A 174       3.328  28.701  -4.108  1.00  0.00           H  
ATOM   2713 1HB  TYR A 174       3.423  31.302  -5.657  1.00  0.00           H  
ATOM   2714 2HB  TYR A 174       2.985  31.257  -3.955  1.00  0.00           H  
ATOM   2715  HD1 TYR A 174       5.686  30.687  -6.393  1.00  0.00           H  
ATOM   2716  HD2 TYR A 174       4.611  30.802  -2.240  1.00  0.00           H  
ATOM   2717  HE1 TYR A 174       8.079  30.703  -5.773  1.00  0.00           H  
ATOM   2718  HE2 TYR A 174       7.004  30.818  -1.622  1.00  0.00           H  
ATOM   2719  HH  TYR A 174       9.098  30.615  -2.367  1.00  0.00           H  
ATOM   2720  N   VAL A 175       0.885  29.212  -3.703  1.00  0.00           N  
ATOM   2721  CA  VAL A 175      -0.571  29.354  -3.486  1.00  0.00           C  
ATOM   2722  C   VAL A 175      -0.757  30.098  -2.180  1.00  0.00           C  
ATOM   2723  O   VAL A 175       0.032  29.919  -1.236  1.00  0.00           O  
ATOM   2724  CB  VAL A 175      -1.275  27.985  -3.416  1.00  0.00           C  
ATOM   2725  CG1 VAL A 175      -0.744  27.173  -2.245  1.00  0.00           C  
ATOM   2726  CG2 VAL A 175      -2.779  28.182  -3.299  1.00  0.00           C  
ATOM   2727  H   VAL A 175       1.480  28.985  -2.919  1.00  0.00           H  
ATOM   2728  HA  VAL A 175      -0.994  29.907  -4.325  1.00  0.00           H  
ATOM   2729  HB  VAL A 175      -1.051  27.425  -4.324  1.00  0.00           H  
ATOM   2730 1HG1 VAL A 175      -1.252  26.209  -2.210  1.00  0.00           H  
ATOM   2731 2HG1 VAL A 175       0.327  27.014  -2.368  1.00  0.00           H  
ATOM   2732 3HG1 VAL A 175      -0.928  27.712  -1.315  1.00  0.00           H  
ATOM   2733 1HG2 VAL A 175      -3.270  27.211  -3.251  1.00  0.00           H  
ATOM   2734 2HG2 VAL A 175      -3.002  28.748  -2.394  1.00  0.00           H  
ATOM   2735 3HG2 VAL A 175      -3.143  28.730  -4.169  1.00  0.00           H  
ATOM   2736  N   GLU A 176      -1.760  30.960  -2.144  1.00  0.00           N  
ATOM   2737  CA  GLU A 176      -2.122  31.688  -0.929  1.00  0.00           C  
ATOM   2738  C   GLU A 176      -2.677  30.712   0.099  1.00  0.00           C  
ATOM   2739  O   GLU A 176      -3.582  29.919  -0.226  1.00  0.00           O  
ATOM   2740  CB  GLU A 176      -3.151  32.780  -1.231  1.00  0.00           C  
ATOM   2741  CG  GLU A 176      -3.539  33.628  -0.028  1.00  0.00           C  
ATOM   2742  CD  GLU A 176      -4.521  34.713  -0.369  1.00  0.00           C  
ATOM   2743  OE1 GLU A 176      -4.781  34.909  -1.532  1.00  0.00           O  
ATOM   2744  OE2 GLU A 176      -5.012  35.348   0.534  1.00  0.00           O  
ATOM   2745  H   GLU A 176      -2.292  31.118  -2.988  1.00  0.00           H  
ATOM   2746  HA  GLU A 176      -1.225  32.161  -0.529  1.00  0.00           H  
ATOM   2747 1HB  GLU A 176      -2.758  33.448  -1.998  1.00  0.00           H  
ATOM   2748 2HB  GLU A 176      -4.059  32.326  -1.627  1.00  0.00           H  
ATOM   2749 1HG  GLU A 176      -3.979  32.982   0.732  1.00  0.00           H  
ATOM   2750 2HG  GLU A 176      -2.640  34.077   0.392  1.00  0.00           H  
ATOM   2751  N   VAL A 177      -2.111  30.750   1.298  1.00  0.00           N  
ATOM   2752  CA  VAL A 177      -2.525  29.885   2.429  1.00  0.00           C  
ATOM   2753  C   VAL A 177      -2.695  30.823   3.616  1.00  0.00           C  
ATOM   2754  O   VAL A 177      -1.704  31.248   4.198  1.00  0.00           O  
ATOM   2755  CB  VAL A 177      -1.477  28.802   2.746  1.00  0.00           C  
ATOM   2756  CG1 VAL A 177      -1.976  27.886   3.854  1.00  0.00           C  
ATOM   2757  CG2 VAL A 177      -1.160  28.004   1.490  1.00  0.00           C  
ATOM   2758  H   VAL A 177      -1.358  31.410   1.433  1.00  0.00           H  
ATOM   2759  HA  VAL A 177      -3.454  29.382   2.158  1.00  0.00           H  
ATOM   2760  HB  VAL A 177      -0.569  29.283   3.110  1.00  0.00           H  
ATOM   2761 1HG1 VAL A 177      -1.223  27.127   4.065  1.00  0.00           H  
ATOM   2762 2HG1 VAL A 177      -2.162  28.473   4.754  1.00  0.00           H  
ATOM   2763 3HG1 VAL A 177      -2.900  27.402   3.538  1.00  0.00           H  
ATOM   2764 1HG2 VAL A 177      -0.418  27.241   1.721  1.00  0.00           H  
ATOM   2765 2HG2 VAL A 177      -2.069  27.528   1.122  1.00  0.00           H  
ATOM   2766 3HG2 VAL A 177      -0.766  28.673   0.724  1.00  0.00           H  
ATOM   2767  N   LEU A 178      -3.933  31.141   3.978  1.00  0.00           N  
ATOM   2768  CA  LEU A 178      -4.192  32.073   5.101  1.00  0.00           C  
ATOM   2769  C   LEU A 178      -3.480  33.424   4.902  1.00  0.00           C  
ATOM   2770  O   LEU A 178      -3.072  34.065   5.880  1.00  0.00           O  
ATOM   2771  CB  LEU A 178      -3.735  31.446   6.425  1.00  0.00           C  
ATOM   2772  CG  LEU A 178      -4.376  30.099   6.779  1.00  0.00           C  
ATOM   2773  CD1 LEU A 178      -3.809  29.598   8.100  1.00  0.00           C  
ATOM   2774  CD2 LEU A 178      -5.887  30.261   6.859  1.00  0.00           C  
ATOM   2775  H   LEU A 178      -4.715  30.740   3.480  1.00  0.00           H  
ATOM   2776  HA  LEU A 178      -5.263  32.262   5.154  1.00  0.00           H  
ATOM   2777 1HB  LEU A 178      -2.656  31.300   6.385  1.00  0.00           H  
ATOM   2778 2HB  LEU A 178      -3.956  32.142   7.234  1.00  0.00           H  
ATOM   2779  HG  LEU A 178      -4.130  29.365   6.011  1.00  0.00           H  
ATOM   2780 1HD1 LEU A 178      -4.265  28.640   8.352  1.00  0.00           H  
ATOM   2781 2HD1 LEU A 178      -2.730  29.472   8.009  1.00  0.00           H  
ATOM   2782 3HD1 LEU A 178      -4.026  30.320   8.886  1.00  0.00           H  
ATOM   2783 1HD2 LEU A 178      -6.343  29.303   7.110  1.00  0.00           H  
ATOM   2784 2HD2 LEU A 178      -6.134  30.994   7.628  1.00  0.00           H  
ATOM   2785 3HD2 LEU A 178      -6.268  30.603   5.896  1.00  0.00           H  
ATOM   2786  N   GLY A 179      -3.320  33.816   3.639  1.00  0.00           N  
ATOM   2787  CA  GLY A 179      -2.736  35.115   3.280  1.00  0.00           C  
ATOM   2788  C   GLY A 179      -1.246  35.007   2.982  1.00  0.00           C  
ATOM   2789  O   GLY A 179      -0.666  35.986   2.440  1.00  0.00           O  
ATOM   2790  H   GLY A 179      -3.615  33.190   2.904  1.00  0.00           H  
ATOM   2791 1HA  GLY A 179      -3.251  35.516   2.407  1.00  0.00           H  
ATOM   2792 2HA  GLY A 179      -2.890  35.820   4.096  1.00  0.00           H  
ATOM   2793  N   GLU A 180      -0.601  33.917   3.387  1.00  0.00           N  
ATOM   2794  CA  GLU A 180       0.849  33.695   3.148  1.00  0.00           C  
ATOM   2795  C   GLU A 180       1.043  32.965   1.827  1.00  0.00           C  
ATOM   2796  O   GLU A 180       0.191  32.155   1.462  1.00  0.00           O  
ATOM   2797  CB  GLU A 180       1.482  32.890   4.285  1.00  0.00           C  
ATOM   2798  CG  GLU A 180       1.392  33.553   5.651  1.00  0.00           C  
ATOM   2799  CD  GLU A 180       2.229  34.798   5.753  1.00  0.00           C  
ATOM   2800  OE1 GLU A 180       3.393  34.737   5.438  1.00  0.00           O  
ATOM   2801  OE2 GLU A 180       1.703  35.813   6.147  1.00  0.00           O  
ATOM   2802  H   GLU A 180      -1.131  33.213   3.881  1.00  0.00           H  
ATOM   2803  HA  GLU A 180       1.344  34.666   3.100  1.00  0.00           H  
ATOM   2804 1HB  GLU A 180       0.998  31.915   4.353  1.00  0.00           H  
ATOM   2805 2HB  GLU A 180       2.536  32.717   4.065  1.00  0.00           H  
ATOM   2806 1HG  GLU A 180       0.353  33.811   5.851  1.00  0.00           H  
ATOM   2807 2HG  GLU A 180       1.714  32.842   6.411  1.00  0.00           H  
ATOM   2808  N   ARG A 181       2.178  33.138   1.217  1.00  0.00           N  
ATOM   2809  CA  ARG A 181       2.524  32.431  -0.024  1.00  0.00           C  
ATOM   2810  C   ARG A 181       3.283  31.169   0.359  1.00  0.00           C  
ATOM   2811  O   ARG A 181       4.439  31.271   0.817  1.00  0.00           O  
ATOM   2812  CB  ARG A 181       3.375  33.293  -0.945  1.00  0.00           C  
ATOM   2813  CG  ARG A 181       2.730  34.602  -1.372  1.00  0.00           C  
ATOM   2814  CD  ARG A 181       3.696  35.486  -2.073  1.00  0.00           C  
ATOM   2815  NE  ARG A 181       4.841  35.809  -1.237  1.00  0.00           N  
ATOM   2816  CZ  ARG A 181       5.921  36.498  -1.652  1.00  0.00           C  
ATOM   2817  NH1 ARG A 181       5.991  36.929  -2.893  1.00  0.00           N  
ATOM   2818  NH2 ARG A 181       6.913  36.741  -0.812  1.00  0.00           N  
ATOM   2819  H   ARG A 181       2.844  33.785   1.616  1.00  0.00           H  
ATOM   2820  HA  ARG A 181       1.601  32.185  -0.549  1.00  0.00           H  
ATOM   2821 1HB  ARG A 181       4.315  33.534  -0.451  1.00  0.00           H  
ATOM   2822 2HB  ARG A 181       3.614  32.732  -1.849  1.00  0.00           H  
ATOM   2823 1HG  ARG A 181       1.901  34.395  -2.051  1.00  0.00           H  
ATOM   2824 2HG  ARG A 181       2.357  35.129  -0.493  1.00  0.00           H  
ATOM   2825 1HD  ARG A 181       4.060  34.989  -2.972  1.00  0.00           H  
ATOM   2826 2HD  ARG A 181       3.202  36.418  -2.349  1.00  0.00           H  
ATOM   2827  HE  ARG A 181       4.824  35.495  -0.275  1.00  0.00           H  
ATOM   2828 1HH1 ARG A 181       5.232  36.742  -3.534  1.00  0.00           H  
ATOM   2829 2HH1 ARG A 181       6.800  37.445  -3.203  1.00  0.00           H  
ATOM   2830 1HH2 ARG A 181       6.860  36.409   0.141  1.00  0.00           H  
ATOM   2831 2HH2 ARG A 181       7.722  37.256  -1.123  1.00  0.00           H  
ATOM   2832  N   MET A 182       2.719  30.010   0.092  1.00  0.00           N  
ATOM   2833  CA  MET A 182       3.364  28.723   0.364  1.00  0.00           C  
ATOM   2834  C   MET A 182       3.867  28.134  -0.949  1.00  0.00           C  
ATOM   2835  O   MET A 182       3.133  28.071  -1.943  1.00  0.00           O  
ATOM   2836  CB  MET A 182       2.399  27.763   1.057  1.00  0.00           C  
ATOM   2837  CG  MET A 182       3.005  26.416   1.424  1.00  0.00           C  
ATOM   2838  SD  MET A 182       1.826  25.323   2.241  1.00  0.00           S  
ATOM   2839  CE  MET A 182       1.776  26.043   3.879  1.00  0.00           C  
ATOM   2840  H   MET A 182       1.796  30.021  -0.320  1.00  0.00           H  
ATOM   2841  HA  MET A 182       4.213  28.894   1.025  1.00  0.00           H  
ATOM   2842 1HB  MET A 182       2.025  28.221   1.971  1.00  0.00           H  
ATOM   2843 2HB  MET A 182       1.541  27.578   0.408  1.00  0.00           H  
ATOM   2844 1HG  MET A 182       3.366  25.922   0.523  1.00  0.00           H  
ATOM   2845 2HG  MET A 182       3.853  26.569   2.092  1.00  0.00           H  
ATOM   2846 1HE  MET A 182       1.087  25.476   4.506  1.00  0.00           H  
ATOM   2847 2HE  MET A 182       2.774  26.017   4.320  1.00  0.00           H  
ATOM   2848 3HE  MET A 182       1.437  27.077   3.812  1.00  0.00           H  
ATOM   2849  N   HIS A 183       5.125  27.767  -0.950  1.00  0.00           N  
ATOM   2850  CA  HIS A 183       5.777  27.098  -2.085  1.00  0.00           C  
ATOM   2851  C   HIS A 183       5.435  25.625  -2.128  1.00  0.00           C  
ATOM   2852  O   HIS A 183       5.465  24.952  -1.075  1.00  0.00           O  
ATOM   2853  CB  HIS A 183       7.299  27.262  -2.019  1.00  0.00           C  
ATOM   2854  CG  HIS A 183       8.024  26.617  -3.159  1.00  0.00           C  
ATOM   2855  ND1 HIS A 183       8.291  25.265  -3.200  1.00  0.00           N  
ATOM   2856  CD2 HIS A 183       8.538  27.138  -4.297  1.00  0.00           C  
ATOM   2857  CE1 HIS A 183       8.938  24.982  -4.318  1.00  0.00           C  
ATOM   2858  NE2 HIS A 183       9.101  26.101  -5.000  1.00  0.00           N  
ATOM   2859  H   HIS A 183       5.664  27.962  -0.117  1.00  0.00           H  
ATOM   2860  HA  HIS A 183       5.432  27.544  -3.017  1.00  0.00           H  
ATOM   2861 1HB  HIS A 183       7.550  28.324  -2.011  1.00  0.00           H  
ATOM   2862 2HB  HIS A 183       7.671  26.831  -1.090  1.00  0.00           H  
ATOM   2863  HD1 HIS A 183       7.978  24.580  -2.542  1.00  0.00           H  
ATOM   2864  HD2 HIS A 183       8.571  28.151  -4.700  1.00  0.00           H  
ATOM   2865  HE1 HIS A 183       9.241  23.959  -4.540  1.00  0.00           H  
ATOM   2866  N   TYR A 184       5.229  25.102  -3.326  1.00  0.00           N  
ATOM   2867  CA  TYR A 184       5.073  23.653  -3.488  1.00  0.00           C  
ATOM   2868  C   TYR A 184       5.467  23.218  -4.876  1.00  0.00           C  
ATOM   2869  O   TYR A 184       5.415  24.050  -5.822  1.00  0.00           O  
ATOM   2870  CB  TYR A 184       3.633  23.223  -3.195  1.00  0.00           C  
ATOM   2871  CG  TYR A 184       2.610  23.850  -4.116  1.00  0.00           C  
ATOM   2872  CD1 TYR A 184       2.051  23.103  -5.142  1.00  0.00           C  
ATOM   2873  CD2 TYR A 184       2.231  25.172  -3.934  1.00  0.00           C  
ATOM   2874  CE1 TYR A 184       1.116  23.676  -5.983  1.00  0.00           C  
ATOM   2875  CE2 TYR A 184       1.296  25.745  -4.775  1.00  0.00           C  
ATOM   2876  CZ  TYR A 184       0.740  25.002  -5.796  1.00  0.00           C  
ATOM   2877  OH  TYR A 184      -0.191  25.572  -6.634  1.00  0.00           O  
ATOM   2878  H   TYR A 184       5.179  25.696  -4.140  1.00  0.00           H  
ATOM   2879  HA  TYR A 184       5.733  23.152  -2.779  1.00  0.00           H  
ATOM   2880 1HB  TYR A 184       3.551  22.139  -3.283  1.00  0.00           H  
ATOM   2881 2HB  TYR A 184       3.376  23.489  -2.170  1.00  0.00           H  
ATOM   2882  HD1 TYR A 184       2.348  22.065  -5.285  1.00  0.00           H  
ATOM   2883  HD2 TYR A 184       2.671  25.759  -3.128  1.00  0.00           H  
ATOM   2884  HE1 TYR A 184       0.677  23.089  -6.790  1.00  0.00           H  
ATOM   2885  HE2 TYR A 184       0.999  26.784  -4.633  1.00  0.00           H  
ATOM   2886  HH  TYR A 184      -0.482  24.921  -7.277  1.00  0.00           H  
ATOM   2887  N   VAL A 185       5.849  21.969  -5.008  1.00  0.00           N  
ATOM   2888  CA  VAL A 185       6.032  21.282  -6.315  1.00  0.00           C  
ATOM   2889  C   VAL A 185       4.650  20.822  -6.775  1.00  0.00           C  
ATOM   2890  O   VAL A 185       3.852  20.327  -5.952  1.00  0.00           O  
ATOM   2891  CB  VAL A 185       6.979  20.073  -6.199  1.00  0.00           C  
ATOM   2892  CG1 VAL A 185       6.943  19.244  -7.474  1.00  0.00           C  
ATOM   2893  CG2 VAL A 185       8.393  20.549  -5.904  1.00  0.00           C  
ATOM   2894  H   VAL A 185       6.023  21.458  -4.154  1.00  0.00           H  
ATOM   2895  HA  VAL A 185       6.473  21.989  -7.019  1.00  0.00           H  
ATOM   2896  HB  VAL A 185       6.635  19.430  -5.388  1.00  0.00           H  
ATOM   2897 1HG1 VAL A 185       7.618  18.393  -7.374  1.00  0.00           H  
ATOM   2898 2HG1 VAL A 185       5.929  18.883  -7.645  1.00  0.00           H  
ATOM   2899 3HG1 VAL A 185       7.258  19.858  -8.316  1.00  0.00           H  
ATOM   2900 1HG2 VAL A 185       9.057  19.689  -5.822  1.00  0.00           H  
ATOM   2901 2HG2 VAL A 185       8.735  21.196  -6.712  1.00  0.00           H  
ATOM   2902 3HG2 VAL A 185       8.402  21.105  -4.966  1.00  0.00           H  
ATOM   2903  N   ASP A 186       4.422  20.924  -8.070  1.00  0.00           N  
ATOM   2904  CA  ASP A 186       3.176  20.392  -8.684  1.00  0.00           C  
ATOM   2905  C   ASP A 186       3.560  19.781 -10.019  1.00  0.00           C  
ATOM   2906  O   ASP A 186       3.629  20.558 -11.005  1.00  0.00           O  
ATOM   2907  CB  ASP A 186       2.121  21.482  -8.885  1.00  0.00           C  
ATOM   2908  CG  ASP A 186       0.757  20.924  -9.271  1.00  0.00           C  
ATOM   2909  OD1 ASP A 186       0.640  19.727  -9.392  1.00  0.00           O  
ATOM   2910  OD2 ASP A 186      -0.153  21.699  -9.441  1.00  0.00           O  
ATOM   2911  H   ASP A 186       5.108  21.373  -8.660  1.00  0.00           H  
ATOM   2912  HA  ASP A 186       2.755  19.639  -8.017  1.00  0.00           H  
ATOM   2913 1HB  ASP A 186       2.014  22.059  -7.966  1.00  0.00           H  
ATOM   2914 2HB  ASP A 186       2.450  22.168  -9.666  1.00  0.00           H  
ATOM   2915  N   VAL A 187       3.779  18.493 -10.035  1.00  0.00           N  
ATOM   2916  CA  VAL A 187       4.205  17.799 -11.288  1.00  0.00           C  
ATOM   2917  C   VAL A 187       3.369  16.558 -11.489  1.00  0.00           C  
ATOM   2918  O   VAL A 187       2.825  15.989 -10.529  1.00  0.00           O  
ATOM   2919  CB  VAL A 187       5.692  17.399 -11.233  1.00  0.00           C  
ATOM   2920  CG1 VAL A 187       6.573  18.636 -11.137  1.00  0.00           C  
ATOM   2921  CG2 VAL A 187       5.935  16.471 -10.053  1.00  0.00           C  
ATOM   2922  H   VAL A 187       3.660  17.953  -9.190  1.00  0.00           H  
ATOM   2923  HA  VAL A 187       4.068  18.483 -12.126  1.00  0.00           H  
ATOM   2924  HB  VAL A 187       5.956  16.888 -12.159  1.00  0.00           H  
ATOM   2925 1HG1 VAL A 187       7.620  18.335 -11.099  1.00  0.00           H  
ATOM   2926 2HG1 VAL A 187       6.408  19.268 -12.010  1.00  0.00           H  
ATOM   2927 3HG1 VAL A 187       6.323  19.191 -10.233  1.00  0.00           H  
ATOM   2928 1HG2 VAL A 187       6.988  16.192 -10.020  1.00  0.00           H  
ATOM   2929 2HG2 VAL A 187       5.666  16.980  -9.127  1.00  0.00           H  
ATOM   2930 3HG2 VAL A 187       5.325  15.574 -10.164  1.00  0.00           H  
ATOM   2931  N   GLY A 188       3.374  16.050 -12.727  1.00  0.00           N  
ATOM   2932  CA  GLY A 188       2.635  14.818 -13.004  1.00  0.00           C  
ATOM   2933  C   GLY A 188       1.242  15.083 -13.543  1.00  0.00           C  
ATOM   2934  O   GLY A 188       0.762  16.219 -13.610  1.00  0.00           O  
ATOM   2935  H   GLY A 188       3.877  16.501 -13.478  1.00  0.00           H  
ATOM   2936 1HA  GLY A 188       3.187  14.217 -13.727  1.00  0.00           H  
ATOM   2937 2HA  GLY A 188       2.556  14.228 -12.091  1.00  0.00           H  
ATOM   2938  N   PRO A 189       0.556  13.991 -13.938  1.00  0.00           N  
ATOM   2939  CA  PRO A 189      -0.787  14.133 -14.480  1.00  0.00           C  
ATOM   2940  C   PRO A 189      -1.849  14.456 -13.433  1.00  0.00           C  
ATOM   2941  O   PRO A 189      -1.647  14.127 -12.271  1.00  0.00           O  
ATOM   2942  CB  PRO A 189      -1.029  12.755 -15.107  1.00  0.00           C  
ATOM   2943  CG  PRO A 189      -0.209  11.827 -14.277  1.00  0.00           C  
ATOM   2944  CD  PRO A 189       1.040  12.609 -13.966  1.00  0.00           C  
ATOM   2945  HA  PRO A 189      -0.788  14.926 -15.243  1.00  0.00           H  
ATOM   2946 1HB  PRO A 189      -2.102  12.514 -15.082  1.00  0.00           H  
ATOM   2947 2HB  PRO A 189      -0.726  12.765 -16.164  1.00  0.00           H  
ATOM   2948 1HG  PRO A 189      -0.762  11.536 -13.373  1.00  0.00           H  
ATOM   2949 2HG  PRO A 189      -0.001  10.903 -14.836  1.00  0.00           H  
ATOM   2950 1HD  PRO A 189       1.431  12.300 -12.985  1.00  0.00           H  
ATOM   2951 2HD  PRO A 189       1.788  12.436 -14.754  1.00  0.00           H  
ATOM   2952  N   ARG A 190      -2.940  15.053 -13.869  1.00  0.00           N  
ATOM   2953  CA  ARG A 190      -4.056  15.464 -12.984  1.00  0.00           C  
ATOM   2954  C   ARG A 190      -5.316  14.591 -13.152  1.00  0.00           C  
ATOM   2955  O   ARG A 190      -6.391  15.063 -12.840  1.00  0.00           O  
ATOM   2956  CB  ARG A 190      -4.428  16.916 -13.250  1.00  0.00           C  
ATOM   2957  CG  ARG A 190      -3.314  17.918 -12.993  1.00  0.00           C  
ATOM   2958  CD  ARG A 190      -3.769  19.314 -13.221  1.00  0.00           C  
ATOM   2959  NE  ARG A 190      -2.709  20.277 -12.970  1.00  0.00           N  
ATOM   2960  CZ  ARG A 190      -2.864  21.615 -13.016  1.00  0.00           C  
ATOM   2961  NH1 ARG A 190      -4.039  22.131 -13.303  1.00  0.00           N  
ATOM   2962  NH2 ARG A 190      -1.836  22.408 -12.772  1.00  0.00           N  
ATOM   2963  H   ARG A 190      -3.006  15.233 -14.860  1.00  0.00           H  
ATOM   2964  HA  ARG A 190      -3.730  15.369 -11.948  1.00  0.00           H  
ATOM   2965 1HB  ARG A 190      -4.740  17.027 -14.287  1.00  0.00           H  
ATOM   2966 2HB  ARG A 190      -5.275  17.195 -12.622  1.00  0.00           H  
ATOM   2967 1HG  ARG A 190      -2.977  17.832 -11.960  1.00  0.00           H  
ATOM   2968 2HG  ARG A 190      -2.480  17.715 -13.666  1.00  0.00           H  
ATOM   2969 1HD  ARG A 190      -4.094  19.427 -14.255  1.00  0.00           H  
ATOM   2970 2HD  ARG A 190      -4.599  19.540 -12.553  1.00  0.00           H  
ATOM   2971  HE  ARG A 190      -1.791  19.918 -12.746  1.00  0.00           H  
ATOM   2972 1HH1 ARG A 190      -4.825  21.524 -13.490  1.00  0.00           H  
ATOM   2973 2HH1 ARG A 190      -4.155  23.133 -13.337  1.00  0.00           H  
ATOM   2974 1HH2 ARG A 190      -0.933  22.011 -12.550  1.00  0.00           H  
ATOM   2975 2HH2 ARG A 190      -1.952  23.410 -12.806  1.00  0.00           H  
ATOM   2976  N   ASP A 191      -5.215  13.321 -13.513  1.00  0.00           N  
ATOM   2977  CA  ASP A 191      -6.466  12.548 -13.745  1.00  0.00           C  
ATOM   2978  C   ASP A 191      -6.826  11.599 -12.604  1.00  0.00           C  
ATOM   2979  O   ASP A 191      -7.478  10.582 -12.896  1.00  0.00           O  
ATOM   2980  CB  ASP A 191      -6.352  11.737 -15.038  1.00  0.00           C  
ATOM   2981  CG  ASP A 191      -5.188  10.755 -15.022  1.00  0.00           C  
ATOM   2982  OD1 ASP A 191      -4.320  10.907 -14.194  1.00  0.00           O  
ATOM   2983  OD2 ASP A 191      -5.178   9.863 -15.836  1.00  0.00           O  
ATOM   2984  H   ASP A 191      -4.323  12.863 -13.633  1.00  0.00           H  
ATOM   2985  HA  ASP A 191      -7.294  13.250 -13.843  1.00  0.00           H  
ATOM   2986 1HB  ASP A 191      -7.275  11.180 -15.201  1.00  0.00           H  
ATOM   2987 2HB  ASP A 191      -6.225  12.414 -15.883  1.00  0.00           H  
ATOM   2988  N   GLY A 192      -6.447  11.919 -11.367  1.00  0.00           N  
ATOM   2989  CA  GLY A 192      -6.732  11.044 -10.224  1.00  0.00           C  
ATOM   2990  C   GLY A 192      -6.357  11.707  -8.919  1.00  0.00           C  
ATOM   2991  O   GLY A 192      -5.872  12.855  -8.897  1.00  0.00           O  
ATOM   2992  H   GLY A 192      -5.952  12.785 -11.212  1.00  0.00           H  
ATOM   2993 1HA  GLY A 192      -7.792  10.791 -10.215  1.00  0.00           H  
ATOM   2994 2HA  GLY A 192      -6.180  10.112 -10.333  1.00  0.00           H  
ATOM   2995  N   THR A 193      -6.536  10.972  -7.831  1.00  0.00           N  
ATOM   2996  CA  THR A 193      -6.305  11.503  -6.465  1.00  0.00           C  
ATOM   2997  C   THR A 193      -4.825  11.820  -6.389  1.00  0.00           C  
ATOM   2998  O   THR A 193      -3.994  10.996  -6.732  1.00  0.00           O  
ATOM   2999  CB  THR A 193      -6.702  10.511  -5.357  1.00  0.00           C  
ATOM   3000  OG1 THR A 193      -8.105  10.230  -5.443  1.00  0.00           O  
ATOM   3001  CG2 THR A 193      -6.388  11.089  -3.985  1.00  0.00           C  
ATOM   3002  H   THR A 193      -6.840  10.015  -7.942  1.00  0.00           H  
ATOM   3003  HA  THR A 193      -6.914  12.398  -6.334  1.00  0.00           H  
ATOM   3004  HB  THR A 193      -6.151   9.580  -5.487  1.00  0.00           H  
ATOM   3005  HG1 THR A 193      -8.602  11.044  -5.326  1.00  0.00           H  
ATOM   3006 1HG2 THR A 193      -6.675  10.373  -3.215  1.00  0.00           H  
ATOM   3007 2HG2 THR A 193      -5.320  11.292  -3.912  1.00  0.00           H  
ATOM   3008 3HG2 THR A 193      -6.944  12.015  -3.845  1.00  0.00           H  
ATOM   3009  N   PRO A 194      -4.470  13.039  -5.979  1.00  0.00           N  
ATOM   3010  CA  PRO A 194      -3.065  13.409  -5.891  1.00  0.00           C  
ATOM   3011  C   PRO A 194      -2.389  12.744  -4.704  1.00  0.00           C  
ATOM   3012  O   PRO A 194      -3.039  12.286  -3.760  1.00  0.00           O  
ATOM   3013  CB  PRO A 194      -3.120  14.931  -5.729  1.00  0.00           C  
ATOM   3014  CG  PRO A 194      -4.409  15.177  -5.022  1.00  0.00           C  
ATOM   3015  CD  PRO A 194      -5.359  14.170  -5.614  1.00  0.00           C  
ATOM   3016  HA  PRO A 194      -2.558  13.131  -6.827  1.00  0.00           H  
ATOM   3017 1HB  PRO A 194      -2.247  15.280  -5.158  1.00  0.00           H  
ATOM   3018 2HB  PRO A 194      -3.074  15.417  -6.714  1.00  0.00           H  
ATOM   3019 1HG  PRO A 194      -4.278  15.048  -3.937  1.00  0.00           H  
ATOM   3020 2HG  PRO A 194      -4.738  16.214  -5.181  1.00  0.00           H  
ATOM   3021 1HD  PRO A 194      -6.100  13.875  -4.858  1.00  0.00           H  
ATOM   3022 2HD  PRO A 194      -5.854  14.606  -6.494  1.00  0.00           H  
ATOM   3023  N   VAL A 195      -1.056  12.710  -4.800  1.00  0.00           N  
ATOM   3024  CA  VAL A 195      -0.150  12.211  -3.735  1.00  0.00           C  
ATOM   3025  C   VAL A 195       0.516  13.431  -3.124  1.00  0.00           C  
ATOM   3026  O   VAL A 195       1.054  14.239  -3.820  1.00  0.00           O  
ATOM   3027  CB  VAL A 195       0.918  11.250  -4.291  1.00  0.00           C  
ATOM   3028  CG1 VAL A 195       1.785  10.708  -3.164  1.00  0.00           C  
ATOM   3029  CG2 VAL A 195       0.248  10.115  -5.050  1.00  0.00           C  
ATOM   3030  H   VAL A 195      -0.659  13.052  -5.663  1.00  0.00           H  
ATOM   3031  HA  VAL A 195      -0.744  11.664  -3.002  1.00  0.00           H  
ATOM   3032  HB  VAL A 195       1.574  11.802  -4.965  1.00  0.00           H  
ATOM   3033 1HG1 VAL A 195       2.534  10.031  -3.575  1.00  0.00           H  
ATOM   3034 2HG1 VAL A 195       2.283  11.535  -2.658  1.00  0.00           H  
ATOM   3035 3HG1 VAL A 195       1.161  10.168  -2.453  1.00  0.00           H  
ATOM   3036 1HG2 VAL A 195       1.009   9.440  -5.441  1.00  0.00           H  
ATOM   3037 2HG2 VAL A 195      -0.412   9.568  -4.378  1.00  0.00           H  
ATOM   3038 3HG2 VAL A 195      -0.333  10.524  -5.877  1.00  0.00           H  
ATOM   3039  N   LEU A 196       0.315  13.604  -1.817  1.00  0.00           N  
ATOM   3040  CA  LEU A 196       0.809  14.770  -1.071  1.00  0.00           C  
ATOM   3041  C   LEU A 196       2.021  14.369  -0.238  1.00  0.00           C  
ATOM   3042  O   LEU A 196       1.877  13.480   0.605  1.00  0.00           O  
ATOM   3043  CB  LEU A 196      -0.287  15.338  -0.160  1.00  0.00           C  
ATOM   3044  CG  LEU A 196       0.123  16.535   0.707  1.00  0.00           C  
ATOM   3045  CD1 LEU A 196       0.483  17.712  -0.189  1.00  0.00           C  
ATOM   3046  CD2 LEU A 196      -1.017  16.894   1.649  1.00  0.00           C  
ATOM   3047  H   LEU A 196      -0.202  12.889  -1.327  1.00  0.00           H  
ATOM   3048  HA  LEU A 196       1.098  15.540  -1.785  1.00  0.00           H  
ATOM   3049 1HB  LEU A 196      -1.126  15.650  -0.779  1.00  0.00           H  
ATOM   3050 2HB  LEU A 196      -0.629  14.547   0.508  1.00  0.00           H  
ATOM   3051  HG  LEU A 196       1.008  16.277   1.290  1.00  0.00           H  
ATOM   3052 1HD1 LEU A 196       0.775  18.563   0.427  1.00  0.00           H  
ATOM   3053 2HD1 LEU A 196       1.314  17.434  -0.839  1.00  0.00           H  
ATOM   3054 3HD1 LEU A 196      -0.379  17.984  -0.798  1.00  0.00           H  
ATOM   3055 1HD2 LEU A 196      -0.725  17.745   2.266  1.00  0.00           H  
ATOM   3056 2HD2 LEU A 196      -1.901  17.154   1.067  1.00  0.00           H  
ATOM   3057 3HD2 LEU A 196      -1.241  16.042   2.290  1.00  0.00           H  
ATOM   3058  N   PHE A 197       3.165  15.011  -0.466  1.00  0.00           N  
ATOM   3059  CA  PHE A 197       4.476  14.669   0.137  1.00  0.00           C  
ATOM   3060  C   PHE A 197       4.777  15.718   1.194  1.00  0.00           C  
ATOM   3061  O   PHE A 197       4.988  16.876   0.818  1.00  0.00           O  
ATOM   3062  CB  PHE A 197       5.593  14.635  -0.908  1.00  0.00           C  
ATOM   3063  CG  PHE A 197       5.423  13.558  -1.942  1.00  0.00           C  
ATOM   3064  CD1 PHE A 197       4.601  13.755  -3.041  1.00  0.00           C  
ATOM   3065  CD2 PHE A 197       6.084  12.346  -1.817  1.00  0.00           C  
ATOM   3066  CE1 PHE A 197       4.444  12.765  -3.993  1.00  0.00           C  
ATOM   3067  CE2 PHE A 197       5.931  11.355  -2.767  1.00  0.00           C  
ATOM   3068  CZ  PHE A 197       5.109  11.566  -3.856  1.00  0.00           C  
ATOM   3069  H   PHE A 197       3.106  15.790  -1.106  1.00  0.00           H  
ATOM   3070  HA  PHE A 197       4.402  13.676   0.583  1.00  0.00           H  
ATOM   3071 1HB  PHE A 197       5.640  15.594  -1.421  1.00  0.00           H  
ATOM   3072 2HB  PHE A 197       6.550  14.482  -0.412  1.00  0.00           H  
ATOM   3073  HD1 PHE A 197       4.076  14.705  -3.150  1.00  0.00           H  
ATOM   3074  HD2 PHE A 197       6.733  12.179  -0.956  1.00  0.00           H  
ATOM   3075  HE1 PHE A 197       3.795  12.934  -4.852  1.00  0.00           H  
ATOM   3076  HE2 PHE A 197       6.457  10.407  -2.657  1.00  0.00           H  
ATOM   3077  HZ  PHE A 197       4.985  10.784  -4.605  1.00  0.00           H  
ATOM   3078  N   LEU A 198       4.850  15.330   2.471  1.00  0.00           N  
ATOM   3079  CA  LEU A 198       5.141  16.301   3.558  1.00  0.00           C  
ATOM   3080  C   LEU A 198       6.539  16.023   4.117  1.00  0.00           C  
ATOM   3081  O   LEU A 198       6.776  14.969   4.723  1.00  0.00           O  
ATOM   3082  CB  LEU A 198       4.100  16.201   4.681  1.00  0.00           C  
ATOM   3083  CG  LEU A 198       2.642  16.420   4.257  1.00  0.00           C  
ATOM   3084  CD1 LEU A 198       1.734  16.290   5.473  1.00  0.00           C  
ATOM   3085  CD2 LEU A 198       2.501  17.792   3.615  1.00  0.00           C  
ATOM   3086  H   LEU A 198       4.707  14.358   2.704  1.00  0.00           H  
ATOM   3087  HA  LEU A 198       5.101  17.307   3.143  1.00  0.00           H  
ATOM   3088 1HB  LEU A 198       4.169  15.212   5.131  1.00  0.00           H  
ATOM   3089 2HB  LEU A 198       4.339  16.942   5.443  1.00  0.00           H  
ATOM   3090  HG  LEU A 198       2.351  15.652   3.540  1.00  0.00           H  
ATOM   3091 1HD1 LEU A 198       0.698  16.446   5.172  1.00  0.00           H  
ATOM   3092 2HD1 LEU A 198       1.841  15.293   5.901  1.00  0.00           H  
ATOM   3093 3HD1 LEU A 198       2.012  17.036   6.216  1.00  0.00           H  
ATOM   3094 1HD2 LEU A 198       1.464  17.948   3.313  1.00  0.00           H  
ATOM   3095 2HD2 LEU A 198       2.790  18.561   4.331  1.00  0.00           H  
ATOM   3096 3HD2 LEU A 198       3.146  17.852   2.738  1.00  0.00           H  
ATOM   3097  N   HIS A 199       7.422  16.998   3.964  1.00  0.00           N  
ATOM   3098  CA  HIS A 199       8.862  16.850   4.298  1.00  0.00           C  
ATOM   3099  C   HIS A 199       9.056  16.799   5.806  1.00  0.00           C  
ATOM   3100  O   HIS A 199       8.143  17.072   6.596  1.00  0.00           O  
ATOM   3101  CB  HIS A 199       9.690  18.001   3.717  1.00  0.00           C  
ATOM   3102  CG  HIS A 199       9.342  19.341   4.287  1.00  0.00           C  
ATOM   3103  ND1 HIS A 199       9.729  19.734   5.551  1.00  0.00           N  
ATOM   3104  CD2 HIS A 199       8.642  20.377   3.768  1.00  0.00           C  
ATOM   3105  CE1 HIS A 199       9.282  20.957   5.784  1.00  0.00           C  
ATOM   3106  NE2 HIS A 199       8.620  21.368   4.718  1.00  0.00           N  
ATOM   3107  H   HIS A 199       7.088  17.879   3.602  1.00  0.00           H  
ATOM   3108  HA  HIS A 199       9.241  15.921   3.873  1.00  0.00           H  
ATOM   3109 1HB  HIS A 199      10.749  17.817   3.901  1.00  0.00           H  
ATOM   3110 2HB  HIS A 199       9.548  18.042   2.637  1.00  0.00           H  
ATOM   3111  HD1 HIS A 199      10.325  19.225   6.173  1.00  0.00           H  
ATOM   3112  HD2 HIS A 199       8.144  20.528   2.809  1.00  0.00           H  
ATOM   3113  HE1 HIS A 199       9.486  21.451   6.734  1.00  0.00           H  
ATOM   3114  N   GLY A 200      10.321  16.487   6.181  1.00  0.00           N  
ATOM   3115  CA  GLY A 200      10.705  16.397   7.603  1.00  0.00           C  
ATOM   3116  C   GLY A 200      11.511  17.600   8.046  1.00  0.00           C  
ATOM   3117  O   GLY A 200      11.551  18.613   7.349  1.00  0.00           O  
ATOM   3118  H   GLY A 200      11.016  16.312   5.471  1.00  0.00           H  
ATOM   3119 1HA  GLY A 200       9.809  16.315   8.218  1.00  0.00           H  
ATOM   3120 2HA  GLY A 200      11.289  15.491   7.765  1.00  0.00           H  
ATOM   3121  N   ASN A 201      12.002  17.561   9.276  1.00  0.00           N  
ATOM   3122  CA  ASN A 201      12.822  18.645   9.851  1.00  0.00           C  
ATOM   3123  C   ASN A 201      14.278  18.209   9.784  1.00  0.00           C  
ATOM   3124  O   ASN A 201      14.582  17.083  10.202  1.00  0.00           O  
ATOM   3125  CB  ASN A 201      12.410  18.971  11.275  1.00  0.00           C  
ATOM   3126  CG  ASN A 201      12.932  20.304  11.737  1.00  0.00           C  
ATOM   3127  OD1 ASN A 201      14.055  20.402  12.246  1.00  0.00           O  
ATOM   3128  ND2 ASN A 201      12.139  21.331  11.569  1.00  0.00           N  
ATOM   3129  H   ASN A 201      11.800  16.747   9.839  1.00  0.00           H  
ATOM   3130  HA  ASN A 201      12.681  19.543   9.247  1.00  0.00           H  
ATOM   3131 1HB  ASN A 201      11.322  18.976  11.348  1.00  0.00           H  
ATOM   3132 2HB  ASN A 201      12.780  18.197  11.947  1.00  0.00           H  
ATOM   3133 1HD2 ASN A 201      12.434  22.243  11.857  1.00  0.00           H  
ATOM   3134 2HD2 ASN A 201      11.240  21.206  11.153  1.00  0.00           H  
ATOM   3135  N   PRO A 202      15.267  19.057   9.441  1.00  0.00           N  
ATOM   3136  CA  PRO A 202      15.161  20.465   9.034  1.00  0.00           C  
ATOM   3137  C   PRO A 202      15.145  20.633   7.520  1.00  0.00           C  
ATOM   3138  O   PRO A 202      16.012  21.323   6.961  1.00  0.00           O  
ATOM   3139  CB  PRO A 202      16.475  21.017   9.596  1.00  0.00           C  
ATOM   3140  CG  PRO A 202      17.408  19.873   9.336  1.00  0.00           C  
ATOM   3141  CD  PRO A 202      16.621  18.619   9.637  1.00  0.00           C  
ATOM   3142  HA  PRO A 202      14.247  20.898   9.467  1.00  0.00           H  
ATOM   3143 1HB  PRO A 202      16.746  21.948   9.076  1.00  0.00           H  
ATOM   3144 2HB  PRO A 202      16.354  21.268  10.661  1.00  0.00           H  
ATOM   3145 1HG  PRO A 202      17.757  19.898   8.293  1.00  0.00           H  
ATOM   3146 2HG  PRO A 202      18.301  19.960   9.973  1.00  0.00           H  
ATOM   3147 1HD  PRO A 202      16.905  17.828   8.926  1.00  0.00           H  
ATOM   3148 2HD  PRO A 202      16.819  18.300  10.671  1.00  0.00           H  
ATOM   3149  N   THR A 203      14.178  20.009   6.872  1.00  0.00           N  
ATOM   3150  CA  THR A 203      14.239  19.821   5.412  1.00  0.00           C  
ATOM   3151  C   THR A 203      13.103  20.586   4.748  1.00  0.00           C  
ATOM   3152  O   THR A 203      12.317  21.276   5.399  1.00  0.00           O  
ATOM   3153  CB  THR A 203      14.160  18.332   5.024  1.00  0.00           C  
ATOM   3154  OG1 THR A 203      12.868  17.814   5.368  1.00  0.00           O  
ATOM   3155  CG2 THR A 203      15.231  17.534   5.751  1.00  0.00           C  
ATOM   3156  H   THR A 203      13.381  19.654   7.381  1.00  0.00           H  
ATOM   3157  HA  THR A 203      15.190  20.213   5.052  1.00  0.00           H  
ATOM   3158  HB  THR A 203      14.303  18.229   3.949  1.00  0.00           H  
ATOM   3159  HG1 THR A 203      12.376  18.480   5.855  1.00  0.00           H  
ATOM   3160 1HG2 THR A 203      15.161  16.485   5.464  1.00  0.00           H  
ATOM   3161 2HG2 THR A 203      16.215  17.919   5.483  1.00  0.00           H  
ATOM   3162 3HG2 THR A 203      15.087  17.627   6.826  1.00  0.00           H  
ATOM   3163  N   SER A 204      13.098  20.563   3.443  1.00  0.00           N  
ATOM   3164  CA  SER A 204      12.099  21.206   2.567  1.00  0.00           C  
ATOM   3165  C   SER A 204      11.674  20.181   1.540  1.00  0.00           C  
ATOM   3166  O   SER A 204      12.127  19.024   1.613  1.00  0.00           O  
ATOM   3167  CB  SER A 204      12.665  22.436   1.883  1.00  0.00           C  
ATOM   3168  OG  SER A 204      13.614  22.080   0.915  1.00  0.00           O  
ATOM   3169  H   SER A 204      13.861  20.048   3.025  1.00  0.00           H  
ATOM   3170  HA  SER A 204      11.252  21.519   3.179  1.00  0.00           H  
ATOM   3171 1HB  SER A 204      11.857  22.996   1.415  1.00  0.00           H  
ATOM   3172 2HB  SER A 204      13.126  23.085   2.626  1.00  0.00           H  
ATOM   3173  HG  SER A 204      14.342  22.696   1.020  1.00  0.00           H  
ATOM   3174  N   SER A 205      10.890  20.582   0.547  1.00  0.00           N  
ATOM   3175  CA  SER A 205      10.532  19.689  -0.570  1.00  0.00           C  
ATOM   3176  C   SER A 205      11.778  19.152  -1.292  1.00  0.00           C  
ATOM   3177  O   SER A 205      11.651  18.141  -1.976  1.00  0.00           O  
ATOM   3178  CB  SER A 205       9.550  20.354  -1.491  1.00  0.00           C  
ATOM   3179  OG  SER A 205      10.073  21.552  -2.023  1.00  0.00           O  
ATOM   3180  H   SER A 205      10.529  21.525   0.558  1.00  0.00           H  
ATOM   3181  HA  SER A 205       9.981  18.836  -0.169  1.00  0.00           H  
ATOM   3182 1HB  SER A 205       9.298  19.675  -2.305  1.00  0.00           H  
ATOM   3183 2HB  SER A 205       8.631  20.569  -0.948  1.00  0.00           H  
ATOM   3184  HG  SER A 205       9.978  22.212  -1.332  1.00  0.00           H  
ATOM   3185  N   TYR A 206      12.940  19.749  -1.118  1.00  0.00           N  
ATOM   3186  CA  TYR A 206      14.200  19.227  -1.691  1.00  0.00           C  
ATOM   3187  C   TYR A 206      14.351  17.750  -1.322  1.00  0.00           C  
ATOM   3188  O   TYR A 206      14.912  17.006  -2.020  1.00  0.00           O  
ATOM   3189  CB  TYR A 206      15.359  20.088  -1.208  1.00  0.00           C  
ATOM   3190  CG  TYR A 206      16.674  19.619  -1.751  1.00  0.00           C  
ATOM   3191  CD1 TYR A 206      17.028  19.877  -3.075  1.00  0.00           C  
ATOM   3192  CD2 TYR A 206      17.608  19.067  -0.916  1.00  0.00           C  
ATOM   3193  CE1 TYR A 206      18.246  19.447  -3.582  1.00  0.00           C  
ATOM   3194  CE2 TYR A 206      18.852  18.702  -1.393  1.00  0.00           C  
ATOM   3195  CZ  TYR A 206      19.159  18.855  -2.724  1.00  0.00           C  
ATOM   3196  OH  TYR A 206      20.395  18.488  -3.179  1.00  0.00           O  
ATOM   3197  H   TYR A 206      12.964  20.597  -0.570  1.00  0.00           H  
ATOM   3198  HA  TYR A 206      14.149  19.317  -2.777  1.00  0.00           H  
ATOM   3199 1HB  TYR A 206      15.197  21.123  -1.514  1.00  0.00           H  
ATOM   3200 2HB  TYR A 206      15.397  20.071  -0.120  1.00  0.00           H  
ATOM   3201  HD1 TYR A 206      16.344  20.423  -3.726  1.00  0.00           H  
ATOM   3202  HD2 TYR A 206      17.373  18.910   0.137  1.00  0.00           H  
ATOM   3203  HE1 TYR A 206      18.510  19.655  -4.617  1.00  0.00           H  
ATOM   3204  HE2 TYR A 206      19.597  18.289  -0.712  1.00  0.00           H  
ATOM   3205  HH  TYR A 206      20.450  18.654  -4.123  1.00  0.00           H  
ATOM   3206  N   VAL A 207      13.938  17.366  -0.093  1.00  0.00           N  
ATOM   3207  CA  VAL A 207      14.196  16.004   0.437  1.00  0.00           C  
ATOM   3208  C   VAL A 207      13.512  14.964  -0.469  1.00  0.00           C  
ATOM   3209  O   VAL A 207      13.960  13.803  -0.523  1.00  0.00           O  
ATOM   3210  CB  VAL A 207      13.668  15.865   1.877  1.00  0.00           C  
ATOM   3211  CG1 VAL A 207      12.151  15.746   1.879  1.00  0.00           C  
ATOM   3212  CG2 VAL A 207      14.305  14.657   2.547  1.00  0.00           C  
ATOM   3213  H   VAL A 207      13.437  18.030   0.481  1.00  0.00           H  
ATOM   3214  HA  VAL A 207      15.273  15.836   0.447  1.00  0.00           H  
ATOM   3215  HB  VAL A 207      13.920  16.766   2.436  1.00  0.00           H  
ATOM   3216 1HG1 VAL A 207      11.795  15.648   2.905  1.00  0.00           H  
ATOM   3217 2HG1 VAL A 207      11.716  16.637   1.427  1.00  0.00           H  
ATOM   3218 3HG1 VAL A 207      11.854  14.866   1.308  1.00  0.00           H  
ATOM   3219 1HG2 VAL A 207      13.927  14.565   3.565  1.00  0.00           H  
ATOM   3220 2HG2 VAL A 207      14.057  13.756   1.985  1.00  0.00           H  
ATOM   3221 3HG2 VAL A 207      15.387  14.783   2.572  1.00  0.00           H  
ATOM   3222  N   TRP A 208      12.440  15.338  -1.154  1.00  0.00           N  
ATOM   3223  CA  TRP A 208      11.659  14.419  -2.002  1.00  0.00           C  
ATOM   3224  C   TRP A 208      12.201  14.353  -3.432  1.00  0.00           C  
ATOM   3225  O   TRP A 208      11.568  13.714  -4.277  1.00  0.00           O  
ATOM   3226  CB  TRP A 208      10.191  14.851  -2.037  1.00  0.00           C  
ATOM   3227  CG  TRP A 208       9.528  14.828  -0.694  1.00  0.00           C  
ATOM   3228  CD1 TRP A 208       9.159  15.907   0.052  1.00  0.00           C  
ATOM   3229  CD2 TRP A 208       9.148  13.661   0.075  1.00  0.00           C  
ATOM   3230  NE1 TRP A 208       8.580  15.495   1.226  1.00  0.00           N  
ATOM   3231  CE2 TRP A 208       8.563  14.124   1.257  1.00  0.00           C  
ATOM   3232  CE3 TRP A 208       9.255  12.281  -0.142  1.00  0.00           C  
ATOM   3233  CZ2 TRP A 208       8.086  13.257   2.227  1.00  0.00           C  
ATOM   3234  CZ3 TRP A 208       8.775  11.412   0.830  1.00  0.00           C  
ATOM   3235  CH2 TRP A 208       8.205  11.889   1.984  1.00  0.00           C  
ATOM   3236  H   TRP A 208      12.156  16.304  -1.083  1.00  0.00           H  
ATOM   3237  HA  TRP A 208      11.719  13.419  -1.575  1.00  0.00           H  
ATOM   3238 1HB  TRP A 208      10.119  15.862  -2.438  1.00  0.00           H  
ATOM   3239 2HB  TRP A 208       9.635  14.194  -2.706  1.00  0.00           H  
ATOM   3240  HD1 TRP A 208       9.303  16.945  -0.242  1.00  0.00           H  
ATOM   3241  HE1 TRP A 208       8.224  16.102   1.951  1.00  0.00           H  
ATOM   3242  HE3 TRP A 208       9.705  11.898  -1.058  1.00  0.00           H  
ATOM   3243  HZ2 TRP A 208       7.630  13.616   3.150  1.00  0.00           H  
ATOM   3244  HZ3 TRP A 208       8.863  10.340   0.654  1.00  0.00           H  
ATOM   3245  HH2 TRP A 208       7.838  11.179   2.726  1.00  0.00           H  
ATOM   3246  N   ARG A 209      13.306  15.022  -3.699  1.00  0.00           N  
ATOM   3247  CA  ARG A 209      13.901  15.131  -5.058  1.00  0.00           C  
ATOM   3248  C   ARG A 209      14.177  13.752  -5.655  1.00  0.00           C  
ATOM   3249  O   ARG A 209      14.194  13.671  -6.916  1.00  0.00           O  
ATOM   3250  CB  ARG A 209      15.201  15.921  -5.022  1.00  0.00           C  
ATOM   3251  CG  ARG A 209      16.366  15.206  -4.356  1.00  0.00           C  
ATOM   3252  CD  ARG A 209      17.489  16.135  -4.068  1.00  0.00           C  
ATOM   3253  NE  ARG A 209      18.623  15.447  -3.473  1.00  0.00           N  
ATOM   3254  CZ  ARG A 209      18.739  15.154  -2.163  1.00  0.00           C  
ATOM   3255  NH1 ARG A 209      17.784  15.494  -1.327  1.00  0.00           N  
ATOM   3256  NH2 ARG A 209      19.813  14.524  -1.720  1.00  0.00           N  
ATOM   3257  H   ARG A 209      13.762  15.481  -2.923  1.00  0.00           H  
ATOM   3258  HA  ARG A 209      13.197  15.656  -5.704  1.00  0.00           H  
ATOM   3259 1HB  ARG A 209      15.504  16.170  -6.038  1.00  0.00           H  
ATOM   3260 2HB  ARG A 209      15.042  16.859  -4.489  1.00  0.00           H  
ATOM   3261 1HG  ARG A 209      16.034  14.768  -3.415  1.00  0.00           H  
ATOM   3262 2HG  ARG A 209      16.733  14.418  -5.014  1.00  0.00           H  
ATOM   3263 1HD  ARG A 209      17.821  16.602  -4.995  1.00  0.00           H  
ATOM   3264 2HD  ARG A 209      17.155  16.905  -3.374  1.00  0.00           H  
ATOM   3265  HE  ARG A 209      19.379  15.170  -4.086  1.00  0.00           H  
ATOM   3266 1HH1 ARG A 209      16.963  15.975  -1.666  1.00  0.00           H  
ATOM   3267 2HH1 ARG A 209      17.870  15.274  -0.345  1.00  0.00           H  
ATOM   3268 1HH2 ARG A 209      20.547  14.262  -2.363  1.00  0.00           H  
ATOM   3269 2HH2 ARG A 209      19.899  14.304  -0.739  1.00  0.00           H  
ATOM   3270  N   ASN A 210      14.403  12.731  -4.839  1.00  0.00           N  
ATOM   3271  CA  ASN A 210      14.664  11.366  -5.381  1.00  0.00           C  
ATOM   3272  C   ASN A 210      13.489  10.432  -5.149  1.00  0.00           C  
ATOM   3273  O   ASN A 210      13.650   9.193  -5.342  1.00  0.00           O  
ATOM   3274  CB  ASN A 210      15.922  10.772  -4.774  1.00  0.00           C  
ATOM   3275  CG  ASN A 210      17.175  11.427  -5.285  1.00  0.00           C  
ATOM   3276  OD1 ASN A 210      17.577  11.217  -6.435  1.00  0.00           O  
ATOM   3277  ND2 ASN A 210      17.801  12.219  -4.451  1.00  0.00           N  
ATOM   3278  H   ASN A 210      14.399  12.871  -3.839  1.00  0.00           H  
ATOM   3279  HA  ASN A 210      14.806  11.443  -6.460  1.00  0.00           H  
ATOM   3280 1HB  ASN A 210      15.887  10.876  -3.689  1.00  0.00           H  
ATOM   3281 2HB  ASN A 210      15.966   9.706  -5.000  1.00  0.00           H  
ATOM   3282 1HD2 ASN A 210      18.641  12.682  -4.736  1.00  0.00           H  
ATOM   3283 2HD2 ASN A 210      17.440  12.360  -3.530  1.00  0.00           H  
ATOM   3284  N   ILE A 211      12.355  10.952  -4.738  1.00  0.00           N  
ATOM   3285  CA  ILE A 211      11.126  10.137  -4.521  1.00  0.00           C  
ATOM   3286  C   ILE A 211      10.105  10.496  -5.621  1.00  0.00           C  
ATOM   3287  O   ILE A 211       9.591   9.596  -6.283  1.00  0.00           O  
ATOM   3288  CB  ILE A 211      10.512  10.383  -3.131  1.00  0.00           C  
ATOM   3289  CG1 ILE A 211      11.539  10.089  -2.034  1.00  0.00           C  
ATOM   3290  CG2 ILE A 211       9.266   9.531  -2.941  1.00  0.00           C  
ATOM   3291  CD1 ILE A 211      12.052   8.667  -2.044  1.00  0.00           C  
ATOM   3292  H   ILE A 211      12.322  11.947  -4.564  1.00  0.00           H  
ATOM   3293  HA  ILE A 211      11.394   9.083  -4.588  1.00  0.00           H  
ATOM   3294  HB  ILE A 211      10.240  11.434  -3.035  1.00  0.00           H  
ATOM   3295 1HG1 ILE A 211      12.390  10.760  -2.143  1.00  0.00           H  
ATOM   3296 2HG1 ILE A 211      11.094  10.283  -1.058  1.00  0.00           H  
ATOM   3297 1HG2 ILE A 211       8.846   9.717  -1.954  1.00  0.00           H  
ATOM   3298 2HG2 ILE A 211       8.531   9.787  -3.703  1.00  0.00           H  
ATOM   3299 3HG2 ILE A 211       9.530   8.477  -3.031  1.00  0.00           H  
ATOM   3300 1HD1 ILE A 211      12.774   8.536  -1.238  1.00  0.00           H  
ATOM   3301 2HD1 ILE A 211      11.219   7.978  -1.900  1.00  0.00           H  
ATOM   3302 3HD1 ILE A 211      12.533   8.461  -2.999  1.00  0.00           H  
ATOM   3303  N   ILE A 212       9.816  11.772  -5.787  1.00  0.00           N  
ATOM   3304  CA  ILE A 212       8.788  12.265  -6.756  1.00  0.00           C  
ATOM   3305  C   ILE A 212       9.096  11.813  -8.181  1.00  0.00           C  
ATOM   3306  O   ILE A 212       8.151  11.430  -8.859  1.00  0.00           O  
ATOM   3307  CB  ILE A 212       8.687  13.801  -6.731  1.00  0.00           C  
ATOM   3308  CG1 ILE A 212       8.073  14.274  -5.411  1.00  0.00           C  
ATOM   3309  CG2 ILE A 212       7.869  14.299  -7.912  1.00  0.00           C  
ATOM   3310  CD1 ILE A 212       8.192  15.764  -5.182  1.00  0.00           C  
ATOM   3311  H   ILE A 212      10.323  12.441  -5.224  1.00  0.00           H  
ATOM   3312  HA  ILE A 212       7.820  11.854  -6.470  1.00  0.00           H  
ATOM   3313  HB  ILE A 212       9.686  14.232  -6.786  1.00  0.00           H  
ATOM   3314 1HG1 ILE A 212       7.017  14.009  -5.386  1.00  0.00           H  
ATOM   3315 2HG1 ILE A 212       8.558  13.762  -4.579  1.00  0.00           H  
ATOM   3316 1HG2 ILE A 212       7.807  15.386  -7.879  1.00  0.00           H  
ATOM   3317 2HG2 ILE A 212       8.346  13.991  -8.841  1.00  0.00           H  
ATOM   3318 3HG2 ILE A 212       6.865  13.877  -7.863  1.00  0.00           H  
ATOM   3319 1HD1 ILE A 212       7.735  16.023  -4.226  1.00  0.00           H  
ATOM   3320 2HD1 ILE A 212       9.246  16.047  -5.168  1.00  0.00           H  
ATOM   3321 3HD1 ILE A 212       7.683  16.297  -5.983  1.00  0.00           H  
ATOM   3322  N   PRO A 213      10.343  11.822  -8.692  1.00  0.00           N  
ATOM   3323  CA  PRO A 213      10.583  11.384 -10.076  1.00  0.00           C  
ATOM   3324  C   PRO A 213      10.101   9.952 -10.348  1.00  0.00           C  
ATOM   3325  O   PRO A 213       9.993   9.600 -11.516  1.00  0.00           O  
ATOM   3326  CB  PRO A 213      12.107  11.490 -10.198  1.00  0.00           C  
ATOM   3327  CG  PRO A 213      12.479  12.551  -9.220  1.00  0.00           C  
ATOM   3328  CD  PRO A 213      11.569  12.314  -8.044  1.00  0.00           C  
ATOM   3329  HA  PRO A 213      10.080  12.077 -10.767  1.00  0.00           H  
ATOM   3330 1HB  PRO A 213      12.570  10.518  -9.970  1.00  0.00           H  
ATOM   3331 2HB  PRO A 213      12.385  11.744 -11.231  1.00  0.00           H  
ATOM   3332 1HG  PRO A 213      13.544  12.468  -8.955  1.00  0.00           H  
ATOM   3333 2HG  PRO A 213      12.341  13.546  -9.669  1.00  0.00           H  
ATOM   3334 1HD  PRO A 213      12.015  11.558  -7.381  1.00  0.00           H  
ATOM   3335 2HD  PRO A 213      11.412  13.259  -7.505  1.00  0.00           H  
ATOM   3336  N   HIS A 214       9.928   9.108  -9.340  1.00  0.00           N  
ATOM   3337  CA  HIS A 214       9.465   7.718  -9.513  1.00  0.00           C  
ATOM   3338  C   HIS A 214       7.939   7.612  -9.448  1.00  0.00           C  
ATOM   3339  O   HIS A 214       7.407   6.500  -9.544  1.00  0.00           O  
ATOM   3340  CB  HIS A 214      10.084   6.807  -8.448  1.00  0.00           C  
ATOM   3341  CG  HIS A 214      11.580   6.764  -8.488  1.00  0.00           C  
ATOM   3342  ND1 HIS A 214      12.282   6.324  -9.591  1.00  0.00           N  
ATOM   3343  CD2 HIS A 214      12.507   7.104  -7.562  1.00  0.00           C  
ATOM   3344  CE1 HIS A 214      13.578   6.397  -9.341  1.00  0.00           C  
ATOM   3345  NE2 HIS A 214      13.740   6.866  -8.117  1.00  0.00           N  
ATOM   3346  H   HIS A 214      10.127   9.449  -8.410  1.00  0.00           H  
ATOM   3347  HA  HIS A 214       9.773   7.351 -10.491  1.00  0.00           H  
ATOM   3348 1HB  HIS A 214       9.779   7.145  -7.457  1.00  0.00           H  
ATOM   3349 2HB  HIS A 214       9.710   5.791  -8.576  1.00  0.00           H  
ATOM   3350  HD2 HIS A 214      12.312   7.492  -6.562  1.00  0.00           H  
ATOM   3351  HE1 HIS A 214      14.376   6.118 -10.028  1.00  0.00           H  
ATOM   3352  HE2 HIS A 214      14.626   7.027  -7.659  1.00  0.00           H  
ATOM   3353  N   VAL A 215       7.260   8.701  -9.092  1.00  0.00           N  
ATOM   3354  CA  VAL A 215       5.790   8.748  -8.966  1.00  0.00           C  
ATOM   3355  C   VAL A 215       5.182   9.715  -9.972  1.00  0.00           C  
ATOM   3356  O   VAL A 215       4.121   9.388 -10.558  1.00  0.00           O  
ATOM   3357  CB  VAL A 215       5.382   9.178  -7.545  1.00  0.00           C  
ATOM   3358  CG1 VAL A 215       3.871   9.327  -7.447  1.00  0.00           C  
ATOM   3359  CG2 VAL A 215       5.891   8.165  -6.531  1.00  0.00           C  
ATOM   3360  H   VAL A 215       7.797   9.534  -8.901  1.00  0.00           H  
ATOM   3361  HA  VAL A 215       5.394   7.749  -9.155  1.00  0.00           H  
ATOM   3362  HB  VAL A 215       5.815  10.156  -7.333  1.00  0.00           H  
ATOM   3363 1HG1 VAL A 215       3.600   9.632  -6.436  1.00  0.00           H  
ATOM   3364 2HG1 VAL A 215       3.533  10.082  -8.156  1.00  0.00           H  
ATOM   3365 3HG1 VAL A 215       3.396   8.373  -7.677  1.00  0.00           H  
ATOM   3366 1HG2 VAL A 215       5.599   8.476  -5.528  1.00  0.00           H  
ATOM   3367 2HG2 VAL A 215       5.462   7.187  -6.747  1.00  0.00           H  
ATOM   3368 3HG2 VAL A 215       6.978   8.106  -6.590  1.00  0.00           H  
ATOM   3369  N   ALA A 216       5.752  10.886 -10.157  1.00  0.00           N  
ATOM   3370  CA  ALA A 216       5.209  11.968 -10.996  1.00  0.00           C  
ATOM   3371  C   ALA A 216       4.778  11.488 -12.382  1.00  0.00           C  
ATOM   3372  O   ALA A 216       3.767  12.036 -12.834  1.00  0.00           O  
ATOM   3373  CB  ALA A 216       6.190  13.095 -11.115  1.00  0.00           C  
ATOM   3374  H   ALA A 216       6.628  11.028  -9.676  1.00  0.00           H  
ATOM   3375  HA  ALA A 216       4.318  12.362 -10.506  1.00  0.00           H  
ATOM   3376 1HB  ALA A 216       5.766  13.881 -11.739  1.00  0.00           H  
ATOM   3377 2HB  ALA A 216       6.408  13.494 -10.125  1.00  0.00           H  
ATOM   3378 3HB  ALA A 216       7.110  12.729 -11.569  1.00  0.00           H  
ATOM   3379  N   PRO A 217       5.518  10.612 -13.106  1.00  0.00           N  
ATOM   3380  CA  PRO A 217       5.076  10.209 -14.441  1.00  0.00           C  
ATOM   3381  C   PRO A 217       3.701   9.551 -14.398  1.00  0.00           C  
ATOM   3382  O   PRO A 217       3.074   9.445 -15.443  1.00  0.00           O  
ATOM   3383  CB  PRO A 217       6.160   9.217 -14.879  1.00  0.00           C  
ATOM   3384  CG  PRO A 217       7.350   9.595 -14.064  1.00  0.00           C  
ATOM   3385  CD  PRO A 217       6.782   9.972 -12.722  1.00  0.00           C  
ATOM   3386  HA  PRO A 217       5.060  11.090 -15.099  1.00  0.00           H  
ATOM   3387 1HB  PRO A 217       5.824   8.187 -14.692  1.00  0.00           H  
ATOM   3388 2HB  PRO A 217       6.336   9.307 -15.960  1.00  0.00           H  
ATOM   3389 1HG  PRO A 217       8.052   8.750 -14.004  1.00  0.00           H  
ATOM   3390 2HG  PRO A 217       7.890  10.424 -14.544  1.00  0.00           H  
ATOM   3391 1HD  PRO A 217       6.627   9.064 -12.121  1.00  0.00           H  
ATOM   3392 2HD  PRO A 217       7.470  10.662 -12.213  1.00  0.00           H  
ATOM   3393  N   THR A 218       3.261   9.070 -13.248  1.00  0.00           N  
ATOM   3394  CA  THR A 218       2.006   8.278 -13.129  1.00  0.00           C  
ATOM   3395  C   THR A 218       0.942   8.991 -12.298  1.00  0.00           C  
ATOM   3396  O   THR A 218      -0.267   8.723 -12.515  1.00  0.00           O  
ATOM   3397  CB  THR A 218       2.278   6.895 -12.509  1.00  0.00           C  
ATOM   3398  OG1 THR A 218       2.876   7.058 -11.217  1.00  0.00           O  
ATOM   3399  CG2 THR A 218       3.210   6.086 -13.397  1.00  0.00           C  
ATOM   3400  H   THR A 218       3.807   9.253 -12.418  1.00  0.00           H  
ATOM   3401  HA  THR A 218       1.594   8.131 -14.128  1.00  0.00           H  
ATOM   3402  HB  THR A 218       1.337   6.357 -12.393  1.00  0.00           H  
ATOM   3403  HG1 THR A 218       3.097   7.982 -11.081  1.00  0.00           H  
ATOM   3404 1HG2 THR A 218       3.390   5.112 -12.944  1.00  0.00           H  
ATOM   3405 2HG2 THR A 218       2.752   5.951 -14.377  1.00  0.00           H  
ATOM   3406 3HG2 THR A 218       4.156   6.615 -13.509  1.00  0.00           H  
ATOM   3407  N   HIS A 219       1.323   9.814 -11.315  1.00  0.00           N  
ATOM   3408  CA  HIS A 219       0.393  10.441 -10.364  1.00  0.00           C  
ATOM   3409  C   HIS A 219       0.795  11.876 -10.096  1.00  0.00           C  
ATOM   3410  O   HIS A 219       2.011  12.178 -10.099  1.00  0.00           O  
ATOM   3411  CB  HIS A 219       0.345   9.666  -9.043  1.00  0.00           C  
ATOM   3412  CG  HIS A 219      -0.045   8.229  -9.202  1.00  0.00           C  
ATOM   3413  ND1 HIS A 219      -1.320   7.840  -9.555  1.00  0.00           N  
ATOM   3414  CD2 HIS A 219       0.670   7.089  -9.056  1.00  0.00           C  
ATOM   3415  CE1 HIS A 219      -1.372   6.521  -9.620  1.00  0.00           C  
ATOM   3416  NE2 HIS A 219      -0.178   6.042  -9.321  1.00  0.00           N  
ATOM   3417  H   HIS A 219       2.312  10.006 -11.234  1.00  0.00           H  
ATOM   3418  HA  HIS A 219      -0.612  10.442 -10.786  1.00  0.00           H  
ATOM   3419 1HB  HIS A 219       1.324   9.702  -8.564  1.00  0.00           H  
ATOM   3420 2HB  HIS A 219      -0.367  10.140  -8.369  1.00  0.00           H  
ATOM   3421  HD1 HIS A 219      -2.075   8.446  -9.809  1.00  0.00           H  
ATOM   3422  HD2 HIS A 219       1.708   6.896  -8.787  1.00  0.00           H  
ATOM   3423  HE1 HIS A 219      -2.299   6.014  -9.887  1.00  0.00           H  
ATOM   3424  N   ARG A 220      -0.155  12.742  -9.854  1.00  0.00           N  
ATOM   3425  CA  ARG A 220       0.137  14.129  -9.431  1.00  0.00           C  
ATOM   3426  C   ARG A 220       0.886  14.097  -8.101  1.00  0.00           C  
ATOM   3427  O   ARG A 220       0.393  13.435  -7.168  1.00  0.00           O  
ATOM   3428  CB  ARG A 220      -1.138  14.945  -9.280  1.00  0.00           C  
ATOM   3429  CG  ARG A 220      -0.925  16.443  -9.130  1.00  0.00           C  
ATOM   3430  CD  ARG A 220      -2.215  17.176  -9.058  1.00  0.00           C  
ATOM   3431  NE  ARG A 220      -2.023  18.617  -9.109  1.00  0.00           N  
ATOM   3432  CZ  ARG A 220      -3.006  19.525  -8.952  1.00  0.00           C  
ATOM   3433  NH1 ARG A 220      -4.240  19.128  -8.736  1.00  0.00           N  
ATOM   3434  NH2 ARG A 220      -2.728  20.816  -9.016  1.00  0.00           N  
ATOM   3435  H   ARG A 220      -1.116  12.453  -9.961  1.00  0.00           H  
ATOM   3436  HA  ARG A 220       0.755  14.602 -10.195  1.00  0.00           H  
ATOM   3437 1HB  ARG A 220      -1.775  14.788 -10.149  1.00  0.00           H  
ATOM   3438 2HB  ARG A 220      -1.689  14.601  -8.404  1.00  0.00           H  
ATOM   3439 1HG  ARG A 220      -0.367  16.641  -8.215  1.00  0.00           H  
ATOM   3440 2HG  ARG A 220      -0.365  16.818  -9.986  1.00  0.00           H  
ATOM   3441 1HD  ARG A 220      -2.846  16.887  -9.898  1.00  0.00           H  
ATOM   3442 2HD  ARG A 220      -2.720  16.933  -8.124  1.00  0.00           H  
ATOM   3443  HE  ARG A 220      -1.086  18.961  -9.273  1.00  0.00           H  
ATOM   3444 1HH1 ARG A 220      -4.452  18.142  -8.687  1.00  0.00           H  
ATOM   3445 2HH1 ARG A 220      -4.976  19.809  -8.619  1.00  0.00           H  
ATOM   3446 1HH2 ARG A 220      -1.779  21.122  -9.182  1.00  0.00           H  
ATOM   3447 2HH2 ARG A 220      -3.464  21.497  -8.899  1.00  0.00           H  
ATOM   3448  N   CYS A 221       1.987  14.829  -8.029  1.00  0.00           N  
ATOM   3449  CA  CYS A 221       2.836  14.941  -6.835  1.00  0.00           C  
ATOM   3450  C   CYS A 221       2.834  16.389  -6.380  1.00  0.00           C  
ATOM   3451  O   CYS A 221       3.243  17.269  -7.151  1.00  0.00           O  
ATOM   3452  CB  CYS A 221       4.270  14.491  -7.119  1.00  0.00           C  
ATOM   3453  SG  CYS A 221       4.415  12.756  -7.609  1.00  0.00           S  
ATOM   3454  H   CYS A 221       2.244  15.338  -8.863  1.00  0.00           H  
ATOM   3455  HA  CYS A 221       2.427  14.296  -6.058  1.00  0.00           H  
ATOM   3456 1HB  CYS A 221       4.691  15.104  -7.916  1.00  0.00           H  
ATOM   3457 2HB  CYS A 221       4.881  14.643  -6.231  1.00  0.00           H  
ATOM   3458  HG  CYS A 221       3.566  12.828  -8.630  1.00  0.00           H  
ATOM   3459  N   ILE A 222       2.369  16.632  -5.140  1.00  0.00           N  
ATOM   3460  CA  ILE A 222       2.286  17.972  -4.523  1.00  0.00           C  
ATOM   3461  C   ILE A 222       3.215  17.924  -3.318  1.00  0.00           C  
ATOM   3462  O   ILE A 222       3.058  17.001  -2.526  1.00  0.00           O  
ATOM   3463  CB  ILE A 222       0.855  18.341  -4.091  1.00  0.00           C  
ATOM   3464  CG1 ILE A 222      -0.080  18.361  -5.303  1.00  0.00           C  
ATOM   3465  CG2 ILE A 222       0.843  19.688  -3.384  1.00  0.00           C  
ATOM   3466  CD1 ILE A 222      -1.542  18.497  -4.944  1.00  0.00           C  
ATOM   3467  H   ILE A 222       2.060  15.829  -4.612  1.00  0.00           H  
ATOM   3468  HA  ILE A 222       2.608  18.711  -5.256  1.00  0.00           H  
ATOM   3469  HB  ILE A 222       0.473  17.581  -3.411  1.00  0.00           H  
ATOM   3470 1HG1 ILE A 222       0.189  19.189  -5.957  1.00  0.00           H  
ATOM   3471 2HG1 ILE A 222       0.045  17.441  -5.874  1.00  0.00           H  
ATOM   3472 1HG2 ILE A 222      -0.176  19.934  -3.086  1.00  0.00           H  
ATOM   3473 2HG2 ILE A 222       1.478  19.640  -2.500  1.00  0.00           H  
ATOM   3474 3HG2 ILE A 222       1.219  20.457  -4.059  1.00  0.00           H  
ATOM   3475 1HD1 ILE A 222      -2.142  18.503  -5.855  1.00  0.00           H  
ATOM   3476 2HD1 ILE A 222      -1.843  17.657  -4.317  1.00  0.00           H  
ATOM   3477 3HD1 ILE A 222      -1.698  19.429  -4.403  1.00  0.00           H  
ATOM   3478  N   ALA A 223       4.154  18.846  -3.218  1.00  0.00           N  
ATOM   3479  CA  ALA A 223       5.144  18.773  -2.114  1.00  0.00           C  
ATOM   3480  C   ALA A 223       5.395  20.185  -1.596  1.00  0.00           C  
ATOM   3481  O   ALA A 223       6.241  20.892  -2.127  1.00  0.00           O  
ATOM   3482  CB  ALA A 223       6.423  18.100  -2.579  1.00  0.00           C  
ATOM   3483  H   ALA A 223       4.213  19.606  -3.881  1.00  0.00           H  
ATOM   3484  HA  ALA A 223       4.720  18.160  -1.319  1.00  0.00           H  
ATOM   3485 1HB  ALA A 223       7.132  18.057  -1.752  1.00  0.00           H  
ATOM   3486 2HB  ALA A 223       6.199  17.088  -2.917  1.00  0.00           H  
ATOM   3487 3HB  ALA A 223       6.855  18.669  -3.399  1.00  0.00           H  
ATOM   3488  N   PRO A 224       4.604  20.624  -0.600  1.00  0.00           N  
ATOM   3489  CA  PRO A 224       4.749  21.970  -0.066  1.00  0.00           C  
ATOM   3490  C   PRO A 224       5.964  22.076   0.843  1.00  0.00           C  
ATOM   3491  O   PRO A 224       6.357  21.114   1.483  1.00  0.00           O  
ATOM   3492  CB  PRO A 224       3.443  22.173   0.710  1.00  0.00           C  
ATOM   3493  CG  PRO A 224       3.089  20.808   1.194  1.00  0.00           C  
ATOM   3494  CD  PRO A 224       3.487  19.895   0.066  1.00  0.00           C  
ATOM   3495  HA  PRO A 224       4.827  22.683  -0.900  1.00  0.00           H  
ATOM   3496 1HB  PRO A 224       3.601  22.888   1.531  1.00  0.00           H  
ATOM   3497 2HB  PRO A 224       2.677  22.604   0.050  1.00  0.00           H  
ATOM   3498 1HG  PRO A 224       3.626  20.585   2.128  1.00  0.00           H  
ATOM   3499 2HG  PRO A 224       2.015  20.753   1.424  1.00  0.00           H  
ATOM   3500 1HD  PRO A 224       3.824  18.931   0.474  1.00  0.00           H  
ATOM   3501 2HD  PRO A 224       2.632  19.753  -0.611  1.00  0.00           H  
ATOM   3502  N   ASP A 225       6.443  23.286   0.961  1.00  0.00           N  
ATOM   3503  CA  ASP A 225       7.397  23.699   2.009  1.00  0.00           C  
ATOM   3504  C   ASP A 225       6.615  24.303   3.175  1.00  0.00           C  
ATOM   3505  O   ASP A 225       5.827  25.234   2.964  1.00  0.00           O  
ATOM   3506  CB  ASP A 225       8.410  24.713   1.473  1.00  0.00           C  
ATOM   3507  CG  ASP A 225       9.399  24.101   0.491  1.00  0.00           C  
ATOM   3508  OD1 ASP A 225       9.431  22.898   0.383  1.00  0.00           O  
ATOM   3509  OD2 ASP A 225      10.113  24.842  -0.143  1.00  0.00           O  
ATOM   3510  H   ASP A 225       6.130  23.967   0.284  1.00  0.00           H  
ATOM   3511  HA  ASP A 225       7.943  22.818   2.346  1.00  0.00           H  
ATOM   3512 1HB  ASP A 225       7.882  25.528   0.976  1.00  0.00           H  
ATOM   3513 2HB  ASP A 225       8.967  25.145   2.305  1.00  0.00           H  
ATOM   3514  N   LEU A 226       6.751  23.742   4.353  1.00  0.00           N  
ATOM   3515  CA  LEU A 226       5.978  24.233   5.533  1.00  0.00           C  
ATOM   3516  C   LEU A 226       6.368  25.694   5.804  1.00  0.00           C  
ATOM   3517  O   LEU A 226       7.501  26.105   5.527  1.00  0.00           O  
ATOM   3518  CB  LEU A 226       6.256  23.376   6.774  1.00  0.00           C  
ATOM   3519  CG  LEU A 226       5.743  21.932   6.715  1.00  0.00           C  
ATOM   3520  CD1 LEU A 226       6.204  21.177   7.954  1.00  0.00           C  
ATOM   3521  CD2 LEU A 226       4.225  21.936   6.610  1.00  0.00           C  
ATOM   3522  H   LEU A 226       7.387  22.966   4.469  1.00  0.00           H  
ATOM   3523  HA  LEU A 226       4.915  24.165   5.302  1.00  0.00           H  
ATOM   3524 1HB  LEU A 226       7.332  23.338   6.937  1.00  0.00           H  
ATOM   3525 2HB  LEU A 226       5.796  23.856   7.638  1.00  0.00           H  
ATOM   3526  HG  LEU A 226       6.165  21.431   5.843  1.00  0.00           H  
ATOM   3527 1HD1 LEU A 226       5.839  20.150   7.912  1.00  0.00           H  
ATOM   3528 2HD1 LEU A 226       7.293  21.173   7.994  1.00  0.00           H  
ATOM   3529 3HD1 LEU A 226       5.809  21.665   8.845  1.00  0.00           H  
ATOM   3530 1HD2 LEU A 226       3.860  20.909   6.567  1.00  0.00           H  
ATOM   3531 2HD2 LEU A 226       3.801  22.435   7.482  1.00  0.00           H  
ATOM   3532 3HD2 LEU A 226       3.924  22.466   5.706  1.00  0.00           H  
ATOM   3533  N   ILE A 227       5.416  26.429   6.374  1.00  0.00           N  
ATOM   3534  CA  ILE A 227       5.635  27.886   6.570  1.00  0.00           C  
ATOM   3535  C   ILE A 227       6.855  28.108   7.465  1.00  0.00           C  
ATOM   3536  O   ILE A 227       7.084  27.322   8.393  1.00  0.00           O  
ATOM   3537  CB  ILE A 227       4.404  28.565   7.199  1.00  0.00           C  
ATOM   3538  CG1 ILE A 227       3.207  28.487   6.248  1.00  0.00           C  
ATOM   3539  CG2 ILE A 227       4.716  30.012   7.550  1.00  0.00           C  
ATOM   3540  CD1 ILE A 227       3.438  29.167   4.918  1.00  0.00           C  
ATOM   3541  H   ILE A 227       4.546  26.017   6.677  1.00  0.00           H  
ATOM   3542  HA  ILE A 227       5.813  28.343   5.598  1.00  0.00           H  
ATOM   3543  HB  ILE A 227       4.120  28.034   8.107  1.00  0.00           H  
ATOM   3544 1HG1 ILE A 227       2.960  27.443   6.059  1.00  0.00           H  
ATOM   3545 2HG1 ILE A 227       2.338  28.948   6.719  1.00  0.00           H  
ATOM   3546 1HG2 ILE A 227       3.836  30.477   7.993  1.00  0.00           H  
ATOM   3547 2HG2 ILE A 227       5.540  30.043   8.262  1.00  0.00           H  
ATOM   3548 3HG2 ILE A 227       4.997  30.553   6.646  1.00  0.00           H  
ATOM   3549 1HD1 ILE A 227       2.546  29.070   4.300  1.00  0.00           H  
ATOM   3550 2HD1 ILE A 227       3.653  30.224   5.082  1.00  0.00           H  
ATOM   3551 3HD1 ILE A 227       4.282  28.700   4.413  1.00  0.00           H  
ATOM   3552  N   GLY A 228       7.729  29.035   7.099  1.00  0.00           N  
ATOM   3553  CA  GLY A 228       8.967  29.294   7.840  1.00  0.00           C  
ATOM   3554  C   GLY A 228      10.150  28.524   7.302  1.00  0.00           C  
ATOM   3555  O   GLY A 228      11.290  28.860   7.692  1.00  0.00           O  
ATOM   3556  H   GLY A 228       7.526  29.584   6.276  1.00  0.00           H  
ATOM   3557 1HA  GLY A 228       9.197  30.359   7.805  1.00  0.00           H  
ATOM   3558 2HA  GLY A 228       8.826  29.030   8.888  1.00  0.00           H  
ATOM   3559  N   MET A 229       9.949  27.569   6.398  1.00  0.00           N  
ATOM   3560  CA  MET A 229      11.048  26.729   5.882  1.00  0.00           C  
ATOM   3561  C   MET A 229      11.097  26.740   4.355  1.00  0.00           C  
ATOM   3562  O   MET A 229      10.118  27.134   3.685  1.00  0.00           O  
ATOM   3563  CB  MET A 229      10.905  25.297   6.392  1.00  0.00           C  
ATOM   3564  CG  MET A 229      10.883  25.168   7.908  1.00  0.00           C  
ATOM   3565  SD  MET A 229      10.671  23.463   8.458  1.00  0.00           S  
ATOM   3566  CE  MET A 229      12.332  22.829   8.245  1.00  0.00           C  
ATOM   3567  H   MET A 229       9.011  27.415   6.057  1.00  0.00           H  
ATOM   3568  HA  MET A 229      11.992  27.137   6.242  1.00  0.00           H  
ATOM   3569 1HB  MET A 229       9.982  24.864   6.007  1.00  0.00           H  
ATOM   3570 2HB  MET A 229      11.731  24.693   6.016  1.00  0.00           H  
ATOM   3571 1HG  MET A 229      11.818  25.549   8.319  1.00  0.00           H  
ATOM   3572 2HG  MET A 229      10.065  25.764   8.313  1.00  0.00           H  
ATOM   3573 1HE  MET A 229      12.363  21.781   8.544  1.00  0.00           H  
ATOM   3574 2HE  MET A 229      12.623  22.917   7.197  1.00  0.00           H  
ATOM   3575 3HE  MET A 229      13.023  23.404   8.863  1.00  0.00           H  
ATOM   3576  N   GLY A 230      12.226  26.330   3.789  1.00  0.00           N  
ATOM   3577  CA  GLY A 230      12.285  26.155   2.342  1.00  0.00           C  
ATOM   3578  C   GLY A 230      12.091  27.477   1.641  1.00  0.00           C  
ATOM   3579  O   GLY A 230      12.669  28.513   2.033  1.00  0.00           O  
ATOM   3580  H   GLY A 230      13.048  26.138   4.343  1.00  0.00           H  
ATOM   3581 1HA  GLY A 230      13.247  25.723   2.066  1.00  0.00           H  
ATOM   3582 2HA  GLY A 230      11.515  25.450   2.029  1.00  0.00           H  
ATOM   3583  N   LYS A 231      11.261  27.456   0.617  1.00  0.00           N  
ATOM   3584  CA  LYS A 231      10.998  28.624  -0.229  1.00  0.00           C  
ATOM   3585  C   LYS A 231       9.655  29.263   0.108  1.00  0.00           C  
ATOM   3586  O   LYS A 231       9.195  30.098  -0.687  1.00  0.00           O  
ATOM   3587  CB  LYS A 231      11.035  28.236  -1.707  1.00  0.00           C  
ATOM   3588  CG  LYS A 231      12.403  27.788  -2.205  1.00  0.00           C  
ATOM   3589  CD  LYS A 231      13.413  28.924  -2.144  1.00  0.00           C  
ATOM   3590  CE  LYS A 231      14.759  28.501  -2.715  1.00  0.00           C  
ATOM   3591  NZ  LYS A 231      15.749  29.611  -2.687  1.00  0.00           N  
ATOM   3592  H   LYS A 231      10.789  26.586   0.414  1.00  0.00           H  
ATOM   3593  HA  LYS A 231      11.774  29.367  -0.044  1.00  0.00           H  
ATOM   3594 1HB  LYS A 231      10.331  27.424  -1.889  1.00  0.00           H  
ATOM   3595 2HB  LYS A 231      10.720  29.085  -2.315  1.00  0.00           H  
ATOM   3596 1HG  LYS A 231      12.761  26.961  -1.591  1.00  0.00           H  
ATOM   3597 2HG  LYS A 231      12.320  27.443  -3.235  1.00  0.00           H  
ATOM   3598 1HD  LYS A 231      13.038  29.776  -2.712  1.00  0.00           H  
ATOM   3599 2HD  LYS A 231      13.550  29.233  -1.108  1.00  0.00           H  
ATOM   3600 1HE  LYS A 231      15.152  27.665  -2.138  1.00  0.00           H  
ATOM   3601 2HE  LYS A 231      14.629  28.173  -3.746  1.00  0.00           H  
ATOM   3602 1HZ  LYS A 231      16.626  29.291  -3.074  1.00  0.00           H  
ATOM   3603 2HZ  LYS A 231      15.402  30.386  -3.235  1.00  0.00           H  
ATOM   3604 3HZ  LYS A 231      15.892  29.912  -1.733  1.00  0.00           H  
ATOM   3605  N   SER A 232       9.031  28.926   1.229  1.00  0.00           N  
ATOM   3606  CA  SER A 232       7.752  29.549   1.656  1.00  0.00           C  
ATOM   3607  C   SER A 232       8.023  30.840   2.403  1.00  0.00           C  
ATOM   3608  O   SER A 232       9.148  31.082   2.884  1.00  0.00           O  
ATOM   3609  CB  SER A 232       6.915  28.566   2.444  1.00  0.00           C  
ATOM   3610  OG  SER A 232       6.452  27.513   1.593  1.00  0.00           O  
ATOM   3611  H   SER A 232       9.450  28.215   1.812  1.00  0.00           H  
ATOM   3612  HA  SER A 232       7.160  29.768   0.766  1.00  0.00           H  
ATOM   3613 1HB  SER A 232       7.508  28.153   3.259  1.00  0.00           H  
ATOM   3614 2HB  SER A 232       6.066  29.085   2.888  1.00  0.00           H  
ATOM   3615  HG  SER A 232       6.282  26.764   2.168  1.00  0.00           H  
ATOM   3616  N   ASP A 233       6.996  31.659   2.492  1.00  0.00           N  
ATOM   3617  CA  ASP A 233       7.052  32.865   3.338  1.00  0.00           C  
ATOM   3618  C   ASP A 233       7.384  32.531   4.786  1.00  0.00           C  
ATOM   3619  O   ASP A 233       7.125  31.404   5.279  1.00  0.00           O  
ATOM   3620  CB  ASP A 233       5.720  33.618   3.287  1.00  0.00           C  
ATOM   3621  CG  ASP A 233       5.596  34.520   2.066  1.00  0.00           C  
ATOM   3622  OD1 ASP A 233       6.608  34.915   1.538  1.00  0.00           O  
ATOM   3623  OD2 ASP A 233       4.490  34.803   1.672  1.00  0.00           O  
ATOM   3624  H   ASP A 233       6.153  31.461   1.972  1.00  0.00           H  
ATOM   3625  HA  ASP A 233       7.836  33.519   2.957  1.00  0.00           H  
ATOM   3626 1HB  ASP A 233       4.897  32.903   3.278  1.00  0.00           H  
ATOM   3627 2HB  ASP A 233       5.613  34.229   4.184  1.00  0.00           H  
ATOM   3628  N   LYS A 234       7.912  33.535   5.459  1.00  0.00           N  
ATOM   3629  CA  LYS A 234       8.472  33.375   6.813  1.00  0.00           C  
ATOM   3630  C   LYS A 234       7.853  34.396   7.744  1.00  0.00           C  
ATOM   3631  O   LYS A 234       8.530  35.349   8.148  1.00  0.00           O  
ATOM   3632  CB  LYS A 234       9.995  33.525   6.806  1.00  0.00           C  
ATOM   3633  CG  LYS A 234      10.721  32.528   5.913  1.00  0.00           C  
ATOM   3634  CD  LYS A 234      12.215  32.811   5.869  1.00  0.00           C  
ATOM   3635  CE  LYS A 234      12.915  31.933   4.842  1.00  0.00           C  
ATOM   3636  NZ  LYS A 234      14.335  32.332   4.645  1.00  0.00           N  
ATOM   3637  H   LYS A 234       7.929  34.446   5.024  1.00  0.00           H  
ATOM   3638  HA  LYS A 234       8.230  32.374   7.173  1.00  0.00           H  
ATOM   3639 1HB  LYS A 234      10.260  34.528   6.473  1.00  0.00           H  
ATOM   3640 2HB  LYS A 234      10.377  33.405   7.820  1.00  0.00           H  
ATOM   3641 1HG  LYS A 234      10.561  31.517   6.290  1.00  0.00           H  
ATOM   3642 2HG  LYS A 234      10.319  32.586   4.902  1.00  0.00           H  
ATOM   3643 1HD  LYS A 234      12.380  33.858   5.613  1.00  0.00           H  
ATOM   3644 2HD  LYS A 234      12.649  32.622   6.851  1.00  0.00           H  
ATOM   3645 1HE  LYS A 234      12.885  30.895   5.170  1.00  0.00           H  
ATOM   3646 2HE  LYS A 234      12.395  32.005   3.887  1.00  0.00           H  
ATOM   3647 1HZ  LYS A 234      14.763  31.728   3.958  1.00  0.00           H  
ATOM   3648 2HZ  LYS A 234      14.375  33.289   4.322  1.00  0.00           H  
ATOM   3649 3HZ  LYS A 234      14.833  32.252   5.520  1.00  0.00           H  
ATOM   3650  N   PRO A 235       6.562  34.258   8.045  1.00  0.00           N  
ATOM   3651  CA  PRO A 235       5.931  35.191   8.971  1.00  0.00           C  
ATOM   3652  C   PRO A 235       6.393  35.000  10.420  1.00  0.00           C  
ATOM   3653  O   PRO A 235       7.022  34.037  10.827  1.00  0.00           O  
ATOM   3654  CB  PRO A 235       4.444  34.859   8.810  1.00  0.00           C  
ATOM   3655  CG  PRO A 235       4.429  33.415   8.442  1.00  0.00           C  
ATOM   3656  CD  PRO A 235       5.636  33.241   7.558  1.00  0.00           C  
ATOM   3657  HA  PRO A 235       6.147  36.221   8.650  1.00  0.00           H  
ATOM   3658 1HB  PRO A 235       3.908  35.066   9.748  1.00  0.00           H  
ATOM   3659 2HB  PRO A 235       3.997  35.501   8.036  1.00  0.00           H  
ATOM   3660 1HG  PRO A 235       4.474  32.792   9.347  1.00  0.00           H  
ATOM   3661 2HG  PRO A 235       3.489  33.163   7.929  1.00  0.00           H  
ATOM   3662 1HD  PRO A 235       6.048  32.230   7.693  1.00  0.00           H  
ATOM   3663 2HD  PRO A 235       5.350  33.407   6.509  1.00  0.00           H  
ATOM   3664  N   ASP A 236       6.096  36.023  11.227  1.00  0.00           N  
ATOM   3665  CA  ASP A 236       6.571  36.038  12.618  1.00  0.00           C  
ATOM   3666  C   ASP A 236       5.673  35.109  13.421  1.00  0.00           C  
ATOM   3667  O   ASP A 236       4.789  35.619  14.134  1.00  0.00           O  
ATOM   3668  CB  ASP A 236       6.546  37.448  13.211  1.00  0.00           C  
ATOM   3669  CG  ASP A 236       7.220  37.531  14.574  1.00  0.00           C  
ATOM   3670  OD1 ASP A 236       7.963  36.636  14.903  1.00  0.00           O  
ATOM   3671  OD2 ASP A 236       6.987  38.487  15.273  1.00  0.00           O  
ATOM   3672  H   ASP A 236       5.542  36.796  10.888  1.00  0.00           H  
ATOM   3673  HA  ASP A 236       7.602  35.683  12.636  1.00  0.00           H  
ATOM   3674 1HB  ASP A 236       7.047  38.138  12.532  1.00  0.00           H  
ATOM   3675 2HB  ASP A 236       5.512  37.782  13.313  1.00  0.00           H  
ATOM   3676  N   LEU A 237       5.903  33.809  13.335  1.00  0.00           N  
ATOM   3677  CA  LEU A 237       5.152  32.777  14.077  1.00  0.00           C  
ATOM   3678  C   LEU A 237       6.063  32.210  15.154  1.00  0.00           C  
ATOM   3679  O   LEU A 237       7.305  32.262  15.004  1.00  0.00           O  
ATOM   3680  CB  LEU A 237       4.674  31.657  13.145  1.00  0.00           C  
ATOM   3681  CG  LEU A 237       3.807  32.101  11.959  1.00  0.00           C  
ATOM   3682  CD1 LEU A 237       3.565  30.916  11.035  1.00  0.00           C  
ATOM   3683  CD2 LEU A 237       2.494  32.670  12.475  1.00  0.00           C  
ATOM   3684  H   LEU A 237       6.648  33.524  12.715  1.00  0.00           H  
ATOM   3685  HA  LEU A 237       4.276  33.244  14.526  1.00  0.00           H  
ATOM   3686 1HB  LEU A 237       5.546  31.143  12.743  1.00  0.00           H  
ATOM   3687 2HB  LEU A 237       4.094  30.942  13.729  1.00  0.00           H  
ATOM   3688  HG  LEU A 237       4.335  32.866  11.390  1.00  0.00           H  
ATOM   3689 1HD1 LEU A 237       2.949  31.232  10.192  1.00  0.00           H  
ATOM   3690 2HD1 LEU A 237       4.519  30.542  10.665  1.00  0.00           H  
ATOM   3691 3HD1 LEU A 237       3.051  30.127  11.582  1.00  0.00           H  
ATOM   3692 1HD2 LEU A 237       1.879  32.987  11.633  1.00  0.00           H  
ATOM   3693 2HD2 LEU A 237       1.965  31.906  13.044  1.00  0.00           H  
ATOM   3694 3HD2 LEU A 237       2.697  33.527  13.119  1.00  0.00           H  
ATOM   3695  N   GLY A 238       5.468  31.561  16.163  1.00  0.00           N  
ATOM   3696  CA  GLY A 238       6.293  30.731  17.043  1.00  0.00           C  
ATOM   3697  C   GLY A 238       6.634  29.380  16.419  1.00  0.00           C  
ATOM   3698  O   GLY A 238       7.401  28.621  17.027  1.00  0.00           O  
ATOM   3699  H   GLY A 238       4.475  31.625  16.335  1.00  0.00           H  
ATOM   3700 1HA  GLY A 238       7.218  31.258  17.279  1.00  0.00           H  
ATOM   3701 2HA  GLY A 238       5.769  30.565  17.984  1.00  0.00           H  
ATOM   3702  N   TYR A 239       6.016  29.065  15.295  1.00  0.00           N  
ATOM   3703  CA  TYR A 239       6.283  27.802  14.567  1.00  0.00           C  
ATOM   3704  C   TYR A 239       5.883  26.615  15.439  1.00  0.00           C  
ATOM   3705  O   TYR A 239       6.478  25.545  15.476  1.00  0.00           O  
ATOM   3706  CB  TYR A 239       7.697  27.694  14.005  1.00  0.00           C  
ATOM   3707  CG  TYR A 239       7.986  28.839  13.065  1.00  0.00           C  
ATOM   3708  CD1 TYR A 239       7.314  28.940  11.861  1.00  0.00           C  
ATOM   3709  CD2 TYR A 239       8.921  29.835  13.346  1.00  0.00           C  
ATOM   3710  CE1 TYR A 239       7.538  29.997  10.988  1.00  0.00           C  
ATOM   3711  CE2 TYR A 239       9.139  30.914  12.502  1.00  0.00           C  
ATOM   3712  CZ  TYR A 239       8.459  30.973  11.296  1.00  0.00           C  
ATOM   3713  OH  TYR A 239       8.652  32.009  10.417  1.00  0.00           O  
ATOM   3714  H   TYR A 239       5.337  29.714  14.924  1.00  0.00           H  
ATOM   3715  HA  TYR A 239       5.677  27.792  13.660  1.00  0.00           H  
ATOM   3716 1HB  TYR A 239       8.417  27.700  14.825  1.00  0.00           H  
ATOM   3717 2HB  TYR A 239       7.810  26.747  13.478  1.00  0.00           H  
ATOM   3718  HD1 TYR A 239       6.588  28.179  11.576  1.00  0.00           H  
ATOM   3719  HD2 TYR A 239       9.515  29.783  14.258  1.00  0.00           H  
ATOM   3720  HE1 TYR A 239       6.994  30.051  10.046  1.00  0.00           H  
ATOM   3721  HE2 TYR A 239       9.837  31.700  12.791  1.00  0.00           H  
ATOM   3722  HH  TYR A 239       8.026  32.712  10.609  1.00  0.00           H  
ATOM   3723  N   PHE A 240       4.726  26.740  16.066  1.00  0.00           N  
ATOM   3724  CA  PHE A 240       4.168  25.678  16.910  1.00  0.00           C  
ATOM   3725  C   PHE A 240       3.474  24.664  16.002  1.00  0.00           C  
ATOM   3726  O   PHE A 240       3.013  24.989  14.899  1.00  0.00           O  
ATOM   3727  CB  PHE A 240       3.180  26.240  17.933  1.00  0.00           C  
ATOM   3728  CG  PHE A 240       3.822  27.092  18.991  1.00  0.00           C  
ATOM   3729  CD1 PHE A 240       3.754  28.475  18.923  1.00  0.00           C  
ATOM   3730  CD2 PHE A 240       4.496  26.512  20.055  1.00  0.00           C  
ATOM   3731  CE1 PHE A 240       4.345  29.260  19.895  1.00  0.00           C  
ATOM   3732  CE2 PHE A 240       5.086  27.294  21.029  1.00  0.00           C  
ATOM   3733  CZ  PHE A 240       5.010  28.670  20.949  1.00  0.00           C  
ATOM   3734  H   PHE A 240       4.211  27.603  15.958  1.00  0.00           H  
ATOM   3735  HA  PHE A 240       4.986  25.200  17.451  1.00  0.00           H  
ATOM   3736 1HB  PHE A 240       2.429  26.841  17.422  1.00  0.00           H  
ATOM   3737 2HB  PHE A 240       2.661  25.419  18.427  1.00  0.00           H  
ATOM   3738  HD1 PHE A 240       3.227  28.942  18.091  1.00  0.00           H  
ATOM   3739  HD2 PHE A 240       4.556  25.425  20.119  1.00  0.00           H  
ATOM   3740  HE1 PHE A 240       4.284  30.346  19.830  1.00  0.00           H  
ATOM   3741  HE2 PHE A 240       5.612  26.825  21.861  1.00  0.00           H  
ATOM   3742  HZ  PHE A 240       5.477  29.287  21.715  1.00  0.00           H  
ATOM   3743  N   PHE A 241       3.335  23.451  16.520  1.00  0.00           N  
ATOM   3744  CA  PHE A 241       2.541  22.414  15.816  1.00  0.00           C  
ATOM   3745  C   PHE A 241       1.201  22.995  15.371  1.00  0.00           C  
ATOM   3746  O   PHE A 241       0.813  22.869  14.236  1.00  0.00           O  
ATOM   3747  CB  PHE A 241       2.303  21.199  16.715  1.00  0.00           C  
ATOM   3748  CG  PHE A 241       1.490  20.116  16.065  1.00  0.00           C  
ATOM   3749  CD1 PHE A 241       2.072  19.241  15.159  1.00  0.00           C  
ATOM   3750  CD2 PHE A 241       0.143  19.969  16.358  1.00  0.00           C  
ATOM   3751  CE1 PHE A 241       1.324  18.244  14.561  1.00  0.00           C  
ATOM   3752  CE2 PHE A 241      -0.606  18.972  15.763  1.00  0.00           C  
ATOM   3753  CZ  PHE A 241      -0.014  18.109  14.863  1.00  0.00           C  
ATOM   3754  H   PHE A 241       3.771  23.223  17.401  1.00  0.00           H  
ATOM   3755  HA  PHE A 241       3.100  22.088  14.938  1.00  0.00           H  
ATOM   3756 1HB  PHE A 241       3.261  20.774  17.012  1.00  0.00           H  
ATOM   3757 2HB  PHE A 241       1.789  21.513  17.622  1.00  0.00           H  
ATOM   3758  HD1 PHE A 241       3.130  19.347  14.921  1.00  0.00           H  
ATOM   3759  HD2 PHE A 241      -0.325  20.651  17.069  1.00  0.00           H  
ATOM   3760  HE1 PHE A 241       1.794  17.564  13.851  1.00  0.00           H  
ATOM   3761  HE2 PHE A 241      -1.664  18.867  16.003  1.00  0.00           H  
ATOM   3762  HZ  PHE A 241      -0.604  17.324  14.392  1.00  0.00           H  
ATOM   3763  N   ASP A 242       0.485  23.668  16.268  1.00  0.00           N  
ATOM   3764  CA  ASP A 242      -0.841  24.212  15.899  1.00  0.00           C  
ATOM   3765  C   ASP A 242      -0.736  25.204  14.712  1.00  0.00           C  
ATOM   3766  O   ASP A 242      -1.696  25.416  13.988  1.00  0.00           O  
ATOM   3767  CB  ASP A 242      -1.485  24.909  17.100  1.00  0.00           C  
ATOM   3768  CG  ASP A 242      -1.933  23.935  18.181  1.00  0.00           C  
ATOM   3769  OD1 ASP A 242      -1.976  22.758  17.912  1.00  0.00           O  
ATOM   3770  OD2 ASP A 242      -2.228  24.377  19.266  1.00  0.00           O  
ATOM   3771  H   ASP A 242       0.835  23.815  17.205  1.00  0.00           H  
ATOM   3772  HA  ASP A 242      -1.481  23.384  15.592  1.00  0.00           H  
ATOM   3773 1HB  ASP A 242      -0.775  25.612  17.536  1.00  0.00           H  
ATOM   3774 2HB  ASP A 242      -2.350  25.483  16.767  1.00  0.00           H  
ATOM   3775  N   ASP A 243       0.396  25.894  14.572  1.00  0.00           N  
ATOM   3776  CA  ASP A 243       0.560  26.897  13.499  1.00  0.00           C  
ATOM   3777  C   ASP A 243       0.660  26.172  12.163  1.00  0.00           C  
ATOM   3778  O   ASP A 243      -0.005  26.534  11.203  1.00  0.00           O  
ATOM   3779  CB  ASP A 243       1.805  27.759  13.722  1.00  0.00           C  
ATOM   3780  CG  ASP A 243       1.677  28.686  14.923  1.00  0.00           C  
ATOM   3781  OD1 ASP A 243       0.611  29.216  15.128  1.00  0.00           O  
ATOM   3782  OD2 ASP A 243       2.646  28.855  15.624  1.00  0.00           O  
ATOM   3783  H   ASP A 243       1.161  25.728  15.212  1.00  0.00           H  
ATOM   3784  HA  ASP A 243      -0.311  27.552  13.502  1.00  0.00           H  
ATOM   3785 1HB  ASP A 243       2.672  27.115  13.870  1.00  0.00           H  
ATOM   3786 2HB  ASP A 243       1.994  28.363  12.834  1.00  0.00           H  
ATOM   3787  N   HIS A 244       1.499  25.160  12.100  1.00  0.00           N  
ATOM   3788  CA  HIS A 244       1.679  24.442  10.831  1.00  0.00           C  
ATOM   3789  C   HIS A 244       0.394  23.722  10.439  1.00  0.00           C  
ATOM   3790  O   HIS A 244       0.116  23.599   9.228  1.00  0.00           O  
ATOM   3791  CB  HIS A 244       2.827  23.432  10.927  1.00  0.00           C  
ATOM   3792  CG  HIS A 244       4.175  24.027  10.660  1.00  0.00           C  
ATOM   3793  ND1 HIS A 244       5.347  23.428  11.074  1.00  0.00           N  
ATOM   3794  CD2 HIS A 244       4.537  25.165  10.024  1.00  0.00           C  
ATOM   3795  CE1 HIS A 244       6.373  24.174  10.701  1.00  0.00           C  
ATOM   3796  NE2 HIS A 244       5.908  25.233  10.063  1.00  0.00           N  
ATOM   3797  H   HIS A 244       2.024  24.864  12.911  1.00  0.00           H  
ATOM   3798  HA  HIS A 244       1.925  25.152  10.042  1.00  0.00           H  
ATOM   3799 1HB  HIS A 244       2.840  22.990  11.924  1.00  0.00           H  
ATOM   3800 2HB  HIS A 244       2.663  22.625  10.213  1.00  0.00           H  
ATOM   3801  HD2 HIS A 244       3.867  25.892   9.566  1.00  0.00           H  
ATOM   3802  HE1 HIS A 244       7.423  23.953  10.889  1.00  0.00           H  
ATOM   3803  HE2 HIS A 244       6.466  25.975   9.666  1.00  0.00           H  
ATOM   3804  N   VAL A 245      -0.361  23.212  11.404  1.00  0.00           N  
ATOM   3805  CA  VAL A 245      -1.638  22.516  11.127  1.00  0.00           C  
ATOM   3806  C   VAL A 245      -2.581  23.487  10.457  1.00  0.00           C  
ATOM   3807  O   VAL A 245      -3.256  23.136   9.494  1.00  0.00           O  
ATOM   3808  CB  VAL A 245      -2.282  21.983  12.421  1.00  0.00           C  
ATOM   3809  CG1 VAL A 245      -3.707  21.519  12.154  1.00  0.00           C  
ATOM   3810  CG2 VAL A 245      -1.443  20.849  12.988  1.00  0.00           C  
ATOM   3811  H   VAL A 245      -0.049  23.306  12.360  1.00  0.00           H  
ATOM   3812  HA  VAL A 245      -1.435  21.666  10.474  1.00  0.00           H  
ATOM   3813  HB  VAL A 245      -2.339  22.793  13.148  1.00  0.00           H  
ATOM   3814 1HG1 VAL A 245      -4.147  21.146  13.079  1.00  0.00           H  
ATOM   3815 2HG1 VAL A 245      -4.298  22.355  11.783  1.00  0.00           H  
ATOM   3816 3HG1 VAL A 245      -3.696  20.722  11.411  1.00  0.00           H  
ATOM   3817 1HG2 VAL A 245      -1.904  20.477  13.903  1.00  0.00           H  
ATOM   3818 2HG2 VAL A 245      -1.381  20.041  12.258  1.00  0.00           H  
ATOM   3819 3HG2 VAL A 245      -0.440  21.214  13.210  1.00  0.00           H  
ATOM   3820  N   ARG A 246      -2.718  24.691  11.016  1.00  0.00           N  
ATOM   3821  CA  ARG A 246      -3.652  25.676  10.465  1.00  0.00           C  
ATOM   3822  C   ARG A 246      -3.319  25.997   9.015  1.00  0.00           C  
ATOM   3823  O   ARG A 246      -4.240  26.121   8.159  1.00  0.00           O  
ATOM   3824  CB  ARG A 246      -3.625  26.960  11.281  1.00  0.00           C  
ATOM   3825  CG  ARG A 246      -4.367  26.891  12.606  1.00  0.00           C  
ATOM   3826  CD  ARG A 246      -4.534  28.237  13.212  1.00  0.00           C  
ATOM   3827  NE  ARG A 246      -3.272  28.776  13.692  1.00  0.00           N  
ATOM   3828  CZ  ARG A 246      -3.060  30.071  13.998  1.00  0.00           C  
ATOM   3829  NH1 ARG A 246      -4.035  30.945  13.870  1.00  0.00           N  
ATOM   3830  NH2 ARG A 246      -1.873  30.464  14.427  1.00  0.00           N  
ATOM   3831  H   ARG A 246      -2.175  24.931  11.832  1.00  0.00           H  
ATOM   3832  HA  ARG A 246      -4.659  25.260  10.507  1.00  0.00           H  
ATOM   3833 1HB  ARG A 246      -2.592  27.233  11.495  1.00  0.00           H  
ATOM   3834 2HB  ARG A 246      -4.064  27.770  10.699  1.00  0.00           H  
ATOM   3835 1HG  ARG A 246      -5.356  26.461  12.448  1.00  0.00           H  
ATOM   3836 2HG  ARG A 246      -3.807  26.267  13.304  1.00  0.00           H  
ATOM   3837 1HD  ARG A 246      -4.938  28.923  12.469  1.00  0.00           H  
ATOM   3838 2HD  ARG A 246      -5.220  28.173  14.057  1.00  0.00           H  
ATOM   3839  HE  ARG A 246      -2.498  28.135  13.803  1.00  0.00           H  
ATOM   3840 1HH1 ARG A 246      -4.942  30.645  13.542  1.00  0.00           H  
ATOM   3841 2HH1 ARG A 246      -3.876  31.915  14.099  1.00  0.00           H  
ATOM   3842 1HH2 ARG A 246      -1.124  29.792  14.526  1.00  0.00           H  
ATOM   3843 2HH2 ARG A 246      -1.715  31.434  14.656  1.00  0.00           H  
ATOM   3844  N   PHE A 247      -2.031  26.176   8.724  1.00  0.00           N  
ATOM   3845  CA  PHE A 247      -1.606  26.464   7.344  1.00  0.00           C  
ATOM   3846  C   PHE A 247      -1.752  25.220   6.459  1.00  0.00           C  
ATOM   3847  O   PHE A 247      -2.182  25.309   5.319  1.00  0.00           O  
ATOM   3848  CB  PHE A 247      -0.155  26.949   7.317  1.00  0.00           C  
ATOM   3849  CG  PHE A 247       0.008  28.392   7.703  1.00  0.00           C  
ATOM   3850  CD1 PHE A 247       0.414  28.741   8.982  1.00  0.00           C  
ATOM   3851  CD2 PHE A 247      -0.244  29.403   6.788  1.00  0.00           C  
ATOM   3852  CE1 PHE A 247       0.565  30.068   9.338  1.00  0.00           C  
ATOM   3853  CE2 PHE A 247      -0.094  30.730   7.140  1.00  0.00           C  
ATOM   3854  CZ  PHE A 247       0.311  31.062   8.417  1.00  0.00           C  
ATOM   3855  H   PHE A 247      -1.332  26.115   9.451  1.00  0.00           H  
ATOM   3856  HA  PHE A 247      -2.244  27.253   6.943  1.00  0.00           H  
ATOM   3857 1HB  PHE A 247       0.443  26.346   7.998  1.00  0.00           H  
ATOM   3858 2HB  PHE A 247       0.254  26.817   6.316  1.00  0.00           H  
ATOM   3859  HD1 PHE A 247       0.616  27.955   9.710  1.00  0.00           H  
ATOM   3860  HD2 PHE A 247      -0.565  29.140   5.779  1.00  0.00           H  
ATOM   3861  HE1 PHE A 247       0.884  30.328  10.347  1.00  0.00           H  
ATOM   3862  HE2 PHE A 247      -0.295  31.515   6.411  1.00  0.00           H  
ATOM   3863  HZ  PHE A 247       0.429  32.108   8.697  1.00  0.00           H  
ATOM   3864  N   MET A 248      -1.390  24.045   6.956  1.00  0.00           N  
ATOM   3865  CA  MET A 248      -1.580  22.832   6.116  1.00  0.00           C  
ATOM   3866  C   MET A 248      -3.058  22.657   5.758  1.00  0.00           C  
ATOM   3867  O   MET A 248      -3.373  22.394   4.598  1.00  0.00           O  
ATOM   3868  CB  MET A 248      -1.058  21.589   6.835  1.00  0.00           C  
ATOM   3869  CG  MET A 248      -1.291  20.284   6.086  1.00  0.00           C  
ATOM   3870  SD  MET A 248      -0.977  18.831   7.108  1.00  0.00           S  
ATOM   3871  CE  MET A 248      -2.181  19.067   8.412  1.00  0.00           C  
ATOM   3872  H   MET A 248      -0.991  23.947   7.879  1.00  0.00           H  
ATOM   3873  HA  MET A 248      -1.016  22.959   5.192  1.00  0.00           H  
ATOM   3874 1HB  MET A 248       0.013  21.690   7.004  1.00  0.00           H  
ATOM   3875 2HB  MET A 248      -1.537  21.505   7.811  1.00  0.00           H  
ATOM   3876 1HG  MET A 248      -2.323  20.244   5.738  1.00  0.00           H  
ATOM   3877 2HG  MET A 248      -0.636  20.242   5.216  1.00  0.00           H  
ATOM   3878 1HE  MET A 248      -2.110  18.246   9.125  1.00  0.00           H  
ATOM   3879 2HE  MET A 248      -1.984  20.011   8.922  1.00  0.00           H  
ATOM   3880 3HE  MET A 248      -3.183  19.089   7.982  1.00  0.00           H  
ATOM   3881  N   ASP A 249      -3.964  22.785   6.714  1.00  0.00           N  
ATOM   3882  CA  ASP A 249      -5.393  22.587   6.433  1.00  0.00           C  
ATOM   3883  C   ASP A 249      -5.750  23.525   5.265  1.00  0.00           C  
ATOM   3884  O   ASP A 249      -6.406  23.065   4.296  1.00  0.00           O  
ATOM   3885  CB  ASP A 249      -6.258  22.889   7.659  1.00  0.00           C  
ATOM   3886  CG  ASP A 249      -6.147  21.822   8.740  1.00  0.00           C  
ATOM   3887  OD1 ASP A 249      -5.523  20.817   8.493  1.00  0.00           O  
ATOM   3888  OD2 ASP A 249      -6.688  22.022   9.801  1.00  0.00           O  
ATOM   3889  H   ASP A 249      -3.675  23.020   7.652  1.00  0.00           H  
ATOM   3890  HA  ASP A 249      -5.550  21.544   6.157  1.00  0.00           H  
ATOM   3891 1HB  ASP A 249      -5.963  23.849   8.084  1.00  0.00           H  
ATOM   3892 2HB  ASP A 249      -7.302  22.972   7.356  1.00  0.00           H  
ATOM   3893  N   ALA A 250      -5.398  24.811   5.396  1.00  0.00           N  
ATOM   3894  CA  ALA A 250      -5.740  25.844   4.383  1.00  0.00           C  
ATOM   3895  C   ALA A 250      -5.094  25.484   3.045  1.00  0.00           C  
ATOM   3896  O   ALA A 250      -5.770  25.659   2.032  1.00  0.00           O  
ATOM   3897  CB  ALA A 250      -5.391  27.220   4.898  1.00  0.00           C  
ATOM   3898  H   ALA A 250      -4.882  25.083   6.221  1.00  0.00           H  
ATOM   3899  HA  ALA A 250      -6.823  25.855   4.263  1.00  0.00           H  
ATOM   3900 1HB  ALA A 250      -5.646  27.966   4.146  1.00  0.00           H  
ATOM   3901 2HB  ALA A 250      -5.951  27.420   5.813  1.00  0.00           H  
ATOM   3902 3HB  ALA A 250      -4.324  27.269   5.109  1.00  0.00           H  
ATOM   3903  N   PHE A 251      -3.858  24.999   3.033  1.00  0.00           N  
ATOM   3904  CA  PHE A 251      -3.154  24.585   1.816  1.00  0.00           C  
ATOM   3905  C   PHE A 251      -3.924  23.461   1.151  1.00  0.00           C  
ATOM   3906  O   PHE A 251      -4.174  23.499  -0.041  1.00  0.00           O  
ATOM   3907  CB  PHE A 251      -1.728  24.126   2.131  1.00  0.00           C  
ATOM   3908  CG  PHE A 251      -0.995  23.570   0.944  1.00  0.00           C  
ATOM   3909  CD1 PHE A 251      -0.438  24.415  -0.004  1.00  0.00           C  
ATOM   3910  CD2 PHE A 251      -0.861  22.200   0.772  1.00  0.00           C  
ATOM   3911  CE1 PHE A 251       0.237  23.904  -1.097  1.00  0.00           C  
ATOM   3912  CE2 PHE A 251      -0.186  21.687  -0.318  1.00  0.00           C  
ATOM   3913  CZ  PHE A 251       0.363  22.540  -1.254  1.00  0.00           C  
ATOM   3914  H   PHE A 251      -3.390  24.917   3.925  1.00  0.00           H  
ATOM   3915  HA  PHE A 251      -3.097  25.440   1.142  1.00  0.00           H  
ATOM   3916 1HB  PHE A 251      -1.155  24.965   2.522  1.00  0.00           H  
ATOM   3917 2HB  PHE A 251      -1.756  23.359   2.904  1.00  0.00           H  
ATOM   3918  HD1 PHE A 251      -0.537  25.494   0.121  1.00  0.00           H  
ATOM   3919  HD2 PHE A 251      -1.295  21.526   1.511  1.00  0.00           H  
ATOM   3920  HE1 PHE A 251       0.669  24.580  -1.834  1.00  0.00           H  
ATOM   3921  HE2 PHE A 251      -0.088  20.608  -0.441  1.00  0.00           H  
ATOM   3922  HZ  PHE A 251       0.894  22.137  -2.115  1.00  0.00           H  
ATOM   3923  N   ILE A 252      -4.271  22.431   1.907  1.00  0.00           N  
ATOM   3924  CA  ILE A 252      -4.984  21.271   1.338  1.00  0.00           C  
ATOM   3925  C   ILE A 252      -6.302  21.738   0.730  1.00  0.00           C  
ATOM   3926  O   ILE A 252      -6.637  21.249  -0.368  1.00  0.00           O  
ATOM   3927  CB  ILE A 252      -5.256  20.192   2.403  1.00  0.00           C  
ATOM   3928  CG1 ILE A 252      -3.945  19.541   2.851  1.00  0.00           C  
ATOM   3929  CG2 ILE A 252      -6.217  19.144   1.864  1.00  0.00           C  
ATOM   3930  CD1 ILE A 252      -4.085  18.663   4.073  1.00  0.00           C  
ATOM   3931  H   ILE A 252      -4.047  22.437   2.892  1.00  0.00           H  
ATOM   3932  HA  ILE A 252      -4.361  20.829   0.562  1.00  0.00           H  
ATOM   3933  HB  ILE A 252      -5.696  20.655   3.285  1.00  0.00           H  
ATOM   3934 1HG1 ILE A 252      -3.544  18.935   2.039  1.00  0.00           H  
ATOM   3935 2HG1 ILE A 252      -3.211  20.317   3.072  1.00  0.00           H  
ATOM   3936 1HG2 ILE A 252      -6.398  18.389   2.629  1.00  0.00           H  
ATOM   3937 2HG2 ILE A 252      -7.159  19.619   1.594  1.00  0.00           H  
ATOM   3938 3HG2 ILE A 252      -5.784  18.671   0.983  1.00  0.00           H  
ATOM   3939 1HD1 ILE A 252      -3.115  18.239   4.330  1.00  0.00           H  
ATOM   3940 2HD1 ILE A 252      -4.453  19.260   4.909  1.00  0.00           H  
ATOM   3941 3HD1 ILE A 252      -4.789  17.859   3.864  1.00  0.00           H  
ATOM   3942  N   GLU A 253      -7.055  22.579   1.435  1.00  0.00           N  
ATOM   3943  CA  GLU A 253      -8.321  23.103   0.856  1.00  0.00           C  
ATOM   3944  C   GLU A 253      -8.026  24.040  -0.310  1.00  0.00           C  
ATOM   3945  O   GLU A 253      -8.794  23.995  -1.285  1.00  0.00           O  
ATOM   3946  CB  GLU A 253      -9.143  23.843   1.914  1.00  0.00           C  
ATOM   3947  CG  GLU A 253      -9.616  22.969   3.067  1.00  0.00           C  
ATOM   3948  CD  GLU A 253     -10.444  21.799   2.613  1.00  0.00           C  
ATOM   3949  OE1 GLU A 253     -11.350  22.001   1.840  1.00  0.00           O  
ATOM   3950  OE2 GLU A 253     -10.169  20.701   3.039  1.00  0.00           O  
ATOM   3951  H   GLU A 253      -6.781  22.870   2.362  1.00  0.00           H  
ATOM   3952  HA  GLU A 253      -8.909  22.261   0.490  1.00  0.00           H  
ATOM   3953 1HB  GLU A 253      -8.550  24.656   2.333  1.00  0.00           H  
ATOM   3954 2HB  GLU A 253     -10.023  24.286   1.448  1.00  0.00           H  
ATOM   3955 1HG  GLU A 253      -8.746  22.595   3.607  1.00  0.00           H  
ATOM   3956 2HG  GLU A 253     -10.202  23.577   3.754  1.00  0.00           H  
ATOM   3957  N   ALA A 254      -6.980  24.849  -0.228  1.00  0.00           N  
ATOM   3958  CA  ALA A 254      -6.714  25.877  -1.271  1.00  0.00           C  
ATOM   3959  C   ALA A 254      -6.520  25.201  -2.627  1.00  0.00           C  
ATOM   3960  O   ALA A 254      -6.967  25.803  -3.693  1.00  0.00           O  
ATOM   3961  CB  ALA A 254      -5.521  26.704  -0.907  1.00  0.00           C  
ATOM   3962  H   ALA A 254      -6.348  24.767   0.555  1.00  0.00           H  
ATOM   3963  HA  ALA A 254      -7.581  26.536  -1.326  1.00  0.00           H  
ATOM   3964 1HB  ALA A 254      -5.345  27.449  -1.682  1.00  0.00           H  
ATOM   3965 2HB  ALA A 254      -5.701  27.205   0.044  1.00  0.00           H  
ATOM   3966 3HB  ALA A 254      -4.646  26.060  -0.818  1.00  0.00           H  
ATOM   3967  N   LEU A 255      -5.901  24.023  -2.684  1.00  0.00           N  
ATOM   3968  CA  LEU A 255      -5.611  23.356  -3.978  1.00  0.00           C  
ATOM   3969  C   LEU A 255      -6.731  22.359  -4.337  1.00  0.00           C  
ATOM   3970  O   LEU A 255      -6.559  21.569  -5.274  1.00  0.00           O  
ATOM   3971  CB  LEU A 255      -4.265  22.623  -3.915  1.00  0.00           C  
ATOM   3972  CG  LEU A 255      -3.031  23.514  -3.728  1.00  0.00           C  
ATOM   3973  CD1 LEU A 255      -1.776  22.651  -3.730  1.00  0.00           C  
ATOM   3974  CD2 LEU A 255      -2.981  24.554  -4.837  1.00  0.00           C  
ATOM   3975  H   LEU A 255      -5.623  23.572  -1.824  1.00  0.00           H  
ATOM   3976  HA  LEU A 255      -5.556  24.118  -4.754  1.00  0.00           H  
ATOM   3977 1HB  LEU A 255      -4.293  21.917  -3.087  1.00  0.00           H  
ATOM   3978 2HB  LEU A 255      -4.132  22.062  -4.840  1.00  0.00           H  
ATOM   3979  HG  LEU A 255      -3.088  24.017  -2.762  1.00  0.00           H  
ATOM   3980 1HD1 LEU A 255      -0.899  23.284  -3.597  1.00  0.00           H  
ATOM   3981 2HD1 LEU A 255      -1.829  21.930  -2.915  1.00  0.00           H  
ATOM   3982 3HD1 LEU A 255      -1.700  22.122  -4.679  1.00  0.00           H  
ATOM   3983 1HD2 LEU A 255      -2.104  25.188  -4.703  1.00  0.00           H  
ATOM   3984 2HD2 LEU A 255      -2.923  24.053  -5.803  1.00  0.00           H  
ATOM   3985 3HD2 LEU A 255      -3.881  25.168  -4.801  1.00  0.00           H  
ATOM   3986  N   GLY A 256      -7.814  22.340  -3.569  1.00  0.00           N  
ATOM   3987  CA  GLY A 256      -8.974  21.495  -3.886  1.00  0.00           C  
ATOM   3988  C   GLY A 256      -8.667  20.034  -3.625  1.00  0.00           C  
ATOM   3989  O   GLY A 256      -9.230  19.144  -4.294  1.00  0.00           O  
ATOM   3990  H   GLY A 256      -7.840  22.922  -2.745  1.00  0.00           H  
ATOM   3991 1HA  GLY A 256      -9.827  21.807  -3.283  1.00  0.00           H  
ATOM   3992 2HA  GLY A 256      -9.251  21.634  -4.930  1.00  0.00           H  
ATOM   3993  N   LEU A 257      -7.804  19.715  -2.666  1.00  0.00           N  
ATOM   3994  CA  LEU A 257      -7.434  18.315  -2.400  1.00  0.00           C  
ATOM   3995  C   LEU A 257      -8.541  17.684  -1.547  1.00  0.00           C  
ATOM   3996  O   LEU A 257      -8.365  17.486  -0.326  1.00  0.00           O  
ATOM   3997  CB  LEU A 257      -6.084  18.228  -1.677  1.00  0.00           C  
ATOM   3998  CG  LEU A 257      -4.846  18.178  -2.581  1.00  0.00           C  
ATOM   3999  CD1 LEU A 257      -5.072  19.063  -3.800  1.00  0.00           C  
ATOM   4000  CD2 LEU A 257      -3.625  18.631  -1.795  1.00  0.00           C  
ATOM   4001  H   LEU A 257      -7.391  20.447  -2.107  1.00  0.00           H  
ATOM   4002  HA  LEU A 257      -7.346  17.794  -3.353  1.00  0.00           H  
ATOM   4003 1HB  LEU A 257      -5.983  19.094  -1.024  1.00  0.00           H  
ATOM   4004 2HB  LEU A 257      -6.079  17.331  -1.058  1.00  0.00           H  
ATOM   4005  HG  LEU A 257      -4.694  17.158  -2.934  1.00  0.00           H  
ATOM   4006 1HD1 LEU A 257      -4.192  19.028  -4.443  1.00  0.00           H  
ATOM   4007 2HD1 LEU A 257      -5.940  18.706  -4.354  1.00  0.00           H  
ATOM   4008 3HD1 LEU A 257      -5.244  20.089  -3.477  1.00  0.00           H  
ATOM   4009 1HD2 LEU A 257      -2.745  18.595  -2.438  1.00  0.00           H  
ATOM   4010 2HD2 LEU A 257      -3.776  19.651  -1.444  1.00  0.00           H  
ATOM   4011 3HD2 LEU A 257      -3.477  17.970  -0.941  1.00  0.00           H  
ATOM   4012  N   GLU A 258      -9.635  17.400  -2.222  1.00  0.00           N  
ATOM   4013  CA  GLU A 258     -10.807  16.761  -1.603  1.00  0.00           C  
ATOM   4014  C   GLU A 258     -10.341  15.398  -1.102  1.00  0.00           C  
ATOM   4015  O   GLU A 258     -10.742  14.998   0.016  1.00  0.00           O  
ATOM   4016  CB  GLU A 258     -11.965  16.612  -2.593  1.00  0.00           C  
ATOM   4017  CG  GLU A 258     -12.628  17.925  -2.986  1.00  0.00           C  
ATOM   4018  CD  GLU A 258     -13.736  17.743  -3.985  1.00  0.00           C  
ATOM   4019  OE1 GLU A 258     -13.898  16.651  -4.473  1.00  0.00           O  
ATOM   4020  OE2 GLU A 258     -14.422  18.700  -4.262  1.00  0.00           O  
ATOM   4021  H   GLU A 258      -9.662  17.632  -3.204  1.00  0.00           H  
ATOM   4022  HA  GLU A 258     -11.148  17.389  -0.779  1.00  0.00           H  
ATOM   4023 1HB  GLU A 258     -11.606  16.133  -3.503  1.00  0.00           H  
ATOM   4024 2HB  GLU A 258     -12.731  15.967  -2.163  1.00  0.00           H  
ATOM   4025 1HG  GLU A 258     -13.035  18.397  -2.091  1.00  0.00           H  
ATOM   4026 2HG  GLU A 258     -11.874  18.590  -3.403  1.00  0.00           H  
ATOM   4027  N   GLU A 259      -9.490  14.745  -1.860  1.00  0.00           N  
ATOM   4028  CA  GLU A 259      -8.932  13.430  -1.489  1.00  0.00           C  
ATOM   4029  C   GLU A 259      -7.428  13.493  -1.697  1.00  0.00           C  
ATOM   4030  O   GLU A 259      -6.972  14.139  -2.643  1.00  0.00           O  
ATOM   4031  CB  GLU A 259      -9.539  12.300  -2.323  1.00  0.00           C  
ATOM   4032  CG  GLU A 259     -11.041  12.126  -2.148  1.00  0.00           C  
ATOM   4033  CD  GLU A 259     -11.629  11.120  -3.097  1.00  0.00           C  
ATOM   4034  OE1 GLU A 259     -10.917  10.654  -3.955  1.00  0.00           O  
ATOM   4035  OE2 GLU A 259     -12.791  10.816  -2.965  1.00  0.00           O  
ATOM   4036  H   GLU A 259      -9.210  15.168  -2.733  1.00  0.00           H  
ATOM   4037  HA  GLU A 259      -9.165  13.238  -0.441  1.00  0.00           H  
ATOM   4038 1HB  GLU A 259      -9.345  12.484  -3.380  1.00  0.00           H  
ATOM   4039 2HB  GLU A 259      -9.060  11.356  -2.062  1.00  0.00           H  
ATOM   4040 1HG  GLU A 259     -11.242  11.805  -1.126  1.00  0.00           H  
ATOM   4041 2HG  GLU A 259     -11.528  13.089  -2.299  1.00  0.00           H  
ATOM   4042  N   VAL A 260      -6.675  12.828  -0.814  1.00  0.00           N  
ATOM   4043  CA  VAL A 260      -5.204  12.738  -0.932  1.00  0.00           C  
ATOM   4044  C   VAL A 260      -4.756  11.300  -0.720  1.00  0.00           C  
ATOM   4045  O   VAL A 260      -5.451  10.476  -0.072  1.00  0.00           O  
ATOM   4046  CB  VAL A 260      -4.511  13.645   0.102  1.00  0.00           C  
ATOM   4047  CG1 VAL A 260      -4.910  15.098  -0.112  1.00  0.00           C  
ATOM   4048  CG2 VAL A 260      -4.864  13.191   1.510  1.00  0.00           C  
ATOM   4049  H   VAL A 260      -7.136  12.372  -0.040  1.00  0.00           H  
ATOM   4050  HA  VAL A 260      -4.916  13.069  -1.930  1.00  0.00           H  
ATOM   4051  HB  VAL A 260      -3.432  13.584  -0.041  1.00  0.00           H  
ATOM   4052 1HG1 VAL A 260      -4.410  15.725   0.626  1.00  0.00           H  
ATOM   4053 2HG1 VAL A 260      -4.615  15.412  -1.113  1.00  0.00           H  
ATOM   4054 3HG1 VAL A 260      -5.989  15.198  -0.002  1.00  0.00           H  
ATOM   4055 1HG2 VAL A 260      -4.369  13.836   2.235  1.00  0.00           H  
ATOM   4056 2HG2 VAL A 260      -5.943  13.246   1.650  1.00  0.00           H  
ATOM   4057 3HG2 VAL A 260      -4.532  12.162   1.654  1.00  0.00           H  
ATOM   4058  N   VAL A 261      -3.562  10.996  -1.210  1.00  0.00           N  
ATOM   4059  CA  VAL A 261      -2.745   9.905  -0.687  1.00  0.00           C  
ATOM   4060  C   VAL A 261      -1.528  10.537  -0.001  1.00  0.00           C  
ATOM   4061  O   VAL A 261      -0.953  11.455  -0.579  1.00  0.00           O  
ATOM   4062  CB  VAL A 261      -2.295   8.955  -1.813  1.00  0.00           C  
ATOM   4063  CG1 VAL A 261      -1.421   7.843  -1.254  1.00  0.00           C  
ATOM   4064  CG2 VAL A 261      -3.512   8.379  -2.523  1.00  0.00           C  
ATOM   4065  H   VAL A 261      -3.209  11.551  -1.977  1.00  0.00           H  
ATOM   4066  HA  VAL A 261      -3.345   9.333   0.022  1.00  0.00           H  
ATOM   4067  HB  VAL A 261      -1.688   9.513  -2.526  1.00  0.00           H  
ATOM   4068 1HG1 VAL A 261      -1.111   7.181  -2.064  1.00  0.00           H  
ATOM   4069 2HG1 VAL A 261      -0.538   8.276  -0.783  1.00  0.00           H  
ATOM   4070 3HG1 VAL A 261      -1.985   7.273  -0.516  1.00  0.00           H  
ATOM   4071 1HG2 VAL A 261      -3.186   7.710  -3.318  1.00  0.00           H  
ATOM   4072 2HG2 VAL A 261      -4.121   7.826  -1.808  1.00  0.00           H  
ATOM   4073 3HG2 VAL A 261      -4.101   9.191  -2.951  1.00  0.00           H  
ATOM   4074  N   LEU A 262      -1.228  10.169   1.219  1.00  0.00           N  
ATOM   4075  CA  LEU A 262      -0.165  10.834   2.012  1.00  0.00           C  
ATOM   4076  C   LEU A 262       1.140  10.054   1.909  1.00  0.00           C  
ATOM   4077  O   LEU A 262       1.133   8.823   2.045  1.00  0.00           O  
ATOM   4078  CB  LEU A 262      -0.578  10.952   3.485  1.00  0.00           C  
ATOM   4079  CG  LEU A 262      -1.805  11.829   3.764  1.00  0.00           C  
ATOM   4080  CD1 LEU A 262      -2.116  11.808   5.254  1.00  0.00           C  
ATOM   4081  CD2 LEU A 262      -1.536  13.247   3.281  1.00  0.00           C  
ATOM   4082  H   LEU A 262      -1.741   9.402   1.629  1.00  0.00           H  
ATOM   4083  HA  LEU A 262      -0.013  11.837   1.614  1.00  0.00           H  
ATOM   4084 1HB  LEU A 262      -0.789   9.955   3.867  1.00  0.00           H  
ATOM   4085 2HB  LEU A 262       0.259  11.364   4.048  1.00  0.00           H  
ATOM   4086  HG  LEU A 262      -2.669  11.424   3.237  1.00  0.00           H  
ATOM   4087 1HD1 LEU A 262      -2.989  12.431   5.452  1.00  0.00           H  
ATOM   4088 2HD1 LEU A 262      -2.324  10.785   5.568  1.00  0.00           H  
ATOM   4089 3HD1 LEU A 262      -1.262  12.193   5.809  1.00  0.00           H  
ATOM   4090 1HD2 LEU A 262      -2.409  13.870   3.479  1.00  0.00           H  
ATOM   4091 2HD2 LEU A 262      -0.673  13.653   3.808  1.00  0.00           H  
ATOM   4092 3HD2 LEU A 262      -1.334  13.234   2.210  1.00  0.00           H  
ATOM   4093  N   VAL A 263       2.235  10.782   1.745  1.00  0.00           N  
ATOM   4094  CA  VAL A 263       3.603  10.234   1.868  1.00  0.00           C  
ATOM   4095  C   VAL A 263       4.278  11.170   2.875  1.00  0.00           C  
ATOM   4096  O   VAL A 263       4.447  12.357   2.548  1.00  0.00           O  
ATOM   4097  CB  VAL A 263       4.358  10.227   0.525  1.00  0.00           C  
ATOM   4098  CG1 VAL A 263       5.741   9.616   0.695  1.00  0.00           C  
ATOM   4099  CG2 VAL A 263       3.555   9.464  -0.517  1.00  0.00           C  
ATOM   4100  H   VAL A 263       2.116  11.761   1.527  1.00  0.00           H  
ATOM   4101  HA  VAL A 263       3.532   9.201   2.212  1.00  0.00           H  
ATOM   4102  HB  VAL A 263       4.500  11.256   0.194  1.00  0.00           H  
ATOM   4103 1HG1 VAL A 263       6.261   9.619  -0.263  1.00  0.00           H  
ATOM   4104 2HG1 VAL A 263       6.310  10.199   1.418  1.00  0.00           H  
ATOM   4105 3HG1 VAL A 263       5.644   8.590   1.050  1.00  0.00           H  
ATOM   4106 1HG2 VAL A 263       4.095   9.464  -1.464  1.00  0.00           H  
ATOM   4107 2HG2 VAL A 263       3.408   8.437  -0.183  1.00  0.00           H  
ATOM   4108 3HG2 VAL A 263       2.586   9.943  -0.652  1.00  0.00           H  
ATOM   4109  N   ILE A 264       4.617  10.666   4.049  1.00  0.00           N  
ATOM   4110  CA  ILE A 264       4.989  11.574   5.162  1.00  0.00           C  
ATOM   4111  C   ILE A 264       6.254  11.096   5.854  1.00  0.00           C  
ATOM   4112  O   ILE A 264       6.551   9.887   5.957  1.00  0.00           O  
ATOM   4113  CB  ILE A 264       3.858  11.684   6.200  1.00  0.00           C  
ATOM   4114  CG1 ILE A 264       3.490  10.298   6.737  1.00  0.00           C  
ATOM   4115  CG2 ILE A 264       2.641  12.363   5.591  1.00  0.00           C  
ATOM   4116  CD1 ILE A 264       2.342  10.310   7.721  1.00  0.00           C  
ATOM   4117  H   ILE A 264       4.627   9.668   4.205  1.00  0.00           H  
ATOM   4118  HA  ILE A 264       5.172  12.567   4.752  1.00  0.00           H  
ATOM   4119  HB  ILE A 264       4.201  12.271   7.052  1.00  0.00           H  
ATOM   4120 1HG1 ILE A 264       3.221   9.646   5.907  1.00  0.00           H  
ATOM   4121 2HG1 ILE A 264       4.356   9.857   7.231  1.00  0.00           H  
ATOM   4122 1HG2 ILE A 264       1.851  12.432   6.339  1.00  0.00           H  
ATOM   4123 2HG2 ILE A 264       2.912  13.364   5.257  1.00  0.00           H  
ATOM   4124 3HG2 ILE A 264       2.287  11.780   4.741  1.00  0.00           H  
ATOM   4125 1HD1 ILE A 264       2.140   9.293   8.057  1.00  0.00           H  
ATOM   4126 2HD1 ILE A 264       2.604  10.930   8.579  1.00  0.00           H  
ATOM   4127 3HD1 ILE A 264       1.454  10.715   7.239  1.00  0.00           H  
ATOM   4128  N   HIS A 265       6.968  12.048   6.434  1.00  0.00           N  
ATOM   4129  CA  HIS A 265       8.328  11.832   6.981  1.00  0.00           C  
ATOM   4130  C   HIS A 265       8.539  12.721   8.201  1.00  0.00           C  
ATOM   4131  O   HIS A 265       8.387  13.932   8.083  1.00  0.00           O  
ATOM   4132  CB  HIS A 265       9.406  12.125   5.934  1.00  0.00           C  
ATOM   4133  CG  HIS A 265      10.785  11.726   6.362  1.00  0.00           C  
ATOM   4134  ND1 HIS A 265      11.911  12.039   5.629  1.00  0.00           N  
ATOM   4135  CD2 HIS A 265      11.218  11.040   7.445  1.00  0.00           C  
ATOM   4136  CE1 HIS A 265      12.979  11.562   6.245  1.00  0.00           C  
ATOM   4137  NE2 HIS A 265      12.585  10.952   7.348  1.00  0.00           N  
ATOM   4138  H   HIS A 265       6.552  12.966   6.501  1.00  0.00           H  
ATOM   4139  HA  HIS A 265       8.436  10.791   7.285  1.00  0.00           H  
ATOM   4140 1HB  HIS A 265       9.170  11.597   5.010  1.00  0.00           H  
ATOM   4141 2HB  HIS A 265       9.414  13.191   5.709  1.00  0.00           H  
ATOM   4142  HD2 HIS A 265      10.599  10.632   8.244  1.00  0.00           H  
ATOM   4143  HE1 HIS A 265      14.008  11.657   5.901  1.00  0.00           H  
ATOM   4144  HE2 HIS A 265      13.188  10.493   8.016  1.00  0.00           H  
ATOM   4145  N   ASP A 266       8.923  12.137   9.337  1.00  0.00           N  
ATOM   4146  CA  ASP A 266       9.449  12.947  10.462  1.00  0.00           C  
ATOM   4147  C   ASP A 266       8.417  14.035  10.766  1.00  0.00           C  
ATOM   4148  O   ASP A 266       7.215  13.720  10.824  1.00  0.00           O  
ATOM   4149  CB  ASP A 266      10.804  13.575  10.125  1.00  0.00           C  
ATOM   4150  CG  ASP A 266      11.472  14.223  11.330  1.00  0.00           C  
ATOM   4151  OD1 ASP A 266      11.891  13.508  12.209  1.00  0.00           O  
ATOM   4152  OD2 ASP A 266      11.558  15.428  11.360  1.00  0.00           O  
ATOM   4153  H   ASP A 266       8.859  11.135   9.441  1.00  0.00           H  
ATOM   4154  HA  ASP A 266       9.586  12.294  11.324  1.00  0.00           H  
ATOM   4155 1HB  ASP A 266      11.471  12.811   9.726  1.00  0.00           H  
ATOM   4156 2HB  ASP A 266      10.672  14.332   9.351  1.00  0.00           H  
ATOM   4157  N   TRP A 267       8.834  15.300  10.846  1.00  0.00           N  
ATOM   4158  CA  TRP A 267       7.855  16.327  11.272  1.00  0.00           C  
ATOM   4159  C   TRP A 267       6.593  16.313  10.409  1.00  0.00           C  
ATOM   4160  O   TRP A 267       5.505  16.355  10.931  1.00  0.00           O  
ATOM   4161  CB  TRP A 267       8.485  17.720  11.216  1.00  0.00           C  
ATOM   4162  CG  TRP A 267       7.619  18.793  11.803  1.00  0.00           C  
ATOM   4163  CD1 TRP A 267       7.194  19.929  11.180  1.00  0.00           C  
ATOM   4164  CD2 TRP A 267       7.063  18.836  13.139  1.00  0.00           C  
ATOM   4165  NE1 TRP A 267       6.417  20.673  12.033  1.00  0.00           N  
ATOM   4166  CE2 TRP A 267       6.325  20.019  13.236  1.00  0.00           C  
ATOM   4167  CE3 TRP A 267       7.131  17.978  14.244  1.00  0.00           C  
ATOM   4168  CZ2 TRP A 267       5.657  20.373  14.397  1.00  0.00           C  
ATOM   4169  CZ3 TRP A 267       6.460  18.333  15.408  1.00  0.00           C  
ATOM   4170  CH2 TRP A 267       5.741  19.500  15.481  1.00  0.00           C  
ATOM   4171  H   TRP A 267       9.779  15.582  10.629  1.00  0.00           H  
ATOM   4172  HA  TRP A 267       7.561  16.119  12.301  1.00  0.00           H  
ATOM   4173 1HB  TRP A 267       9.433  17.713  11.754  1.00  0.00           H  
ATOM   4174 2HB  TRP A 267       8.699  17.981  10.180  1.00  0.00           H  
ATOM   4175  HD1 TRP A 267       7.436  20.205  10.156  1.00  0.00           H  
ATOM   4176  HE1 TRP A 267       5.984  21.558  11.813  1.00  0.00           H  
ATOM   4177  HE3 TRP A 267       7.698  17.049  14.190  1.00  0.00           H  
ATOM   4178  HZ2 TRP A 267       5.081  21.296  14.475  1.00  0.00           H  
ATOM   4179  HZ3 TRP A 267       6.519  17.660  16.264  1.00  0.00           H  
ATOM   4180  HH2 TRP A 267       5.226  19.747  16.410  1.00  0.00           H  
ATOM   4181  N   GLY A 268       6.720  16.170   9.083  1.00  0.00           N  
ATOM   4182  CA  GLY A 268       5.567  16.137   8.199  1.00  0.00           C  
ATOM   4183  C   GLY A 268       4.561  15.063   8.615  1.00  0.00           C  
ATOM   4184  O   GLY A 268       3.391  15.141   8.259  1.00  0.00           O  
ATOM   4185  H   GLY A 268       7.645  16.084   8.689  1.00  0.00           H  
ATOM   4186 1HA  GLY A 268       5.078  17.111   8.202  1.00  0.00           H  
ATOM   4187 2HA  GLY A 268       5.897  15.947   7.178  1.00  0.00           H  
ATOM   4188  N   SER A 269       5.037  14.018   9.296  1.00  0.00           N  
ATOM   4189  CA  SER A 269       4.154  12.925   9.711  1.00  0.00           C  
ATOM   4190  C   SER A 269       3.349  13.372  10.929  1.00  0.00           C  
ATOM   4191  O   SER A 269       2.237  12.848  11.114  1.00  0.00           O  
ATOM   4192  CB  SER A 269       4.955  11.680  10.037  1.00  0.00           C  
ATOM   4193  OG  SER A 269       5.696  11.853  11.213  1.00  0.00           O  
ATOM   4194  H   SER A 269       6.017  13.976   9.532  1.00  0.00           H  
ATOM   4195  HA  SER A 269       3.477  12.695   8.887  1.00  0.00           H  
ATOM   4196 1HB  SER A 269       4.279  10.833  10.151  1.00  0.00           H  
ATOM   4197 2HB  SER A 269       5.627  11.453   9.211  1.00  0.00           H  
ATOM   4198  HG  SER A 269       6.089  12.727  11.153  1.00  0.00           H  
ATOM   4199  N   ALA A 270       3.874  14.237  11.788  1.00  0.00           N  
ATOM   4200  CA  ALA A 270       3.063  14.776  12.905  1.00  0.00           C  
ATOM   4201  C   ALA A 270       1.886  15.518  12.313  1.00  0.00           C  
ATOM   4202  O   ALA A 270       0.816  15.520  12.908  1.00  0.00           O  
ATOM   4203  CB  ALA A 270       3.898  15.595  13.827  1.00  0.00           C  
ATOM   4204  H   ALA A 270       4.834  14.536  11.688  1.00  0.00           H  
ATOM   4205  HA  ALA A 270       2.713  13.937  13.505  1.00  0.00           H  
ATOM   4206 1HB  ALA A 270       3.278  15.979  14.636  1.00  0.00           H  
ATOM   4207 2HB  ALA A 270       4.695  14.977  14.240  1.00  0.00           H  
ATOM   4208 3HB  ALA A 270       4.334  16.429  13.278  1.00  0.00           H  
ATOM   4209  N   LEU A 271       2.090  16.184  11.185  1.00  0.00           N  
ATOM   4210  CA  LEU A 271       0.944  16.890  10.589  1.00  0.00           C  
ATOM   4211  C   LEU A 271       0.060  15.948   9.776  1.00  0.00           C  
ATOM   4212  O   LEU A 271      -1.177  16.044   9.848  1.00  0.00           O  
ATOM   4213  CB  LEU A 271       1.434  18.032   9.689  1.00  0.00           C  
ATOM   4214  CG  LEU A 271       2.319  19.083  10.371  1.00  0.00           C  
ATOM   4215  CD1 LEU A 271       2.962  19.970   9.314  1.00  0.00           C  
ATOM   4216  CD2 LEU A 271       1.480  19.905  11.338  1.00  0.00           C  
ATOM   4217  H   LEU A 271       2.988  16.226  10.723  1.00  0.00           H  
ATOM   4218  HA  LEU A 271       0.342  17.312  11.393  1.00  0.00           H  
ATOM   4219 1HB  LEU A 271       2.002  17.605   8.865  1.00  0.00           H  
ATOM   4220 2HB  LEU A 271       0.566  18.547   9.277  1.00  0.00           H  
ATOM   4221  HG  LEU A 271       3.120  18.585  10.919  1.00  0.00           H  
ATOM   4222 1HD1 LEU A 271       3.591  20.717   9.798  1.00  0.00           H  
ATOM   4223 2HD1 LEU A 271       3.572  19.359   8.648  1.00  0.00           H  
ATOM   4224 3HD1 LEU A 271       2.185  20.470   8.737  1.00  0.00           H  
ATOM   4225 1HD2 LEU A 271       2.109  20.652  11.823  1.00  0.00           H  
ATOM   4226 2HD2 LEU A 271       0.680  20.405  10.790  1.00  0.00           H  
ATOM   4227 3HD2 LEU A 271       1.047  19.249  12.093  1.00  0.00           H  
ATOM   4228  N   GLY A 272       0.662  15.134   8.934  1.00  0.00           N  
ATOM   4229  CA  GLY A 272      -0.135  14.278   8.068  1.00  0.00           C  
ATOM   4230  C   GLY A 272      -0.994  13.329   8.879  1.00  0.00           C  
ATOM   4231  O   GLY A 272      -2.179  13.179   8.561  1.00  0.00           O  
ATOM   4232  H   GLY A 272       1.669  15.090   8.876  1.00  0.00           H  
ATOM   4233 1HA  GLY A 272      -0.768  14.895   7.430  1.00  0.00           H  
ATOM   4234 2HA  GLY A 272       0.524  13.710   7.412  1.00  0.00           H  
ATOM   4235  N   PHE A 273      -0.409  12.606   9.813  1.00  0.00           N  
ATOM   4236  CA  PHE A 273      -1.215  11.641  10.619  1.00  0.00           C  
ATOM   4237  C   PHE A 273      -2.362  12.351  11.359  1.00  0.00           C  
ATOM   4238  O   PHE A 273      -3.479  11.800  11.453  1.00  0.00           O  
ATOM   4239  CB  PHE A 273      -0.332  10.913  11.635  1.00  0.00           C  
ATOM   4240  CG  PHE A 273       0.382   9.718  11.070  1.00  0.00           C  
ATOM   4241  CD1 PHE A 273      -0.231   8.907  10.127  1.00  0.00           C  
ATOM   4242  CD2 PHE A 273       1.668   9.401  11.482  1.00  0.00           C  
ATOM   4243  CE1 PHE A 273       0.425   7.807   9.607  1.00  0.00           C  
ATOM   4244  CE2 PHE A 273       2.326   8.303  10.964  1.00  0.00           C  
ATOM   4245  CZ  PHE A 273       1.703   7.505  10.025  1.00  0.00           C  
ATOM   4246  H   PHE A 273       0.581  12.693   9.995  1.00  0.00           H  
ATOM   4247  HA  PHE A 273      -1.646  10.901   9.943  1.00  0.00           H  
ATOM   4248 1HB  PHE A 273       0.416  11.602  12.026  1.00  0.00           H  
ATOM   4249 2HB  PHE A 273      -0.941  10.580  12.474  1.00  0.00           H  
ATOM   4250  HD1 PHE A 273      -1.242   9.147   9.795  1.00  0.00           H  
ATOM   4251  HD2 PHE A 273       2.160  10.031  12.224  1.00  0.00           H  
ATOM   4252  HE1 PHE A 273      -0.069   7.179   8.866  1.00  0.00           H  
ATOM   4253  HE2 PHE A 273       3.337   8.066  11.296  1.00  0.00           H  
ATOM   4254  HZ  PHE A 273       2.220   6.638   9.617  1.00  0.00           H  
ATOM   4255  N   HIS A 274      -2.123  13.547  11.900  1.00  0.00           N  
ATOM   4256  CA  HIS A 274      -3.190  14.301  12.605  1.00  0.00           C  
ATOM   4257  C   HIS A 274      -4.322  14.640  11.613  1.00  0.00           C  
ATOM   4258  O   HIS A 274      -5.497  14.411  11.898  1.00  0.00           O  
ATOM   4259  CB  HIS A 274      -2.641  15.586  13.233  1.00  0.00           C  
ATOM   4260  CG  HIS A 274      -3.624  16.294  14.112  1.00  0.00           C  
ATOM   4261  ND1 HIS A 274      -4.112  15.741  15.278  1.00  0.00           N  
ATOM   4262  CD2 HIS A 274      -4.211  17.508  13.996  1.00  0.00           C  
ATOM   4263  CE1 HIS A 274      -4.957  16.587  15.842  1.00  0.00           C  
ATOM   4264  NE2 HIS A 274      -5.035  17.665  15.084  1.00  0.00           N  
ATOM   4265  H   HIS A 274      -1.200  13.949  11.831  1.00  0.00           H  
ATOM   4266  HA  HIS A 274      -3.599  13.687  13.408  1.00  0.00           H  
ATOM   4267 1HB  HIS A 274      -1.757  15.351  13.828  1.00  0.00           H  
ATOM   4268 2HB  HIS A 274      -2.332  16.272  12.445  1.00  0.00           H  
ATOM   4269  HD1 HIS A 274      -3.820  14.878  15.691  1.00  0.00           H  
ATOM   4270  HD2 HIS A 274      -4.138  18.297  13.248  1.00  0.00           H  
ATOM   4271  HE1 HIS A 274      -5.452  16.334  16.779  1.00  0.00           H  
ATOM   4272  N   TRP A 275      -3.978  15.091  10.404  1.00  0.00           N  
ATOM   4273  CA  TRP A 275      -5.018  15.385   9.398  1.00  0.00           C  
ATOM   4274  C   TRP A 275      -5.785  14.114   9.057  1.00  0.00           C  
ATOM   4275  O   TRP A 275      -7.033  14.142   9.013  1.00  0.00           O  
ATOM   4276  CB  TRP A 275      -4.401  15.971   8.127  1.00  0.00           C  
ATOM   4277  CG  TRP A 275      -5.406  16.600   7.210  1.00  0.00           C  
ATOM   4278  CD1 TRP A 275      -5.911  17.863   7.296  1.00  0.00           C  
ATOM   4279  CD2 TRP A 275      -6.036  15.995   6.054  1.00  0.00           C  
ATOM   4280  NE1 TRP A 275      -6.808  18.084   6.281  1.00  0.00           N  
ATOM   4281  CE2 TRP A 275      -6.896  16.952   5.511  1.00  0.00           C  
ATOM   4282  CE3 TRP A 275      -5.939  14.736   5.448  1.00  0.00           C  
ATOM   4283  CZ2 TRP A 275      -7.662  16.695   4.385  1.00  0.00           C  
ATOM   4284  CZ3 TRP A 275      -6.707  14.479   4.318  1.00  0.00           C  
ATOM   4285  CH2 TRP A 275      -7.546  15.433   3.801  1.00  0.00           C  
ATOM   4286  H   TRP A 275      -3.007  15.236  10.165  1.00  0.00           H  
ATOM   4287  HA  TRP A 275      -5.706  16.119   9.817  1.00  0.00           H  
ATOM   4288 1HB  TRP A 275      -3.663  16.727   8.396  1.00  0.00           H  
ATOM   4289 2HB  TRP A 275      -3.881  15.186   7.579  1.00  0.00           H  
ATOM   4290  HD1 TRP A 275      -5.641  18.590   8.060  1.00  0.00           H  
ATOM   4291  HE1 TRP A 275      -7.321  18.940   6.126  1.00  0.00           H  
ATOM   4292  HE3 TRP A 275      -5.273  13.975   5.853  1.00  0.00           H  
ATOM   4293  HZ2 TRP A 275      -8.334  17.440   3.959  1.00  0.00           H  
ATOM   4294  HZ3 TRP A 275      -6.627  13.496   3.852  1.00  0.00           H  
ATOM   4295  HH2 TRP A 275      -8.133  15.198   2.913  1.00  0.00           H  
ATOM   4296  N   ALA A 276      -5.073  13.019   8.833  1.00  0.00           N  
ATOM   4297  CA  ALA A 276      -5.703  11.724   8.448  1.00  0.00           C  
ATOM   4298  C   ALA A 276      -6.675  11.271   9.557  1.00  0.00           C  
ATOM   4299  O   ALA A 276      -7.774  10.760   9.253  1.00  0.00           O  
ATOM   4300  CB  ALA A 276      -4.627  10.723   8.139  1.00  0.00           C  
ATOM   4301  H   ALA A 276      -4.068  13.068   8.927  1.00  0.00           H  
ATOM   4302  HA  ALA A 276      -6.265  11.881   7.528  1.00  0.00           H  
ATOM   4303 1HB  ALA A 276      -5.081   9.774   7.857  1.00  0.00           H  
ATOM   4304 2HB  ALA A 276      -4.014  11.091   7.315  1.00  0.00           H  
ATOM   4305 3HB  ALA A 276      -4.002  10.578   9.019  1.00  0.00           H  
ATOM   4306  N   LYS A 277      -6.305  11.468  10.819  1.00  0.00           N  
ATOM   4307  CA  LYS A 277      -7.186  11.067  11.944  1.00  0.00           C  
ATOM   4308  C   LYS A 277      -8.478  11.886  11.905  1.00  0.00           C  
ATOM   4309  O   LYS A 277      -9.574  11.348  12.219  1.00  0.00           O  
ATOM   4310  CB  LYS A 277      -6.484  11.252  13.290  1.00  0.00           C  
ATOM   4311  CG  LYS A 277      -7.273  10.738  14.487  1.00  0.00           C  
ATOM   4312  CD  LYS A 277      -8.189  11.814  15.049  1.00  0.00           C  
ATOM   4313  CE  LYS A 277      -9.125  11.249  16.107  1.00  0.00           C  
ATOM   4314  NZ  LYS A 277      -9.997  12.300  16.698  1.00  0.00           N  
ATOM   4315  H   LYS A 277      -5.413  11.897  11.022  1.00  0.00           H  
ATOM   4316  HA  LYS A 277      -7.435  10.011  11.829  1.00  0.00           H  
ATOM   4317 1HB  LYS A 277      -5.525  10.735  13.274  1.00  0.00           H  
ATOM   4318 2HB  LYS A 277      -6.283  12.311  13.452  1.00  0.00           H  
ATOM   4319 1HG  LYS A 277      -7.877   9.881  14.184  1.00  0.00           H  
ATOM   4320 2HG  LYS A 277      -6.583  10.416  15.266  1.00  0.00           H  
ATOM   4321 1HD  LYS A 277      -7.587  12.608  15.495  1.00  0.00           H  
ATOM   4322 2HD  LYS A 277      -8.784  12.244  14.243  1.00  0.00           H  
ATOM   4323 1HE  LYS A 277      -9.755  10.480  15.661  1.00  0.00           H  
ATOM   4324 2HE  LYS A 277      -8.540  10.791  16.904  1.00  0.00           H  
ATOM   4325 1HZ  LYS A 277     -10.601  11.885  17.393  1.00  0.00           H  
ATOM   4326 2HZ  LYS A 277      -9.424  13.010  17.131  1.00  0.00           H  
ATOM   4327 3HZ  LYS A 277     -10.560  12.719  15.971  1.00  0.00           H  
ATOM   4328  N   ARG A 278      -8.373  13.169  11.544  1.00  0.00           N  
ATOM   4329  CA  ARG A 278      -9.543  14.088  11.512  1.00  0.00           C  
ATOM   4330  C   ARG A 278     -10.430  13.805  10.301  1.00  0.00           C  
ATOM   4331  O   ARG A 278     -11.652  13.993  10.431  1.00  0.00           O  
ATOM   4332  CB  ARG A 278      -9.067  15.541  11.526  1.00  0.00           C  
ATOM   4333  CG  ARG A 278      -8.459  15.943  12.863  1.00  0.00           C  
ATOM   4334  CD  ARG A 278      -7.967  17.362  12.894  1.00  0.00           C  
ATOM   4335  NE  ARG A 278      -6.819  17.606  12.034  1.00  0.00           N  
ATOM   4336  CZ  ARG A 278      -6.566  18.733  11.350  1.00  0.00           C  
ATOM   4337  NH1 ARG A 278      -7.386  19.771  11.425  1.00  0.00           N  
ATOM   4338  NH2 ARG A 278      -5.498  18.787  10.534  1.00  0.00           N  
ATOM   4339  H   ARG A 278      -7.462  13.523  11.285  1.00  0.00           H  
ATOM   4340  HA  ARG A 278     -10.127  13.936  12.420  1.00  0.00           H  
ATOM   4341 1HB  ARG A 278      -8.325  15.688  10.743  1.00  0.00           H  
ATOM   4342 2HB  ARG A 278      -9.907  16.201  11.308  1.00  0.00           H  
ATOM   4343 1HG  ARG A 278      -9.207  15.839  13.649  1.00  0.00           H  
ATOM   4344 2HG  ARG A 278      -7.608  15.297  13.084  1.00  0.00           H  
ATOM   4345 1HD  ARG A 278      -8.762  18.030  12.567  1.00  0.00           H  
ATOM   4346 2HD  ARG A 278      -7.669  17.622  13.909  1.00  0.00           H  
ATOM   4347  HE  ARG A 278      -6.140  16.863  11.934  1.00  0.00           H  
ATOM   4348 1HH1 ARG A 278      -8.214  19.719  12.001  1.00  0.00           H  
ATOM   4349 2HH1 ARG A 278      -7.183  20.612  10.905  1.00  0.00           H  
ATOM   4350 1HH2 ARG A 278      -4.894  17.982  10.439  1.00  0.00           H  
ATOM   4351 2HH2 ARG A 278      -5.301  19.630  10.017  1.00  0.00           H  
ATOM   4352  N   ASN A 279      -9.868  13.337   9.187  1.00  0.00           N  
ATOM   4353  CA  ASN A 279     -10.608  13.083   7.930  1.00  0.00           C  
ATOM   4354  C   ASN A 279     -10.207  11.737   7.358  1.00  0.00           C  
ATOM   4355  O   ASN A 279      -9.579  11.625   6.289  1.00  0.00           O  
ATOM   4356  CB  ASN A 279     -10.369  14.184   6.913  1.00  0.00           C  
ATOM   4357  CG  ASN A 279     -10.809  15.534   7.410  1.00  0.00           C  
ATOM   4358  OD1 ASN A 279     -11.994  15.879   7.339  1.00  0.00           O  
ATOM   4359  ND2 ASN A 279      -9.876  16.304   7.910  1.00  0.00           N  
ATOM   4360  H   ASN A 279      -8.876  13.150   9.220  1.00  0.00           H  
ATOM   4361  HA  ASN A 279     -11.676  13.054   8.156  1.00  0.00           H  
ATOM   4362 1HB  ASN A 279      -9.307  14.228   6.667  1.00  0.00           H  
ATOM   4363 2HB  ASN A 279     -10.908  13.954   5.994  1.00  0.00           H  
ATOM   4364 1HD2 ASN A 279     -10.110  17.213   8.255  1.00  0.00           H  
ATOM   4365 2HD2 ASN A 279      -8.931  15.984   7.947  1.00  0.00           H  
ATOM   4366  N   PRO A 280     -10.517  10.638   8.084  1.00  0.00           N  
ATOM   4367  CA  PRO A 280     -10.184   9.305   7.581  1.00  0.00           C  
ATOM   4368  C   PRO A 280     -10.718   9.060   6.173  1.00  0.00           C  
ATOM   4369  O   PRO A 280     -10.040   8.406   5.372  1.00  0.00           O  
ATOM   4370  CB  PRO A 280     -10.859   8.383   8.602  1.00  0.00           C  
ATOM   4371  CG  PRO A 280     -10.884   9.185   9.858  1.00  0.00           C  
ATOM   4372  CD  PRO A 280     -11.193  10.586   9.402  1.00  0.00           C  
ATOM   4373  HA  PRO A 280      -9.091   9.176   7.593  1.00  0.00           H  
ATOM   4374 1HB  PRO A 280     -11.864   8.106   8.252  1.00  0.00           H  
ATOM   4375 2HB  PRO A 280     -10.285   7.450   8.703  1.00  0.00           H  
ATOM   4376 1HG  PRO A 280     -11.644   8.787  10.547  1.00  0.00           H  
ATOM   4377 2HG  PRO A 280      -9.917   9.112  10.376  1.00  0.00           H  
ATOM   4378 1HD  PRO A 280     -12.282  10.712   9.312  1.00  0.00           H  
ATOM   4379 2HD  PRO A 280     -10.777  11.307  10.121  1.00  0.00           H  
ATOM   4380  N   GLU A 281     -11.885   9.635   5.829  1.00  0.00           N  
ATOM   4381  CA  GLU A 281     -12.553   9.366   4.534  1.00  0.00           C  
ATOM   4382  C   GLU A 281     -11.782   9.977   3.366  1.00  0.00           C  
ATOM   4383  O   GLU A 281     -11.936   9.501   2.224  1.00  0.00           O  
ATOM   4384  CB  GLU A 281     -13.982   9.913   4.543  1.00  0.00           C  
ATOM   4385  CG  GLU A 281     -14.920   9.206   5.514  1.00  0.00           C  
ATOM   4386  CD  GLU A 281     -16.313   9.770   5.495  1.00  0.00           C  
ATOM   4387  OE1 GLU A 281     -16.539  10.725   4.791  1.00  0.00           O  
ATOM   4388  OE2 GLU A 281     -17.154   9.244   6.188  1.00  0.00           O  
ATOM   4389  H   GLU A 281     -12.315  10.274   6.482  1.00  0.00           H  
ATOM   4390  HA  GLU A 281     -12.594   8.286   4.384  1.00  0.00           H  
ATOM   4391 1HB  GLU A 281     -13.966  10.970   4.806  1.00  0.00           H  
ATOM   4392 2HB  GLU A 281     -14.411   9.829   3.545  1.00  0.00           H  
ATOM   4393 1HG  GLU A 281     -14.965   8.149   5.254  1.00  0.00           H  
ATOM   4394 2HG  GLU A 281     -14.513   9.288   6.520  1.00  0.00           H  
ATOM   4395  N   ARG A 282     -10.928  10.958   3.621  1.00  0.00           N  
ATOM   4396  CA  ARG A 282     -10.205  11.695   2.575  1.00  0.00           C  
ATOM   4397  C   ARG A 282      -8.782  11.150   2.411  1.00  0.00           C  
ATOM   4398  O   ARG A 282      -8.055  11.781   1.679  1.00  0.00           O  
ATOM   4399  CB  ARG A 282     -10.194  13.182   2.918  1.00  0.00           C  
ATOM   4400  CG  ARG A 282     -11.592  13.785   2.893  1.00  0.00           C  
ATOM   4401  CD  ARG A 282     -11.623  15.203   3.372  1.00  0.00           C  
ATOM   4402  NE  ARG A 282     -10.912  16.104   2.465  1.00  0.00           N  
ATOM   4403  CZ  ARG A 282     -10.746  17.392   2.680  1.00  0.00           C  
ATOM   4404  NH1 ARG A 282     -11.193  17.964   3.793  1.00  0.00           N  
ATOM   4405  NH2 ARG A 282     -10.138  18.118   1.759  1.00  0.00           N  
ATOM   4406  H   ARG A 282     -10.777  11.203   4.589  1.00  0.00           H  
ATOM   4407  HA  ARG A 282     -10.740  11.571   1.632  1.00  0.00           H  
ATOM   4408 1HB  ARG A 282      -9.763  13.323   3.908  1.00  0.00           H  
ATOM   4409 2HB  ARG A 282      -9.563  13.716   2.207  1.00  0.00           H  
ATOM   4410 1HG  ARG A 282     -11.975  13.772   1.873  1.00  0.00           H  
ATOM   4411 2HG  ARG A 282     -12.251  13.202   3.537  1.00  0.00           H  
ATOM   4412 1HD  ARG A 282     -12.657  15.540   3.444  1.00  0.00           H  
ATOM   4413 2HD  ARG A 282     -11.153  15.266   4.353  1.00  0.00           H  
ATOM   4414  HE  ARG A 282     -10.523  15.708   1.619  1.00  0.00           H  
ATOM   4415 1HH1 ARG A 282     -11.670  17.410   4.490  1.00  0.00           H  
ATOM   4416 2HH1 ARG A 282     -11.058  18.955   3.941  1.00  0.00           H  
ATOM   4417 1HH2 ARG A 282      -9.809  17.683   0.908  1.00  0.00           H  
ATOM   4418 2HH2 ARG A 282     -10.002  19.107   1.906  1.00  0.00           H  
ATOM   4419  N   VAL A 283      -8.401  10.070   3.081  1.00  0.00           N  
ATOM   4420  CA  VAL A 283      -7.025   9.540   2.874  1.00  0.00           C  
ATOM   4421  C   VAL A 283      -7.160   8.103   2.406  1.00  0.00           C  
ATOM   4422  O   VAL A 283      -7.676   7.240   3.184  1.00  0.00           O  
ATOM   4423  CB  VAL A 283      -6.191   9.590   4.168  1.00  0.00           C  
ATOM   4424  CG1 VAL A 283      -4.808   9.000   3.934  1.00  0.00           C  
ATOM   4425  CG2 VAL A 283      -6.088  11.025   4.662  1.00  0.00           C  
ATOM   4426  H   VAL A 283      -9.018   9.599   3.726  1.00  0.00           H  
ATOM   4427  HA  VAL A 283      -6.525  10.157   2.127  1.00  0.00           H  
ATOM   4428  HB  VAL A 283      -6.677   8.977   4.927  1.00  0.00           H  
ATOM   4429 1HG1 VAL A 283      -4.233   9.043   4.859  1.00  0.00           H  
ATOM   4430 2HG1 VAL A 283      -4.905   7.962   3.615  1.00  0.00           H  
ATOM   4431 3HG1 VAL A 283      -4.295   9.571   3.161  1.00  0.00           H  
ATOM   4432 1HG2 VAL A 283      -5.498  11.053   5.578  1.00  0.00           H  
ATOM   4433 2HG2 VAL A 283      -5.607  11.638   3.901  1.00  0.00           H  
ATOM   4434 3HG2 VAL A 283      -7.087  11.413   4.863  1.00  0.00           H  
ATOM   4435  N   LYS A 284      -6.651   7.802   1.223  1.00  0.00           N  
ATOM   4436  CA  LYS A 284      -6.764   6.468   0.565  1.00  0.00           C  
ATOM   4437  C   LYS A 284      -5.551   5.603   0.866  1.00  0.00           C  
ATOM   4438  O   LYS A 284      -5.432   4.552   0.257  1.00  0.00           O  
ATOM   4439  CB  LYS A 284      -6.926   6.613  -0.949  1.00  0.00           C  
ATOM   4440  CG  LYS A 284      -8.244   7.239  -1.384  1.00  0.00           C  
ATOM   4441  CD  LYS A 284      -8.337   7.336  -2.899  1.00  0.00           C  
ATOM   4442  CE  LYS A 284      -9.718   7.796  -3.342  1.00  0.00           C  
ATOM   4443  NZ  LYS A 284      -9.792   7.997  -4.815  1.00  0.00           N  
ATOM   4444  H   LYS A 284      -6.155   8.544   0.749  1.00  0.00           H  
ATOM   4445  HA  LYS A 284      -7.647   5.962   0.957  1.00  0.00           H  
ATOM   4446 1HB  LYS A 284      -6.117   7.228  -1.344  1.00  0.00           H  
ATOM   4447 2HB  LYS A 284      -6.850   5.632  -1.419  1.00  0.00           H  
ATOM   4448 1HG  LYS A 284      -9.074   6.634  -1.016  1.00  0.00           H  
ATOM   4449 2HG  LYS A 284      -8.330   8.238  -0.958  1.00  0.00           H  
ATOM   4450 1HD  LYS A 284      -7.593   8.045  -3.265  1.00  0.00           H  
ATOM   4451 2HD  LYS A 284      -8.131   6.361  -3.340  1.00  0.00           H  
ATOM   4452 1HE  LYS A 284     -10.459   7.053  -3.052  1.00  0.00           H  
ATOM   4453 2HE  LYS A 284      -9.965   8.735  -2.847  1.00  0.00           H  
ATOM   4454 1HZ  LYS A 284     -10.722   8.302  -5.067  1.00  0.00           H  
ATOM   4455 2HZ  LYS A 284      -9.121   8.700  -5.093  1.00  0.00           H  
ATOM   4456 3HZ  LYS A 284      -9.584   7.128  -5.285  1.00  0.00           H  
ATOM   4457  N   GLY A 285      -4.616   6.087   1.692  1.00  0.00           N  
ATOM   4458  CA  GLY A 285      -3.432   5.332   2.057  1.00  0.00           C  
ATOM   4459  C   GLY A 285      -2.382   6.289   2.584  1.00  0.00           C  
ATOM   4460  O   GLY A 285      -2.398   7.463   2.202  1.00  0.00           O  
ATOM   4461  H   GLY A 285      -4.745   7.014   2.073  1.00  0.00           H  
ATOM   4462 1HA  GLY A 285      -3.692   4.589   2.811  1.00  0.00           H  
ATOM   4463 2HA  GLY A 285      -3.063   4.792   1.187  1.00  0.00           H  
ATOM   4464  N   ILE A 286      -1.535   5.797   3.468  1.00  0.00           N  
ATOM   4465  CA  ILE A 286      -0.423   6.615   4.007  1.00  0.00           C  
ATOM   4466  C   ILE A 286       0.851   5.812   3.918  1.00  0.00           C  
ATOM   4467  O   ILE A 286       0.940   4.766   4.567  1.00  0.00           O  
ATOM   4468  CB  ILE A 286      -0.668   7.037   5.467  1.00  0.00           C  
ATOM   4469  CG1 ILE A 286      -2.049   7.683   5.612  1.00  0.00           C  
ATOM   4470  CG2 ILE A 286       0.420   7.991   5.935  1.00  0.00           C  
ATOM   4471  CD1 ILE A 286      -2.433   7.988   7.042  1.00  0.00           C  
ATOM   4472  H   ILE A 286      -1.645   4.844   3.784  1.00  0.00           H  
ATOM   4473  HA  ILE A 286      -0.338   7.521   3.408  1.00  0.00           H  
ATOM   4474  HB  ILE A 286      -0.664   6.155   6.106  1.00  0.00           H  
ATOM   4475 1HG1 ILE A 286      -2.077   8.613   5.045  1.00  0.00           H  
ATOM   4476 2HG1 ILE A 286      -2.806   7.021   5.190  1.00  0.00           H  
ATOM   4477 1HG2 ILE A 286       0.232   8.280   6.968  1.00  0.00           H  
ATOM   4478 2HG2 ILE A 286       1.389   7.498   5.867  1.00  0.00           H  
ATOM   4479 3HG2 ILE A 286       0.421   8.880   5.304  1.00  0.00           H  
ATOM   4480 1HD1 ILE A 286      -3.424   8.442   7.063  1.00  0.00           H  
ATOM   4481 2HD1 ILE A 286      -2.446   7.063   7.621  1.00  0.00           H  
ATOM   4482 3HD1 ILE A 286      -1.709   8.677   7.474  1.00  0.00           H  
ATOM   4483  N   ALA A 287       1.849   6.354   3.235  1.00  0.00           N  
ATOM   4484  CA  ALA A 287       3.232   5.853   3.217  1.00  0.00           C  
ATOM   4485  C   ALA A 287       4.020   6.747   4.163  1.00  0.00           C  
ATOM   4486  O   ALA A 287       3.880   7.969   4.121  1.00  0.00           O  
ATOM   4487  CB  ALA A 287       3.817   5.820   1.821  1.00  0.00           C  
ATOM   4488  H   ALA A 287       1.616   7.175   2.693  1.00  0.00           H  
ATOM   4489  HA  ALA A 287       3.223   4.822   3.570  1.00  0.00           H  
ATOM   4490 1HB  ALA A 287       4.839   5.443   1.864  1.00  0.00           H  
ATOM   4491 2HB  ALA A 287       3.216   5.167   1.189  1.00  0.00           H  
ATOM   4492 3HB  ALA A 287       3.820   6.825   1.404  1.00  0.00           H  
ATOM   4493  N   PHE A 288       4.811   6.146   5.037  1.00  0.00           N  
ATOM   4494  CA  PHE A 288       5.487   6.902   6.098  1.00  0.00           C  
ATOM   4495  C   PHE A 288       6.807   6.261   6.437  1.00  0.00           C  
ATOM   4496  O   PHE A 288       7.072   5.078   6.146  1.00  0.00           O  
ATOM   4497  CB  PHE A 288       4.573   7.059   7.315  1.00  0.00           C  
ATOM   4498  CG  PHE A 288       3.978   5.768   7.835  1.00  0.00           C  
ATOM   4499  CD1 PHE A 288       2.813   5.292   7.265  1.00  0.00           C  
ATOM   4500  CD2 PHE A 288       4.534   5.072   8.898  1.00  0.00           C  
ATOM   4501  CE1 PHE A 288       2.217   4.125   7.737  1.00  0.00           C  
ATOM   4502  CE2 PHE A 288       3.932   3.897   9.358  1.00  0.00           C  
ATOM   4503  CZ  PHE A 288       2.776   3.445   8.787  1.00  0.00           C  
ATOM   4504  H   PHE A 288       4.955   5.148   4.976  1.00  0.00           H  
ATOM   4505  HA  PHE A 288       5.665   7.917   5.741  1.00  0.00           H  
ATOM   4506 1HB  PHE A 288       5.130   7.517   8.131  1.00  0.00           H  
ATOM   4507 2HB  PHE A 288       3.748   7.726   7.067  1.00  0.00           H  
ATOM   4508  HD1 PHE A 288       2.361   5.839   6.439  1.00  0.00           H  
ATOM   4509  HD2 PHE A 288       5.457   5.428   9.357  1.00  0.00           H  
ATOM   4510  HE1 PHE A 288       1.307   3.753   7.270  1.00  0.00           H  
ATOM   4511  HE2 PHE A 288       4.389   3.339  10.176  1.00  0.00           H  
ATOM   4512  HZ  PHE A 288       2.298   2.544   9.170  1.00  0.00           H  
ATOM   4513  N   MET A 289       7.691   7.102   6.931  1.00  0.00           N  
ATOM   4514  CA  MET A 289       9.005   6.648   7.408  1.00  0.00           C  
ATOM   4515  C   MET A 289       9.421   7.519   8.586  1.00  0.00           C  
ATOM   4516  O   MET A 289       9.026   8.681   8.611  1.00  0.00           O  
ATOM   4517  CB  MET A 289      10.047   6.706   6.293  1.00  0.00           C  
ATOM   4518  CG  MET A 289      10.526   8.109   5.951  1.00  0.00           C  
ATOM   4519  SD  MET A 289      11.272   8.210   4.312  1.00  0.00           S  
ATOM   4520  CE  MET A 289       9.812   8.345   3.284  1.00  0.00           C  
ATOM   4521  H   MET A 289       7.461   8.084   6.986  1.00  0.00           H  
ATOM   4522  HA  MET A 289       8.915   5.613   7.739  1.00  0.00           H  
ATOM   4523 1HB  MET A 289      10.917   6.116   6.577  1.00  0.00           H  
ATOM   4524 2HB  MET A 289       9.633   6.264   5.385  1.00  0.00           H  
ATOM   4525 1HG  MET A 289       9.685   8.801   5.991  1.00  0.00           H  
ATOM   4526 2HG  MET A 289      11.265   8.430   6.686  1.00  0.00           H  
ATOM   4527 1HE  MET A 289      10.109   8.416   2.237  1.00  0.00           H  
ATOM   4528 2HE  MET A 289       9.185   7.464   3.425  1.00  0.00           H  
ATOM   4529 3HE  MET A 289       9.251   9.238   3.563  1.00  0.00           H  
ATOM   4530  N   GLU A 290      10.211   6.973   9.523  1.00  0.00           N  
ATOM   4531  CA  GLU A 290      10.805   7.740  10.642  1.00  0.00           C  
ATOM   4532  C   GLU A 290       9.804   8.830  11.025  1.00  0.00           C  
ATOM   4533  O   GLU A 290      10.083  10.035  10.844  1.00  0.00           O  
ATOM   4534  CB  GLU A 290      12.204   8.243  10.229  1.00  0.00           C  
ATOM   4535  CG  GLU A 290      13.234   7.126  10.348  1.00  0.00           C  
ATOM   4536  CD  GLU A 290      13.715   6.937  11.782  1.00  0.00           C  
ATOM   4537  OE1 GLU A 290      13.931   7.980  12.434  1.00  0.00           O  
ATOM   4538  OE2 GLU A 290      13.885   5.768  12.188  1.00  0.00           O  
ATOM   4539  H   GLU A 290      10.402   5.983   9.450  1.00  0.00           H  
ATOM   4540  HA  GLU A 290      10.973   7.060  11.478  1.00  0.00           H  
ATOM   4541 1HB  GLU A 290      12.171   8.608   9.202  1.00  0.00           H  
ATOM   4542 2HB  GLU A 290      12.493   9.080  10.865  1.00  0.00           H  
ATOM   4543 1HG  GLU A 290      12.789   6.198   9.992  1.00  0.00           H  
ATOM   4544 2HG  GLU A 290      14.082   7.360   9.706  1.00  0.00           H  
ATOM   4545  N   PHE A 291       8.636   8.369  11.444  1.00  0.00           N  
ATOM   4546  CA  PHE A 291       7.507   9.238  11.788  1.00  0.00           C  
ATOM   4547  C   PHE A 291       7.501   9.518  13.297  1.00  0.00           C  
ATOM   4548  O   PHE A 291       8.129   8.795  14.134  1.00  0.00           O  
ATOM   4549  CB  PHE A 291       6.183   8.596  11.369  1.00  0.00           C  
ATOM   4550  CG  PHE A 291       5.832   7.364  12.153  1.00  0.00           C  
ATOM   4551  CD1 PHE A 291       5.089   7.455  13.320  1.00  0.00           C  
ATOM   4552  CD2 PHE A 291       6.244   6.111  11.725  1.00  0.00           C  
ATOM   4553  CE1 PHE A 291       4.766   6.322  14.043  1.00  0.00           C  
ATOM   4554  CE2 PHE A 291       5.921   4.977  12.444  1.00  0.00           C  
ATOM   4555  CZ  PHE A 291       5.181   5.083  13.604  1.00  0.00           C  
ATOM   4556  H   PHE A 291       8.529   7.368  11.528  1.00  0.00           H  
ATOM   4557  HA  PHE A 291       7.620  10.181  11.251  1.00  0.00           H  
ATOM   4558 1HB  PHE A 291       5.375   9.317  11.489  1.00  0.00           H  
ATOM   4559 2HB  PHE A 291       6.226   8.328  10.314  1.00  0.00           H  
ATOM   4560  HD1 PHE A 291       4.759   8.435  13.666  1.00  0.00           H  
ATOM   4561  HD2 PHE A 291       6.829   6.027  10.808  1.00  0.00           H  
ATOM   4562  HE1 PHE A 291       4.181   6.408  14.958  1.00  0.00           H  
ATOM   4563  HE2 PHE A 291       6.251   3.998  12.096  1.00  0.00           H  
ATOM   4564  HZ  PHE A 291       4.928   4.189  14.173  1.00  0.00           H  
ATOM   4565  N   ILE A 292       6.771  10.557  13.660  1.00  0.00           N  
ATOM   4566  CA  ILE A 292       6.730  11.096  15.042  1.00  0.00           C  
ATOM   4567  C   ILE A 292       5.795  10.192  15.849  1.00  0.00           C  
ATOM   4568  O   ILE A 292       4.625  10.038  15.474  1.00  0.00           O  
ATOM   4569  CB  ILE A 292       6.233  12.552  15.086  1.00  0.00           C  
ATOM   4570  CG1 ILE A 292       7.114  13.444  14.207  1.00  0.00           C  
ATOM   4571  CG2 ILE A 292       6.213  13.064  16.519  1.00  0.00           C  
ATOM   4572  CD1 ILE A 292       8.583  13.390  14.561  1.00  0.00           C  
ATOM   4573  H   ILE A 292       6.215  10.998  12.943  1.00  0.00           H  
ATOM   4574  HA  ILE A 292       7.739  11.076  15.451  1.00  0.00           H  
ATOM   4575  HB  ILE A 292       5.224  12.605  14.678  1.00  0.00           H  
ATOM   4576 1HG1 ILE A 292       7.002  13.150  13.164  1.00  0.00           H  
ATOM   4577 2HG1 ILE A 292       6.782  14.479  14.291  1.00  0.00           H  
ATOM   4578 1HG2 ILE A 292       5.861  14.095  16.532  1.00  0.00           H  
ATOM   4579 2HG2 ILE A 292       5.547  12.445  17.117  1.00  0.00           H  
ATOM   4580 3HG2 ILE A 292       7.220  13.020  16.934  1.00  0.00           H  
ATOM   4581 1HD1 ILE A 292       9.142  14.048  13.895  1.00  0.00           H  
ATOM   4582 2HD1 ILE A 292       8.721  13.715  15.592  1.00  0.00           H  
ATOM   4583 3HD1 ILE A 292       8.946  12.369  14.450  1.00  0.00           H  
ATOM   4584  N   ARG A 293       6.294   9.679  16.972  1.00  0.00           N  
ATOM   4585  CA  ARG A 293       5.587   8.762  17.895  1.00  0.00           C  
ATOM   4586  C   ARG A 293       5.912   9.226  19.307  1.00  0.00           C  
ATOM   4587  O   ARG A 293       6.917   9.901  19.524  1.00  0.00           O  
ATOM   4588  CB  ARG A 293       6.018   7.315  17.708  1.00  0.00           C  
ATOM   4589  CG  ARG A 293       7.473   7.032  18.043  1.00  0.00           C  
ATOM   4590  CD  ARG A 293       7.774   5.578  18.002  1.00  0.00           C  
ATOM   4591  NE  ARG A 293       9.195   5.313  18.156  1.00  0.00           N  
ATOM   4592  CZ  ARG A 293       9.819   5.150  19.339  1.00  0.00           C  
ATOM   4593  NH1 ARG A 293       9.135   5.228  20.459  1.00  0.00           N  
ATOM   4594  NH2 ARG A 293      11.119   4.913  19.374  1.00  0.00           N  
ATOM   4595  H   ARG A 293       7.240   9.958  17.185  1.00  0.00           H  
ATOM   4596  HA  ARG A 293       4.518   8.821  17.691  1.00  0.00           H  
ATOM   4597 1HB  ARG A 293       5.404   6.669  18.334  1.00  0.00           H  
ATOM   4598 2HB  ARG A 293       5.854   7.018  16.671  1.00  0.00           H  
ATOM   4599 1HG  ARG A 293       8.117   7.536  17.321  1.00  0.00           H  
ATOM   4600 2HG  ARG A 293       7.695   7.399  19.045  1.00  0.00           H  
ATOM   4601 1HD  ARG A 293       7.244   5.074  18.808  1.00  0.00           H  
ATOM   4602 2HD  ARG A 293       7.453   5.167  17.044  1.00  0.00           H  
ATOM   4603  HE  ARG A 293       9.755   5.247  17.316  1.00  0.00           H  
ATOM   4604 1HH1 ARG A 293       8.141   5.410  20.432  1.00  0.00           H  
ATOM   4605 2HH1 ARG A 293       9.602   5.106  21.346  1.00  0.00           H  
ATOM   4606 1HH2 ARG A 293      11.645   4.853  18.513  1.00  0.00           H  
ATOM   4607 2HH2 ARG A 293      11.586   4.791  20.260  1.00  0.00           H  
ATOM   4608  N   PRO A 294       5.072   8.919  20.322  1.00  0.00           N  
ATOM   4609  CA  PRO A 294       5.478   9.175  21.697  1.00  0.00           C  
ATOM   4610  C   PRO A 294       6.758   8.398  22.027  1.00  0.00           C  
ATOM   4611  O   PRO A 294       6.868   7.253  21.647  1.00  0.00           O  
ATOM   4612  CB  PRO A 294       4.323   8.640  22.522  1.00  0.00           C  
ATOM   4613  CG  PRO A 294       3.185   8.578  21.566  1.00  0.00           C  
ATOM   4614  CD  PRO A 294       3.798   8.223  20.231  1.00  0.00           C  
ATOM   4615  HA  PRO A 294       5.624  10.257  21.836  1.00  0.00           H  
ATOM   4616 1HB  PRO A 294       4.582   7.656  22.939  1.00  0.00           H  
ATOM   4617 2HB  PRO A 294       4.126   9.308  23.373  1.00  0.00           H  
ATOM   4618 1HG  PRO A 294       2.452   7.828  21.896  1.00  0.00           H  
ATOM   4619 2HG  PRO A 294       2.660   9.544  21.536  1.00  0.00           H  
ATOM   4620 1HD  PRO A 294       3.914   7.132  20.159  1.00  0.00           H  
ATOM   4621 2HD  PRO A 294       3.158   8.600  19.421  1.00  0.00           H  
ATOM   4622  N   ILE A 295       7.720   9.059  22.651  1.00  0.00           N  
ATOM   4623  CA  ILE A 295       9.038   8.458  22.996  1.00  0.00           C  
ATOM   4624  C   ILE A 295       9.137   8.762  24.476  1.00  0.00           C  
ATOM   4625  O   ILE A 295       9.092   9.913  24.879  1.00  0.00           O  
ATOM   4626  CB  ILE A 295      10.224   9.059  22.219  1.00  0.00           C  
ATOM   4627  CG1 ILE A 295      10.007   8.905  20.711  1.00  0.00           C  
ATOM   4628  CG2 ILE A 295      11.527   8.400  22.642  1.00  0.00           C  
ATOM   4629  CD1 ILE A 295      11.089   9.544  19.870  1.00  0.00           C  
ATOM   4630  H   ILE A 295       7.538  10.021  22.901  1.00  0.00           H  
ATOM   4631  HA  ILE A 295       9.007   7.396  22.754  1.00  0.00           H  
ATOM   4632  HB  ILE A 295      10.286  10.128  22.421  1.00  0.00           H  
ATOM   4633 1HG1 ILE A 295       9.957   7.847  20.457  1.00  0.00           H  
ATOM   4634 2HG1 ILE A 295       9.052   9.353  20.433  1.00  0.00           H  
ATOM   4635 1HG2 ILE A 295      12.354   8.837  22.083  1.00  0.00           H  
ATOM   4636 2HG2 ILE A 295      11.686   8.560  23.708  1.00  0.00           H  
ATOM   4637 3HG2 ILE A 295      11.477   7.330  22.439  1.00  0.00           H  
ATOM   4638 1HD1 ILE A 295      10.865   9.393  18.814  1.00  0.00           H  
ATOM   4639 2HD1 ILE A 295      11.133  10.612  20.083  1.00  0.00           H  
ATOM   4640 3HD1 ILE A 295      12.049   9.087  20.106  1.00  0.00           H  
ATOM   4641  N   PRO A 296       9.131   7.728  25.340  1.00  0.00           N  
ATOM   4642  CA  PRO A 296       9.168   7.958  26.782  1.00  0.00           C  
ATOM   4643  C   PRO A 296      10.356   8.804  27.261  1.00  0.00           C  
ATOM   4644  O   PRO A 296      10.266   9.387  28.312  1.00  0.00           O  
ATOM   4645  CB  PRO A 296       9.251   6.529  27.330  1.00  0.00           C  
ATOM   4646  CG  PRO A 296       8.623   5.693  26.268  1.00  0.00           C  
ATOM   4647  CD  PRO A 296       9.077   6.323  24.978  1.00  0.00           C  
ATOM   4648  HA  PRO A 296       8.237   8.453  27.094  1.00  0.00           H  
ATOM   4649 1HB  PRO A 296      10.301   6.260  27.520  1.00  0.00           H  
ATOM   4650 2HB  PRO A 296       8.723   6.465  28.293  1.00  0.00           H  
ATOM   4651 1HG  PRO A 296       8.949   4.647  26.366  1.00  0.00           H  
ATOM   4652 2HG  PRO A 296       7.529   5.697  26.379  1.00  0.00           H  
ATOM   4653 1HD  PRO A 296      10.065   5.925  24.703  1.00  0.00           H  
ATOM   4654 2HD  PRO A 296       8.340   6.114  24.189  1.00  0.00           H  
ATOM   4655  N   THR A 297      11.447   8.843  26.502  1.00  0.00           N  
ATOM   4656  CA  THR A 297      12.681   9.567  26.896  1.00  0.00           C  
ATOM   4657  C   THR A 297      13.589   9.766  25.691  1.00  0.00           C  
ATOM   4658  O   THR A 297      13.717   8.852  24.859  1.00  0.00           O  
ATOM   4659  CB  THR A 297      13.452   8.820  28.000  1.00  0.00           C  
ATOM   4660  OG1 THR A 297      14.688   9.496  28.265  1.00  0.00           O  
ATOM   4661  CG2 THR A 297      13.742   7.389  27.572  1.00  0.00           C  
ATOM   4662  H   THR A 297      11.423   8.355  25.619  1.00  0.00           H  
ATOM   4663  HA  THR A 297      12.399  10.546  27.285  1.00  0.00           H  
ATOM   4664  HB  THR A 297      12.857   8.806  28.913  1.00  0.00           H  
ATOM   4665  HG1 THR A 297      14.997   9.263  29.144  1.00  0.00           H  
ATOM   4666 1HG2 THR A 297      14.287   6.876  28.365  1.00  0.00           H  
ATOM   4667 2HG2 THR A 297      12.804   6.869  27.381  1.00  0.00           H  
ATOM   4668 3HG2 THR A 297      14.344   7.396  26.665  1.00  0.00           H  
ATOM   4669  N   TRP A 298      14.365  10.849  25.706  1.00  0.00           N  
ATOM   4670  CA  TRP A 298      15.421  11.062  24.690  1.00  0.00           C  
ATOM   4671  C   TRP A 298      16.433   9.916  24.719  1.00  0.00           C  
ATOM   4672  O   TRP A 298      17.067   9.663  23.680  1.00  0.00           O  
ATOM   4673  CB  TRP A 298      16.144  12.389  24.927  1.00  0.00           C  
ATOM   4674  CG  TRP A 298      15.360  13.586  24.481  1.00  0.00           C  
ATOM   4675  CD1 TRP A 298      14.672  14.452  25.277  1.00  0.00           C  
ATOM   4676  CD2 TRP A 298      15.179  14.058  23.124  1.00  0.00           C  
ATOM   4677  NE1 TRP A 298      14.076  15.426  24.513  1.00  0.00           N  
ATOM   4678  CE2 TRP A 298      14.377  15.201  23.193  1.00  0.00           C  
ATOM   4679  CE3 TRP A 298      15.627  13.610  21.875  1.00  0.00           C  
ATOM   4680  CZ2 TRP A 298      14.008  15.907  22.059  1.00  0.00           C  
ATOM   4681  CZ3 TRP A 298      15.257  14.319  20.738  1.00  0.00           C  
ATOM   4682  CH2 TRP A 298      14.469  15.438  20.829  1.00  0.00           C  
ATOM   4683  H   TRP A 298      14.230  11.542  26.429  1.00  0.00           H  
ATOM   4684  HA  TRP A 298      14.952  11.095  23.706  1.00  0.00           H  
ATOM   4685 1HB  TRP A 298      16.364  12.500  25.989  1.00  0.00           H  
ATOM   4686 2HB  TRP A 298      17.095  12.385  24.395  1.00  0.00           H  
ATOM   4687  HD1 TRP A 298      14.604  14.382  26.361  1.00  0.00           H  
ATOM   4688  HE1 TRP A 298      13.509  16.184  24.863  1.00  0.00           H  
ATOM   4689  HE3 TRP A 298      16.255  12.723  21.797  1.00  0.00           H  
ATOM   4690  HZ2 TRP A 298      13.382  16.799  22.111  1.00  0.00           H  
ATOM   4691  HZ3 TRP A 298      15.609  13.962  19.770  1.00  0.00           H  
ATOM   4692  HH2 TRP A 298      14.198  15.971  19.917  1.00  0.00           H  
ATOM   4693  N   ASP A 299      16.532   9.146  25.816  1.00  0.00           N  
ATOM   4694  CA  ASP A 299      17.554   8.062  25.923  1.00  0.00           C  
ATOM   4695  C   ASP A 299      17.378   6.991  24.841  1.00  0.00           C  
ATOM   4696  O   ASP A 299      18.334   6.245  24.621  1.00  0.00           O  
ATOM   4697  CB  ASP A 299      17.494   7.396  27.300  1.00  0.00           C  
ATOM   4698  CG  ASP A 299      18.010   8.294  28.415  1.00  0.00           C  
ATOM   4699  OD1 ASP A 299      18.616   9.295  28.114  1.00  0.00           O  
ATOM   4700  OD2 ASP A 299      17.795   7.970  29.559  1.00  0.00           O  
ATOM   4701  H   ASP A 299      15.899   9.304  26.588  1.00  0.00           H  
ATOM   4702  HA  ASP A 299      18.543   8.505  25.795  1.00  0.00           H  
ATOM   4703 1HB  ASP A 299      16.464   7.118  27.524  1.00  0.00           H  
ATOM   4704 2HB  ASP A 299      18.085   6.480  27.287  1.00  0.00           H  
ATOM   4705  N   GLU A 300      16.197   6.869  24.236  1.00  0.00           N  
ATOM   4706  CA  GLU A 300      15.923   5.901  23.143  1.00  0.00           C  
ATOM   4707  C   GLU A 300      16.669   6.332  21.865  1.00  0.00           C  
ATOM   4708  O   GLU A 300      16.872   5.463  20.993  1.00  0.00           O  
ATOM   4709  CB  GLU A 300      14.421   5.799  22.866  1.00  0.00           C  
ATOM   4710  CG  GLU A 300      13.625   5.107  23.963  1.00  0.00           C  
ATOM   4711  CD  GLU A 300      12.249   4.697  23.518  1.00  0.00           C  
ATOM   4712  OE1 GLU A 300      11.892   4.998  22.404  1.00  0.00           O  
ATOM   4713  OE2 GLU A 300      11.554   4.082  24.292  1.00  0.00           O  
ATOM   4714  H   GLU A 300      15.455   7.478  24.551  1.00  0.00           H  
ATOM   4715  HA  GLU A 300      16.284   4.919  23.453  1.00  0.00           H  
ATOM   4716 1HB  GLU A 300      14.008   6.799  22.732  1.00  0.00           H  
ATOM   4717 2HB  GLU A 300      14.259   5.251  21.938  1.00  0.00           H  
ATOM   4718 1HG  GLU A 300      14.168   4.220  24.288  1.00  0.00           H  
ATOM   4719 2HG  GLU A 300      13.540   5.780  24.816  1.00  0.00           H  
ATOM   4720  N   TRP A 301      17.029   7.609  21.711  1.00  0.00           N  
ATOM   4721  CA  TRP A 301      17.711   8.091  20.484  1.00  0.00           C  
ATOM   4722  C   TRP A 301      19.162   7.614  20.545  1.00  0.00           C  
ATOM   4723  O   TRP A 301      19.736   7.494  21.642  1.00  0.00           O  
ATOM   4724  CB  TRP A 301      17.659   9.615  20.371  1.00  0.00           C  
ATOM   4725  CG  TRP A 301      16.275  10.154  20.171  1.00  0.00           C  
ATOM   4726  CD1 TRP A 301      15.182   9.900  20.944  1.00  0.00           C  
ATOM   4727  CD2 TRP A 301      15.826  11.048  19.124  1.00  0.00           C  
ATOM   4728  NE1 TRP A 301      14.089  10.569  20.452  1.00  0.00           N  
ATOM   4729  CE2 TRP A 301      14.465  11.278  19.339  1.00  0.00           C  
ATOM   4730  CE3 TRP A 301      16.462  11.663  18.038  1.00  0.00           C  
ATOM   4731  CZ2 TRP A 301      13.718  12.097  18.508  1.00  0.00           C  
ATOM   4732  CZ3 TRP A 301      15.713  12.485  17.204  1.00  0.00           C  
ATOM   4733  CH2 TRP A 301      14.377  12.697  17.434  1.00  0.00           C  
ATOM   4734  H   TRP A 301      16.828   8.265  22.452  1.00  0.00           H  
ATOM   4735  HA  TRP A 301      17.202   7.670  19.617  1.00  0.00           H  
ATOM   4736 1HB  TRP A 301      18.074  10.062  21.274  1.00  0.00           H  
ATOM   4737 2HB  TRP A 301      18.277   9.939  19.533  1.00  0.00           H  
ATOM   4738  HD1 TRP A 301      15.177   9.259  21.824  1.00  0.00           H  
ATOM   4739  HE1 TRP A 301      13.158  10.544  20.844  1.00  0.00           H  
ATOM   4740  HE3 TRP A 301      17.523  11.500  17.852  1.00  0.00           H  
ATOM   4741  HZ2 TRP A 301      12.656  12.277  18.673  1.00  0.00           H  
ATOM   4742  HZ3 TRP A 301      16.215  12.959  16.360  1.00  0.00           H  
ATOM   4743  HH2 TRP A 301      13.820  13.349  16.761  1.00  0.00           H  
ATOM   4744  N   PRO A 302      19.862   7.324  19.423  1.00  0.00           N  
ATOM   4745  CA  PRO A 302      21.275   6.977  19.517  1.00  0.00           C  
ATOM   4746  C   PRO A 302      22.130   7.954  20.332  1.00  0.00           C  
ATOM   4747  O   PRO A 302      21.891   9.168  20.301  1.00  0.00           O  
ATOM   4748  CB  PRO A 302      21.696   6.973  18.043  1.00  0.00           C  
ATOM   4749  CG  PRO A 302      20.453   6.603  17.309  1.00  0.00           C  
ATOM   4750  CD  PRO A 302      19.354   7.319  18.048  1.00  0.00           C  
ATOM   4751  HA  PRO A 302      21.372   5.977  19.966  1.00  0.00           H  
ATOM   4752 1HB  PRO A 302      22.081   7.963  17.760  1.00  0.00           H  
ATOM   4753 2HB  PRO A 302      22.514   6.254  17.888  1.00  0.00           H  
ATOM   4754 1HG  PRO A 302      20.528   6.915  16.256  1.00  0.00           H  
ATOM   4755 2HG  PRO A 302      20.322   5.511  17.308  1.00  0.00           H  
ATOM   4756 1HD  PRO A 302      19.241   8.336  17.644  1.00  0.00           H  
ATOM   4757 2HD  PRO A 302      18.416   6.754  17.948  1.00  0.00           H  
ATOM   4758  N   GLU A 303      23.126   7.436  21.072  1.00  0.00           N  
ATOM   4759  CA  GLU A 303      23.928   8.272  22.001  1.00  0.00           C  
ATOM   4760  C   GLU A 303      24.415   9.559  21.316  1.00  0.00           C  
ATOM   4761  O   GLU A 303      24.323  10.618  21.909  1.00  0.00           O  
ATOM   4762  CB  GLU A 303      25.129   7.485  22.530  1.00  0.00           C  
ATOM   4763  CG  GLU A 303      26.034   8.273  23.468  1.00  0.00           C  
ATOM   4764  CD  GLU A 303      25.335   8.707  24.726  1.00  0.00           C  
ATOM   4765  OE1 GLU A 303      24.249   8.239  24.972  1.00  0.00           O  
ATOM   4766  OE2 GLU A 303      25.889   9.507  25.443  1.00  0.00           O  
ATOM   4767  H   GLU A 303      23.332   6.450  20.993  1.00  0.00           H  
ATOM   4768  HA  GLU A 303      23.298   8.553  22.845  1.00  0.00           H  
ATOM   4769 1HB  GLU A 303      24.779   6.603  23.066  1.00  0.00           H  
ATOM   4770 2HB  GLU A 303      25.736   7.140  21.692  1.00  0.00           H  
ATOM   4771 1HG  GLU A 303      26.889   7.653  23.735  1.00  0.00           H  
ATOM   4772 2HG  GLU A 303      26.406   9.151  22.943  1.00  0.00           H  
ATOM   4773  N   PHE A 304      24.913   9.501  20.087  1.00  0.00           N  
ATOM   4774  CA  PHE A 304      25.396  10.726  19.407  1.00  0.00           C  
ATOM   4775  C   PHE A 304      24.223  11.665  19.132  1.00  0.00           C  
ATOM   4776  O   PHE A 304      24.543  12.886  18.941  1.00  0.00           O  
ATOM   4777  CB  PHE A 304      26.101  10.385  18.093  1.00  0.00           C  
ATOM   4778  CG  PHE A 304      25.234   9.646  17.114  1.00  0.00           C  
ATOM   4779  CD1 PHE A 304      24.432  10.336  16.217  1.00  0.00           C  
ATOM   4780  CD2 PHE A 304      25.219   8.260  17.087  1.00  0.00           C  
ATOM   4781  CE1 PHE A 304      23.634   9.657  15.316  1.00  0.00           C  
ATOM   4782  CE2 PHE A 304      24.423   7.579  16.187  1.00  0.00           C  
ATOM   4783  CZ  PHE A 304      23.629   8.279  15.300  1.00  0.00           C  
ATOM   4784  H   PHE A 304      24.967   8.616  19.604  1.00  0.00           H  
ATOM   4785  HA  PHE A 304      26.111  11.227  20.061  1.00  0.00           H  
ATOM   4786 1HB  PHE A 304      26.447  11.302  17.617  1.00  0.00           H  
ATOM   4787 2HB  PHE A 304      26.978   9.773  18.300  1.00  0.00           H  
ATOM   4788  HD1 PHE A 304      24.436  11.426  16.229  1.00  0.00           H  
ATOM   4789  HD2 PHE A 304      25.845   7.707  17.787  1.00  0.00           H  
ATOM   4790  HE1 PHE A 304      23.008  10.212  14.618  1.00  0.00           H  
ATOM   4791  HE2 PHE A 304      24.420   6.489  16.176  1.00  0.00           H  
ATOM   4792  HZ  PHE A 304      23.000   7.743  14.591  1.00  0.00           H  
ATOM   4793  N   ALA A 305      22.967  11.154  19.047  1.00  0.00           N  
ATOM   4794  CA  ALA A 305      21.766  12.007  18.847  1.00  0.00           C  
ATOM   4795  C   ALA A 305      21.193  12.476  20.185  1.00  0.00           C  
ATOM   4796  O   ALA A 305      20.675  13.623  20.281  1.00  0.00           O  
ATOM   4797  CB  ALA A 305      20.723  11.244  18.044  1.00  0.00           C  
ATOM   4798  H   ALA A 305      22.853  10.155  19.124  1.00  0.00           H  
ATOM   4799  HA  ALA A 305      22.067  12.888  18.280  1.00  0.00           H  
ATOM   4800 1HB  ALA A 305      19.844  11.872  17.900  1.00  0.00           H  
ATOM   4801 2HB  ALA A 305      21.137  10.971  17.074  1.00  0.00           H  
ATOM   4802 3HB  ALA A 305      20.439  10.341  18.583  1.00  0.00           H  
ATOM   4803  N   ARG A 306      21.259  11.651  21.218  1.00  0.00           N  
ATOM   4804  CA  ARG A 306      20.685  12.021  22.546  1.00  0.00           C  
ATOM   4805  C   ARG A 306      21.295  13.337  23.057  1.00  0.00           C  
ATOM   4806  O   ARG A 306      20.529  14.319  23.350  1.00  0.00           O  
ATOM   4807  CB  ARG A 306      20.932  10.925  23.572  1.00  0.00           C  
ATOM   4808  CG  ARG A 306      20.432  11.236  24.974  1.00  0.00           C  
ATOM   4809  CD  ARG A 306      20.936  10.254  25.968  1.00  0.00           C  
ATOM   4810  NE  ARG A 306      22.378  10.342  26.134  1.00  0.00           N  
ATOM   4811  CZ  ARG A 306      23.010  11.304  26.833  1.00  0.00           C  
ATOM   4812  NH1 ARG A 306      22.316  12.251  27.424  1.00  0.00           N  
ATOM   4813  NH2 ARG A 306      24.329  11.295  26.925  1.00  0.00           N  
ATOM   4814  H   ARG A 306      21.705  10.752  21.107  1.00  0.00           H  
ATOM   4815  HA  ARG A 306      19.608  12.150  22.434  1.00  0.00           H  
ATOM   4816 1HB  ARG A 306      20.448  10.006  23.246  1.00  0.00           H  
ATOM   4817 2HB  ARG A 306      22.001  10.725  23.641  1.00  0.00           H  
ATOM   4818 1HG  ARG A 306      20.772  12.229  25.270  1.00  0.00           H  
ATOM   4819 2HG  ARG A 306      19.342  11.208  24.986  1.00  0.00           H  
ATOM   4820 1HD  ARG A 306      20.469  10.443  26.934  1.00  0.00           H  
ATOM   4821 2HD  ARG A 306      20.691   9.245  25.638  1.00  0.00           H  
ATOM   4822  HE  ARG A 306      22.945   9.630  25.693  1.00  0.00           H  
ATOM   4823 1HH1 ARG A 306      21.309  12.257  27.354  1.00  0.00           H  
ATOM   4824 2HH1 ARG A 306      22.791  12.972  27.948  1.00  0.00           H  
ATOM   4825 1HH2 ARG A 306      24.862  10.567  26.470  1.00  0.00           H  
ATOM   4826 2HH2 ARG A 306      24.803  12.016  27.449  1.00  0.00           H  
ATOM   4827  N   GLU A 307      22.614  13.397  23.227  1.00  0.00           N  
ATOM   4828  CA  GLU A 307      23.250  14.630  23.760  1.00  0.00           C  
ATOM   4829  C   GLU A 307      22.949  15.812  22.822  1.00  0.00           C  
ATOM   4830  O   GLU A 307      22.706  16.937  23.297  1.00  0.00           O  
ATOM   4831  CB  GLU A 307      24.763  14.449  23.907  1.00  0.00           C  
ATOM   4832  CG  GLU A 307      25.485  15.652  24.497  1.00  0.00           C  
ATOM   4833  CD  GLU A 307      26.959  15.417  24.679  1.00  0.00           C  
ATOM   4834  OE1 GLU A 307      27.418  14.353  24.340  1.00  0.00           O  
ATOM   4835  OE2 GLU A 307      27.627  16.304  25.158  1.00  0.00           O  
ATOM   4836  H   GLU A 307      23.195  12.605  22.995  1.00  0.00           H  
ATOM   4837  HA  GLU A 307      22.832  14.838  24.745  1.00  0.00           H  
ATOM   4838 1HB  GLU A 307      24.966  13.590  24.547  1.00  0.00           H  
ATOM   4839 2HB  GLU A 307      25.201  14.242  22.931  1.00  0.00           H  
ATOM   4840 1HG  GLU A 307      25.344  16.507  23.837  1.00  0.00           H  
ATOM   4841 2HG  GLU A 307      25.039  15.894  25.460  1.00  0.00           H  
ATOM   4842  N   THR A 308      22.991  15.574  21.532  1.00  0.00           N  
ATOM   4843  CA  THR A 308      22.797  16.636  20.512  1.00  0.00           C  
ATOM   4844  C   THR A 308      21.411  17.274  20.677  1.00  0.00           C  
ATOM   4845  O   THR A 308      21.358  18.533  20.757  1.00  0.00           O  
ATOM   4846  CB  THR A 308      22.947  16.085  19.082  1.00  0.00           C  
ATOM   4847  OG1 THR A 308      24.280  15.592  18.894  1.00  0.00           O  
ATOM   4848  CG2 THR A 308      22.664  17.174  18.058  1.00  0.00           C  
ATOM   4849  H   THR A 308      23.165  14.627  21.229  1.00  0.00           H  
ATOM   4850  HA  THR A 308      23.558  17.402  20.661  1.00  0.00           H  
ATOM   4851  HB  THR A 308      22.246  15.263  18.932  1.00  0.00           H  
ATOM   4852  HG1 THR A 308      24.266  14.632  18.876  1.00  0.00           H  
ATOM   4853 1HG2 THR A 308      22.775  16.766  17.053  1.00  0.00           H  
ATOM   4854 2HG2 THR A 308      21.647  17.542  18.190  1.00  0.00           H  
ATOM   4855 3HG2 THR A 308      23.367  17.994  18.196  1.00  0.00           H  
ATOM   4856  N   PHE A 309      20.333  16.476  20.765  1.00  0.00           N  
ATOM   4857  CA  PHE A 309      18.981  17.084  20.784  1.00  0.00           C  
ATOM   4858  C   PHE A 309      18.646  17.587  22.179  1.00  0.00           C  
ATOM   4859  O   PHE A 309      18.018  18.627  22.296  1.00  0.00           O  
ATOM   4860  CB  PHE A 309      17.919  16.079  20.335  1.00  0.00           C  
ATOM   4861  CG  PHE A 309      17.883  15.856  18.850  1.00  0.00           C  
ATOM   4862  CD1 PHE A 309      18.413  14.701  18.295  1.00  0.00           C  
ATOM   4863  CD2 PHE A 309      17.321  16.802  18.006  1.00  0.00           C  
ATOM   4864  CE1 PHE A 309      18.381  14.495  16.928  1.00  0.00           C  
ATOM   4865  CE2 PHE A 309      17.287  16.598  16.640  1.00  0.00           C  
ATOM   4866  CZ  PHE A 309      17.818  15.443  16.101  1.00  0.00           C  
ATOM   4867  H   PHE A 309      20.421  15.470  20.817  1.00  0.00           H  
ATOM   4868  HA  PHE A 309      18.971  17.927  20.090  1.00  0.00           H  
ATOM   4869 1HB  PHE A 309      18.099  15.120  20.819  1.00  0.00           H  
ATOM   4870 2HB  PHE A 309      16.935  16.424  20.651  1.00  0.00           H  
ATOM   4871  HD1 PHE A 309      18.857  13.951  18.949  1.00  0.00           H  
ATOM   4872  HD2 PHE A 309      16.902  17.714  18.431  1.00  0.00           H  
ATOM   4873  HE1 PHE A 309      18.801  13.583  16.505  1.00  0.00           H  
ATOM   4874  HE2 PHE A 309      16.841  17.349  15.987  1.00  0.00           H  
ATOM   4875  HZ  PHE A 309      17.793  15.283  15.024  1.00  0.00           H  
ATOM   4876  N   GLN A 310      19.130  16.889  23.212  1.00  0.00           N  
ATOM   4877  CA  GLN A 310      18.849  17.351  24.600  1.00  0.00           C  
ATOM   4878  C   GLN A 310      19.444  18.751  24.808  1.00  0.00           C  
ATOM   4879  O   GLN A 310      18.827  19.568  25.566  1.00  0.00           O  
ATOM   4880  CB  GLN A 310      19.421  16.377  25.635  1.00  0.00           C  
ATOM   4881  CG  GLN A 310      18.645  15.078  25.762  1.00  0.00           C  
ATOM   4882  CD  GLN A 310      19.273  14.124  26.761  1.00  0.00           C  
ATOM   4883  OE1 GLN A 310      20.498  14.060  26.893  1.00  0.00           O  
ATOM   4884  NE2 GLN A 310      18.436  13.376  27.471  1.00  0.00           N  
ATOM   4885  H   GLN A 310      19.683  16.056  23.073  1.00  0.00           H  
ATOM   4886  HA  GLN A 310      17.769  17.398  24.737  1.00  0.00           H  
ATOM   4887 1HB  GLN A 310      20.450  16.130  25.372  1.00  0.00           H  
ATOM   4888 2HB  GLN A 310      19.439  16.856  26.614  1.00  0.00           H  
ATOM   4889 1HG  GLN A 310      17.631  15.303  26.095  1.00  0.00           H  
ATOM   4890 2HG  GLN A 310      18.618  14.586  24.790  1.00  0.00           H  
ATOM   4891 1HE2 GLN A 310      18.792  12.728  28.145  1.00  0.00           H  
ATOM   4892 2HE2 GLN A 310      17.449  13.460  27.332  1.00  0.00           H  
ATOM   4893  N   ALA A 311      20.568  19.050  24.144  1.00  0.00           N  
ATOM   4894  CA  ALA A 311      21.238  20.366  24.286  1.00  0.00           C  
ATOM   4895  C   ALA A 311      20.487  21.462  23.518  1.00  0.00           C  
ATOM   4896  O   ALA A 311      20.867  22.633  23.594  1.00  0.00           O  
ATOM   4897  CB  ALA A 311      22.668  20.299  23.817  1.00  0.00           C  
ATOM   4898  H   ALA A 311      20.969  18.357  23.528  1.00  0.00           H  
ATOM   4899  HA  ALA A 311      21.235  20.636  25.342  1.00  0.00           H  
ATOM   4900 1HB  ALA A 311      23.135  21.277  23.933  1.00  0.00           H  
ATOM   4901 2HB  ALA A 311      23.211  19.565  24.413  1.00  0.00           H  
ATOM   4902 3HB  ALA A 311      22.693  20.006  22.769  1.00  0.00           H  
ATOM   4903  N   PHE A 312      19.407  21.098  22.823  1.00  0.00           N  
ATOM   4904  CA  PHE A 312      18.609  22.064  22.044  1.00  0.00           C  
ATOM   4905  C   PHE A 312      17.400  22.546  22.824  1.00  0.00           C  
ATOM   4906  O   PHE A 312      16.587  23.272  22.266  1.00  0.00           O  
ATOM   4907  CB  PHE A 312      18.143  21.440  20.727  1.00  0.00           C  
ATOM   4908  CG  PHE A 312      19.261  21.140  19.769  1.00  0.00           C  
ATOM   4909  CD1 PHE A 312      20.493  21.762  19.902  1.00  0.00           C  
ATOM   4910  CD2 PHE A 312      19.082  20.236  18.733  1.00  0.00           C  
ATOM   4911  CE1 PHE A 312      21.522  21.487  19.022  1.00  0.00           C  
ATOM   4912  CE2 PHE A 312      20.109  19.957  17.853  1.00  0.00           C  
ATOM   4913  CZ  PHE A 312      21.331  20.584  17.997  1.00  0.00           C  
ATOM   4914  H   PHE A 312      19.131  20.127  22.833  1.00  0.00           H  
ATOM   4915  HA  PHE A 312      19.236  22.927  21.816  1.00  0.00           H  
ATOM   4916 1HB  PHE A 312      17.612  20.512  20.932  1.00  0.00           H  
ATOM   4917 2HB  PHE A 312      17.444  22.114  20.233  1.00  0.00           H  
ATOM   4918  HD1 PHE A 312      20.645  22.475  20.713  1.00  0.00           H  
ATOM   4919  HD2 PHE A 312      18.117  19.741  18.619  1.00  0.00           H  
ATOM   4920  HE1 PHE A 312      22.485  21.983  19.138  1.00  0.00           H  
ATOM   4921  HE2 PHE A 312      19.956  19.244  17.043  1.00  0.00           H  
ATOM   4922  HZ  PHE A 312      22.141  20.367  17.302  1.00  0.00           H  
ATOM   4923  N   ARG A 313      17.307  22.145  24.094  1.00  0.00           N  
ATOM   4924  CA  ARG A 313      16.246  22.550  25.045  1.00  0.00           C  
ATOM   4925  C   ARG A 313      16.862  23.586  26.025  1.00  0.00           C  
ATOM   4926  O   ARG A 313      15.999  23.930  26.843  1.00  0.00           O  
ATOM   4927  OXT ARG A 313      18.008  23.920  25.903  1.00  0.00           O  
ATOM   4928  CB  ARG A 313      15.701  21.355  25.814  1.00  0.00           C  
ATOM   4929  CG  ARG A 313      15.078  20.269  24.952  1.00  0.00           C
[truncated: 44,373 more chars]
