# Supplementary material for: Improving split‐HaloTag through computational protein engineering
Source: Protein Sci. 2025 Apr 18;34(5):e70123. doi: 10.1002/pro.70123 (PMC12006747; doi:10.1002/pro.70123)
Supplement: Supplementary file 1 — Data S1. Supporting Information [file PRO-34-e70123-s001.zip › Structures_rev/Structure_09.pdb]

HEADER                                            17-APR-22   XXXX              
EXPDTA    THEORETICAL MODEL                                                     
REMARK 220                                                                      
REMARK 220 EXPERIMENTAL DETAILS                                                 
REMARK 220  EXPERIMENT TYPE                : THEORETICAL MODELLING              
REMARK 220  DATE OF DATA COLLECTION        : 17-APR-22                          
REMARK 220                                                                      
REMARK 220 REMARK: MODEL GENERATED BY ROSETTA                                   
REMARK 220  VERSION 2021.36+release.57ac713                                     
ATOM      1  N   GLY A   1      17.300  26.144  27.460  1.00  0.00           N  
ATOM      2  CA  GLY A   1      16.677  27.081  26.484  1.00  0.00           C  
ATOM      3  C   GLY A   1      17.718  27.954  25.802  1.00  0.00           C  
ATOM      4  O   GLY A   1      17.990  27.728  24.607  1.00  0.00           O  
ATOM      5 1H   GLY A   1      16.589  25.587  27.889  1.00  0.00           H  
ATOM      6 2H   GLY A   1      17.948  25.549  26.984  1.00  0.00           H  
ATOM      7 3H   GLY A   1      17.782  26.666  28.163  1.00  0.00           H  
ATOM      8 1HA  GLY A   1      16.130  26.512  25.732  1.00  0.00           H  
ATOM      9 2HA  GLY A   1      15.953  27.713  26.998  1.00  0.00           H  
ATOM     10  N   ASP A   2      18.326  28.873  26.564  1.00  0.00           N  
ATOM     11  CA  ASP A   2      19.344  29.861  26.109  1.00  0.00           C  
ATOM     12  C   ASP A   2      20.522  29.156  25.406  1.00  0.00           C  
ATOM     13  O   ASP A   2      20.904  29.722  24.380  1.00  0.00           O  
ATOM     14  CB  ASP A   2      19.868  30.683  27.289  1.00  0.00           C  
ATOM     15  CG  ASP A   2      20.828  31.786  26.863  1.00  0.00           C  
ATOM     16  OD1 ASP A   2      20.390  32.712  26.222  1.00  0.00           O  
ATOM     17  OD2 ASP A   2      21.989  31.692  27.183  1.00  0.00           O  
ATOM     18  H   ASP A   2      18.045  28.868  27.534  1.00  0.00           H  
ATOM     19  HA  ASP A   2      18.873  30.540  25.397  1.00  0.00           H  
ATOM     20 1HB  ASP A   2      19.030  31.135  27.819  1.00  0.00           H  
ATOM     21 2HB  ASP A   2      20.382  30.025  27.991  1.00  0.00           H  
ATOM     22  N   VAL A   3      21.105  28.062  25.940  1.00  0.00           N  
ATOM     23  CA  VAL A   3      22.223  27.309  25.266  1.00  0.00           C  
ATOM     24  C   VAL A   3      21.736  26.750  23.919  1.00  0.00           C  
ATOM     25  O   VAL A   3      22.458  26.881  22.903  1.00  0.00           O  
ATOM     26  CB  VAL A   3      22.722  26.147  26.146  1.00  0.00           C  
ATOM     27  CG1 VAL A   3      23.691  25.268  25.368  1.00  0.00           C  
ATOM     28  CG2 VAL A   3      23.380  26.694  27.403  1.00  0.00           C  
ATOM     29  H   VAL A   3      20.766  27.742  26.836  1.00  0.00           H  
ATOM     30  HA  VAL A   3      23.055  27.996  25.104  1.00  0.00           H  
ATOM     31  HB  VAL A   3      21.872  25.522  26.422  1.00  0.00           H  
ATOM     32 1HG1 VAL A   3      24.033  24.452  26.005  1.00  0.00           H  
ATOM     33 2HG1 VAL A   3      23.188  24.858  24.493  1.00  0.00           H  
ATOM     34 3HG1 VAL A   3      24.547  25.863  25.051  1.00  0.00           H  
ATOM     35 1HG2 VAL A   3      23.729  25.867  28.020  1.00  0.00           H  
ATOM     36 2HG2 VAL A   3      24.226  27.324  27.126  1.00  0.00           H  
ATOM     37 3HG2 VAL A   3      22.656  27.285  27.964  1.00  0.00           H  
ATOM     38  N   GLY A   4      20.572  26.103  23.880  1.00  0.00           N  
ATOM     39  CA  GLY A   4      20.091  25.612  22.571  1.00  0.00           C  
ATOM     40  C   GLY A   4      19.890  26.742  21.565  1.00  0.00           C  
ATOM     41  O   GLY A   4      20.153  26.536  20.364  1.00  0.00           O  
ATOM     42  H   GLY A   4      20.011  25.937  24.704  1.00  0.00           H  
ATOM     43 1HA  GLY A   4      20.806  24.896  22.165  1.00  0.00           H  
ATOM     44 2HA  GLY A   4      19.148  25.082  22.705  1.00  0.00           H  
ATOM     45  N   ARG A   5      19.406  27.904  21.978  1.00  0.00           N  
ATOM     46  CA  ARG A   5      19.221  29.061  21.061  1.00  0.00           C  
ATOM     47  C   ARG A   5      20.588  29.512  20.536  1.00  0.00           C  
ATOM     48  O   ARG A   5      20.717  29.743  19.327  1.00  0.00           O  
ATOM     49  CB  ARG A   5      18.536  30.224  21.764  1.00  0.00           C  
ATOM     50  CG  ARG A   5      17.050  30.029  22.024  1.00  0.00           C  
ATOM     51  CD  ARG A   5      16.260  30.096  20.768  1.00  0.00           C  
ATOM     52  NE  ARG A   5      14.830  30.033  21.023  1.00  0.00           N  
ATOM     53  CZ  ARG A   5      13.882  30.002  20.066  1.00  0.00           C  
ATOM     54  NH1 ARG A   5      14.228  30.030  18.798  1.00  0.00           N  
ATOM     55  NH2 ARG A   5      12.605  29.944  20.401  1.00  0.00           N  
ATOM     56  H   ARG A   5      19.156  28.002  22.952  1.00  0.00           H  
ATOM     57  HA  ARG A   5      18.588  28.746  20.230  1.00  0.00           H  
ATOM     58 1HB  ARG A   5      19.017  30.403  22.724  1.00  0.00           H  
ATOM     59 2HB  ARG A   5      18.650  31.128  21.167  1.00  0.00           H  
ATOM     60 1HG  ARG A   5      16.886  29.052  22.480  1.00  0.00           H  
ATOM     61 2HG  ARG A   5      16.693  30.809  22.696  1.00  0.00           H  
ATOM     62 1HD  ARG A   5      16.473  31.033  20.254  1.00  0.00           H  
ATOM     63 2HD  ARG A   5      16.528  29.260  20.124  1.00  0.00           H  
ATOM     64  HE  ARG A   5      14.525  30.010  21.987  1.00  0.00           H  
ATOM     65 1HH1 ARG A   5      15.204  30.074  18.541  1.00  0.00           H  
ATOM     66 2HH1 ARG A   5      13.518  30.006  18.080  1.00  0.00           H  
ATOM     67 1HH2 ARG A   5      12.339  29.923  21.377  1.00  0.00           H  
ATOM     68 2HH2 ARG A   5      11.896  29.921  19.684  1.00  0.00           H  
ATOM     69  N   LYS A   6      21.612  29.584  21.380  1.00  0.00           N  
ATOM     70  CA  LYS A   6      22.942  30.044  20.914  1.00  0.00           C  
ATOM     71  C   LYS A   6      23.466  28.993  19.934  1.00  0.00           C  
ATOM     72  O   LYS A   6      23.858  29.365  18.815  1.00  0.00           O  
ATOM     73  CB  LYS A   6      23.916  30.240  22.077  1.00  0.00           C  
ATOM     74  CG  LYS A   6      23.624  31.456  22.945  1.00  0.00           C  
ATOM     75  CD  LYS A   6      24.643  31.593  24.066  1.00  0.00           C  
ATOM     76  CE  LYS A   6      24.569  32.966  24.718  1.00  0.00           C  
ATOM     77  NZ  LYS A   6      23.244  33.213  25.348  1.00  0.00           N  
ATOM     78  H   LYS A   6      21.493  29.324  22.349  1.00  0.00           H  
ATOM     79  HA  LYS A   6      22.819  31.004  20.413  1.00  0.00           H  
ATOM     80 1HB  LYS A   6      23.900  29.359  22.718  1.00  0.00           H  
ATOM     81 2HB  LYS A   6      24.930  30.342  21.688  1.00  0.00           H  
ATOM     82 1HG  LYS A   6      23.648  32.357  22.331  1.00  0.00           H  
ATOM     83 2HG  LYS A   6      22.629  31.362  23.380  1.00  0.00           H  
ATOM     84 1HD  LYS A   6      24.457  30.830  24.823  1.00  0.00           H  
ATOM     85 2HD  LYS A   6      25.646  31.445  23.666  1.00  0.00           H  
ATOM     86 1HE  LYS A   6      25.342  33.048  25.481  1.00  0.00           H  
ATOM     87 2HE  LYS A   6      24.749  33.735  23.966  1.00  0.00           H  
ATOM     88 1HZ  LYS A   6      23.236  34.132  25.767  1.00  0.00           H  
ATOM     89 2HZ  LYS A   6      22.520  33.158  24.645  1.00  0.00           H  
ATOM     90 3HZ  LYS A   6      23.075  32.517  26.060  1.00  0.00           H  
ATOM     91  N   LEU A   7      23.404  27.712  20.310  1.00  0.00           N  
ATOM     92  CA  LEU A   7      24.029  26.636  19.495  1.00  0.00           C  
ATOM     93  C   LEU A   7      23.317  26.610  18.137  1.00  0.00           C  
ATOM     94  O   LEU A   7      23.967  26.364  17.110  1.00  0.00           O  
ATOM     95  CB  LEU A   7      23.914  25.271  20.184  1.00  0.00           C  
ATOM     96  CG  LEU A   7      24.748  25.096  21.459  1.00  0.00           C  
ATOM     97  CD1 LEU A   7      24.387  23.776  22.126  1.00  0.00           C  
ATOM     98  CD2 LEU A   7      26.228  25.145  21.109  1.00  0.00           C  
ATOM     99  H   LEU A   7      22.923  27.466  21.163  1.00  0.00           H  
ATOM    100  HA  LEU A   7      25.087  26.866  19.372  1.00  0.00           H  
ATOM    101 1HB  LEU A   7      22.871  25.100  20.444  1.00  0.00           H  
ATOM    102 2HB  LEU A   7      24.222  24.499  19.478  1.00  0.00           H  
ATOM    103  HG  LEU A   7      24.515  25.899  22.159  1.00  0.00           H  
ATOM    104 1HD1 LEU A   7      24.980  23.652  23.033  1.00  0.00           H  
ATOM    105 2HD1 LEU A   7      23.328  23.776  22.384  1.00  0.00           H  
ATOM    106 3HD1 LEU A   7      24.595  22.954  21.442  1.00  0.00           H  
ATOM    107 1HD2 LEU A   7      26.821  25.022  22.016  1.00  0.00           H  
ATOM    108 2HD2 LEU A   7      26.463  24.342  20.410  1.00  0.00           H  
ATOM    109 3HD2 LEU A   7      26.462  26.106  20.650  1.00  0.00           H  
ATOM    110  N   ILE A   8      21.988  26.690  18.132  1.00  0.00           N  
ATOM    111  CA  ILE A   8      21.210  26.463  16.886  1.00  0.00           C  
ATOM    112  C   ILE A   8      21.020  27.769  16.123  1.00  0.00           C  
ATOM    113  O   ILE A   8      21.296  27.801  14.924  1.00  0.00           O  
ATOM    114  CB  ILE A   8      19.879  25.747  17.192  1.00  0.00           C  
ATOM    115  CG1 ILE A   8      20.111  24.353  17.770  1.00  0.00           C  
ATOM    116  CG2 ILE A   8      18.980  25.762  15.980  1.00  0.00           C  
ATOM    117  CD1 ILE A   8      18.853  23.646  18.248  1.00  0.00           C  
ATOM    118  H   ILE A   8      21.495  26.908  18.987  1.00  0.00           H  
ATOM    119  HA  ILE A   8      21.763  25.768  16.256  1.00  0.00           H  
ATOM    120  HB  ILE A   8      19.374  26.254  18.014  1.00  0.00           H  
ATOM    121 1HG1 ILE A   8      20.582  23.720  17.017  1.00  0.00           H  
ATOM    122 2HG1 ILE A   8      20.796  24.418  18.616  1.00  0.00           H  
ATOM    123 1HG2 ILE A   8      18.046  25.251  16.214  1.00  0.00           H  
ATOM    124 2HG2 ILE A   8      18.770  26.792  15.696  1.00  0.00           H  
ATOM    125 3HG2 ILE A   8      19.475  25.251  15.153  1.00  0.00           H  
ATOM    126 1HD1 ILE A   8      19.115  22.664  18.643  1.00  0.00           H  
ATOM    127 2HD1 ILE A   8      18.380  24.238  19.032  1.00  0.00           H  
ATOM    128 3HD1 ILE A   8      18.162  23.530  17.415  1.00  0.00           H  
ATOM    129  N   ILE A   9      20.539  28.824  16.773  1.00  0.00           N  
ATOM    130  CA  ILE A   9      20.102  30.026  16.034  1.00  0.00           C  
ATOM    131  C   ILE A   9      21.340  30.839  15.625  1.00  0.00           C  
ATOM    132  O   ILE A   9      21.395  31.328  14.472  1.00  0.00           O  
ATOM    133  CB  ILE A   9      19.156  30.899  16.879  1.00  0.00           C  
ATOM    134  CG1 ILE A   9      17.930  30.092  17.312  1.00  0.00           C  
ATOM    135  CG2 ILE A   9      18.736  32.135  16.100  1.00  0.00           C  
ATOM    136  CD1 ILE A   9      17.137  29.519  16.159  1.00  0.00           C  
ATOM    137  H   ILE A   9      20.469  28.813  17.781  1.00  0.00           H  
ATOM    138  HA  ILE A   9      19.563  29.707  15.143  1.00  0.00           H  
ATOM    139  HB  ILE A   9      19.666  31.211  17.790  1.00  0.00           H  
ATOM    140 1HG1 ILE A   9      18.244  29.268  17.953  1.00  0.00           H  
ATOM    141 2HG1 ILE A   9      17.266  30.726  17.900  1.00  0.00           H  
ATOM    142 1HG2 ILE A   9      18.067  32.741  16.711  1.00  0.00           H  
ATOM    143 2HG2 ILE A   9      19.618  32.719  15.840  1.00  0.00           H  
ATOM    144 3HG2 ILE A   9      18.220  31.833  15.188  1.00  0.00           H  
ATOM    145 1HD1 ILE A   9      16.284  28.962  16.546  1.00  0.00           H  
ATOM    146 2HD1 ILE A   9      16.782  30.331  15.523  1.00  0.00           H  
ATOM    147 3HD1 ILE A   9      17.771  28.853  15.577  1.00  0.00           H  
ATOM    148  N   ASP A  10      22.325  30.987  16.523  1.00  0.00           N  
ATOM    149  CA  ASP A  10      23.455  31.887  16.173  1.00  0.00           C  
ATOM    150  C   ASP A  10      24.578  31.060  15.567  1.00  0.00           C  
ATOM    151  O   ASP A  10      25.120  31.493  14.547  1.00  0.00           O  
ATOM    152  CB  ASP A  10      23.973  32.643  17.400  1.00  0.00           C  
ATOM    153  CG  ASP A  10      22.942  33.599  17.984  1.00  0.00           C  
ATOM    154  OD1 ASP A  10      22.435  34.416  17.252  1.00  0.00           O  
ATOM    155  OD2 ASP A  10      22.671  33.503  19.158  1.00  0.00           O  
ATOM    156  H   ASP A  10      22.329  30.515  17.416  1.00  0.00           H  
ATOM    157  HA  ASP A  10      23.103  32.620  15.447  1.00  0.00           H  
ATOM    158 1HB  ASP A  10      24.264  31.930  18.171  1.00  0.00           H  
ATOM    159 2HB  ASP A  10      24.862  33.212  17.128  1.00  0.00           H  
ATOM    160  N   GLN A  11      24.908  29.922  16.154  1.00  0.00           N  
ATOM    161  CA  GLN A  11      26.107  29.150  15.711  1.00  0.00           C  
ATOM    162  C   GLN A  11      25.765  28.168  14.599  1.00  0.00           C  
ATOM    163  O   GLN A  11      26.690  27.576  14.030  1.00  0.00           O  
ATOM    164  CB  GLN A  11      26.730  28.387  16.884  1.00  0.00           C  
ATOM    165  CG  GLN A  11      27.310  29.279  17.969  1.00  0.00           C  
ATOM    166  CD  GLN A  11      27.872  28.484  19.132  1.00  0.00           C  
ATOM    167  OE1 GLN A  11      28.397  27.381  18.952  1.00  0.00           O  
ATOM    168  NE2 GLN A  11      27.767  29.040  20.333  1.00  0.00           N  
ATOM    169  H   GLN A  11      24.344  29.563  16.911  1.00  0.00           H  
ATOM    170  HA  GLN A  11      26.847  29.851  15.325  1.00  0.00           H  
ATOM    171 1HB  GLN A  11      25.976  27.747  17.342  1.00  0.00           H  
ATOM    172 2HB  GLN A  11      27.528  27.742  16.516  1.00  0.00           H  
ATOM    173 1HG  GLN A  11      28.115  29.876  17.541  1.00  0.00           H  
ATOM    174 2HG  GLN A  11      26.522  29.930  18.349  1.00  0.00           H  
ATOM    175 1HE2 GLN A  11      28.121  28.563  21.139  1.00  0.00           H  
ATOM    176 2HE2 GLN A  11      27.335  29.937  20.434  1.00  0.00           H  
ATOM    177  N   ASN A  12      24.482  27.919  14.325  1.00  0.00           N  
ATOM    178  CA  ASN A  12      24.036  26.982  13.266  1.00  0.00           C  
ATOM    179  C   ASN A  12      24.582  25.579  13.517  1.00  0.00           C  
ATOM    180  O   ASN A  12      24.844  24.838  12.534  1.00  0.00           O  
ATOM    181  CB  ASN A  12      24.453  27.474  11.893  1.00  0.00           C  
ATOM    182  CG  ASN A  12      23.558  26.961  10.799  1.00  0.00           C  
ATOM    183  OD1 ASN A  12      22.381  26.664  11.032  1.00  0.00           O  
ATOM    184  ND2 ASN A  12      24.093  26.852   9.610  1.00  0.00           N  
ATOM    185  H   ASN A  12      23.789  28.404  14.877  1.00  0.00           H  
ATOM    186  HA  ASN A  12      22.947  26.922  13.294  1.00  0.00           H  
ATOM    187 1HB  ASN A  12      24.440  28.564  11.876  1.00  0.00           H  
ATOM    188 2HB  ASN A  12      25.476  27.156  11.688  1.00  0.00           H  
ATOM    189 1HD2 ASN A  12      23.544  26.516   8.843  1.00  0.00           H  
ATOM    190 2HD2 ASN A  12      25.050  27.104   9.467  1.00  0.00           H  
ATOM    191  N   VAL A  13      24.748  25.179  14.760  1.00  0.00           N  
ATOM    192  CA  VAL A  13      25.326  23.849  15.100  1.00  0.00           C  
ATOM    193  C   VAL A  13      24.448  22.725  14.573  1.00  0.00           C  
ATOM    194  O   VAL A  13      24.975  21.681  14.245  1.00  0.00           O  
ATOM    195  CB  VAL A  13      25.480  23.691  16.624  1.00  0.00           C  
ATOM    196  CG1 VAL A  13      25.808  22.248  16.979  1.00  0.00           C  
ATOM    197  CG2 VAL A  13      26.560  24.632  17.136  1.00  0.00           C  
ATOM    198  H   VAL A  13      24.473  25.802  15.506  1.00  0.00           H  
ATOM    199  HA  VAL A  13      26.314  23.774  14.643  1.00  0.00           H  
ATOM    200  HB  VAL A  13      24.530  23.931  17.103  1.00  0.00           H  
ATOM    201 1HG1 VAL A  13      25.913  22.155  18.060  1.00  0.00           H  
ATOM    202 2HG1 VAL A  13      25.005  21.597  16.635  1.00  0.00           H  
ATOM    203 3HG1 VAL A  13      26.743  21.959  16.498  1.00  0.00           H  
ATOM    204 1HG2 VAL A  13      26.662  24.515  18.215  1.00  0.00           H  
ATOM    205 2HG2 VAL A  13      27.508  24.395  16.653  1.00  0.00           H  
ATOM    206 3HG2 VAL A  13      26.283  25.661  16.908  1.00  0.00           H  
ATOM    207  N   PHE A  14      23.118  22.880  14.489  1.00  0.00           N  
ATOM    208  CA  PHE A  14      22.250  21.766  14.092  1.00  0.00           C  
ATOM    209  C   PHE A  14      22.560  21.379  12.647  1.00  0.00           C  
ATOM    210  O   PHE A  14      22.276  20.271  12.224  1.00  0.00           O  
ATOM    211  CB  PHE A  14      20.773  22.142  14.230  1.00  0.00           C  
ATOM    212  CG  PHE A  14      19.874  20.972  14.510  1.00  0.00           C  
ATOM    213  CD1 PHE A  14      19.551  20.624  15.813  1.00  0.00           C  
ATOM    214  CD2 PHE A  14      19.349  20.218  13.471  1.00  0.00           C  
ATOM    215  CE1 PHE A  14      18.723  19.547  16.071  1.00  0.00           C  
ATOM    216  CE2 PHE A  14      18.520  19.142  13.727  1.00  0.00           C  
ATOM    217  CZ  PHE A  14      18.208  18.807  15.029  1.00  0.00           C  
ATOM    218  H   PHE A  14      22.703  23.776  14.701  1.00  0.00           H  
ATOM    219  HA  PHE A  14      22.451  20.919  14.749  1.00  0.00           H  
ATOM    220 1HB  PHE A  14      20.656  22.863  15.038  1.00  0.00           H  
ATOM    221 2HB  PHE A  14      20.433  22.621  13.312  1.00  0.00           H  
ATOM    222  HD1 PHE A  14      19.957  21.210  16.637  1.00  0.00           H  
ATOM    223  HD2 PHE A  14      19.596  20.483  12.443  1.00  0.00           H  
ATOM    224  HE1 PHE A  14      18.478  19.284  17.100  1.00  0.00           H  
ATOM    225  HE2 PHE A  14      18.114  18.558  12.902  1.00  0.00           H  
ATOM    226  HZ  PHE A  14      17.556  17.958  15.232  1.00  0.00           H  
ATOM    227  N   ILE A  15      23.126  22.310  11.870  1.00  0.00           N  
ATOM    228  CA  ILE A  15      23.398  22.081  10.428  1.00  0.00           C  
ATOM    229  C   ILE A  15      24.865  21.746  10.235  1.00  0.00           C  
ATOM    230  O   ILE A  15      25.182  20.834   9.418  1.00  0.00           O  
ATOM    231  CB  ILE A  15      23.037  23.309   9.574  1.00  0.00           C  
ATOM    232  CG1 ILE A  15      21.561  23.672   9.758  1.00  0.00           C  
ATOM    233  CG2 ILE A  15      23.345  23.047   8.108  1.00  0.00           C  
ATOM    234  CD1 ILE A  15      20.609  22.551   9.411  1.00  0.00           C  
ATOM    235  H   ILE A  15      23.376  23.198  12.282  1.00  0.00           H  
ATOM    236  HA  ILE A  15      22.787  21.245  10.090  1.00  0.00           H  
ATOM    237  HB  ILE A  15      23.617  24.169   9.909  1.00  0.00           H  
ATOM    238 1HG1 ILE A  15      21.384  23.962  10.793  1.00  0.00           H  
ATOM    239 2HG1 ILE A  15      21.317  24.531   9.132  1.00  0.00           H  
ATOM    240 1HG2 ILE A  15      23.083  23.925   7.518  1.00  0.00           H  
ATOM    241 2HG2 ILE A  15      24.407  22.836   7.991  1.00  0.00           H  
ATOM    242 3HG2 ILE A  15      22.765  22.192   7.761  1.00  0.00           H  
ATOM    243 1HD1 ILE A  15      19.582  22.884   9.566  1.00  0.00           H  
ATOM    244 2HD1 ILE A  15      20.744  22.268   8.366  1.00  0.00           H  
ATOM    245 3HD1 ILE A  15      20.811  21.692  10.049  1.00  0.00           H  
ATOM    246  N   GLU A  16      25.740  22.482  10.911  1.00  0.00           N  
ATOM    247  CA  GLU A  16      27.187  22.188  10.807  1.00  0.00           C  
ATOM    248  C   GLU A  16      27.623  21.009  11.644  1.00  0.00           C  
ATOM    249  O   GLU A  16      28.576  20.326  11.188  1.00  0.00           O  
ATOM    250  CB  GLU A  16      28.008  23.414  11.218  1.00  0.00           C  
ATOM    251  CG  GLU A  16      27.775  24.644  10.353  1.00  0.00           C  
ATOM    252  CD  GLU A  16      28.002  24.384   8.890  1.00  0.00           C  
ATOM    253  OE1 GLU A  16      29.031  23.847   8.555  1.00  0.00           O  
ATOM    254  OE2 GLU A  16      27.147  24.724   8.107  1.00  0.00           O  
ATOM    255  H   GLU A  16      25.434  23.245  11.499  1.00  0.00           H  
ATOM    256  HA  GLU A  16      27.416  21.945   9.769  1.00  0.00           H  
ATOM    257 1HB  GLU A  16      27.774  23.679  12.248  1.00  0.00           H  
ATOM    258 2HB  GLU A  16      29.070  23.171  11.175  1.00  0.00           H  
ATOM    259 1HG  GLU A  16      26.750  24.987  10.494  1.00  0.00           H  
ATOM    260 2HG  GLU A  16      28.442  25.440  10.684  1.00  0.00           H  
ATOM    261  N   GLY A  17      26.989  20.710  12.764  1.00  0.00           N  
ATOM    262  CA  GLY A  17      27.334  19.552  13.600  1.00  0.00           C  
ATOM    263  C   GLY A  17      26.345  18.441  13.442  1.00  0.00           C  
ATOM    264  O   GLY A  17      26.687  17.411  12.945  1.00  0.00           O  
ATOM    265  H   GLY A  17      26.230  21.314  13.049  1.00  0.00           H  
ATOM    266 1HA  GLY A  17      28.328  19.194  13.332  1.00  0.00           H  
ATOM    267 2HA  GLY A  17      27.373  19.857  14.645  1.00  0.00           H  
ATOM    268  N   THR A  18      25.112  18.651  13.896  1.00  0.00           N  
ATOM    269  CA  THR A  18      24.164  17.539  14.030  1.00  0.00           C  
ATOM    270  C   THR A  18      23.863  16.903  12.670  1.00  0.00           C  
ATOM    271  O   THR A  18      23.847  15.686  12.572  1.00  0.00           O  
ATOM    272  CB  THR A  18      22.850  18.005  14.685  1.00  0.00           C  
ATOM    273  OG1 THR A  18      23.120  18.507  16.000  1.00  0.00           O  
ATOM    274  CG2 THR A  18      21.863  16.851  14.779  1.00  0.00           C  
ATOM    275  H   THR A  18      24.818  19.583  14.154  1.00  0.00           H  
ATOM    276  HA  THR A  18      24.612  16.777  14.668  1.00  0.00           H  
ATOM    277  HB  THR A  18      22.410  18.804  14.089  1.00  0.00           H  
ATOM    278  HG1 THR A  18      24.067  18.613  16.113  1.00  0.00           H  
ATOM    279 1HG2 THR A  18      20.940  17.199  15.243  1.00  0.00           H  
ATOM    280 2HG2 THR A  18      21.647  16.475  13.779  1.00  0.00           H  
ATOM    281 3HG2 THR A  18      22.293  16.053  15.382  1.00  0.00           H  
ATOM    282  N   LEU A  19      23.584  17.700  11.645  1.00  0.00           N  
ATOM    283  CA  LEU A  19      23.285  17.135  10.301  1.00  0.00           C  
ATOM    284  C   LEU A  19      24.341  16.124   9.864  1.00  0.00           C  
ATOM    285  O   LEU A  19      24.018  14.966   9.709  1.00  0.00           O  
ATOM    286  CB  LEU A  19      23.198  18.256   9.257  1.00  0.00           C  
ATOM    287  CG  LEU A  19      23.233  17.803   7.792  1.00  0.00           C  
ATOM    288  CD1 LEU A  19      21.941  17.071   7.455  1.00  0.00           C  
ATOM    289  CD2 LEU A  19      23.426  19.014   6.891  1.00  0.00           C  
ATOM    290  H   LEU A  19      23.570  18.702  11.771  1.00  0.00           H  
ATOM    291  HA  LEU A  19      22.324  16.625  10.347  1.00  0.00           H  
ATOM    292 1HB  LEU A  19      22.270  18.804   9.413  1.00  0.00           H  
ATOM    293 2HB  LEU A  19      24.031  18.941   9.412  1.00  0.00           H  
ATOM    294  HG  LEU A  19      24.058  17.106   7.646  1.00  0.00           H  
ATOM    295 1HD1 LEU A  19      21.965  16.749   6.414  1.00  0.00           H  
ATOM    296 2HD1 LEU A  19      21.837  16.199   8.101  1.00  0.00           H  
ATOM    297 3HD1 LEU A  19      21.094  17.739   7.608  1.00  0.00           H  
ATOM    298 1HD2 LEU A  19      23.452  18.692   5.849  1.00  0.00           H  
ATOM    299 2HD2 LEU A  19      22.600  19.710   7.035  1.00  0.00           H  
ATOM    300 3HD2 LEU A  19      24.365  19.507   7.141  1.00  0.00           H  
ATOM    301  N   PRO A  20      25.628  16.494   9.763  1.00  0.00           N  
ATOM    302  CA  PRO A  20      26.607  15.456   9.416  1.00  0.00           C  
ATOM    303  C   PRO A  20      26.906  14.463  10.544  1.00  0.00           C  
ATOM    304  O   PRO A  20      27.409  13.339  10.254  1.00  0.00           O  
ATOM    305  CB  PRO A  20      27.848  16.285   9.072  1.00  0.00           C  
ATOM    306  CG  PRO A  20      27.697  17.524   9.887  1.00  0.00           C  
ATOM    307  CD  PRO A  20      26.224  17.832   9.833  1.00  0.00           C  
ATOM    308  HA  PRO A  20      26.244  14.895   8.542  1.00  0.00           H  
ATOM    309 1HB  PRO A  20      28.758  15.719   9.319  1.00  0.00           H  
ATOM    310 2HB  PRO A  20      27.878  16.486   7.991  1.00  0.00           H  
ATOM    311 1HG  PRO A  20      28.057  17.350  10.912  1.00  0.00           H  
ATOM    312 2HG  PRO A  20      28.315  18.332   9.467  1.00  0.00           H  
ATOM    313 1HD  PRO A  20      25.927  18.366  10.747  1.00  0.00           H  
ATOM    314 2HD  PRO A  20      26.009  18.438   8.941  1.00  0.00           H  
ATOM    315  N   MET A  21      26.629  14.801  11.796  1.00  0.00           N  
ATOM    316  CA  MET A  21      26.835  13.904  12.986  1.00  0.00           C  
ATOM    317  C   MET A  21      26.059  12.601  12.798  1.00  0.00           C  
ATOM    318  O   MET A  21      26.467  11.543  13.308  1.00  0.00           O  
ATOM    319  CB  MET A  21      26.400  14.593  14.278  1.00  0.00           C  
ATOM    320  CG  MET A  21      26.643  13.776  15.540  1.00  0.00           C  
ATOM    321  SD  MET A  21      25.895  14.518  17.003  1.00  0.00           S  
ATOM    322  CE  MET A  21      24.172  14.099  16.752  1.00  0.00           C  
ATOM    323  H   MET A  21      26.253  15.728  11.938  1.00  0.00           H  
ATOM    324  HA  MET A  21      27.897  13.671  13.063  1.00  0.00           H  
ATOM    325 1HB  MET A  21      26.933  15.537  14.384  1.00  0.00           H  
ATOM    326 2HB  MET A  21      25.335  14.822  14.228  1.00  0.00           H  
ATOM    327 1HG  MET A  21      26.231  12.776  15.411  1.00  0.00           H  
ATOM    328 2HG  MET A  21      27.716  13.683  15.712  1.00  0.00           H  
ATOM    329 1HE  MET A  21      23.578  14.490  17.578  1.00  0.00           H  
ATOM    330 2HE  MET A  21      23.824  14.535  15.815  1.00  0.00           H  
ATOM    331 3HE  MET A  21      24.064  13.014  16.710  1.00  0.00           H  
ATOM    332  N   GLY A  22      24.876  12.665  12.215  1.00  0.00           N  
ATOM    333  CA  GLY A  22      24.021  11.499  12.016  1.00  0.00           C  
ATOM    334  C   GLY A  22      24.420  10.660  10.814  1.00  0.00           C  
ATOM    335  O   GLY A  22      23.676   9.728  10.480  1.00  0.00           O  
ATOM    336  H   GLY A  22      24.559  13.568  11.896  1.00  0.00           H  
ATOM    337 1HA  GLY A  22      24.052  10.869  12.905  1.00  0.00           H  
ATOM    338 2HA  GLY A  22      22.989  11.823  11.887  1.00  0.00           H  
ATOM    339  N   VAL A  23      25.522  10.993  10.165  1.00  0.00           N  
ATOM    340  CA  VAL A  23      26.003  10.277   8.957  1.00  0.00           C  
ATOM    341  C   VAL A  23      27.351   9.644   9.279  1.00  0.00           C  
ATOM    342  O   VAL A  23      28.211  10.342   9.859  1.00  0.00           O  
ATOM    343  CB  VAL A  23      26.152  11.232   7.758  1.00  0.00           C  
ATOM    344  CG1 VAL A  23      26.545  10.460   6.508  1.00  0.00           C  
ATOM    345  CG2 VAL A  23      24.853  11.991   7.537  1.00  0.00           C  
ATOM    346  H   VAL A  23      26.054  11.776  10.517  1.00  0.00           H  
ATOM    347  HA  VAL A  23      25.272   9.512   8.694  1.00  0.00           H  
ATOM    348  HB  VAL A  23      26.956  11.939   7.966  1.00  0.00           H  
ATOM    349 1HG1 VAL A  23      26.646  11.150   5.670  1.00  0.00           H  
ATOM    350 2HG1 VAL A  23      27.496   9.954   6.676  1.00  0.00           H  
ATOM    351 3HG1 VAL A  23      25.776   9.723   6.278  1.00  0.00           H  
ATOM    352 1HG2 VAL A  23      24.965  12.665   6.688  1.00  0.00           H  
ATOM    353 2HG2 VAL A  23      24.048  11.284   7.335  1.00  0.00           H  
ATOM    354 3HG2 VAL A  23      24.613  12.569   8.429  1.00  0.00           H  
ATOM    355  N   VAL A  24      27.521   8.387   8.876  1.00  0.00           N  
ATOM    356  CA  VAL A  24      28.804   7.694   9.174  1.00  0.00           C  
ATOM    357  C   VAL A  24      29.886   8.336   8.308  1.00  0.00           C  
ATOM    358  O   VAL A  24      30.920   8.789   8.834  1.00  0.00           O  
ATOM    359  CB  VAL A  24      28.719   6.186   8.873  1.00  0.00           C  
ATOM    360  CG1 VAL A  24      30.087   5.536   9.016  1.00  0.00           C  
ATOM    361  CG2 VAL A  24      27.710   5.529   9.802  1.00  0.00           C  
ATOM    362  H   VAL A  24      26.800   7.891   8.372  1.00  0.00           H  
ATOM    363  HA  VAL A  24      29.025   7.815  10.235  1.00  0.00           H  
ATOM    364  HB  VAL A  24      28.404   6.048   7.838  1.00  0.00           H  
ATOM    365 1HG1 VAL A  24      30.009   4.470   8.799  1.00  0.00           H  
ATOM    366 2HG1 VAL A  24      30.784   5.998   8.316  1.00  0.00           H  
ATOM    367 3HG1 VAL A  24      30.450   5.673  10.034  1.00  0.00           H  
ATOM    368 1HG2 VAL A  24      27.655   4.463   9.584  1.00  0.00           H  
ATOM    369 2HG2 VAL A  24      28.022   5.672  10.837  1.00  0.00           H  
ATOM    370 3HG2 VAL A  24      26.730   5.981   9.653  1.00  0.00           H  
ATOM    371  N   ARG A  25      29.659   8.443   7.005  1.00  0.00           N  
ATOM    372  CA  ARG A  25      30.593   9.086   6.052  1.00  0.00           C  
ATOM    373  C   ARG A  25      30.455  10.595   6.162  1.00  0.00           C  
ATOM    374  O   ARG A  25      29.440  11.131   6.601  1.00  0.00           O  
ATOM    375  CB  ARG A  25      30.316   8.654   4.620  1.00  0.00           C  
ATOM    376  CG  ARG A  25      29.044   9.226   4.014  1.00  0.00           C  
ATOM    377  CD  ARG A  25      28.928   8.897   2.571  1.00  0.00           C  
ATOM    378  NE  ARG A  25      27.649   9.316   2.020  1.00  0.00           N  
ATOM    379  CZ  ARG A  25      27.407  10.528   1.483  1.00  0.00           C  
ATOM    380  NH1 ARG A  25      28.365  11.427   1.431  1.00  0.00           N  
ATOM    381  NH2 ARG A  25      26.207  10.812   1.009  1.00  0.00           N  
ATOM    382  H   ARG A  25      28.792   8.058   6.658  1.00  0.00           H  
ATOM    383  HA  ARG A  25      31.609   8.784   6.306  1.00  0.00           H  
ATOM    384 1HB  ARG A  25      31.148   8.953   3.983  1.00  0.00           H  
ATOM    385 2HB  ARG A  25      30.243   7.567   4.576  1.00  0.00           H  
ATOM    386 1HG  ARG A  25      28.178   8.812   4.531  1.00  0.00           H  
ATOM    387 2HG  ARG A  25      29.046  10.311   4.120  1.00  0.00           H  
ATOM    388 1HD  ARG A  25      29.719   9.404   2.018  1.00  0.00           H  
ATOM    389 2HD  ARG A  25      29.022   7.821   2.433  1.00  0.00           H  
ATOM    390  HE  ARG A  25      26.887   8.651   2.042  1.00  0.00           H  
ATOM    391 1HH1 ARG A  25      29.282  11.210   1.794  1.00  0.00           H  
ATOM    392 2HH1 ARG A  25      28.183  12.335   1.030  1.00  0.00           H  
ATOM    393 1HH2 ARG A  25      25.470  10.121   1.048  1.00  0.00           H  
ATOM    394 2HH2 ARG A  25      26.026  11.720   0.606  1.00  0.00           H  
ATOM    395  N   PRO A  26      31.553  11.322   5.857  1.00  0.00           N  
ATOM    396  CA  PRO A  26      31.485  12.766   5.808  1.00  0.00           C  
ATOM    397  C   PRO A  26      30.610  13.208   4.641  1.00  0.00           C  
ATOM    398  O   PRO A  26      30.575  12.506   3.640  1.00  0.00           O  
ATOM    399  CB  PRO A  26      32.946  13.178   5.717  1.00  0.00           C  
ATOM    400  CG  PRO A  26      33.620  12.045   5.046  1.00  0.00           C  
ATOM    401  CD  PRO A  26      32.867  10.776   5.416  1.00  0.00           C  
ATOM    402  HA  PRO A  26      31.094  13.142   6.764  1.00  0.00           H  
ATOM    403 1HB  PRO A  26      33.038  14.118   5.152  1.00  0.00           H  
ATOM    404 2HB  PRO A  26      33.346  13.368   6.724  1.00  0.00           H  
ATOM    405 1HG  PRO A  26      33.624  12.197   3.956  1.00  0.00           H  
ATOM    406 2HG  PRO A  26      34.672  11.987   5.361  1.00  0.00           H  
ATOM    407 1HD  PRO A  26      32.792  10.122   4.534  1.00  0.00           H  
ATOM    408 2HD  PRO A  26      33.392  10.263   6.235  1.00  0.00           H  
ATOM    409  N   LEU A  27      29.939  14.332   4.811  1.00  0.00           N  
ATOM    410  CA  LEU A  27      29.142  14.857   3.692  1.00  0.00           C  
ATOM    411  C   LEU A  27      30.014  15.763   2.831  1.00  0.00           C  
ATOM    412  O   LEU A  27      30.947  16.407   3.381  1.00  0.00           O  
ATOM    413  CB  LEU A  27      27.923  15.634   4.204  1.00  0.00           C  
ATOM    414  CG  LEU A  27      26.887  14.810   4.979  1.00  0.00           C  
ATOM    415  CD1 LEU A  27      25.797  15.733   5.509  1.00  0.00           C  
ATOM    416  CD2 LEU A  27      26.303  13.741   4.067  1.00  0.00           C  
ATOM    417  H   LEU A  27      29.957  14.840   5.684  1.00  0.00           H  
ATOM    418  HA  LEU A  27      28.789  14.016   3.095  1.00  0.00           H  
ATOM    419 1HB  LEU A  27      28.270  16.431   4.860  1.00  0.00           H  
ATOM    420 2HB  LEU A  27      27.417  16.087   3.352  1.00  0.00           H  
ATOM    421  HG  LEU A  27      27.366  14.334   5.835  1.00  0.00           H  
ATOM    422 1HD1 LEU A  27      25.061  15.147   6.060  1.00  0.00           H  
ATOM    423 2HD1 LEU A  27      26.240  16.475   6.173  1.00  0.00           H  
ATOM    424 3HD1 LEU A  27      25.310  16.236   4.675  1.00  0.00           H  
ATOM    425 1HD2 LEU A  27      25.567  13.155   4.618  1.00  0.00           H  
ATOM    426 2HD2 LEU A  27      25.822  14.216   3.212  1.00  0.00           H  
ATOM    427 3HD2 LEU A  27      27.101  13.086   3.718  1.00  0.00           H  
ATOM    428  N   THR A  28      29.718  15.873   1.540  1.00  0.00           N  
ATOM    429  CA  THR A  28      30.486  16.725   0.605  1.00  0.00           C  
ATOM    430  C   THR A  28      30.053  18.173   0.785  1.00  0.00           C  
ATOM    431  O   THR A  28      28.974  18.452   1.340  1.00  0.00           O  
ATOM    432  CB  THR A  28      30.289  16.299  -0.861  1.00  0.00           C  
ATOM    433  OG1 THR A  28      28.904  16.410  -1.212  1.00  0.00           O  
ATOM    434  CG2 THR A  28      30.746  14.863  -1.066  1.00  0.00           C  
ATOM    435  H   THR A  28      28.930  15.346   1.192  1.00  0.00           H  
ATOM    436  HA  THR A  28      31.546  16.629   0.841  1.00  0.00           H  
ATOM    437  HB  THR A  28      30.868  16.954  -1.512  1.00  0.00           H  
ATOM    438  HG1 THR A  28      28.398  15.755  -0.726  1.00  0.00           H  
ATOM    439 1HG2 THR A  28      30.600  14.579  -2.108  1.00  0.00           H  
ATOM    440 2HG2 THR A  28      31.803  14.778  -0.811  1.00  0.00           H  
ATOM    441 3HG2 THR A  28      30.164  14.201  -0.426  1.00  0.00           H  
ATOM    442  N   GLU A  29      30.854  19.086   0.254  1.00  0.00           N  
ATOM    443  CA  GLU A  29      30.532  20.537   0.292  1.00  0.00           C  
ATOM    444  C   GLU A  29      29.224  20.762  -0.471  1.00  0.00           C  
ATOM    445  O   GLU A  29      28.405  21.608   0.001  1.00  0.00           O  
ATOM    446  CB  GLU A  29      31.657  21.375  -0.320  1.00  0.00           C  
ATOM    447  CG  GLU A  29      32.934  21.416   0.506  1.00  0.00           C  
ATOM    448  CD  GLU A  29      34.038  22.187  -0.162  1.00  0.00           C  
ATOM    449  OE1 GLU A  29      33.870  22.570  -1.295  1.00  0.00           O  
ATOM    450  OE2 GLU A  29      35.053  22.392   0.461  1.00  0.00           O  
ATOM    451  H   GLU A  29      31.709  18.783  -0.189  1.00  0.00           H  
ATOM    452  HA  GLU A  29      30.413  20.837   1.334  1.00  0.00           H  
ATOM    453 1HB  GLU A  29      31.908  20.982  -1.306  1.00  0.00           H  
ATOM    454 2HB  GLU A  29      31.312  22.401  -0.456  1.00  0.00           H  
ATOM    455 1HG  GLU A  29      32.717  21.875   1.469  1.00  0.00           H  
ATOM    456 2HG  GLU A  29      33.268  20.395   0.688  1.00  0.00           H  
ATOM    457  N   VAL A  30      29.030  20.060  -1.586  1.00  0.00           N  
ATOM    458  CA  VAL A  30      27.791  20.220  -2.402  1.00  0.00           C  
ATOM    459  C   VAL A  30      26.590  19.765  -1.573  1.00  0.00           C  
ATOM    460  O   VAL A  30      25.584  20.518  -1.466  1.00  0.00           O  
ATOM    461  CB  VAL A  30      27.863  19.394  -3.699  1.00  0.00           C  
ATOM    462  CG1 VAL A  30      26.524  19.417  -4.421  1.00  0.00           C  
ATOM    463  CG2 VAL A  30      28.968  19.933  -4.596  1.00  0.00           C  
ATOM    464  H   VAL A  30      29.736  19.405  -1.887  1.00  0.00           H  
ATOM    465  HA  VAL A  30      27.688  21.272  -2.672  1.00  0.00           H  
ATOM    466  HB  VAL A  30      28.074  18.355  -3.446  1.00  0.00           H  
ATOM    467 1HG1 VAL A  30      26.593  18.827  -5.336  1.00  0.00           H  
ATOM    468 2HG1 VAL A  30      25.755  18.994  -3.775  1.00  0.00           H  
ATOM    469 3HG1 VAL A  30      26.263  20.445  -4.671  1.00  0.00           H  
ATOM    470 1HG2 VAL A  30      29.014  19.343  -5.511  1.00  0.00           H  
ATOM    471 2HG2 VAL A  30      28.760  20.973  -4.844  1.00  0.00           H  
ATOM    472 3HG2 VAL A  30      29.923  19.868  -4.074  1.00  0.00           H  
ATOM    473  N   GLU A  31      26.668  18.608  -0.933  1.00  0.00           N  
ATOM    474  CA  GLU A  31      25.545  18.120  -0.110  1.00  0.00           C  
ATOM    475  C   GLU A  31      25.306  19.084   1.053  1.00  0.00           C  
ATOM    476  O   GLU A  31      24.130  19.333   1.390  1.00  0.00           O  
ATOM    477  CB  GLU A  31      25.827  16.714   0.423  1.00  0.00           C  
ATOM    478  CG  GLU A  31      25.821  15.625  -0.641  1.00  0.00           C  
ATOM    479  CD  GLU A  31      26.455  14.345  -0.172  1.00  0.00           C  
ATOM    480  OE1 GLU A  31      27.525  14.403   0.386  1.00  0.00           O  
ATOM    481  OE2 GLU A  31      25.867  13.307  -0.370  1.00  0.00           O  
ATOM    482  H   GLU A  31      27.505  18.048  -1.006  1.00  0.00           H  
ATOM    483  HA  GLU A  31      24.651  18.080  -0.733  1.00  0.00           H  
ATOM    484 1HB  GLU A  31      26.801  16.698   0.912  1.00  0.00           H  
ATOM    485 2HB  GLU A  31      25.080  16.453   1.173  1.00  0.00           H  
ATOM    486 1HG  GLU A  31      24.791  15.422  -0.933  1.00  0.00           H  
ATOM    487 2HG  GLU A  31      26.354  15.988  -1.519  1.00  0.00           H  
ATOM    488  N   MET A  32      26.345  19.583   1.689  1.00  0.00           N  
ATOM    489  CA  MET A  32      26.125  20.520   2.815  1.00  0.00           C  
ATOM    490  C   MET A  32      25.427  21.777   2.309  1.00  0.00           C  
ATOM    491  O   MET A  32      24.542  22.316   3.001  1.00  0.00           O  
ATOM    492  CB  MET A  32      27.445  20.879   3.494  1.00  0.00           C  
ATOM    493  CG  MET A  32      28.069  19.746   4.297  1.00  0.00           C  
ATOM    494  SD  MET A  32      27.078  19.282   5.731  1.00  0.00           S  
ATOM    495  CE  MET A  32      27.255  20.743   6.751  1.00  0.00           C  
ATOM    496  H   MET A  32      27.290  19.342   1.428  1.00  0.00           H  
ATOM    497  HA  MET A  32      25.482  20.034   3.549  1.00  0.00           H  
ATOM    498 1HB  MET A  32      28.168  21.192   2.742  1.00  0.00           H  
ATOM    499 2HB  MET A  32      27.290  21.721   4.170  1.00  0.00           H  
ATOM    500 1HG  MET A  32      28.184  18.869   3.660  1.00  0.00           H  
ATOM    501 2HG  MET A  32      29.057  20.047   4.644  1.00  0.00           H  
ATOM    502 1HE  MET A  32      26.696  20.610   7.678  1.00  0.00           H  
ATOM    503 2HE  MET A  32      28.309  20.901   6.981  1.00  0.00           H  
ATOM    504 3HE  MET A  32      26.867  21.610   6.215  1.00  0.00           H  
ATOM    505  N   ASP A  33      25.859  22.326   1.177  1.00  0.00           N  
ATOM    506  CA  ASP A  33      25.252  23.575   0.685  1.00  0.00           C  
ATOM    507  C   ASP A  33      23.762  23.380   0.428  1.00  0.00           C  
ATOM    508  O   ASP A  33      22.957  24.292   0.777  1.00  0.00           O  
ATOM    509  CB  ASP A  33      25.982  24.071  -0.564  1.00  0.00           C  
ATOM    510  CG  ASP A  33      27.317  24.705  -0.229  1.00  0.00           C  
ATOM    511  OD1 ASP A  33      27.586  24.976   0.960  1.00  0.00           O  
ATOM    512  OD2 ASP A  33      28.052  24.994  -1.194  1.00  0.00           O  
ATOM    513  H   ASP A  33      26.604  21.898   0.644  1.00  0.00           H  
ATOM    514  HA  ASP A  33      25.379  24.344   1.448  1.00  0.00           H  
ATOM    515 1HB  ASP A  33      26.146  23.237  -1.246  1.00  0.00           H  
ATOM    516 2HB  ASP A  33      25.362  24.803  -1.082  1.00  0.00           H  
ATOM    517  N   HIS A  34      23.352  22.216  -0.066  1.00  0.00           N  
ATOM    518  CA  HIS A  34      21.912  21.978  -0.314  1.00  0.00           C  
ATOM    519  C   HIS A  34      21.158  21.980   1.027  1.00  0.00           C  
ATOM    520  O   HIS A  34      19.992  22.404   1.099  1.00  0.00           O  
ATOM    521  CB  HIS A  34      21.684  20.649  -1.043  1.00  0.00           C  
ATOM    522  CG  HIS A  34      21.963  20.713  -2.512  1.00  0.00           C  
ATOM    523  ND1 HIS A  34      21.205  21.472  -3.380  1.00  0.00           N  
ATOM    524  CD2 HIS A  34      22.913  20.114  -3.267  1.00  0.00           C  
ATOM    525  CE1 HIS A  34      21.680  21.336  -4.606  1.00  0.00           C  
ATOM    526  NE2 HIS A  34      22.715  20.517  -4.564  1.00  0.00           N  
ATOM    527  H   HIS A  34      24.016  21.484  -0.276  1.00  0.00           H  
ATOM    528  HA  HIS A  34      21.515  22.773  -0.944  1.00  0.00           H  
ATOM    529 1HB  HIS A  34      22.324  19.881  -0.607  1.00  0.00           H  
ATOM    530 2HB  HIS A  34      20.651  20.331  -0.905  1.00  0.00           H  
ATOM    531  HD2 HIS A  34      23.691  19.437  -2.911  1.00  0.00           H  
ATOM    532  HE1 HIS A  34      21.284  21.818  -5.500  1.00  0.00           H  
ATOM    533  HE2 HIS A  34      23.275  20.231  -5.355  1.00  0.00           H  
ATOM    534  N   TYR A  35      21.754  21.442   2.068  1.00  0.00           N  
ATOM    535  CA  TYR A  35      21.124  21.424   3.404  1.00  0.00           C  
ATOM    536  C   TYR A  35      21.239  22.774   4.087  1.00  0.00           C  
ATOM    537  O   TYR A  35      20.348  23.169   4.848  1.00  0.00           O  
ATOM    538  CB  TYR A  35      21.748  20.340   4.286  1.00  0.00           C  
ATOM    539  CG  TYR A  35      21.312  18.936   3.928  1.00  0.00           C  
ATOM    540  CD1 TYR A  35      22.249  18.006   3.504  1.00  0.00           C  
ATOM    541  CD2 TYR A  35      19.975  18.580   4.025  1.00  0.00           C  
ATOM    542  CE1 TYR A  35      21.851  16.724   3.178  1.00  0.00           C  
ATOM    543  CE2 TYR A  35      19.577  17.298   3.699  1.00  0.00           C  
ATOM    544  CZ  TYR A  35      20.509  16.372   3.277  1.00  0.00           C  
ATOM    545  OH  TYR A  35      20.112  15.095   2.952  1.00  0.00           O  
ATOM    546  H   TYR A  35      22.667  21.028   1.950  1.00  0.00           H  
ATOM    547  HA  TYR A  35      20.063  21.202   3.283  1.00  0.00           H  
ATOM    548 1HB  TYR A  35      22.835  20.389   4.208  1.00  0.00           H  
ATOM    549 2HB  TYR A  35      21.486  20.523   5.327  1.00  0.00           H  
ATOM    550  HD1 TYR A  35      23.300  18.286   3.429  1.00  0.00           H  
ATOM    551  HD2 TYR A  35      19.239  19.312   4.357  1.00  0.00           H  
ATOM    552  HE1 TYR A  35      22.587  15.992   2.845  1.00  0.00           H  
ATOM    553  HE2 TYR A  35      18.526  17.018   3.774  1.00  0.00           H  
ATOM    554  HH  TYR A  35      20.884  14.528   2.889  1.00  0.00           H  
ATOM    555  N   ARG A  36      22.319  23.531   3.815  1.00  0.00           N  
ATOM    556  CA  ARG A  36      22.512  24.863   4.459  1.00  0.00           C  
ATOM    557  C   ARG A  36      21.558  25.924   3.921  1.00  0.00           C  
ATOM    558  O   ARG A  36      21.009  26.696   4.734  1.00  0.00           O  
ATOM    559  CB  ARG A  36      23.940  25.368   4.201  1.00  0.00           C  
ATOM    560  CG  ARG A  36      25.021  24.673   4.995  1.00  0.00           C  
ATOM    561  CD  ARG A  36      26.376  25.025   4.456  1.00  0.00           C  
ATOM    562  NE  ARG A  36      27.447  24.493   5.279  1.00  0.00           N  
ATOM    563  CZ  ARG A  36      28.659  24.165   4.827  1.00  0.00           C  
ATOM    564  NH1 ARG A  36      28.973  24.261   3.554  1.00  0.00           N  
ATOM    565  NH2 ARG A  36      29.554  23.724   5.675  1.00  0.00           N  
ATOM    566  H   ARG A  36      23.014  23.195   3.163  1.00  0.00           H  
ATOM    567  HA  ARG A  36      22.325  24.761   5.528  1.00  0.00           H  
ATOM    568 1HB  ARG A  36      24.181  25.249   3.146  1.00  0.00           H  
ATOM    569 2HB  ARG A  36      23.997  26.432   4.432  1.00  0.00           H  
ATOM    570 1HG  ARG A  36      24.963  24.985   6.038  1.00  0.00           H  
ATOM    571 2HG  ARG A  36      24.883  23.593   4.931  1.00  0.00           H  
ATOM    572 1HD  ARG A  36      26.485  24.615   3.451  1.00  0.00           H  
ATOM    573 2HD  ARG A  36      26.483  26.108   4.419  1.00  0.00           H  
ATOM    574  HE  ARG A  36      27.263  24.362   6.264  1.00  0.00           H  
ATOM    575 1HH1 ARG A  36      28.289  24.591   2.888  1.00  0.00           H  
ATOM    576 2HH1 ARG A  36      29.898  24.005   3.241  1.00  0.00           H  
ATOM    577 1HH2 ARG A  36      29.321  23.637   6.656  1.00  0.00           H  
ATOM    578 2HH2 ARG A  36      30.475  23.471   5.352  1.00  0.00           H  
ATOM    579  N   GLU A  37      21.316  25.930   2.623  1.00  0.00           N  
ATOM    580  CA  GLU A  37      20.525  27.002   1.931  1.00  0.00           C  
ATOM    581  C   GLU A  37      19.310  27.426   2.771  1.00  0.00           C  
ATOM    582  O   GLU A  37      19.129  28.611   3.094  1.00  0.00           O  
ATOM    583  CB  GLU A  37      20.052  26.528   0.555  1.00  0.00           C  
ATOM    584  CG  GLU A  37      19.118  27.496  -0.156  1.00  0.00           C  
ATOM    585  CD  GLU A  37      18.633  26.975  -1.481  1.00  0.00           C  
ATOM    586  OE1 GLU A  37      19.398  26.335  -2.161  1.00  0.00           O  
ATOM    587  OE2 GLU A  37      17.497  27.219  -1.813  1.00  0.00           O  
ATOM    588  H   GLU A  37      21.688  25.164   2.080  1.00  0.00           H  
ATOM    589  HA  GLU A  37      21.169  27.872   1.794  1.00  0.00           H  
ATOM    590 1HB  GLU A  37      20.916  26.363  -0.090  1.00  0.00           H  
ATOM    591 2HB  GLU A  37      19.532  25.576   0.657  1.00  0.00           H  
ATOM    592 1HG  GLU A  37      18.256  27.689   0.482  1.00  0.00           H  
ATOM    593 2HG  GLU A  37      19.638  28.440  -0.311  1.00  0.00           H  
ATOM    594  N   PRO A  38      18.371  26.535   3.159  1.00  0.00           N  
ATOM    595  CA  PRO A  38      17.163  26.989   3.869  1.00  0.00           C  
ATOM    596  C   PRO A  38      17.400  27.564   5.252  1.00  0.00           C  
ATOM    597  O   PRO A  38      16.494  28.193   5.795  1.00  0.00           O  
ATOM    598  CB  PRO A  38      16.336  25.703   3.957  1.00  0.00           C  
ATOM    599  CG  PRO A  38      17.346  24.611   3.862  1.00  0.00           C  
ATOM    600  CD  PRO A  38      18.342  25.109   2.849  1.00  0.00           C  
ATOM    601  HA  PRO A  38      16.653  27.753   3.263  1.00  0.00           H  
ATOM    602 1HB  PRO A  38      15.771  25.681   4.900  1.00  0.00           H  
ATOM    603 2HB  PRO A  38      15.598  25.674   3.141  1.00  0.00           H  
ATOM    604 1HG  PRO A  38      17.798  24.426   4.846  1.00  0.00           H  
ATOM    605 2HG  PRO A  38      16.862  23.672   3.554  1.00  0.00           H  
ATOM    606 1HD  PRO A  38      19.314  24.624   3.022  1.00  0.00           H  
ATOM    607 2HD  PRO A  38      17.975  24.892   1.835  1.00  0.00           H  
ATOM    608  N   PHE A  39      18.583  27.347   5.821  1.00  0.00           N  
ATOM    609  CA  PHE A  39      18.886  27.788   7.188  1.00  0.00           C  
ATOM    610  C   PHE A  39      20.090  28.737   7.206  1.00  0.00           C  
ATOM    611  O   PHE A  39      20.699  28.936   8.257  1.00  0.00           O  
ATOM    612  CB  PHE A  39      19.164  26.584   8.090  1.00  0.00           C  
ATOM    613  CG  PHE A  39      18.018  25.617   8.180  1.00  0.00           C  
ATOM    614  CD1 PHE A  39      18.106  24.360   7.600  1.00  0.00           C  
ATOM    615  CD2 PHE A  39      16.851  25.961   8.844  1.00  0.00           C  
ATOM    616  CE1 PHE A  39      17.052  23.469   7.682  1.00  0.00           C  
ATOM    617  CE2 PHE A  39      15.797  25.073   8.929  1.00  0.00           C  
ATOM    618  CZ  PHE A  39      15.898  23.825   8.346  1.00  0.00           C  
ATOM    619  H   PHE A  39      19.294  26.863   5.292  1.00  0.00           H  
ATOM    620  HA  PHE A  39      18.020  28.324   7.579  1.00  0.00           H  
ATOM    621 1HB  PHE A  39      20.035  26.046   7.719  1.00  0.00           H  
ATOM    622 2HB  PHE A  39      19.397  26.930   9.096  1.00  0.00           H  
ATOM    623  HD1 PHE A  39      19.019  24.078   7.075  1.00  0.00           H  
ATOM    624  HD2 PHE A  39      16.771  26.947   9.304  1.00  0.00           H  
ATOM    625  HE1 PHE A  39      17.134  22.485   7.221  1.00  0.00           H  
ATOM    626  HE2 PHE A  39      14.885  25.356   9.454  1.00  0.00           H  
ATOM    627  HZ  PHE A  39      15.067  23.124   8.411  1.00  0.00           H  
ATOM    628  N   LEU A  40      20.398  29.361   6.067  1.00  0.00           N  
ATOM    629  CA  LEU A  40      21.487  30.363   6.045  1.00  0.00           C  
ATOM    630  C   LEU A  40      21.118  31.588   6.881  1.00  0.00           C  
ATOM    631  O   LEU A  40      22.015  32.129   7.546  1.00  0.00           O  
ATOM    632  CB  LEU A  40      21.789  30.797   4.605  1.00  0.00           C  
ATOM    633  CG  LEU A  40      22.441  29.734   3.713  1.00  0.00           C  
ATOM    634  CD1 LEU A  40      22.528  30.253   2.284  1.00  0.00           C  
ATOM    635  CD2 LEU A  40      23.821  29.392   4.255  1.00  0.00           C  
ATOM    636  H   LEU A  40      19.898  29.158   5.214  1.00  0.00           H  
ATOM    637  HA  LEU A  40      22.383  29.910   6.467  1.00  0.00           H  
ATOM    638 1HB  LEU A  40      20.857  31.101   4.131  1.00  0.00           H  
ATOM    639 2HB  LEU A  40      22.455  31.659   4.635  1.00  0.00           H  
ATOM    640  HG  LEU A  40      21.823  28.836   3.704  1.00  0.00           H  
ATOM    641 1HD1 LEU A  40      22.992  29.497   1.650  1.00  0.00           H  
ATOM    642 2HD1 LEU A  40      21.526  30.470   1.914  1.00  0.00           H  
ATOM    643 3HD1 LEU A  40      23.129  31.161   2.263  1.00  0.00           H  
ATOM    644 1HD2 LEU A  40      24.285  28.636   3.622  1.00  0.00           H  
ATOM    645 2HD2 LEU A  40      24.441  30.289   4.263  1.00  0.00           H  
ATOM    646 3HD2 LEU A  40      23.728  29.007   5.271  1.00  0.00           H  
ATOM    647  N   ASN A  41      19.859  31.985   6.860  1.00  0.00           N  
ATOM    648  CA  ASN A  41      19.368  33.140   7.650  1.00  0.00           C  
ATOM    649  C   ASN A  41      18.944  32.681   9.042  1.00  0.00           C  
ATOM    650  O   ASN A  41      18.052  31.839   9.158  1.00  0.00           O  
ATOM    651  CB  ASN A  41      18.219  33.839   6.947  1.00  0.00           C  
ATOM    652  CG  ASN A  41      17.858  35.148   7.593  1.00  0.00           C  
ATOM    653  OD1 ASN A  41      17.812  35.256   8.824  1.00  0.00           O  
ATOM    654  ND2 ASN A  41      17.601  36.146   6.786  1.00  0.00           N  
ATOM    655  H   ASN A  41      19.210  31.476   6.278  1.00  0.00           H  
ATOM    656  HA  ASN A  41      20.185  33.854   7.764  1.00  0.00           H  
ATOM    657 1HB  ASN A  41      18.487  34.022   5.906  1.00  0.00           H  
ATOM    658 2HB  ASN A  41      17.342  33.192   6.951  1.00  0.00           H  
ATOM    659 1HD2 ASN A  41      17.355  37.041   7.159  1.00  0.00           H  
ATOM    660 2HD2 ASN A  41      17.650  36.014   5.796  1.00  0.00           H  
ATOM    661  N   PRO A  42      19.557  33.200  10.127  1.00  0.00           N  
ATOM    662  CA  PRO A  42      19.185  32.781  11.483  1.00  0.00           C  
ATOM    663  C   PRO A  42      17.690  32.800  11.801  1.00  0.00           C  
ATOM    664  O   PRO A  42      17.284  31.882  12.543  1.00  0.00           O  
ATOM    665  CB  PRO A  42      19.931  33.762  12.394  1.00  0.00           C  
ATOM    666  CG  PRO A  42      21.165  34.114  11.599  1.00  0.00           C  
ATOM    667  CD  PRO A  42      20.696  34.176  10.166  1.00  0.00           C  
ATOM    668  HA  PRO A  42      19.551  31.759  11.658  1.00  0.00           H  
ATOM    669 1HB  PRO A  42      19.294  34.632  12.614  1.00  0.00           H  
ATOM    670 2HB  PRO A  42      20.160  33.281  13.358  1.00  0.00           H  
ATOM    671 1HG  PRO A  42      21.581  35.071  11.947  1.00  0.00           H  
ATOM    672 2HG  PRO A  42      21.946  33.354  11.752  1.00  0.00           H  
ATOM    673 1HD  PRO A  42      20.354  35.196   9.937  1.00  0.00           H  
ATOM    674 2HD  PRO A  42      21.518  33.883   9.498  1.00  0.00           H  
ATOM    675  N   VAL A  43      16.922  33.683  11.170  1.00  0.00           N  
ATOM    676  CA  VAL A  43      15.469  33.819  11.474  1.00  0.00           C  
ATOM    677  C   VAL A  43      14.781  32.531  11.062  1.00  0.00           C  
ATOM    678  O   VAL A  43      13.760  32.257  11.655  1.00  0.00           O  
ATOM    679  CB  VAL A  43      14.838  35.006  10.722  1.00  0.00           C  
ATOM    680  CG1 VAL A  43      14.596  34.644   9.264  1.00  0.00           C  
ATOM    681  CG2 VAL A  43      13.540  35.417  11.399  1.00  0.00           C  
ATOM    682  H   VAL A  43      17.334  34.275  10.464  1.00  0.00           H  
ATOM    683  HA  VAL A  43      15.355  33.997  12.544  1.00  0.00           H  
ATOM    684  HB  VAL A  43      15.536  35.843  10.734  1.00  0.00           H  
ATOM    685 1HG1 VAL A  43      14.150  35.494   8.748  1.00  0.00           H  
ATOM    686 2HG1 VAL A  43      15.543  34.388   8.790  1.00  0.00           H  
ATOM    687 3HG1 VAL A  43      13.919  33.791   9.209  1.00  0.00           H  
ATOM    688 1HG2 VAL A  43      13.100  36.257  10.863  1.00  0.00           H  
ATOM    689 2HG2 VAL A  43      12.844  34.577  11.393  1.00  0.00           H  
ATOM    690 3HG2 VAL A  43      13.744  35.711  12.429  1.00  0.00           H  
ATOM    691  N   ASP A  44      15.334  31.766  10.104  1.00  0.00           N  
ATOM    692  CA  ASP A  44      14.678  30.578   9.549  1.00  0.00           C  
ATOM    693  C   ASP A  44      15.060  29.307  10.330  1.00  0.00           C  
ATOM    694  O   ASP A  44      14.544  28.212   9.992  1.00  0.00           O  
ATOM    695  CB  ASP A  44      15.046  30.410   8.073  1.00  0.00           C  
ATOM    696  CG  ASP A  44      14.442  31.489   7.185  1.00  0.00           C  
ATOM    697  OD1 ASP A  44      13.444  32.054   7.565  1.00  0.00           O  
ATOM    698  OD2 ASP A  44      14.985  31.738   6.135  1.00  0.00           O  
ATOM    699  H   ASP A  44      16.245  32.032   9.759  1.00  0.00           H  
ATOM    700  HA  ASP A  44      13.599  30.710   9.628  1.00  0.00           H  
ATOM    701 1HB  ASP A  44      16.131  30.434   7.963  1.00  0.00           H  
ATOM    702 2HB  ASP A  44      14.703  29.436   7.722  1.00  0.00           H  
ATOM    703  N   ARG A  45      15.841  29.430  11.408  1.00  0.00           N  
ATOM    704  CA  ARG A  45      16.327  28.259  12.164  1.00  0.00           C  
ATOM    705  C   ARG A  45      15.352  27.828  13.272  1.00  0.00           C  
ATOM    706  O   ARG A  45      15.669  26.889  14.012  1.00  0.00           O  
ATOM    707  CB  ARG A  45      17.724  28.550  12.718  1.00  0.00           C  
ATOM    708  CG  ARG A  45      18.723  28.718  11.579  1.00  0.00           C  
ATOM    709  CD  ARG A  45      20.107  29.071  12.054  1.00  0.00           C  
ATOM    710  NE  ARG A  45      20.969  29.348  10.923  1.00  0.00           N  
ATOM    711  CZ  ARG A  45      22.073  30.091  10.967  1.00  0.00           C  
ATOM    712  NH1 ARG A  45      22.435  30.707  12.077  1.00  0.00           N  
ATOM    713  NH2 ARG A  45      22.767  30.309   9.854  1.00  0.00           N  
ATOM    714  H   ARG A  45      16.104  30.357  11.713  1.00  0.00           H  
ATOM    715  HA  ARG A  45      16.436  27.423  11.474  1.00  0.00           H  
ATOM    716 1HB  ARG A  45      17.695  29.456  13.322  1.00  0.00           H  
ATOM    717 2HB  ARG A  45      18.036  27.733  13.368  1.00  0.00           H  
ATOM    718 1HG  ARG A  45      18.795  27.786  11.018  1.00  0.00           H  
ATOM    719 2HG  ARG A  45      18.388  29.516  10.916  1.00  0.00           H  
ATOM    720 1HD  ARG A  45      20.059  29.956  12.690  1.00  0.00           H  
ATOM    721 2HD  ARG A  45      20.520  28.239  12.623  1.00  0.00           H  
ATOM    722  HE  ARG A  45      20.714  28.946  10.030  1.00  0.00           H  
ATOM    723 1HH1 ARG A  45      21.871  30.619  12.911  1.00  0.00           H  
ATOM    724 2HH1 ARG A  45      23.275  31.266  12.092  1.00  0.00           H  
ATOM    725 1HH2 ARG A  45      22.455  29.910   8.979  1.00  0.00           H  
ATOM    726 2HH2 ARG A  45      23.604  30.871   9.883  1.00  0.00           H  
ATOM    727  N   GLU A  46      14.196  28.459  13.380  1.00  0.00           N  
ATOM    728  CA  GLU A  46      13.194  28.064  14.414  1.00  0.00           C  
ATOM    729  C   GLU A  46      12.802  26.592  14.324  1.00  0.00           C  
ATOM    730  O   GLU A  46      12.719  25.930  15.381  1.00  0.00           O  
ATOM    731  CB  GLU A  46      11.934  28.923  14.293  1.00  0.00           C  
ATOM    732  CG  GLU A  46      10.962  28.781  15.455  1.00  0.00           C  
ATOM    733  CD  GLU A  46      11.486  29.376  16.733  1.00  0.00           C  
ATOM    734  OE1 GLU A  46      12.434  30.121  16.673  1.00  0.00           O  
ATOM    735  OE2 GLU A  46      10.937  29.084  17.769  1.00  0.00           O  
ATOM    736  H   GLU A  46      13.983  29.221  12.753  1.00  0.00           H  
ATOM    737  HA  GLU A  46      13.633  28.226  15.400  1.00  0.00           H  
ATOM    738 1HB  GLU A  46      12.215  29.974  14.219  1.00  0.00           H  
ATOM    739 2HB  GLU A  46      11.402  28.662  13.378  1.00  0.00           H  
ATOM    740 1HG  GLU A  46      10.026  29.274  15.195  1.00  0.00           H  
ATOM    741 2HG  GLU A  46      10.751  27.724  15.612  1.00  0.00           H  
ATOM    742  N   PRO A  47      12.615  25.988  13.120  1.00  0.00           N  
ATOM    743  CA  PRO A  47      12.284  24.572  13.091  1.00  0.00           C  
ATOM    744  C   PRO A  47      13.363  23.711  13.727  1.00  0.00           C  
ATOM    745  O   PRO A  47      13.099  22.597  14.184  1.00  0.00           O  
ATOM    746  CB  PRO A  47      12.155  24.289  11.591  1.00  0.00           C  
ATOM    747  CG  PRO A  47      11.804  25.610  10.998  1.00  0.00           C  
ATOM    748  CD  PRO A  47      12.608  26.602  11.795  1.00  0.00           C  
ATOM    749  HA  PRO A  47      11.327  24.413  13.609  1.00  0.00           H  
ATOM    750 1HB  PRO A  47      13.100  23.883  11.202  1.00  0.00           H  
ATOM    751 2HB  PRO A  47      11.383  23.525  11.417  1.00  0.00           H  
ATOM    752 1HG  PRO A  47      12.056  25.624   9.927  1.00  0.00           H  
ATOM    753 2HG  PRO A  47      10.722  25.785  11.071  1.00  0.00           H  
ATOM    754 1HD  PRO A  47      13.622  26.676  11.375  1.00  0.00           H  
ATOM    755 2HD  PRO A  47      12.108  27.582  11.773  1.00  0.00           H  
ATOM    756  N   LEU A  48      14.588  24.217  13.759  1.00  0.00           N  
ATOM    757  CA  LEU A  48      15.733  23.417  14.230  1.00  0.00           C  
ATOM    758  C   LEU A  48      15.732  23.360  15.755  1.00  0.00           C  
ATOM    759  O   LEU A  48      16.059  22.316  16.342  1.00  0.00           O  
ATOM    760  CB  LEU A  48      17.056  24.014  13.733  1.00  0.00           C  
ATOM    761  CG  LEU A  48      17.229  24.070  12.210  1.00  0.00           C  
ATOM    762  CD1 LEU A  48      18.533  24.780  11.872  1.00  0.00           C  
ATOM    763  CD2 LEU A  48      17.214  22.657  11.645  1.00  0.00           C  
ATOM    764  H   LEU A  48      14.743  25.167  13.456  1.00  0.00           H  
ATOM    765  HA  LEU A  48      15.638  22.408  13.831  1.00  0.00           H  
ATOM    766 1HB  LEU A  48      17.143  25.030  14.113  1.00  0.00           H  
ATOM    767 2HB  LEU A  48      17.878  23.425  14.139  1.00  0.00           H  
ATOM    768  HG  LEU A  48      16.413  24.644  11.771  1.00  0.00           H  
ATOM    769 1HD1 LEU A  48      18.656  24.820  10.790  1.00  0.00           H  
ATOM    770 2HD1 LEU A  48      18.509  25.794  12.271  1.00  0.00           H  
ATOM    771 3HD1 LEU A  48      19.368  24.236  12.312  1.00  0.00           H  
ATOM    772 1HD2 LEU A  48      17.337  22.696  10.562  1.00  0.00           H  
ATOM    773 2HD2 LEU A  48      18.031  22.082  12.082  1.00  0.00           H  
ATOM    774 3HD2 LEU A  48      16.265  22.179  11.885  1.00  0.00           H  
ATOM    775  N   TRP A  49      15.446  24.514  16.397  1.00  0.00           N  
ATOM    776  CA  TRP A  49      15.298  24.619  17.859  1.00  0.00           C  
ATOM    777  C   TRP A  49      14.022  23.920  18.328  1.00  0.00           C  
ATOM    778  O   TRP A  49      14.022  23.196  19.309  1.00  0.00           O  
ATOM    779  CB  TRP A  49      15.268  26.085  18.294  1.00  0.00           C  
ATOM    780  CG  TRP A  49      15.255  26.268  19.782  1.00  0.00           C  
ATOM    781  CD1 TRP A  49      16.338  26.304  20.608  1.00  0.00           C  
ATOM    782  CD2 TRP A  49      14.095  26.441  20.632  1.00  0.00           C  
ATOM    783  NE1 TRP A  49      15.935  26.486  21.908  1.00  0.00           N  
ATOM    784  CE2 TRP A  49      14.566  26.573  21.941  1.00  0.00           C  
ATOM    785  CE3 TRP A  49      12.717  26.494  20.390  1.00  0.00           C  
ATOM    786  CZ2 TRP A  49      13.708  26.755  23.014  1.00  0.00           C  
ATOM    787  CZ3 TRP A  49      11.857  26.677  21.466  1.00  0.00           C  
ATOM    788  CH2 TRP A  49      12.340  26.805  22.744  1.00  0.00           C  
ATOM    789  H   TRP A  49      15.330  25.341  15.830  1.00  0.00           H  
ATOM    790  HA  TRP A  49      16.154  24.135  18.329  1.00  0.00           H  
ATOM    791 1HB  TRP A  49      16.141  26.602  17.893  1.00  0.00           H  
ATOM    792 2HB  TRP A  49      14.384  26.569  17.881  1.00  0.00           H  
ATOM    793  HD1 TRP A  49      17.372  26.204  20.284  1.00  0.00           H  
ATOM    794  HE1 TRP A  49      16.545  26.546  22.710  1.00  0.00           H  
ATOM    795  HE3 TRP A  49      12.328  26.396  19.377  1.00  0.00           H  
ATOM    796  HZ2 TRP A  49      14.072  26.858  24.036  1.00  0.00           H  
ATOM    797  HZ3 TRP A  49      10.785  26.716  21.269  1.00  0.00           H  
ATOM    798  HH2 TRP A  49      11.637  26.947  23.565  1.00  0.00           H  
ATOM    799  N   ARG A  50      12.931  24.092  17.597  1.00  0.00           N  
ATOM    800  CA  ARG A  50      11.644  23.487  18.048  1.00  0.00           C  
ATOM    801  C   ARG A  50      11.753  21.981  17.957  1.00  0.00           C  
ATOM    802  O   ARG A  50      11.312  21.270  18.862  1.00  0.00           O  
ATOM    803  CB  ARG A  50      10.469  23.960  17.204  1.00  0.00           C  
ATOM    804  CG  ARG A  50       9.112  23.436  17.647  1.00  0.00           C  
ATOM    805  CD  ARG A  50       8.710  23.996  18.962  1.00  0.00           C  
ATOM    806  NE  ARG A  50       8.384  25.410  18.873  1.00  0.00           N  
ATOM    807  CZ  ARG A  50       8.190  26.219  19.933  1.00  0.00           C  
ATOM    808  NH1 ARG A  50       8.294  25.740  21.153  1.00  0.00           N  
ATOM    809  NH2 ARG A  50       7.897  27.494  19.747  1.00  0.00           N  
ATOM    810  H   ARG A  50      12.950  24.623  16.740  1.00  0.00           H  
ATOM    811  HA  ARG A  50      11.461  23.792  19.079  1.00  0.00           H  
ATOM    812 1HB  ARG A  50      10.424  25.047  17.220  1.00  0.00           H  
ATOM    813 2HB  ARG A  50      10.619  23.654  16.169  1.00  0.00           H  
ATOM    814 1HG  ARG A  50       8.357  23.714  16.910  1.00  0.00           H  
ATOM    815 2HG  ARG A  50       9.152  22.349  17.734  1.00  0.00           H  
ATOM    816 1HD  ARG A  50       7.832  23.466  19.330  1.00  0.00           H  
ATOM    817 2HD  ARG A  50       9.527  23.879  19.673  1.00  0.00           H  
ATOM    818  HE  ARG A  50       8.296  25.815  17.951  1.00  0.00           H  
ATOM    819 1HH1 ARG A  50       8.518  24.765  21.296  1.00  0.00           H  
ATOM    820 2HH1 ARG A  50       8.149  26.346  21.947  1.00  0.00           H  
ATOM    821 1HH2 ARG A  50       7.818  27.862  18.809  1.00  0.00           H  
ATOM    822 2HH2 ARG A  50       7.752  28.100  20.541  1.00  0.00           H  
ATOM    823  N   PHE A  51      12.417  21.458  16.919  1.00  0.00           N  
ATOM    824  CA  PHE A  51      12.354  20.012  16.712  1.00  0.00           C  
ATOM    825  C   PHE A  51      12.785  19.206  17.933  1.00  0.00           C  
ATOM    826  O   PHE A  51      12.043  18.339  18.391  1.00  0.00           O  
ATOM    827  CB  PHE A  51      13.227  19.619  15.519  1.00  0.00           C  
ATOM    828  CG  PHE A  51      13.539  18.151  15.453  1.00  0.00           C  
ATOM    829  CD1 PHE A  51      12.573  17.239  15.053  1.00  0.00           C  
ATOM    830  CD2 PHE A  51      14.798  17.678  15.792  1.00  0.00           C  
ATOM    831  CE1 PHE A  51      12.859  15.888  14.993  1.00  0.00           C  
ATOM    832  CE2 PHE A  51      15.086  16.329  15.731  1.00  0.00           C  
ATOM    833  CZ  PHE A  51      14.115  15.433  15.331  1.00  0.00           C  
ATOM    834  H   PHE A  51      12.956  22.024  16.280  1.00  0.00           H  
ATOM    835  HA  PHE A  51      11.319  19.738  16.499  1.00  0.00           H  
ATOM    836 1HB  PHE A  51      12.727  19.902  14.593  1.00  0.00           H  
ATOM    837 2HB  PHE A  51      14.168  20.165  15.562  1.00  0.00           H  
ATOM    838  HD1 PHE A  51      11.580  17.600  14.785  1.00  0.00           H  
ATOM    839  HD2 PHE A  51      15.565  18.386  16.108  1.00  0.00           H  
ATOM    840  HE1 PHE A  51      12.090  15.183  14.677  1.00  0.00           H  
ATOM    841  HE2 PHE A  51      16.080  15.971  15.999  1.00  0.00           H  
ATOM    842  HZ  PHE A  51      14.341  14.369  15.285  1.00  0.00           H  
ATOM    843  N   PRO A  52      13.995  19.376  18.498  1.00  0.00           N  
ATOM    844  CA  PRO A  52      14.323  18.564  19.678  1.00  0.00           C  
ATOM    845  C   PRO A  52      13.263  18.660  20.766  1.00  0.00           C  
ATOM    846  O   PRO A  52      12.995  17.691  21.465  1.00  0.00           O  
ATOM    847  CB  PRO A  52      15.653  19.164  20.146  1.00  0.00           C  
ATOM    848  CG  PRO A  52      16.279  19.682  18.896  1.00  0.00           C  
ATOM    849  CD  PRO A  52      15.134  20.276  18.121  1.00  0.00           C  
ATOM    850  HA  PRO A  52      14.448  17.515  19.372  1.00  0.00           H  
ATOM    851 1HB  PRO A  52      15.468  19.954  20.889  1.00  0.00           H  
ATOM    852 2HB  PRO A  52      16.261  18.392  20.640  1.00  0.00           H  
ATOM    853 1HG  PRO A  52      17.055  20.423  19.139  1.00  0.00           H  
ATOM    854 2HG  PRO A  52      16.778  18.865  18.355  1.00  0.00           H  
ATOM    855 1HD  PRO A  52      14.964  21.311  18.452  1.00  0.00           H  
ATOM    856 2HD  PRO A  52      15.363  20.245  17.046  1.00  0.00           H  
ATOM    857  N   ASN A  53      12.696  19.841  20.909  1.00  0.00           N  
ATOM    858  CA  ASN A  53      11.715  20.126  21.988  1.00  0.00           C  
ATOM    859  C   ASN A  53      10.407  19.360  21.755  1.00  0.00           C  
ATOM    860  O   ASN A  53       9.662  19.134  22.709  1.00  0.00           O  
ATOM    861  CB  ASN A  53      11.444  21.615  22.096  1.00  0.00           C  
ATOM    862  CG  ASN A  53      12.540  22.351  22.816  1.00  0.00           C  
ATOM    863  OD1 ASN A  53      12.681  22.238  24.040  1.00  0.00           O  
ATOM    864  ND2 ASN A  53      13.320  23.102  22.081  1.00  0.00           N  
ATOM    865  H   ASN A  53      12.940  20.575  20.260  1.00  0.00           H  
ATOM    866  HA  ASN A  53      12.133  19.781  22.935  1.00  0.00           H  
ATOM    867 1HB  ASN A  53      11.334  22.039  21.097  1.00  0.00           H  
ATOM    868 2HB  ASN A  53      10.506  21.777  22.626  1.00  0.00           H  
ATOM    869 1HD2 ASN A  53      14.067  23.614  22.507  1.00  0.00           H  
ATOM    870 2HD2 ASN A  53      13.170  23.163  21.095  1.00  0.00           H  
ATOM    871  N   GLU A  54      10.107  18.955  20.522  1.00  0.00           N  
ATOM    872  CA  GLU A  54       8.899  18.180  20.170  1.00  0.00           C  
ATOM    873  C   GLU A  54       9.182  16.654  20.149  1.00  0.00           C  
ATOM    874  O   GLU A  54       8.330  15.911  19.620  1.00  0.00           O  
ATOM    875  CB  GLU A  54       8.365  18.627  18.808  1.00  0.00           C  
ATOM    876  CG  GLU A  54       7.839  20.055  18.776  1.00  0.00           C  
ATOM    877  CD  GLU A  54       6.531  20.212  19.501  1.00  0.00           C  
ATOM    878  OE1 GLU A  54       5.560  19.642  19.066  1.00  0.00           O  
ATOM    879  OE2 GLU A  54       6.503  20.903  20.492  1.00  0.00           O  
ATOM    880  H   GLU A  54      10.761  19.204  19.795  1.00  0.00           H  
ATOM    881  HA  GLU A  54       8.135  18.366  20.925  1.00  0.00           H  
ATOM    882 1HB  GLU A  54       9.156  18.545  18.062  1.00  0.00           H  
ATOM    883 2HB  GLU A  54       7.555  17.965  18.499  1.00  0.00           H  
ATOM    884 1HG  GLU A  54       8.577  20.712  19.236  1.00  0.00           H  
ATOM    885 2HG  GLU A  54       7.713  20.362  17.739  1.00  0.00           H  
ATOM    886  N   LEU A  55      10.339  16.176  20.628  1.00  0.00           N  
ATOM    887  CA  LEU A  55      10.595  14.727  20.641  1.00  0.00           C  
ATOM    888  C   LEU A  55      10.129  14.140  21.959  1.00  0.00           C  
ATOM    889  O   LEU A  55      10.197  14.784  23.006  1.00  0.00           O  
ATOM    890  CB  LEU A  55      12.086  14.432  20.438  1.00  0.00           C  
ATOM    891  CG  LEU A  55      12.656  14.803  19.063  1.00  0.00           C  
ATOM    892  CD1 LEU A  55      14.151  14.514  19.038  1.00  0.00           C  
ATOM    893  CD2 LEU A  55      11.929  14.016  17.983  1.00  0.00           C  
ATOM    894  H   LEU A  55      11.045  16.805  20.984  1.00  0.00           H  
ATOM    895  HA  LEU A  55      10.039  14.271  19.823  1.00  0.00           H  
ATOM    896 1HB  LEU A  55      12.654  14.978  21.190  1.00  0.00           H  
ATOM    897 2HB  LEU A  55      12.253  13.366  20.590  1.00  0.00           H  
ATOM    898  HG  LEU A  55      12.520  15.870  18.888  1.00  0.00           H  
ATOM    899 1HD1 LEU A  55      14.556  14.778  18.061  1.00  0.00           H  
ATOM    900 2HD1 LEU A  55      14.649  15.105  19.807  1.00  0.00           H  
ATOM    901 3HD1 LEU A  55      14.320  13.455  19.227  1.00  0.00           H  
ATOM    902 1HD2 LEU A  55      12.334  14.279  17.005  1.00  0.00           H  
ATOM    903 2HD2 LEU A  55      12.066  12.948  18.156  1.00  0.00           H  
ATOM    904 3HD2 LEU A  55      10.866  14.254  18.012  1.00  0.00           H  
ATOM    905  N   PRO A  56       9.661  12.882  21.924  1.00  0.00           N  
ATOM    906  CA  PRO A  56       9.138  12.267  23.141  1.00  0.00           C  
ATOM    907  C   PRO A  56      10.258  11.754  24.041  1.00  0.00           C  
ATOM    908  O   PRO A  56      10.445  10.526  24.153  1.00  0.00           O  
ATOM    909  CB  PRO A  56       8.279  11.117  22.600  1.00  0.00           C  
ATOM    910  CG  PRO A  56       8.971  10.702  21.348  1.00  0.00           C  
ATOM    911  CD  PRO A  56       9.446  11.994  20.736  1.00  0.00           C  
ATOM    912  HA  PRO A  56       8.521  13.000  23.681  1.00  0.00           H  
ATOM    913 1HB  PRO A  56       8.222  10.309  23.344  1.00  0.00           H  
ATOM    914 2HB  PRO A  56       7.252  11.466  22.425  1.00  0.00           H  
ATOM    915 1HG  PRO A  56       9.798  10.015  21.579  1.00  0.00           H  
ATOM    916 2HG  PRO A  56       8.277  10.155  20.693  1.00  0.00           H  
ATOM    917 1HD  PRO A  56      10.387  11.820  20.194  1.00  0.00           H  
ATOM    918 2HD  PRO A  56       8.673  12.385  20.057  1.00  0.00           H  
ATOM    919  N   ILE A  57      11.041  12.679  24.571  1.00  0.00           N  
ATOM    920  CA  ILE A  57      12.279  12.318  25.313  1.00  0.00           C  
ATOM    921  C   ILE A  57      12.080  12.717  26.767  1.00  0.00           C  
ATOM    922  O   ILE A  57      11.643  13.849  27.038  1.00  0.00           O  
ATOM    923  CB  ILE A  57      13.527  13.017  24.743  1.00  0.00           C  
ATOM    924  CG1 ILE A  57      13.689  12.691  23.256  1.00  0.00           C  
ATOM    925  CG2 ILE A  57      14.768  12.606  25.520  1.00  0.00           C  
ATOM    926  CD1 ILE A  57      14.722  13.543  22.554  1.00  0.00           C  
ATOM    927  H   ILE A  57      10.793  13.653  24.472  1.00  0.00           H  
ATOM    928  HA  ILE A  57      12.432  11.243  25.227  1.00  0.00           H  
ATOM    929  HB  ILE A  57      13.405  14.097  24.818  1.00  0.00           H  
ATOM    930 1HG1 ILE A  57      13.974  11.646  23.142  1.00  0.00           H  
ATOM    931 2HG1 ILE A  57      12.734  12.826  22.748  1.00  0.00           H  
ATOM    932 1HG2 ILE A  57      15.641  13.108  25.104  1.00  0.00           H  
ATOM    933 2HG2 ILE A  57      14.652  12.887  26.566  1.00  0.00           H  
ATOM    934 3HG2 ILE A  57      14.902  11.526  25.448  1.00  0.00           H  
ATOM    935 1HD1 ILE A  57      14.779  13.254  21.504  1.00  0.00           H  
ATOM    936 2HD1 ILE A  57      14.437  14.593  22.625  1.00  0.00           H  
ATOM    937 3HD1 ILE A  57      15.693  13.398  23.023  1.00  0.00           H  
ATOM    938  N   ALA A  58      12.430  11.784  27.656  1.00  0.00           N  
ATOM    939  CA  ALA A  58      12.449  12.034  29.111  1.00  0.00           C  
ATOM    940  C   ALA A  58      11.033  12.373  29.584  1.00  0.00           C  
ATOM    941  O   ALA A  58      10.888  13.085  30.588  1.00  0.00           O  
ATOM    942  CB  ALA A  58      13.439  13.124  29.445  1.00  0.00           C  
ATOM    943  H   ALA A  58      12.694  10.872  27.309  1.00  0.00           H  
ATOM    944  HA  ALA A  58      12.782  11.122  29.607  1.00  0.00           H  
ATOM    945 1HB  ALA A  58      13.440  13.296  30.522  1.00  0.00           H  
ATOM    946 2HB  ALA A  58      14.435  12.821  29.125  1.00  0.00           H  
ATOM    947 3HB  ALA A  58      13.156  14.042  28.933  1.00  0.00           H  
ATOM    948  N   GLY A  59      10.008  11.898  28.853  1.00  0.00           N  
ATOM    949  CA  GLY A  59       8.598  12.020  29.230  1.00  0.00           C  
ATOM    950  C   GLY A  59       7.949  13.347  28.908  1.00  0.00           C  
ATOM    951  O   GLY A  59       6.770  13.535  29.217  1.00  0.00           O  
ATOM    952  H   GLY A  59      10.249  11.431  27.990  1.00  0.00           H  
ATOM    953 1HA  GLY A  59       8.019  11.244  28.728  1.00  0.00           H  
ATOM    954 2HA  GLY A  59       8.492  11.857  30.301  1.00  0.00           H  
ATOM    955  N   GLU A  60       8.680  14.268  28.280  1.00  0.00           N  
ATOM    956  CA  GLU A  60       8.146  15.615  27.990  1.00  0.00           C  
ATOM    957  C   GLU A  60       8.453  16.001  26.541  1.00  0.00           C  
ATOM    958  O   GLU A  60       9.468  15.608  25.979  1.00  0.00           O  
ATOM    959  CB  GLU A  60       8.739  16.655  28.944  1.00  0.00           C  
ATOM    960  CG  GLU A  60       8.361  16.455  30.405  1.00  0.00           C  
ATOM    961  CD  GLU A  60       8.909  17.531  31.302  1.00  0.00           C  
ATOM    962  OE1 GLU A  60       9.574  18.409  30.808  1.00  0.00           O  
ATOM    963  OE2 GLU A  60       8.661  17.474  32.484  1.00  0.00           O  
ATOM    964  H   GLU A  60       9.621  14.040  27.996  1.00  0.00           H  
ATOM    965  HA  GLU A  60       7.064  15.596  28.129  1.00  0.00           H  
ATOM    966 1HB  GLU A  60       9.827  16.634  28.874  1.00  0.00           H  
ATOM    967 2HB  GLU A  60       8.410  17.650  28.646  1.00  0.00           H  
ATOM    968 1HG  GLU A  60       7.276  16.444  30.491  1.00  0.00           H  
ATOM    969 2HG  GLU A  60       8.735  15.487  30.736  1.00  0.00           H  
ATOM    970  N   PRO A  61       7.561  16.761  25.885  1.00  0.00           N  
ATOM    971  CA  PRO A  61       6.251  17.173  26.392  1.00  0.00           C  
ATOM    972  C   PRO A  61       5.277  15.998  26.423  1.00  0.00           C  
ATOM    973  O   PRO A  61       5.378  15.085  25.601  1.00  0.00           O  
ATOM    974  CB  PRO A  61       5.813  18.243  25.386  1.00  0.00           C  
ATOM    975  CG  PRO A  61       6.440  17.817  24.103  1.00  0.00           C  
ATOM    976  CD  PRO A  61       7.774  17.249  24.508  1.00  0.00           C  
ATOM    977  HA  PRO A  61       6.372  17.603  27.397  1.00  0.00           H  
ATOM    978 1HB  PRO A  61       4.715  18.281  25.333  1.00  0.00           H  
ATOM    979 2HB  PRO A  61       6.154  19.234  25.720  1.00  0.00           H  
ATOM    980 1HG  PRO A  61       5.802  17.079  23.595  1.00  0.00           H  
ATOM    981 2HG  PRO A  61       6.534  18.677  23.423  1.00  0.00           H  
ATOM    982 1HD  PRO A  61       8.044  16.427  23.830  1.00  0.00           H  
ATOM    983 2HD  PRO A  61       8.535  18.043  24.478  1.00  0.00           H  
ATOM    984  N   ALA A  62       4.357  15.973  27.390  1.00  0.00           N  
ATOM    985  CA  ALA A  62       3.452  14.821  27.559  1.00  0.00           C  
ATOM    986  C   ALA A  62       2.631  14.586  26.287  1.00  0.00           C  
ATOM    987  O   ALA A  62       2.361  13.382  25.972  1.00  0.00           O  
ATOM    988  CB  ALA A  62       2.557  15.062  28.771  1.00  0.00           C  
ATOM    989  H   ALA A  62       4.278  16.758  28.020  1.00  0.00           H  
ATOM    990  HA  ALA A  62       4.060  13.935  27.741  1.00  0.00           H  
ATOM    991 1HB  ALA A  62       1.886  14.212  28.902  1.00  0.00           H  
ATOM    992 2HB  ALA A  62       3.175  15.176  29.662  1.00  0.00           H  
ATOM    993 3HB  ALA A  62       1.972  15.966  28.617  1.00  0.00           H  
ATOM    994  N   ASN A  63       2.248  15.612  25.528  1.00  0.00           N  
ATOM    995  CA  ASN A  63       1.359  15.432  24.350  1.00  0.00           C  
ATOM    996  C   ASN A  63       2.052  14.521  23.328  1.00  0.00           C  
ATOM    997  O   ASN A  63       1.408  13.553  22.886  1.00  0.00           O  
ATOM    998  CB  ASN A  63       0.992  16.765  23.723  1.00  0.00           C  
ATOM    999  CG  ASN A  63       0.017  17.547  24.557  1.00  0.00           C  
ATOM   1000  OD1 ASN A  63      -0.640  16.995  25.448  1.00  0.00           O  
ATOM   1001  ND2 ASN A  63      -0.092  18.822  24.287  1.00  0.00           N  
ATOM   1002  H   ASN A  63       2.573  16.540  25.762  1.00  0.00           H  
ATOM   1003  HA  ASN A  63       0.440  14.946  24.680  1.00  0.00           H  
ATOM   1004 1HB  ASN A  63       1.895  17.362  23.584  1.00  0.00           H  
ATOM   1005 2HB  ASN A  63       0.557  16.596  22.737  1.00  0.00           H  
ATOM   1006 1HD2 ASN A  63      -0.726  19.393  24.809  1.00  0.00           H  
ATOM   1007 2HD2 ASN A  63       0.459  19.228  23.557  1.00  0.00           H  
ATOM   1008  N   ILE A  64       3.286  14.833  22.921  1.00  0.00           N  
ATOM   1009  CA  ILE A  64       3.922  14.045  21.814  1.00  0.00           C  
ATOM   1010  C   ILE A  64       4.208  12.649  22.348  1.00  0.00           C  
ATOM   1011  O   ILE A  64       4.267  11.702  21.567  1.00  0.00           O  
ATOM   1012  CB  ILE A  64       5.227  14.686  21.308  1.00  0.00           C  
ATOM   1013  CG1 ILE A  64       5.639  14.071  19.968  1.00  0.00           C  
ATOM   1014  CG2 ILE A  64       6.335  14.521  22.336  1.00  0.00           C  
ATOM   1015  CD1 ILE A  64       4.646  14.313  18.854  1.00  0.00           C  
ATOM   1016  H   ILE A  64       3.802  15.592  23.343  1.00  0.00           H  
ATOM   1017  HA  ILE A  64       3.227  14.003  20.976  1.00  0.00           H  
ATOM   1018  HB  ILE A  64       5.065  15.749  21.130  1.00  0.00           H  
ATOM   1019 1HG1 ILE A  64       6.602  14.479  19.661  1.00  0.00           H  
ATOM   1020 2HG1 ILE A  64       5.763  12.994  20.084  1.00  0.00           H  
ATOM   1021 1HG2 ILE A  64       7.250  14.979  21.962  1.00  0.00           H  
ATOM   1022 2HG2 ILE A  64       6.042  15.004  23.267  1.00  0.00           H  
ATOM   1023 3HG2 ILE A  64       6.508  13.460  22.517  1.00  0.00           H  
ATOM   1024 1HD1 ILE A  64       5.007  13.847  17.937  1.00  0.00           H  
ATOM   1025 2HD1 ILE A  64       3.682  13.881  19.125  1.00  0.00           H  
ATOM   1026 3HD1 ILE A  64       4.532  15.384  18.695  1.00  0.00           H  
ATOM   1027  N   VAL A  65       4.514  12.530  23.632  1.00  0.00           N  
ATOM   1028  CA  VAL A  65       4.788  11.191  24.225  1.00  0.00           C  
ATOM   1029  C   VAL A  65       3.537  10.321  24.068  1.00  0.00           C  
ATOM   1030  O   VAL A  65       3.660   9.176  23.566  1.00  0.00           O  
ATOM   1031  CB  VAL A  65       5.157  11.304  25.716  1.00  0.00           C  
ATOM   1032  CG1 VAL A  65       5.192   9.927  26.362  1.00  0.00           C  
ATOM   1033  CG2 VAL A  65       6.499  12.005  25.866  1.00  0.00           C  
ATOM   1034  H   VAL A  65       4.562  13.348  24.222  1.00  0.00           H  
ATOM   1035  HA  VAL A  65       5.632  10.745  23.698  1.00  0.00           H  
ATOM   1036  HB  VAL A  65       4.386  11.880  26.229  1.00  0.00           H  
ATOM   1037 1HG1 VAL A  65       5.454  10.026  27.416  1.00  0.00           H  
ATOM   1038 2HG1 VAL A  65       4.211   9.459  26.275  1.00  0.00           H  
ATOM   1039 3HG1 VAL A  65       5.936   9.309  25.860  1.00  0.00           H  
ATOM   1040 1HG2 VAL A  65       6.753  12.082  26.923  1.00  0.00           H  
ATOM   1041 2HG2 VAL A  65       7.268  11.432  25.348  1.00  0.00           H  
ATOM   1042 3HG2 VAL A  65       6.438  13.004  25.434  1.00  0.00           H  
ATOM   1043  N   ALA A  66       2.371  10.828  24.436  1.00  0.00           N  
ATOM   1044  CA  ALA A  66       1.118  10.053  24.271  1.00  0.00           C  
ATOM   1045  C   ALA A  66       0.871   9.736  22.787  1.00  0.00           C  
ATOM   1046  O   ALA A  66       0.563   8.620  22.454  1.00  0.00           O  
ATOM   1047  CB  ALA A  66      -0.034  10.785  24.921  1.00  0.00           C  
ATOM   1048  H   ALA A  66       2.327  11.755  24.835  1.00  0.00           H  
ATOM   1049  HA  ALA A  66       1.229   9.111  24.809  1.00  0.00           H  
ATOM   1050 1HB  ALA A  66      -0.950  10.209  24.795  1.00  0.00           H  
ATOM   1051 2HB  ALA A  66       0.170  10.914  25.985  1.00  0.00           H  
ATOM   1052 3HB  ALA A  66      -0.154  11.762  24.455  1.00  0.00           H  
ATOM   1053  N   LEU A  67       1.021  10.723  21.907  1.00  0.00           N  
ATOM   1054  CA  LEU A  67       0.696  10.573  20.479  1.00  0.00           C  
ATOM   1055  C   LEU A  67       1.587   9.517  19.845  1.00  0.00           C  
ATOM   1056  O   LEU A  67       1.110   8.767  19.015  1.00  0.00           O  
ATOM   1057  CB  LEU A  67       0.867  11.906  19.739  1.00  0.00           C  
ATOM   1058  CG  LEU A  67      -0.149  12.999  20.094  1.00  0.00           C  
ATOM   1059  CD1 LEU A  67       0.290  14.321  19.478  1.00  0.00           C  
ATOM   1060  CD2 LEU A  67      -1.527  12.594  19.593  1.00  0.00           C  
ATOM   1061  H   LEU A  67       1.373  11.608  22.242  1.00  0.00           H  
ATOM   1062  HA  LEU A  67      -0.345  10.261  20.392  1.00  0.00           H  
ATOM   1063 1HB  LEU A  67       1.861  12.296  19.952  1.00  0.00           H  
ATOM   1064 2HB  LEU A  67       0.794  11.721  18.668  1.00  0.00           H  
ATOM   1065  HG  LEU A  67      -0.180  13.130  21.176  1.00  0.00           H  
ATOM   1066 1HD1 LEU A  67      -0.432  15.098  19.731  1.00  0.00           H  
ATOM   1067 2HD1 LEU A  67       1.270  14.596  19.869  1.00  0.00           H  
ATOM   1068 3HD1 LEU A  67       0.347  14.216  18.396  1.00  0.00           H  
ATOM   1069 1HD2 LEU A  67      -2.250  13.370  19.846  1.00  0.00           H  
ATOM   1070 2HD2 LEU A  67      -1.497  12.464  18.511  1.00  0.00           H  
ATOM   1071 3HD2 LEU A  67      -1.824  11.656  20.063  1.00  0.00           H  
ATOM   1072  N   VAL A  68       2.859   9.496  20.197  1.00  0.00           N  
ATOM   1073  CA  VAL A  68       3.823   8.514  19.662  1.00  0.00           C  
ATOM   1074  C   VAL A  68       3.563   7.127  20.261  1.00  0.00           C  
ATOM   1075  O   VAL A  68       3.514   6.131  19.498  1.00  0.00           O  
ATOM   1076  CB  VAL A  68       5.268   8.944  19.978  1.00  0.00           C  
ATOM   1077  CG1 VAL A  68       6.241   7.820  19.657  1.00  0.00           C  
ATOM   1078  CG2 VAL A  68       5.616  10.200  19.193  1.00  0.00           C  
ATOM   1079  H   VAL A  68       3.177  10.186  20.862  1.00  0.00           H  
ATOM   1080  HA  VAL A  68       3.703   8.465  18.579  1.00  0.00           H  
ATOM   1081  HB  VAL A  68       5.352   9.147  21.045  1.00  0.00           H  
ATOM   1082 1HG1 VAL A  68       7.257   8.142  19.886  1.00  0.00           H  
ATOM   1083 2HG1 VAL A  68       5.994   6.944  20.256  1.00  0.00           H  
ATOM   1084 3HG1 VAL A  68       6.170   7.569  18.598  1.00  0.00           H  
ATOM   1085 1HG2 VAL A  68       6.639  10.499  19.421  1.00  0.00           H  
ATOM   1086 2HG2 VAL A  68       5.526   9.999  18.125  1.00  0.00           H  
ATOM   1087 3HG2 VAL A  68       4.933  11.003  19.469  1.00  0.00           H  
ATOM   1088  N   GLU A  69       3.329   7.060  21.565  1.00  0.00           N  
ATOM   1089  CA  GLU A  69       3.040   5.752  22.205  1.00  0.00           C  
ATOM   1090  C   GLU A  69       1.781   5.163  21.572  1.00  0.00           C  
ATOM   1091  O   GLU A  69       1.730   3.936  21.349  1.00  0.00           O  
ATOM   1092  CB  GLU A  69       2.849   5.901  23.716  1.00  0.00           C  
ATOM   1093  CG  GLU A  69       4.135   6.157  24.490  1.00  0.00           C  
ATOM   1094  CD  GLU A  69       3.898   6.399  25.954  1.00  0.00           C  
ATOM   1095  OE1 GLU A  69       2.759   6.456  26.351  1.00  0.00           O  
ATOM   1096  OE2 GLU A  69       4.858   6.527  26.678  1.00  0.00           O  
ATOM   1097  H   GLU A  69       3.343   7.894  22.134  1.00  0.00           H  
ATOM   1098  HA  GLU A  69       3.887   5.088  22.032  1.00  0.00           H  
ATOM   1099 1HB  GLU A  69       2.167   6.726  23.918  1.00  0.00           H  
ATOM   1100 2HB  GLU A  69       2.394   4.995  24.116  1.00  0.00           H  
ATOM   1101 1HG  GLU A  69       4.793   5.296  24.377  1.00  0.00           H  
ATOM   1102 2HG  GLU A  69       4.638   7.022  24.060  1.00  0.00           H  
ATOM   1103  N   GLU A  70       0.799   5.996  21.290  1.00  0.00           N  
ATOM   1104  CA  GLU A  70      -0.473   5.537  20.679  1.00  0.00           C  
ATOM   1105  C   GLU A  70      -0.157   4.942  19.310  1.00  0.00           C  
ATOM   1106  O   GLU A  70      -0.718   3.902  18.969  1.00  0.00           O  
ATOM   1107  CB  GLU A  70      -1.477   6.684  20.539  1.00  0.00           C  
ATOM   1108  CG  GLU A  70      -2.139   7.103  21.844  1.00  0.00           C  
ATOM   1109  CD  GLU A  70      -2.999   8.328  21.697  1.00  0.00           C  
ATOM   1110  OE1 GLU A  70      -3.019   8.891  20.629  1.00  0.00           O  
ATOM   1111  OE2 GLU A  70      -3.636   8.700  22.654  1.00  0.00           O  
ATOM   1112  H   GLU A  70       0.919   6.978  21.498  1.00  0.00           H  
ATOM   1113  HA  GLU A  70      -0.914   4.779  21.326  1.00  0.00           H  
ATOM   1114 1HB  GLU A  70      -0.975   7.558  20.123  1.00  0.00           H  
ATOM   1115 2HB  GLU A  70      -2.264   6.396  19.842  1.00  0.00           H  
ATOM   1116 1HG  GLU A  70      -2.757   6.281  22.206  1.00  0.00           H  
ATOM   1117 2HG  GLU A  70      -1.366   7.295  22.586  1.00  0.00           H  
ATOM   1118  N   TYR A  71       0.689   5.578  18.482  1.00  0.00           N  
ATOM   1119  CA  TYR A  71       0.941   4.952  17.175  1.00  0.00           C  
ATOM   1120  C   TYR A  71       1.860   3.748  17.286  1.00  0.00           C  
ATOM   1121  O   TYR A  71       1.793   2.873  16.393  1.00  0.00           O  
ATOM   1122  CB  TYR A  71       1.409   5.947  16.114  1.00  0.00           C  
ATOM   1123  CG  TYR A  71       2.807   6.516  16.151  1.00  0.00           C  
ATOM   1124  CD1 TYR A  71       3.939   5.729  16.093  1.00  0.00           C  
ATOM   1125  CD2 TYR A  71       2.979   7.895  16.074  1.00  0.00           C  
ATOM   1126  CE1 TYR A  71       5.199   6.312  16.015  1.00  0.00           C  
ATOM   1127  CE2 TYR A  71       4.211   8.482  16.022  1.00  0.00           C  
ATOM   1128  CZ  TYR A  71       5.347   7.690  15.979  1.00  0.00           C  
ATOM   1129  OH  TYR A  71       6.586   8.286  15.895  1.00  0.00           O  
ATOM   1130  H   TYR A  71       1.151   6.448  18.709  1.00  0.00           H  
ATOM   1131  HA  TYR A  71      -0.008   4.598  16.772  1.00  0.00           H  
ATOM   1132 1HB  TYR A  71       1.327   5.492  15.127  1.00  0.00           H  
ATOM   1133 2HB  TYR A  71       0.760   6.822  16.125  1.00  0.00           H  
ATOM   1134  HD1 TYR A  71       3.849   4.642  16.108  1.00  0.00           H  
ATOM   1135  HD2 TYR A  71       2.111   8.553  16.054  1.00  0.00           H  
ATOM   1136  HE1 TYR A  71       6.089   5.685  15.970  1.00  0.00           H  
ATOM   1137  HE2 TYR A  71       4.297   9.570  16.016  1.00  0.00           H  
ATOM   1138  HH  TYR A  71       7.261   7.661  16.170  1.00  0.00           H  
ATOM   1139  N   MET A  72       2.717   3.669  18.277  1.00  0.00           N  
ATOM   1140  CA  MET A  72       3.514   2.432  18.468  1.00  0.00           C  
ATOM   1141  C   MET A  72       2.601   1.256  18.860  1.00  0.00           C  
ATOM   1142  O   MET A  72       2.811   0.159  18.330  1.00  0.00           O  
ATOM   1143  CB  MET A  72       4.592   2.648  19.528  1.00  0.00           C  
ATOM   1144  CG  MET A  72       5.703   3.602  19.111  1.00  0.00           C  
ATOM   1145  SD  MET A  72       6.444   3.157  17.528  1.00  0.00           S  
ATOM   1146  CE  MET A  72       7.147   1.558  17.921  1.00  0.00           C  
ATOM   1147  H   MET A  72       2.845   4.440  18.917  1.00  0.00           H  
ATOM   1148  HA  MET A  72       3.998   2.184  17.524  1.00  0.00           H  
ATOM   1149 1HB  MET A  72       4.136   3.041  20.435  1.00  0.00           H  
ATOM   1150 2HB  MET A  72       5.051   1.691  19.780  1.00  0.00           H  
ATOM   1151 1HG  MET A  72       5.303   4.612  19.034  1.00  0.00           H  
ATOM   1152 2HG  MET A  72       6.485   3.602  19.870  1.00  0.00           H  
ATOM   1153 1HE  MET A  72       7.642   1.152  17.039  1.00  0.00           H  
ATOM   1154 2HE  MET A  72       7.872   1.667  18.728  1.00  0.00           H  
ATOM   1155 3HE  MET A  72       6.353   0.879  18.236  1.00  0.00           H  
ATOM   1156  N   ASP A  73       1.565   1.501  19.650  1.00  0.00           N  
ATOM   1157  CA  ASP A  73       0.556   0.450  19.931  1.00  0.00           C  
ATOM   1158  C   ASP A  73      -0.121   0.051  18.615  1.00  0.00           C  
ATOM   1159  O   ASP A  73      -0.268  -1.169  18.328  1.00  0.00           O  
ATOM   1160  CB  ASP A  73      -0.494   0.935  20.934  1.00  0.00           C  
ATOM   1161  CG  ASP A  73      -1.477  -0.155  21.339  1.00  0.00           C  
ATOM   1162  OD1 ASP A  73      -1.223  -1.297  21.037  1.00  0.00           O  
ATOM   1163  OD2 ASP A  73      -2.471   0.165  21.944  1.00  0.00           O  
ATOM   1164  H   ASP A  73       1.455   2.413  20.068  1.00  0.00           H  
ATOM   1165  HA  ASP A  73       1.065  -0.412  20.362  1.00  0.00           H  
ATOM   1166 1HB  ASP A  73       0.004   1.306  21.831  1.00  0.00           H  
ATOM   1167 2HB  ASP A  73      -1.053   1.767  20.503  1.00  0.00           H  
ATOM   1168  N   TRP A  74      -0.554   1.015  17.814  1.00  0.00           N  
ATOM   1169  CA  TRP A  74      -1.225   0.738  16.529  1.00  0.00           C  
ATOM   1170  C   TRP A  74      -0.311  -0.142  15.688  1.00  0.00           C  
ATOM   1171  O   TRP A  74      -0.814  -1.143  15.102  1.00  0.00           O  
ATOM   1172  CB  TRP A  74      -1.546   2.031  15.776  1.00  0.00           C  
ATOM   1173  CG  TRP A  74      -2.217   1.803  14.456  1.00  0.00           C  
ATOM   1174  CD1 TRP A  74      -3.533   1.514  14.249  1.00  0.00           C  
ATOM   1175  CD2 TRP A  74      -1.605   1.846  13.144  1.00  0.00           C  
ATOM   1176  NE1 TRP A  74      -3.781   1.373  12.906  1.00  0.00           N  
ATOM   1177  CE2 TRP A  74      -2.613   1.575  12.215  1.00  0.00           C  
ATOM   1178  CE3 TRP A  74      -0.303   2.091  12.691  1.00  0.00           C  
ATOM   1179  CZ2 TRP A  74      -2.363   1.537  10.852  1.00  0.00           C  
ATOM   1180  CZ3 TRP A  74      -0.053   2.055  11.324  1.00  0.00           C  
ATOM   1181  CH2 TRP A  74      -1.057   1.785  10.429  1.00  0.00           C  
ATOM   1182  H   TRP A  74      -0.416   1.973  18.100  1.00  0.00           H  
ATOM   1183  HA  TRP A  74      -2.162   0.221  16.733  1.00  0.00           H  
ATOM   1184 1HB  TRP A  74      -2.196   2.656  16.388  1.00  0.00           H  
ATOM   1185 2HB  TRP A  74      -0.626   2.588  15.602  1.00  0.00           H  
ATOM   1186  HD1 TRP A  74      -4.278   1.409  15.035  1.00  0.00           H  
ATOM   1187  HE1 TRP A  74      -4.676   1.156  12.493  1.00  0.00           H  
ATOM   1188  HE3 TRP A  74       0.498   2.308  13.397  1.00  0.00           H  
ATOM   1189  HZ2 TRP A  74      -3.148   1.325  10.125  1.00  0.00           H  
ATOM   1190  HZ3 TRP A  74       0.964   2.245  10.980  1.00  0.00           H  
ATOM   1191  HH2 TRP A  74      -0.826   1.765   9.364  1.00  0.00           H  
ATOM   1192  N   LEU A  75       0.974   0.198  15.614  1.00  0.00           N  
ATOM   1193  CA  LEU A  75       1.890  -0.580  14.756  1.00  0.00           C  
ATOM   1194  C   LEU A  75       1.951  -2.025  15.226  1.00  0.00           C  
ATOM   1195  O   LEU A  75       2.052  -2.893  14.375  1.00  0.00           O  
ATOM   1196  CB  LEU A  75       3.298   0.028  14.772  1.00  0.00           C  
ATOM   1197  CG  LEU A  75       3.465   1.343  14.000  1.00  0.00           C  
ATOM   1198  CD1 LEU A  75       4.844   1.924  14.278  1.00  0.00           C  
ATOM   1199  CD2 LEU A  75       3.268   1.088  12.513  1.00  0.00           C  
ATOM   1200  H   LEU A  75       1.336   0.981  16.138  1.00  0.00           H  
ATOM   1201  HA  LEU A  75       1.513  -0.552  13.734  1.00  0.00           H  
ATOM   1202 1HB  LEU A  75       3.585   0.212  15.806  1.00  0.00           H  
ATOM   1203 2HB  LEU A  75       3.994  -0.696  14.347  1.00  0.00           H  
ATOM   1204  HG  LEU A  75       2.723   2.064  14.346  1.00  0.00           H  
ATOM   1205 1HD1 LEU A  75       4.962   2.859  13.729  1.00  0.00           H  
ATOM   1206 2HD1 LEU A  75       4.950   2.115  15.346  1.00  0.00           H  
ATOM   1207 3HD1 LEU A  75       5.608   1.217  13.957  1.00  0.00           H  
ATOM   1208 1HD2 LEU A  75       3.385   2.023  11.965  1.00  0.00           H  
ATOM   1209 2HD2 LEU A  75       4.010   0.368  12.166  1.00  0.00           H  
ATOM   1210 3HD2 LEU A  75       2.268   0.689  12.342  1.00  0.00           H  
ATOM   1211  N   HIS A  76       1.947  -2.228  16.535  1.00  0.00           N  
ATOM   1212  CA  HIS A  76       2.046  -3.588  17.096  1.00  0.00           C  
ATOM   1213  C   HIS A  76       0.787  -4.397  16.757  1.00  0.00           C  
ATOM   1214  O   HIS A  76       0.899  -5.636  16.809  1.00  0.00           O  
ATOM   1215  CB  HIS A  76       2.243  -3.545  18.615  1.00  0.00           C  
ATOM   1216  CG  HIS A  76       3.647  -3.234  19.030  1.00  0.00           C  
ATOM   1217  ND1 HIS A  76       4.163  -1.954  19.011  1.00  0.00           N  
ATOM   1218  CD2 HIS A  76       4.644  -4.035  19.475  1.00  0.00           C  
ATOM   1219  CE1 HIS A  76       5.417  -1.983  19.427  1.00  0.00           C  
ATOM   1220  NE2 HIS A  76       5.733  -3.232  19.714  1.00  0.00           N  
ATOM   1221  H   HIS A  76       1.875  -1.442  17.165  1.00  0.00           H  
ATOM   1222  HA  HIS A  76       2.906  -4.098  16.662  1.00  0.00           H  
ATOM   1223 1HB  HIS A  76       1.585  -2.790  19.045  1.00  0.00           H  
ATOM   1224 2HB  HIS A  76       1.965  -4.507  19.045  1.00  0.00           H  
ATOM   1225  HD1 HIS A  76       3.658  -1.117  18.801  1.00  0.00           H  
ATOM   1226  HD2 HIS A  76       4.707  -5.108  19.654  1.00  0.00           H  
ATOM   1227  HE1 HIS A  76       6.003  -1.065  19.486  1.00  0.00           H  
ATOM   1228  N   GLN A  77      -0.361  -3.759  16.598  1.00  0.00           N  
ATOM   1229  CA  GLN A  77      -1.630  -4.427  16.241  1.00  0.00           C  
ATOM   1230  C   GLN A  77      -1.890  -4.379  14.744  1.00  0.00           C  
ATOM   1231  O   GLN A  77      -2.590  -5.256  14.235  1.00  0.00           O  
ATOM   1232  CB  GLN A  77      -2.806  -3.788  16.986  1.00  0.00           C  
ATOM   1233  CG  GLN A  77      -2.725  -3.908  18.497  1.00  0.00           C  
ATOM   1234  CD  GLN A  77      -3.925  -3.292  19.192  1.00  0.00           C  
ATOM   1235  OE1 GLN A  77      -5.072  -3.525  18.802  1.00  0.00           O  
ATOM   1236  NE2 GLN A  77      -3.667  -2.500  20.226  1.00  0.00           N  
ATOM   1237  H   GLN A  77      -0.354  -2.757  16.730  1.00  0.00           H  
ATOM   1238  HA  GLN A  77      -1.563  -5.475  16.534  1.00  0.00           H  
ATOM   1239 1HB  GLN A  77      -2.861  -2.729  16.735  1.00  0.00           H  
ATOM   1240 2HB  GLN A  77      -3.736  -4.251  16.659  1.00  0.00           H  
ATOM   1241 1HG  GLN A  77      -2.680  -4.965  18.765  1.00  0.00           H  
ATOM   1242 2HG  GLN A  77      -1.829  -3.396  18.846  1.00  0.00           H  
ATOM   1243 1HE2 GLN A  77      -4.418  -2.066  20.723  1.00  0.00           H  
ATOM   1244 2HE2 GLN A  77      -2.721  -2.339  20.509  1.00  0.00           H  
ATOM   1245  N   SER A  78      -1.346  -3.390  14.030  1.00  0.00           N  
ATOM   1246  CA  SER A  78      -1.720  -3.153  12.629  1.00  0.00           C  
ATOM   1247  C   SER A  78      -1.162  -4.239  11.737  1.00  0.00           C  
ATOM   1248  O   SER A  78       0.024  -4.510  11.776  1.00  0.00           O  
ATOM   1249  CB  SER A  78      -1.180  -1.827  12.154  1.00  0.00           C  
ATOM   1250  OG  SER A  78      -1.407  -1.727  10.749  1.00  0.00           O  
ATOM   1251  H   SER A  78      -0.659  -2.788  14.464  1.00  0.00           H  
ATOM   1252  HA  SER A  78      -2.809  -3.163  12.556  1.00  0.00           H  
ATOM   1253 1HB  SER A  78      -1.678  -1.019  12.688  1.00  0.00           H  
ATOM   1254 2HB  SER A  78      -0.117  -1.764  12.381  1.00  0.00           H  
ATOM   1255  HG  SER A  78      -1.995  -0.976  10.630  1.00  0.00           H  
ATOM   1256  N   PRO A  79      -1.977  -4.834  10.851  1.00  0.00           N  
ATOM   1257  CA  PRO A  79      -1.481  -5.822   9.910  1.00  0.00           C  
ATOM   1258  C   PRO A  79      -0.836  -5.211   8.663  1.00  0.00           C  
ATOM   1259  O   PRO A  79      -0.335  -5.972   7.802  1.00  0.00           O  
ATOM   1260  CB  PRO A  79      -2.755  -6.596   9.555  1.00  0.00           C  
ATOM   1261  CG  PRO A  79      -3.831  -5.565   9.585  1.00  0.00           C  
ATOM   1262  CD  PRO A  79      -3.461  -4.671  10.738  1.00  0.00           C  
ATOM   1263  HA  PRO A  79      -0.746  -6.466  10.416  1.00  0.00           H  
ATOM   1264 1HB  PRO A  79      -2.644  -7.070   8.569  1.00  0.00           H  
ATOM   1265 2HB  PRO A  79      -2.919  -7.405  10.283  1.00  0.00           H  
ATOM   1266 1HG  PRO A  79      -3.867  -5.027   8.626  1.00  0.00           H  
ATOM   1267 2HG  PRO A  79      -4.812  -6.043   9.717  1.00  0.00           H  
ATOM   1268 1HD  PRO A  79      -3.736  -3.633  10.501  1.00  0.00           H  
ATOM   1269 2HD  PRO A  79      -3.979  -5.012  11.647  1.00  0.00           H  
ATOM   1270  N   VAL A  80      -0.763  -3.873   8.585  1.00  0.00           N  
ATOM   1271  CA  VAL A  80      -0.260  -3.206   7.350  1.00  0.00           C  
ATOM   1272  C   VAL A  80       1.182  -3.631   7.093  1.00  0.00           C  
ATOM   1273  O   VAL A  80       2.027  -3.571   8.002  1.00  0.00           O  
ATOM   1274  CB  VAL A  80      -0.324  -1.673   7.480  1.00  0.00           C  
ATOM   1275  CG1 VAL A  80       0.361  -1.009   6.295  1.00  0.00           C  
ATOM   1276  CG2 VAL A  80      -1.773  -1.222   7.588  1.00  0.00           C  
ATOM   1277  H   VAL A  80      -1.051  -3.306   9.369  1.00  0.00           H  
ATOM   1278  HA  VAL A  80      -0.892  -3.505   6.513  1.00  0.00           H  
ATOM   1279  HB  VAL A  80       0.219  -1.370   8.376  1.00  0.00           H  
ATOM   1280 1HG1 VAL A  80       0.307   0.075   6.404  1.00  0.00           H  
ATOM   1281 2HG1 VAL A  80       1.406  -1.317   6.259  1.00  0.00           H  
ATOM   1282 3HG1 VAL A  80      -0.138  -1.306   5.373  1.00  0.00           H  
ATOM   1283 1HG2 VAL A  80      -1.810  -0.137   7.680  1.00  0.00           H  
ATOM   1284 2HG2 VAL A  80      -2.317  -1.530   6.695  1.00  0.00           H  
ATOM   1285 3HG2 VAL A  80      -2.231  -1.677   8.466  1.00  0.00           H  
ATOM   1286  N   PRO A  81       1.536  -4.075   5.877  1.00  0.00           N  
ATOM   1287  CA  PRO A  81       2.911  -4.492   5.626  1.00  0.00           C  
ATOM   1288  C   PRO A  81       3.914  -3.390   6.007  1.00  0.00           C  
ATOM   1289  O   PRO A  81       3.697  -2.239   5.660  1.00  0.00           O  
ATOM   1290  CB  PRO A  81       2.910  -4.762   4.118  1.00  0.00           C  
ATOM   1291  CG  PRO A  81       1.508  -5.172   3.820  1.00  0.00           C  
ATOM   1292  CD  PRO A  81       0.665  -4.286   4.698  1.00  0.00           C  
ATOM   1293  HA  PRO A  81       3.120  -5.410   6.194  1.00  0.00           H  
ATOM   1294 1HB  PRO A  81       3.215  -3.857   3.574  1.00  0.00           H  
ATOM   1295 2HB  PRO A  81       3.644  -5.546   3.876  1.00  0.00           H  
ATOM   1296 1HG  PRO A  81       1.293  -5.038   2.751  1.00  0.00           H  
ATOM   1297 2HG  PRO A  81       1.370  -6.241   4.040  1.00  0.00           H  
ATOM   1298 1HD  PRO A  81       0.457  -3.342   4.174  1.00  0.00           H  
ATOM   1299 2HD  PRO A  81      -0.271  -4.805   4.952  1.00  0.00           H  
ATOM   1300  N   LYS A  82       5.005  -3.799   6.637  1.00  0.00           N  
ATOM   1301  CA  LYS A  82       6.047  -2.888   7.147  1.00  0.00           C  
ATOM   1302  C   LYS A  82       7.403  -3.284   6.601  1.00  0.00           C  
ATOM   1303  O   LYS A  82       7.707  -4.491   6.433  1.00  0.00           O  
ATOM   1304  CB  LYS A  82       6.073  -2.943   8.658  1.00  0.00           C  
ATOM   1305  CG  LYS A  82       4.823  -2.395   9.319  1.00  0.00           C  
ATOM   1306  CD  LYS A  82       4.780  -2.634  10.811  1.00  0.00           C  
ATOM   1307  CE  LYS A  82       3.372  -2.696  11.389  1.00  0.00           C  
ATOM   1308  NZ  LYS A  82       2.585  -3.784  10.735  1.00  0.00           N  
ATOM   1309  H   LYS A  82       5.113  -4.794   6.768  1.00  0.00           H  
ATOM   1310  HA  LYS A  82       5.819  -1.877   6.809  1.00  0.00           H  
ATOM   1311 1HB  LYS A  82       6.201  -3.977   8.982  1.00  0.00           H  
ATOM   1312 2HB  LYS A  82       6.928  -2.377   9.028  1.00  0.00           H  
ATOM   1313 1HG  LYS A  82       4.765  -1.318   9.149  1.00  0.00           H  
ATOM   1314 2HG  LYS A  82       3.943  -2.862   8.878  1.00  0.00           H  
ATOM   1315 1HD  LYS A  82       5.273  -3.578  11.043  1.00  0.00           H  
ATOM   1316 2HD  LYS A  82       5.309  -1.831  11.324  1.00  0.00           H  
ATOM   1317 1HE  LYS A  82       3.426  -2.879  12.461  1.00  0.00           H  
ATOM   1318 2HE  LYS A  82       2.871  -1.740  11.231  1.00  0.00           H  
ATOM   1319 1HZ  LYS A  82       1.654  -3.811  11.129  1.00  0.00           H  
ATOM   1320 2HZ  LYS A  82       2.524  -3.607   9.742  1.00  0.00           H  
ATOM   1321 3HZ  LYS A  82       3.042  -4.671  10.891  1.00  0.00           H  
ATOM   1322  N   LEU A  83       8.240  -2.284   6.351  1.00  0.00           N  
ATOM   1323  CA  LEU A  83       9.638  -2.483   5.917  1.00  0.00           C  
ATOM   1324  C   LEU A  83      10.508  -1.538   6.735  1.00  0.00           C  
ATOM   1325  O   LEU A  83      10.372  -0.332   6.586  1.00  0.00           O  
ATOM   1326  CB  LEU A  83       9.808  -2.202   4.419  1.00  0.00           C  
ATOM   1327  CG  LEU A  83      11.234  -2.342   3.873  1.00  0.00           C  
ATOM   1328  CD1 LEU A  83      11.702  -3.782   4.036  1.00  0.00           C  
ATOM   1329  CD2 LEU A  83      11.263  -1.919   2.412  1.00  0.00           C  
ATOM   1330  H   LEU A  83       7.890  -1.344   6.466  1.00  0.00           H  
ATOM   1331  HA  LEU A  83       9.913  -3.520   6.102  1.00  0.00           H  
ATOM   1332 1HB  LEU A  83       9.172  -2.890   3.863  1.00  0.00           H  
ATOM   1333 2HB  LEU A  83       9.473  -1.185   4.215  1.00  0.00           H  
ATOM   1334  HG  LEU A  83      11.908  -1.706   4.448  1.00  0.00           H  
ATOM   1335 1HD1 LEU A  83      12.716  -3.881   3.648  1.00  0.00           H  
ATOM   1336 2HD1 LEU A  83      11.690  -4.052   5.092  1.00  0.00           H  
ATOM   1337 3HD1 LEU A  83      11.037  -4.445   3.484  1.00  0.00           H  
ATOM   1338 1HD2 LEU A  83      12.278  -2.018   2.024  1.00  0.00           H  
ATOM   1339 2HD2 LEU A  83      10.591  -2.556   1.836  1.00  0.00           H  
ATOM   1340 3HD2 LEU A  83      10.942  -0.881   2.327  1.00  0.00           H  
ATOM   1341  N   LEU A  84      11.383  -2.087   7.562  1.00  0.00           N  
ATOM   1342  CA  LEU A  84      12.238  -1.314   8.488  1.00  0.00           C  
ATOM   1343  C   LEU A  84      13.657  -1.431   7.987  1.00  0.00           C  
ATOM   1344  O   LEU A  84      14.126  -2.563   7.824  1.00  0.00           O  
ATOM   1345  CB  LEU A  84      12.138  -1.837   9.926  1.00  0.00           C  
ATOM   1346  CG  LEU A  84      13.205  -1.318  10.898  1.00  0.00           C  
ATOM   1347  CD1 LEU A  84      13.021   0.179  11.102  1.00  0.00           C  
ATOM   1348  CD2 LEU A  84      13.096  -2.067  12.218  1.00  0.00           C  
ATOM   1349  H   LEU A  84      11.457  -3.093   7.548  1.00  0.00           H  
ATOM   1350  HA  LEU A  84      11.904  -0.277   8.482  1.00  0.00           H  
ATOM   1351 1HB  LEU A  84      11.163  -1.565  10.328  1.00  0.00           H  
ATOM   1352 2HB  LEU A  84      12.209  -2.925   9.906  1.00  0.00           H  
ATOM   1353  HG  LEU A  84      14.195  -1.478  10.471  1.00  0.00           H  
ATOM   1354 1HD1 LEU A  84      13.780   0.548  11.793  1.00  0.00           H  
ATOM   1355 2HD1 LEU A  84      13.123   0.692  10.145  1.00  0.00           H  
ATOM   1356 3HD1 LEU A  84      12.031   0.372  11.514  1.00  0.00           H  
ATOM   1357 1HD2 LEU A  84      13.855  -1.699  12.909  1.00  0.00           H  
ATOM   1358 2HD2 LEU A  84      12.107  -1.907  12.647  1.00  0.00           H  
ATOM   1359 3HD2 LEU A  84      13.249  -3.132  12.046  1.00  0.00           H  
ATOM   1360  N   PHE A  85      14.345  -0.311   7.854  1.00  0.00           N  
ATOM   1361  CA  PHE A  85      15.792  -0.286   7.599  1.00  0.00           C  
ATOM   1362  C   PHE A  85      16.508   0.156   8.861  1.00  0.00           C  
ATOM   1363  O   PHE A  85      16.050   1.090   9.545  1.00  0.00           O  
ATOM   1364  CB  PHE A  85      16.138   0.656   6.445  1.00  0.00           C  
ATOM   1365  CG  PHE A  85      15.551   0.241   5.126  1.00  0.00           C  
ATOM   1366  CD1 PHE A  85      14.283   0.660   4.752  1.00  0.00           C  
ATOM   1367  CD2 PHE A  85      16.264  -0.571   4.258  1.00  0.00           C  
ATOM   1368  CE1 PHE A  85      13.742   0.278   3.539  1.00  0.00           C  
ATOM   1369  CE2 PHE A  85      15.727  -0.954   3.044  1.00  0.00           C  
ATOM   1370  CZ  PHE A  85      14.463  -0.528   2.685  1.00  0.00           C  
ATOM   1371  H   PHE A  85      13.844   0.562   7.935  1.00  0.00           H  
ATOM   1372  HA  PHE A  85      16.112  -1.293   7.325  1.00  0.00           H  
ATOM   1373 1HB  PHE A  85      15.780   1.659   6.675  1.00  0.00           H  
ATOM   1374 2HB  PHE A  85      17.220   0.713   6.333  1.00  0.00           H  
ATOM   1375  HD1 PHE A  85      13.713   1.299   5.427  1.00  0.00           H  
ATOM   1376  HD2 PHE A  85      17.262  -0.907   4.542  1.00  0.00           H  
ATOM   1377  HE1 PHE A  85      12.744   0.615   3.258  1.00  0.00           H  
ATOM   1378  HE2 PHE A  85      16.298  -1.591   2.370  1.00  0.00           H  
ATOM   1379  HZ  PHE A  85      14.037  -0.831   1.729  1.00  0.00           H  
ATOM   1380  N   TRP A  86      17.646  -0.464   9.137  1.00  0.00           N  
ATOM   1381  CA  TRP A  86      18.471  -0.087  10.290  1.00  0.00           C  
ATOM   1382  C   TRP A  86      19.940  -0.313   9.969  1.00  0.00           C  
ATOM   1383  O   TRP A  86      20.303  -1.184   9.133  1.00  0.00           O  
ATOM   1384  CB  TRP A  86      18.081  -0.896  11.529  1.00  0.00           C  
ATOM   1385  CG  TRP A  86      18.104  -2.378  11.308  1.00  0.00           C  
ATOM   1386  CD1 TRP A  86      17.104  -3.139  10.783  1.00  0.00           C  
ATOM   1387  CD2 TRP A  86      19.189  -3.291  11.606  1.00  0.00           C  
ATOM   1388  NE1 TRP A  86      17.487  -4.457  10.735  1.00  0.00           N  
ATOM   1389  CE2 TRP A  86      18.761  -4.568  11.233  1.00  0.00           C  
ATOM   1390  CE3 TRP A  86      20.469  -3.128  12.151  1.00  0.00           C  
ATOM   1391  CZ2 TRP A  86      19.566  -5.685  11.387  1.00  0.00           C  
ATOM   1392  CZ3 TRP A  86      21.277  -4.249  12.304  1.00  0.00           C  
ATOM   1393  CH2 TRP A  86      20.836  -5.494  11.931  1.00  0.00           C  
ATOM   1394  H   TRP A  86      17.953  -1.216   8.538  1.00  0.00           H  
ATOM   1395  HA  TRP A  86      18.306   0.969  10.503  1.00  0.00           H  
ATOM   1396 1HB  TRP A  86      18.763  -0.661  12.347  1.00  0.00           H  
ATOM   1397 2HB  TRP A  86      17.079  -0.613  11.848  1.00  0.00           H  
ATOM   1398  HD1 TRP A  86      16.140  -2.758  10.450  1.00  0.00           H  
ATOM   1399  HE1 TRP A  86      16.924  -5.221  10.390  1.00  0.00           H  
ATOM   1400  HE3 TRP A  86      20.824  -2.142  12.446  1.00  0.00           H  
ATOM   1401  HZ2 TRP A  86      19.234  -6.683  11.097  1.00  0.00           H  
ATOM   1402  HZ3 TRP A  86      22.271  -4.114  12.729  1.00  0.00           H  
ATOM   1403  HH2 TRP A  86      21.496  -6.352  12.065  1.00  0.00           H  
ATOM   1404  N   GLY A  87      20.772   0.452  10.656  1.00  0.00           N  
ATOM   1405  CA  GLY A  87      22.230   0.295  10.579  1.00  0.00           C  
ATOM   1406  C   GLY A  87      22.829   0.026  11.935  1.00  0.00           C  
ATOM   1407  O   GLY A  87      22.124  -0.021  12.957  1.00  0.00           O  
ATOM   1408  H   GLY A  87      20.384   1.167  11.254  1.00  0.00           H  
ATOM   1409 1HA  GLY A  87      22.473  -0.525   9.904  1.00  0.00           H  
ATOM   1410 2HA  GLY A  87      22.671   1.198  10.159  1.00  0.00           H  
ATOM   1411  N   THR A  88      24.142  -0.055  11.920  1.00  0.00           N  
ATOM   1412  CA  THR A  88      24.944  -0.301  13.127  1.00  0.00           C  
ATOM   1413  C   THR A  88      25.900   0.861  13.356  1.00  0.00           C  
ATOM   1414  O   THR A  88      26.553   1.244  12.381  1.00  0.00           O  
ATOM   1415  CB  THR A  88      25.737  -1.617  13.024  1.00  0.00           C  
ATOM   1416  OG1 THR A  88      24.829  -2.714  12.864  1.00  0.00           O  
ATOM   1417  CG2 THR A  88      26.573  -1.834  14.276  1.00  0.00           C  
ATOM   1418  H   THR A  88      24.612   0.058  11.033  1.00  0.00           H  
ATOM   1419  HA  THR A  88      24.270  -0.378  13.980  1.00  0.00           H  
ATOM   1420  HB  THR A  88      26.396  -1.578  12.157  1.00  0.00           H  
ATOM   1421  HG1 THR A  88      24.513  -2.738  11.957  1.00  0.00           H  
ATOM   1422 1HG2 THR A  88      27.127  -2.769  14.186  1.00  0.00           H  
ATOM   1423 2HG2 THR A  88      27.273  -1.007  14.395  1.00  0.00           H  
ATOM   1424 3HG2 THR A  88      25.919  -1.883  15.146  1.00  0.00           H  
ATOM   1425  N   PRO A  89      25.970   1.481  14.560  1.00  0.00           N  
ATOM   1426  CA  PRO A  89      25.180   1.132  15.746  1.00  0.00           C  
ATOM   1427  C   PRO A  89      23.733   1.623  15.751  1.00  0.00           C  
ATOM   1428  O   PRO A  89      22.952   1.208  16.562  1.00  0.00           O  
ATOM   1429  CB  PRO A  89      25.981   1.802  16.866  1.00  0.00           C  
ATOM   1430  CG  PRO A  89      26.541   3.030  16.232  1.00  0.00           C  
ATOM   1431  CD  PRO A  89      26.896   2.599  14.834  1.00  0.00           C  
ATOM   1432  HA  PRO A  89      25.163   0.038  15.861  1.00  0.00           H  
ATOM   1433 1HB  PRO A  89      25.323   2.025  17.719  1.00  0.00           H  
ATOM   1434 2HB  PRO A  89      26.761   1.118  17.232  1.00  0.00           H  
ATOM   1435 1HG  PRO A  89      25.796   3.839  16.249  1.00  0.00           H  
ATOM   1436 2HG  PRO A  89      27.412   3.388  16.799  1.00  0.00           H  
ATOM   1437 1HD  PRO A  89      26.731   3.436  14.139  1.00  0.00           H  
ATOM   1438 2HD  PRO A  89      27.947   2.274  14.806  1.00  0.00           H  
ATOM   1439  N   GLY A  90      23.376   2.529  14.840  1.00  0.00           N  
ATOM   1440  CA  GLY A  90      22.068   3.190  14.935  1.00  0.00           C  
ATOM   1441  C   GLY A  90      22.061   4.280  15.974  1.00  0.00           C  
ATOM   1442  O   GLY A  90      23.080   4.502  16.683  1.00  0.00           O  
ATOM   1443  H   GLY A  90      23.994   2.769  14.078  1.00  0.00           H  
ATOM   1444 1HA  GLY A  90      21.803   3.614  13.967  1.00  0.00           H  
ATOM   1445 2HA  GLY A  90      21.305   2.453  15.182  1.00  0.00           H  
ATOM   1446  N   VAL A  91      20.997   5.029  16.019  1.00  0.00           N  
ATOM   1447  CA  VAL A  91      20.762   6.138  16.971  1.00  0.00           C  
ATOM   1448  C   VAL A  91      19.369   5.945  17.583  1.00  0.00           C  
ATOM   1449  O   VAL A  91      19.274   5.645  18.798  1.00  0.00           O  
ATOM   1450  CB  VAL A  91      20.844   7.507  16.271  1.00  0.00           C  
ATOM   1451  CG1 VAL A  91      20.483   8.623  17.239  1.00  0.00           C  
ATOM   1452  CG2 VAL A  91      22.241   7.715  15.704  1.00  0.00           C  
ATOM   1453  H   VAL A  91      20.287   4.811  15.334  1.00  0.00           H  
ATOM   1454  HA  VAL A  91      21.533   6.102  17.742  1.00  0.00           H  
ATOM   1455  HB  VAL A  91      20.115   7.535  15.461  1.00  0.00           H  
ATOM   1456 1HG1 VAL A  91      20.547   9.584  16.727  1.00  0.00           H  
ATOM   1457 2HG1 VAL A  91      19.467   8.474  17.604  1.00  0.00           H  
ATOM   1458 3HG1 VAL A  91      21.177   8.615  18.080  1.00  0.00           H  
ATOM   1459 1HG2 VAL A  91      22.292   8.685  15.210  1.00  0.00           H  
ATOM   1460 2HG2 VAL A  91      22.970   7.681  16.514  1.00  0.00           H  
ATOM   1461 3HG2 VAL A  91      22.462   6.928  14.983  1.00  0.00           H  
ATOM   1462  N   LEU A  92      18.318   6.045  16.771  1.00  0.00           N  
ATOM   1463  CA  LEU A  92      16.946   5.820  17.274  1.00  0.00           C  
ATOM   1464  C   LEU A  92      16.601   4.334  17.301  1.00  0.00           C  
ATOM   1465  O   LEU A  92      15.980   3.894  18.313  1.00  0.00           O  
ATOM   1466  CB  LEU A  92      15.926   6.564  16.403  1.00  0.00           C  
ATOM   1467  CG  LEU A  92      16.038   8.094  16.407  1.00  0.00           C  
ATOM   1468  CD1 LEU A  92      15.079   8.677  15.377  1.00  0.00           C  
ATOM   1469  CD2 LEU A  92      15.732   8.622  17.800  1.00  0.00           C  
ATOM   1470  H   LEU A  92      18.453   6.278  15.797  1.00  0.00           H  
ATOM   1471  HA  LEU A  92      16.883   6.207  18.291  1.00  0.00           H  
ATOM   1472 1HB  LEU A  92      16.037   6.227  15.373  1.00  0.00           H  
ATOM   1473 2HB  LEU A  92      14.924   6.305  16.742  1.00  0.00           H  
ATOM   1474  HG  LEU A  92      17.050   8.386  16.123  1.00  0.00           H  
ATOM   1475 1HD1 LEU A  92      15.159   9.764  15.380  1.00  0.00           H  
ATOM   1476 2HD1 LEU A  92      15.334   8.298  14.388  1.00  0.00           H  
ATOM   1477 3HD1 LEU A  92      14.059   8.388  15.626  1.00  0.00           H  
ATOM   1478 1HD2 LEU A  92      15.812   9.710  17.803  1.00  0.00           H  
ATOM   1479 2HD2 LEU A  92      14.720   8.333  18.085  1.00  0.00           H  
ATOM   1480 3HD2 LEU A  92      16.443   8.204  18.513  1.00  0.00           H  
ATOM   1481  N   ILE A  93      16.993   3.564  16.288  1.00  0.00           N  
ATOM   1482  CA  ILE A  93      16.589   2.134  16.162  1.00  0.00           C  
ATOM   1483  C   ILE A  93      17.855   1.306  16.092  1.00  0.00           C  
ATOM   1484  O   ILE A  93      18.247   0.897  15.003  1.00  0.00           O  
ATOM   1485  CB  ILE A  93      15.725   1.872  14.915  1.00  0.00           C  
ATOM   1486  CG1 ILE A  93      14.538   2.839  14.876  1.00  0.00           C  
ATOM   1487  CG2 ILE A  93      15.241   0.430  14.896  1.00  0.00           C  
ATOM   1488  CD1 ILE A  93      13.592   2.693  16.046  1.00  0.00           C  
ATOM   1489  H   ILE A  93      17.588   3.971  15.580  1.00  0.00           H  
ATOM   1490  HA  ILE A  93      15.997   1.864  17.037  1.00  0.00           H  
ATOM   1491  HB  ILE A  93      16.314   2.060  14.018  1.00  0.00           H  
ATOM   1492 1HG1 ILE A  93      14.906   3.865  14.859  1.00  0.00           H  
ATOM   1493 2HG1 ILE A  93      13.971   2.682  13.958  1.00  0.00           H  
ATOM   1494 1HG2 ILE A  93      14.631   0.263  14.009  1.00  0.00           H  
ATOM   1495 2HG2 ILE A  93      16.099  -0.241  14.879  1.00  0.00           H  
ATOM   1496 3HG2 ILE A  93      14.645   0.234  15.788  1.00  0.00           H  
ATOM   1497 1HD1 ILE A  93      12.778   3.411  15.947  1.00  0.00           H  
ATOM   1498 2HD1 ILE A  93      13.185   1.682  16.060  1.00  0.00           H  
ATOM   1499 3HD1 ILE A  93      14.130   2.881  16.974  1.00  0.00           H  
ATOM   1500  N   PRO A  94      18.434   0.944  17.254  1.00  0.00           N  
ATOM   1501  CA  PRO A  94      19.625   0.117  17.221  1.00  0.00           C  
ATOM   1502  C   PRO A  94      19.297  -1.302  16.775  1.00  0.00           C  
ATOM   1503  O   PRO A  94      18.144  -1.734  16.787  1.00  0.00           O  
ATOM   1504  CB  PRO A  94      20.108   0.156  18.675  1.00  0.00           C  
ATOM   1505  CG  PRO A  94      18.876   0.449  19.462  1.00  0.00           C  
ATOM   1506  CD  PRO A  94      18.100   1.409  18.600  1.00  0.00           C  
ATOM   1507  HA  PRO A  94      20.364   0.573  16.547  1.00  0.00           H  
ATOM   1508 1HB  PRO A  94      20.568  -0.805  18.944  1.00  0.00           H  
ATOM   1509 2HB  PRO A  94      20.883   0.928  18.793  1.00  0.00           H  
ATOM   1510 1HG  PRO A  94      18.324  -0.481  19.663  1.00  0.00           H  
ATOM   1511 2HG  PRO A  94      19.143   0.878  20.439  1.00  0.00           H  
ATOM   1512 1HD  PRO A  94      17.026   1.311  18.816  1.00  0.00           H  
ATOM   1513 2HD  PRO A  94      18.443   2.436  18.794  1.00  0.00           H  
ATOM   1514  N   PRO A  95      20.293  -2.112  16.382  1.00  0.00           N  
ATOM   1515  CA  PRO A  95      20.038  -3.510  16.010  1.00  0.00           C  
ATOM   1516  C   PRO A  95      19.168  -4.311  17.010  1.00  0.00           C  
ATOM   1517  O   PRO A  95      18.351  -5.109  16.583  1.00  0.00           O  
ATOM   1518  CB  PRO A  95      21.459  -4.079  15.941  1.00  0.00           C  
ATOM   1519  CG  PRO A  95      22.295  -2.923  15.508  1.00  0.00           C  
ATOM   1520  CD  PRO A  95      21.714  -1.745  16.244  1.00  0.00           C  
ATOM   1521  HA  PRO A  95      19.543  -3.539  15.028  1.00  0.00           H  
ATOM   1522 1HB  PRO A  95      21.755  -4.474  16.924  1.00  0.00           H  
ATOM   1523 2HB  PRO A  95      21.494  -4.920  15.232  1.00  0.00           H  
ATOM   1524 1HG  PRO A  95      23.350  -3.101  15.760  1.00  0.00           H  
ATOM   1525 2HG  PRO A  95      22.244  -2.806  14.415  1.00  0.00           H  
ATOM   1526 1HD  PRO A  95      22.205  -1.645  17.223  1.00  0.00           H  
ATOM   1527 2HD  PRO A  95      21.853  -0.833  15.645  1.00  0.00           H  
ATOM   1528  N   ALA A  96      19.341  -4.068  18.315  1.00  0.00           N  
ATOM   1529  CA  ALA A  96      18.542  -4.774  19.336  1.00  0.00           C  
ATOM   1530  C   ALA A  96      17.067  -4.401  19.172  1.00  0.00           C  
ATOM   1531  O   ALA A  96      16.190  -5.311  19.270  1.00  0.00           O  
ATOM   1532  CB  ALA A  96      19.041  -4.474  20.733  1.00  0.00           C  
ATOM   1533  H   ALA A  96      20.029  -3.391  18.609  1.00  0.00           H  
ATOM   1534  HA  ALA A  96      18.659  -5.846  19.177  1.00  0.00           H  
ATOM   1535 1HB  ALA A  96      18.430  -5.010  21.460  1.00  0.00           H  
ATOM   1536 2HB  ALA A  96      20.079  -4.794  20.825  1.00  0.00           H  
ATOM   1537 3HB  ALA A  96      18.974  -3.403  20.920  1.00  0.00           H  
ATOM   1538  N   GLU A  97      16.792  -3.126  18.913  1.00  0.00           N  
ATOM   1539  CA  GLU A  97      15.418  -2.626  18.749  1.00  0.00           C  
ATOM   1540  C   GLU A  97      14.870  -3.135  17.413  1.00  0.00           C  
ATOM   1541  O   GLU A  97      13.709  -3.592  17.374  1.00  0.00           O  
ATOM   1542  CB  GLU A  97      15.375  -1.097  18.795  1.00  0.00           C  
ATOM   1543  CG  GLU A  97      13.998  -0.499  18.547  1.00  0.00           C  
ATOM   1544  CD  GLU A  97      12.984  -0.918  19.575  1.00  0.00           C  
ATOM   1545  OE1 GLU A  97      13.349  -1.611  20.494  1.00  0.00           O  
ATOM   1546  OE2 GLU A  97      11.843  -0.545  19.440  1.00  0.00           O  
ATOM   1547  H   GLU A  97      17.564  -2.480  18.830  1.00  0.00           H  
ATOM   1548  HA  GLU A  97      14.809  -3.011  19.568  1.00  0.00           H  
ATOM   1549 1HB  GLU A  97      15.719  -0.753  19.771  1.00  0.00           H  
ATOM   1550 2HB  GLU A  97      16.056  -0.691  18.047  1.00  0.00           H  
ATOM   1551 1HG  GLU A  97      14.079   0.588  18.556  1.00  0.00           H  
ATOM   1552 2HG  GLU A  97      13.655  -0.802  17.559  1.00  0.00           H  
ATOM   1553  N   ALA A  98      15.655  -3.125  16.341  1.00  0.00           N  
ATOM   1554  CA  ALA A  98      15.198  -3.593  15.012  1.00  0.00           C  
ATOM   1555  C   ALA A  98      14.797  -5.075  15.084  1.00  0.00           C  
ATOM   1556  O   ALA A  98      13.804  -5.471  14.424  1.00  0.00           O  
ATOM   1557  CB  ALA A  98      16.248  -3.350  13.940  1.00  0.00           C  
ATOM   1558  H   ALA A  98      16.600  -2.783  16.444  1.00  0.00           H  
ATOM   1559  HA  ALA A  98      14.321  -3.009  14.731  1.00  0.00           H  
ATOM   1560 1HB  ALA A  98      15.876  -3.707  12.980  1.00  0.00           H  
ATOM   1561 2HB  ALA A  98      16.460  -2.283  13.874  1.00  0.00           H  
ATOM   1562 3HB  ALA A  98      17.160  -3.885  14.198  1.00  0.00           H  
ATOM   1563  N   ALA A  99      15.569  -5.893  15.798  1.00  0.00           N  
ATOM   1564  CA  ALA A  99      15.294  -7.335  15.969  1.00  0.00           C  
ATOM   1565  C   ALA A  99      13.953  -7.496  16.690  1.00  0.00           C  
ATOM   1566  O   ALA A  99      13.072  -8.269  16.207  1.00  0.00           O  
ATOM   1567  CB  ALA A  99      16.408  -7.975  16.733  1.00  0.00           C  
ATOM   1568  H   ALA A  99      16.383  -5.492  16.241  1.00  0.00           H  
ATOM   1569  HA  ALA A  99      15.231  -7.787  14.979  1.00  0.00           H  
ATOM   1570 1HB  ALA A  99      16.201  -9.039  16.857  1.00  0.00           H  
ATOM   1571 2HB  ALA A  99      17.343  -7.850  16.187  1.00  0.00           H  
ATOM   1572 3HB  ALA A  99      16.495  -7.507  17.712  1.00  0.00           H  
ATOM   1573  N   ARG A 100      13.740  -6.727  17.749  1.00  0.00           N  
ATOM   1574  CA  ARG A 100      12.472  -6.761  18.516  1.00  0.00           C  
ATOM   1575  C   ARG A 100      11.327  -6.380  17.577  1.00  0.00           C  
ATOM   1576  O   ARG A 100      10.316  -7.079  17.529  1.00  0.00           O  
ATOM   1577  CB  ARG A 100      12.507  -5.805  19.699  1.00  0.00           C  
ATOM   1578  CG  ARG A 100      11.298  -5.881  20.618  1.00  0.00           C  
ATOM   1579  CD  ARG A 100      11.317  -4.804  21.641  1.00  0.00           C  
ATOM   1580  NE  ARG A 100      10.982  -3.509  21.071  1.00  0.00           N  
ATOM   1581  CZ  ARG A 100       9.735  -3.117  20.745  1.00  0.00           C  
ATOM   1582  NH1 ARG A 100       8.718  -3.928  20.939  1.00  0.00           N  
ATOM   1583  NH2 ARG A 100       9.533  -1.915  20.231  1.00  0.00           N  
ATOM   1584  H   ARG A 100      14.474  -6.097  18.039  1.00  0.00           H  
ATOM   1585  HA  ARG A 100      12.328  -7.771  18.900  1.00  0.00           H  
ATOM   1586 1HB  ARG A 100      13.392  -6.005  20.302  1.00  0.00           H  
ATOM   1587 2HB  ARG A 100      12.582  -4.781  19.336  1.00  0.00           H  
ATOM   1588 1HG  ARG A 100      10.386  -5.779  20.029  1.00  0.00           H  
ATOM   1589 2HG  ARG A 100      11.292  -6.843  21.133  1.00  0.00           H  
ATOM   1590 1HD  ARG A 100      10.592  -5.031  22.421  1.00  0.00           H  
ATOM   1591 2HD  ARG A 100      12.312  -4.736  22.079  1.00  0.00           H  
ATOM   1592  HE  ARG A 100      11.738  -2.858  20.907  1.00  0.00           H  
ATOM   1593 1HH1 ARG A 100       8.872  -4.846  21.331  1.00  0.00           H  
ATOM   1594 2HH1 ARG A 100       7.784  -3.633  20.694  1.00  0.00           H  
ATOM   1595 1HH2 ARG A 100      10.314  -1.291  20.082  1.00  0.00           H  
ATOM   1596 2HH2 ARG A 100       8.599  -1.621  19.987  1.00  0.00           H  
ATOM   1597  N   LEU A 101      11.482  -5.283  16.865  1.00  0.00           N  
ATOM   1598  CA  LEU A 101      10.404  -4.775  15.973  1.00  0.00           C  
ATOM   1599  C   LEU A 101      10.089  -5.763  14.877  1.00  0.00           C  
ATOM   1600  O   LEU A 101       8.896  -5.931  14.568  1.00  0.00           O  
ATOM   1601  CB  LEU A 101      10.804  -3.436  15.341  1.00  0.00           C  
ATOM   1602  CG  LEU A 101      10.942  -2.256  16.312  1.00  0.00           C  
ATOM   1603  CD1 LEU A 101      11.602  -1.085  15.597  1.00  0.00           C  
ATOM   1604  CD2 LEU A 101       9.569  -1.870  16.841  1.00  0.00           C  
ATOM   1605  H   LEU A 101      12.352  -4.774  16.924  1.00  0.00           H  
ATOM   1606  HA  LEU A 101       9.506  -4.619  16.571  1.00  0.00           H  
ATOM   1607 1HB  LEU A 101      11.760  -3.563  14.835  1.00  0.00           H  
ATOM   1608 2HB  LEU A 101      10.055  -3.166  14.596  1.00  0.00           H  
ATOM   1609  HG  LEU A 101      11.585  -2.544  17.144  1.00  0.00           H  
ATOM   1610 1HD1 LEU A 101      11.701  -0.247  16.287  1.00  0.00           H  
ATOM   1611 2HD1 LEU A 101      12.590  -1.383  15.246  1.00  0.00           H  
ATOM   1612 3HD1 LEU A 101      10.990  -0.785  14.748  1.00  0.00           H  
ATOM   1613 1HD2 LEU A 101       9.668  -1.032  17.532  1.00  0.00           H  
ATOM   1614 2HD2 LEU A 101       8.926  -1.581  16.009  1.00  0.00           H  
ATOM   1615 3HD2 LEU A 101       9.128  -2.720  17.362  1.00  0.00           H  
ATOM   1616  N   ALA A 102      11.082  -6.407  14.274  1.00  0.00           N  
ATOM   1617  CA  ALA A 102      10.871  -7.405  13.198  1.00  0.00           C  
ATOM   1618  C   ALA A 102      10.010  -8.555  13.732  1.00  0.00           C  
ATOM   1619  O   ALA A 102       9.237  -9.167  12.967  1.00  0.00           O  
ATOM   1620  CB  ALA A 102      12.179  -7.995  12.721  1.00  0.00           C  
ATOM   1621  H   ALA A 102      12.023  -6.197  14.572  1.00  0.00           H  
ATOM   1622  HA  ALA A 102      10.343  -6.915  12.381  1.00  0.00           H  
ATOM   1623 1HB  ALA A 102      11.983  -8.722  11.933  1.00  0.00           H  
ATOM   1624 2HB  ALA A 102      12.816  -7.202  12.331  1.00  0.00           H  
ATOM   1625 3HB  ALA A 102      12.681  -8.488  13.553  1.00  0.00           H  
ATOM   1626  N   LYS A 103      10.186  -8.886  14.999  1.00  0.00           N  
ATOM   1627  CA  LYS A 103       9.443 -10.020  15.573  1.00  0.00           C  
ATOM   1628  C   LYS A 103       8.156  -9.515  16.194  1.00  0.00           C  
ATOM   1629  O   LYS A 103       7.220 -10.324  16.288  1.00  0.00           O  
ATOM   1630  CB  LYS A 103      10.278 -10.763  16.616  1.00  0.00           C  
ATOM   1631  CG  LYS A 103      11.509 -11.463  16.055  1.00  0.00           C  
ATOM   1632  CD  LYS A 103      12.310 -12.141  17.156  1.00  0.00           C  
ATOM   1633  CE  LYS A 103      13.552 -12.820  16.600  1.00  0.00           C  
ATOM   1634  NZ  LYS A 103      14.375 -13.441  17.673  1.00  0.00           N  
ATOM   1635  H   LYS A 103      10.826  -8.370  15.586  1.00  0.00           H  
ATOM   1636  HA  LYS A 103       9.202 -10.718  14.771  1.00  0.00           H  
ATOM   1637 1HB  LYS A 103      10.613 -10.062  17.381  1.00  0.00           H  
ATOM   1638 2HB  LYS A 103       9.662 -11.515  17.109  1.00  0.00           H  
ATOM   1639 1HG  LYS A 103      11.199 -12.214  15.327  1.00  0.00           H  
ATOM   1640 2HG  LYS A 103      12.143 -10.735  15.551  1.00  0.00           H  
ATOM   1641 1HD  LYS A 103      12.612 -11.399  17.896  1.00  0.00           H  
ATOM   1642 2HD  LYS A 103      11.689 -12.888  17.650  1.00  0.00           H  
ATOM   1643 1HE  LYS A 103      13.258 -13.594  15.892  1.00  0.00           H  
ATOM   1644 2HE  LYS A 103      14.162 -12.087  16.070  1.00  0.00           H  
ATOM   1645 1HZ  LYS A 103      15.188 -13.880  17.264  1.00  0.00           H  
ATOM   1646 2HZ  LYS A 103      14.670 -12.729  18.326  1.00  0.00           H  
ATOM   1647 3HZ  LYS A 103      13.827 -14.137  18.158  1.00  0.00           H  
ATOM   1648  N   SER A 104       8.117  -8.276  16.675  1.00  0.00           N  
ATOM   1649  CA  SER A 104       6.983  -7.709  17.456  1.00  0.00           C  
ATOM   1650  C   SER A 104       5.922  -7.105  16.527  1.00  0.00           C  
ATOM   1651  O   SER A 104       4.712  -7.132  16.901  1.00  0.00           O  
ATOM   1652  CB  SER A 104       7.480  -6.647  18.418  1.00  0.00           C  
ATOM   1653  OG  SER A 104       8.375  -7.191  19.348  1.00  0.00           O  
ATOM   1654  H   SER A 104       8.922  -7.697  16.484  1.00  0.00           H  
ATOM   1655  HA  SER A 104       6.523  -8.513  18.032  1.00  0.00           H  
ATOM   1656 1HB  SER A 104       7.972  -5.851  17.859  1.00  0.00           H  
ATOM   1657 2HB  SER A 104       6.634  -6.204  18.940  1.00  0.00           H  
ATOM   1658  HG  SER A 104       9.164  -7.424  18.852  1.00  0.00           H  
ATOM   1659  N   LEU A 105       6.321  -6.508  15.410  1.00  0.00           N  
ATOM   1660  CA  LEU A 105       5.331  -5.844  14.534  1.00  0.00           C  
ATOM   1661  C   LEU A 105       4.842  -6.863  13.512  1.00  0.00           C  
ATOM   1662  O   LEU A 105       5.615  -7.479  12.759  1.00  0.00           O  
ATOM   1663  CB  LEU A 105       5.941  -4.631  13.820  1.00  0.00           C  
ATOM   1664  CG  LEU A 105       6.522  -3.545  14.734  1.00  0.00           C  
ATOM   1665  CD1 LEU A 105       7.002  -2.373  13.889  1.00  0.00           C  
ATOM   1666  CD2 LEU A 105       5.463  -3.101  15.732  1.00  0.00           C  
ATOM   1667  H   LEU A 105       7.296  -6.498  15.146  1.00  0.00           H  
ATOM   1668  HA  LEU A 105       4.502  -5.496  15.149  1.00  0.00           H  
ATOM   1669 1HB  LEU A 105       6.740  -4.978  13.168  1.00  0.00           H  
ATOM   1670 2HB  LEU A 105       5.171  -4.168  13.203  1.00  0.00           H  
ATOM   1671  HG  LEU A 105       7.383  -3.943  15.271  1.00  0.00           H  
ATOM   1672 1HD1 LEU A 105       7.415  -1.601  14.538  1.00  0.00           H  
ATOM   1673 2HD1 LEU A 105       7.772  -2.715  13.197  1.00  0.00           H  
ATOM   1674 3HD1 LEU A 105       6.164  -1.963  13.326  1.00  0.00           H  
ATOM   1675 1HD2 LEU A 105       5.877  -2.329  16.383  1.00  0.00           H  
ATOM   1676 2HD2 LEU A 105       4.602  -2.701  15.196  1.00  0.00           H  
ATOM   1677 3HD2 LEU A 105       5.151  -3.954  16.335  1.00  0.00           H  
ATOM   1678  N   PRO A 106       3.511  -6.973  13.340  1.00  0.00           N  
ATOM   1679  CA  PRO A 106       2.981  -7.889  12.339  1.00  0.00           C  
ATOM   1680  C   PRO A 106       3.474  -7.568  10.929  1.00  0.00           C  
ATOM   1681  O   PRO A 106       3.591  -6.365  10.556  1.00  0.00           O  
ATOM   1682  CB  PRO A 106       1.469  -7.680  12.464  1.00  0.00           C  
ATOM   1683  CG  PRO A 106       1.273  -7.264  13.883  1.00  0.00           C  
ATOM   1684  CD  PRO A 106       2.460  -6.386  14.182  1.00  0.00           C  
ATOM   1685  HA  PRO A 106       3.263  -8.918  12.605  1.00  0.00           H  
ATOM   1686 1HB  PRO A 106       1.133  -6.918  11.746  1.00  0.00           H  
ATOM   1687 2HB  PRO A 106       0.938  -8.611  12.217  1.00  0.00           H  
ATOM   1688 1HG  PRO A 106       0.316  -6.734  13.995  1.00  0.00           H  
ATOM   1689 2HG  PRO A 106       1.225  -8.148  14.535  1.00  0.00           H  
ATOM   1690 1HD  PRO A 106       2.233  -5.350  13.890  1.00  0.00           H  
ATOM   1691 2HD  PRO A 106       2.698  -6.444  15.254  1.00  0.00           H  
ATOM   1692  N   ASN A 107       3.749  -8.608  10.142  1.00  0.00           N  
ATOM   1693  CA  ASN A 107       4.071  -8.474   8.705  1.00  0.00           C  
ATOM   1694  C   ASN A 107       5.194  -7.438   8.498  1.00  0.00           C  
ATOM   1695  O   ASN A 107       5.116  -6.636   7.550  1.00  0.00           O  
ATOM   1696  CB  ASN A 107       2.838  -8.094   7.907  1.00  0.00           C  
ATOM   1697  CG  ASN A 107       1.781  -9.163   7.934  1.00  0.00           C  
ATOM   1698  OD1 ASN A 107       2.091 -10.360   7.971  1.00  0.00           O  
ATOM   1699  ND2 ASN A 107       0.537  -8.756   7.915  1.00  0.00           N  
ATOM   1700  H   ASN A 107       3.733  -9.527  10.558  1.00  0.00           H  
ATOM   1701  HA  ASN A 107       4.435  -9.436   8.341  1.00  0.00           H  
ATOM   1702 1HB  ASN A 107       2.414  -7.172   8.306  1.00  0.00           H  
ATOM   1703 2HB  ASN A 107       3.118  -7.904   6.871  1.00  0.00           H  
ATOM   1704 1HD2 ASN A 107      -0.208  -9.424   7.931  1.00  0.00           H  
ATOM   1705 2HD2 ASN A 107       0.332  -7.778   7.884  1.00  0.00           H  
ATOM   1706  N   CYS A 108       6.227  -7.476   9.330  1.00  0.00           N  
ATOM   1707  CA  CYS A 108       7.380  -6.536   9.255  1.00  0.00           C  
ATOM   1708  C   CYS A 108       8.617  -7.262   8.733  1.00  0.00           C  
ATOM   1709  O   CYS A 108       8.926  -8.357   9.265  1.00  0.00           O  
ATOM   1710  CB  CYS A 108       7.694  -5.932  10.623  1.00  0.00           C  
ATOM   1711  SG  CYS A 108       9.077  -4.766  10.616  1.00  0.00           S  
ATOM   1712  H   CYS A 108       6.218  -8.186  10.048  1.00  0.00           H  
ATOM   1713  HA  CYS A 108       7.120  -5.725   8.574  1.00  0.00           H  
ATOM   1714 1HB  CYS A 108       6.814  -5.409  11.000  1.00  0.00           H  
ATOM   1715 2HB  CYS A 108       7.928  -6.729  11.328  1.00  0.00           H  
ATOM   1716  HG  CYS A 108       9.668  -5.260   9.533  1.00  0.00           H  
ATOM   1717  N   LYS A 109       9.239  -6.730   7.703  1.00  0.00           N  
ATOM   1718  CA  LYS A 109      10.554  -7.173   7.186  1.00  0.00           C  
ATOM   1719  C   LYS A 109      11.586  -6.158   7.696  1.00  0.00           C  
ATOM   1720  O   LYS A 109      11.322  -4.961   7.555  1.00  0.00           O  
ATOM   1721  CB  LYS A 109      10.572  -7.258   5.659  1.00  0.00           C  
ATOM   1722  CG  LYS A 109      11.912  -7.675   5.068  1.00  0.00           C  
ATOM   1723  CD  LYS A 109      11.852  -7.731   3.548  1.00  0.00           C  
ATOM   1724  CE  LYS A 109      13.215  -8.048   2.951  1.00  0.00           C  
ATOM   1725  NZ  LYS A 109      13.188  -8.034   1.463  1.00  0.00           N  
ATOM   1726  H   LYS A 109       8.765  -5.963   7.246  1.00  0.00           H  
ATOM   1727  HA  LYS A 109      10.762  -8.169   7.579  1.00  0.00           H  
ATOM   1728 1HB  LYS A 109       9.821  -7.975   5.326  1.00  0.00           H  
ATOM   1729 2HB  LYS A 109      10.308  -6.288   5.238  1.00  0.00           H  
ATOM   1730 1HG  LYS A 109      12.680  -6.961   5.366  1.00  0.00           H  
ATOM   1731 2HG  LYS A 109      12.188  -8.658   5.449  1.00  0.00           H  
ATOM   1732 1HD  LYS A 109      11.142  -8.500   3.240  1.00  0.00           H  
ATOM   1733 2HD  LYS A 109      11.511  -6.771   3.162  1.00  0.00           H  
ATOM   1734 1HE  LYS A 109      13.942  -7.314   3.296  1.00  0.00           H  
ATOM   1735 2HE  LYS A 109      13.540  -9.033   3.287  1.00  0.00           H  
ATOM   1736 1HZ  LYS A 109      14.109  -8.249   1.107  1.00  0.00           H  
ATOM   1737 2HZ  LYS A 109      12.530  -8.726   1.132  1.00  0.00           H  
ATOM   1738 3HZ  LYS A 109      12.907  -7.120   1.140  1.00  0.00           H  
ATOM   1739  N   ALA A 110      12.745  -6.601   8.189  1.00  0.00           N  
ATOM   1740  CA  ALA A 110      13.837  -5.676   8.560  1.00  0.00           C  
ATOM   1741  C   ALA A 110      15.026  -5.869   7.637  1.00  0.00           C  
ATOM   1742  O   ALA A 110      15.381  -7.026   7.284  1.00  0.00           O  
ATOM   1743  CB  ALA A 110      14.196  -5.827  10.013  1.00  0.00           C  
ATOM   1744  H   ALA A 110      12.881  -7.595   8.311  1.00  0.00           H  
ATOM   1745  HA  ALA A 110      13.470  -4.656   8.446  1.00  0.00           H  
ATOM   1746 1HB  ALA A 110      15.001  -5.136  10.262  1.00  0.00           H  
ATOM   1747 2HB  ALA A 110      13.324  -5.605  10.628  1.00  0.00           H  
ATOM   1748 3HB  ALA A 110      14.523  -6.848  10.202  1.00  0.00           H  
ATOM   1749  N   VAL A 111      15.692  -4.767   7.274  1.00  0.00           N  
ATOM   1750  CA  VAL A 111      16.853  -4.817   6.344  1.00  0.00           C  
ATOM   1751  C   VAL A 111      18.047  -4.251   7.094  1.00  0.00           C  
ATOM   1752  O   VAL A 111      17.985  -3.127   7.573  1.00  0.00           O  
ATOM   1753  CB  VAL A 111      16.600  -3.997   5.064  1.00  0.00           C  
ATOM   1754  CG1 VAL A 111      17.822  -4.033   4.159  1.00  0.00           C  
ATOM   1755  CG2 VAL A 111      15.375  -4.534   4.339  1.00  0.00           C  
ATOM   1756  H   VAL A 111      15.395  -3.875   7.644  1.00  0.00           H  
ATOM   1757  HA  VAL A 111      17.017  -5.854   6.051  1.00  0.00           H  
ATOM   1758  HB  VAL A 111      16.433  -2.955   5.338  1.00  0.00           H  
ATOM   1759 1HG1 VAL A 111      17.626  -3.448   3.260  1.00  0.00           H  
ATOM   1760 2HG1 VAL A 111      18.678  -3.611   4.686  1.00  0.00           H  
ATOM   1761 3HG1 VAL A 111      18.038  -5.064   3.880  1.00  0.00           H  
ATOM   1762 1HG2 VAL A 111      15.202  -3.949   3.436  1.00  0.00           H  
ATOM   1763 2HG2 VAL A 111      15.540  -5.577   4.070  1.00  0.00           H  
ATOM   1764 3HG2 VAL A 111      14.505  -4.460   4.991  1.00  0.00           H  
ATOM   1765  N   ASP A 112      19.123  -5.030   7.132  1.00  0.00           N  
ATOM   1766  CA  ASP A 112      20.441  -4.637   7.697  1.00  0.00           C  
ATOM   1767  C   ASP A 112      21.238  -3.950   6.608  1.00  0.00           C  
ATOM   1768  O   ASP A 112      21.601  -4.611   5.622  1.00  0.00           O  
ATOM   1769  CB  ASP A 112      21.217  -5.845   8.227  1.00  0.00           C  
ATOM   1770  CG  ASP A 112      22.534  -5.460   8.887  1.00  0.00           C  
ATOM   1771  OD1 ASP A 112      22.997  -4.369   8.651  1.00  0.00           O  
ATOM   1772  OD2 ASP A 112      23.065  -6.260   9.619  1.00  0.00           O  
ATOM   1773  H   ASP A 112      19.012  -5.953   6.740  1.00  0.00           H  
ATOM   1774  HA  ASP A 112      20.271  -3.954   8.530  1.00  0.00           H  
ATOM   1775 1HB  ASP A 112      20.606  -6.380   8.954  1.00  0.00           H  
ATOM   1776 2HB  ASP A 112      21.425  -6.532   7.406  1.00  0.00           H  
ATOM   1777  N   ILE A 113      21.485  -2.634   6.704  1.00  0.00           N  
ATOM   1778  CA  ILE A 113      22.166  -1.909   5.603  1.00  0.00           C  
ATOM   1779  C   ILE A 113      23.660  -1.715   5.921  1.00  0.00           C  
ATOM   1780  O   ILE A 113      24.270  -0.995   5.140  1.00  0.00           O  
ATOM   1781  CB  ILE A 113      21.512  -0.538   5.352  1.00  0.00           C  
ATOM   1782  CG1 ILE A 113      21.768   0.400   6.535  1.00  0.00           C  
ATOM   1783  CG2 ILE A 113      20.019  -0.697   5.108  1.00  0.00           C  
ATOM   1784  CD1 ILE A 113      21.395   1.840   6.264  1.00  0.00           C  
ATOM   1785  H   ILE A 113      21.207  -2.125   7.531  1.00  0.00           H  
ATOM   1786  HA  ILE A 113      22.078  -2.502   4.693  1.00  0.00           H  
ATOM   1787  HB  ILE A 113      21.966  -0.073   4.477  1.00  0.00           H  
ATOM   1788 1HG1 ILE A 113      21.200   0.057   7.399  1.00  0.00           H  
ATOM   1789 2HG1 ILE A 113      22.824   0.367   6.804  1.00  0.00           H  
ATOM   1790 1HG2 ILE A 113      19.573   0.281   4.933  1.00  0.00           H  
ATOM   1791 2HG2 ILE A 113      19.859  -1.330   4.236  1.00  0.00           H  
ATOM   1792 3HG2 ILE A 113      19.555  -1.157   5.980  1.00  0.00           H  
ATOM   1793 1HD1 ILE A 113      21.605   2.442   7.148  1.00  0.00           H  
ATOM   1794 2HD1 ILE A 113      21.978   2.214   5.422  1.00  0.00           H  
ATOM   1795 3HD1 ILE A 113      20.334   1.902   6.027  1.00  0.00           H  
ATOM   1796  N   GLY A 114      24.183  -2.330   6.984  1.00  0.00           N  
ATOM   1797  CA  GLY A 114      25.592  -2.138   7.372  1.00  0.00           C  
ATOM   1798  C   GLY A 114      25.734  -0.937   8.278  1.00  0.00           C  
ATOM   1799  O   GLY A 114      24.801  -0.529   8.969  1.00  0.00           O  
ATOM   1800  H   GLY A 114      23.600  -2.943   7.536  1.00  0.00           H  
ATOM   1801 1HA  GLY A 114      25.955  -3.032   7.878  1.00  0.00           H  
ATOM   1802 2HA  GLY A 114      26.200  -2.005   6.478  1.00  0.00           H  
ATOM   1803  N   PRO A 115      26.931  -0.322   8.315  1.00  0.00           N  
ATOM   1804  CA  PRO A 115      27.148   0.802   9.210  1.00  0.00           C  
ATOM   1805  C   PRO A 115      26.123   1.883   8.894  1.00  0.00           C  
ATOM   1806  O   PRO A 115      25.811   2.118   7.740  1.00  0.00           O  
ATOM   1807  CB  PRO A 115      28.578   1.249   8.886  1.00  0.00           C  
ATOM   1808  CG  PRO A 115      29.245   0.009   8.394  1.00  0.00           C  
ATOM   1809  CD  PRO A 115      28.177  -0.706   7.610  1.00  0.00           C  
ATOM   1810  HA  PRO A 115      27.075   0.455  10.251  1.00  0.00           H  
ATOM   1811 1HB  PRO A 115      28.560   2.051   8.134  1.00  0.00           H  
ATOM   1812 2HB  PRO A 115      29.056   1.661   9.786  1.00  0.00           H  
ATOM   1813 1HG  PRO A 115      30.119   0.268   7.778  1.00  0.00           H  
ATOM   1814 2HG  PRO A 115      29.617  -0.584   9.241  1.00  0.00           H  
ATOM   1815 1HD  PRO A 115      28.180  -0.344   6.571  1.00  0.00           H  
ATOM   1816 2HD  PRO A 115      28.360  -1.789   7.644  1.00  0.00           H  
ATOM   1817  N   GLY A 116      25.675   2.515   9.958  1.00  0.00           N  
ATOM   1818  CA  GLY A 116      24.716   3.622   9.862  1.00  0.00           C  
ATOM   1819  C   GLY A 116      24.344   4.114  11.235  1.00  0.00           C  
ATOM   1820  O   GLY A 116      24.394   3.362  12.217  1.00  0.00           O  
ATOM   1821  H   GLY A 116      26.003   2.226  10.869  1.00  0.00           H  
ATOM   1822 1HA  GLY A 116      25.154   4.433   9.278  1.00  0.00           H  
ATOM   1823 2HA  GLY A 116      23.826   3.288   9.329  1.00  0.00           H  
ATOM   1824  N   LEU A 117      24.032   5.392  11.299  1.00  0.00           N  
ATOM   1825  CA  LEU A 117      23.674   6.100  12.530  1.00  0.00           C  
ATOM   1826  C   LEU A 117      22.222   6.526  12.388  1.00  0.00           C  
ATOM   1827  O   LEU A 117      21.345   5.653  12.553  1.00  0.00           O  
ATOM   1828  CB  LEU A 117      24.575   7.319  12.762  1.00  0.00           C  
ATOM   1829  CG  LEU A 117      26.042   7.010  13.086  1.00  0.00           C  
ATOM   1830  CD1 LEU A 117      26.832   8.310  13.159  1.00  0.00           C  
ATOM   1831  CD2 LEU A 117      26.123   6.248  14.400  1.00  0.00           C  
ATOM   1832  H   LEU A 117      24.048   5.901  10.427  1.00  0.00           H  
ATOM   1833  HA  LEU A 117      23.803   5.419  13.371  1.00  0.00           H  
ATOM   1834 1HB  LEU A 117      24.557   7.940  11.867  1.00  0.00           H  
ATOM   1835 2HB  LEU A 117      24.168   7.900  13.590  1.00  0.00           H  
ATOM   1836  HG  LEU A 117      26.471   6.404  12.288  1.00  0.00           H  
ATOM   1837 1HD1 LEU A 117      27.874   8.091  13.389  1.00  0.00           H  
ATOM   1838 2HD1 LEU A 117      26.773   8.826  12.200  1.00  0.00           H  
ATOM   1839 3HD1 LEU A 117      26.414   8.946  13.939  1.00  0.00           H  
ATOM   1840 1HD2 LEU A 117      27.166   6.027  14.630  1.00  0.00           H  
ATOM   1841 2HD2 LEU A 117      25.695   6.854  15.199  1.00  0.00           H  
ATOM   1842 3HD2 LEU A 117      25.565   5.315  14.314  1.00  0.00           H  
ATOM   1843  N   ASN A 118      21.940   7.754  11.992  1.00  0.00           N  
ATOM   1844  CA  ASN A 118      20.546   8.275  11.982  1.00  0.00           C  
ATOM   1845  C   ASN A 118      20.076   8.570  10.557  1.00  0.00           C  
ATOM   1846  O   ASN A 118      19.003   8.066  10.178  1.00  0.00           O  
ATOM   1847  CB  ASN A 118      20.424   9.520  12.841  1.00  0.00           C  
ATOM   1848  CG  ASN A 118      19.099  10.211  12.672  1.00  0.00           C  
ATOM   1849  OD1 ASN A 118      19.032  11.333  12.156  1.00  0.00           O  
ATOM   1850  ND2 ASN A 118      18.044   9.564  13.097  1.00  0.00           N  
ATOM   1851  H   ASN A 118      22.693   8.357  11.689  1.00  0.00           H  
ATOM   1852  HA  ASN A 118      19.887   7.508  12.391  1.00  0.00           H  
ATOM   1853 1HB  ASN A 118      20.549   9.251  13.891  1.00  0.00           H  
ATOM   1854 2HB  ASN A 118      21.220  10.218  12.585  1.00  0.00           H  
ATOM   1855 1HD2 ASN A 118      17.137   9.976  13.010  1.00  0.00           H  
ATOM   1856 2HD2 ASN A 118      18.145   8.659  13.508  1.00  0.00           H  
ATOM   1857  N   LEU A 119      20.817   9.357   9.788  1.00  0.00           N  
ATOM   1858  CA  LEU A 119      20.415   9.751   8.418  1.00  0.00           C  
ATOM   1859  C   LEU A 119      20.853   8.680   7.441  1.00  0.00           C  
ATOM   1860  O   LEU A 119      21.652   8.981   6.506  1.00  0.00           O  
ATOM   1861  CB  LEU A 119      21.035  11.097   8.023  1.00  0.00           C  
ATOM   1862  CG  LEU A 119      20.620  12.299   8.882  1.00  0.00           C  
ATOM   1863  CD1 LEU A 119      21.332  13.549   8.385  1.00  0.00           C  
ATOM   1864  CD2 LEU A 119      19.109  12.469   8.821  1.00  0.00           C  
ATOM   1865  H   LEU A 119      21.692   9.697  10.160  1.00  0.00           H  
ATOM   1866  HA  LEU A 119      19.330   9.853   8.393  1.00  0.00           H  
ATOM   1867 1HB  LEU A 119      22.119  11.010   8.078  1.00  0.00           H  
ATOM   1868 2HB  LEU A 119      20.760  11.317   6.991  1.00  0.00           H  
ATOM   1869  HG  LEU A 119      20.924  12.130   9.915  1.00  0.00           H  
ATOM   1870 1HD1 LEU A 119      21.037  14.403   8.995  1.00  0.00           H  
ATOM   1871 2HD1 LEU A 119      22.410  13.407   8.458  1.00  0.00           H  
ATOM   1872 3HD1 LEU A 119      21.059  13.735   7.346  1.00  0.00           H  
ATOM   1873 1HD2 LEU A 119      18.814  13.323   9.432  1.00  0.00           H  
ATOM   1874 2HD2 LEU A 119      18.803  12.639   7.788  1.00  0.00           H  
ATOM   1875 3HD2 LEU A 119      18.626  11.568   9.198  1.00  0.00           H  
ATOM   1876  N   LEU A 120      20.221   7.513   7.529  1.00  0.00           N  
ATOM   1877  CA  LEU A 120      20.763   6.305   6.895  1.00  0.00           C  
ATOM   1878  C   LEU A 120      20.784   6.516   5.388  1.00  0.00           C  
ATOM   1879  O   LEU A 120      21.613   5.871   4.722  1.00  0.00           O  
ATOM   1880  CB  LEU A 120      19.921   5.071   7.245  1.00  0.00           C  
ATOM   1881  CG  LEU A 120      19.827   4.732   8.738  1.00  0.00           C  
ATOM   1882  CD1 LEU A 120      18.987   3.476   8.922  1.00  0.00           C  
ATOM   1883  CD2 LEU A 120      21.226   4.542   9.305  1.00  0.00           C  
ATOM   1884  H   LEU A 120      19.352   7.452   8.040  1.00  0.00           H  
ATOM   1885  HA  LEU A 120      21.775   6.145   7.265  1.00  0.00           H  
ATOM   1886 1HB  LEU A 120      18.909   5.226   6.876  1.00  0.00           H  
ATOM   1887 2HB  LEU A 120      20.343   4.206   6.734  1.00  0.00           H  
ATOM   1888  HG  LEU A 120      19.329   5.546   9.265  1.00  0.00           H  
ATOM   1889 1HD1 LEU A 120      18.919   3.235   9.983  1.00  0.00           H  
ATOM   1890 2HD1 LEU A 120      17.986   3.646   8.525  1.00  0.00           H  
ATOM   1891 3HD1 LEU A 120      19.452   2.646   8.390  1.00  0.00           H  
ATOM   1892 1HD2 LEU A 120      21.159   4.302  10.367  1.00  0.00           H  
ATOM   1893 2HD2 LEU A 120      21.724   3.727   8.779  1.00  0.00           H  
ATOM   1894 3HD2 LEU A 120      21.798   5.461   9.177  1.00  0.00           H  
ATOM   1895  N   GLN A 121      19.922   7.375   4.847  1.00  0.00           N  
ATOM   1896  CA  GLN A 121      19.831   7.617   3.388  1.00  0.00           C  
ATOM   1897  C   GLN A 121      21.151   8.156   2.833  1.00  0.00           C  
ATOM   1898  O   GLN A 121      21.359   8.066   1.591  1.00  0.00           O  
ATOM   1899  CB  GLN A 121      18.699   8.597   3.069  1.00  0.00           C  
ATOM   1900  CG  GLN A 121      17.310   8.065   3.376  1.00  0.00           C  
ATOM   1901  CD  GLN A 121      16.216   9.028   2.957  1.00  0.00           C  
ATOM   1902  OE1 GLN A 121      16.046   9.319   1.770  1.00  0.00           O  
ATOM   1903  NE2 GLN A 121      15.466   9.530   3.932  1.00  0.00           N  
ATOM   1904  H   GLN A 121      19.307   7.880   5.468  1.00  0.00           H  
ATOM   1905  HA  GLN A 121      19.618   6.669   2.893  1.00  0.00           H  
ATOM   1906 1HB  GLN A 121      18.841   9.515   3.640  1.00  0.00           H  
ATOM   1907 2HB  GLN A 121      18.733   8.861   2.012  1.00  0.00           H  
ATOM   1908 1HG  GLN A 121      17.165   7.128   2.838  1.00  0.00           H  
ATOM   1909 2HG  GLN A 121      17.225   7.897   4.449  1.00  0.00           H  
ATOM   1910 1HE2 GLN A 121      14.728  10.171   3.716  1.00  0.00           H  
ATOM   1911 2HE2 GLN A 121      15.637   9.267   4.881  1.00  0.00           H  
ATOM   1912  N   GLU A 122      21.995   8.722   3.675  1.00  0.00           N  
ATOM   1913  CA  GLU A 122      23.291   9.303   3.239  1.00  0.00           C  
ATOM   1914  C   GLU A 122      24.343   8.199   3.184  1.00  0.00           C  
ATOM   1915  O   GLU A 122      25.280   8.350   2.370  1.00  0.00           O  
ATOM   1916  CB  GLU A 122      23.749  10.415   4.184  1.00  0.00           C  
ATOM   1917  CG  GLU A 122      22.804  11.606   4.258  1.00  0.00           C  
ATOM   1918  CD  GLU A 122      22.642  12.307   2.938  1.00  0.00           C  
ATOM   1919  OE1 GLU A 122      23.522  12.200   2.118  1.00  0.00           O  
ATOM   1920  OE2 GLU A 122      21.636  12.950   2.749  1.00  0.00           O  
ATOM   1921  H   GLU A 122      21.744   8.759   4.653  1.00  0.00           H  
ATOM   1922  HA  GLU A 122      23.161   9.732   2.245  1.00  0.00           H  
ATOM   1923 1HB  GLU A 122      23.860  10.014   5.192  1.00  0.00           H  
ATOM   1924 2HB  GLU A 122      24.726  10.782   3.869  1.00  0.00           H  
ATOM   1925 1HG  GLU A 122      21.827  11.261   4.596  1.00  0.00           H  
ATOM   1926 2HG  GLU A 122      23.184  12.313   4.995  1.00  0.00           H  
ATOM   1927  N   ASP A 123      24.186   7.131   3.948  1.00  0.00           N  
ATOM   1928  CA  ASP A 123      25.229   6.072   4.035  1.00  0.00           C  
ATOM   1929  C   ASP A 123      24.960   4.959   3.017  1.00  0.00           C  
ATOM   1930  O   ASP A 123      25.903   4.462   2.362  1.00  0.00           O  
ATOM   1931  CB  ASP A 123      25.385   5.559   5.456  1.00  0.00           C  
ATOM   1932  CG  ASP A 123      26.098   6.619   6.275  1.00  0.00           C  
ATOM   1933  OD1 ASP A 123      27.214   7.037   5.835  1.00  0.00           O  
ATOM   1934  OD2 ASP A 123      25.501   7.099   7.273  1.00  0.00           O  
ATOM   1935  H   ASP A 123      23.339   7.032   4.488  1.00  0.00           H  
ATOM   1936  HA  ASP A 123      26.198   6.521   3.813  1.00  0.00           H  
ATOM   1937 1HB  ASP A 123      24.401   5.342   5.873  1.00  0.00           H  
ATOM   1938 2HB  ASP A 123      25.950   4.627   5.447  1.00  0.00           H  
ATOM   1939  N   ASN A 124      23.740   4.460   2.870  1.00  0.00           N  
ATOM   1940  CA  ASN A 124      23.484   3.332   1.950  1.00  0.00           C  
ATOM   1941  C   ASN A 124      22.121   3.489   1.284  1.00  0.00           C  
ATOM   1942  O   ASN A 124      21.255   2.619   1.424  1.00  0.00           O  
ATOM   1943  CB  ASN A 124      23.573   2.003   2.677  1.00  0.00           C  
ATOM   1944  CG  ASN A 124      23.521   0.828   1.741  1.00  0.00           C  
ATOM   1945  OD1 ASN A 124      23.230   0.981   0.549  1.00  0.00           O  
ATOM   1946  ND2 ASN A 124      23.797  -0.343   2.256  1.00  0.00           N  
ATOM   1947  H   ASN A 124      22.970   4.854   3.392  1.00  0.00           H  
ATOM   1948  HA  ASN A 124      24.243   3.346   1.166  1.00  0.00           H  
ATOM   1949 1HB  ASN A 124      24.503   1.960   3.245  1.00  0.00           H  
ATOM   1950 2HB  ASN A 124      22.751   1.922   3.388  1.00  0.00           H  
ATOM   1951 1HD2 ASN A 124      23.779  -1.160   1.680  1.00  0.00           H  
ATOM   1952 2HD2 ASN A 124      24.027  -0.420   3.227  1.00  0.00           H  
ATOM   1953  N   PRO A 125      21.927   4.535   0.445  1.00  0.00           N  
ATOM   1954  CA  PRO A 125      20.682   4.676  -0.309  1.00  0.00           C  
ATOM   1955  C   PRO A 125      20.534   3.620  -1.422  1.00  0.00           C  
ATOM   1956  O   PRO A 125      19.416   3.405  -1.903  1.00  0.00           O  
ATOM   1957  CB  PRO A 125      20.806   6.088  -0.890  1.00  0.00           C  
ATOM   1958  CG  PRO A 125      22.276   6.313  -0.992  1.00  0.00           C  
ATOM   1959  CD  PRO A 125      22.843   5.649   0.234  1.00  0.00           C  
ATOM   1960  HA  PRO A 125      19.830   4.602   0.382  1.00  0.00           H  
ATOM   1961 1HB  PRO A 125      20.297   6.141  -1.863  1.00  0.00           H  
ATOM   1962 2HB  PRO A 125      20.308   6.812  -0.227  1.00  0.00           H  
ATOM   1963 1HG  PRO A 125      22.662   5.879  -1.926  1.00  0.00           H  
ATOM   1964 2HG  PRO A 125      22.493   7.391  -1.028  1.00  0.00           H  
ATOM   1965 1HD  PRO A 125      23.865   5.301   0.024  1.00  0.00           H  
ATOM   1966 2HD  PRO A 125      22.839   6.361   1.073  1.00  0.00           H  
ATOM   1967  N   ASP A 126      21.628   2.993  -1.803  1.00  0.00           N  
ATOM   1968  CA  ASP A 126      21.531   1.967  -2.882  1.00  0.00           C  
ATOM   1969  C   ASP A 126      20.661   0.802  -2.386  1.00  0.00           C  
ATOM   1970  O   ASP A 126      19.642   0.494  -3.049  1.00  0.00           O  
ATOM   1971  CB  ASP A 126      22.913   1.449  -3.290  1.00  0.00           C  
ATOM   1972  CG  ASP A 126      22.861   0.488  -4.470  1.00  0.00           C  
ATOM   1973  OD1 ASP A 126      22.487   0.911  -5.539  1.00  0.00           O  
ATOM   1974  OD2 ASP A 126      23.196  -0.658  -4.292  1.00  0.00           O  
ATOM   1975  H   ASP A 126      22.528   3.186  -1.387  1.00  0.00           H  
ATOM   1976  HA  ASP A 126      21.069   2.427  -3.756  1.00  0.00           H  
ATOM   1977 1HB  ASP A 126      23.553   2.291  -3.553  1.00  0.00           H  
ATOM   1978 2HB  ASP A 126      23.374   0.939  -2.444  1.00  0.00           H  
ATOM   1979  N   LEU A 127      20.972   0.215  -1.247  1.00  0.00           N  
ATOM   1980  CA  LEU A 127      20.138  -0.908  -0.761  1.00  0.00           C  
ATOM   1981  C   LEU A 127      18.763  -0.369  -0.351  1.00  0.00           C  
ATOM   1982  O   LEU A 127      17.746  -1.037  -0.542  1.00  0.00           O  
ATOM   1983  CB  LEU A 127      20.802  -1.613   0.429  1.00  0.00           C  
ATOM   1984  CG  LEU A 127      20.078  -2.861   0.951  1.00  0.00           C  
ATOM   1985  CD1 LEU A 127      19.937  -3.876  -0.176  1.00  0.00           C  
ATOM   1986  CD2 LEU A 127      20.856  -3.447   2.120  1.00  0.00           C  
ATOM   1987  H   LEU A 127      21.766   0.512  -0.697  1.00  0.00           H  
ATOM   1988  HA  LEU A 127      20.026  -1.630  -1.569  1.00  0.00           H  
ATOM   1989 1HB  LEU A 127      21.808  -1.911   0.138  1.00  0.00           H  
ATOM   1990 2HB  LEU A 127      20.879  -0.905   1.254  1.00  0.00           H  
ATOM   1991  HG  LEU A 127      19.076  -2.589   1.282  1.00  0.00           H  
ATOM   1992 1HD1 LEU A 127      19.423  -4.762   0.195  1.00  0.00           H  
ATOM   1993 2HD1 LEU A 127      19.360  -3.437  -0.990  1.00  0.00           H  
ATOM   1994 3HD1 LEU A 127      20.925  -4.155  -0.539  1.00  0.00           H  
ATOM   1995 1HD2 LEU A 127      20.341  -4.334   2.492  1.00  0.00           H  
ATOM   1996 2HD2 LEU A 127      21.858  -3.721   1.790  1.00  0.00           H  
ATOM   1997 3HD2 LEU A 127      20.926  -2.707   2.918  1.00  0.00           H  
ATOM   1998  N   ILE A 128      18.722   0.791   0.291  1.00  0.00           N  
ATOM   1999  CA  ILE A 128      17.422   1.289   0.804  1.00  0.00           C  
ATOM   2000  C   ILE A 128      16.474   1.497  -0.372  1.00  0.00           C  
ATOM   2001  O   ILE A 128      15.317   1.005  -0.303  1.00  0.00           O  
ATOM   2002  CB  ILE A 128      17.580   2.606   1.585  1.00  0.00           C  
ATOM   2003  CG1 ILE A 128      18.378   2.373   2.870  1.00  0.00           C  
ATOM   2004  CG2 ILE A 128      16.217   3.203   1.902  1.00  0.00           C  
ATOM   2005  CD1 ILE A 128      18.839   3.647   3.542  1.00  0.00           C  
ATOM   2006  H   ILE A 128      19.553   1.346   0.438  1.00  0.00           H  
ATOM   2007  HA  ILE A 128      17.011   0.543   1.484  1.00  0.00           H  
ATOM   2008  HB  ILE A 128      18.147   3.318   0.986  1.00  0.00           H  
ATOM   2009 1HG1 ILE A 128      17.770   1.814   3.580  1.00  0.00           H  
ATOM   2010 2HG1 ILE A 128      19.258   1.769   2.648  1.00  0.00           H  
ATOM   2011 1HG2 ILE A 128      16.347   4.134   2.454  1.00  0.00           H  
ATOM   2012 2HG2 ILE A 128      15.684   3.404   0.974  1.00  0.00           H  
ATOM   2013 3HG2 ILE A 128      15.643   2.500   2.506  1.00  0.00           H  
ATOM   2014 1HD1 ILE A 128      19.398   3.400   4.445  1.00  0.00           H  
ATOM   2015 2HD1 ILE A 128      19.480   4.207   2.860  1.00  0.00           H  
ATOM   2016 3HD1 ILE A 128      17.973   4.252   3.806  1.00  0.00           H  
ATOM   2017  N   GLY A 129      16.885   2.209  -1.435  1.00  0.00           N  
ATOM   2018  CA  GLY A 129      15.980   2.443  -2.576  1.00  0.00           C  
ATOM   2019  C   GLY A 129      15.602   1.138  -3.272  1.00  0.00           C  
ATOM   2020  O   GLY A 129      14.435   0.954  -3.638  1.00  0.00           O  
ATOM   2021  H   GLY A 129      17.821   2.590  -1.463  1.00  0.00           H  
ATOM   2022 1HA  GLY A 129      15.077   2.944  -2.227  1.00  0.00           H  
ATOM   2023 2HA  GLY A 129      16.461   3.110  -3.290  1.00  0.00           H  
ATOM   2024  N   SER A 130      16.556   0.237  -3.421  1.00  0.00           N  
ATOM   2025  CA  SER A 130      16.306  -1.024  -4.146  1.00  0.00           C  
ATOM   2026  C   SER A 130      15.267  -1.846  -3.393  1.00  0.00           C  
ATOM   2027  O   SER A 130      14.284  -2.267  -3.997  1.00  0.00           O  
ATOM   2028  CB  SER A 130      17.587  -1.822  -4.300  1.00  0.00           C  
ATOM   2029  OG  SER A 130      18.519  -1.128  -5.083  1.00  0.00           O  
ATOM   2030  H   SER A 130      17.472   0.408  -3.034  1.00  0.00           H  
ATOM   2031  HA  SER A 130      15.929  -0.782  -5.141  1.00  0.00           H  
ATOM   2032 1HB  SER A 130      18.011  -2.022  -3.317  1.00  0.00           H  
ATOM   2033 2HB  SER A 130      17.363  -2.782  -4.762  1.00  0.00           H  
ATOM   2034  HG  SER A 130      18.849  -0.414  -4.531  1.00  0.00           H  
ATOM   2035  N   GLU A 131      15.391  -2.006  -2.074  1.00  0.00           N  
ATOM   2036  CA  GLU A 131      14.464  -2.882  -1.303  1.00  0.00           C  
ATOM   2037  C   GLU A 131      13.101  -2.197  -1.200  1.00  0.00           C  
ATOM   2038  O   GLU A 131      12.097  -2.918  -1.232  1.00  0.00           O  
ATOM   2039  CB  GLU A 131      15.010  -3.176   0.096  1.00  0.00           C  
ATOM   2040  CG  GLU A 131      16.210  -4.113   0.118  1.00  0.00           C  
ATOM   2041  CD  GLU A 131      15.911  -5.460  -0.481  1.00  0.00           C  
ATOM   2042  OE1 GLU A 131      14.963  -6.079  -0.061  1.00  0.00           O  
ATOM   2043  OE2 GLU A 131      16.633  -5.870  -1.360  1.00  0.00           O  
ATOM   2044  H   GLU A 131      16.131  -1.522  -1.586  1.00  0.00           H  
ATOM   2045  HA  GLU A 131      14.360  -3.828  -1.835  1.00  0.00           H  
ATOM   2046 1HB  GLU A 131      15.306  -2.243   0.575  1.00  0.00           H  
ATOM   2047 2HB  GLU A 131      14.225  -3.623   0.706  1.00  0.00           H  
ATOM   2048 1HG  GLU A 131      17.027  -3.654  -0.438  1.00  0.00           H  
ATOM   2049 2HG  GLU A 131      16.536  -4.244   1.149  1.00  0.00           H  
ATOM   2050  N   ILE A 132      13.019  -0.864  -1.092  1.00  0.00           N  
ATOM   2051  CA  ILE A 132      11.689  -0.202  -1.070  1.00  0.00           C  
ATOM   2052  C   ILE A 132      10.988  -0.483  -2.403  1.00  0.00           C  
ATOM   2053  O   ILE A 132       9.828  -0.930  -2.353  1.00  0.00           O  
ATOM   2054  CB  ILE A 132      11.807   1.317  -0.848  1.00  0.00           C  
ATOM   2055  CG1 ILE A 132      12.305   1.613   0.569  1.00  0.00           C  
ATOM   2056  CG2 ILE A 132      10.469   1.996  -1.098  1.00  0.00           C  
ATOM   2057  CD1 ILE A 132      12.728   3.049   0.780  1.00  0.00           C  
ATOM   2058  H   ILE A 132      13.851  -0.297  -1.024  1.00  0.00           H  
ATOM   2059  HA  ILE A 132      11.110  -0.617  -0.247  1.00  0.00           H  
ATOM   2060  HB  ILE A 132      12.546   1.729  -1.535  1.00  0.00           H  
ATOM   2061 1HG1 ILE A 132      11.519   1.380   1.286  1.00  0.00           H  
ATOM   2062 2HG1 ILE A 132      13.156   0.971   0.797  1.00  0.00           H  
ATOM   2063 1HG2 ILE A 132      10.569   3.069  -0.937  1.00  0.00           H  
ATOM   2064 2HG2 ILE A 132      10.154   1.811  -2.125  1.00  0.00           H  
ATOM   2065 3HG2 ILE A 132       9.723   1.594  -0.412  1.00  0.00           H  
ATOM   2066 1HD1 ILE A 132      13.069   3.180   1.807  1.00  0.00           H  
ATOM   2067 2HD1 ILE A 132      13.540   3.293   0.094  1.00  0.00           H  
ATOM   2068 3HD1 ILE A 132      11.882   3.708   0.591  1.00  0.00           H  
ATOM   2069  N   ALA A 133      11.665  -0.290  -3.536  1.00  0.00           N  
ATOM   2070  CA  ALA A 133      11.071  -0.457  -4.873  1.00  0.00           C  
ATOM   2071  C   ALA A 133      10.600  -1.911  -5.019  1.00  0.00           C  
ATOM   2072  O   ALA A 133       9.484  -2.106  -5.520  1.00  0.00           O  
ATOM   2073  CB  ALA A 133      12.038  -0.079  -5.951  1.00  0.00           C  
ATOM   2074  H   ALA A 133      12.634  -0.017  -3.459  1.00  0.00           H  
ATOM   2075  HA  ALA A 133      10.214   0.213  -4.949  1.00  0.00           H  
ATOM   2076 1HB  ALA A 133      11.569  -0.213  -6.925  1.00  0.00           H  
ATOM   2077 2HB  ALA A 133      12.328   0.966  -5.828  1.00  0.00           H  
ATOM   2078 3HB  ALA A 133      12.922  -0.709  -5.884  1.00  0.00           H  
ATOM   2079  N   ARG A 134      11.378  -2.871  -4.541  1.00  0.00           N  
ATOM   2080  CA  ARG A 134      11.039  -4.316  -4.678  1.00  0.00           C  
ATOM   2081  C   ARG A 134       9.881  -4.617  -3.725  1.00  0.00           C  
ATOM   2082  O   ARG A 134       8.928  -5.339  -4.092  1.00  0.00           O  
ATOM   2083  CB  ARG A 134      12.225  -5.211  -4.350  1.00  0.00           C  
ATOM   2084  CG  ARG A 134      13.334  -5.210  -5.389  1.00  0.00           C  
ATOM   2085  CD  ARG A 134      14.537  -5.938  -4.910  1.00  0.00           C  
ATOM   2086  NE  ARG A 134      15.552  -6.050  -5.945  1.00  0.00           N  
ATOM   2087  CZ  ARG A 134      16.874  -6.161  -5.711  1.00  0.00           C  
ATOM   2088  NH1 ARG A 134      17.324  -6.173  -4.476  1.00  0.00           N  
ATOM   2089  NH2 ARG A 134      17.718  -6.258  -6.724  1.00  0.00           N  
ATOM   2090  H   ARG A 134      12.230  -2.609  -4.066  1.00  0.00           H  
ATOM   2091  HA  ARG A 134      10.750  -4.506  -5.712  1.00  0.00           H  
ATOM   2092 1HB  ARG A 134      12.661  -4.902  -3.401  1.00  0.00           H  
ATOM   2093 2HB  ARG A 134      11.883  -6.239  -4.233  1.00  0.00           H  
ATOM   2094 1HG  ARG A 134      12.980  -5.694  -6.300  1.00  0.00           H  
ATOM   2095 2HG  ARG A 134      13.622  -4.182  -5.613  1.00  0.00           H  
ATOM   2096 1HD  ARG A 134      14.971  -5.406  -4.063  1.00  0.00           H  
ATOM   2097 2HD  ARG A 134      14.254  -6.943  -4.600  1.00  0.00           H  
ATOM   2098  HE  ARG A 134      15.243  -6.045  -6.908  1.00  0.00           H  
ATOM   2099 1HH1 ARG A 134      16.679  -6.099  -3.703  1.00  0.00           H  
ATOM   2100 2HH1 ARG A 134      18.315  -6.256  -4.301  1.00  0.00           H  
ATOM   2101 1HH2 ARG A 134      17.371  -6.249  -7.673  1.00  0.00           H  
ATOM   2102 2HH2 ARG A 134      18.708  -6.341  -6.549  1.00  0.00           H  
ATOM   2103  N   TRP A 135       9.933  -4.055  -2.527  1.00  0.00           N  
ATOM   2104  CA  TRP A 135       8.870  -4.276  -1.525  1.00  0.00           C  
ATOM   2105  C   TRP A 135       7.525  -3.842  -2.086  1.00  0.00           C  
ATOM   2106  O   TRP A 135       6.517  -4.518  -1.819  1.00  0.00           O  
ATOM   2107  CB  TRP A 135       9.209  -3.494  -0.276  1.00  0.00           C  
ATOM   2108  CG  TRP A 135       8.148  -3.314   0.756  1.00  0.00           C  
ATOM   2109  CD1 TRP A 135       7.702  -4.201   1.694  1.00  0.00           C  
ATOM   2110  CD2 TRP A 135       7.474  -2.077   1.001  1.00  0.00           C  
ATOM   2111  NE1 TRP A 135       6.792  -3.585   2.525  1.00  0.00           N  
ATOM   2112  CE2 TRP A 135       6.658  -2.277   2.133  1.00  0.00           C  
ATOM   2113  CE3 TRP A 135       7.510  -0.829   0.364  1.00  0.00           C  
ATOM   2114  CZ2 TRP A 135       5.874  -1.245   2.652  1.00  0.00           C  
ATOM   2115  CZ3 TRP A 135       6.782   0.202   0.900  1.00  0.00           C  
ATOM   2116  CH2 TRP A 135       5.942  -0.028   1.996  1.00  0.00           C  
ATOM   2117  H   TRP A 135      10.717  -3.462  -2.291  1.00  0.00           H  
ATOM   2118  HA  TRP A 135       8.834  -5.339  -1.287  1.00  0.00           H  
ATOM   2119 1HB  TRP A 135      10.043  -3.973   0.238  1.00  0.00           H  
ATOM   2120 2HB  TRP A 135       9.528  -2.489  -0.552  1.00  0.00           H  
ATOM   2121  HD1 TRP A 135       8.022  -5.239   1.769  1.00  0.00           H  
ATOM   2122  HE1 TRP A 135       6.305  -4.025   3.292  1.00  0.00           H  
ATOM   2123  HE3 TRP A 135       8.105  -0.682  -0.536  1.00  0.00           H  
ATOM   2124  HZ2 TRP A 135       5.240  -1.385   3.529  1.00  0.00           H  
ATOM   2125  HZ3 TRP A 135       6.866   1.198   0.463  1.00  0.00           H  
ATOM   2126  HH2 TRP A 135       5.319   0.799   2.335  1.00  0.00           H  
ATOM   2127  N   LEU A 136       7.485  -2.768  -2.872  1.00  0.00           N  
ATOM   2128  CA  LEU A 136       6.215  -2.258  -3.442  1.00  0.00           C  
ATOM   2129  C   LEU A 136       5.521  -3.383  -4.230  1.00  0.00           C  
ATOM   2130  O   LEU A 136       4.261  -3.286  -4.307  1.00  0.00           O  
ATOM   2131  CB  LEU A 136       6.470  -1.055  -4.358  1.00  0.00           C  
ATOM   2132  CG  LEU A 136       6.972   0.216  -3.663  1.00  0.00           C  
ATOM   2133  CD1 LEU A 136       7.319   1.265  -4.710  1.00  0.00           C  
ATOM   2134  CD2 LEU A 136       5.904   0.729  -2.708  1.00  0.00           C  
ATOM   2135  H   LEU A 136       8.349  -2.289  -3.087  1.00  0.00           H  
ATOM   2136  HA  LEU A 136       5.573  -1.937  -2.622  1.00  0.00           H  
ATOM   2137 1HB  LEU A 136       7.210  -1.339  -5.105  1.00  0.00           H  
ATOM   2138 2HB  LEU A 136       5.542  -0.807  -4.873  1.00  0.00           H  
ATOM   2139  HG  LEU A 136       7.881  -0.010  -3.103  1.00  0.00           H  
ATOM   2140 1HD1 LEU A 136       7.676   2.169  -4.216  1.00  0.00           H  
ATOM   2141 2HD1 LEU A 136       8.099   0.880  -5.367  1.00  0.00           H  
ATOM   2142 3HD1 LEU A 136       6.432   1.500  -5.298  1.00  0.00           H  
ATOM   2143 1HD2 LEU A 136       6.261   1.632  -2.213  1.00  0.00           H  
ATOM   2144 2HD2 LEU A 136       4.996   0.956  -3.267  1.00  0.00           H  
ATOM   2145 3HD2 LEU A 136       5.688  -0.034  -1.960  1.00  0.00           H  
ATOM   2146  N   SER A 137       6.301  -4.333  -4.772  1.00  0.00           N  
ATOM   2147  CA  SER A 137       5.800  -5.442  -5.651  1.00  0.00           C  
ATOM   2148  C   SER A 137       4.893  -6.354  -4.829  1.00  0.00           C  
ATOM   2149  O   SER A 137       4.150  -7.163  -5.464  1.00  0.00           O  
ATOM   2150  CB  SER A 137       6.946  -6.246  -6.232  1.00  0.00           C  
ATOM   2151  OG  SER A 137       7.507  -7.092  -5.267  1.00  0.00           O  
ATOM   2152  H   SER A 137       7.287  -4.279  -4.562  1.00  0.00           H  
ATOM   2153  HA  SER A 137       5.238  -5.002  -6.476  1.00  0.00           H  
ATOM   2154 1HB  SER A 137       6.586  -6.837  -7.074  1.00  0.00           H  
ATOM   2155 2HB  SER A 137       7.709  -5.568  -6.613  1.00  0.00           H  
ATOM   2156  HG  SER A 137       8.058  -6.534  -4.713  1.00  0.00           H  
ATOM   2157  N   THR A 138       4.975  -6.296  -3.492  1.00  0.00           N  
ATOM   2158  CA  THR A 138       4.203  -7.195  -2.597  1.00  0.00           C  
ATOM   2159  C   THR A 138       2.968  -6.479  -2.059  1.00  0.00           C  
ATOM   2160  O   THR A 138       2.290  -7.110  -1.195  1.00  0.00           O  
ATOM   2161  CB  THR A 138       5.059  -7.697  -1.419  1.00  0.00           C  
ATOM   2162  OG1 THR A 138       5.432  -6.588  -0.590  1.00  0.00           O  
ATOM   2163  CG2 THR A 138       6.313  -8.390  -1.928  1.00  0.00           C  
ATOM   2164  H   THR A 138       5.591  -5.608  -3.085  1.00  0.00           H  
ATOM   2165  HA  THR A 138       3.880  -8.063  -3.173  1.00  0.00           H  
ATOM   2166  HB  THR A 138       4.479  -8.400  -0.821  1.00  0.00           H  
ATOM   2167  HG1 THR A 138       5.633  -5.829  -1.144  1.00  0.00           H  
ATOM   2168 1HG2 THR A 138       6.905  -8.738  -1.081  1.00  0.00           H  
ATOM   2169 2HG2 THR A 138       6.032  -9.241  -2.549  1.00  0.00           H  
ATOM   2170 3HG2 THR A 138       6.902  -7.689  -2.517  1.00  0.00           H  
ATOM   2171  N   LEU A 139       2.701  -5.219  -2.446  1.00  0.00           N  
ATOM   2172  CA  LEU A 139       1.563  -4.445  -1.905  1.00  0.00           C  
ATOM   2173  C   LEU A 139       0.452  -4.495  -2.965  1.00  0.00           C  
ATOM   2174  O   LEU A 139       0.744  -4.526  -4.163  1.00  0.00           O  
ATOM   2175  CB  LEU A 139       1.960  -2.994  -1.604  1.00  0.00           C  
ATOM   2176  CG  LEU A 139       3.215  -2.814  -0.740  1.00  0.00           C  
ATOM   2177  CD1 LEU A 139       3.470  -1.329  -0.518  1.00  0.00           C  
ATOM   2178  CD2 LEU A 139       3.029  -3.540   0.584  1.00  0.00           C  
ATOM   2179  H   LEU A 139       3.305  -4.789  -3.132  1.00  0.00           H  
ATOM   2180  HA  LEU A 139       1.241  -4.909  -0.974  1.00  0.00           H  
ATOM   2181 1HB  LEU A 139       2.130  -2.477  -2.547  1.00  0.00           H  
ATOM   2182 2HB  LEU A 139       1.131  -2.507  -1.090  1.00  0.00           H  
ATOM   2183  HG  LEU A 139       4.079  -3.227  -1.262  1.00  0.00           H  
ATOM   2184 1HD1 LEU A 139       4.362  -1.201   0.095  1.00  0.00           H  
ATOM   2185 2HD1 LEU A 139       3.619  -0.838  -1.480  1.00  0.00           H  
ATOM   2186 3HD1 LEU A 139       2.615  -0.885  -0.012  1.00  0.00           H  
ATOM   2187 1HD2 LEU A 139       3.921  -3.413   1.198  1.00  0.00           H  
ATOM   2188 2HD2 LEU A 139       2.166  -3.127   1.108  1.00  0.00           H  
ATOM   2189 3HD2 LEU A 139       2.866  -4.602   0.397  1.00  0.00           H  
ATOM   2190  N   GLU A 140      -0.779  -4.521  -2.517  1.00  0.00           N  
ATOM   2191  CA  GLU A 140      -1.932  -4.529  -3.449  1.00  0.00           C  
ATOM   2192  C   GLU A 140      -2.170  -3.098  -3.944  1.00  0.00           C  
ATOM   2193  O   GLU A 140      -3.170  -2.469  -3.598  1.00  0.00           O  
ATOM   2194  CB  GLU A 140      -3.192  -5.072  -2.770  1.00  0.00           C  
ATOM   2195  CG  GLU A 140      -3.090  -6.523  -2.324  1.00  0.00           C  
ATOM   2196  CD  GLU A 140      -4.350  -7.026  -1.676  1.00  0.00           C  
ATOM   2197  OE1 GLU A 140      -5.241  -6.239  -1.462  1.00  0.00           O  
ATOM   2198  OE2 GLU A 140      -4.423  -8.199  -1.394  1.00  0.00           O  
ATOM   2199  H   GLU A 140      -0.949  -4.536  -1.522  1.00  0.00           H  
ATOM   2200  HA  GLU A 140      -1.692  -5.178  -4.291  1.00  0.00           H  
ATOM   2201 1HB  GLU A 140      -3.422  -4.467  -1.892  1.00  0.00           H  
ATOM   2202 2HB  GLU A 140      -4.037  -4.990  -3.454  1.00  0.00           H  
ATOM   2203 1HG  GLU A 140      -2.869  -7.145  -3.191  1.00  0.00           H  
ATOM   2204 2HG  GLU A 140      -2.263  -6.619  -1.622  1.00  0.00           H  
ATOM   2205  N   ILE A 141      -1.244  -2.597  -4.754  1.00  0.00           N  
ATOM   2206  CA  ILE A 141      -1.257  -1.196  -5.159  1.00  0.00           C  
ATOM   2207  C   ILE A 141      -1.302  -1.060  -6.675  1.00  0.00           C  
ATOM   2208  O   ILE A 141      -1.073   0.020  -7.219  1.00  0.00           O  
ATOM   2209  CB  ILE A 141      -0.022  -0.455  -4.613  1.00  0.00           C  
ATOM   2210  CG1 ILE A 141       1.263  -1.114  -5.121  1.00  0.00           C  
ATOM   2211  CG2 ILE A 141      -0.046  -0.430  -3.093  1.00  0.00           C  
ATOM   2212  CD1 ILE A 141       2.521  -0.358  -4.759  1.00  0.00           C  
ATOM   2213  H   ILE A 141      -0.512  -3.201  -5.099  1.00  0.00           H  
ATOM   2214  HA  ILE A 141      -2.146  -0.723  -4.739  1.00  0.00           H  
ATOM   2215  HB  ILE A 141      -0.019   0.569  -4.984  1.00  0.00           H  
ATOM   2216 1HG1 ILE A 141       1.341  -2.121  -4.714  1.00  0.00           H  
ATOM   2217 2HG1 ILE A 141       1.221  -1.204  -6.207  1.00  0.00           H  
ATOM   2218 1HG2 ILE A 141       0.834   0.097  -2.724  1.00  0.00           H  
ATOM   2219 2HG2 ILE A 141      -0.945   0.082  -2.752  1.00  0.00           H  
ATOM   2220 3HG2 ILE A 141      -0.044  -1.451  -2.712  1.00  0.00           H  
ATOM   2221 1HD1 ILE A 141       3.389  -0.886  -5.154  1.00  0.00           H  
ATOM   2222 2HD1 ILE A 141       2.480   0.644  -5.188  1.00  0.00           H  
ATOM   2223 3HD1 ILE A 141       2.602  -0.286  -3.675  1.00  0.00           H  
ATOM   2224  N   ASN A 142      -1.600  -2.163  -7.354  1.00  0.00           N  
ATOM   2225  CA  ASN A 142      -1.687  -2.167  -8.809  1.00  0.00           C  
ATOM   2226  C   ASN A 142      -0.451  -1.535  -9.437  1.00  0.00           C  
ATOM   2227  O   ASN A 142      -0.558  -0.691 -10.327  1.00  0.00           O  
ATOM   2228  CB  ASN A 142      -2.944  -1.454  -9.271  1.00  0.00           C  
ATOM   2229  CG  ASN A 142      -4.200  -2.151  -8.826  1.00  0.00           C  
ATOM   2230  OD1 ASN A 142      -4.256  -3.385  -8.776  1.00  0.00           O  
ATOM   2231  ND2 ASN A 142      -5.210  -1.384  -8.502  1.00  0.00           N  
ATOM   2232  H   ASN A 142      -1.770  -3.021  -6.849  1.00  0.00           H  
ATOM   2233  HA  ASN A 142      -1.761  -3.201  -9.149  1.00  0.00           H  
ATOM   2234 1HB  ASN A 142      -2.950  -0.435  -8.880  1.00  0.00           H  
ATOM   2235 2HB  ASN A 142      -2.946  -1.387 -10.359  1.00  0.00           H  
ATOM   2236 1HD2 ASN A 142      -6.071  -1.793  -8.199  1.00  0.00           H  
ATOM   2237 2HD2 ASN A 142      -5.121  -0.390  -8.558  1.00  0.00           H  
ATOM   2238  N   GLY A 143       0.721  -1.948  -8.967  1.00  0.00           N  
ATOM   2239  CA  GLY A 143       1.977  -1.358  -9.416  1.00  0.00           C  
ATOM   2240  C   GLY A 143       2.608  -2.185 -10.529  1.00  0.00           C  
ATOM   2241  O   GLY A 143       1.913  -2.690 -11.410  1.00  0.00           O  
ATOM   2242  H   GLY A 143       0.743  -2.689  -8.282  1.00  0.00           H  
ATOM   2243 1HA  GLY A 143       1.796  -0.342  -9.770  1.00  0.00           H  
ATOM   2244 2HA  GLY A 143       2.666  -1.286  -8.575  1.00  0.00           H  
ATOM   2245  N   ALA A 144       3.929  -2.320 -10.482  1.00  0.00           N  
ATOM   2246  CA  ALA A 144       4.673  -2.953 -11.565  1.00  0.00           C  
ATOM   2247  C   ALA A 144       5.152  -4.342 -11.165  1.00  0.00           C  
ATOM   2248  O   ALA A 144       5.229  -4.665  -9.979  1.00  0.00           O  
ATOM   2249  CB  ALA A 144       5.853  -2.084 -11.975  1.00  0.00           C  
ATOM   2250  H   ALA A 144       4.431  -1.975  -9.676  1.00  0.00           H  
ATOM   2251  HA  ALA A 144       4.014  -3.045 -12.429  1.00  0.00           H  
ATOM   2252 1HB  ALA A 144       6.398  -2.570 -12.784  1.00  0.00           H  
ATOM   2253 2HB  ALA A 144       5.490  -1.114 -12.314  1.00  0.00           H  
ATOM   2254 3HB  ALA A 144       6.516  -1.946 -11.123  1.00  0.00           H  
ATOM   2255  N   ASP A 145       5.473  -5.161 -12.160  1.00  0.00           N  
ATOM   2256  CA  ASP A 145       5.981  -6.505 -11.914  1.00  0.00           C  
ATOM   2257  C   ASP A 145       7.418  -6.467 -11.409  1.00  0.00           C  
ATOM   2258  O   ASP A 145       8.094  -5.443 -11.510  1.00  0.00           O  
ATOM   2259  CB  ASP A 145       5.904  -7.351 -13.187  1.00  0.00           C  
ATOM   2260  CG  ASP A 145       5.913  -8.847 -12.907  1.00  0.00           C  
ATOM   2261  OD1 ASP A 145       6.106  -9.218 -11.773  1.00  0.00           O  
ATOM   2262  OD2 ASP A 145       5.726  -9.605 -13.828  1.00  0.00           O  
ATOM   2263  H   ASP A 145       5.362  -4.845 -13.113  1.00  0.00           H  
ATOM   2264  HA  ASP A 145       5.357  -6.977 -11.154  1.00  0.00           H  
ATOM   2265 1HB  ASP A 145       4.993  -7.104 -13.733  1.00  0.00           H  
ATOM   2266 2HB  ASP A 145       6.748  -7.112 -13.834  1.00  0.00           H  
ATOM   2267  N   LYS A 146       7.879  -7.588 -10.866  1.00  0.00           N  
ATOM   2268  CA  LYS A 146       9.222  -7.671 -10.304  1.00  0.00           C  
ATOM   2269  C   LYS A 146      10.275  -7.278 -11.332  1.00  0.00           C  
ATOM   2270  O   LYS A 146      11.150  -6.458 -11.056  1.00  0.00           O  
ATOM   2271  CB  LYS A 146       9.498  -9.082  -9.782  1.00  0.00           C  
ATOM   2272  CG  LYS A 146      10.872  -9.262  -9.151  1.00  0.00           C  
ATOM   2273  CD  LYS A 146      11.076 -10.690  -8.667  1.00  0.00           C  
ATOM   2274  CE  LYS A 146      12.375 -10.832  -7.888  1.00  0.00           C  
ATOM   2275  NZ  LYS A 146      13.568 -10.604  -8.749  1.00  0.00           N  
ATOM   2276  H   LYS A 146       7.284  -8.404 -10.842  1.00  0.00           H  
ATOM   2277  HA  LYS A 146       9.286  -6.986  -9.458  1.00  0.00           H  
ATOM   2278 1HB  LYS A 146       8.750  -9.347  -9.035  1.00  0.00           H  
ATOM   2279 2HB  LYS A 146       9.410  -9.797 -10.601  1.00  0.00           H  
ATOM   2280 1HG  LYS A 146      11.644  -9.023  -9.884  1.00  0.00           H  
ATOM   2281 2HG  LYS A 146      10.976  -8.583  -8.306  1.00  0.00           H  
ATOM   2282 1HD  LYS A 146      10.243 -10.979  -8.025  1.00  0.00           H  
ATOM   2283 2HD  LYS A 146      11.102 -11.364  -9.524  1.00  0.00           H  
ATOM   2284 1HE  LYS A 146      12.389 -10.112  -7.071  1.00  0.00           H  
ATOM   2285 2HE  LYS A 146      12.436 -11.833  -7.462  1.00  0.00           H  
ATOM   2286 1HZ  LYS A 146      14.407 -10.708  -8.196  1.00  0.00           H  
ATOM   2287 2HZ  LYS A 146      13.575 -11.280  -9.501  1.00  0.00           H  
ATOM   2288 3HZ  LYS A 146      13.532  -9.672  -9.135  1.00  0.00           H  
ATOM   2289  N   GLU A 147      10.185  -7.868 -12.519  1.00  0.00           N  
ATOM   2290  CA  GLU A 147      11.137  -7.590 -13.588  1.00  0.00           C  
ATOM   2291  C   GLU A 147      11.173  -6.104 -13.921  1.00  0.00           C  
ATOM   2292  O   GLU A 147      12.244  -5.518 -14.076  1.00  0.00           O  
ATOM   2293  CB  GLU A 147      10.784  -8.395 -14.840  1.00  0.00           C  
ATOM   2294  CG  GLU A 147      11.705  -8.148 -16.027  1.00  0.00           C  
ATOM   2295  CD  GLU A 147      11.341  -8.970 -17.231  1.00  0.00           C  
ATOM   2296  OE1 GLU A 147      10.456  -9.785 -17.125  1.00  0.00           O  
ATOM   2297  OE2 GLU A 147      11.948  -8.783 -18.259  1.00  0.00           O  
ATOM   2298  H   GLU A 147       9.437  -8.526 -12.686  1.00  0.00           H  
ATOM   2299  HA  GLU A 147      12.129  -7.897 -13.256  1.00  0.00           H  
ATOM   2300 1HB  GLU A 147      10.814  -9.459 -14.609  1.00  0.00           H  
ATOM   2301 2HB  GLU A 147       9.767  -8.156 -15.152  1.00  0.00           H  
ATOM   2302 1HG  GLU A 147      11.661  -7.093 -16.295  1.00  0.00           H  
ATOM   2303 2HG  GLU A 147      12.728  -8.377 -15.732  1.00  0.00           H  
ATOM   2304  N   GLN A 148       9.995  -5.498 -14.028  1.00  0.00           N  
ATOM   2305  CA  GLN A 148       9.889  -4.080 -14.350  1.00  0.00           C  
ATOM   2306  C   GLN A 148      10.554  -3.222 -13.282  1.00  0.00           C  
ATOM   2307  O   GLN A 148      11.200  -2.220 -13.590  1.00  0.00           O  
ATOM   2308  CB  GLN A 148       8.421  -3.674 -14.508  1.00  0.00           C  
ATOM   2309  CG  GLN A 148       7.747  -4.246 -15.743  1.00  0.00           C  
ATOM   2310  CD  GLN A 148       6.262  -3.938 -15.787  1.00  0.00           C  
ATOM   2311  OE1 GLN A 148       5.533  -4.190 -14.824  1.00  0.00           O  
ATOM   2312  NE2 GLN A 148       5.805  -3.390 -16.907  1.00  0.00           N  
ATOM   2313  H   GLN A 148       9.151  -6.034 -13.884  1.00  0.00           H  
ATOM   2314  HA  GLN A 148      10.390  -3.903 -15.303  1.00  0.00           H  
ATOM   2315 1HB  GLN A 148       7.857  -4.002 -13.635  1.00  0.00           H  
ATOM   2316 2HB  GLN A 148       8.347  -2.588 -14.557  1.00  0.00           H  
ATOM   2317 1HG  GLN A 148       8.211  -3.816 -16.630  1.00  0.00           H  
ATOM   2318 2HG  GLN A 148       7.871  -5.329 -15.745  1.00  0.00           H  
ATOM   2319 1HE2 GLN A 148       4.834  -3.164 -16.994  1.00  0.00           H  
ATOM   2320 2HE2 GLN A 148       6.431  -3.202 -17.664  1.00  0.00           H  
ATOM   2321  N   ILE A 149      10.391  -3.619 -12.025  1.00  0.00           N  
ATOM   2322  CA  ILE A 149      10.996  -2.901 -10.910  1.00  0.00           C  
ATOM   2323  C   ILE A 149      12.505  -3.106 -10.876  1.00  0.00           C  
ATOM   2324  O   ILE A 149      13.267  -2.154 -10.708  1.00  0.00           O  
ATOM   2325  CB  ILE A 149      10.386  -3.352  -9.570  1.00  0.00           C  
ATOM   2326  CG1 ILE A 149       8.922  -2.915  -9.476  1.00  0.00           C  
ATOM   2327  CG2 ILE A 149      11.188  -2.793  -8.405  1.00  0.00           C  
ATOM   2328  CD1 ILE A 149       8.149  -3.601  -8.373  1.00  0.00           C  
ATOM   2329  H   ILE A 149       9.834  -4.440 -11.837  1.00  0.00           H  
ATOM   2330  HA  ILE A 149      10.791  -1.837 -11.031  1.00  0.00           H  
ATOM   2331  HB  ILE A 149      10.394  -4.440  -9.515  1.00  0.00           H  
ATOM   2332 1HG1 ILE A 149       8.874  -1.839  -9.308  1.00  0.00           H  
ATOM   2333 2HG1 ILE A 149       8.419  -3.119 -10.421  1.00  0.00           H  
ATOM   2334 1HG2 ILE A 149      10.743  -3.121  -7.466  1.00  0.00           H  
ATOM   2335 2HG2 ILE A 149      12.215  -3.152  -8.465  1.00  0.00           H  
ATOM   2336 3HG2 ILE A 149      11.182  -1.703  -8.449  1.00  0.00           H  
ATOM   2337 1HD1 ILE A 149       7.121  -3.240  -8.370  1.00  0.00           H  
ATOM   2338 2HD1 ILE A 149       8.154  -4.679  -8.541  1.00  0.00           H  
ATOM   2339 3HD1 ILE A 149       8.613  -3.381  -7.412  1.00  0.00           H  
ATOM   2340  N   ASP A 150      12.931  -4.354 -11.036  1.00  0.00           N  
ATOM   2341  CA  ASP A 150      14.351  -4.683 -11.051  1.00  0.00           C  
ATOM   2342  C   ASP A 150      15.079  -3.934 -12.160  1.00  0.00           C  
ATOM   2343  O   ASP A 150      16.201  -3.465 -11.972  1.00  0.00           O  
ATOM   2344  CB  ASP A 150      14.551  -6.190 -11.229  1.00  0.00           C  
ATOM   2345  CG  ASP A 150      14.296  -6.977  -9.951  1.00  0.00           C  
ATOM   2346  OD1 ASP A 150      14.272  -6.378  -8.902  1.00  0.00           O  
ATOM   2347  OD2 ASP A 150      14.127  -8.170 -10.035  1.00  0.00           O  
ATOM   2348  H   ASP A 150      12.253  -5.095 -11.151  1.00  0.00           H  
ATOM   2349  HA  ASP A 150      14.783  -4.395 -10.092  1.00  0.00           H  
ATOM   2350 1HB  ASP A 150      13.879  -6.557 -12.005  1.00  0.00           H  
ATOM   2351 2HB  ASP A 150      15.571  -6.385 -11.561  1.00  0.00           H  
ATOM   2352  N   ARG A 151      14.433  -3.825 -13.316  1.00  0.00           N  
ATOM   2353  CA  ARG A 151      14.979  -3.058 -14.429  1.00  0.00           C  
ATOM   2354  C   ARG A 151      15.045  -1.573 -14.095  1.00  0.00           C  
ATOM   2355  O   ARG A 151      16.014  -0.893 -14.434  1.00  0.00           O  
ATOM   2356  CB  ARG A 151      14.137  -3.256 -15.680  1.00  0.00           C  
ATOM   2357  CG  ARG A 151      14.301  -4.609 -16.354  1.00  0.00           C  
ATOM   2358  CD  ARG A 151      13.448  -4.728 -17.564  1.00  0.00           C  
ATOM   2359  NE  ARG A 151      13.556  -6.041 -18.178  1.00  0.00           N  
ATOM   2360  CZ  ARG A 151      14.544  -6.416 -19.014  1.00  0.00           C  
ATOM   2361  NH1 ARG A 151      15.499  -5.568 -19.325  1.00  0.00           N  
ATOM   2362  NH2 ARG A 151      14.553  -7.637 -19.521  1.00  0.00           N  
ATOM   2363  H   ARG A 151      13.541  -4.285 -13.426  1.00  0.00           H  
ATOM   2364  HA  ARG A 151      15.989  -3.415 -14.633  1.00  0.00           H  
ATOM   2365 1HB  ARG A 151      13.083  -3.138 -15.432  1.00  0.00           H  
ATOM   2366 2HB  ARG A 151      14.388  -2.490 -16.413  1.00  0.00           H  
ATOM   2367 1HG  ARG A 151      15.341  -4.742 -16.654  1.00  0.00           H  
ATOM   2368 2HG  ARG A 151      14.020  -5.400 -15.657  1.00  0.00           H  
ATOM   2369 1HD  ARG A 151      12.406  -4.564 -17.291  1.00  0.00           H  
ATOM   2370 2HD  ARG A 151      13.752  -3.982 -18.298  1.00  0.00           H  
ATOM   2371  HE  ARG A 151      12.840  -6.722 -17.962  1.00  0.00           H  
ATOM   2372 1HH1 ARG A 151      15.492  -4.635 -18.938  1.00  0.00           H  
ATOM   2373 2HH1 ARG A 151      16.239  -5.849 -19.952  1.00  0.00           H  
ATOM   2374 1HH2 ARG A 151      13.819  -8.289 -19.281  1.00  0.00           H  
ATOM   2375 2HH2 ARG A 151      15.293  -7.917 -20.147  1.00  0.00           H  
ATOM   2376  N   ALA A 152      14.009  -1.075 -13.429  1.00  0.00           N  
ATOM   2377  CA  ALA A 152      13.994   0.304 -12.955  1.00  0.00           C  
ATOM   2378  C   ALA A 152      15.141   0.566 -11.988  1.00  0.00           C  
ATOM   2379  O   ALA A 152      15.776   1.619 -12.034  1.00  0.00           O  
ATOM   2380  CB  ALA A 152      12.661   0.622 -12.294  1.00  0.00           C  
ATOM   2381  H   ALA A 152      13.211  -1.667 -13.247  1.00  0.00           H  
ATOM   2382  HA  ALA A 152      14.103   0.967 -13.814  1.00  0.00           H  
ATOM   2383 1HB  ALA A 152      12.665   1.655 -11.945  1.00  0.00           H  
ATOM   2384 2HB  ALA A 152      11.855   0.486 -13.015  1.00  0.00           H  
ATOM   2385 3HB  ALA A 152      12.506  -0.045 -11.448  1.00  0.00           H  
ATOM   2386  N   ILE A 153      15.401  -0.398 -11.111  1.00  0.00           N  
ATOM   2387  CA  ILE A 153      16.516  -0.303 -10.177  1.00  0.00           C  
ATOM   2388  C   ILE A 153      17.851  -0.303 -10.911  1.00  0.00           C  
ATOM   2389  O   ILE A 153      18.734   0.502 -10.613  1.00  0.00           O  
ATOM   2390  CB  ILE A 153      16.486  -1.464  -9.166  1.00  0.00           C  
ATOM   2391  CG1 ILE A 153      15.283  -1.325  -8.229  1.00  0.00           C  
ATOM   2392  CG2 ILE A 153      17.782  -1.511  -8.371  1.00  0.00           C  
ATOM   2393  CD1 ILE A 153      15.003  -2.562  -7.407  1.00  0.00           C  
ATOM   2394  H   ILE A 153      14.811  -1.217 -11.092  1.00  0.00           H  
ATOM   2395  HA  ILE A 153      16.423   0.630  -9.620  1.00  0.00           H  
ATOM   2396  HB  ILE A 153      16.363  -2.407  -9.698  1.00  0.00           H  
ATOM   2397 1HG1 ILE A 153      15.449  -0.492  -7.546  1.00  0.00           H  
ATOM   2398 2HG1 ILE A 153      14.392  -1.095  -8.812  1.00  0.00           H  
ATOM   2399 1HG2 ILE A 153      17.743  -2.337  -7.661  1.00  0.00           H  
ATOM   2400 2HG2 ILE A 153      18.620  -1.657  -9.051  1.00  0.00           H  
ATOM   2401 3HG2 ILE A 153      17.911  -0.574  -7.830  1.00  0.00           H  
ATOM   2402 1HD1 ILE A 153      14.137  -2.387  -6.768  1.00  0.00           H  
ATOM   2403 2HD1 ILE A 153      14.799  -3.402  -8.072  1.00  0.00           H  
ATOM   2404 3HD1 ILE A 153      15.869  -2.792  -6.788  1.00  0.00           H  
ATOM   2405  N   GLU A 154      17.993  -1.209 -11.871  1.00  0.00           N  
ATOM   2406  CA  GLU A 154      19.193  -1.270 -12.697  1.00  0.00           C  
ATOM   2407  C   GLU A 154      19.466   0.069 -13.370  1.00  0.00           C  
ATOM   2408  O   GLU A 154      20.601   0.547 -13.386  1.00  0.00           O  
ATOM   2409  CB  GLU A 154      19.057  -2.366 -13.756  1.00  0.00           C  
ATOM   2410  CG  GLU A 154      20.263  -2.505 -14.674  1.00  0.00           C  
ATOM   2411  CD  GLU A 154      20.089  -3.583 -15.708  1.00  0.00           C  
ATOM   2412  OE1 GLU A 154      19.228  -4.411 -15.536  1.00  0.00           O  
ATOM   2413  OE2 GLU A 154      20.820  -3.577 -16.671  1.00  0.00           O  
ATOM   2414  H   GLU A 154      17.249  -1.874 -12.034  1.00  0.00           H  
ATOM   2415  HA  GLU A 154      20.040  -1.519 -12.057  1.00  0.00           H  
ATOM   2416 1HB  GLU A 154      18.897  -3.327 -13.266  1.00  0.00           H  
ATOM   2417 2HB  GLU A 154      18.185  -2.166 -14.377  1.00  0.00           H  
ATOM   2418 1HG  GLU A 154      20.432  -1.555 -15.181  1.00  0.00           H  
ATOM   2419 2HG  GLU A 154      21.143  -2.725 -14.071  1.00  0.00           H  
ATOM   2420  N   LYS A 155      18.420   0.671 -13.926  1.00  0.00           N  
ATOM   2421  CA  LYS A 155      18.532   1.986 -14.545  1.00  0.00           C  
ATOM   2422  C   LYS A 155      19.063   3.017 -13.556  1.00  0.00           C  
ATOM   2423  O   LYS A 155      19.992   3.764 -13.863  1.00  0.00           O  
ATOM   2424  CB  LYS A 155      17.179   2.435 -15.097  1.00  0.00           C  
ATOM   2425  CG  LYS A 155      17.197   3.798 -15.776  1.00  0.00           C  
ATOM   2426  CD  LYS A 155      15.815   4.184 -16.281  1.00  0.00           C  
ATOM   2427  CE  LYS A 155      15.859   5.472 -17.090  1.00  0.00           C  
ATOM   2428  NZ  LYS A 155      16.283   6.634 -16.263  1.00  0.00           N  
ATOM   2429  H   LYS A 155      17.524   0.205 -13.920  1.00  0.00           H  
ATOM   2430  HA  LYS A 155      19.227   1.916 -15.383  1.00  0.00           H  
ATOM   2431 1HB  LYS A 155      16.821   1.705 -15.824  1.00  0.00           H  
ATOM   2432 2HB  LYS A 155      16.450   2.475 -14.287  1.00  0.00           H  
ATOM   2433 1HG  LYS A 155      17.540   4.554 -15.067  1.00  0.00           H  
ATOM   2434 2HG  LYS A 155      17.889   3.776 -16.618  1.00  0.00           H  
ATOM   2435 1HD  LYS A 155      15.421   3.383 -16.909  1.00  0.00           H  
ATOM   2436 2HD  LYS A 155      15.143   4.321 -15.434  1.00  0.00           H  
ATOM   2437 1HE  LYS A 155      16.556   5.357 -17.918  1.00  0.00           H  
ATOM   2438 2HE  LYS A 155      14.871   5.677 -17.501  1.00  0.00           H  
ATOM   2439 1HZ  LYS A 155      16.299   7.467 -16.834  1.00  0.00           H  
ATOM   2440 2HZ  LYS A 155      15.632   6.761 -15.501  1.00  0.00           H  
ATOM   2441 3HZ  LYS A 155      17.207   6.464 -15.891  1.00  0.00           H  
ATOM   2442  N   ALA A 156      18.467   3.052 -12.370  1.00  0.00           N  
ATOM   2443  CA  ALA A 156      18.884   3.986 -11.330  1.00  0.00           C  
ATOM   2444  C   ALA A 156      20.352   3.793 -10.973  1.00  0.00           C  
ATOM   2445  O   ALA A 156      21.077   4.761 -10.743  1.00  0.00           O  
ATOM   2446  CB  ALA A 156      18.013   3.825 -10.093  1.00  0.00           C  
ATOM   2447  H   ALA A 156      17.705   2.415 -12.182  1.00  0.00           H  
ATOM   2448  HA  ALA A 156      18.744   5.002 -11.702  1.00  0.00           H  
ATOM   2449 1HB  ALA A 156      18.337   4.528  -9.326  1.00  0.00           H  
ATOM   2450 2HB  ALA A 156      16.973   4.023 -10.351  1.00  0.00           H  
ATOM   2451 3HB  ALA A 156      18.105   2.808  -9.714  1.00  0.00           H  
ATOM   2452  N   LYS A 157      20.785   2.538 -10.929  1.00  0.00           N  
ATOM   2453  CA  LYS A 157      22.182   2.219 -10.660  1.00  0.00           C  
ATOM   2454  C   LYS A 157      23.089   2.735 -11.770  1.00  0.00           C  
ATOM   2455  O   LYS A 157      24.142   3.314 -11.505  1.00  0.00           O  
ATOM   2456  CB  LYS A 157      22.364   0.709 -10.492  1.00  0.00           C  
ATOM   2457  CG  LYS A 157      21.810   0.150  -9.188  1.00  0.00           C  
ATOM   2458  CD  LYS A 157      21.982  -1.360  -9.117  1.00  0.00           C  
ATOM   2459  CE  LYS A 157      21.471  -1.914  -7.796  1.00  0.00           C  
ATOM   2460  NZ  LYS A 157      22.367  -1.563  -6.661  1.00  0.00           N  
ATOM   2461  H   LYS A 157      20.130   1.786 -11.086  1.00  0.00           H  
ATOM   2462  HA  LYS A 157      22.472   2.694  -9.723  1.00  0.00           H  
ATOM   2463 1HB  LYS A 157      21.872   0.190 -11.315  1.00  0.00           H  
ATOM   2464 2HB  LYS A 157      23.425   0.463 -10.538  1.00  0.00           H  
ATOM   2465 1HG  LYS A 157      22.331   0.607  -8.346  1.00  0.00           H  
ATOM   2466 2HG  LYS A 157      20.750   0.391  -9.111  1.00  0.00           H  
ATOM   2467 1HD  LYS A 157      21.433  -1.828  -9.935  1.00  0.00           H  
ATOM   2468 2HD  LYS A 157      23.037  -1.611  -9.221  1.00  0.00           H  
ATOM   2469 1HE  LYS A 157      20.477  -1.516  -7.595  1.00  0.00           H  
ATOM   2470 2HE  LYS A 157      21.396  -3.000  -7.861  1.00  0.00           H  
ATOM   2471 1HZ  LYS A 157      21.994  -1.949  -5.805  1.00  0.00           H  
ATOM   2472 2HZ  LYS A 157      23.288  -1.944  -6.828  1.00  0.00           H  
ATOM   2473 3HZ  LYS A 157      22.428  -0.559  -6.578  1.00  0.00           H  
ATOM   2474  N   ARG A 158      22.673   2.522 -13.014  1.00  0.00           N  
ATOM   2475  CA  ARG A 158      23.453   2.956 -14.167  1.00  0.00           C  
ATOM   2476  C   ARG A 158      23.516   4.475 -14.250  1.00  0.00           C  
ATOM   2477  O   ARG A 158      24.575   5.049 -14.505  1.00  0.00           O  
ATOM   2478  CB  ARG A 158      22.856   2.405 -15.454  1.00  0.00           C  
ATOM   2479  CG  ARG A 158      23.048   0.911 -15.661  1.00  0.00           C  
ATOM   2480  CD  ARG A 158      22.433   0.449 -16.931  1.00  0.00           C  
ATOM   2481  NE  ARG A 158      22.556  -0.990 -17.101  1.00  0.00           N  
ATOM   2482  CZ  ARG A 158      23.648  -1.613 -17.584  1.00  0.00           C  
ATOM   2483  NH1 ARG A 158      24.701  -0.911 -17.941  1.00  0.00           N  
ATOM   2484  NH2 ARG A 158      23.662  -2.929 -17.700  1.00  0.00           N  
ATOM   2485  H   ARG A 158      21.794   2.048 -13.164  1.00  0.00           H  
ATOM   2486  HA  ARG A 158      24.467   2.568 -14.064  1.00  0.00           H  
ATOM   2487 1HB  ARG A 158      21.786   2.605 -15.473  1.00  0.00           H  
ATOM   2488 2HB  ARG A 158      23.300   2.916 -16.309  1.00  0.00           H  
ATOM   2489 1HG  ARG A 158      24.114   0.682 -15.693  1.00  0.00           H  
ATOM   2490 2HG  ARG A 158      22.585   0.367 -14.837  1.00  0.00           H  
ATOM   2491 1HD  ARG A 158      21.373   0.703 -16.935  1.00  0.00           H  
ATOM   2492 2HD  ARG A 158      22.926   0.934 -17.772  1.00  0.00           H  
ATOM   2493  HE  ARG A 158      21.766  -1.564 -16.837  1.00  0.00           H  
ATOM   2494 1HH1 ARG A 158      24.691   0.095 -17.852  1.00  0.00           H  
ATOM   2495 2HH1 ARG A 158      25.520  -1.378 -18.303  1.00  0.00           H  
ATOM   2496 1HH2 ARG A 158      22.852  -3.469 -17.426  1.00  0.00           H  
ATOM   2497 2HH2 ARG A 158      24.480  -3.396 -18.063  1.00  0.00           H  
ATOM   2498  N   ASP A 159      22.376   5.123 -14.032  1.00  0.00           N  
ATOM   2499  CA  ASP A 159      22.292   6.576 -14.120  1.00  0.00           C  
ATOM   2500  C   ASP A 159      23.203   7.243 -13.097  1.00  0.00           C  
ATOM   2501  O   ASP A 159      23.821   8.269 -13.379  1.00  0.00           O  
ATOM   2502  CB  ASP A 159      20.849   7.043 -13.908  1.00  0.00           C  
ATOM   2503  CG  ASP A 159      19.944   6.723 -15.091  1.00  0.00           C  
ATOM   2504  OD1 ASP A 159      20.457   6.400 -16.136  1.00  0.00           O  
ATOM   2505  OD2 ASP A 159      18.749   6.806 -14.937  1.00  0.00           O  
ATOM   2506  H   ASP A 159      21.547   4.595 -13.801  1.00  0.00           H  
ATOM   2507  HA  ASP A 159      22.605   6.881 -15.119  1.00  0.00           H  
ATOM   2508 1HB  ASP A 159      20.440   6.567 -13.017  1.00  0.00           H  
ATOM   2509 2HB  ASP A 159      20.837   8.120 -13.740  1.00  0.00           H  
ATOM   2510  N   LEU A 160      23.326   6.626 -11.923  1.00  0.00           N  
ATOM   2511  CA  LEU A 160      24.162   7.157 -10.853  1.00  0.00           C  
ATOM   2512  C   LEU A 160      25.581   6.610 -10.939  1.00  0.00           C  
ATOM   2513  O   LEU A 160      26.447   6.977 -10.145  1.00  0.00           O  
ATOM   2514  CB  LEU A 160      23.556   6.811  -9.487  1.00  0.00           C  
ATOM   2515  CG  LEU A 160      22.194   7.448  -9.182  1.00  0.00           C  
ATOM   2516  CD1 LEU A 160      21.644   6.875  -7.883  1.00  0.00           C  
ATOM   2517  CD2 LEU A 160      22.350   8.959  -9.090  1.00  0.00           C  
ATOM   2518  H   LEU A 160      22.827   5.761 -11.775  1.00  0.00           H  
ATOM   2519  HA  LEU A 160      24.199   8.243 -10.948  1.00  0.00           H  
ATOM   2520 1HB  LEU A 160      23.437   5.730  -9.423  1.00  0.00           H  
ATOM   2521 2HB  LEU A 160      24.251   7.126  -8.708  1.00  0.00           H  
ATOM   2522  HG  LEU A 160      21.491   7.204  -9.979  1.00  0.00           H  
ATOM   2523 1HD1 LEU A 160      20.676   7.328  -7.667  1.00  0.00           H  
ATOM   2524 2HD1 LEU A 160      21.524   5.796  -7.983  1.00  0.00           H  
ATOM   2525 3HD1 LEU A 160      22.335   7.090  -7.069  1.00  0.00           H  
ATOM   2526 1HD2 LEU A 160      21.382   9.412  -8.875  1.00  0.00           H  
ATOM   2527 2HD2 LEU A 160      23.051   9.205  -8.293  1.00  0.00           H  
ATOM   2528 3HD2 LEU A 160      22.728   9.344 -10.038  1.00  0.00           H  
ATOM   2529  N   ASN A 161      25.813   5.731 -11.907  1.00  0.00           N  
ATOM   2530  CA  ASN A 161      27.094   5.047 -12.031  1.00  0.00           C  
ATOM   2531  C   ASN A 161      27.475   4.351 -10.730  1.00  0.00           C  
ATOM   2532  O   ASN A 161      28.647   4.314 -10.354  1.00  0.00           O  
ATOM   2533  CB  ASN A 161      28.180   6.020 -12.453  1.00  0.00           C  
ATOM   2534  CG  ASN A 161      27.956   6.571 -13.834  1.00  0.00           C  
ATOM   2535  OD1 ASN A 161      27.767   5.815 -14.794  1.00  0.00           O  
ATOM   2536  ND2 ASN A 161      27.974   7.874 -13.953  1.00  0.00           N  
ATOM   2537  H   ASN A 161      25.082   5.530 -12.575  1.00  0.00           H  
ATOM   2538  HA  ASN A 161      27.012   4.296 -12.817  1.00  0.00           H  
ATOM   2539 1HB  ASN A 161      28.221   6.849 -11.746  1.00  0.00           H  
ATOM   2540 2HB  ASN A 161      29.148   5.519 -12.427  1.00  0.00           H  
ATOM   2541 1HD2 ASN A 161      27.830   8.297 -14.848  1.00  0.00           H  
ATOM   2542 2HD2 ASN A 161      28.130   8.447 -13.149  1.00  0.00           H  
ATOM   2543  N   ASN A 162      26.478   3.800 -10.046  1.00  0.00           N  
ATOM   2544  CA  ASN A 162      26.706   3.109  -8.782  1.00  0.00           C  
ATOM   2545  C   ASN A 162      27.328   4.040  -7.750  1.00  0.00           C  
ATOM   2546  O   ASN A 162      28.026   3.594  -6.839  1.00  0.00           O  
ATOM   2547  CB  ASN A 162      27.578   1.885  -8.993  1.00  0.00           C  
ATOM   2548  CG  ASN A 162      26.933   0.862  -9.886  1.00  0.00           C  
ATOM   2549  OD1 ASN A 162      25.825   0.390  -9.610  1.00  0.00           O  
ATOM   2550  ND2 ASN A 162      27.605   0.511 -10.952  1.00  0.00           N  
ATOM   2551  H   ASN A 162      25.538   3.862 -10.410  1.00  0.00           H  
ATOM   2552  HA  ASN A 162      25.746   2.757  -8.403  1.00  0.00           H  
ATOM   2553 1HB  ASN A 162      28.529   2.188  -9.434  1.00  0.00           H  
ATOM   2554 2HB  ASN A 162      27.796   1.424  -8.030  1.00  0.00           H  
ATOM   2555 1HD2 ASN A 162      27.225  -0.166 -11.583  1.00  0.00           H  
ATOM   2556 2HD2 ASN A 162      28.499   0.919 -11.137  1.00  0.00           H  
ATOM   2557  N   GLN A 163      27.071   5.335  -7.897  1.00  0.00           N  
ATOM   2558  CA  GLN A 163      27.507   6.320  -6.914  1.00  0.00           C  
ATOM   2559  C   GLN A 163      26.326   6.871  -6.125  1.00  0.00           C  
ATOM   2560  O   GLN A 163      25.169   6.632  -6.472  1.00  0.00           O  
ATOM   2561  CB  GLN A 163      28.258   7.464  -7.598  1.00  0.00           C  
ATOM   2562  CG  GLN A 163      29.409   7.013  -8.482  1.00  0.00           C  
ATOM   2563  CD  GLN A 163      30.454   6.226  -7.715  1.00  0.00           C  
ATOM   2564  OE1 GLN A 163      31.020   6.713  -6.732  1.00  0.00           O  
ATOM   2565  NE2 GLN A 163      30.715   5.002  -8.159  1.00  0.00           N  
ATOM   2566  H   GLN A 163      26.560   5.646  -8.711  1.00  0.00           H  
ATOM   2567  HA  GLN A 163      28.195   5.834  -6.220  1.00  0.00           H  
ATOM   2568 1HB  GLN A 163      27.565   8.037  -8.214  1.00  0.00           H  
ATOM   2569 2HB  GLN A 163      28.659   8.140  -6.843  1.00  0.00           H  
ATOM   2570 1HG  GLN A 163      29.016   6.378  -9.275  1.00  0.00           H  
ATOM   2571 2HG  GLN A 163      29.890   7.892  -8.911  1.00  0.00           H  
ATOM   2572 1HE2 GLN A 163      31.396   4.435  -7.693  1.00  0.00           H  
ATOM   2573 2HE2 GLN A 163      30.232   4.646  -8.959  1.00  0.00           H  
ATOM   2574  N   ILE A 164      26.624   7.609  -5.061  1.00  0.00           N  
ATOM   2575  CA  ILE A 164      25.619   8.422  -4.386  1.00  0.00           C  
ATOM   2576  C   ILE A 164      25.570   9.830  -4.964  1.00  0.00           C  
ATOM   2577  O   ILE A 164      26.529  10.594  -4.845  1.00  0.00           O  
ATOM   2578  CB  ILE A 164      25.898   8.495  -2.874  1.00  0.00           C  
ATOM   2579  CG1 ILE A 164      25.892   7.093  -2.261  1.00  0.00           C  
ATOM   2580  CG2 ILE A 164      24.874   9.385  -2.187  1.00  0.00           C  
ATOM   2581  CD1 ILE A 164      26.329   7.057  -0.814  1.00  0.00           C  
ATOM   2582  H   ILE A 164      27.572   7.608  -4.712  1.00  0.00           H  
ATOM   2583  HA  ILE A 164      24.645   7.952  -4.526  1.00  0.00           H  
ATOM   2584  HB  ILE A 164      26.893   8.908  -2.707  1.00  0.00           H  
ATOM   2585 1HG1 ILE A 164      24.890   6.672  -2.325  1.00  0.00           H  
ATOM   2586 2HG1 ILE A 164      26.556   6.443  -2.832  1.00  0.00           H  
ATOM   2587 1HG2 ILE A 164      25.085   9.425  -1.119  1.00  0.00           H  
ATOM   2588 2HG2 ILE A 164      24.925  10.389  -2.605  1.00  0.00           H  
ATOM   2589 3HG2 ILE A 164      23.875   8.977  -2.343  1.00  0.00           H  
ATOM   2590 1HD1 ILE A 164      26.299   6.030  -0.450  1.00  0.00           H  
ATOM   2591 2HD1 ILE A 164      27.346   7.442  -0.731  1.00  0.00           H  
ATOM   2592 3HD1 ILE A 164      25.658   7.672  -0.216  1.00  0.00           H  
ATOM   2593  N   GLY A 165      24.448  10.169  -5.589  1.00  0.00           N  
ATOM   2594  CA  GLY A 165      24.329  11.429  -6.329  1.00  0.00           C  
ATOM   2595  C   GLY A 165      24.174  12.638  -5.419  1.00  0.00           C  
ATOM   2596  O   GLY A 165      23.680  12.467  -4.306  1.00  0.00           O  
ATOM   2597  H   GLY A 165      23.657   9.543  -5.554  1.00  0.00           H  
ATOM   2598 1HA  GLY A 165      25.212  11.569  -6.953  1.00  0.00           H  
ATOM   2599 2HA  GLY A 165      23.469  11.378  -6.996  1.00  0.00           H  
ATOM   2600  N   THR A 166      24.541  13.825  -5.907  1.00  0.00           N  
ATOM   2601  CA  THR A 166      24.405  15.069  -5.135  1.00  0.00           C  
ATOM   2602  C   THR A 166      23.415  16.035  -5.783  1.00  0.00           C  
ATOM   2603  O   THR A 166      23.129  17.113  -5.146  1.00  0.00           O  
ATOM   2604  CB  THR A 166      25.767  15.768  -4.969  1.00  0.00           C  
ATOM   2605  OG1 THR A 166      26.281  16.130  -6.258  1.00  0.00           O  
ATOM   2606  CG2 THR A 166      26.758  14.849  -4.272  1.00  0.00           C  
ATOM   2607  H   THR A 166      24.924  13.866  -6.841  1.00  0.00           H  
ATOM   2608  HA  THR A 166      24.024  14.820  -4.144  1.00  0.00           H  
ATOM   2609  HB  THR A 166      25.641  16.674  -4.376  1.00  0.00           H  
ATOM   2610  HG1 THR A 166      27.209  16.363  -6.178  1.00  0.00           H  
ATOM   2611 1HG2 THR A 166      27.714  15.360  -4.164  1.00  0.00           H  
ATOM   2612 2HG2 THR A 166      26.375  14.581  -3.288  1.00  0.00           H  
ATOM   2613 3HG2 THR A 166      26.895  13.945  -4.866  1.00  0.00           H  
ATOM   2614  N   GLY A 167      22.842  15.710  -6.947  1.00  0.00           N  
ATOM   2615  CA  GLY A 167      21.882  16.619  -7.573  1.00  0.00           C  
ATOM   2616  C   GLY A 167      20.452  16.346  -7.137  1.00  0.00           C  
ATOM   2617  O   GLY A 167      20.182  15.592  -6.157  1.00  0.00           O  
ATOM   2618  H   GLY A 167      23.064  14.838  -7.405  1.00  0.00           H  
ATOM   2619 1HA  GLY A 167      22.139  17.649  -7.323  1.00  0.00           H  
ATOM   2620 2HA  GLY A 167      21.947  16.526  -8.657  1.00  0.00           H  
ATOM   2621  N   PHE A 168      19.551  16.963  -7.885  1.00  0.00           N  
ATOM   2622  CA  PHE A 168      18.098  16.854  -7.617  1.00  0.00           C  
ATOM   2623  C   PHE A 168      17.343  16.852  -8.936  1.00  0.00           C  
ATOM   2624  O   PHE A 168      16.665  17.820  -9.229  1.00  0.00           O  
ATOM   2625  CB  PHE A 168      17.605  18.006  -6.740  1.00  0.00           C  
ATOM   2626  CG  PHE A 168      16.325  17.708  -6.012  1.00  0.00           C  
ATOM   2627  CD1 PHE A 168      16.259  16.673  -5.092  1.00  0.00           C  
ATOM   2628  CD2 PHE A 168      15.185  18.462  -6.246  1.00  0.00           C  
ATOM   2629  CE1 PHE A 168      15.082  16.398  -4.421  1.00  0.00           C  
ATOM   2630  CE2 PHE A 168      14.008  18.191  -5.577  1.00  0.00           C  
ATOM   2631  CZ  PHE A 168      13.957  17.157  -4.663  1.00  0.00           C  
ATOM   2632  H   PHE A 168      19.867  17.524  -8.662  1.00  0.00           H  
ATOM   2633  HA  PHE A 168      17.914  15.918  -7.087  1.00  0.00           H  
ATOM   2634 1HB  PHE A 168      18.367  18.253  -6.002  1.00  0.00           H  
ATOM   2635 2HB  PHE A 168      17.448  18.890  -7.356  1.00  0.00           H  
ATOM   2636  HD1 PHE A 168      17.149  16.073  -4.899  1.00  0.00           H  
ATOM   2637  HD2 PHE A 168      15.226  19.279  -6.968  1.00  0.00           H  
ATOM   2638  HE1 PHE A 168      15.043  15.581  -3.701  1.00  0.00           H  
ATOM   2639  HE2 PHE A 168      13.119  18.791  -5.770  1.00  0.00           H  
ATOM   2640  HZ  PHE A 168      13.028  16.941  -4.136  1.00  0.00           H  
ATOM   2641  N   PRO A 169      17.531  15.804  -9.764  1.00  0.00           N  
ATOM   2642  CA  PRO A 169      16.969  15.742 -11.114  1.00  0.00           C  
ATOM   2643  C   PRO A 169      15.488  15.362 -11.110  1.00  0.00           C  
ATOM   2644  O   PRO A 169      15.134  14.274 -11.597  1.00  0.00           O  
ATOM   2645  CB  PRO A 169      17.821  14.658 -11.784  1.00  0.00           C  
ATOM   2646  CG  PRO A 169      18.165  13.725 -10.674  1.00  0.00           C  
ATOM   2647  CD  PRO A 169      18.408  14.624  -9.491  1.00  0.00           C  
ATOM   2648  HA  PRO A 169      17.105  16.715 -11.608  1.00  0.00           H  
ATOM   2649 1HB  PRO A 169      17.249  14.173 -12.588  1.00  0.00           H  
ATOM   2650 2HB  PRO A 169      18.708  15.112 -12.251  1.00  0.00           H  
ATOM   2651 1HG  PRO A 169      17.342  13.015 -10.505  1.00  0.00           H  
ATOM   2652 2HG  PRO A 169      19.050  13.129 -10.940  1.00  0.00           H  
ATOM   2653 1HD  PRO A 169      18.103  14.107  -8.569  1.00  0.00           H  
ATOM   2654 2HD  PRO A 169      19.473  14.897  -9.449  1.00  0.00           H  
ATOM   2655  N   PHE A 170      14.664  16.243 -10.534  1.00  0.00           N  
ATOM   2656  CA  PHE A 170      13.216  15.985 -10.335  1.00  0.00           C  
ATOM   2657  C   PHE A 170      12.399  17.182 -10.803  1.00  0.00           C  
ATOM   2658  O   PHE A 170      12.896  18.328 -10.904  1.00  0.00           O  
ATOM   2659  CB  PHE A 170      12.904  15.696  -8.866  1.00  0.00           C  
ATOM   2660  CG  PHE A 170      13.692  14.553  -8.292  1.00  0.00           C  
ATOM   2661  CD1 PHE A 170      14.876  14.784  -7.607  1.00  0.00           C  
ATOM   2662  CD2 PHE A 170      13.252  13.246  -8.436  1.00  0.00           C  
ATOM   2663  CE1 PHE A 170      15.603  13.733  -7.079  1.00  0.00           C  
ATOM   2664  CE2 PHE A 170      13.976  12.195  -7.907  1.00  0.00           C  
ATOM   2665  CZ  PHE A 170      15.152  12.439  -7.229  1.00  0.00           C  
ATOM   2666  H   PHE A 170      15.054  17.121 -10.222  1.00  0.00           H  
ATOM   2667  HA  PHE A 170      12.936  15.110 -10.924  1.00  0.00           H  
ATOM   2668 1HB  PHE A 170      13.108  16.584  -8.269  1.00  0.00           H  
ATOM   2669 2HB  PHE A 170      11.844  15.466  -8.758  1.00  0.00           H  
ATOM   2670  HD1 PHE A 170      15.232  15.808  -7.488  1.00  0.00           H  
ATOM   2671  HD2 PHE A 170      12.323  13.053  -8.972  1.00  0.00           H  
ATOM   2672  HE1 PHE A 170      16.531  13.929  -6.544  1.00  0.00           H  
ATOM   2673  HE2 PHE A 170      13.618  11.172  -8.027  1.00  0.00           H  
ATOM   2674  HZ  PHE A 170      15.725  11.611  -6.813  1.00  0.00           H  
ATOM   2675  N   ASP A 171      11.120  16.870 -10.980  1.00  0.00           N  
ATOM   2676  CA  ASP A 171      10.102  17.817 -11.445  1.00  0.00           C  
ATOM   2677  C   ASP A 171       9.508  18.498 -10.220  1.00  0.00           C  
ATOM   2678  O   ASP A 171       8.744  17.871  -9.470  1.00  0.00           O  
ATOM   2679  CB  ASP A 171       9.007  17.115 -12.252  1.00  0.00           C  
ATOM   2680  CG  ASP A 171       8.052  18.090 -12.927  1.00  0.00           C  
ATOM   2681  OD1 ASP A 171       8.356  19.259 -12.966  1.00  0.00           O  
ATOM   2682  OD2 ASP A 171       7.028  17.657 -13.399  1.00  0.00           O  
ATOM   2683  H   ASP A 171      10.851  15.918 -10.776  1.00  0.00           H  
ATOM   2684  HA  ASP A 171      10.583  18.551 -12.093  1.00  0.00           H  
ATOM   2685 1HB  ASP A 171       9.464  16.487 -13.017  1.00  0.00           H  
ATOM   2686 2HB  ASP A 171       8.432  16.463 -11.594  1.00  0.00           H  
ATOM   2687  N   PRO A 172       9.840  19.758  -9.957  1.00  0.00           N  
ATOM   2688  CA  PRO A 172       9.338  20.446  -8.774  1.00  0.00           C  
ATOM   2689  C   PRO A 172       7.924  20.946  -9.045  1.00  0.00           C  
ATOM   2690  O   PRO A 172       7.653  21.415 -10.126  1.00  0.00           O  
ATOM   2691  CB  PRO A 172      10.301  21.581  -8.491  1.00  0.00           C  
ATOM   2692  CG  PRO A 172      10.770  21.950  -9.878  1.00  0.00           C  
ATOM   2693  CD  PRO A 172      10.797  20.678 -10.691  1.00  0.00           C  
ATOM   2694  HA  PRO A 172       9.370  19.758  -7.916  1.00  0.00           H  
ATOM   2695 1HB  PRO A 172       9.779  22.395  -7.968  1.00  0.00           H  
ATOM   2696 2HB  PRO A 172      11.106  21.236  -7.826  1.00  0.00           H  
ATOM   2697 1HG  PRO A 172      10.094  22.694 -10.322  1.00  0.00           H  
ATOM   2698 2HG  PRO A 172      11.766  22.414  -9.830  1.00  0.00           H  
ATOM   2699 1HD  PRO A 172      10.446  20.888 -11.712  1.00  0.00           H  
ATOM   2700 2HD  PRO A 172      11.821  20.274 -10.707  1.00  0.00           H  
ATOM   2701  N   HIS A 173       7.074  20.910  -8.030  1.00  0.00           N  
ATOM   2702  CA  HIS A 173       5.721  21.494  -8.079  1.00  0.00           C  
ATOM   2703  C   HIS A 173       5.401  22.092  -6.738  1.00  0.00           C  
ATOM   2704  O   HIS A 173       5.937  21.615  -5.711  1.00  0.00           O  
ATOM   2705  CB  HIS A 173       4.662  20.449  -8.445  1.00  0.00           C  
ATOM   2706  CG  HIS A 173       4.754  19.970  -9.861  1.00  0.00           C  
ATOM   2707  ND1 HIS A 173       4.068  20.571 -10.896  1.00  0.00           N  
ATOM   2708  CD2 HIS A 173       5.449  18.949 -10.413  1.00  0.00           C  
ATOM   2709  CE1 HIS A 173       4.339  19.939 -12.025  1.00  0.00           C  
ATOM   2710  NE2 HIS A 173       5.174  18.952 -11.759  1.00  0.00           N  
ATOM   2711  H   HIS A 173       7.384  20.454  -7.183  1.00  0.00           H  
ATOM   2712  HA  HIS A 173       5.688  22.273  -8.840  1.00  0.00           H  
ATOM   2713 1HB  HIS A 173       4.758  19.586  -7.786  1.00  0.00           H  
ATOM   2714 2HB  HIS A 173       3.668  20.869  -8.292  1.00  0.00           H  
ATOM   2715  HD2 HIS A 173       6.105  18.253  -9.888  1.00  0.00           H  
ATOM   2716  HE1 HIS A 173       3.942  20.191 -13.007  1.00  0.00           H  
ATOM   2717  HE2 HIS A 173       5.553  18.300 -12.432  1.00  0.00           H  
ATOM   2718  N   TYR A 174       4.569  23.107  -6.742  1.00  0.00           N  
ATOM   2719  CA  TYR A 174       4.005  23.682  -5.521  1.00  0.00           C  
ATOM   2720  C   TYR A 174       2.521  23.427  -5.514  1.00  0.00           C  
ATOM   2721  O   TYR A 174       1.891  23.469  -6.604  1.00  0.00           O  
ATOM   2722  CB  TYR A 174       4.296  25.182  -5.419  1.00  0.00           C  
ATOM   2723  CG  TYR A 174       5.721  25.501  -5.022  1.00  0.00           C  
ATOM   2724  CD1 TYR A 174       6.706  25.599  -5.994  1.00  0.00           C  
ATOM   2725  CD2 TYR A 174       6.042  25.697  -3.687  1.00  0.00           C  
ATOM   2726  CE1 TYR A 174       8.007  25.890  -5.631  1.00  0.00           C  
ATOM   2727  CE2 TYR A 174       7.342  25.990  -3.325  1.00  0.00           C  
ATOM   2728  CZ  TYR A 174       8.323  26.086  -4.291  1.00  0.00           C  
ATOM   2729  OH  TYR A 174       9.618  26.377  -3.930  1.00  0.00           O  
ATOM   2730  H   TYR A 174       4.312  23.502  -7.637  1.00  0.00           H  
ATOM   2731  HA  TYR A 174       4.463  23.189  -4.663  1.00  0.00           H  
ATOM   2732 1HB  TYR A 174       4.095  25.657  -6.380  1.00  0.00           H  
ATOM   2733 2HB  TYR A 174       3.630  25.633  -4.684  1.00  0.00           H  
ATOM   2734  HD1 TYR A 174       6.454  25.444  -7.043  1.00  0.00           H  
ATOM   2735  HD2 TYR A 174       5.267  25.620  -2.923  1.00  0.00           H  
ATOM   2736  HE1 TYR A 174       8.782  25.966  -6.394  1.00  0.00           H  
ATOM   2737  HE2 TYR A 174       7.594  26.143  -2.275  1.00  0.00           H  
ATOM   2738  HH  TYR A 174       9.700  26.333  -2.975  1.00  0.00           H  
ATOM   2739  N   VAL A 175       1.951  23.265  -4.335  1.00  0.00           N  
ATOM   2740  CA  VAL A 175       0.489  23.139  -4.157  1.00  0.00           C  
ATOM   2741  C   VAL A 175       0.116  23.960  -2.940  1.00  0.00           C  
ATOM   2742  O   VAL A 175       0.887  24.031  -1.968  1.00  0.00           O  
ATOM   2743  CB  VAL A 175       0.062  21.673  -3.953  1.00  0.00           C  
ATOM   2744  CG1 VAL A 175       0.702  21.101  -2.697  1.00  0.00           C  
ATOM   2745  CG2 VAL A 175      -1.455  21.582  -3.875  1.00  0.00           C  
ATOM   2746  H   VAL A 175       2.551  23.225  -3.524  1.00  0.00           H  
ATOM   2747  HA  VAL A 175      -0.003  23.511  -5.056  1.00  0.00           H  
ATOM   2748  HB  VAL A 175       0.419  21.079  -4.795  1.00  0.00           H  
ATOM   2749 1HG1 VAL A 175       0.389  20.064  -2.569  1.00  0.00           H  
ATOM   2750 2HG1 VAL A 175       1.787  21.144  -2.790  1.00  0.00           H  
ATOM   2751 3HG1 VAL A 175       0.388  21.684  -1.831  1.00  0.00           H  
ATOM   2752 1HG2 VAL A 175      -1.750  20.542  -3.732  1.00  0.00           H  
ATOM   2753 2HG2 VAL A 175      -1.813  22.180  -3.037  1.00  0.00           H  
ATOM   2754 3HG2 VAL A 175      -1.890  21.958  -4.801  1.00  0.00           H  
ATOM   2755  N   GLU A 176      -1.033  24.612  -3.014  1.00  0.00           N  
ATOM   2756  CA  GLU A 176      -1.572  25.376  -1.890  1.00  0.00           C  
ATOM   2757  C   GLU A 176      -1.970  24.420  -0.773  1.00  0.00           C  
ATOM   2758  O   GLU A 176      -2.698  23.441  -1.026  1.00  0.00           O  
ATOM   2759  CB  GLU A 176      -2.777  26.214  -2.323  1.00  0.00           C  
ATOM   2760  CG  GLU A 176      -3.363  27.089  -1.225  1.00  0.00           C  
ATOM   2761  CD  GLU A 176      -4.518  27.926  -1.696  1.00  0.00           C  
ATOM   2762  OE1 GLU A 176      -4.766  27.952  -2.878  1.00  0.00           O  
ATOM   2763  OE2 GLU A 176      -5.156  28.541  -0.874  1.00  0.00           O  
ATOM   2764  H   GLU A 176      -1.553  24.578  -3.879  1.00  0.00           H  
ATOM   2765  HA  GLU A 176      -0.796  26.051  -1.526  1.00  0.00           H  
ATOM   2766 1HB  GLU A 176      -2.491  26.862  -3.151  1.00  0.00           H  
ATOM   2767 2HB  GLU A 176      -3.568  25.555  -2.683  1.00  0.00           H  
ATOM   2768 1HG  GLU A 176      -3.700  26.452  -0.407  1.00  0.00           H  
ATOM   2769 2HG  GLU A 176      -2.580  27.742  -0.839  1.00  0.00           H  
ATOM   2770  N   VAL A 177      -1.465  24.686   0.424  1.00  0.00           N  
ATOM   2771  CA  VAL A 177      -1.753  23.881   1.635  1.00  0.00           C  
ATOM   2772  C   VAL A 177      -2.165  24.886   2.702  1.00  0.00           C  
ATOM   2773  O   VAL A 177      -1.306  25.545   3.276  1.00  0.00           O  
ATOM   2774  CB  VAL A 177      -0.528  23.072   2.102  1.00  0.00           C  
ATOM   2775  CG1 VAL A 177      -0.886  22.210   3.303  1.00  0.00           C  
ATOM   2776  CG2 VAL A 177      -0.007  22.215   0.958  1.00  0.00           C  
ATOM   2777  H   VAL A 177      -0.850  25.485   0.499  1.00  0.00           H  
ATOM   2778  HA  VAL A 177      -2.549  23.174   1.398  1.00  0.00           H  
ATOM   2779  HB  VAL A 177       0.251  23.764   2.422  1.00  0.00           H  
ATOM   2780 1HG1 VAL A 177      -0.008  21.646   3.620  1.00  0.00           H  
ATOM   2781 2HG1 VAL A 177      -1.221  22.848   4.121  1.00  0.00           H  
ATOM   2782 3HG1 VAL A 177      -1.682  21.518   3.030  1.00  0.00           H  
ATOM   2783 1HG2 VAL A 177       0.859  21.647   1.295  1.00  0.00           H  
ATOM   2784 2HG2 VAL A 177      -0.789  21.528   0.634  1.00  0.00           H  
ATOM   2785 3HG2 VAL A 177       0.281  22.856   0.125  1.00  0.00           H  
ATOM   2786  N   LEU A 178      -3.460  25.002   2.972  1.00  0.00           N  
ATOM   2787  CA  LEU A 178      -3.953  25.970   3.981  1.00  0.00           C  
ATOM   2788  C   LEU A 178      -3.475  27.403   3.684  1.00  0.00           C  
ATOM   2789  O   LEU A 178      -3.244  28.189   4.612  1.00  0.00           O  
ATOM   2790  CB  LEU A 178      -3.485  25.557   5.383  1.00  0.00           C  
ATOM   2791  CG  LEU A 178      -3.884  24.144   5.828  1.00  0.00           C  
ATOM   2792  CD1 LEU A 178      -3.318  23.869   7.214  1.00  0.00           C  
ATOM   2793  CD2 LEU A 178      -5.401  24.020   5.822  1.00  0.00           C  
ATOM   2794  H   LEU A 178      -4.125  24.420   2.482  1.00  0.00           H  
ATOM   2795  HA  LEU A 178      -5.042  25.967   3.960  1.00  0.00           H  
ATOM   2796 1HB  LEU A 178      -2.398  25.620   5.418  1.00  0.00           H  
ATOM   2797 2HB  LEU A 178      -3.893  26.261   6.107  1.00  0.00           H  
ATOM   2798  HG  LEU A 178      -3.457  23.412   5.142  1.00  0.00           H  
ATOM   2799 1HD1 LEU A 178      -3.602  22.866   7.531  1.00  0.00           H  
ATOM   2800 2HD1 LEU A 178      -2.231  23.946   7.185  1.00  0.00           H  
ATOM   2801 3HD1 LEU A 178      -3.715  24.598   7.920  1.00  0.00           H  
ATOM   2802 1HD2 LEU A 178      -5.685  23.016   6.138  1.00  0.00           H  
ATOM   2803 2HD2 LEU A 178      -5.828  24.751   6.509  1.00  0.00           H  
ATOM   2804 3HD2 LEU A 178      -5.777  24.204   4.816  1.00  0.00           H  
ATOM   2805  N   GLY A 179      -3.311  27.705   2.397  1.00  0.00           N  
ATOM   2806  CA  GLY A 179      -2.964  29.056   1.939  1.00  0.00           C  
ATOM   2807  C   GLY A 179      -1.471  29.200   1.667  1.00  0.00           C  
ATOM   2808  O   GLY A 179      -1.066  30.215   1.038  1.00  0.00           O  
ATOM   2809  H   GLY A 179      -3.432  26.971   1.715  1.00  0.00           H  
ATOM   2810 1HA  GLY A 179      -3.519  29.286   1.029  1.00  0.00           H  
ATOM   2811 2HA  GLY A 179      -3.264  29.784   2.691  1.00  0.00           H  
ATOM   2812  N   GLU A 180      -0.648  28.292   2.184  1.00  0.00           N  
ATOM   2813  CA  GLU A 180       0.824  28.323   1.983  1.00  0.00           C  
ATOM   2814  C   GLU A 180       1.192  27.486   0.767  1.00  0.00           C  
ATOM   2815  O   GLU A 180       0.516  26.493   0.498  1.00  0.00           O  
ATOM   2816  CB  GLU A 180       1.563  27.799   3.217  1.00  0.00           C  
ATOM   2817  CG  GLU A 180       1.311  28.597   4.487  1.00  0.00           C  
ATOM   2818  CD  GLU A 180       1.904  29.978   4.438  1.00  0.00           C  
ATOM   2819  OE1 GLU A 180       3.069  30.093   4.143  1.00  0.00           O  
ATOM   2820  OE2 GLU A 180       1.190  30.919   4.696  1.00  0.00           O  
ATOM   2821  H   GLU A 180      -1.054  27.550   2.737  1.00  0.00           H  
ATOM   2822  HA  GLU A 180       1.129  29.356   1.816  1.00  0.00           H  
ATOM   2823 1HB  GLU A 180       1.268  26.766   3.406  1.00  0.00           H  
ATOM   2824 2HB  GLU A 180       2.636  27.803   3.026  1.00  0.00           H  
ATOM   2825 1HG  GLU A 180       0.236  28.682   4.644  1.00  0.00           H  
ATOM   2826 2HG  GLU A 180       1.732  28.056   5.334  1.00  0.00           H  
ATOM   2827  N   ARG A 181       2.296  27.793   0.150  1.00  0.00           N  
ATOM   2828  CA  ARG A 181       2.804  27.019  -0.990  1.00  0.00           C  
ATOM   2829  C   ARG A 181       3.766  25.973  -0.447  1.00  0.00           C  
ATOM   2830  O   ARG A 181       4.851  26.344   0.046  1.00  0.00           O  
ATOM   2831  CB  ARG A 181       3.514  27.905  -2.002  1.00  0.00           C  
ATOM   2832  CG  ARG A 181       2.658  29.016  -2.590  1.00  0.00           C  
ATOM   2833  CD  ARG A 181       3.469  29.967  -3.393  1.00  0.00           C  
ATOM   2834  NE  ARG A 181       4.519  30.588  -2.602  1.00  0.00           N  
ATOM   2835  CZ  ARG A 181       5.469  31.405  -3.096  1.00  0.00           C  
ATOM   2836  NH1 ARG A 181       5.490  31.688  -4.380  1.00  0.00           N  
ATOM   2837  NH2 ARG A 181       6.382  31.920  -2.291  1.00  0.00           N  
ATOM   2838  H   ARG A 181       2.818  28.595   0.472  1.00  0.00           H  
ATOM   2839  HA  ARG A 181       1.959  26.545  -1.491  1.00  0.00           H  
ATOM   2840 1HB  ARG A 181       4.380  28.370  -1.533  1.00  0.00           H  
ATOM   2841 2HB  ARG A 181       3.877  27.295  -2.829  1.00  0.00           H  
ATOM   2842 1HG  ARG A 181       1.896  28.584  -3.240  1.00  0.00           H  
ATOM   2843 2HG  ARG A 181       2.177  29.571  -1.785  1.00  0.00           H  
ATOM   2844 1HD  ARG A 181       3.937  29.437  -4.223  1.00  0.00           H  
ATOM   2845 2HD  ARG A 181       2.826  30.755  -3.783  1.00  0.00           H  
ATOM   2846  HE  ARG A 181       4.535  30.394  -1.608  1.00  0.00           H  
ATOM   2847 1HH1 ARG A 181       4.792  31.293  -4.995  1.00  0.00           H  
ATOM   2848 2HH1 ARG A 181       6.202  32.300  -4.750  1.00  0.00           H  
ATOM   2849 1HH2 ARG A 181       6.367  31.702  -1.304  1.00  0.00           H  
ATOM   2850 2HH2 ARG A 181       7.094  32.531  -2.661  1.00  0.00           H  
ATOM   2851  N   MET A 182       3.454  24.705  -0.615  1.00  0.00           N  
ATOM   2852  CA  MET A 182       4.329  23.603  -0.209  1.00  0.00           C  
ATOM   2853  C   MET A 182       4.968  22.995  -1.451  1.00  0.00           C  
ATOM   2854  O   MET A 182       4.286  22.699  -2.440  1.00  0.00           O  
ATOM   2855  CB  MET A 182       3.550  22.548   0.575  1.00  0.00           C  
ATOM   2856  CG  MET A 182       4.398  21.394   1.091  1.00  0.00           C  
ATOM   2857  SD  MET A 182       3.431  20.171   1.998  1.00  0.00           S  
ATOM   2858  CE  MET A 182       3.120  21.052   3.526  1.00  0.00           C  
ATOM   2859  H   MET A 182       2.564  24.495  -1.046  1.00  0.00           H  
ATOM   2860  HA  MET A 182       5.112  24.002   0.436  1.00  0.00           H  
ATOM   2861 1HB  MET A 182       3.066  23.015   1.431  1.00  0.00           H  
ATOM   2862 2HB  MET A 182       2.766  22.130  -0.057  1.00  0.00           H  
ATOM   2863 1HG  MET A 182       4.884  20.895   0.252  1.00  0.00           H  
ATOM   2864 2HG  MET A 182       5.174  21.779   1.753  1.00  0.00           H  
ATOM   2865 1HE  MET A 182       2.530  20.425   4.194  1.00  0.00           H  
ATOM   2866 2HE  MET A 182       4.069  21.299   4.003  1.00  0.00           H  
ATOM   2867 3HE  MET A 182       2.572  21.970   3.312  1.00  0.00           H  
ATOM   2868  N   HIS A 183       6.272  22.871  -1.404  1.00  0.00           N  
ATOM   2869  CA  HIS A 183       7.068  22.235  -2.464  1.00  0.00           C  
ATOM   2870  C   HIS A 183       7.007  20.726  -2.370  1.00  0.00           C  
ATOM   2871  O   HIS A 183       7.132  20.171  -1.257  1.00  0.00           O  
ATOM   2872  CB  HIS A 183       8.531  22.688  -2.397  1.00  0.00           C  
ATOM   2873  CG  HIS A 183       9.391  22.101  -3.473  1.00  0.00           C  
ATOM   2874  ND1 HIS A 183       9.906  20.823  -3.400  1.00  0.00           N  
ATOM   2875  CD2 HIS A 183       9.829  22.617  -4.645  1.00  0.00           C  
ATOM   2876  CE1 HIS A 183      10.622  20.579  -4.483  1.00  0.00           C  
ATOM   2877  NE2 HIS A 183      10.592  21.651  -5.253  1.00  0.00           N  
ATOM   2878  H   HIS A 183       6.742  23.239  -0.588  1.00  0.00           H  
ATOM   2879  HA  HIS A 183       6.673  22.522  -3.438  1.00  0.00           H  
ATOM   2880 1HB  HIS A 183       8.579  23.774  -2.475  1.00  0.00           H  
ATOM   2881 2HB  HIS A 183       8.954  22.410  -1.432  1.00  0.00           H  
ATOM   2882  HD1 HIS A 183       9.708  20.146  -2.690  1.00  0.00           H  
ATOM   2883  HD2 HIS A 183       9.684  23.583  -5.129  1.00  0.00           H  
ATOM   2884  HE1 HIS A 183      11.115  19.616  -4.617  1.00  0.00           H  
ATOM   2885  N   TYR A 184       6.937  20.067  -3.514  1.00  0.00           N  
ATOM   2886  CA  TYR A 184       7.047  18.605  -3.539  1.00  0.00           C  
ATOM   2887  C   TYR A 184       7.556  18.123  -4.873  1.00  0.00           C  
ATOM   2888  O   TYR A 184       7.390  18.843  -5.894  1.00  0.00           O  
ATOM   2889  CB  TYR A 184       5.699  17.951  -3.227  1.00  0.00           C  
ATOM   2890  CG  TYR A 184       4.614  18.280  -4.229  1.00  0.00           C  
ATOM   2891  CD1 TYR A 184       4.216  17.329  -5.157  1.00  0.00           C  
ATOM   2892  CD2 TYR A 184       4.019  19.533  -4.220  1.00  0.00           C  
ATOM   2893  CE1 TYR A 184       3.225  17.630  -6.072  1.00  0.00           C  
ATOM   2894  CE2 TYR A 184       3.028  19.833  -5.135  1.00  0.00           C  
ATOM   2895  CZ  TYR A 184       2.632  18.887  -6.058  1.00  0.00           C  
ATOM   2896  OH  TYR A 184       1.646  19.186  -6.970  1.00  0.00           O  
ATOM   2897  H   TYR A 184       6.807  20.565  -4.383  1.00  0.00           H  
ATOM   2898  HA  TYR A 184       7.763  18.299  -2.776  1.00  0.00           H  
ATOM   2899 1HB  TYR A 184       5.818  16.867  -3.198  1.00  0.00           H  
ATOM   2900 2HB  TYR A 184       5.359  18.270  -2.242  1.00  0.00           H  
ATOM   2901  HD1 TYR A 184       4.684  16.345  -5.164  1.00  0.00           H  
ATOM   2902  HD2 TYR A 184       4.332  20.280  -3.492  1.00  0.00           H  
ATOM   2903  HE1 TYR A 184       2.912  16.883  -6.801  1.00  0.00           H  
ATOM   2904  HE2 TYR A 184       2.561  20.818  -5.129  1.00  0.00           H  
ATOM   2905  HH  TYR A 184       1.513  18.436  -7.554  1.00  0.00           H  
ATOM   2906  N   VAL A 185       8.154  16.954  -4.879  1.00  0.00           N  
ATOM   2907  CA  VAL A 185       8.495  16.194  -6.112  1.00  0.00           C  
ATOM   2908  C   VAL A 185       7.222  15.480  -6.563  1.00  0.00           C  
ATOM   2909  O   VAL A 185       6.496  14.910  -5.721  1.00  0.00           O  
ATOM   2910  CB  VAL A 185       9.614  15.166  -5.860  1.00  0.00           C  
ATOM   2911  CG1 VAL A 185       9.791  14.262  -7.071  1.00  0.00           C  
ATOM   2912  CG2 VAL A 185      10.913  15.886  -5.530  1.00  0.00           C  
ATOM   2913  H   VAL A 185       8.389  16.562  -3.978  1.00  0.00           H  
ATOM   2914  HA  VAL A 185       8.848  16.898  -6.867  1.00  0.00           H  
ATOM   2915  HB  VAL A 185       9.329  14.529  -5.022  1.00  0.00           H  
ATOM   2916 1HG1 VAL A 185      10.586  13.542  -6.875  1.00  0.00           H  
ATOM   2917 2HG1 VAL A 185       8.860  13.730  -7.266  1.00  0.00           H  
ATOM   2918 3HG1 VAL A 185      10.054  14.865  -7.939  1.00  0.00           H  
ATOM   2919 1HG2 VAL A 185      11.700  15.154  -5.352  1.00  0.00           H  
ATOM   2920 2HG2 VAL A 185      11.196  16.527  -6.366  1.00  0.00           H  
ATOM   2921 3HG2 VAL A 185      10.776  16.495  -4.636  1.00  0.00           H  
ATOM   2922  N   ASP A 186       7.014  15.461  -7.865  1.00  0.00           N  
ATOM   2923  CA  ASP A 186       5.898  14.682  -8.464  1.00  0.00           C  
ATOM   2924  C   ASP A 186       6.438  14.014  -9.714  1.00  0.00           C  
ATOM   2925  O   ASP A 186       6.422  14.688 -10.776  1.00  0.00           O  
ATOM   2926  CB  ASP A 186       4.699  15.567  -8.812  1.00  0.00           C  
ATOM   2927  CG  ASP A 186       3.462  14.766  -9.195  1.00  0.00           C  
ATOM   2928  OD1 ASP A 186       3.547  13.561  -9.231  1.00  0.00           O  
ATOM   2929  OD2 ASP A 186       2.444  15.366  -9.446  1.00  0.00           O  
ATOM   2930  H   ASP A 186       7.627  15.988  -8.471  1.00  0.00           H  
ATOM   2931  HA  ASP A 186       5.565  13.940  -7.737  1.00  0.00           H  
ATOM   2932 1HB  ASP A 186       4.454  16.201  -7.960  1.00  0.00           H  
ATOM   2933 2HB  ASP A 186       4.960  16.223  -9.643  1.00  0.00           H  
ATOM   2934  N   VAL A 187       6.868  12.787  -9.586  1.00  0.00           N  
ATOM   2935  CA  VAL A 187       7.473  12.057 -10.742  1.00  0.00           C  
ATOM   2936  C   VAL A 187       6.894  10.665 -10.821  1.00  0.00           C  
ATOM   2937  O   VAL A 187       6.511  10.071  -9.800  1.00  0.00           O  
ATOM   2938  CB  VAL A 187       9.004  11.957 -10.606  1.00  0.00           C  
ATOM   2939  CG1 VAL A 187       9.634  13.341 -10.643  1.00  0.00           C  
ATOM   2940  CG2 VAL A 187       9.363  11.235  -9.316  1.00  0.00           C  
ATOM   2941  H   VAL A 187       6.793  12.319  -8.694  1.00  0.00           H  
ATOM   2942  HA  VAL A 187       7.248  12.609 -11.655  1.00  0.00           H  
ATOM   2943  HB  VAL A 187       9.399  11.401 -11.456  1.00  0.00           H  
ATOM   2944 1HG1 VAL A 187      10.716  13.251 -10.546  1.00  0.00           H  
ATOM   2945 2HG1 VAL A 187       9.394  13.824 -11.590  1.00  0.00           H  
ATOM   2946 3HG1 VAL A 187       9.245  13.940  -9.820  1.00  0.00           H  
ATOM   2947 1HG2 VAL A 187      10.447  11.167  -9.226  1.00  0.00           H  
ATOM   2948 2HG2 VAL A 187       8.962  11.788  -8.466  1.00  0.00           H  
ATOM   2949 3HG2 VAL A 187       8.937  10.232  -9.329  1.00  0.00           H  
ATOM   2950  N   GLY A 188       6.952  10.081 -12.023  1.00  0.00           N  
ATOM   2951  CA  GLY A 188       6.520   8.690 -12.170  1.00  0.00           C  
ATOM   2952  C   GLY A 188       5.106   8.573 -12.710  1.00  0.00           C  
ATOM   2953  O   GLY A 188       4.353   9.547 -12.810  1.00  0.00           O  
ATOM   2954  H   GLY A 188       7.287  10.580 -12.835  1.00  0.00           H  
ATOM   2955 1HA  GLY A 188       7.200   8.167 -12.843  1.00  0.00           H  
ATOM   2956 2HA  GLY A 188       6.573   8.188 -11.205  1.00  0.00           H  
ATOM   2957  N   PRO A 189       4.722   7.331 -13.065  1.00  0.00           N  
ATOM   2958  CA  PRO A 189       3.392   7.109 -13.613  1.00  0.00           C  
ATOM   2959  C   PRO A 189       2.277   7.157 -12.573  1.00  0.00           C  
ATOM   2960  O   PRO A 189       2.560   6.965 -11.398  1.00  0.00           O  
ATOM   2961  CB  PRO A 189       3.524   5.708 -14.221  1.00  0.00           C  
ATOM   2962  CG  PRO A 189       4.541   5.033 -13.366  1.00  0.00           C  
ATOM   2963  CD  PRO A 189       5.542   6.112 -13.053  1.00  0.00           C  
ATOM   2964  HA  PRO A 189       3.189   7.864 -14.387  1.00  0.00           H  
ATOM   2965 1HB  PRO A 189       2.548   5.199 -14.206  1.00  0.00           H  
ATOM   2966 2HB  PRO A 189       3.831   5.783 -15.274  1.00  0.00           H  
ATOM   2967 1HG  PRO A 189       4.066   4.621 -12.464  1.00  0.00           H  
ATOM   2968 2HG  PRO A 189       4.987   4.185 -13.906  1.00  0.00           H  
ATOM   2969 1HD  PRO A 189       5.978   5.931 -12.059  1.00  0.00           H  
ATOM   2970 2HD  PRO A 189       6.327   6.120 -13.824  1.00  0.00           H  
ATOM   2971  N   ARG A 190       1.060   7.377 -13.029  1.00  0.00           N  
ATOM   2972  CA  ARG A 190      -0.130   7.510 -12.154  1.00  0.00           C  
ATOM   2973  C   ARG A 190      -1.053   6.275 -12.195  1.00  0.00           C  
ATOM   2974  O   ARG A 190      -2.227   6.424 -11.927  1.00  0.00           O  
ATOM   2975  CB  ARG A 190      -0.937   8.738 -12.549  1.00  0.00           C  
ATOM   2976  CG  ARG A 190      -0.189  10.057 -12.440  1.00  0.00           C  
ATOM   2977  CD  ARG A 190      -1.057  11.211 -12.791  1.00  0.00           C  
ATOM   2978  NE  ARG A 190      -0.343  12.474 -12.696  1.00  0.00           N  
ATOM   2979  CZ  ARG A 190      -0.907  13.686 -12.866  1.00  0.00           C  
ATOM   2980  NH1 ARG A 190      -2.190  13.781 -13.138  1.00  0.00           N  
ATOM   2981  NH2 ARG A 190      -0.171  14.778 -12.759  1.00  0.00           N  
ATOM   2982  H   ARG A 190       0.946   7.458 -14.029  1.00  0.00           H  
ATOM   2983  HA  ARG A 190       0.209   7.628 -11.124  1.00  0.00           H  
ATOM   2984 1HB  ARG A 190      -1.276   8.635 -13.579  1.00  0.00           H  
ATOM   2985 2HB  ARG A 190      -1.824   8.808 -11.918  1.00  0.00           H  
ATOM   2986 1HG  ARG A 190       0.164  10.192 -11.417  1.00  0.00           H  
ATOM   2987 2HG  ARG A 190       0.663  10.049 -13.120  1.00  0.00           H  
ATOM   2988 1HD  ARG A 190      -1.416  11.098 -13.814  1.00  0.00           H  
ATOM   2989 2HD  ARG A 190      -1.906  11.247 -12.110  1.00  0.00           H  
ATOM   2990  HE  ARG A 190       0.646  12.441 -12.488  1.00  0.00           H  
ATOM   2991 1HH1 ARG A 190      -2.753  12.946 -13.220  1.00  0.00           H  
ATOM   2992 2HH1 ARG A 190      -2.613  14.689 -13.265  1.00  0.00           H  
ATOM   2993 1HH2 ARG A 190       0.815  14.705 -12.550  1.00  0.00           H  
ATOM   2994 2HH2 ARG A 190      -0.594  15.686 -12.886  1.00  0.00           H  
ATOM   2995  N   ASP A 191      -0.555   5.066 -12.401  1.00  0.00           N  
ATOM   2996  CA  ASP A 191      -1.498   3.919 -12.509  1.00  0.00           C  
ATOM   2997  C   ASP A 191      -1.824   3.259 -11.171  1.00  0.00           C  
ATOM   2998  O   ASP A 191      -2.981   2.835 -11.013  1.00  0.00           O  
ATOM   2999  CB  ASP A 191      -0.931   2.856 -13.453  1.00  0.00           C  
ATOM   3000  CG  ASP A 191      -0.745   3.366 -14.876  1.00  0.00           C  
ATOM   3001  OD1 ASP A 191      -1.708   3.803 -15.460  1.00  0.00           O  
ATOM   3002  OD2 ASP A 191       0.358   3.313 -15.365  1.00  0.00           O  
ATOM   3003  H   ASP A 191       0.437   4.897 -12.484  1.00  0.00           H  
ATOM   3004  HA  ASP A 191      -2.441   4.284 -12.917  1.00  0.00           H  
ATOM   3005 1HB  ASP A 191       0.033   2.512 -13.077  1.00  0.00           H  
ATOM   3006 2HB  ASP A 191      -1.600   1.995 -13.475  1.00  0.00           H  
ATOM   3007  N   GLY A 192      -0.867   3.194 -10.244  1.00  0.00           N  
ATOM   3008  CA  GLY A 192      -1.081   2.510  -8.964  1.00  0.00           C  
ATOM   3009  C   GLY A 192      -1.207   3.498  -7.828  1.00  0.00           C  
ATOM   3010  O   GLY A 192      -1.317   4.720  -8.048  1.00  0.00           O  
ATOM   3011  H   GLY A 192       0.026   3.627 -10.428  1.00  0.00           H  
ATOM   3012 1HA  GLY A 192      -1.983   1.901  -9.022  1.00  0.00           H  
ATOM   3013 2HA  GLY A 192      -0.249   1.834  -8.770  1.00  0.00           H  
ATOM   3014  N   THR A 193      -1.147   2.982  -6.609  1.00  0.00           N  
ATOM   3015  CA  THR A 193      -1.233   3.816  -5.386  1.00  0.00           C  
ATOM   3016  C   THR A 193       0.078   4.572  -5.308  1.00  0.00           C  
ATOM   3017  O   THR A 193       1.141   3.986  -5.424  1.00  0.00           O  
ATOM   3018  CB  THR A 193      -1.457   2.989  -4.106  1.00  0.00           C  
ATOM   3019  OG1 THR A 193      -2.713   2.304  -4.190  1.00  0.00           O  
ATOM   3020  CG2 THR A 193      -1.457   3.891  -2.881  1.00  0.00           C  
ATOM   3021  H   THR A 193      -1.039   1.982  -6.516  1.00  0.00           H  
ATOM   3022  HA  THR A 193      -2.081   4.494  -5.488  1.00  0.00           H  
ATOM   3023  HB  THR A 193      -0.661   2.251  -4.006  1.00  0.00           H  
ATOM   3024  HG1 THR A 193      -3.388   2.817  -3.740  1.00  0.00           H  
ATOM   3025 1HG2 THR A 193      -1.615   3.290  -1.986  1.00  0.00           H  
ATOM   3026 2HG2 THR A 193      -0.499   4.406  -2.808  1.00  0.00           H  
ATOM   3027 3HG2 THR A 193      -2.256   4.626  -2.971  1.00  0.00           H  
ATOM   3028  N   PRO A 194       0.025   5.896  -5.154  1.00  0.00           N  
ATOM   3029  CA  PRO A 194       1.249   6.681  -5.085  1.00  0.00           C  
ATOM   3030  C   PRO A 194       2.004   6.420  -3.792  1.00  0.00           C  
ATOM   3031  O   PRO A 194       1.436   5.984  -2.786  1.00  0.00           O  
ATOM   3032  CB  PRO A 194       0.736   8.123  -5.156  1.00  0.00           C  
ATOM   3033  CG  PRO A 194      -0.641   8.050  -4.588  1.00  0.00           C  
ATOM   3034  CD  PRO A 194      -1.180   6.734  -5.083  1.00  0.00           C  
ATOM   3035  HA  PRO A 194       1.880   6.444  -5.953  1.00  0.00           H  
ATOM   3036 1HB  PRO A 194       1.399   8.787  -4.582  1.00  0.00           H  
ATOM   3037 2HB  PRO A 194       0.750   8.476  -6.197  1.00  0.00           H  
ATOM   3038 1HG  PRO A 194      -0.602   8.106  -3.490  1.00  0.00           H  
ATOM   3039 2HG  PRO A 194      -1.238   8.908  -4.930  1.00  0.00           H  
ATOM   3040 1HD  PRO A 194      -1.909   6.341  -4.359  1.00  0.00           H  
ATOM   3041 2HD  PRO A 194      -1.648   6.876  -6.068  1.00  0.00           H  
ATOM   3042  N   VAL A 195       3.308   6.702  -3.870  1.00  0.00           N  
ATOM   3043  CA  VAL A 195       4.274   6.523  -2.757  1.00  0.00           C  
ATOM   3044  C   VAL A 195       4.614   7.913  -2.249  1.00  0.00           C  
ATOM   3045  O   VAL A 195       4.907   8.782  -3.014  1.00  0.00           O  
ATOM   3046  CB  VAL A 195       5.555   5.801  -3.217  1.00  0.00           C  
ATOM   3047  CG1 VAL A 195       6.484   5.562  -2.036  1.00  0.00           C  
ATOM   3048  CG2 VAL A 195       5.194   4.488  -3.894  1.00  0.00           C  
ATOM   3049  H   VAL A 195       3.637   7.061  -4.754  1.00  0.00           H  
ATOM   3050  HA  VAL A 195       3.804   5.913  -1.985  1.00  0.00           H  
ATOM   3051  HB  VAL A 195       6.088   6.440  -3.921  1.00  0.00           H  
ATOM   3052 1HG1 VAL A 195       7.384   5.052  -2.379  1.00  0.00           H  
ATOM   3053 2HG1 VAL A 195       6.758   6.518  -1.589  1.00  0.00           H  
ATOM   3054 3HG1 VAL A 195       5.978   4.945  -1.294  1.00  0.00           H  
ATOM   3055 1HG2 VAL A 195       6.104   3.983  -4.217  1.00  0.00           H  
ATOM   3056 2HG2 VAL A 195       4.656   3.852  -3.191  1.00  0.00           H  
ATOM   3057 3HG2 VAL A 195       4.563   4.686  -4.760  1.00  0.00           H  
ATOM   3058  N   LEU A 196       4.407   8.118  -0.948  1.00  0.00           N  
ATOM   3059  CA  LEU A 196       4.629   9.413  -0.288  1.00  0.00           C  
ATOM   3060  C   LEU A 196       5.875   9.335   0.585  1.00  0.00           C  
ATOM   3061  O   LEU A 196       5.891   8.508   1.500  1.00  0.00           O  
ATOM   3062  CB  LEU A 196       3.416   9.805   0.565  1.00  0.00           C  
ATOM   3063  CG  LEU A 196       3.550  11.116   1.349  1.00  0.00           C  
ATOM   3064  CD1 LEU A 196       3.694  12.278   0.376  1.00  0.00           C  
ATOM   3065  CD2 LEU A 196       2.333  11.300   2.244  1.00  0.00           C  
ATOM   3066  H   LEU A 196       4.082   7.335  -0.399  1.00  0.00           H  
ATOM   3067  HA  LEU A 196       4.771  10.172  -1.056  1.00  0.00           H  
ATOM   3068 1HB  LEU A 196       2.548   9.896  -0.087  1.00  0.00           H  
ATOM   3069 2HB  LEU A 196       3.223   9.008   1.283  1.00  0.00           H  
ATOM   3070  HG  LEU A 196       4.450  11.083   1.963  1.00  0.00           H  
ATOM   3071 1HD1 LEU A 196       3.790  13.210   0.933  1.00  0.00           H  
ATOM   3072 2HD1 LEU A 196       4.583  12.131  -0.238  1.00  0.00           H  
ATOM   3073 3HD1 LEU A 196       2.814  12.328  -0.265  1.00  0.00           H  
ATOM   3074 1HD2 LEU A 196       2.429  12.232   2.802  1.00  0.00           H  
ATOM   3075 2HD2 LEU A 196       1.433  11.336   1.630  1.00  0.00           H  
ATOM   3076 3HD2 LEU A 196       2.264  10.465   2.941  1.00  0.00           H  
ATOM   3077  N   PHE A 197       6.872  10.174   0.312  1.00  0.00           N  
ATOM   3078  CA  PHE A 197       8.203  10.166   0.965  1.00  0.00           C  
ATOM   3079  C   PHE A 197       8.242  11.339   1.931  1.00  0.00           C  
ATOM   3080  O   PHE A 197       8.228  12.481   1.457  1.00  0.00           O  
ATOM   3081  CB  PHE A 197       9.339  10.281  -0.053  1.00  0.00           C  
ATOM   3082  CG  PHE A 197       9.433   9.112  -0.991  1.00  0.00           C  
ATOM   3083  CD1 PHE A 197       8.624   9.039  -2.115  1.00  0.00           C  
ATOM   3084  CD2 PHE A 197      10.330   8.081  -0.751  1.00  0.00           C  
ATOM   3085  CE1 PHE A 197       8.710   7.963  -2.979  1.00  0.00           C  
ATOM   3086  CE2 PHE A 197      10.418   7.006  -1.613  1.00  0.00           C  
ATOM   3087  CZ  PHE A 197       9.607   6.947  -2.728  1.00  0.00           C  
ATOM   3088  H   PHE A 197       6.679  10.861  -0.402  1.00  0.00           H  
ATOM   3089  HA  PHE A 197       8.323   9.221   1.496  1.00  0.00           H  
ATOM   3090 1HB  PHE A 197       9.204  11.184  -0.647  1.00  0.00           H  
ATOM   3091 2HB  PHE A 197      10.290  10.374   0.471  1.00  0.00           H  
ATOM   3092  HD1 PHE A 197       7.916   9.844  -2.314  1.00  0.00           H  
ATOM   3093  HD2 PHE A 197      10.971   8.128   0.131  1.00  0.00           H  
ATOM   3094  HE1 PHE A 197       8.068   7.919  -3.858  1.00  0.00           H  
ATOM   3095  HE2 PHE A 197      11.128   6.203  -1.413  1.00  0.00           H  
ATOM   3096  HZ  PHE A 197       9.674   6.098  -3.407  1.00  0.00           H  
ATOM   3097  N   LEU A 198       8.341  11.082   3.239  1.00  0.00           N  
ATOM   3098  CA  LEU A 198       8.412  12.180   4.238  1.00  0.00           C  
ATOM   3099  C   LEU A 198       9.821  12.221   4.837  1.00  0.00           C  
ATOM   3100  O   LEU A 198      10.250  11.265   5.499  1.00  0.00           O  
ATOM   3101  CB  LEU A 198       7.376  11.981   5.352  1.00  0.00           C  
ATOM   3102  CG  LEU A 198       5.915  11.884   4.891  1.00  0.00           C  
ATOM   3103  CD1 LEU A 198       5.009  11.725   6.105  1.00  0.00           C  
ATOM   3104  CD2 LEU A 198       5.550  13.129   4.096  1.00  0.00           C  
ATOM   3105  H   LEU A 198       8.370  10.124   3.556  1.00  0.00           H  
ATOM   3106  HA  LEU A 198       8.197  13.121   3.734  1.00  0.00           H  
ATOM   3107 1HB  LEU A 198       7.615  11.064   5.889  1.00  0.00           H  
ATOM   3108 2HB  LEU A 198       7.449  12.816   6.048  1.00  0.00           H  
ATOM   3109  HG  LEU A 198       5.789  11.002   4.263  1.00  0.00           H  
ATOM   3110 1HD1 LEU A 198       3.972  11.657   5.778  1.00  0.00           H  
ATOM   3111 2HD1 LEU A 198       5.280  10.817   6.644  1.00  0.00           H  
ATOM   3112 3HD1 LEU A 198       5.126  12.587   6.761  1.00  0.00           H  
ATOM   3113 1HD2 LEU A 198       4.513  13.060   3.768  1.00  0.00           H  
ATOM   3114 2HD2 LEU A 198       5.675  14.012   4.724  1.00  0.00           H  
ATOM   3115 3HD2 LEU A 198       6.201  13.208   3.225  1.00  0.00           H  
ATOM   3116  N   HIS A 199      10.489  13.349   4.655  1.00  0.00           N  
ATOM   3117  CA  HIS A 199      11.912  13.524   5.048  1.00  0.00           C  
ATOM   3118  C   HIS A 199      12.037  13.642   6.559  1.00  0.00           C  
ATOM   3119  O   HIS A 199      11.049  13.787   7.291  1.00  0.00           O  
ATOM   3120  CB  HIS A 199      12.524  14.763   4.388  1.00  0.00           C  
ATOM   3121  CG  HIS A 199      11.864  16.046   4.789  1.00  0.00           C  
ATOM   3122  ND1 HIS A 199      12.073  16.636   6.018  1.00  0.00           N  
ATOM   3123  CD2 HIS A 199      11.001  16.851   4.127  1.00  0.00           C  
ATOM   3124  CE1 HIS A 199      11.365  17.751   6.093  1.00  0.00           C  
ATOM   3125  NE2 HIS A 199      10.707  17.903   4.959  1.00  0.00           N  
ATOM   3126  H   HIS A 199       9.997  14.120   4.229  1.00  0.00           H  
ATOM   3127  HA  HIS A 199      12.487  12.657   4.724  1.00  0.00           H  
ATOM   3128 1HB  HIS A 199      13.581  14.828   4.645  1.00  0.00           H  
ATOM   3129 2HB  HIS A 199      12.456  14.670   3.304  1.00  0.00           H  
ATOM   3130  HD1 HIS A 199      12.718  16.331   6.719  1.00  0.00           H  
ATOM   3131  HD2 HIS A 199      10.550  16.796   3.135  1.00  0.00           H  
ATOM   3132  HE1 HIS A 199      11.395  18.368   6.991  1.00  0.00           H  
ATOM   3133  N   GLY A 200      13.318  13.629   7.001  1.00  0.00           N  
ATOM   3134  CA  GLY A 200      13.642  13.759   8.435  1.00  0.00           C  
ATOM   3135  C   GLY A 200      14.127  15.151   8.779  1.00  0.00           C  
ATOM   3136  O   GLY A 200      13.959  16.082   7.991  1.00  0.00           O  
ATOM   3137  H   GLY A 200      14.068  13.529   6.334  1.00  0.00           H  
ATOM   3138 1HA  GLY A 200      12.759  13.526   9.030  1.00  0.00           H  
ATOM   3139 2HA  GLY A 200      14.409  13.032   8.701  1.00  0.00           H  
ATOM   3140  N   ASN A 201      14.564  15.336  10.017  1.00  0.00           N  
ATOM   3141  CA  ASN A 201      15.085  16.627  10.503  1.00  0.00           C  
ATOM   3142  C   ASN A 201      16.605  16.536  10.515  1.00  0.00           C  
ATOM   3143  O   ASN A 201      17.139  15.568  11.073  1.00  0.00           O  
ATOM   3144  CB  ASN A 201      14.545  16.975  11.878  1.00  0.00           C  
ATOM   3145  CG  ASN A 201      14.708  18.432  12.211  1.00  0.00           C  
ATOM   3146  OD1 ASN A 201      15.738  18.845  12.758  1.00  0.00           O  
ATOM   3147  ND2 ASN A 201      13.712  19.219  11.893  1.00  0.00           N  
ATOM   3148  H   ASN A 201      14.531  14.549  10.649  1.00  0.00           H  
ATOM   3149  HA  ASN A 201      14.772  17.410   9.811  1.00  0.00           H  
ATOM   3150 1HB  ASN A 201      13.486  16.719  11.928  1.00  0.00           H  
ATOM   3151 2HB  ASN A 201      15.061  16.382  12.633  1.00  0.00           H  
ATOM   3152 1HD2 ASN A 201      13.765  20.198  12.092  1.00  0.00           H  
ATOM   3153 2HD2 ASN A 201      12.898  18.842  11.453  1.00  0.00           H  
ATOM   3154  N   PRO A 202      17.388  17.546  10.087  1.00  0.00           N  
ATOM   3155  CA  PRO A 202      16.981  18.832   9.506  1.00  0.00           C  
ATOM   3156  C   PRO A 202      17.010  18.819   7.984  1.00  0.00           C  
ATOM   3157  O   PRO A 202      17.723  19.627   7.367  1.00  0.00           O  
ATOM   3158  CB  PRO A 202      18.099  19.740  10.031  1.00  0.00           C  
ATOM   3159  CG  PRO A 202      19.287  18.831   9.926  1.00  0.00           C  
ATOM   3160  CD  PRO A 202      18.801  17.463  10.348  1.00  0.00           C  
ATOM   3161  HA  PRO A 202      15.970  19.084   9.859  1.00  0.00           H  
ATOM   3162 1HB  PRO A 202      18.170  20.647   9.413  1.00  0.00           H  
ATOM   3163 2HB  PRO A 202      17.870  20.067  11.057  1.00  0.00           H  
ATOM   3164 1HG  PRO A 202      19.673  18.829   8.897  1.00  0.00           H  
ATOM   3165 2HG  PRO A 202      20.101  19.194  10.572  1.00  0.00           H  
ATOM   3166 1HD  PRO A 202      19.289  16.694   9.730  1.00  0.00           H  
ATOM   3167 2HD  PRO A 202      19.028  17.306  11.413  1.00  0.00           H  
ATOM   3168  N   THR A 203      16.250  17.915   7.392  1.00  0.00           N  
ATOM   3169  CA  THR A 203      16.419  17.596   5.964  1.00  0.00           C  
ATOM   3170  C   THR A 203      15.188  18.040   5.188  1.00  0.00           C  
ATOM   3171  O   THR A 203      14.254  18.632   5.734  1.00  0.00           O  
ATOM   3172  CB  THR A 203      16.661  16.091   5.740  1.00  0.00           C  
ATOM   3173  OG1 THR A 203      15.497  15.354   6.137  1.00  0.00           O  
ATOM   3174  CG2 THR A 203      17.858  15.617   6.550  1.00  0.00           C  
ATOM   3175  H   THR A 203      15.539  17.433   7.923  1.00  0.00           H  
ATOM   3176  HA  THR A 203      17.289  18.136   5.590  1.00  0.00           H  
ATOM   3177  HB  THR A 203      16.849  15.906   4.683  1.00  0.00           H  
ATOM   3178  HG1 THR A 203      14.872  15.947   6.560  1.00  0.00           H  
ATOM   3179 1HG2 THR A 203      18.013  14.552   6.379  1.00  0.00           H  
ATOM   3180 2HG2 THR A 203      18.746  16.168   6.243  1.00  0.00           H  
ATOM   3181 3HG2 THR A 203      17.672  15.790   7.609  1.00  0.00           H  
ATOM   3182  N   SER A 204      15.244  17.864   3.897  1.00  0.00           N  
ATOM   3183  CA  SER A 204      14.190  18.220   2.925  1.00  0.00           C  
ATOM   3184  C   SER A 204      14.031  17.047   1.984  1.00  0.00           C  
ATOM   3185  O   SER A 204      14.724  16.029   2.160  1.00  0.00           O  
ATOM   3186  CB  SER A 204      14.545  19.475   2.151  1.00  0.00           C  
ATOM   3187  OG  SER A 204      15.594  19.232   1.255  1.00  0.00           O  
ATOM   3188  H   SER A 204      16.100  17.444   3.563  1.00  0.00           H  
ATOM   3189  HA  SER A 204      13.265  18.409   3.472  1.00  0.00           H  
ATOM   3190 1HB  SER A 204      13.669  19.824   1.605  1.00  0.00           H  
ATOM   3191 2HB  SER A 204      14.832  20.262   2.847  1.00  0.00           H  
ATOM   3192  HG  SER A 204      16.184  19.986   1.327  1.00  0.00           H  
ATOM   3193  N   SER A 205      13.209  17.184   0.951  1.00  0.00           N  
ATOM   3194  CA  SER A 205      13.086  16.146  -0.088  1.00  0.00           C  
ATOM   3195  C   SER A 205      14.438  15.843  -0.754  1.00  0.00           C  
ATOM   3196  O   SER A 205      14.554  14.778  -1.351  1.00  0.00           O  
ATOM   3197  CB  SER A 205      12.004  16.497  -1.068  1.00  0.00           C  
ATOM   3198  OG  SER A 205      12.276  17.720  -1.717  1.00  0.00           O  
ATOM   3199  H   SER A 205      12.653  18.024   0.876  1.00  0.00           H  
ATOM   3200  HA  SER A 205      12.729  15.228   0.381  1.00  0.00           H  
ATOM   3201 1HB  SER A 205      11.915  15.704  -1.810  1.00  0.00           H  
ATOM   3202 2HB  SER A 205      11.051  16.567  -0.547  1.00  0.00           H  
ATOM   3203  HG  SER A 205      12.042  18.410  -1.091  1.00  0.00           H  
ATOM   3204  N   TYR A 206      15.435  16.696  -0.623  1.00  0.00           N  
ATOM   3205  CA  TYR A 206      16.791  16.426  -1.147  1.00  0.00           C  
ATOM   3206  C   TYR A 206      17.254  15.048  -0.666  1.00  0.00           C  
ATOM   3207  O   TYR A 206      17.970  14.392  -1.309  1.00  0.00           O  
ATOM   3208  CB  TYR A 206      17.721  17.554  -0.722  1.00  0.00           C  
ATOM   3209  CG  TYR A 206      19.120  17.346  -1.214  1.00  0.00           C  
ATOM   3210  CD1 TYR A 206      19.446  17.588  -2.549  1.00  0.00           C  
ATOM   3211  CD2 TYR A 206      20.128  17.064  -0.331  1.00  0.00           C  
ATOM   3212  CE1 TYR A 206      20.742  17.400  -3.009  1.00  0.00           C  
ATOM   3213  CE2 TYR A 206      21.434  16.947  -0.767  1.00  0.00           C  
ATOM   3214  CZ  TYR A 206      21.737  17.077  -2.101  1.00  0.00           C  
ATOM   3215  OH  TYR A 206      23.035  16.957  -2.514  1.00  0.00           O  
ATOM   3216  H   TYR A 206      15.257  17.567  -0.145  1.00  0.00           H  
ATOM   3217  HA  TYR A 206      16.748  16.424  -2.236  1.00  0.00           H  
ATOM   3218 1HB  TYR A 206      17.345  18.502  -1.108  1.00  0.00           H  
ATOM   3219 2HB  TYR A 206      17.734  17.626   0.365  1.00  0.00           H  
ATOM   3220  HD1 TYR A 206      18.679  17.930  -3.244  1.00  0.00           H  
ATOM   3221  HD2 TYR A 206      19.904  16.928   0.727  1.00  0.00           H  
ATOM   3222  HE1 TYR A 206      20.983  17.592  -4.053  1.00  0.00           H  
ATOM   3223  HE2 TYR A 206      22.232  16.750  -0.049  1.00  0.00           H  
ATOM   3224  HH  TYR A 206      23.089  17.145  -3.454  1.00  0.00           H  
ATOM   3225  N   VAL A 207      16.921  14.679   0.592  1.00  0.00           N  
ATOM   3226  CA  VAL A 207      17.470  13.455   1.226  1.00  0.00           C  
ATOM   3227  C   VAL A 207      17.043  12.220   0.411  1.00  0.00           C  
ATOM   3228  O   VAL A 207      17.743  11.190   0.440  1.00  0.00           O  
ATOM   3229  CB  VAL A 207      16.971  13.316   2.676  1.00  0.00           C  
ATOM   3230  CG1 VAL A 207      15.514  12.880   2.699  1.00  0.00           C  
ATOM   3231  CG2 VAL A 207      17.843  12.324   3.431  1.00  0.00           C  
ATOM   3232  H   VAL A 207      16.277  15.257   1.113  1.00  0.00           H  
ATOM   3233  HA  VAL A 207      18.558  13.532   1.241  1.00  0.00           H  
ATOM   3234  HB  VAL A 207      17.022  14.290   3.163  1.00  0.00           H  
ATOM   3235 1HG1 VAL A 207      15.177  12.787   3.732  1.00  0.00           H  
ATOM   3236 2HG1 VAL A 207      14.904  13.622   2.185  1.00  0.00           H  
ATOM   3237 3HG1 VAL A 207      15.414  11.917   2.198  1.00  0.00           H  
ATOM   3238 1HG2 VAL A 207      17.485  12.231   4.456  1.00  0.00           H  
ATOM   3239 2HG2 VAL A 207      17.796  11.352   2.940  1.00  0.00           H  
ATOM   3240 3HG2 VAL A 207      18.874  12.678   3.438  1.00  0.00           H  
ATOM   3241  N   TRP A 208      15.919  12.288  -0.288  1.00  0.00           N  
ATOM   3242  CA  TRP A 208      15.372  11.155  -1.056  1.00  0.00           C  
ATOM   3243  C   TRP A 208      15.933  11.099  -2.479  1.00  0.00           C  
ATOM   3244  O   TRP A 208      15.464  10.275  -3.269  1.00  0.00           O  
ATOM   3245  CB  TRP A 208      13.846  11.246  -1.118  1.00  0.00           C  
ATOM   3246  CG  TRP A 208      13.188  11.188   0.228  1.00  0.00           C  
ATOM   3247  CD1 TRP A 208      12.602  12.223   0.893  1.00  0.00           C  
ATOM   3248  CD2 TRP A 208      13.043  10.029   1.083  1.00  0.00           C  
ATOM   3249  NE1 TRP A 208      12.106  11.791   2.098  1.00  0.00           N  
ATOM   3250  CE2 TRP A 208      12.366  10.450   2.230  1.00  0.00           C  
ATOM   3251  CE3 TRP A 208      13.428   8.687   0.968  1.00  0.00           C  
ATOM   3252  CZ2 TRP A 208      12.063   9.579   3.265  1.00  0.00           C  
ATOM   3253  CZ3 TRP A 208      13.123   7.813   2.005  1.00  0.00           C  
ATOM   3254  CH2 TRP A 208      12.458   8.248   3.123  1.00  0.00           C  
ATOM   3255  H   TRP A 208      15.422  13.167  -0.285  1.00  0.00           H  
ATOM   3256  HA  TRP A 208      15.648  10.230  -0.551  1.00  0.00           H  
ATOM   3257 1HB  TRP A 208      13.556  12.178  -1.602  1.00  0.00           H  
ATOM   3258 2HB  TRP A 208      13.457  10.428  -1.724  1.00  0.00           H  
ATOM   3259  HD1 TRP A 208      12.536  13.245   0.522  1.00  0.00           H  
ATOM   3260  HE1 TRP A 208      11.629  12.365   2.778  1.00  0.00           H  
ATOM   3261  HE3 TRP A 208      13.955   8.336   0.081  1.00  0.00           H  
ATOM   3262  HZ2 TRP A 208      11.536   9.905   4.161  1.00  0.00           H  
ATOM   3263  HZ3 TRP A 208      13.427   6.771   1.908  1.00  0.00           H  
ATOM   3264  HH2 TRP A 208      12.234   7.536   3.917  1.00  0.00           H  
ATOM   3265  N   ARG A 209      16.869  11.970  -2.802  1.00  0.00           N  
ATOM   3266  CA  ARG A 209      17.434  12.110  -4.172  1.00  0.00           C  
ATOM   3267  C   ARG A 209      18.006  10.786  -4.675  1.00  0.00           C  
ATOM   3268  O   ARG A 209      18.025  10.614  -5.927  1.00  0.00           O  
ATOM   3269  CB  ARG A 209      18.530  13.165  -4.204  1.00  0.00           C  
ATOM   3270  CG  ARG A 209      19.811  12.778  -3.481  1.00  0.00           C  
ATOM   3271  CD  ARG A 209      20.678  13.958  -3.231  1.00  0.00           C  
ATOM   3272  NE  ARG A 209      21.908  13.592  -2.547  1.00  0.00           N  
ATOM   3273  CZ  ARG A 209      22.021  13.420  -1.216  1.00  0.00           C  
ATOM   3274  NH1 ARG A 209      20.973  13.584  -0.440  1.00  0.00           N  
ATOM   3275  NH2 ARG A 209      23.187  13.086  -0.689  1.00  0.00           N  
ATOM   3276  H   ARG A 209      17.214  12.568  -2.064  1.00  0.00           H  
ATOM   3277  HA  ARG A 209      16.635  12.424  -4.845  1.00  0.00           H  
ATOM   3278 1HB  ARG A 209      18.790  13.389  -5.237  1.00  0.00           H  
ATOM   3279 2HB  ARG A 209      18.162  14.086  -3.752  1.00  0.00           H  
ATOM   3280 1HG  ARG A 209      19.564  12.324  -2.521  1.00  0.00           H  
ATOM   3281 2HG  ARG A 209      20.370  12.064  -4.087  1.00  0.00           H  
ATOM   3282 1HD  ARG A 209      20.941  14.424  -4.180  1.00  0.00           H  
ATOM   3283 2HD  ARG A 209      20.144  14.676  -2.610  1.00  0.00           H  
ATOM   3284  HE  ARG A 209      22.737  13.456  -3.111  1.00  0.00           H  
ATOM   3285 1HH1 ARG A 209      20.082  13.839  -0.842  1.00  0.00           H  
ATOM   3286 2HH1 ARG A 209      21.058  13.455   0.558  1.00  0.00           H  
ATOM   3287 1HH2 ARG A 209      23.993  12.959  -1.286  1.00  0.00           H  
ATOM   3288 2HH2 ARG A 209      23.272  12.957   0.308  1.00  0.00           H  
ATOM   3289  N   ASN A 210      18.465   9.908  -3.795  1.00  0.00           N  
ATOM   3290  CA  ASN A 210      19.012   8.594  -4.242  1.00  0.00           C  
ATOM   3291  C   ASN A 210      18.056   7.453  -3.942  1.00  0.00           C  
ATOM   3292  O   ASN A 210      18.473   6.265  -4.057  1.00  0.00           O  
ATOM   3293  CB  ASN A 210      20.360   8.319  -3.602  1.00  0.00           C  
ATOM   3294  CG  ASN A 210      21.447   9.208  -4.138  1.00  0.00           C  
ATOM   3295  OD1 ASN A 210      21.941   9.002  -5.253  1.00  0.00           O  
ATOM   3296  ND2 ASN A 210      21.830  10.194  -3.367  1.00  0.00           N  
ATOM   3297  H   ASN A 210      18.448  10.123  -2.808  1.00  0.00           H  
ATOM   3298  HA  ASN A 210      19.146   8.626  -5.325  1.00  0.00           H  
ATOM   3299 1HB  ASN A 210      20.287   8.465  -2.523  1.00  0.00           H  
ATOM   3300 2HB  ASN A 210      20.640   7.280  -3.774  1.00  0.00           H  
ATOM   3301 1HD2 ASN A 210      22.549  10.818  -3.672  1.00  0.00           H  
ATOM   3302 2HD2 ASN A 210      21.402  10.323  -2.473  1.00  0.00           H  
ATOM   3303  N   ILE A 211      16.836   7.750  -3.557  1.00  0.00           N  
ATOM   3304  CA  ILE A 211      15.819   6.711  -3.229  1.00  0.00           C  
ATOM   3305  C   ILE A 211      14.732   6.732  -4.325  1.00  0.00           C  
ATOM   3306  O   ILE A 211      14.413   5.681  -4.877  1.00  0.00           O  
ATOM   3307  CB  ILE A 211      15.180   6.950  -1.849  1.00  0.00           C  
ATOM   3308  CG1 ILE A 211      16.258   6.990  -0.762  1.00  0.00           C  
ATOM   3309  CG2 ILE A 211      14.153   5.870  -1.544  1.00  0.00           C  
ATOM   3310  CD1 ILE A 211      17.079   5.724  -0.669  1.00  0.00           C  
ATOM   3311  H   ILE A 211      16.584   8.726  -3.483  1.00  0.00           H  
ATOM   3312  HA  ILE A 211      16.311   5.740  -3.209  1.00  0.00           H  
ATOM   3313  HB  ILE A 211      14.686   7.921  -1.839  1.00  0.00           H  
ATOM   3314 1HG1 ILE A 211      16.934   7.823  -0.951  1.00  0.00           H  
ATOM   3315 2HG1 ILE A 211      15.790   7.164   0.208  1.00  0.00           H  
ATOM   3316 1HG2 ILE A 211      13.712   6.053  -0.565  1.00  0.00           H  
ATOM   3317 2HG2 ILE A 211      13.372   5.887  -2.303  1.00  0.00           H  
ATOM   3318 3HG2 ILE A 211      14.639   4.894  -1.546  1.00  0.00           H  
ATOM   3319 1HD1 ILE A 211      17.821   5.829   0.123  1.00  0.00           H  
ATOM   3320 2HD1 ILE A 211      16.425   4.881  -0.444  1.00  0.00           H  
ATOM   3321 3HD1 ILE A 211      17.585   5.549  -1.617  1.00  0.00           H  
ATOM   3322  N   ILE A 212      14.177   7.896  -4.605  1.00  0.00           N  
ATOM   3323  CA  ILE A 212      13.062   8.060  -5.589  1.00  0.00           C  
ATOM   3324  C   ILE A 212      13.445   7.528  -6.968  1.00  0.00           C  
ATOM   3325  O   ILE A 212      12.589   6.902  -7.579  1.00  0.00           O  
ATOM   3326  CB  ILE A 212      12.648   9.537  -5.723  1.00  0.00           C  
ATOM   3327  CG1 ILE A 212      11.963  10.018  -4.441  1.00  0.00           C  
ATOM   3328  CG2 ILE A 212      11.733   9.726  -6.923  1.00  0.00           C  
ATOM   3329  CD1 ILE A 212      11.784  11.517  -4.370  1.00  0.00           C  
ATOM   3330  H   ILE A 212      14.533   8.710  -4.124  1.00  0.00           H  
ATOM   3331  HA  ILE A 212      12.202   7.495  -5.233  1.00  0.00           H  
ATOM   3332  HB  ILE A 212      13.537  10.153  -5.855  1.00  0.00           H  
ATOM   3333 1HG1 ILE A 212      10.981   9.552  -4.357  1.00  0.00           H  
ATOM   3334 2HG1 ILE A 212      12.548   9.704  -3.576  1.00  0.00           H  
ATOM   3335 1HG2 ILE A 212      11.449  10.775  -7.002  1.00  0.00           H  
ATOM   3336 2HG2 ILE A 212      12.254   9.421  -7.829  1.00  0.00           H  
ATOM   3337 3HG2 ILE A 212      10.837   9.116  -6.797  1.00  0.00           H  
ATOM   3338 1HD1 ILE A 212      11.292  11.781  -3.433  1.00  0.00           H  
ATOM   3339 2HD1 ILE A 212      12.759  12.003  -4.417  1.00  0.00           H  
ATOM   3340 3HD1 ILE A 212      11.171  11.850  -5.207  1.00  0.00           H  
ATOM   3341  N   PRO A 213      14.665   7.721  -7.508  1.00  0.00           N  
ATOM   3342  CA  PRO A 213      14.980   7.189  -8.843  1.00  0.00           C  
ATOM   3343  C   PRO A 213      14.757   5.674  -8.956  1.00  0.00           C  
ATOM   3344  O   PRO A 213      14.702   5.189 -10.080  1.00  0.00           O  
ATOM   3345  CB  PRO A 213      16.462   7.546  -9.000  1.00  0.00           C  
ATOM   3346  CG  PRO A 213      16.637   8.762  -8.157  1.00  0.00           C  
ATOM   3347  CD  PRO A 213      15.779   8.505  -6.946  1.00  0.00           C  
ATOM   3348  HA  PRO A 213      14.364   7.706  -9.593  1.00  0.00           H  
ATOM   3349 1HB  PRO A 213      17.088   6.704  -8.670  1.00  0.00           H  
ATOM   3350 2HB  PRO A 213      16.695   7.724 -10.060  1.00  0.00           H  
ATOM   3351 1HG  PRO A 213      17.698   8.899  -7.903  1.00  0.00           H  
ATOM   3352 2HG  PRO A 213      16.325   9.658  -8.714  1.00  0.00           H  
ATOM   3353 1HD  PRO A 213      16.353   7.929  -6.206  1.00  0.00           H  
ATOM   3354 2HD  PRO A 213      15.448   9.464  -6.520  1.00  0.00           H  
ATOM   3355  N   HIS A 214      14.748   4.921  -7.864  1.00  0.00           N  
ATOM   3356  CA  HIS A 214      14.517   3.465  -7.882  1.00  0.00           C  
ATOM   3357  C   HIS A 214      13.026   3.124  -7.951  1.00  0.00           C  
ATOM   3358  O   HIS A 214      12.684   1.956  -8.169  1.00  0.00           O  
ATOM   3359  CB  HIS A 214      15.133   2.806  -6.643  1.00  0.00           C  
ATOM   3360  CG  HIS A 214      16.616   2.984  -6.540  1.00  0.00           C  
ATOM   3361  ND1 HIS A 214      17.512   2.102  -7.106  1.00  0.00           N  
ATOM   3362  CD2 HIS A 214      17.359   3.941  -5.937  1.00  0.00           C  
ATOM   3363  CE1 HIS A 214      18.744   2.510  -6.856  1.00  0.00           C  
ATOM   3364  NE2 HIS A 214      18.678   3.623  -6.149  1.00  0.00           N  
ATOM   3365  H   HIS A 214      14.909   5.384  -6.980  1.00  0.00           H  
ATOM   3366  HA  HIS A 214      14.989   3.032  -8.764  1.00  0.00           H  
ATOM   3367 1HB  HIS A 214      14.676   3.222  -5.744  1.00  0.00           H  
ATOM   3368 2HB  HIS A 214      14.918   1.737  -6.655  1.00  0.00           H  
ATOM   3369  HD2 HIS A 214      16.981   4.803  -5.387  1.00  0.00           H  
ATOM   3370  HE1 HIS A 214      19.658   2.013  -7.179  1.00  0.00           H  
ATOM   3371  HE2 HIS A 214      19.467   4.158  -5.814  1.00  0.00           H  
ATOM   3372  N   VAL A 215      12.161   4.063  -7.576  1.00  0.00           N  
ATOM   3373  CA  VAL A 215      10.701   3.855  -7.504  1.00  0.00           C  
ATOM   3374  C   VAL A 215       9.983   4.593  -8.624  1.00  0.00           C  
ATOM   3375  O   VAL A 215       9.030   4.022  -9.210  1.00  0.00           O  
ATOM   3376  CB  VAL A 215      10.151   4.340  -6.149  1.00  0.00           C  
ATOM   3377  CG1 VAL A 215       8.634   4.231  -6.121  1.00  0.00           C  
ATOM   3378  CG2 VAL A 215      10.771   3.531  -5.020  1.00  0.00           C  
ATOM   3379  H   VAL A 215      12.542   4.966  -7.330  1.00  0.00           H  
ATOM   3380  HA  VAL A 215      10.499   2.787  -7.599  1.00  0.00           H  
ATOM   3381  HB  VAL A 215      10.401   5.393  -6.022  1.00  0.00           H  
ATOM   3382 1HG1 VAL A 215       8.262   4.578  -5.156  1.00  0.00           H  
ATOM   3383 2HG1 VAL A 215       8.210   4.846  -6.915  1.00  0.00           H  
ATOM   3384 3HG1 VAL A 215       8.341   3.192  -6.269  1.00  0.00           H  
ATOM   3385 1HG2 VAL A 215      10.378   3.880  -4.065  1.00  0.00           H  
ATOM   3386 2HG2 VAL A 215      10.526   2.477  -5.150  1.00  0.00           H  
ATOM   3387 3HG2 VAL A 215      11.854   3.657  -5.034  1.00  0.00           H  
ATOM   3388  N   ALA A 216      10.342   5.826  -8.908  1.00  0.00           N  
ATOM   3389  CA  ALA A 216       9.650   6.709  -9.863  1.00  0.00           C  
ATOM   3390  C   ALA A 216       9.375   6.035 -11.208  1.00  0.00           C  
ATOM   3391  O   ALA A 216       8.300   6.339 -11.734  1.00  0.00           O  
ATOM   3392  CB  ALA A 216      10.416   7.982 -10.065  1.00  0.00           C  
ATOM   3393  H   ALA A 216      11.158   6.169  -8.422  1.00  0.00           H  
ATOM   3394  HA  ALA A 216       8.682   6.975  -9.439  1.00  0.00           H  
ATOM   3395 1HB  ALA A 216       9.885   8.617 -10.773  1.00  0.00           H  
ATOM   3396 2HB  ALA A 216      10.514   8.503  -9.112  1.00  0.00           H  
ATOM   3397 3HB  ALA A 216      11.406   7.752 -10.455  1.00  0.00           H  
ATOM   3398  N   PRO A 217      10.296   5.254 -11.827  1.00  0.00           N  
ATOM   3399  CA  PRO A 217      10.004   4.678 -13.139  1.00  0.00           C  
ATOM   3400  C   PRO A 217       8.771   3.783 -13.093  1.00  0.00           C  
ATOM   3401  O   PRO A 217       8.226   3.487 -14.148  1.00  0.00           O  
ATOM   3402  CB  PRO A 217      11.270   3.875 -13.453  1.00  0.00           C  
ATOM   3403  CG  PRO A 217      12.331   4.532 -12.637  1.00  0.00           C  
ATOM   3404  CD  PRO A 217      11.640   4.900 -11.352  1.00  0.00           C  
ATOM   3405  HA  PRO A 217       9.862   5.491 -13.867  1.00  0.00           H  
ATOM   3406 1HB  PRO A 217      11.121   2.818 -13.188  1.00  0.00           H  
ATOM   3407 2HB  PRO A 217      11.478   3.909 -14.532  1.00  0.00           H  
ATOM   3408 1HG  PRO A 217      13.173   3.841 -12.482  1.00  0.00           H  
ATOM   3409 2HG  PRO A 217      12.731   5.407 -13.169  1.00  0.00           H  
ATOM   3410 1HD  PRO A 217      11.632   4.032 -10.677  1.00  0.00           H  
ATOM   3411 2HD  PRO A 217      12.161   5.749 -10.885  1.00  0.00           H  
ATOM   3412  N   THR A 218       8.368   3.314 -11.925  1.00  0.00           N  
ATOM   3413  CA  THR A 218       7.261   2.326 -11.787  1.00  0.00           C  
ATOM   3414  C   THR A 218       6.066   2.891 -11.024  1.00  0.00           C  
ATOM   3415  O   THR A 218       4.927   2.410 -11.252  1.00  0.00           O  
ATOM   3416  CB  THR A 218       7.743   1.046 -11.080  1.00  0.00           C  
ATOM   3417  OG1 THR A 218       8.303   1.384  -9.804  1.00  0.00           O  
ATOM   3418  CG2 THR A 218       8.795   0.337 -11.919  1.00  0.00           C  
ATOM   3419  H   THR A 218       8.837   3.644 -11.094  1.00  0.00           H  
ATOM   3420  HA  THR A 218       6.913   2.056 -12.784  1.00  0.00           H  
ATOM   3421  HB  THR A 218       6.898   0.376 -10.924  1.00  0.00           H  
ATOM   3422  HG1 THR A 218       8.431   2.335  -9.753  1.00  0.00           H  
ATOM   3423 1HG2 THR A 218       9.123  -0.566 -11.404  1.00  0.00           H  
ATOM   3424 2HG2 THR A 218       8.368   0.068 -12.885  1.00  0.00           H  
ATOM   3425 3HG2 THR A 218       9.647   0.998 -12.070  1.00  0.00           H  
ATOM   3426  N   HIS A 219       6.271   3.819 -10.082  1.00  0.00           N  
ATOM   3427  CA  HIS A 219       5.217   4.332  -9.195  1.00  0.00           C  
ATOM   3428  C   HIS A 219       5.316   5.838  -9.069  1.00  0.00           C  
ATOM   3429  O   HIS A 219       6.447   6.377  -9.072  1.00  0.00           O  
ATOM   3430  CB  HIS A 219       5.304   3.695  -7.804  1.00  0.00           C  
ATOM   3431  CG  HIS A 219       5.203   2.201  -7.820  1.00  0.00           C  
ATOM   3432  ND1 HIS A 219       6.258   1.388  -8.177  1.00  0.00           N  
ATOM   3433  CD2 HIS A 219       4.173   1.374  -7.523  1.00  0.00           C  
ATOM   3434  CE1 HIS A 219       5.880   0.123  -8.099  1.00  0.00           C  
ATOM   3435  NE2 HIS A 219       4.621   0.089  -7.705  1.00  0.00           N  
ATOM   3436  H   HIS A 219       7.211   4.177  -9.987  1.00  0.00           H  
ATOM   3437  HA  HIS A 219       4.240   4.089  -9.612  1.00  0.00           H  
ATOM   3438 1HB  HIS A 219       6.251   3.968  -7.337  1.00  0.00           H  
ATOM   3439 2HB  HIS A 219       4.505   4.084  -7.175  1.00  0.00           H  
ATOM   3440  HD1 HIS A 219       7.190   1.685  -8.383  1.00  0.00           H  
ATOM   3441  HD2 HIS A 219       3.149   1.555  -7.197  1.00  0.00           H  
ATOM   3442  HE1 HIS A 219       6.576  -0.679  -8.342  1.00  0.00           H  
ATOM   3443  N   ARG A 220       4.204   6.516  -8.946  1.00  0.00           N  
ATOM   3444  CA  ARG A 220       4.196   7.964  -8.643  1.00  0.00           C  
ATOM   3445  C   ARG A 220       4.855   8.192  -7.285  1.00  0.00           C  
ATOM   3446  O   ARG A 220       4.459   7.510  -6.321  1.00  0.00           O  
ATOM   3447  CB  ARG A 220       2.781   8.521  -8.623  1.00  0.00           C  
ATOM   3448  CG  ARG A 220       2.692  10.037  -8.553  1.00  0.00           C  
ATOM   3449  CD  ARG A 220       1.281  10.503  -8.530  1.00  0.00           C  
ATOM   3450  NE  ARG A 220       1.180  11.935  -8.759  1.00  0.00           N  
ATOM   3451  CZ  ARG A 220       0.038  12.646  -8.671  1.00  0.00           C  
ATOM   3452  NH1 ARG A 220      -1.087  12.043  -8.360  1.00  0.00           N  
ATOM   3453  NH2 ARG A 220       0.051  13.948  -8.899  1.00  0.00           N  
ATOM   3454  H   ARG A 220       3.324   6.034  -9.064  1.00  0.00           H  
ATOM   3455  HA  ARG A 220       4.756   8.483  -9.421  1.00  0.00           H  
ATOM   3456 1HB  ARG A 220       2.252   8.201  -9.521  1.00  0.00           H  
ATOM   3457 2HB  ARG A 220       2.243   8.118  -7.766  1.00  0.00           H  
ATOM   3458 1HG  ARG A 220       3.184  10.389  -7.646  1.00  0.00           H  
ATOM   3459 2HG  ARG A 220       3.182  10.472  -9.425  1.00  0.00           H  
ATOM   3460 1HD  ARG A 220       0.716   9.993  -9.309  1.00  0.00           H  
ATOM   3461 2HD  ARG A 220       0.841  10.282  -7.559  1.00  0.00           H  
ATOM   3462  HE  ARG A 220       2.026  12.435  -9.002  1.00  0.00           H  
ATOM   3463 1HH1 ARG A 220      -1.097  11.048  -8.186  1.00  0.00           H  
ATOM   3464 2HH1 ARG A 220      -1.943  12.575  -8.293  1.00  0.00           H  
ATOM   3465 1HH2 ARG A 220       0.917  14.411  -9.139  1.00  0.00           H  
ATOM   3466 2HH2 ARG A 220      -0.804  14.480  -8.832  1.00  0.00           H  
ATOM   3467  N   CYS A 221       5.772   9.147  -7.229  1.00  0.00           N  
ATOM   3468  CA  CYS A 221       6.521   9.512  -6.020  1.00  0.00           C  
ATOM   3469  C   CYS A 221       6.196  10.953  -5.671  1.00  0.00           C  
ATOM   3470  O   CYS A 221       6.424  11.845  -6.501  1.00  0.00           O  
ATOM   3471  CB  CYS A 221       8.029   9.358  -6.224  1.00  0.00           C  
ATOM   3472  SG  CYS A 221       8.554   7.668  -6.598  1.00  0.00           S  
ATOM   3473  H   CYS A 221       5.952   9.647  -8.089  1.00  0.00           H  
ATOM   3474  HA  CYS A 221       6.220   8.846  -5.212  1.00  0.00           H  
ATOM   3475 1HB  CYS A 221       8.352  10.001  -7.044  1.00  0.00           H  
ATOM   3476 2HB  CYS A 221       8.553   9.683  -5.326  1.00  0.00           H  
ATOM   3477  HG  CYS A 221       7.771   7.510  -7.661  1.00  0.00           H  
ATOM   3478  N   ILE A 222       5.658  11.174  -4.457  1.00  0.00           N  
ATOM   3479  CA  ILE A 222       5.339  12.510  -3.912  1.00  0.00           C  
ATOM   3480  C   ILE A 222       6.317  12.727  -2.766  1.00  0.00           C  
ATOM   3481  O   ILE A 222       6.407  11.834  -1.929  1.00  0.00           O  
ATOM   3482  CB  ILE A 222       3.886  12.617  -3.413  1.00  0.00           C  
ATOM   3483  CG1 ILE A 222       2.909  12.247  -4.532  1.00  0.00           C  
ATOM   3484  CG2 ILE A 222       3.603  14.020  -2.897  1.00  0.00           C  
ATOM   3485  CD1 ILE A 222       2.974  13.168  -5.729  1.00  0.00           C  
ATOM   3486  H   ILE A 222       5.468  10.356  -3.896  1.00  0.00           H  
ATOM   3487  HA  ILE A 222       5.469  13.246  -4.703  1.00  0.00           H  
ATOM   3488  HB  ILE A 222       3.725  11.904  -2.605  1.00  0.00           H  
ATOM   3489 1HG1 ILE A 222       3.112  11.232  -4.871  1.00  0.00           H  
ATOM   3490 2HG1 ILE A 222       1.889  12.264  -4.145  1.00  0.00           H  
ATOM   3491 1HG2 ILE A 222       2.572  14.078  -2.549  1.00  0.00           H  
ATOM   3492 2HG2 ILE A 222       4.278  14.247  -2.073  1.00  0.00           H  
ATOM   3493 3HG2 ILE A 222       3.757  14.741  -3.700  1.00  0.00           H  
ATOM   3494 1HD1 ILE A 222       2.252  12.842  -6.478  1.00  0.00           H  
ATOM   3495 2HD1 ILE A 222       2.738  14.187  -5.417  1.00  0.00           H  
ATOM   3496 3HD1 ILE A 222       3.976  13.141  -6.154  1.00  0.00           H  
ATOM   3497  N   ALA A 223       7.037  13.833  -2.762  1.00  0.00           N  
ATOM   3498  CA  ALA A 223       8.034  14.061  -1.686  1.00  0.00           C  
ATOM   3499  C   ALA A 223       7.991  15.532  -1.290  1.00  0.00           C  
ATOM   3500  O   ALA A 223       8.685  16.348  -1.883  1.00  0.00           O  
ATOM   3501  CB  ALA A 223       9.419  13.630  -2.133  1.00  0.00           C  
ATOM   3502  H   ALA A 223       6.922  14.534  -3.481  1.00  0.00           H  
ATOM   3503  HA  ALA A 223       7.757  13.442  -0.832  1.00  0.00           H  
ATOM   3504 1HB  ALA A 223      10.132  13.805  -1.327  1.00  0.00           H  
ATOM   3505 2HB  ALA A 223       9.407  12.568  -2.383  1.00  0.00           H  
ATOM   3506 3HB  ALA A 223       9.713  14.205  -3.009  1.00  0.00           H  
ATOM   3507  N   PRO A 224       7.116  15.885  -0.330  1.00  0.00           N  
ATOM   3508  CA  PRO A 224       6.977  17.274   0.082  1.00  0.00           C  
ATOM   3509  C   PRO A 224       8.132  17.703   0.974  1.00  0.00           C  
ATOM   3510  O   PRO A 224       8.715  16.897   1.681  1.00  0.00           O  
ATOM   3511  CB  PRO A 224       5.646  17.274   0.841  1.00  0.00           C  
ATOM   3512  CG  PRO A 224       5.570  15.914   1.446  1.00  0.00           C  
ATOM   3513  CD  PRO A 224       6.163  15.006   0.403  1.00  0.00           C  
ATOM   3514  HA  PRO A 224       6.922  17.913  -0.812  1.00  0.00           H  
ATOM   3515 1HB  PRO A 224       5.643  18.076   1.594  1.00  0.00           H  
ATOM   3516 2HB  PRO A 224       4.818  17.479   0.148  1.00  0.00           H  
ATOM   3517 1HG  PRO A 224       6.126  15.888   2.395  1.00  0.00           H  
ATOM   3518 2HG  PRO A 224       4.526  15.661   1.684  1.00  0.00           H  
ATOM   3519 1HD  PRO A 224       6.684  14.171   0.895  1.00  0.00           H  
ATOM   3520 2HD  PRO A 224       5.364  14.630  -0.254  1.00  0.00           H  
ATOM   3521  N   ASP A 225       8.340  18.994   1.001  1.00  0.00           N  
ATOM   3522  CA  ASP A 225       9.160  19.678   2.020  1.00  0.00           C  
ATOM   3523  C   ASP A 225       8.236  20.226   3.108  1.00  0.00           C  
ATOM   3524  O   ASP A 225       7.290  20.960   2.793  1.00  0.00           O  
ATOM   3525  CB  ASP A 225       9.980  20.815   1.405  1.00  0.00           C  
ATOM   3526  CG  ASP A 225      11.101  20.316   0.504  1.00  0.00           C  
ATOM   3527  OD1 ASP A 225      11.367  19.138   0.516  1.00  0.00           O  
ATOM   3528  OD2 ASP A 225      11.680  21.118  -0.191  1.00  0.00           O  
ATOM   3529  H   ASP A 225       7.905  19.540   0.271  1.00  0.00           H  
ATOM   3530  HA  ASP A 225       9.851  18.954   2.451  1.00  0.00           H  
ATOM   3531 1HB  ASP A 225       9.325  21.462   0.822  1.00  0.00           H  
ATOM   3532 2HB  ASP A 225      10.415  21.421   2.200  1.00  0.00           H  
ATOM   3533  N   LEU A 226       8.438  19.817   4.337  1.00  0.00           N  
ATOM   3534  CA  LEU A 226       7.534  20.243   5.448  1.00  0.00           C  
ATOM   3535  C   LEU A 226       7.599  21.773   5.576  1.00  0.00           C  
ATOM   3536  O   LEU A 226       8.613  22.391   5.231  1.00  0.00           O  
ATOM   3537  CB  LEU A 226       7.937  19.588   6.775  1.00  0.00           C  
ATOM   3538  CG  LEU A 226       7.736  18.069   6.855  1.00  0.00           C  
ATOM   3539  CD1 LEU A 226       8.283  17.554   8.180  1.00  0.00           C  
ATOM   3540  CD2 LEU A 226       6.257  17.744   6.710  1.00  0.00           C  
ATOM   3541  H   LEU A 226       9.214  19.204   4.542  1.00  0.00           H  
ATOM   3542  HA  LEU A 226       6.519  19.930   5.207  1.00  0.00           H  
ATOM   3543 1HB  LEU A 226       8.991  19.793   6.957  1.00  0.00           H  
ATOM   3544 2HB  LEU A 226       7.356  20.042   7.577  1.00  0.00           H  
ATOM   3545  HG  LEU A 226       8.295  17.586   6.053  1.00  0.00           H  
ATOM   3546 1HD1 LEU A 226       8.140  16.475   8.237  1.00  0.00           H  
ATOM   3547 2HD1 LEU A 226       9.346  17.783   8.248  1.00  0.00           H  
ATOM   3548 3HD1 LEU A 226       7.754  18.033   9.003  1.00  0.00           H  
ATOM   3549 1HD2 LEU A 226       6.115  16.665   6.766  1.00  0.00           H  
ATOM   3550 2HD2 LEU A 226       5.698  18.226   7.512  1.00  0.00           H  
ATOM   3551 3HD2 LEU A 226       5.897  18.108   5.748  1.00  0.00           H  
ATOM   3552  N   ILE A 227       6.514  22.336   6.103  1.00  0.00           N  
ATOM   3553  CA  ILE A 227       6.411  23.818   6.158  1.00  0.00           C  
ATOM   3554  C   ILE A 227       7.559  24.383   6.994  1.00  0.00           C  
ATOM   3555  O   ILE A 227       7.961  23.759   7.984  1.00  0.00           O  
ATOM   3556  CB  ILE A 227       5.066  24.271   6.755  1.00  0.00           C  
ATOM   3557  CG1 ILE A 227       3.907  23.818   5.865  1.00  0.00           C  
ATOM   3558  CG2 ILE A 227       5.046  25.781   6.933  1.00  0.00           C  
ATOM   3559  CD1 ILE A 227       3.924  24.428   4.482  1.00  0.00           C  
ATOM   3560  H   ILE A 227       5.758  21.776   6.468  1.00  0.00           H  
ATOM   3561  HA  ILE A 227       6.478  24.207   5.143  1.00  0.00           H  
ATOM   3562  HB  ILE A 227       4.922  23.798   7.726  1.00  0.00           H  
ATOM   3563 1HG1 ILE A 227       3.931  22.734   5.760  1.00  0.00           H  
ATOM   3564 2HG1 ILE A 227       2.960  24.079   6.339  1.00  0.00           H  
ATOM   3565 1HG2 ILE A 227       4.089  26.085   7.356  1.00  0.00           H  
ATOM   3566 2HG2 ILE A 227       5.850  26.079   7.605  1.00  0.00           H  
ATOM   3567 3HG2 ILE A 227       5.185  26.264   5.966  1.00  0.00           H  
ATOM   3568 1HD1 ILE A 227       3.071  24.059   3.910  1.00  0.00           H  
ATOM   3569 2HD1 ILE A 227       3.865  25.514   4.562  1.00  0.00           H  
ATOM   3570 3HD1 ILE A 227       4.847  24.151   3.974  1.00  0.00           H  
ATOM   3571  N   GLY A 228       8.208  25.439   6.520  1.00  0.00           N  
ATOM   3572  CA  GLY A 228       9.346  26.048   7.215  1.00  0.00           C  
ATOM   3573  C   GLY A 228      10.674  25.459   6.803  1.00  0.00           C  
ATOM   3574  O   GLY A 228      11.713  26.035   7.195  1.00  0.00           O  
ATOM   3575  H   GLY A 228       7.897  25.835   5.644  1.00  0.00           H  
ATOM   3576 1HA  GLY A 228       9.361  27.120   7.018  1.00  0.00           H  
ATOM   3577 2HA  GLY A 228       9.225  25.920   8.290  1.00  0.00           H  
ATOM   3578  N   MET A 229      10.695  24.400   5.997  1.00  0.00           N  
ATOM   3579  CA  MET A 229      11.952  23.727   5.616  1.00  0.00           C  
ATOM   3580  C   MET A 229      12.086  23.595   4.101  1.00  0.00           C  
ATOM   3581  O   MET A 229      11.084  23.692   3.358  1.00  0.00           O  
ATOM   3582  CB  MET A 229      12.035  22.349   6.272  1.00  0.00           C  
ATOM   3583  CG  MET A 229      11.935  22.368   7.790  1.00  0.00           C  
ATOM   3584  SD  MET A 229      12.008  20.716   8.512  1.00  0.00           S  
ATOM   3585  CE  MET A 229      13.766  20.388   8.429  1.00  0.00           C  
ATOM   3586  H   MET A 229       9.820  24.048   5.638  1.00  0.00           H  
ATOM   3587  HA  MET A 229      12.789  24.331   5.966  1.00  0.00           H  
ATOM   3588 1HB  MET A 229      11.233  21.718   5.892  1.00  0.00           H  
ATOM   3589 2HB  MET A 229      12.980  21.875   6.004  1.00  0.00           H  
ATOM   3590 1HG  MET A 229      12.752  22.960   8.201  1.00  0.00           H  
ATOM   3591 2HG  MET A 229      10.995  22.832   8.088  1.00  0.00           H  
ATOM   3592 1HE  MET A 229      13.972  19.399   8.840  1.00  0.00           H  
ATOM   3593 2HE  MET A 229      14.095  20.426   7.390  1.00  0.00           H  
ATOM   3594 3HE  MET A 229      14.304  21.140   9.007  1.00  0.00           H  
ATOM   3595  N   GLY A 230      13.307  23.392   3.621  1.00  0.00           N  
ATOM   3596  CA  GLY A 230      13.483  23.074   2.208  1.00  0.00           C  
ATOM   3597  C   GLY A 230      13.044  24.232   1.348  1.00  0.00           C  
ATOM   3598  O   GLY A 230      13.368  25.407   1.621  1.00  0.00           O  
ATOM   3599  H   GLY A 230      14.119  23.454   4.218  1.00  0.00           H  
ATOM   3600 1HA  GLY A 230      14.530  22.841   2.016  1.00  0.00           H  
ATOM   3601 2HA  GLY A 230      12.905  22.184   1.961  1.00  0.00           H  
ATOM   3602  N   LYS A 231      12.285  23.913   0.317  1.00  0.00           N  
ATOM   3603  CA  LYS A 231      11.838  24.886  -0.684  1.00  0.00           C  
ATOM   3604  C   LYS A 231      10.425  25.378  -0.391  1.00  0.00           C  
ATOM   3605  O   LYS A 231       9.874  26.098  -1.237  1.00  0.00           O  
ATOM   3606  CB  LYS A 231      11.899  24.280  -2.087  1.00  0.00           C  
ATOM   3607  CG  LYS A 231      13.294  23.858  -2.529  1.00  0.00           C  
ATOM   3608  CD  LYS A 231      14.178  25.066  -2.798  1.00  0.00           C  
ATOM   3609  CE  LYS A 231      15.488  24.659  -3.456  1.00  0.00           C  
ATOM   3610  NZ  LYS A 231      16.311  25.839  -3.835  1.00  0.00           N  
ATOM   3611  H   LYS A 231      12.005  22.947   0.223  1.00  0.00           H  
ATOM   3612  HA  LYS A 231      12.503  25.750  -0.649  1.00  0.00           H  
ATOM   3613 1HB  LYS A 231      11.254  23.403  -2.133  1.00  0.00           H  
ATOM   3614 2HB  LYS A 231      11.523  25.002  -2.812  1.00  0.00           H  
ATOM   3615 1HG  LYS A 231      13.754  23.248  -1.751  1.00  0.00           H  
ATOM   3616 2HG  LYS A 231      13.222  23.261  -3.438  1.00  0.00           H  
ATOM   3617 1HD  LYS A 231      13.653  25.763  -3.453  1.00  0.00           H  
ATOM   3618 2HD  LYS A 231      14.397  25.573  -1.859  1.00  0.00           H  
ATOM   3619 1HE  LYS A 231      16.062  24.037  -2.770  1.00  0.00           H  
ATOM   3620 2HE  LYS A 231      15.280  24.075  -4.352  1.00  0.00           H  
ATOM   3621 1HZ  LYS A 231      17.169  25.527  -4.267  1.00  0.00           H  
ATOM   3622 2HZ  LYS A 231      15.796  26.414  -4.487  1.00  0.00           H  
ATOM   3623 3HZ  LYS A 231      16.528  26.379  -3.009  1.00  0.00           H  
ATOM   3624  N   SER A 232       9.837  25.038   0.750  1.00  0.00           N  
ATOM   3625  CA  SER A 232       8.446  25.437   1.085  1.00  0.00           C  
ATOM   3626  C   SER A 232       8.432  26.823   1.697  1.00  0.00           C  
ATOM   3627  O   SER A 232       9.469  27.328   2.173  1.00  0.00           O  
ATOM   3628  CB  SER A 232       7.786  24.391   1.958  1.00  0.00           C  
ATOM   3629  OG  SER A 232       7.561  23.191   1.212  1.00  0.00           O  
ATOM   3630  H   SER A 232      10.364  24.486   1.412  1.00  0.00           H  
ATOM   3631  HA  SER A 232       7.857  25.445   0.167  1.00  0.00           H  
ATOM   3632 1HB  SER A 232       8.420  24.182   2.818  1.00  0.00           H  
ATOM   3633 2HB  SER A 232       6.840  24.778   2.336  1.00  0.00           H  
ATOM   3634  HG  SER A 232       7.513  22.484   1.858  1.00  0.00           H  
ATOM   3635  N   ASP A 233       7.265  27.430   1.679  1.00  0.00           N  
ATOM   3636  CA  ASP A 233       7.062  28.720   2.364  1.00  0.00           C  
ATOM   3637  C   ASP A 233       7.378  28.630   3.851  1.00  0.00           C  
ATOM   3638  O   ASP A 233       7.388  27.530   4.459  1.00  0.00           O  
ATOM   3639  CB  ASP A 233       5.622  29.204   2.183  1.00  0.00           C  
ATOM   3640  CG  ASP A 233       5.394  29.895   0.845  1.00  0.00           C  
ATOM   3641  OD1 ASP A 233       6.337  30.418   0.300  1.00  0.00           O  
ATOM   3642  OD2 ASP A 233       4.278  29.894   0.381  1.00  0.00           O  
ATOM   3643  H   ASP A 233       6.491  27.008   1.186  1.00  0.00           H  
ATOM   3644  HA  ASP A 233       7.735  29.456   1.923  1.00  0.00           H  
ATOM   3645 1HB  ASP A 233       4.940  28.356   2.258  1.00  0.00           H  
ATOM   3646 2HB  ASP A 233       5.368  29.900   2.982  1.00  0.00           H  
ATOM   3647  N   LYS A 234       7.585  29.799   4.425  1.00  0.00           N  
ATOM   3648  CA  LYS A 234       8.090  29.928   5.804  1.00  0.00           C  
ATOM   3649  C   LYS A 234       7.161  30.816   6.606  1.00  0.00           C  
ATOM   3650  O   LYS A 234       7.516  31.963   6.905  1.00  0.00           O  
ATOM   3651  CB  LYS A 234       9.510  30.496   5.826  1.00  0.00           C  
ATOM   3652  CG  LYS A 234      10.541  29.641   5.100  1.00  0.00           C  
ATOM   3653  CD  LYS A 234      11.873  30.366   4.978  1.00  0.00           C  
ATOM   3654  CE  LYS A 234      12.905  29.511   4.258  1.00  0.00           C  
ATOM   3655  NZ  LYS A 234      14.133  30.283   3.926  1.00  0.00           N  
ATOM   3656  H   LYS A 234       7.388  30.635   3.894  1.00  0.00           H  
ATOM   3657  HA  LYS A 234       8.112  28.937   6.259  1.00  0.00           H  
ATOM   3658 1HB  LYS A 234       9.513  31.485   5.367  1.00  0.00           H  
ATOM   3659 2HB  LYS A 234       9.840  30.613   6.858  1.00  0.00           H  
ATOM   3660 1HG  LYS A 234      10.692  28.710   5.647  1.00  0.00           H  
ATOM   3661 2HG  LYS A 234      10.175  29.400   4.102  1.00  0.00           H  
ATOM   3662 1HD  LYS A 234      11.732  31.295   4.424  1.00  0.00           H  
ATOM   3663 2HD  LYS A 234      12.247  30.610   5.972  1.00  0.00           H  
ATOM   3664 1HE  LYS A 234      13.181  28.667   4.887  1.00  0.00           H  
ATOM   3665 2HE  LYS A 234      12.475  29.123   3.334  1.00  0.00           H  
ATOM   3666 1HZ  LYS A 234      14.791  29.682   3.450  1.00  0.00           H  
ATOM   3667 2HZ  LYS A 234      13.892  31.060   3.326  1.00  0.00           H  
ATOM   3668 3HZ  LYS A 234      14.552  30.633   4.776  1.00  0.00           H  
ATOM   3669  N   PRO A 235       5.954  30.340   6.907  1.00  0.00           N  
ATOM   3670  CA  PRO A 235       5.044  31.136   7.721  1.00  0.00           C  
ATOM   3671  C   PRO A 235       5.498  31.258   9.179  1.00  0.00           C  
ATOM   3672  O   PRO A 235       6.328  30.539   9.712  1.00  0.00           O  
ATOM   3673  CB  PRO A 235       3.732  30.354   7.608  1.00  0.00           C  
ATOM   3674  CG  PRO A 235       4.164  28.942   7.400  1.00  0.00           C  
ATOM   3675  CD  PRO A 235       5.386  29.050   6.527  1.00  0.00           C  
ATOM   3676  HA  PRO A 235       4.949  32.140   7.281  1.00  0.00           H  
ATOM   3677 1HB  PRO A 235       3.134  30.487   8.522  1.00  0.00           H  
ATOM   3678 2HB  PRO A 235       3.132  30.744   6.772  1.00  0.00           H  
ATOM   3679 1HG  PRO A 235       4.375  28.463   8.367  1.00  0.00           H  
ATOM   3680 2HG  PRO A 235       3.356  28.363   6.928  1.00  0.00           H  
ATOM   3681 1HD  PRO A 235       6.075  28.224   6.757  1.00  0.00           H  
ATOM   3682 2HD  PRO A 235       5.085  29.022   5.469  1.00  0.00           H  
ATOM   3683  N   ASP A 236       4.944  32.280   9.840  1.00  0.00           N  
ATOM   3684  CA  ASP A 236       5.314  32.553  11.237  1.00  0.00           C  
ATOM   3685  C   ASP A 236       4.573  31.554  12.113  1.00  0.00           C  
ATOM   3686  O   ASP A 236       3.608  31.965  12.783  1.00  0.00           O  
ATOM   3687  CB  ASP A 236       4.962  33.985  11.647  1.00  0.00           C  
ATOM   3688  CG  ASP A 236       5.535  34.372  13.004  1.00  0.00           C  
ATOM   3689  OD1 ASP A 236       6.454  33.723  13.444  1.00  0.00           O  
ATOM   3690  OD2 ASP A 236       5.048  35.311  13.585  1.00  0.00           O  
ATOM   3691  H   ASP A 236       4.265  32.873   9.386  1.00  0.00           H  
ATOM   3692  HA  ASP A 236       6.392  32.427  11.340  1.00  0.00           H  
ATOM   3693 1HB  ASP A 236       5.340  34.681  10.897  1.00  0.00           H  
ATOM   3694 2HB  ASP A 236       3.878  34.098  11.681  1.00  0.00           H  
ATOM   3695  N   LEU A 237       5.018  30.308  12.133  1.00  0.00           N  
ATOM   3696  CA  LEU A 237       4.442  29.229  12.959  1.00  0.00           C  
ATOM   3697  C   LEU A 237       5.432  28.900  14.065  1.00  0.00           C  
ATOM   3698  O   LEU A 237       6.649  29.142  13.899  1.00  0.00           O  
ATOM   3699  CB  LEU A 237       4.151  27.979  12.120  1.00  0.00           C  
ATOM   3700  CG  LEU A 237       3.206  28.182  10.928  1.00  0.00           C  
ATOM   3701  CD1 LEU A 237       3.108  26.889  10.131  1.00  0.00           C  
ATOM   3702  CD2 LEU A 237       1.838  28.618  11.433  1.00  0.00           C  
ATOM   3703  H   LEU A 237       5.807  30.103  11.536  1.00  0.00           H  
ATOM   3704  HA  LEU A 237       3.502  29.582  13.382  1.00  0.00           H  
ATOM   3705 1HB  LEU A 237       5.093  27.593  11.733  1.00  0.00           H  
ATOM   3706 2HB  LEU A 237       3.710  27.221  12.767  1.00  0.00           H  
ATOM   3707  HG  LEU A 237       3.611  28.950  10.269  1.00  0.00           H  
ATOM   3708 1HD1 LEU A 237       2.437  27.033   9.284  1.00  0.00           H  
ATOM   3709 2HD1 LEU A 237       4.097  26.611   9.765  1.00  0.00           H  
ATOM   3710 3HD1 LEU A 237       2.720  26.096  10.769  1.00  0.00           H  
ATOM   3711 1HD2 LEU A 237       1.167  28.763  10.586  1.00  0.00           H  
ATOM   3712 2HD2 LEU A 237       1.432  27.850  12.091  1.00  0.00           H  
ATOM   3713 3HD2 LEU A 237       1.935  29.554  11.984  1.00  0.00           H  
ATOM   3714  N   GLY A 238       4.949  28.239  15.125  1.00  0.00           N  
ATOM   3715  CA  GLY A 238       5.895  27.707  16.108  1.00  0.00           C  
ATOM   3716  C   GLY A 238       6.559  26.415  15.639  1.00  0.00           C  
ATOM   3717  O   GLY A 238       7.457  25.921  16.334  1.00  0.00           O  
ATOM   3718  H   GLY A 238       3.959  28.096  15.268  1.00  0.00           H  
ATOM   3719 1HA  GLY A 238       6.667  28.451  16.310  1.00  0.00           H  
ATOM   3720 2HA  GLY A 238       5.377  27.520  17.048  1.00  0.00           H  
ATOM   3721  N   TYR A 239       6.070  25.851  14.550  1.00  0.00           N  
ATOM   3722  CA  TYR A 239       6.631  24.604  13.978  1.00  0.00           C  
ATOM   3723  C   TYR A 239       6.444  23.458  14.969  1.00  0.00           C  
ATOM   3724  O   TYR A 239       7.246  22.548  15.143  1.00  0.00           O  
ATOM   3725  CB  TYR A 239       8.065  24.741  13.472  1.00  0.00           C  
ATOM   3726  CG  TYR A 239       8.162  25.836  12.438  1.00  0.00           C  
ATOM   3727  CD1 TYR A 239       7.530  25.700  11.215  1.00  0.00           C  
ATOM   3728  CD2 TYR A 239       8.875  27.017  12.647  1.00  0.00           C  
ATOM   3729  CE1 TYR A 239       7.578  26.703  10.256  1.00  0.00           C  
ATOM   3730  CE2 TYR A 239       8.912  28.041  11.713  1.00  0.00           C  
ATOM   3731  CZ  TYR A 239       8.280  27.863  10.493  1.00  0.00           C  
ATOM   3732  OH  TYR A 239       8.302  28.839   9.527  1.00  0.00           O  
ATOM   3733  H   TYR A 239       5.284  26.292  14.093  1.00  0.00           H  
ATOM   3734  HA  TYR A 239       6.089  24.369  13.062  1.00  0.00           H  
ATOM   3735 1HB  TYR A 239       8.727  24.964  14.309  1.00  0.00           H  
ATOM   3736 2HB  TYR A 239       8.391  23.796  13.040  1.00  0.00           H  
ATOM   3737  HD1 TYR A 239       6.977  24.790  10.986  1.00  0.00           H  
ATOM   3738  HD2 TYR A 239       9.432  27.160  13.573  1.00  0.00           H  
ATOM   3739  HE1 TYR A 239       7.071  26.569   9.301  1.00  0.00           H  
ATOM   3740  HE2 TYR A 239       9.433  28.971  11.944  1.00  0.00           H  
ATOM   3741  HH  TYR A 239       7.659  29.518   9.745  1.00  0.00           H  
ATOM   3742  N   PHE A 240       5.257  23.401  15.547  1.00  0.00           N  
ATOM   3743  CA  PHE A 240       4.890  22.340  16.491  1.00  0.00           C  
ATOM   3744  C   PHE A 240       4.525  21.093  15.689  1.00  0.00           C  
ATOM   3745  O   PHE A 240       4.196  21.162  14.497  1.00  0.00           O  
ATOM   3746  CB  PHE A 240       3.719  22.764  17.379  1.00  0.00           C  
ATOM   3747  CG  PHE A 240       4.057  23.864  18.345  1.00  0.00           C  
ATOM   3748  CD1 PHE A 240       3.672  25.172  18.091  1.00  0.00           C  
ATOM   3749  CD2 PHE A 240       4.761  23.593  19.508  1.00  0.00           C  
ATOM   3750  CE1 PHE A 240       3.983  26.185  18.978  1.00  0.00           C  
ATOM   3751  CE2 PHE A 240       5.072  24.603  20.398  1.00  0.00           C  
ATOM   3752  CZ  PHE A 240       4.682  25.901  20.132  1.00  0.00           C  
ATOM   3753  H   PHE A 240       4.580  24.119  15.327  1.00  0.00           H  
ATOM   3754  HA  PHE A 240       5.748  22.137  17.134  1.00  0.00           H  
ATOM   3755 1HB  PHE A 240       2.893  23.102  16.754  1.00  0.00           H  
ATOM   3756 2HB  PHE A 240       3.366  21.906  17.950  1.00  0.00           H  
ATOM   3757  HD1 PHE A 240       3.118  25.397  17.179  1.00  0.00           H  
ATOM   3758  HD2 PHE A 240       5.069  22.569  19.718  1.00  0.00           H  
ATOM   3759  HE1 PHE A 240       3.674  27.208  18.766  1.00  0.00           H  
ATOM   3760  HE2 PHE A 240       5.625  24.377  21.309  1.00  0.00           H  
ATOM   3761  HZ  PHE A 240       4.928  26.698  20.831  1.00  0.00           H  
ATOM   3762  N   PHE A 241       4.509  19.964  16.384  1.00  0.00           N  
ATOM   3763  CA  PHE A 241       3.998  18.710  15.778  1.00  0.00           C  
ATOM   3764  C   PHE A 241       2.619  18.949  15.167  1.00  0.00           C  
ATOM   3765  O   PHE A 241       2.388  18.663  14.019  1.00  0.00           O  
ATOM   3766  CB  PHE A 241       3.913  17.591  16.818  1.00  0.00           C  
ATOM   3767  CG  PHE A 241       3.350  16.306  16.281  1.00  0.00           C  
ATOM   3768  CD1 PHE A 241       4.144  15.437  15.549  1.00  0.00           C  
ATOM   3769  CD2 PHE A 241       2.025  15.964  16.507  1.00  0.00           C  
ATOM   3770  CE1 PHE A 241       3.627  14.254  15.054  1.00  0.00           C  
ATOM   3771  CE2 PHE A 241       1.506  14.783  16.016  1.00  0.00           C  
ATOM   3772  CZ  PHE A 241       2.308  13.927  15.288  1.00  0.00           C  
ATOM   3773  H   PHE A 241       4.848  19.949  17.335  1.00  0.00           H  
ATOM   3774  HA  PHE A 241       4.689  18.398  14.994  1.00  0.00           H  
ATOM   3775 1HB  PHE A 241       4.907  17.388  17.215  1.00  0.00           H  
ATOM   3776 2HB  PHE A 241       3.289  17.915  17.650  1.00  0.00           H  
ATOM   3777  HD1 PHE A 241       5.188  15.695  15.365  1.00  0.00           H  
ATOM   3778  HD2 PHE A 241       1.392  16.641  17.082  1.00  0.00           H  
ATOM   3779  HE1 PHE A 241       4.262  13.581  14.480  1.00  0.00           H  
ATOM   3780  HE2 PHE A 241       0.463  14.526  16.201  1.00  0.00           H  
ATOM   3781  HZ  PHE A 241       1.900  12.996  14.898  1.00  0.00           H  
ATOM   3782  N   ASP A 242       1.687  19.508  15.934  1.00  0.00           N  
ATOM   3783  CA  ASP A 242       0.324  19.728  15.400  1.00  0.00           C  
ATOM   3784  C   ASP A 242       0.348  20.640  14.146  1.00  0.00           C  
ATOM   3785  O   ASP A 242      -0.483  20.507  13.261  1.00  0.00           O  
ATOM   3786  CB  ASP A 242      -0.576  20.347  16.472  1.00  0.00           C  
ATOM   3787  CG  ASP A 242      -0.924  19.372  17.589  1.00  0.00           C  
ATOM   3788  OD1 ASP A 242      -0.708  18.197  17.414  1.00  0.00           O  
ATOM   3789  OD2 ASP A 242      -1.403  19.813  18.606  1.00  0.00           O  
ATOM   3790  H   ASP A 242       1.895  19.787  16.883  1.00  0.00           H  
ATOM   3791  HA  ASP A 242      -0.093  18.764  15.108  1.00  0.00           H  
ATOM   3792 1HB  ASP A 242      -0.079  21.214  16.908  1.00  0.00           H  
ATOM   3793 2HB  ASP A 242      -1.502  20.697  16.013  1.00  0.00           H  
ATOM   3794  N   ASP A 243       1.232  21.637  14.115  1.00  0.00           N  
ATOM   3795  CA  ASP A 243       1.328  22.546  12.953  1.00  0.00           C  
ATOM   3796  C   ASP A 243       1.627  21.720  11.708  1.00  0.00           C  
ATOM   3797  O   ASP A 243       0.961  21.855  10.693  1.00  0.00           O  
ATOM   3798  CB  ASP A 243       2.418  23.602  13.155  1.00  0.00           C  
ATOM   3799  CG  ASP A 243       2.058  24.629  14.221  1.00  0.00           C  
ATOM   3800  OD1 ASP A 243       0.891  24.802  14.480  1.00  0.00           O  
ATOM   3801  OD2 ASP A 243       2.953  25.229  14.765  1.00  0.00           O  
ATOM   3802  H   ASP A 243       1.852  21.775  14.901  1.00  0.00           H  
ATOM   3803  HA  ASP A 243       0.374  23.061  12.837  1.00  0.00           H  
ATOM   3804 1HB  ASP A 243       3.349  23.113  13.443  1.00  0.00           H  
ATOM   3805 2HB  ASP A 243       2.599  24.123  12.215  1.00  0.00           H  
ATOM   3806  N   HIS A 244       2.634  20.877  11.786  1.00  0.00           N  
ATOM   3807  CA  HIS A 244       3.023  20.097  10.602  1.00  0.00           C  
ATOM   3808  C   HIS A 244       1.919  19.117  10.223  1.00  0.00           C  
ATOM   3809  O   HIS A 244       1.725  18.863   9.017  1.00  0.00           O  
ATOM   3810  CB  HIS A 244       4.329  19.334  10.850  1.00  0.00           C  
ATOM   3811  CG  HIS A 244       5.559  20.138  10.563  1.00  0.00           C  
ATOM   3812  ND1 HIS A 244       6.796  19.812  11.077  1.00  0.00           N  
ATOM   3813  CD2 HIS A 244       5.742  21.254   9.818  1.00  0.00           C  
ATOM   3814  CE1 HIS A 244       7.689  20.693  10.658  1.00  0.00           C  
ATOM   3815  NE2 HIS A 244       7.074  21.578   9.894  1.00  0.00           N  
ATOM   3816  H   HIS A 244       3.148  20.753  12.647  1.00  0.00           H  
ATOM   3817  HA  HIS A 244       3.184  20.770   9.760  1.00  0.00           H  
ATOM   3818 1HB  HIS A 244       4.368  19.008  11.889  1.00  0.00           H  
ATOM   3819 2HB  HIS A 244       4.352  18.441  10.226  1.00  0.00           H  
ATOM   3820  HD2 HIS A 244       4.975  21.794   9.263  1.00  0.00           H  
ATOM   3821  HE1 HIS A 244       8.751  20.690  10.902  1.00  0.00           H  
ATOM   3822  HE2 HIS A 244       7.508  22.367   9.437  1.00  0.00           H  
ATOM   3823  N   VAL A 245       1.234  18.533  11.199  1.00  0.00           N  
ATOM   3824  CA  VAL A 245       0.137  17.575  10.934  1.00  0.00           C  
ATOM   3825  C   VAL A 245      -0.962  18.294  10.188  1.00  0.00           C  
ATOM   3826  O   VAL A 245      -1.531  17.753   9.244  1.00  0.00           O  
ATOM   3827  CB  VAL A 245      -0.428  16.987  12.241  1.00  0.00           C  
ATOM   3828  CG1 VAL A 245      -1.707  16.212  11.967  1.00  0.00           C  
ATOM   3829  CG2 VAL A 245       0.613  16.095  12.900  1.00  0.00           C  
ATOM   3830  H   VAL A 245       1.472  18.756  12.155  1.00  0.00           H  
ATOM   3831  HA  VAL A 245       0.533  16.753  10.335  1.00  0.00           H  
ATOM   3832  HB  VAL A 245      -0.685  17.805  12.914  1.00  0.00           H  
ATOM   3833 1HG1 VAL A 245      -2.093  15.804  12.901  1.00  0.00           H  
ATOM   3834 2HG1 VAL A 245      -2.450  16.878  11.528  1.00  0.00           H  
ATOM   3835 3HG1 VAL A 245      -1.497  15.396  11.275  1.00  0.00           H  
ATOM   3836 1HG2 VAL A 245       0.207  15.684  13.824  1.00  0.00           H  
ATOM   3837 2HG2 VAL A 245       0.875  15.281  12.224  1.00  0.00           H  
ATOM   3838 3HG2 VAL A 245       1.505  16.681  13.125  1.00  0.00           H  
ATOM   3839  N   ARG A 246      -1.347  19.480  10.660  1.00  0.00           N  
ATOM   3840  CA  ARG A 246      -2.444  20.222  10.033  1.00  0.00           C  
ATOM   3841  C   ARG A 246      -2.156  20.489   8.563  1.00  0.00           C  
ATOM   3842  O   ARG A 246      -3.062  20.335   7.695  1.00  0.00           O  
ATOM   3843  CB  ARG A 246      -2.676  21.546  10.746  1.00  0.00           C  
ATOM   3844  CG  ARG A 246      -3.338  21.430  12.110  1.00  0.00           C  
ATOM   3845  CD  ARG A 246      -3.332  22.726  12.835  1.00  0.00           C  
ATOM   3846  NE  ARG A 246      -3.969  22.622  14.138  1.00  0.00           N  
ATOM   3847  CZ  ARG A 246      -3.899  23.561  15.101  1.00  0.00           C  
ATOM   3848  NH1 ARG A 246      -3.219  24.667  14.893  1.00  0.00           N  
ATOM   3849  NH2 ARG A 246      -4.515  23.372  16.255  1.00  0.00           N  
ATOM   3850  H   ARG A 246      -0.880  19.878  11.463  1.00  0.00           H  
ATOM   3851  HA  ARG A 246      -3.353  19.624  10.108  1.00  0.00           H  
ATOM   3852 1HB  ARG A 246      -1.725  22.057  10.884  1.00  0.00           H  
ATOM   3853 2HB  ARG A 246      -3.305  22.187  10.128  1.00  0.00           H  
ATOM   3854 1HG  ARG A 246      -4.374  21.112  11.986  1.00  0.00           H  
ATOM   3855 2HG  ARG A 246      -2.803  20.697  12.713  1.00  0.00           H  
ATOM   3856 1HD  ARG A 246      -2.304  23.055  12.984  1.00  0.00           H  
ATOM   3857 2HD  ARG A 246      -3.870  23.472  12.252  1.00  0.00           H  
ATOM   3858  HE  ARG A 246      -4.502  21.785  14.335  1.00  0.00           H  
ATOM   3859 1HH1 ARG A 246      -2.748  24.812  14.011  1.00  0.00           H  
ATOM   3860 2HH1 ARG A 246      -3.167  25.371  15.615  1.00  0.00           H  
ATOM   3861 1HH2 ARG A 246      -5.039  22.522  16.415  1.00  0.00           H  
ATOM   3862 2HH2 ARG A 246      -4.463  24.075  16.977  1.00  0.00           H  
ATOM   3863  N   PHE A 247      -0.933  20.924   8.263  1.00  0.00           N  
ATOM   3864  CA  PHE A 247      -0.550  21.183   6.865  1.00  0.00           C  
ATOM   3865  C   PHE A 247      -0.371  19.867   6.098  1.00  0.00           C  
ATOM   3866  O   PHE A 247      -0.753  19.759   4.942  1.00  0.00           O  
ATOM   3867  CB  PHE A 247       0.744  21.996   6.802  1.00  0.00           C  
ATOM   3868  CG  PHE A 247       0.545  23.469   7.019  1.00  0.00           C  
ATOM   3869  CD1 PHE A 247       0.517  23.999   8.300  1.00  0.00           C  
ATOM   3870  CD2 PHE A 247       0.385  24.328   5.942  1.00  0.00           C  
ATOM   3871  CE1 PHE A 247       0.334  25.354   8.500  1.00  0.00           C  
ATOM   3872  CE2 PHE A 247       0.203  25.683   6.139  1.00  0.00           C  
ATOM   3873  CZ  PHE A 247       0.177  26.196   7.420  1.00  0.00           C  
ATOM   3874  H   PHE A 247      -0.256  21.081   8.995  1.00  0.00           H  
ATOM   3875  HA  PHE A 247      -1.345  21.758   6.388  1.00  0.00           H  
ATOM   3876 1HB  PHE A 247       1.439  21.632   7.558  1.00  0.00           H  
ATOM   3877 2HB  PHE A 247       1.215  21.856   5.831  1.00  0.00           H  
ATOM   3878  HD1 PHE A 247       0.642  23.333   9.154  1.00  0.00           H  
ATOM   3879  HD2 PHE A 247       0.406  23.922   4.930  1.00  0.00           H  
ATOM   3880  HE1 PHE A 247       0.313  25.757   9.512  1.00  0.00           H  
ATOM   3881  HE2 PHE A 247       0.079  26.347   5.284  1.00  0.00           H  
ATOM   3882  HZ  PHE A 247       0.032  27.264   7.577  1.00  0.00           H  
ATOM   3883  N   MET A 248       0.216  18.851   6.714  1.00  0.00           N  
ATOM   3884  CA  MET A 248       0.339  17.557   5.990  1.00  0.00           C  
ATOM   3885  C   MET A 248      -1.046  17.033   5.597  1.00  0.00           C  
ATOM   3886  O   MET A 248      -1.230  16.605   4.458  1.00  0.00           O  
ATOM   3887  CB  MET A 248       1.073  16.525   6.844  1.00  0.00           C  
ATOM   3888  CG  MET A 248       1.191  15.149   6.205  1.00  0.00           C  
ATOM   3889  SD  MET A 248       1.778  13.894   7.361  1.00  0.00           S  
ATOM   3890  CE  MET A 248       0.444  13.883   8.554  1.00  0.00           C  
ATOM   3891  H   MET A 248       0.583  18.925   7.653  1.00  0.00           H  
ATOM   3892  HA  MET A 248       0.913  17.724   5.079  1.00  0.00           H  
ATOM   3893 1HB  MET A 248       2.079  16.881   7.058  1.00  0.00           H  
ATOM   3894 2HB  MET A 248       0.557  16.408   7.797  1.00  0.00           H  
ATOM   3895 1HG  MET A 248       0.218  14.839   5.825  1.00  0.00           H  
ATOM   3896 2HG  MET A 248       1.885  15.195   5.366  1.00  0.00           H  
ATOM   3897 1HE  MET A 248       0.661  13.154   9.335  1.00  0.00           H  
ATOM   3898 2HE  MET A 248       0.344  14.874   8.999  1.00  0.00           H  
ATOM   3899 3HE  MET A 248      -0.488  13.614   8.056  1.00  0.00           H  
ATOM   3900  N   ASP A 249      -2.011  17.046   6.501  1.00  0.00           N  
ATOM   3901  CA  ASP A 249      -3.350  16.528   6.185  1.00  0.00           C  
ATOM   3902  C   ASP A 249      -3.830  17.276   4.928  1.00  0.00           C  
ATOM   3903  O   ASP A 249      -4.322  16.614   3.979  1.00  0.00           O  
ATOM   3904  CB  ASP A 249      -4.325  16.733   7.347  1.00  0.00           C  
ATOM   3905  CG  ASP A 249      -4.055  15.799   8.519  1.00  0.00           C  
ATOM   3906  OD1 ASP A 249      -3.229  14.928   8.381  1.00  0.00           O  
ATOM   3907  OD2 ASP A 249      -4.676  15.966   9.541  1.00  0.00           O  
ATOM   3908  H   ASP A 249      -1.832  17.415   7.424  1.00  0.00           H  
ATOM   3909  HA  ASP A 249      -3.271  15.457   5.995  1.00  0.00           H  
ATOM   3910 1HB  ASP A 249      -4.259  17.763   7.700  1.00  0.00           H  
ATOM   3911 2HB  ASP A 249      -5.345  16.570   6.999  1.00  0.00           H  
ATOM   3912  N   ALA A 250      -3.762  18.613   4.960  1.00  0.00           N  
ATOM   3913  CA  ALA A 250      -4.250  19.469   3.846  1.00  0.00           C  
ATOM   3914  C   ALA A 250      -3.476  19.141   2.570  1.00  0.00           C  
ATOM   3915  O   ALA A 250      -4.118  19.088   1.522  1.00  0.00           O  
ATOM   3916  CB  ALA A 250      -4.212  20.924   4.247  1.00  0.00           C  
ATOM   3917  H   ALA A 250      -3.364  19.052   5.778  1.00  0.00           H  
ATOM   3918  HA  ALA A 250      -5.306  19.248   3.687  1.00  0.00           H  
ATOM   3919 1HB  ALA A 250      -4.572  21.538   3.421  1.00  0.00           H  
ATOM   3920 2HB  ALA A 250      -4.849  21.079   5.119  1.00  0.00           H  
ATOM   3921 3HB  ALA A 250      -3.190  21.208   4.490  1.00  0.00           H  
ATOM   3922  N   PHE A 251      -2.168  18.923   2.645  1.00  0.00           N  
ATOM   3923  CA  PHE A 251      -1.332  18.561   1.497  1.00  0.00           C  
ATOM   3924  C   PHE A 251      -1.823  17.250   0.914  1.00  0.00           C  
ATOM   3925  O   PHE A 251      -2.017  17.135  -0.284  1.00  0.00           O  
ATOM   3926  CB  PHE A 251       0.138  18.434   1.901  1.00  0.00           C  
ATOM   3927  CG  PHE A 251       1.025  17.913   0.805  1.00  0.00           C  
ATOM   3928  CD1 PHE A 251       1.452  18.748  -0.216  1.00  0.00           C  
ATOM   3929  CD2 PHE A 251       1.432  16.588   0.794  1.00  0.00           C  
ATOM   3930  CE1 PHE A 251       2.268  18.270  -1.224  1.00  0.00           C  
ATOM   3931  CE2 PHE A 251       2.249  16.107  -0.212  1.00  0.00           C  
ATOM   3932  CZ  PHE A 251       2.666  16.950  -1.222  1.00  0.00           C  
ATOM   3933  H   PHE A 251      -1.740  19.016   3.555  1.00  0.00           H  
ATOM   3934  HA  PHE A 251      -1.414  19.349   0.747  1.00  0.00           H  
ATOM   3935 1HB  PHE A 251       0.516  19.407   2.210  1.00  0.00           H  
ATOM   3936 2HB  PHE A 251       0.224  17.763   2.755  1.00  0.00           H  
ATOM   3937  HD1 PHE A 251       1.138  19.792  -0.217  1.00  0.00           H  
ATOM   3938  HD2 PHE A 251       1.102  15.922   1.592  1.00  0.00           H  
ATOM   3939  HE1 PHE A 251       2.596  18.937  -2.021  1.00  0.00           H  
ATOM   3940  HE2 PHE A 251       2.562  15.064  -0.209  1.00  0.00           H  
ATOM   3941  HZ  PHE A 251       3.308  16.572  -2.017  1.00  0.00           H  
ATOM   3942  N   ILE A 252      -1.992  16.238   1.751  1.00  0.00           N  
ATOM   3943  CA  ILE A 252      -2.411  14.908   1.267  1.00  0.00           C  
ATOM   3944  C   ILE A 252      -3.760  15.029   0.566  1.00  0.00           C  
ATOM   3945  O   ILE A 252      -3.930  14.369  -0.479  1.00  0.00           O  
ATOM   3946  CB  ILE A 252      -2.513  13.890   2.418  1.00  0.00           C  
ATOM   3947  CG1 ILE A 252      -1.123  13.572   2.974  1.00  0.00           C  
ATOM   3948  CG2 ILE A 252      -3.204  12.620   1.946  1.00  0.00           C  
ATOM   3949  CD1 ILE A 252      -1.146  12.792   4.269  1.00  0.00           C  
ATOM   3950  H   ILE A 252      -1.831  16.375   2.739  1.00  0.00           H  
ATOM   3951  HA  ILE A 252      -1.665  14.545   0.561  1.00  0.00           H  
ATOM   3952  HB  ILE A 252      -3.088  14.323   3.236  1.00  0.00           H  
ATOM   3953 1HG1 ILE A 252      -0.560  12.997   2.239  1.00  0.00           H  
ATOM   3954 2HG1 ILE A 252      -0.578  14.501   3.147  1.00  0.00           H  
ATOM   3955 1HG2 ILE A 252      -3.267  11.912   2.771  1.00  0.00           H  
ATOM   3956 2HG2 ILE A 252      -4.208  12.861   1.597  1.00  0.00           H  
ATOM   3957 3HG2 ILE A 252      -2.633  12.177   1.130  1.00  0.00           H  
ATOM   3958 1HD1 ILE A 252      -0.124  12.605   4.600  1.00  0.00           H  
ATOM   3959 2HD1 ILE A 252      -1.675  13.367   5.030  1.00  0.00           H  
ATOM   3960 3HD1 ILE A 252      -1.655  11.842   4.112  1.00  0.00           H  
ATOM   3961  N   GLU A 253      -4.704  15.769   1.145  1.00  0.00           N  
ATOM   3962  CA  GLU A 253      -6.010  15.969   0.464  1.00  0.00           C  
ATOM   3963  C   GLU A 253      -5.841  16.858  -0.763  1.00  0.00           C  
ATOM   3964  O   GLU A 253      -6.525  16.585  -1.763  1.00  0.00           O  
ATOM   3965  CB  GLU A 253      -7.034  16.593   1.414  1.00  0.00           C  
ATOM   3966  CG  GLU A 253      -7.382  15.730   2.619  1.00  0.00           C  
ATOM   3967  CD  GLU A 253      -7.876  14.363   2.237  1.00  0.00           C  
ATOM   3968  OE1 GLU A 253      -8.756  14.279   1.414  1.00  0.00           O  
ATOM   3969  OE2 GLU A 253      -7.372  13.401   2.768  1.00  0.00           O  
ATOM   3970  H   GLU A 253      -4.547  16.199   2.045  1.00  0.00           H  
ATOM   3971  HA  GLU A 253      -6.386  14.997   0.144  1.00  0.00           H  
ATOM   3972 1HB  GLU A 253      -6.655  17.546   1.784  1.00  0.00           H  
ATOM   3973 2HB  GLU A 253      -7.957  16.797   0.872  1.00  0.00           H  
ATOM   3974 1HG  GLU A 253      -6.495  15.622   3.243  1.00  0.00           H  
ATOM   3975 2HG  GLU A 253      -8.146  16.236   3.207  1.00  0.00           H  
ATOM   3976  N   ALA A 254      -4.987  17.869  -0.703  1.00  0.00           N  
ATOM   3977  CA  ALA A 254      -4.877  18.855  -1.813  1.00  0.00           C  
ATOM   3978  C   ALA A 254      -4.481  18.139  -3.104  1.00  0.00           C  
ATOM   3979  O   ALA A 254      -4.977  18.567  -4.230  1.00  0.00           O  
ATOM   3980  CB  ALA A 254      -3.893  19.930  -1.471  1.00  0.00           C  
ATOM   3981  H   ALA A 254      -4.396  17.974   0.109  1.00  0.00           H  
ATOM   3982  HA  ALA A 254      -5.854  19.319  -1.952  1.00  0.00           H  
ATOM   3983 1HB  ALA A 254      -3.828  20.639  -2.295  1.00  0.00           H  
ATOM   3984 2HB  ALA A 254      -4.219  20.449  -0.570  1.00  0.00           H  
ATOM   3985 3HB  ALA A 254      -2.914  19.484  -1.299  1.00  0.00           H  
ATOM   3986  N   LEU A 255      -3.644  17.105  -3.043  1.00  0.00           N  
ATOM   3987  CA  LEU A 255      -3.177  16.408  -4.268  1.00  0.00           C  
ATOM   3988  C   LEU A 255      -4.080  15.197  -4.579  1.00  0.00           C  
ATOM   3989  O   LEU A 255      -3.731  14.394  -5.455  1.00  0.00           O  
ATOM   3990  CB  LEU A 255      -1.725  15.943  -4.101  1.00  0.00           C  
ATOM   3991  CG  LEU A 255      -0.684  17.058  -3.936  1.00  0.00           C  
ATOM   3992  CD1 LEU A 255       0.703  16.444  -3.811  1.00  0.00           C  
ATOM   3993  CD2 LEU A 255      -0.758  18.003  -5.127  1.00  0.00           C  
ATOM   3994  H   LEU A 255      -3.319  16.787  -2.142  1.00  0.00           H  
ATOM   3995  HA  LEU A 255      -3.225  17.107  -5.103  1.00  0.00           H  
ATOM   3996 1HB  LEU A 255      -1.664  15.301  -3.224  1.00  0.00           H  
ATOM   3997 2HB  LEU A 255      -1.445  15.356  -4.976  1.00  0.00           H  
ATOM   3998  HG  LEU A 255      -0.887  17.613  -3.020  1.00  0.00           H  
ATOM   3999 1HD1 LEU A 255       1.443  17.236  -3.693  1.00  0.00           H  
ATOM   4000 2HD1 LEU A 255       0.734  15.788  -2.940  1.00  0.00           H  
ATOM   4001 3HD1 LEU A 255       0.928  15.868  -4.708  1.00  0.00           H  
ATOM   4002 1HD2 LEU A 255      -0.019  18.795  -5.009  1.00  0.00           H  
ATOM   4003 2HD2 LEU A 255      -0.554  17.449  -6.043  1.00  0.00           H  
ATOM   4004 3HD2 LEU A 255      -1.755  18.441  -5.182  1.00  0.00           H  
ATOM   4005  N   GLY A 256      -5.165  15.025  -3.836  1.00  0.00           N  
ATOM   4006  CA  GLY A 256      -6.128  13.947  -4.106  1.00  0.00           C  
ATOM   4007  C   GLY A 256      -5.523  12.592  -3.802  1.00  0.00           C  
ATOM   4008  O   GLY A 256      -5.868  11.588  -4.456  1.00  0.00           O  
ATOM   4009  H   GLY A 256      -5.333  15.652  -3.062  1.00  0.00           H  
ATOM   4010 1HA  GLY A 256      -7.022  14.098  -3.501  1.00  0.00           H  
ATOM   4011 2HA  GLY A 256      -6.436  13.989  -5.150  1.00  0.00           H  
ATOM   4012  N   LEU A 257      -4.633  12.486  -2.820  1.00  0.00           N  
ATOM   4013  CA  LEU A 257      -3.955  11.212  -2.532  1.00  0.00           C  
ATOM   4014  C   LEU A 257      -4.883  10.366  -1.651  1.00  0.00           C  
ATOM   4015  O   LEU A 257      -4.673  10.264  -0.425  1.00  0.00           O  
ATOM   4016  CB  LEU A 257      -2.614  11.447  -1.826  1.00  0.00           C  
ATOM   4017  CG  LEU A 257      -1.621  12.351  -2.567  1.00  0.00           C  
ATOM   4018  CD1 LEU A 257      -0.377  12.549  -1.711  1.00  0.00           C  
ATOM   4019  CD2 LEU A 257      -1.268  11.726  -3.908  1.00  0.00           C  
ATOM   4020  H   LEU A 257      -4.416  13.296  -2.258  1.00  0.00           H  
ATOM   4021  HA  LEU A 257      -3.761  10.703  -3.476  1.00  0.00           H  
ATOM   4022 1HB  LEU A 257      -2.807  11.895  -0.853  1.00  0.00           H  
ATOM   4023 2HB  LEU A 257      -2.130  10.483  -1.668  1.00  0.00           H  
ATOM   4024  HG  LEU A 257      -2.072  13.330  -2.731  1.00  0.00           H  
ATOM   4025 1HD1 LEU A 257       0.329  13.192  -2.238  1.00  0.00           H  
ATOM   4026 2HD1 LEU A 257      -0.656  13.016  -0.766  1.00  0.00           H  
ATOM   4027 3HD1 LEU A 257       0.088  11.583  -1.517  1.00  0.00           H  
ATOM   4028 1HD2 LEU A 257      -0.562  12.369  -4.436  1.00  0.00           H  
ATOM   4029 2HD2 LEU A 257      -0.815  10.747  -3.746  1.00  0.00           H  
ATOM   4030 3HD2 LEU A 257      -2.172  11.612  -4.506  1.00  0.00           H  
ATOM   4031  N   GLU A 258      -5.872   9.802  -2.312  1.00  0.00           N  
ATOM   4032  CA  GLU A 258      -6.916   9.004  -1.650  1.00  0.00           C  
ATOM   4033  C   GLU A 258      -6.203   7.834  -0.977  1.00  0.00           C  
ATOM   4034  O   GLU A 258      -6.573   7.483   0.168  1.00  0.00           O  
ATOM   4035  CB  GLU A 258      -7.967   8.503  -2.643  1.00  0.00           C  
ATOM   4036  CG  GLU A 258      -8.872   9.592  -3.202  1.00  0.00           C  
ATOM   4037  CD  GLU A 258      -9.861   9.071  -4.208  1.00  0.00           C  
ATOM   4038  OE1 GLU A 258      -9.752   7.928  -4.583  1.00  0.00           O  
ATOM   4039  OE2 GLU A 258     -10.725   9.818  -4.603  1.00  0.00           O  
ATOM   4040  H   GLU A 258      -5.908   9.925  -3.313  1.00  0.00           H  
ATOM   4041  HA  GLU A 258      -7.420   9.634  -0.916  1.00  0.00           H  
ATOM   4042 1HB  GLU A 258      -7.472   8.016  -3.482  1.00  0.00           H  
ATOM   4043 2HB  GLU A 258      -8.600   7.758  -2.159  1.00  0.00           H  
ATOM   4044 1HG  GLU A 258      -9.419  10.054  -2.379  1.00  0.00           H  
ATOM   4045 2HG  GLU A 258      -8.256  10.358  -3.668  1.00  0.00           H  
ATOM   4046  N   GLU A 259      -5.194   7.300  -1.626  1.00  0.00           N  
ATOM   4047  CA  GLU A 259      -4.386   6.192  -1.079  1.00  0.00           C  
ATOM   4048  C   GLU A 259      -2.926   6.600  -1.169  1.00  0.00           C  
ATOM   4049  O   GLU A 259      -2.543   7.281  -2.123  1.00  0.00           O  
ATOM   4050  CB  GLU A 259      -4.625   4.887  -1.841  1.00  0.00           C  
ATOM   4051  CG  GLU A 259      -6.050   4.359  -1.753  1.00  0.00           C  
ATOM   4052  CD  GLU A 259      -6.256   3.096  -2.543  1.00  0.00           C  
ATOM   4053  OE1 GLU A 259      -5.321   2.645  -3.159  1.00  0.00           O  
ATOM   4054  OE2 GLU A 259      -7.350   2.583  -2.530  1.00  0.00           O  
ATOM   4055  H   GLU A 259      -4.967   7.670  -2.538  1.00  0.00           H  
ATOM   4056  HA  GLU A 259      -4.675   6.034  -0.039  1.00  0.00           H  
ATOM   4057 1HB  GLU A 259      -4.387   5.032  -2.895  1.00  0.00           H  
ATOM   4058 2HB  GLU A 259      -3.958   4.115  -1.458  1.00  0.00           H  
ATOM   4059 1HG  GLU A 259      -6.290   4.164  -0.708  1.00  0.00           H  
ATOM   4060 2HG  GLU A 259      -6.733   5.125  -2.117  1.00  0.00           H  
ATOM   4061  N   VAL A 260      -2.128   6.184  -0.180  1.00  0.00           N  
ATOM   4062  CA  VAL A 260      -0.662   6.373  -0.207  1.00  0.00           C  
ATOM   4063  C   VAL A 260       0.034   5.078   0.182  1.00  0.00           C  
ATOM   4064  O   VAL A 260      -0.524   4.216   0.910  1.00  0.00           O  
ATOM   4065  CB  VAL A 260      -0.245   7.493   0.775  1.00  0.00           C  
ATOM   4066  CG1 VAL A 260      -0.854   8.827   0.407  1.00  0.00           C  
ATOM   4067  CG2 VAL A 260      -0.564   7.124   2.216  1.00  0.00           C  
ATOM   4068  H   VAL A 260      -2.550   5.723   0.613  1.00  0.00           H  
ATOM   4069  HA  VAL A 260      -0.368   6.658  -1.218  1.00  0.00           H  
ATOM   4070  HB  VAL A 260       0.829   7.660   0.686  1.00  0.00           H  
ATOM   4071 1HG1 VAL A 260      -0.534   9.583   1.123  1.00  0.00           H  
ATOM   4072 2HG1 VAL A 260      -0.527   9.114  -0.593  1.00  0.00           H  
ATOM   4073 3HG1 VAL A 260      -1.941   8.748   0.425  1.00  0.00           H  
ATOM   4074 1HG2 VAL A 260      -0.256   7.935   2.876  1.00  0.00           H  
ATOM   4075 2HG2 VAL A 260      -1.636   6.958   2.321  1.00  0.00           H  
ATOM   4076 3HG2 VAL A 260      -0.027   6.214   2.486  1.00  0.00           H  
ATOM   4077  N   VAL A 261       1.283   4.950  -0.245  1.00  0.00           N  
ATOM   4078  CA  VAL A 261       2.253   4.067   0.397  1.00  0.00           C  
ATOM   4079  C   VAL A 261       3.263   4.960   1.128  1.00  0.00           C  
ATOM   4080  O   VAL A 261       3.768   5.890   0.505  1.00  0.00           O  
ATOM   4081  CB  VAL A 261       2.969   3.179  -0.637  1.00  0.00           C  
ATOM   4082  CG1 VAL A 261       3.974   2.266   0.050  1.00  0.00           C  
ATOM   4083  CG2 VAL A 261       1.947   2.365  -1.417  1.00  0.00           C  
ATOM   4084  H   VAL A 261       1.567   5.492  -1.049  1.00  0.00           H  
ATOM   4085  HA  VAL A 261       1.722   3.419   1.095  1.00  0.00           H  
ATOM   4086  HB  VAL A 261       3.529   3.814  -1.323  1.00  0.00           H  
ATOM   4087 1HG1 VAL A 261       4.471   1.645  -0.696  1.00  0.00           H  
ATOM   4088 2HG1 VAL A 261       4.716   2.870   0.572  1.00  0.00           H  
ATOM   4089 3HG1 VAL A 261       3.455   1.628   0.765  1.00  0.00           H  
ATOM   4090 1HG2 VAL A 261       2.460   1.740  -2.147  1.00  0.00           H  
ATOM   4091 2HG2 VAL A 261       1.383   1.734  -0.730  1.00  0.00           H  
ATOM   4092 3HG2 VAL A 261       1.264   3.039  -1.934  1.00  0.00           H  
ATOM   4093  N   LEU A 262       3.453   4.781   2.411  1.00  0.00           N  
ATOM   4094  CA  LEU A 262       4.305   5.683   3.223  1.00  0.00           C  
ATOM   4095  C   LEU A 262       5.749   5.196   3.219  1.00  0.00           C  
ATOM   4096  O   LEU A 262       6.001   4.018   3.508  1.00  0.00           O  
ATOM   4097  CB  LEU A 262       3.794   5.762   4.667  1.00  0.00           C  
ATOM   4098  CG  LEU A 262       2.429   6.436   4.854  1.00  0.00           C  
ATOM   4099  CD1 LEU A 262       2.038   6.393   6.325  1.00  0.00           C  
ATOM   4100  CD2 LEU A 262       2.496   7.869   4.347  1.00  0.00           C  
ATOM   4101  H   LEU A 262       3.001   3.996   2.858  1.00  0.00           H  
ATOM   4102  HA  LEU A 262       4.265   6.681   2.788  1.00  0.00           H  
ATOM   4103 1HB  LEU A 262       3.722   4.751   5.066  1.00  0.00           H  
ATOM   4104 2HB  LEU A 262       4.521   6.314   5.263  1.00  0.00           H  
ATOM   4105  HG  LEU A 262       1.673   5.888   4.292  1.00  0.00           H  
ATOM   4106 1HD1 LEU A 262       1.068   6.872   6.457  1.00  0.00           H  
ATOM   4107 2HD1 LEU A 262       1.978   5.356   6.656  1.00  0.00           H  
ATOM   4108 3HD1 LEU A 262       2.786   6.921   6.915  1.00  0.00           H  
ATOM   4109 1HD2 LEU A 262       1.525   8.348   4.479  1.00  0.00           H  
ATOM   4110 2HD2 LEU A 262       3.251   8.419   4.910  1.00  0.00           H  
ATOM   4111 3HD2 LEU A 262       2.760   7.869   3.290  1.00  0.00           H  
ATOM   4112  N   VAL A 263       6.668   6.116   2.966  1.00  0.00           N  
ATOM   4113  CA  VAL A 263       8.120   5.878   3.111  1.00  0.00           C  
ATOM   4114  C   VAL A 263       8.579   7.001   4.047  1.00  0.00           C  
ATOM   4115  O   VAL A 263       8.627   8.157   3.595  1.00  0.00           O  
ATOM   4116  CB  VAL A 263       8.865   5.942   1.764  1.00  0.00           C  
ATOM   4117  CG1 VAL A 263      10.344   5.642   1.959  1.00  0.00           C  
ATOM   4118  CG2 VAL A 263       8.242   4.964   0.780  1.00  0.00           C  
ATOM   4119  H   VAL A 263       6.347   7.024   2.661  1.00  0.00           H  
ATOM   4120  HA  VAL A 263       8.268   4.879   3.523  1.00  0.00           H  
ATOM   4121  HB  VAL A 263       8.792   6.955   1.367  1.00  0.00           H  
ATOM   4122 1HG1 VAL A 263      10.855   5.692   0.997  1.00  0.00           H  
ATOM   4123 2HG1 VAL A 263      10.778   6.376   2.638  1.00  0.00           H  
ATOM   4124 3HG1 VAL A 263      10.461   4.644   2.379  1.00  0.00           H  
ATOM   4125 1HG2 VAL A 263       8.773   5.015  -0.170  1.00  0.00           H  
ATOM   4126 2HG2 VAL A 263       8.310   3.952   1.180  1.00  0.00           H  
ATOM   4127 3HG2 VAL A 263       7.194   5.223   0.624  1.00  0.00           H  
ATOM   4128  N   ILE A 264       8.869   6.677   5.296  1.00  0.00           N  
ATOM   4129  CA  ILE A 264       8.979   7.738   6.327  1.00  0.00           C  
ATOM   4130  C   ILE A 264      10.231   7.553   7.167  1.00  0.00           C  
ATOM   4131  O   ILE A 264      10.663   6.428   7.494  1.00  0.00           O  
ATOM   4132  CB  ILE A 264       7.748   7.752   7.252  1.00  0.00           C  
ATOM   4133  CG1 ILE A 264       7.560   6.383   7.911  1.00  0.00           C  
ATOM   4134  CG2 ILE A 264       6.502   8.148   6.475  1.00  0.00           C  
ATOM   4135  CD1 ILE A 264       6.320   6.284   8.770  1.00  0.00           C  
ATOM   4136  H   ILE A 264       9.018   5.715   5.564  1.00  0.00           H  
ATOM   4137  HA  ILE A 264       9.037   8.703   5.824  1.00  0.00           H  
ATOM   4138  HB  ILE A 264       7.906   8.470   8.056  1.00  0.00           H  
ATOM   4139 1HG1 ILE A 264       7.505   5.614   7.142  1.00  0.00           H  
ATOM   4140 2HG1 ILE A 264       8.425   6.159   8.536  1.00  0.00           H  
ATOM   4141 1HG2 ILE A 264       5.642   8.152   7.144  1.00  0.00           H  
ATOM   4142 2HG2 ILE A 264       6.638   9.142   6.052  1.00  0.00           H  
ATOM   4143 3HG2 ILE A 264       6.333   7.432   5.670  1.00  0.00           H  
ATOM   4144 1HD1 ILE A 264       6.257   5.286   9.203  1.00  0.00           H  
ATOM   4145 2HD1 ILE A 264       6.371   7.024   9.570  1.00  0.00           H  
ATOM   4146 3HD1 ILE A 264       5.439   6.471   8.159  1.00  0.00           H  
ATOM   4147  N   HIS A 265      10.772   8.674   7.617  1.00  0.00           N  
ATOM   4148  CA  HIS A 265      12.138   8.751   8.185  1.00  0.00           C  
ATOM   4149  C   HIS A 265      12.171   9.778   9.311  1.00  0.00           C  
ATOM   4150  O   HIS A 265      11.812  10.926   9.074  1.00  0.00           O  
ATOM   4151  CB  HIS A 265      13.169   9.124   7.115  1.00  0.00           C  
ATOM   4152  CG  HIS A 265      14.588   8.982   7.571  1.00  0.00           C  
ATOM   4153  ND1 HIS A 265      15.661   9.368   6.795  1.00  0.00           N  
ATOM   4154  CD2 HIS A 265      15.111   8.497   8.722  1.00  0.00           C  
ATOM   4155  CE1 HIS A 265      16.783   9.126   7.450  1.00  0.00           C  
ATOM   4156  NE2 HIS A 265      16.476   8.598   8.621  1.00  0.00           N  
ATOM   4157  H   HIS A 265      10.214   9.514   7.566  1.00  0.00           H  
ATOM   4158  HA  HIS A 265      12.419   7.779   8.590  1.00  0.00           H  
ATOM   4159 1HB  HIS A 265      13.028   8.492   6.237  1.00  0.00           H  
ATOM   4160 2HB  HIS A 265      13.013  10.156   6.803  1.00  0.00           H  
ATOM   4161  HD2 HIS A 265      14.552   8.100   9.570  1.00  0.00           H  
ATOM   4162  HE1 HIS A 265      17.790   9.329   7.086  1.00  0.00           H  
ATOM   4163  HE2 HIS A 265      17.135   8.313   9.331  1.00  0.00           H  
ATOM   4164  N   ASP A 266      12.633   9.383  10.499  1.00  0.00           N  
ATOM   4165  CA  ASP A 266      12.956  10.377  11.551  1.00  0.00           C  
ATOM   4166  C   ASP A 266      11.716  11.252  11.753  1.00  0.00           C  
ATOM   4167  O   ASP A 266      10.600  10.704  11.806  1.00  0.00           O  
ATOM   4168  CB  ASP A 266      14.161  11.240  11.167  1.00  0.00           C  
ATOM   4169  CG  ASP A 266      14.669  12.094  12.321  1.00  0.00           C  
ATOM   4170  OD1 ASP A 266      15.210  11.543  13.249  1.00  0.00           O  
ATOM   4171  OD2 ASP A 266      14.511  13.290  12.262  1.00  0.00           O  
ATOM   4172  H   ASP A 266      12.766   8.401  10.692  1.00  0.00           H  
ATOM   4173  HA  ASP A 266      13.203   9.841  12.468  1.00  0.00           H  
ATOM   4174 1HB  ASP A 266      14.973  10.598  10.824  1.00  0.00           H  
ATOM   4175 2HB  ASP A 266      13.890  11.896  10.340  1.00  0.00           H  
ATOM   4176  N   TRP A 267      11.868  12.576  11.751  1.00  0.00           N  
ATOM   4177  CA  TRP A 267      10.688  13.410  12.076  1.00  0.00           C  
ATOM   4178  C   TRP A 267       9.489  13.082  11.185  1.00  0.00           C  
ATOM   4179  O   TRP A 267       8.394  12.942  11.674  1.00  0.00           O  
ATOM   4180  CB  TRP A 267      11.027  14.895  11.932  1.00  0.00           C  
ATOM   4181  CG  TRP A 267       9.924  15.807  12.374  1.00  0.00           C  
ATOM   4182  CD1 TRP A 267       9.325  16.781  11.633  1.00  0.00           C  
ATOM   4183  CD2 TRP A 267       9.277  15.835  13.670  1.00  0.00           C  
ATOM   4184  NE1 TRP A 267       8.355  17.411  12.374  1.00  0.00           N  
ATOM   4185  CE2 TRP A 267       8.311  16.844  13.622  1.00  0.00           C  
ATOM   4186  CE3 TRP A 267       9.437  15.094  14.848  1.00  0.00           C  
ATOM   4187  CZ2 TRP A 267       7.504  17.138  14.710  1.00  0.00           C  
ATOM   4188  CZ3 TRP A 267       8.627  15.389  15.938  1.00  0.00           C  
ATOM   4189  CH2 TRP A 267       7.685  16.384  15.869  1.00  0.00           C  
ATOM   4190  H   TRP A 267      12.745  13.029  11.539  1.00  0.00           H  
ATOM   4191  HA  TRP A 267      10.401  13.217  13.109  1.00  0.00           H  
ATOM   4192 1HB  TRP A 267      11.917  15.123  12.520  1.00  0.00           H  
ATOM   4193 2HB  TRP A 267      11.258  15.116  10.890  1.00  0.00           H  
ATOM   4194  HD1 TRP A 267       9.578  17.024  10.603  1.00  0.00           H  
ATOM   4195  HE1 TRP A 267       7.770  18.169  12.054  1.00  0.00           H  
ATOM   4196  HE3 TRP A 267      10.182  14.301  14.906  1.00  0.00           H  
ATOM   4197  HZ2 TRP A 267       6.751  17.925  14.675  1.00  0.00           H  
ATOM   4198  HZ3 TRP A 267       8.759  14.808  16.851  1.00  0.00           H  
ATOM   4199  HH2 TRP A 267       7.066  16.589  16.743  1.00  0.00           H  
ATOM   4200  N   GLY A 268       9.694  12.874   9.878  1.00  0.00           N  
ATOM   4201  CA  GLY A 268       8.608  12.539   8.972  1.00  0.00           C  
ATOM   4202  C   GLY A 268       7.810  11.330   9.463  1.00  0.00           C  
ATOM   4203  O   GLY A 268       6.649  11.169   9.103  1.00  0.00           O  
ATOM   4204  H   GLY A 268      10.632  12.954   9.513  1.00  0.00           H  
ATOM   4205 1HA  GLY A 268       7.942  13.395   8.870  1.00  0.00           H  
ATOM   4206 2HA  GLY A 268       9.013  12.326   7.983  1.00  0.00           H  
ATOM   4207  N   SER A 269       8.460  10.440  10.215  1.00  0.00           N  
ATOM   4208  CA  SER A 269       7.786   9.236  10.708  1.00  0.00           C  
ATOM   4209  C   SER A 269       6.846   9.625  11.847  1.00  0.00           C  
ATOM   4210  O   SER A 269       5.840   8.919  12.036  1.00  0.00           O  
ATOM   4211  CB  SER A 269       8.795   8.210  11.185  1.00  0.00           C  
ATOM   4212  OG  SER A 269       9.432   8.640  12.357  1.00  0.00           O  
ATOM   4213  H   SER A 269       9.430  10.593  10.452  1.00  0.00           H  
ATOM   4214  HA  SER A 269       7.211   8.802   9.889  1.00  0.00           H  
ATOM   4215 1HB  SER A 269       8.290   7.262  11.369  1.00  0.00           H  
ATOM   4216 2HB  SER A 269       9.537   8.040  10.406  1.00  0.00           H  
ATOM   4217  HG  SER A 269       9.634   9.569  12.223  1.00  0.00           H  
ATOM   4218  N   ALA A 270       7.155  10.642  12.642  1.00  0.00           N  
ATOM   4219  CA  ALA A 270       6.206  11.098  13.685  1.00  0.00           C  
ATOM   4220  C   ALA A 270       4.934  11.541  12.999  1.00  0.00           C  
ATOM   4221  O   ALA A 270       3.860  11.379  13.563  1.00  0.00           O  
ATOM   4222  CB  ALA A 270       6.824  12.139  14.553  1.00  0.00           C  
ATOM   4223  H   ALA A 270       8.042  11.115  12.543  1.00  0.00           H  
ATOM   4224  HA  ALA A 270       6.001  10.257  14.347  1.00  0.00           H  
ATOM   4225 1HB  ALA A 270       6.106  12.456  15.309  1.00  0.00           H  
ATOM   4226 2HB  ALA A 270       7.707  11.727  15.041  1.00  0.00           H  
ATOM   4227 3HB  ALA A 270       7.112  12.995  13.945  1.00  0.00           H  
ATOM   4228  N   LEU A 271       5.052  12.140  11.822  1.00  0.00           N  
ATOM   4229  CA  LEU A 271       3.818  12.563  11.140  1.00  0.00           C  
ATOM   4230  C   LEU A 271       3.156  11.404  10.400  1.00  0.00           C  
ATOM   4231  O   LEU A 271       1.920  11.280  10.424  1.00  0.00           O  
ATOM   4232  CB  LEU A 271       4.120  13.695  10.150  1.00  0.00           C  
ATOM   4233  CG  LEU A 271       4.776  14.946  10.749  1.00  0.00           C  
ATOM   4234  CD1 LEU A 271       5.260  15.853   9.627  1.00  0.00           C  
ATOM   4235  CD2 LEU A 271       3.776  15.666  11.642  1.00  0.00           C  
ATOM   4236  H   LEU A 271       5.944  12.316  11.379  1.00  0.00           H  
ATOM   4237  HA  LEU A 271       3.118  12.931  11.890  1.00  0.00           H  
ATOM   4238 1HB  LEU A 271       4.783  13.312   9.377  1.00  0.00           H  
ATOM   4239 2HB  LEU A 271       3.187  14.004   9.680  1.00  0.00           H  
ATOM   4240  HG  LEU A 271       5.645  14.654  11.340  1.00  0.00           H  
ATOM   4241 1HD1 LEU A 271       5.726  16.742  10.052  1.00  0.00           H  
ATOM   4242 2HD1 LEU A 271       5.989  15.320   9.016  1.00  0.00           H  
ATOM   4243 3HD1 LEU A 271       4.414  16.149   9.008  1.00  0.00           H  
ATOM   4244 1HD2 LEU A 271       4.242  16.554  12.068  1.00  0.00           H  
ATOM   4245 2HD2 LEU A 271       2.907  15.959  11.052  1.00  0.00           H  
ATOM   4246 3HD2 LEU A 271       3.460  15.000  12.445  1.00  0.00           H  
ATOM   4247  N   GLY A 272       3.933  10.638   9.663  1.00  0.00           N  
ATOM   4248  CA  GLY A 272       3.342   9.585   8.850  1.00  0.00           C  
ATOM   4249  C   GLY A 272       2.636   8.561   9.715  1.00  0.00           C  
ATOM   4250  O   GLY A 272       1.517   8.161   9.372  1.00  0.00           O  
ATOM   4251  H   GLY A 272       4.935  10.767   9.648  1.00  0.00           H  
ATOM   4252 1HA  GLY A 272       2.636  10.023   8.145  1.00  0.00           H  
ATOM   4253 2HA  GLY A 272       4.121   9.099   8.264  1.00  0.00           H  
ATOM   4254  N   PHE A 273       3.297   8.044  10.731  1.00  0.00           N  
ATOM   4255  CA  PHE A 273       2.654   6.998  11.581  1.00  0.00           C  
ATOM   4256  C   PHE A 273       1.344   7.511  12.205  1.00  0.00           C  
ATOM   4257  O   PHE A 273       0.359   6.749  12.305  1.00  0.00           O  
ATOM   4258  CB  PHE A 273       3.601   6.546  12.694  1.00  0.00           C  
ATOM   4259  CG  PHE A 273       4.630   5.547  12.246  1.00  0.00           C  
ATOM   4260  CD1 PHE A 273       4.280   4.497  11.410  1.00  0.00           C  
ATOM   4261  CD2 PHE A 273       5.949   5.655  12.659  1.00  0.00           C  
ATOM   4262  CE1 PHE A 273       5.226   3.578  10.996  1.00  0.00           C  
ATOM   4263  CE2 PHE A 273       6.897   4.738  12.247  1.00  0.00           C  
ATOM   4264  CZ  PHE A 273       6.534   3.698  11.415  1.00  0.00           C  
ATOM   4265  H   PHE A 273       4.237   8.344  10.948  1.00  0.00           H  
ATOM   4266  HA  PHE A 273       2.421   6.136  10.953  1.00  0.00           H  
ATOM   4267 1HB  PHE A 273       4.123   7.411  13.101  1.00  0.00           H  
ATOM   4268 2HB  PHE A 273       3.025   6.100  13.504  1.00  0.00           H  
ATOM   4269  HD1 PHE A 273       3.246   4.403  11.078  1.00  0.00           H  
ATOM   4270  HD2 PHE A 273       6.236   6.476  13.317  1.00  0.00           H  
ATOM   4271  HE1 PHE A 273       4.937   2.758  10.340  1.00  0.00           H  
ATOM   4272  HE2 PHE A 273       7.930   4.834  12.579  1.00  0.00           H  
ATOM   4273  HZ  PHE A 273       7.279   2.973  11.091  1.00  0.00           H  
ATOM   4274  N   HIS A 274       1.302   8.770  12.642  1.00  0.00           N  
ATOM   4275  CA  HIS A 274       0.059   9.345  13.218  1.00  0.00           C  
ATOM   4276  C   HIS A 274      -1.046   9.363  12.141  1.00  0.00           C  
ATOM   4277  O   HIS A 274      -2.170   8.928  12.387  1.00  0.00           O  
ATOM   4278  CB  HIS A 274       0.297  10.762  13.749  1.00  0.00           C  
ATOM   4279  CG  HIS A 274      -0.880  11.337  14.475  1.00  0.00           C  
ATOM   4280  ND1 HIS A 274      -1.376  10.789  15.639  1.00  0.00           N  
ATOM   4281  CD2 HIS A 274      -1.658  12.411  14.203  1.00  0.00           C  
ATOM   4282  CE1 HIS A 274      -2.410  11.502  16.052  1.00  0.00           C  
ATOM   4283  NE2 HIS A 274      -2.601  12.490  15.198  1.00  0.00           N  
ATOM   4284  H   HIS A 274       2.129   9.346  12.583  1.00  0.00           H  
ATOM   4285  HA  HIS A 274      -0.274   8.729  14.052  1.00  0.00           H  
ATOM   4286 1HB  HIS A 274       1.149  10.758  14.430  1.00  0.00           H  
ATOM   4287 2HB  HIS A 274       0.543  11.425  12.920  1.00  0.00           H  
ATOM   4288  HD1 HIS A 274      -0.978  10.026  16.150  1.00  0.00           H  
ATOM   4289  HD2 HIS A 274      -1.652  13.145  13.397  1.00  0.00           H  
ATOM   4290  HE1 HIS A 274      -2.944  11.230  16.962  1.00  0.00           H  
ATOM   4291  N   TRP A 275      -0.714   9.770  10.913  1.00  0.00           N  
ATOM   4292  CA  TRP A 275      -1.720   9.764   9.832  1.00  0.00           C  
ATOM   4293  C   TRP A 275      -2.210   8.343   9.585  1.00  0.00           C  
ATOM   4294  O   TRP A 275      -3.434   8.128   9.456  1.00  0.00           O  
ATOM   4295  CB  TRP A 275      -1.140  10.340   8.540  1.00  0.00           C  
ATOM   4296  CG  TRP A 275      -2.181  10.691   7.520  1.00  0.00           C  
ATOM   4297  CD1 TRP A 275      -2.900  11.847   7.454  1.00  0.00           C  
ATOM   4298  CD2 TRP A 275      -2.627   9.877   6.409  1.00  0.00           C  
ATOM   4299  NE1 TRP A 275      -3.760  11.808   6.385  1.00  0.00           N  
ATOM   4300  CE2 TRP A 275      -3.606  10.610   5.733  1.00  0.00           C  
ATOM   4301  CE3 TRP A 275      -2.280   8.603   5.941  1.00  0.00           C  
ATOM   4302  CZ2 TRP A 275      -4.248  10.115   4.609  1.00  0.00           C  
ATOM   4303  CZ3 TRP A 275      -2.923   8.108   4.813  1.00  0.00           C  
ATOM   4304  CH2 TRP A 275      -3.881   8.845   4.164  1.00  0.00           C  
ATOM   4305  H   TRP A 275       0.224  10.084  10.710  1.00  0.00           H  
ATOM   4306  HA  TRP A 275      -2.561  10.386  10.139  1.00  0.00           H  
ATOM   4307 1HB  TRP A 275      -0.566  11.239   8.767  1.00  0.00           H  
ATOM   4308 2HB  TRP A 275      -0.454   9.619   8.095  1.00  0.00           H  
ATOM   4309  HD1 TRP A 275      -2.806  12.679   8.149  1.00  0.00           H  
ATOM   4310  HE1 TRP A 275      -4.403  12.541   6.120  1.00  0.00           H  
ATOM   4311  HE3 TRP A 275      -1.518   8.015   6.451  1.00  0.00           H  
ATOM   4312  HZ2 TRP A 275      -5.012  10.686   4.080  1.00  0.00           H  
ATOM   4313  HZ3 TRP A 275      -2.647   7.115   4.456  1.00  0.00           H  
ATOM   4314  HH2 TRP A 275      -4.366   8.426   3.282  1.00  0.00           H  
ATOM   4315  N   ALA A 276      -1.293   7.387   9.533  1.00  0.00           N  
ATOM   4316  CA  ALA A 276      -1.638   5.969   9.230  1.00  0.00           C  
ATOM   4317  C   ALA A 276      -2.625   5.437  10.288  1.00  0.00           C  
ATOM   4318  O   ALA A 276      -3.598   4.736   9.939  1.00  0.00           O  
ATOM   4319  CB  ALA A 276      -0.374   5.165   9.121  1.00  0.00           C  
ATOM   4320  H   ALA A 276      -0.329   7.633   9.705  1.00  0.00           H  
ATOM   4321  HA  ALA A 276      -2.119   5.939   8.252  1.00  0.00           H  
ATOM   4322 1HB  ALA A 276      -0.619   4.127   8.898  1.00  0.00           H  
ATOM   4323 2HB  ALA A 276       0.247   5.571   8.321  1.00  0.00           H  
ATOM   4324 3HB  ALA A 276       0.171   5.216  10.063  1.00  0.00           H  
ATOM   4325  N   LYS A 277      -2.407   5.773  11.557  1.00  0.00           N  
ATOM   4326  CA  LYS A 277      -3.316   5.310  12.635  1.00  0.00           C  
ATOM   4327  C   LYS A 277      -4.721   5.869  12.402  1.00  0.00           C  
ATOM   4328  O   LYS A 277      -5.731   5.162  12.664  1.00  0.00           O  
ATOM   4329  CB  LYS A 277      -2.802   5.732  14.012  1.00  0.00           C  
ATOM   4330  CG  LYS A 277      -3.687   5.303  15.174  1.00  0.00           C  
ATOM   4331  CD  LYS A 277      -3.011   5.565  16.511  1.00  0.00           C  
ATOM   4332  CE  LYS A 277      -3.820   4.989  17.664  1.00  0.00           C  
ATOM   4333  NZ  LYS A 277      -5.050   5.781  17.932  1.00  0.00           N  
ATOM   4334  H   LYS A 277      -1.614   6.351  11.796  1.00  0.00           H  
ATOM   4335  HA  LYS A 277      -3.361   4.220  12.606  1.00  0.00           H  
ATOM   4336 1HB  LYS A 277      -1.809   5.311  14.174  1.00  0.00           H  
ATOM   4337 2HB  LYS A 277      -2.707   6.818  14.047  1.00  0.00           H  
ATOM   4338 1HG  LYS A 277      -4.628   5.854  15.137  1.00  0.00           H  
ATOM   4339 2HG  LYS A 277      -3.907   4.239  15.090  1.00  0.00           H  
ATOM   4340 1HD  LYS A 277      -2.018   5.113  16.512  1.00  0.00           H  
ATOM   4341 2HD  LYS A 277      -2.902   6.640  16.659  1.00  0.00           H  
ATOM   4342 1HE  LYS A 277      -4.106   3.964  17.430  1.00  0.00           H  
ATOM   4343 2HE  LYS A 277      -3.208   4.975  18.566  1.00  0.00           H  
ATOM   4344 1HZ  LYS A 277      -5.557   5.367  18.702  1.00  0.00           H  
ATOM   4345 2HZ  LYS A 277      -4.795   6.730  18.168  1.00  0.00           H  
ATOM   4346 3HZ  LYS A 277      -5.635   5.785  17.108  1.00  0.00           H  
ATOM   4347  N   ARG A 278      -4.807   7.118  11.933  1.00  0.00           N  
ATOM   4348  CA  ARG A 278      -6.110   7.808  11.734  1.00  0.00           C  
ATOM   4349  C   ARG A 278      -6.828   7.279  10.494  1.00  0.00           C  
ATOM   4350  O   ARG A 278      -8.071   7.265  10.514  1.00  0.00           O  
ATOM   4351  CB  ARG A 278      -5.894   9.319  11.649  1.00  0.00           C  
ATOM   4352  CG  ARG A 278      -5.475   9.923  12.982  1.00  0.00           C  
ATOM   4353  CD  ARG A 278      -5.256  11.408  12.924  1.00  0.00           C  
ATOM   4354  NE  ARG A 278      -4.113  11.804  12.115  1.00  0.00           N  
ATOM   4355  CZ  ARG A 278      -4.029  12.899  11.343  1.00  0.00           C  
ATOM   4356  NH1 ARG A 278      -5.036  13.755  11.267  1.00  0.00           N  
ATOM   4357  NH2 ARG A 278      -2.931  13.096  10.591  1.00  0.00           N  
ATOM   4358  H   ARG A 278      -3.952   7.607  11.707  1.00  0.00           H  
ATOM   4359  HA  ARG A 278      -6.736   7.624  12.608  1.00  0.00           H  
ATOM   4360 1HB  ARG A 278      -5.128   9.535  10.907  1.00  0.00           H  
ATOM   4361 2HB  ARG A 278      -6.815   9.800  11.319  1.00  0.00           H  
ATOM   4362 1HG  ARG A 278      -6.249   9.737  13.727  1.00  0.00           H  
ATOM   4363 2HG  ARG A 278      -4.539   9.468  13.309  1.00  0.00           H  
ATOM   4364 1HD  ARG A 278      -6.135  11.889  12.496  1.00  0.00           H  
ATOM   4365 2HD  ARG A 278      -5.086  11.792  13.930  1.00  0.00           H  
ATOM   4366  HE  ARG A 278      -3.298  11.205  12.128  1.00  0.00           H  
ATOM   4367 1HH1 ARG A 278      -5.881  13.588  11.795  1.00  0.00           H  
ATOM   4368 2HH1 ARG A 278      -4.960  14.575  10.683  1.00  0.00           H  
ATOM   4369 1HH2 ARG A 278      -2.177  12.422  10.611  1.00  0.00           H  
ATOM   4370 2HH2 ARG A 278      -2.860  13.916  10.008  1.00  0.00           H  
ATOM   4371  N   ASN A 279      -6.101   6.824   9.474  1.00  0.00           N  
ATOM   4372  CA  ASN A 279      -6.675   6.341   8.197  1.00  0.00           C  
ATOM   4373  C   ASN A 279      -5.997   5.049   7.783  1.00  0.00           C  
ATOM   4374  O   ASN A 279      -5.283   4.964   6.766  1.00  0.00           O  
ATOM   4375  CB  ASN A 279      -6.545   7.383   7.102  1.00  0.00           C  
ATOM   4376  CG  ASN A 279      -7.254   8.666   7.439  1.00  0.00           C  
ATOM   4377  OD1 ASN A 279      -8.471   8.785   7.252  1.00  0.00           O  
ATOM   4378  ND2 ASN A 279      -6.517   9.628   7.931  1.00  0.00           N  
ATOM   4379  H   ASN A 279      -5.098   6.815   9.597  1.00  0.00           H  
ATOM   4380  HA  ASN A 279      -7.736   6.137   8.350  1.00  0.00           H  
ATOM   4381 1HB  ASN A 279      -5.491   7.599   6.927  1.00  0.00           H  
ATOM   4382 2HB  ASN A 279      -6.956   6.988   6.172  1.00  0.00           H  
ATOM   4383 1HD2 ASN A 279      -6.935  10.505   8.173  1.00  0.00           H  
ATOM   4384 2HD2 ASN A 279      -5.537   9.489   8.065  1.00  0.00           H  
ATOM   4385  N   PRO A 280      -6.155   3.979   8.594  1.00  0.00           N  
ATOM   4386  CA  PRO A 280      -5.557   2.691   8.241  1.00  0.00           C  
ATOM   4387  C   PRO A 280      -5.940   2.234   6.836  1.00  0.00           C  
ATOM   4388  O   PRO A 280      -5.098   1.663   6.133  1.00  0.00           O  
ATOM   4389  CB  PRO A 280      -6.126   1.751   9.308  1.00  0.00           C  
ATOM   4390  CG  PRO A 280      -6.382   2.639  10.478  1.00  0.00           C  
ATOM   4391  CD  PRO A 280      -6.902   3.915   9.873  1.00  0.00           C  
ATOM   4392  HA  PRO A 280      -4.462   2.766   8.322  1.00  0.00           H  
ATOM   4393 1HB  PRO A 280      -7.040   1.266   8.933  1.00  0.00           H  
ATOM   4394 2HB  PRO A 280      -5.405   0.951   9.529  1.00  0.00           H  
ATOM   4395 1HG  PRO A 280      -7.104   2.169  11.161  1.00  0.00           H  
ATOM   4396 2HG  PRO A 280      -5.454   2.789  11.051  1.00  0.00           H  
ATOM   4397 1HD  PRO A 280      -7.987   3.831   9.714  1.00  0.00           H  
ATOM   4398 2HD  PRO A 280      -6.672   4.759  10.541  1.00  0.00           H  
ATOM   4399  N   GLU A 281      -7.170   2.539   6.384  1.00  0.00           N  
ATOM   4400  CA  GLU A 281      -7.687   2.044   5.087  1.00  0.00           C  
ATOM   4401  C   GLU A 281      -6.974   2.706   3.908  1.00  0.00           C  
ATOM   4402  O   GLU A 281      -6.959   2.124   2.806  1.00  0.00           O  
ATOM   4403  CB  GLU A 281      -9.192   2.293   4.977  1.00  0.00           C  
ATOM   4404  CG  GLU A 281     -10.035   1.491   5.959  1.00  0.00           C  
ATOM   4405  CD  GLU A 281     -11.508   1.760   5.822  1.00  0.00           C  
ATOM   4406  OE1 GLU A 281     -11.869   2.593   5.025  1.00  0.00           O  
ATOM   4407  OE2 GLU A 281     -12.273   1.133   6.517  1.00  0.00           O  
ATOM   4408  H   GLU A 281      -7.757   3.130   6.955  1.00  0.00           H  
ATOM   4409  HA  GLU A 281      -7.506   0.970   5.030  1.00  0.00           H  
ATOM   4410 1HB  GLU A 281      -9.400   3.349   5.145  1.00  0.00           H  
ATOM   4411 2HB  GLU A 281      -9.530   2.048   3.970  1.00  0.00           H  
ATOM   4412 1HG  GLU A 281      -9.856   0.429   5.793  1.00  0.00           H  
ATOM   4413 2HG  GLU A 281      -9.720   1.730   6.974  1.00  0.00           H  
ATOM   4414  N   ARG A 282      -6.345   3.853   4.118  1.00  0.00           N  
ATOM   4415  CA  ARG A 282      -5.702   4.631   3.050  1.00  0.00           C  
ATOM   4416  C   ARG A 282      -4.190   4.380   3.029  1.00  0.00           C  
ATOM   4417  O   ARG A 282      -3.547   5.085   2.285  1.00  0.00           O  
ATOM   4418  CB  ARG A 282      -6.016   6.112   3.243  1.00  0.00           C  
ATOM   4419  CG  ARG A 282      -7.499   6.410   3.073  1.00  0.00           C  
ATOM   4420  CD  ARG A 282      -7.849   7.831   3.390  1.00  0.00           C  
ATOM   4421  NE  ARG A 282      -7.219   8.769   2.460  1.00  0.00           N  
ATOM   4422  CZ  ARG A 282      -7.283  10.080   2.576  1.00  0.00           C  
ATOM   4423  NH1 ARG A 282      -7.908  10.648   3.601  1.00  0.00           N  
ATOM   4424  NH2 ARG A 282      -6.725  10.828   1.642  1.00  0.00           N  
ATOM   4425  H   ARG A 282      -6.314   4.200   5.067  1.00  0.00           H  
ATOM   4426  HA  ARG A 282      -6.124   4.320   2.094  1.00  0.00           H  
ATOM   4427 1HB  ARG A 282      -5.703   6.423   4.239  1.00  0.00           H  
ATOM   4428 2HB  ARG A 282      -5.449   6.702   2.523  1.00  0.00           H  
ATOM   4429 1HG  ARG A 282      -7.792   6.219   2.041  1.00  0.00           H  
ATOM   4430 2HG  ARG A 282      -8.077   5.769   3.739  1.00  0.00           H  
ATOM   4431 1HD  ARG A 282      -8.928   7.962   3.326  1.00  0.00           H  
ATOM   4432 2HD  ARG A 282      -7.513   8.072   4.398  1.00  0.00           H  
ATOM   4433  HE  ARG A 282      -6.702   8.385   1.681  1.00  0.00           H  
ATOM   4434 1HH1 ARG A 282      -8.345  10.074   4.308  1.00  0.00           H  
ATOM   4435 2HH1 ARG A 282      -7.947  11.655   3.674  1.00  0.00           H  
ATOM   4436 1HH2 ARG A 282      -6.261  10.394   0.856  1.00  0.00           H  
ATOM   4437 2HH2 ARG A 282      -6.764  11.834   1.712  1.00  0.00           H  
ATOM   4438  N   VAL A 283      -3.657   3.461   3.823  1.00  0.00           N  
ATOM   4439  CA  VAL A 283      -2.195   3.192   3.737  1.00  0.00           C  
ATOM   4440  C   VAL A 283      -2.024   1.744   3.321  1.00  0.00           C  
ATOM   4441  O   VAL A 283      -2.430   0.821   4.097  1.00  0.00           O  
ATOM   4442  CB  VAL A 283      -1.487   3.435   5.083  1.00  0.00           C  
ATOM   4443  CG1 VAL A 283      -0.007   3.096   4.976  1.00  0.00           C  
ATOM   4444  CG2 VAL A 283      -1.679   4.880   5.516  1.00  0.00           C  
ATOM   4445  H   VAL A 283      -4.215   2.940   4.483  1.00  0.00           H  
ATOM   4446  HA  VAL A 283      -1.761   3.871   3.001  1.00  0.00           H  
ATOM   4447  HB  VAL A 283      -1.915   2.770   5.833  1.00  0.00           H  
ATOM   4448 1HG1 VAL A 283       0.477   3.273   5.936  1.00  0.00           H  
ATOM   4449 2HG1 VAL A 283       0.106   2.048   4.700  1.00  0.00           H  
ATOM   4450 3HG1 VAL A 283       0.456   3.725   4.215  1.00  0.00           H  
ATOM   4451 1HG2 VAL A 283      -1.177   5.044   6.469  1.00  0.00           H  
ATOM   4452 2HG2 VAL A 283      -1.256   5.545   4.763  1.00  0.00           H  
ATOM   4453 3HG2 VAL A 283      -2.743   5.089   5.627  1.00  0.00           H  
ATOM   4454  N   LYS A 284      -1.379   1.510   2.191  1.00  0.00           N  
ATOM   4455  CA  LYS A 284      -1.192   0.160   1.583  1.00  0.00           C  
ATOM   4456  C   LYS A 284       0.123  -0.462   2.027  1.00  0.00           C  
ATOM   4457  O   LYS A 284       0.449  -1.527   1.527  1.00  0.00           O  
ATOM   4458  CB  LYS A 284      -1.234   0.232   0.056  1.00  0.00           C  
ATOM   4459  CG  LYS A 284      -2.577   0.666  -0.516  1.00  0.00           C  
ATOM   4460  CD  LYS A 284      -3.569  -0.487  -0.532  1.00  0.00           C  
ATOM   4461  CE  LYS A 284      -4.775  -0.169  -1.404  1.00  0.00           C  
ATOM   4462  NZ  LYS A 284      -4.411  -0.072  -2.844  1.00  0.00           N  
ATOM   4463  H   LYS A 284      -0.995   2.318   1.722  1.00  0.00           H  
ATOM   4464  HA  LYS A 284      -2.003  -0.487   1.919  1.00  0.00           H  
ATOM   4465 1HB  LYS A 284      -0.478   0.934  -0.296  1.00  0.00           H  
ATOM   4466 2HB  LYS A 284      -0.993  -0.745  -0.362  1.00  0.00           H  
ATOM   4467 1HG  LYS A 284      -2.986   1.477   0.089  1.00  0.00           H  
ATOM   4468 2HG  LYS A 284      -2.439   1.030  -1.533  1.00  0.00           H  
ATOM   4469 1HD  LYS A 284      -3.080  -1.383  -0.917  1.00  0.00           H  
ATOM   4470 2HD  LYS A 284      -3.910  -0.688   0.483  1.00  0.00           H  
ATOM   4471 1HE  LYS A 284      -5.527  -0.947  -1.283  1.00  0.00           H  
ATOM   4472 2HE  LYS A 284      -5.212   0.779  -1.089  1.00  0.00           H  
ATOM   4473 1HZ  LYS A 284      -5.237   0.141  -3.386  1.00  0.00           H  
ATOM   4474 2HZ  LYS A 284      -3.728   0.661  -2.970  1.00  0.00           H  
ATOM   4475 3HZ  LYS A 284      -4.023  -0.951  -3.153  1.00  0.00           H  
ATOM   4476  N   GLY A 285       0.911   0.238   2.851  1.00  0.00           N  
ATOM   4477  CA  GLY A 285       2.184  -0.267   3.328  1.00  0.00           C  
ATOM   4478  C   GLY A 285       3.003   0.890   3.861  1.00  0.00           C  
ATOM   4479  O   GLY A 285       2.781   2.027   3.433  1.00  0.00           O  
ATOM   4480  H   GLY A 285       0.602   1.153   3.148  1.00  0.00           H  
ATOM   4481 1HA  GLY A 285       2.012  -1.012   4.105  1.00  0.00           H  
ATOM   4482 2HA  GLY A 285       2.705  -0.768   2.513  1.00  0.00           H  
ATOM   4483  N   ILE A 286       3.883   0.599   4.800  1.00  0.00           N  
ATOM   4484  CA  ILE A 286       4.754   1.643   5.390  1.00  0.00           C  
ATOM   4485  C   ILE A 286       6.172   1.126   5.419  1.00  0.00           C  
ATOM   4486  O   ILE A 286       6.454   0.211   6.197  1.00  0.00           O  
ATOM   4487  CB  ILE A 286       4.315   2.028   6.815  1.00  0.00           C  
ATOM   4488  CG1 ILE A 286       2.820   2.357   6.842  1.00  0.00           C  
ATOM   4489  CG2 ILE A 286       5.132   3.206   7.323  1.00  0.00           C  
ATOM   4490  CD1 ILE A 286       2.275   2.609   8.229  1.00  0.00           C  
ATOM   4491  H   ILE A 286       3.968  -0.354   5.123  1.00  0.00           H  
ATOM   4492  HA  ILE A 286       4.693   2.536   4.769  1.00  0.00           H  
ATOM   4493  HB  ILE A 286       4.463   1.180   7.483  1.00  0.00           H  
ATOM   4494 1HG1 ILE A 286       2.631   3.241   6.235  1.00  0.00           H  
ATOM   4495 2HG1 ILE A 286       2.258   1.533   6.401  1.00  0.00           H  
ATOM   4496 1HG2 ILE A 286       4.808   3.466   8.330  1.00  0.00           H  
ATOM   4497 2HG2 ILE A 286       6.187   2.937   7.339  1.00  0.00           H  
ATOM   4498 3HG2 ILE A 286       4.985   4.062   6.663  1.00  0.00           H  
ATOM   4499 1HD1 ILE A 286       1.211   2.835   8.167  1.00  0.00           H  
ATOM   4500 2HD1 ILE A 286       2.423   1.721   8.845  1.00  0.00           H  
ATOM   4501 3HD1 ILE A 286       2.799   3.453   8.677  1.00  0.00           H  
ATOM   4502  N   ALA A 287       7.059   1.782   4.683  1.00  0.00           N  
ATOM   4503  CA  ALA A 287       8.516   1.594   4.748  1.00  0.00           C  
ATOM   4504  C   ALA A 287       9.049   2.714   5.630  1.00  0.00           C  
ATOM   4505  O   ALA A 287       8.593   3.852   5.530  1.00  0.00           O  
ATOM   4506  CB  ALA A 287       9.158   1.574   3.378  1.00  0.00           C  
ATOM   4507  H   ALA A 287       6.678   2.459   4.036  1.00  0.00           H  
ATOM   4508  HA  ALA A 287       8.712   0.619   5.193  1.00  0.00           H  
ATOM   4509 1HB  ALA A 287      10.235   1.433   3.483  1.00  0.00           H  
ATOM   4510 2HB  ALA A 287       8.741   0.755   2.792  1.00  0.00           H  
ATOM   4511 3HB  ALA A 287       8.965   2.517   2.871  1.00  0.00           H  
ATOM   4512  N   PHE A 288       9.978   2.390   6.516  1.00  0.00           N  
ATOM   4513  CA  PHE A 288      10.471   3.365   7.495  1.00  0.00           C  
ATOM   4514  C   PHE A 288      11.865   3.004   7.936  1.00  0.00           C  
ATOM   4515  O   PHE A 288      12.390   1.907   7.663  1.00  0.00           O  
ATOM   4516  CB  PHE A 288       9.493   3.500   8.663  1.00  0.00           C  
ATOM   4517  CG  PHE A 288       9.147   2.199   9.356  1.00  0.00           C  
ATOM   4518  CD1 PHE A 288       8.134   1.415   8.838  1.00  0.00           C  
ATOM   4519  CD2 PHE A 288       9.776   1.791  10.523  1.00  0.00           C  
ATOM   4520  CE1 PHE A 288       7.765   0.228   9.465  1.00  0.00           C  
ATOM   4521  CE2 PHE A 288       9.404   0.593  11.139  1.00  0.00           C  
ATOM   4522  CZ  PHE A 288       8.395  -0.167  10.617  1.00  0.00           C  
ATOM   4523  H   PHE A 288      10.357   1.453   6.521  1.00  0.00           H  
ATOM   4524  HA  PHE A 288      10.490   4.349   7.024  1.00  0.00           H  
ATOM   4525 1HB  PHE A 288       9.911   4.170   9.412  1.00  0.00           H  
ATOM   4526 2HB  PHE A 288       8.562   3.942   8.310  1.00  0.00           H  
ATOM   4527  HD1 PHE A 288       7.624   1.733   7.930  1.00  0.00           H  
ATOM   4528  HD2 PHE A 288      10.583   2.393  10.944  1.00  0.00           H  
ATOM   4529  HE1 PHE A 288       6.975  -0.389   9.039  1.00  0.00           H  
ATOM   4530  HE2 PHE A 288       9.921   0.264  12.040  1.00  0.00           H  
ATOM   4531  HZ  PHE A 288       8.091  -1.084  11.118  1.00  0.00           H  
ATOM   4532  N   MET A 289      12.513   3.999   8.504  1.00  0.00           N  
ATOM   4533  CA  MET A 289      13.849   3.814   9.090  1.00  0.00           C  
ATOM   4534  C   MET A 289      14.049   4.859  10.180  1.00  0.00           C  
ATOM   4535  O   MET A 289      13.440   5.920  10.080  1.00  0.00           O  
ATOM   4536  CB  MET A 289      14.938   3.923   8.025  1.00  0.00           C  
ATOM   4537  CG  MET A 289      15.177   5.336   7.510  1.00  0.00           C  
ATOM   4538  SD  MET A 289      15.953   5.360   5.882  1.00  0.00           S  
ATOM   4539  CE  MET A 289      14.539   5.052   4.828  1.00  0.00           C  
ATOM   4540  H   MET A 289      12.083   4.912   8.540  1.00  0.00           H  
ATOM   4541  HA  MET A 289      13.899   2.819   9.530  1.00  0.00           H  
ATOM   4542 1HB  MET A 289      15.879   3.551   8.427  1.00  0.00           H  
ATOM   4543 2HB  MET A 289      14.676   3.296   7.171  1.00  0.00           H  
ATOM   4544 1HG  MET A 289      14.227   5.865   7.447  1.00  0.00           H  
ATOM   4545 2HG  MET A 289      15.820   5.873   8.206  1.00  0.00           H  
ATOM   4546 1HE  MET A 289      14.858   5.038   3.786  1.00  0.00           H  
ATOM   4547 2HE  MET A 289      14.096   4.089   5.086  1.00  0.00           H  
ATOM   4548 3HE  MET A 289      13.799   5.841   4.970  1.00  0.00           H  
ATOM   4549  N   GLU A 290      14.893   4.567  11.182  1.00  0.00           N  
ATOM   4550  CA  GLU A 290      15.306   5.546  12.214  1.00  0.00           C  
ATOM   4551  C   GLU A 290      14.115   6.468  12.467  1.00  0.00           C  
ATOM   4552  O   GLU A 290      14.176   7.677  12.159  1.00  0.00           O  
ATOM   4553  CB  GLU A 290      16.603   6.248  11.759  1.00  0.00           C  
ATOM   4554  CG  GLU A 290      17.814   5.361  12.014  1.00  0.00           C  
ATOM   4555  CD  GLU A 290      18.254   5.392  13.474  1.00  0.00           C  
ATOM   4556  OE1 GLU A 290      18.218   6.507  14.037  1.00  0.00           O  
ATOM   4557  OE2 GLU A 290      18.641   4.322  13.987  1.00  0.00           O  
ATOM   4558  H   GLU A 290      15.258   3.626  11.222  1.00  0.00           H  
ATOM   4559  HA  GLU A 290      15.571   5.001  13.121  1.00  0.00           H  
ATOM   4560 1HB  GLU A 290      16.535   6.486  10.697  1.00  0.00           H  
ATOM   4561 2HB  GLU A 290      16.714   7.190  12.298  1.00  0.00           H  
ATOM   4562 1HG  GLU A 290      17.567   4.338  11.736  1.00  0.00           H  
ATOM   4563 2HG  GLU A 290      18.634   5.694  11.379  1.00  0.00           H  
ATOM   4564  N   PHE A 291      13.037   5.848  12.923  1.00  0.00           N  
ATOM   4565  CA  PHE A 291      11.763   6.530  13.170  1.00  0.00           C  
ATOM   4566  C   PHE A 291      11.670   6.948  14.645  1.00  0.00           C  
ATOM   4567  O   PHE A 291      12.391   6.428  15.554  1.00  0.00           O  
ATOM   4568  CB  PHE A 291      10.585   5.624  12.807  1.00  0.00           C  
ATOM   4569  CG  PHE A 291      10.471   4.402  13.673  1.00  0.00           C  
ATOM   4570  CD1 PHE A 291       9.714   4.426  14.834  1.00  0.00           C  
ATOM   4571  CD2 PHE A 291      11.120   3.226  13.328  1.00  0.00           C  
ATOM   4572  CE1 PHE A 291       9.608   3.302  15.632  1.00  0.00           C  
ATOM   4573  CE2 PHE A 291      11.015   2.101  14.123  1.00  0.00           C  
ATOM   4574  CZ  PHE A 291      10.258   2.140  15.276  1.00  0.00           C  
ATOM   4575  H   PHE A 291      13.109   4.857  13.107  1.00  0.00           H  
ATOM   4576  HA  PHE A 291      11.721   7.422  12.544  1.00  0.00           H  
ATOM   4577 1HB  PHE A 291       9.656   6.186  12.887  1.00  0.00           H  
ATOM   4578 2HB  PHE A 291      10.682   5.299  11.771  1.00  0.00           H  
ATOM   4579  HD1 PHE A 291       9.198   5.345  15.115  1.00  0.00           H  
ATOM   4580  HD2 PHE A 291      11.719   3.196  12.417  1.00  0.00           H  
ATOM   4581  HE1 PHE A 291       9.009   3.335  16.542  1.00  0.00           H  
ATOM   4582  HE2 PHE A 291      11.530   1.183  13.840  1.00  0.00           H  
ATOM   4583  HZ  PHE A 291      10.176   1.254  15.905  1.00  0.00           H  
ATOM   4584  N   ILE A 292      10.763   7.874  14.896  1.00  0.00           N  
ATOM   4585  CA  ILE A 292      10.571   8.503  16.226  1.00  0.00           C  
ATOM   4586  C   ILE A 292       9.844   7.484  17.105  1.00  0.00           C  
ATOM   4587  O   ILE A 292       8.762   7.016  16.726  1.00  0.00           O  
ATOM   4588  CB  ILE A 292       9.760   9.809  16.142  1.00  0.00           C  
ATOM   4589  CG1 ILE A 292      10.440  10.799  15.193  1.00  0.00           C  
ATOM   4590  CG2 ILE A 292       9.594  10.421  17.525  1.00  0.00           C  
ATOM   4591  CD1 ILE A 292      11.878  11.099  15.550  1.00  0.00           C  
ATOM   4592  H   ILE A 292      10.174   8.158  14.127  1.00  0.00           H  
ATOM   4593  HA  ILE A 292      11.549   8.745  16.638  1.00  0.00           H  
ATOM   4594  HB  ILE A 292       8.775   9.600  15.727  1.00  0.00           H  
ATOM   4595 1HG1 ILE A 292      10.415  10.405  14.178  1.00  0.00           H  
ATOM   4596 2HG1 ILE A 292       9.887  11.739  15.191  1.00  0.00           H  
ATOM   4597 1HG2 ILE A 292       9.020  11.344  17.448  1.00  0.00           H  
ATOM   4598 2HG2 ILE A 292       9.069   9.720  18.172  1.00  0.00           H  
ATOM   4599 3HG2 ILE A 292      10.575  10.639  17.947  1.00  0.00           H  
ATOM   4600 1HD1 ILE A 292      12.291  11.808  14.832  1.00  0.00           H  
ATOM   4601 2HD1 ILE A 292      11.922  11.529  16.551  1.00  0.00           H  
ATOM   4602 3HD1 ILE A 292      12.458  10.178  15.523  1.00  0.00           H  
ATOM   4603  N   ARG A 293      10.400   7.216  18.284  1.00  0.00           N  
ATOM   4604  CA  ARG A 293       9.901   6.239  19.278  1.00  0.00           C  
ATOM   4605  C   ARG A 293       9.989   6.915  20.639  1.00  0.00           C  
ATOM   4606  O   ARG A 293      10.745   7.869  20.812  1.00  0.00           O  
ATOM   4607  CB  ARG A 293      10.716   4.954  19.278  1.00  0.00           C  
ATOM   4608  CG  ARG A 293      12.155   5.109  19.741  1.00  0.00           C  
ATOM   4609  CD  ARG A 293      12.826   3.793  19.900  1.00  0.00           C  
ATOM   4610  NE  ARG A 293      14.194   3.935  20.370  1.00  0.00           N  
ATOM   4611  CZ  ARG A 293      14.553   4.022  21.667  1.00  0.00           C  
ATOM   4612  NH1 ARG A 293      13.634   3.981  22.606  1.00  0.00           N  
ATOM   4613  NH2 ARG A 293      15.827   4.149  21.993  1.00  0.00           N  
ATOM   4614  H   ARG A 293      11.237   7.744  18.490  1.00  0.00           H  
ATOM   4615  HA  ARG A 293       8.872   5.982  19.025  1.00  0.00           H  
ATOM   4616 1HB  ARG A 293      10.238   4.221  19.926  1.00  0.00           H  
ATOM   4617 2HB  ARG A 293      10.736   4.537  18.271  1.00  0.00           H  
ATOM   4618 1HG  ARG A 293      12.713   5.692  19.007  1.00  0.00           H  
ATOM   4619 2HG  ARG A 293      12.176   5.622  20.703  1.00  0.00           H  
ATOM   4620 1HD  ARG A 293      12.278   3.190  20.623  1.00  0.00           H  
ATOM   4621 2HD  ARG A 293      12.848   3.278  18.940  1.00  0.00           H  
ATOM   4622  HE  ARG A 293      14.929   3.971  19.676  1.00  0.00           H  
ATOM   4623 1HH1 ARG A 293      12.660   3.883  22.357  1.00  0.00           H  
ATOM   4624 2HH1 ARG A 293      13.903   4.045  23.578  1.00  0.00           H  
ATOM   4625 1HH2 ARG A 293      16.533   4.181  21.270  1.00  0.00           H  
ATOM   4626 2HH2 ARG A 293      16.095   4.214  22.963  1.00  0.00           H  
ATOM   4627  N   PRO A 294       9.207   6.479  21.653  1.00  0.00           N  
ATOM   4628  CA  PRO A 294       9.409   7.003  22.997  1.00  0.00           C  
ATOM   4629  C   PRO A 294      10.837   6.710  23.472  1.00  0.00           C  
ATOM   4630  O   PRO A 294      11.341   5.642  23.204  1.00  0.00           O  
ATOM   4631  CB  PRO A 294       8.415   6.229  23.841  1.00  0.00           C  
ATOM   4632  CG  PRO A 294       7.414   5.727  22.864  1.00  0.00           C  
ATOM   4633  CD  PRO A 294       8.192   5.430  21.604  1.00  0.00           C  
ATOM   4634  HA  PRO A 294       9.206   8.084  22.997  1.00  0.00           H  
ATOM   4635 1HB  PRO A 294       8.929   5.419  24.379  1.00  0.00           H  
ATOM   4636 2HB  PRO A 294       7.973   6.890  24.601  1.00  0.00           H  
ATOM   4637 1HG  PRO A 294       6.912   4.832  23.260  1.00  0.00           H  
ATOM   4638 2HG  PRO A 294       6.631   6.482  22.699  1.00  0.00           H  
ATOM   4639 1HD  PRO A 294       8.624   4.421  21.668  1.00  0.00           H  
ATOM   4640 2HD  PRO A 294       7.527   5.514  20.733  1.00  0.00           H  
ATOM   4641  N   ILE A 295      11.479   7.689  24.092  1.00  0.00           N  
ATOM   4642  CA  ILE A 295      12.864   7.554  24.623  1.00  0.00           C  
ATOM   4643  C   ILE A 295      12.686   7.997  26.060  1.00  0.00           C  
ATOM   4644  O   ILE A 295      12.694   9.182  26.352  1.00  0.00           O  
ATOM   4645  CB  ILE A 295      13.902   8.426  23.891  1.00  0.00           C  
ATOM   4646  CG1 ILE A 295      13.895   8.118  22.392  1.00  0.00           C  
ATOM   4647  CG2 ILE A 295      15.288   8.206  24.477  1.00  0.00           C  
ATOM   4648  CD1 ILE A 295      14.819   9.000  21.583  1.00  0.00           C  
ATOM   4649  H   ILE A 295      10.991   8.567  24.204  1.00  0.00           H  
ATOM   4650  HA  ILE A 295      13.180   6.519  24.505  1.00  0.00           H  
ATOM   4651  HB  ILE A 295      13.634   9.476  23.998  1.00  0.00           H  
ATOM   4652 1HG1 ILE A 295      14.188   7.080  22.232  1.00  0.00           H  
ATOM   4653 2HG1 ILE A 295      12.884   8.235  22.000  1.00  0.00           H  
ATOM   4654 1HG2 ILE A 295      16.009   8.829  23.948  1.00  0.00           H  
ATOM   4655 2HG2 ILE A 295      15.283   8.474  25.533  1.00  0.00           H  
ATOM   4656 3HG2 ILE A 295      15.566   7.158  24.370  1.00  0.00           H  
ATOM   4657 1HD1 ILE A 295      14.759   8.722  20.531  1.00  0.00           H  
ATOM   4658 2HD1 ILE A 295      14.522  10.043  21.701  1.00  0.00           H  
ATOM   4659 3HD1 ILE A 295      15.842   8.873  21.934  1.00  0.00           H  
ATOM   4660  N   PRO A 296      12.378   7.062  26.980  1.00  0.00           N  
ATOM   4661  CA  PRO A 296      12.028   7.443  28.346  1.00  0.00           C  
ATOM   4662  C   PRO A 296      13.112   8.242  29.082  1.00  0.00           C  
ATOM   4663  O   PRO A 296      12.799   8.893  30.046  1.00  0.00           O  
ATOM   4664  CB  PRO A 296      11.799   6.081  29.008  1.00  0.00           C  
ATOM   4665  CG  PRO A 296      11.401   5.189  27.882  1.00  0.00           C  
ATOM   4666  CD  PRO A 296      12.259   5.637  26.729  1.00  0.00           C  
ATOM   4667  HA  PRO A 296      11.104   8.041  28.329  1.00  0.00           H  
ATOM   4668 1HB  PRO A 296      12.719   5.748  29.512  1.00  0.00           H  
ATOM   4669 2HB  PRO A 296      11.022   6.165  29.782  1.00  0.00           H  
ATOM   4670 1HG  PRO A 296      11.572   4.137  28.152  1.00  0.00           H  
ATOM   4671 2HG  PRO A 296      10.326   5.294  27.675  1.00  0.00           H  
ATOM   4672 1HD  PRO A 296      13.232   5.126  26.775  1.00  0.00           H  
ATOM   4673 2HD  PRO A 296      11.747   5.413  25.782  1.00  0.00           H  
ATOM   4674  N   THR A 297      14.362   8.165  28.635  1.00  0.00           N  
ATOM   4675  CA  THR A 297      15.501   8.851  29.294  1.00  0.00           C  
ATOM   4676  C   THR A 297      16.537   9.274  28.262  1.00  0.00           C  
ATOM   4677  O   THR A 297      16.819   8.510  27.324  1.00  0.00           O  
ATOM   4678  CB  THR A 297      16.170   7.955  30.353  1.00  0.00           C  
ATOM   4679  OG1 THR A 297      17.279   8.649  30.938  1.00  0.00           O  
ATOM   4680  CG2 THR A 297      16.661   6.660  29.723  1.00  0.00           C  
ATOM   4681  H   THR A 297      14.532   7.611  27.808  1.00  0.00           H  
ATOM   4682  HA  THR A 297      15.124   9.743  29.795  1.00  0.00           H  
ATOM   4683  HB  THR A 297      15.451   7.720  31.138  1.00  0.00           H  
ATOM   4684  HG1 THR A 297      17.440   8.307  31.821  1.00  0.00           H  
ATOM   4685 1HG2 THR A 297      17.131   6.040  30.486  1.00  0.00           H  
ATOM   4686 2HG2 THR A 297      15.818   6.125  29.287  1.00  0.00           H  
ATOM   4687 3HG2 THR A 297      17.388   6.888  28.944  1.00  0.00           H  
ATOM   4688  N   TRP A 298      17.241  10.369  28.545  1.00  0.00           N  
ATOM   4689  CA  TRP A 298      18.377  10.802  27.698  1.00  0.00           C  
ATOM   4690  C   TRP A 298      19.479   9.741  27.697  1.00  0.00           C  
ATOM   4691  O   TRP A 298      20.234   9.677  26.710  1.00  0.00           O  
ATOM   4692  CB  TRP A 298      18.948  12.132  28.192  1.00  0.00           C  
ATOM   4693  CG  TRP A 298      18.094  13.315  27.847  1.00  0.00           C  
ATOM   4694  CD1 TRP A 298      17.312  14.033  28.702  1.00  0.00           C  
ATOM   4695  CD2 TRP A 298      17.932  13.927  26.545  1.00  0.00           C  
ATOM   4696  NE1 TRP A 298      16.676  15.044  28.024  1.00  0.00           N  
ATOM   4697  CE2 TRP A 298      17.045  14.995  26.704  1.00  0.00           C  
ATOM   4698  CE3 TRP A 298      18.461  13.658  25.276  1.00  0.00           C  
ATOM   4699  CZ2 TRP A 298      16.668  15.800  25.640  1.00  0.00           C  
ATOM   4700  CZ3 TRP A 298      18.084  14.466  24.210  1.00  0.00           C  
ATOM   4701  CH2 TRP A 298      17.211  15.510  24.389  1.00  0.00           C  
ATOM   4702  H   TRP A 298      16.994  10.918  29.356  1.00  0.00           H  
ATOM   4703  HA  TRP A 298      18.016  10.938  26.679  1.00  0.00           H  
ATOM   4704 1HB  TRP A 298      19.064  12.098  29.276  1.00  0.00           H  
ATOM   4705 2HB  TRP A 298      19.937  12.286  27.762  1.00  0.00           H  
ATOM   4706  HD1 TRP A 298      17.207  13.834  29.766  1.00  0.00           H  
ATOM   4707  HE1 TRP A 298      16.040  15.715  28.431  1.00  0.00           H  
ATOM   4708  HE3 TRP A 298      19.156  12.832  25.130  1.00  0.00           H  
ATOM   4709  HZ2 TRP A 298      15.976  16.634  25.762  1.00  0.00           H  
ATOM   4710  HZ3 TRP A 298      18.500  14.249  23.226  1.00  0.00           H  
ATOM   4711  HH2 TRP A 298      16.937  16.124  23.530  1.00  0.00           H  
ATOM   4712  N   ASP A 299      19.536   8.843  28.694  1.00  0.00           N  
ATOM   4713  CA  ASP A 299      20.627   7.824  28.769  1.00  0.00           C  
ATOM   4714  C   ASP A 299      20.616   6.875  27.566  1.00  0.00           C  
ATOM   4715  O   ASP A 299      21.645   6.235  27.340  1.00  0.00           O  
ATOM   4716  CB  ASP A 299      20.510   7.001  30.054  1.00  0.00           C  
ATOM   4717  CG  ASP A 299      20.873   7.796  31.301  1.00  0.00           C  
ATOM   4718  OD1 ASP A 299      21.425   8.862  31.163  1.00  0.00           O  
ATOM   4719  OD2 ASP A 299      20.593   7.331  32.380  1.00  0.00           O  
ATOM   4720  H   ASP A 299      18.825   8.855  29.411  1.00  0.00           H  
ATOM   4721  HA  ASP A 299      21.585   8.343  28.775  1.00  0.00           H  
ATOM   4722 1HB  ASP A 299      19.488   6.634  30.160  1.00  0.00           H  
ATOM   4723 2HB  ASP A 299      21.166   6.133  29.991  1.00  0.00           H  
ATOM   4724  N   GLU A 300      19.495   6.735  26.859  1.00  0.00           N  
ATOM   4725  CA  GLU A 300      19.354   5.812  25.705  1.00  0.00           C  
ATOM   4726  C   GLU A 300      19.970   6.453  24.445  1.00  0.00           C  
ATOM   4727  O   GLU A 300      20.196   5.709  23.469  1.00  0.00           O  
ATOM   4728  CB  GLU A 300      17.883   5.470  25.454  1.00  0.00           C  
ATOM   4729  CG  GLU A 300      17.251   4.592  26.525  1.00  0.00           C  
ATOM   4730  CD  GLU A 300      15.888   4.089  26.139  1.00  0.00           C  
ATOM   4731  OE1 GLU A 300      15.487   4.314  25.022  1.00  0.00           O  
ATOM   4732  OE2 GLU A 300      15.247   3.478  26.961  1.00  0.00           O  
ATOM   4733  H   GLU A 300      18.704   7.298  27.140  1.00  0.00           H  
ATOM   4734  HA  GLU A 300      19.888   4.889  25.933  1.00  0.00           H  
ATOM   4735 1HB  GLU A 300      17.302   6.390  25.389  1.00  0.00           H  
ATOM   4736 2HB  GLU A 300      17.788   4.953  24.499  1.00  0.00           H  
ATOM   4737 1HG  GLU A 300      17.901   3.738  26.711  1.00  0.00           H  
ATOM   4738 2HG  GLU A 300      17.173   5.164  27.449  1.00  0.00           H  
ATOM   4739  N   TRP A 301      20.197   7.769  24.420  1.00  0.00           N  
ATOM   4740  CA  TRP A 301      20.802   8.439  23.242  1.00  0.00           C  
ATOM   4741  C   TRP A 301      22.286   8.074  23.214  1.00  0.00           C  
ATOM   4742  O   TRP A 301      22.964   8.133  24.255  1.00  0.00           O  
ATOM   4743  CB  TRP A 301      20.631   9.958  23.307  1.00  0.00           C  
ATOM   4744  CG  TRP A 301      19.294  10.432  22.822  1.00  0.00           C  
ATOM   4745  CD1 TRP A 301      18.181  10.642  23.579  1.00  0.00           C  
ATOM   4746  CD2 TRP A 301      18.922  10.759  21.462  1.00  0.00           C  
ATOM   4747  NE1 TRP A 301      17.146  11.074  22.788  1.00  0.00           N  
ATOM   4748  CE2 TRP A 301      17.582  11.153  21.489  1.00  0.00           C  
ATOM   4749  CE3 TRP A 301      19.609  10.750  20.241  1.00  0.00           C  
ATOM   4750  CZ2 TRP A 301      16.906  11.535  20.341  1.00  0.00           C  
ATOM   4751  CZ3 TRP A 301      18.932  11.134  19.090  1.00  0.00           C  
ATOM   4752  CH2 TRP A 301      17.615  11.517  19.140  1.00  0.00           C  
ATOM   4753  H   TRP A 301      19.946   8.323  25.226  1.00  0.00           H  
ATOM   4754  HA  TRP A 301      20.299   8.081  22.344  1.00  0.00           H  
ATOM   4755 1HB  TRP A 301      20.762  10.295  24.335  1.00  0.00           H  
ATOM   4756 2HB  TRP A 301      21.403  10.437  22.705  1.00  0.00           H  
ATOM   4757  HD1 TRP A 301      18.121  10.490  24.655  1.00  0.00           H  
ATOM   4758  HE1 TRP A 301      16.214  11.298  23.107  1.00  0.00           H  
ATOM   4759  HE3 TRP A 301      20.656  10.449  20.197  1.00  0.00           H  
ATOM   4760  HZ2 TRP A 301      15.860  11.842  20.360  1.00  0.00           H  
ATOM   4761  HZ3 TRP A 301      19.474  11.123  18.144  1.00  0.00           H  
ATOM   4762  HH2 TRP A 301      17.114  11.813  18.218  1.00  0.00           H  
ATOM   4763  N   PRO A 302      22.903   7.695  22.071  1.00  0.00           N  
ATOM   4764  CA  PRO A 302      24.353   7.546  22.042  1.00  0.00           C  
ATOM   4765  C   PRO A 302      25.139   8.751  22.573  1.00  0.00           C  
ATOM   4766  O   PRO A 302      24.749   9.902  22.341  1.00  0.00           O  
ATOM   4767  CB  PRO A 302      24.617   7.331  20.548  1.00  0.00           C  
ATOM   4768  CG  PRO A 302      23.352   6.735  20.035  1.00  0.00           C  
ATOM   4769  CD  PRO A 302      22.265   7.463  20.781  1.00  0.00           C  
ATOM   4770  HA  PRO A 302      24.637   6.663  22.632  1.00  0.00           H  
ATOM   4771 1HB  PRO A 302      24.864   8.289  20.068  1.00  0.00           H  
ATOM   4772 2HB  PRO A 302      25.487   6.671  20.412  1.00  0.00           H  
ATOM   4773 1HG  PRO A 302      23.282   6.872  18.946  1.00  0.00           H  
ATOM   4774 2HG  PRO A 302      23.339   5.651  20.221  1.00  0.00           H  
ATOM   4775 1HD  PRO A 302      22.024   8.399  20.256  1.00  0.00           H  
ATOM   4776 2HD  PRO A 302      21.377   6.820  20.858  1.00  0.00           H  
ATOM   4777  N   GLU A 303      26.245   8.499  23.295  1.00  0.00           N  
ATOM   4778  CA  GLU A 303      26.969   9.573  24.021  1.00  0.00           C  
ATOM   4779  C   GLU A 303      27.293  10.756  23.093  1.00  0.00           C  
ATOM   4780  O   GLU A 303      27.156  11.890  23.509  1.00  0.00           O  
ATOM   4781  CB  GLU A 303      28.263   9.030  24.633  1.00  0.00           C  
ATOM   4782  CG  GLU A 303      28.995  10.017  25.531  1.00  0.00           C  
ATOM   4783  CD  GLU A 303      28.169  10.462  26.706  1.00  0.00           C  
ATOM   4784  OE1 GLU A 303      27.192   9.817  27.000  1.00  0.00           O  
ATOM   4785  OE2 GLU A 303      28.517  11.450  27.310  1.00  0.00           O  
ATOM   4786  H   GLU A 303      26.592   7.551  23.343  1.00  0.00           H  
ATOM   4787  HA  GLU A 303      26.330   9.938  24.826  1.00  0.00           H  
ATOM   4788 1HB  GLU A 303      28.041   8.141  25.223  1.00  0.00           H  
ATOM   4789 2HB  GLU A 303      28.945   8.733  23.836  1.00  0.00           H  
ATOM   4790 1HG  GLU A 303      29.907   9.548  25.900  1.00  0.00           H  
ATOM   4791 2HG  GLU A 303      29.279  10.887  24.942  1.00  0.00           H  
ATOM   4792  N   PHE A 304      27.700  10.523  21.852  1.00  0.00           N  
ATOM   4793  CA  PHE A 304      27.989  11.645  20.927  1.00  0.00           C  
ATOM   4794  C   PHE A 304      26.704  12.411  20.622  1.00  0.00           C  
ATOM   4795  O   PHE A 304      26.872  13.621  20.250  1.00  0.00           O  
ATOM   4796  CB  PHE A 304      28.609  11.138  19.623  1.00  0.00           C  
ATOM   4797  CG  PHE A 304      27.648  10.383  18.749  1.00  0.00           C  
ATOM   4798  CD1 PHE A 304      26.888  11.045  17.796  1.00  0.00           C  
ATOM   4799  CD2 PHE A 304      27.502   9.010  18.878  1.00  0.00           C  
ATOM   4800  CE1 PHE A 304      26.004  10.351  16.991  1.00  0.00           C  
ATOM   4801  CE2 PHE A 304      26.620   8.314  18.074  1.00  0.00           C  
ATOM   4802  CZ  PHE A 304      25.870   8.986  17.130  1.00  0.00           C  
ATOM   4803  H   PHE A 304      27.819   9.574  21.527  1.00  0.00           H  
ATOM   4804  HA  PHE A 304      28.702  12.316  21.408  1.00  0.00           H  
ATOM   4805 1HB  PHE A 304      28.996  11.982  19.053  1.00  0.00           H  
ATOM   4806 2HB  PHE A 304      29.449  10.483  19.850  1.00  0.00           H  
ATOM   4807  HD1 PHE A 304      26.994  12.125  17.686  1.00  0.00           H  
ATOM   4808  HD2 PHE A 304      28.095   8.480  19.624  1.00  0.00           H  
ATOM   4809  HE1 PHE A 304      25.412  10.884  16.247  1.00  0.00           H  
ATOM   4810  HE2 PHE A 304      26.516   7.235  18.185  1.00  0.00           H  
ATOM   4811  HZ  PHE A 304      25.173   8.439  16.497  1.00  0.00           H  
ATOM   4812  N   ALA A 305      25.510  11.767  20.699  1.00  0.00           N  
ATOM   4813  CA  ALA A 305      24.218  12.432  20.388  1.00  0.00           C  
ATOM   4814  C   ALA A 305      23.529  12.923  21.662  1.00  0.00           C  
ATOM   4815  O   ALA A 305      22.755  13.919  21.616  1.00  0.00           O  
ATOM   4816  CB  ALA A 305      23.321  11.475  19.617  1.00  0.00           C  
ATOM   4817  H   ALA A 305      25.509  10.798  20.981  1.00  0.00           H  
ATOM   4818  HA  ALA A 305      24.425  13.299  19.761  1.00  0.00           H  
ATOM   4819 1HB  ALA A 305      22.375  11.966  19.391  1.00  0.00           H  
ATOM   4820 2HB  ALA A 305      23.811  11.186  18.688  1.00  0.00           H  
ATOM   4821 3HB  ALA A 305      23.134  10.587  20.219  1.00  0.00           H  
ATOM   4822  N   ARG A 306      23.768  12.276  22.792  1.00  0.00           N  
ATOM   4823  CA  ARG A 306      23.041  12.616  24.052  1.00  0.00           C  
ATOM   4824  C   ARG A 306      23.311  14.074  24.462  1.00  0.00           C  
ATOM   4825  O   ARG A 306      22.330  14.878  24.629  1.00  0.00           O  
ATOM   4826  CB  ARG A 306      23.455  11.693  25.188  1.00  0.00           C  
ATOM   4827  CG  ARG A 306      22.751  11.951  26.511  1.00  0.00           C  
ATOM   4828  CD  ARG A 306      23.338  11.145  27.612  1.00  0.00           C  
ATOM   4829  NE  ARG A 306      24.708  11.537  27.900  1.00  0.00           N  
ATOM   4830  CZ  ARG A 306      25.059  12.619  28.621  1.00  0.00           C  
ATOM   4831  NH1 ARG A 306      24.131  13.406  29.120  1.00  0.00           N  
ATOM   4832  NH2 ARG A 306      26.336  12.890  28.828  1.00  0.00           N  
ATOM   4833  H   ARG A 306      24.456  11.537  22.805  1.00  0.00           H  
ATOM   4834  HA  ARG A 306      21.972  12.490  23.879  1.00  0.00           H  
ATOM   4835 1HB  ARG A 306      23.260  10.660  24.907  1.00  0.00           H  
ATOM   4836 2HB  ARG A 306      24.527  11.788  25.361  1.00  0.00           H  
ATOM   4837 1HG  ARG A 306      22.842  13.006  26.772  1.00  0.00           H  
ATOM   4838 2HG  ARG A 306      21.696  11.690  26.419  1.00  0.00           H  
ATOM   4839 1HD  ARG A 306      22.747  11.281  28.517  1.00  0.00           H  
ATOM   4840 2HD  ARG A 306      23.336  10.092  27.332  1.00  0.00           H  
ATOM   4841  HE  ARG A 306      25.450  10.956  27.533  1.00  0.00           H  
ATOM   4842 1HH1 ARG A 306      23.155  13.198  28.962  1.00  0.00           H  
ATOM   4843 2HH1 ARG A 306      24.394  14.217  29.661  1.00  0.00           H  
ATOM   4844 1HH2 ARG A 306      27.050  12.285  28.445  1.00  0.00           H  
ATOM   4845 2HH2 ARG A 306      26.599  13.701  29.369  1.00  0.00           H  
ATOM   4846  N   GLU A 307      24.570  14.445  24.680  1.00  0.00           N  
ATOM   4847  CA  GLU A 307      24.890  15.848  25.056  1.00  0.00           C  
ATOM   4848  C   GLU A 307      24.440  16.797  23.931  1.00  0.00           C  
ATOM   4849  O   GLU A 307      23.951  17.907  24.213  1.00  0.00           O  
ATOM   4850  CB  GLU A 307      26.387  16.019  25.319  1.00  0.00           C  
ATOM   4851  CG  GLU A 307      26.790  17.416  25.771  1.00  0.00           C  
ATOM   4852  CD  GLU A 307      28.252  17.525  26.102  1.00  0.00           C  
ATOM   4853  OE1 GLU A 307      28.945  16.544  25.975  1.00  0.00           O  
ATOM   4854  OE2 GLU A 307      28.677  18.590  26.482  1.00  0.00           O  
ATOM   4855  H   GLU A 307      25.322  13.777  24.592  1.00  0.00           H  
ATOM   4856  HA  GLU A 307      24.349  16.092  25.971  1.00  0.00           H  
ATOM   4857 1HB  GLU A 307      26.704  15.314  26.088  1.00  0.00           H  
ATOM   4858 2HB  GLU A 307      26.945  15.788  24.412  1.00  0.00           H  
ATOM   4859 1HG  GLU A 307      26.555  18.125  24.978  1.00  0.00           H  
ATOM   4860 2HG  GLU A 307      26.203  17.686  26.648  1.00  0.00           H  
ATOM   4861  N   THR A 308      24.624  16.389  22.698  1.00  0.00           N  
ATOM   4862  CA  THR A 308      24.306  17.231  21.516  1.00  0.00           C  
ATOM   4863  C   THR A 308      22.816  17.600  21.523  1.00  0.00           C  
ATOM   4864  O   THR A 308      22.522  18.827  21.477  1.00  0.00           O  
ATOM   4865  CB  THR A 308      24.658  16.517  20.198  1.00  0.00           C  
ATOM   4866  OG1 THR A 308      26.067  16.256  20.154  1.00  0.00           O  
ATOM   4867  CG2 THR A 308      24.269  17.377  19.005  1.00  0.00           C  
ATOM   4868  H   THR A 308      25.001  15.463  22.555  1.00  0.00           H  
ATOM   4869  HA  THR A 308      24.896  18.146  21.574  1.00  0.00           H  
ATOM   4870  HB  THR A 308      24.124  15.568  20.143  1.00  0.00           H  
ATOM   4871  HG1 THR A 308      26.216  15.308  20.152  1.00  0.00           H  
ATOM   4872 1HG2 THR A 308      24.525  16.857  18.082  1.00  0.00           H  
ATOM   4873 2HG2 THR A 308      23.196  17.567  19.029  1.00  0.00           H  
ATOM   4874 3HG2 THR A 308      24.806  18.324  19.049  1.00  0.00           H  
ATOM   4875  N   PHE A 309      21.902  16.617  21.612  1.00  0.00           N  
ATOM   4876  CA  PHE A 309      20.461  16.960  21.543  1.00  0.00           C  
ATOM   4877  C   PHE A 309      19.984  17.513  22.878  1.00  0.00           C  
ATOM   4878  O   PHE A 309      19.184  18.434  22.882  1.00  0.00           O  
ATOM   4879  CB  PHE A 309      19.622  15.738  21.168  1.00  0.00           C  
ATOM   4880  CG  PHE A 309      19.678  15.390  19.708  1.00  0.00           C  
ATOM   4881  CD1 PHE A 309      20.475  14.348  19.258  1.00  0.00           C  
ATOM   4882  CD2 PHE A 309      18.934  16.103  18.781  1.00  0.00           C  
ATOM   4883  CE1 PHE A 309      20.527  14.027  17.915  1.00  0.00           C  
ATOM   4884  CE2 PHE A 309      18.983  15.784  17.438  1.00  0.00           C  
ATOM   4885  CZ  PHE A 309      19.781  14.744  17.005  1.00  0.00           C  
ATOM   4886  H   PHE A 309      22.174  15.650  21.724  1.00  0.00           H  
ATOM   4887  HA  PHE A 309      20.323  17.721  20.774  1.00  0.00           H  
ATOM   4888 1HB  PHE A 309      19.964  14.874  21.737  1.00  0.00           H  
ATOM   4889 2HB  PHE A 309      18.581  15.915  21.436  1.00  0.00           H  
ATOM   4890  HD1 PHE A 309      21.064  13.779  19.978  1.00  0.00           H  
ATOM   4891  HD2 PHE A 309      18.303  16.925  19.123  1.00  0.00           H  
ATOM   4892  HE1 PHE A 309      21.158  13.206  17.575  1.00  0.00           H  
ATOM   4893  HE2 PHE A 309      18.392  16.353  16.719  1.00  0.00           H  
ATOM   4894  HZ  PHE A 309      19.822  14.493  15.946  1.00  0.00           H  
ATOM   4895  N   GLN A 310      20.534  16.998  23.983  1.00  0.00           N  
ATOM   4896  CA  GLN A 310      20.098  17.499  25.316  1.00  0.00           C  
ATOM   4897  C   GLN A 310      20.411  18.999  25.430  1.00  0.00           C  
ATOM   4898  O   GLN A 310      19.581  19.749  26.040  1.00  0.00           O  
ATOM   4899  CB  GLN A 310      20.785  16.732  26.449  1.00  0.00           C  
ATOM   4900  CG  GLN A 310      20.264  17.069  27.835  1.00  0.00           C  
ATOM   4901  CD  GLN A 310      20.828  16.153  28.905  1.00  0.00           C  
ATOM   4902  OE1 GLN A 310      21.834  15.472  28.690  1.00  0.00           O  
ATOM   4903  NE2 GLN A 310      20.183  16.132  30.065  1.00  0.00           N  
ATOM   4904  H   GLN A 310      21.239  16.277  23.935  1.00  0.00           H  
ATOM   4905  HA  GLN A 310      19.022  17.352  25.407  1.00  0.00           H  
ATOM   4906 1HB  GLN A 310      20.657  15.661  26.293  1.00  0.00           H  
ATOM   4907 2HB  GLN A 310      21.855  16.939  26.432  1.00  0.00           H  
ATOM   4908 1HG  GLN A 310      20.545  18.094  28.079  1.00  0.00           H  
ATOM   4909 2HG  GLN A 310      19.178  16.970  27.838  1.00  0.00           H  
ATOM   4910 1HE2 GLN A 310      20.509  15.547  30.809  1.00  0.00           H  
ATOM   4911 2HE2 GLN A 310      19.371  16.701  30.197  1.00  0.00           H  
ATOM   4912  N   ALA A 311      21.529  19.443  24.842  1.00  0.00           N  
ATOM   4913  CA  ALA A 311      21.962  20.859  24.945  1.00  0.00           C  
ATOM   4914  C   ALA A 311      21.162  21.760  23.995  1.00  0.00           C  
ATOM   4915  O   ALA A 311      21.357  22.977  23.996  1.00  0.00           O  
ATOM   4916  CB  ALA A 311      23.435  20.997  24.665  1.00  0.00           C  
ATOM   4917  H   ALA A 311      22.093  18.794  24.312  1.00  0.00           H  
ATOM   4918  HA  ALA A 311      21.773  21.197  25.964  1.00  0.00           H  
ATOM   4919 1HB  ALA A 311      23.725  22.044  24.748  1.00  0.00           H  
ATOM   4920 2HB  ALA A 311      23.999  20.406  25.387  1.00  0.00           H  
ATOM   4921 3HB  ALA A 311      23.648  20.640  23.658  1.00  0.00           H  
ATOM   4922  N   PHE A 312      20.241  21.178  23.224  1.00  0.00           N  
ATOM   4923  CA  PHE A 312      19.437  21.937  22.247  1.00  0.00           C  
ATOM   4924  C   PHE A 312      18.117  22.393  22.844  1.00  0.00           C  
ATOM   4925  O   PHE A 312      17.323  22.992  22.132  1.00  0.00           O  
ATOM   4926  CB  PHE A 312      19.162  21.092  21.002  1.00  0.00           C  
ATOM   4927  CG  PHE A 312      20.366  20.893  20.127  1.00  0.00           C  
ATOM   4928  CD1 PHE A 312      21.471  21.723  20.243  1.00  0.00           C  
ATOM   4929  CD2 PHE A 312      20.398  19.875  19.186  1.00  0.00           C
[truncated: 45,877 more chars]
