# Supplementary material for: Improving split‐HaloTag through computational protein engineering
Source: Protein Sci. 2025 Apr 18;34(5):e70123. doi: 10.1002/pro.70123 (PMC12006747; doi:10.1002/pro.70123)
Supplement: Supplementary file 1 — Data S1. Supporting Information [file PRO-34-e70123-s001.zip › Structures_rev/Structure_10.pdb]

HEADER                                            20-APR-22   XXXX              
EXPDTA    THEORETICAL MODEL                                                     
REMARK 220                                                                      
REMARK 220 EXPERIMENTAL DETAILS                                                 
REMARK 220  EXPERIMENT TYPE                : THEORETICAL MODELLING              
REMARK 220  DATE OF DATA COLLECTION        : 20-APR-22                          
REMARK 220                                                                      
REMARK 220 REMARK: MODEL GENERATED BY ROSETTA                                   
REMARK 220  VERSION 2021.36+release.57ac713                                     
ATOM      1  N   GLY A   1      17.300  26.144  27.460  1.00  0.00           N  
ATOM      2  CA  GLY A   1      16.677  27.081  26.484  1.00  0.00           C  
ATOM      3  C   GLY A   1      17.718  27.954  25.802  1.00  0.00           C  
ATOM      4  O   GLY A   1      18.003  27.717  24.612  1.00  0.00           O  
ATOM      5 1H   GLY A   1      16.589  25.587  27.889  1.00  0.00           H  
ATOM      6 2H   GLY A   1      17.948  25.549  26.984  1.00  0.00           H  
ATOM      7 3H   GLY A   1      17.782  26.666  28.163  1.00  0.00           H  
ATOM      8 1HA  GLY A   1      16.130  26.512  25.732  1.00  0.00           H  
ATOM      9 2HA  GLY A   1      15.953  27.713  26.998  1.00  0.00           H  
ATOM     10  N   ASP A   2      18.313  28.886  26.559  1.00  0.00           N  
ATOM     11  CA  ASP A   2      19.324  29.879  26.102  1.00  0.00           C  
ATOM     12  C   ASP A   2      20.509  29.178  25.403  1.00  0.00           C  
ATOM     13  O   ASP A   2      20.892  29.746  24.379  1.00  0.00           O  
ATOM     14  CB  ASP A   2      19.841  30.709  27.280  1.00  0.00           C  
ATOM     15  CG  ASP A   2      20.779  31.828  26.849  1.00  0.00           C  
ATOM     16  OD1 ASP A   2      20.321  32.750  26.216  1.00  0.00           O  
ATOM     17  OD2 ASP A   2      21.944  31.751  27.157  1.00  0.00           O  
ATOM     18  H   ASP A   2      18.025  28.887  27.528  1.00  0.00           H  
ATOM     19  HA  ASP A   2      18.850  30.551  25.386  1.00  0.00           H  
ATOM     20 1HB  ASP A   2      18.998  31.146  27.814  1.00  0.00           H  
ATOM     21 2HB  ASP A   2      20.371  30.060  27.978  1.00  0.00           H  
ATOM     22  N   VAL A   3      21.095  28.088  25.941  1.00  0.00           N  
ATOM     23  CA  VAL A   3      22.226  27.345  25.276  1.00  0.00           C  
ATOM     24  C   VAL A   3      21.752  26.774  23.930  1.00  0.00           C  
ATOM     25  O   VAL A   3      22.469  26.923  22.913  1.00  0.00           O  
ATOM     26  CB  VAL A   3      22.734  26.193  26.164  1.00  0.00           C  
ATOM     27  CG1 VAL A   3      23.718  25.324  25.396  1.00  0.00           C  
ATOM     28  CG2 VAL A   3      23.377  26.755  27.422  1.00  0.00           C  
ATOM     29  H   VAL A   3      20.749  27.763  26.833  1.00  0.00           H  
ATOM     30  HA  VAL A   3      23.049  28.042  25.114  1.00  0.00           H  
ATOM     31  HB  VAL A   3      21.891  25.559  26.438  1.00  0.00           H  
ATOM     32 1HG1 VAL A   3      24.067  24.515  26.038  1.00  0.00           H  
ATOM     33 2HG1 VAL A   3      23.226  24.904  24.519  1.00  0.00           H  
ATOM     34 3HG1 VAL A   3      24.569  25.929  25.081  1.00  0.00           H  
ATOM     35 1HG2 VAL A   3      23.734  25.935  28.045  1.00  0.00           H  
ATOM     36 2HG2 VAL A   3      24.217  27.394  27.148  1.00  0.00           H  
ATOM     37 3HG2 VAL A   3      22.643  27.339  27.977  1.00  0.00           H  
ATOM     38  N   GLY A   4      20.604  26.098  23.891  1.00  0.00           N  
ATOM     39  CA  GLY A   4      20.135  25.594  22.582  1.00  0.00           C  
ATOM     40  C   GLY A   4      19.913  26.717  21.573  1.00  0.00           C  
ATOM     41  O   GLY A   4      20.178  26.512  20.373  1.00  0.00           O  
ATOM     42  H   GLY A   4      20.048  25.919  24.716  1.00  0.00           H  
ATOM     43 1HA  GLY A   4      20.866  24.892  22.180  1.00  0.00           H  
ATOM     44 2HA  GLY A   4      19.204  25.045  22.716  1.00  0.00           H  
ATOM     45  N   ARG A   5      19.407  27.870  21.984  1.00  0.00           N  
ATOM     46  CA  ARG A   5      19.190  29.018  21.061  1.00  0.00           C  
ATOM     47  C   ARG A   5      20.544  29.498  20.527  1.00  0.00           C  
ATOM     48  O   ARG A   5      20.662  29.721  19.316  1.00  0.00           O  
ATOM     49  CB  ARG A   5      18.482  30.169  21.762  1.00  0.00           C  
ATOM     50  CG  ARG A   5      17.004  29.940  22.034  1.00  0.00           C  
ATOM     51  CD  ARG A   5      16.201  29.995  20.785  1.00  0.00           C  
ATOM     52  NE  ARG A   5      14.775  29.891  21.052  1.00  0.00           N  
ATOM     53  CZ  ARG A   5      13.821  29.841  20.103  1.00  0.00           C  
ATOM     54  NH1 ARG A   5      14.155  29.886  18.832  1.00  0.00           N  
ATOM     55  NH2 ARG A   5      12.549  29.747  20.449  1.00  0.00           N  
ATOM     56  H   ARG A   5      19.161  27.969  22.958  1.00  0.00           H  
ATOM     57  HA  ARG A   5      18.561  28.684  20.236  1.00  0.00           H  
ATOM     58 1HB  ARG A   5      18.966  30.366  22.717  1.00  0.00           H  
ATOM     59 2HB  ARG A   5      18.570  31.072  21.158  1.00  0.00           H  
ATOM     60 1HG  ARG A   5      16.865  28.958  22.488  1.00  0.00           H  
ATOM     61 2HG  ARG A   5      16.635  30.709  22.713  1.00  0.00           H  
ATOM     62 1HD  ARG A   5      16.385  30.940  20.276  1.00  0.00           H  
ATOM     63 2HD  ARG A   5      16.486  29.170  20.133  1.00  0.00           H  
ATOM     64  HE  ARG A   5      14.480  29.854  22.019  1.00  0.00           H  
ATOM     65 1HH1 ARG A   5      15.127  29.958  18.567  1.00  0.00           H  
ATOM     66 2HH1 ARG A   5      13.439  29.849  18.120  1.00  0.00           H  
ATOM     67 1HH2 ARG A   5      12.292  29.713  21.426  1.00  0.00           H  
ATOM     68 2HH2 ARG A   5      11.834  29.710  19.738  1.00  0.00           H  
ATOM     69  N   LYS A   6      21.570  29.602  21.366  1.00  0.00           N  
ATOM     70  CA  LYS A   6      22.886  30.089  20.891  1.00  0.00           C  
ATOM     71  C   LYS A   6      23.431  29.042  19.918  1.00  0.00           C  
ATOM     72  O   LYS A   6      23.808  29.414  18.793  1.00  0.00           O  
ATOM     73  CB  LYS A   6      23.860  30.318  22.047  1.00  0.00           C  
ATOM     74  CG  LYS A   6      23.548  31.540  22.901  1.00  0.00           C  
ATOM     75  CD  LYS A   6      24.565  31.707  24.020  1.00  0.00           C  
ATOM     76  CE  LYS A   6      24.462  33.083  24.662  1.00  0.00           C  
ATOM     77  NZ  LYS A   6      23.138  33.299  25.306  1.00  0.00           N  
ATOM     78  H   LYS A   6      21.460  29.349  22.338  1.00  0.00           H  
ATOM     79  HA  LYS A   6      22.738  31.042  20.382  1.00  0.00           H  
ATOM     80 1HB  LYS A   6      23.861  29.445  22.701  1.00  0.00           H  
ATOM     81 2HB  LYS A   6      24.871  30.434  21.654  1.00  0.00           H  
ATOM     82 1HG  LYS A   6      23.559  32.433  22.275  1.00  0.00           H  
ATOM     83 2HG  LYS A   6      22.555  31.435  23.337  1.00  0.00           H  
ATOM     84 1HD  LYS A   6      24.395  30.946  24.783  1.00  0.00           H  
ATOM     85 2HD  LYS A   6      25.571  31.578  23.620  1.00  0.00           H  
ATOM     86 1HE  LYS A   6      25.241  33.192  25.415  1.00  0.00           H  
ATOM     87 2HE  LYS A   6      24.612  33.850  23.902  1.00  0.00           H  
ATOM     88 1HZ  LYS A   6      23.110  34.221  25.718  1.00  0.00           H  
ATOM     89 2HZ  LYS A   6      22.408  33.219  24.612  1.00  0.00           H  
ATOM     90 3HZ  LYS A   6      22.996  32.605  26.025  1.00  0.00           H  
ATOM     91  N   LEU A   7      23.401  27.764  20.305  1.00  0.00           N  
ATOM     92  CA  LEU A   7      24.047  26.696  19.495  1.00  0.00           C  
ATOM     93  C   LEU A   7      23.324  26.638  18.144  1.00  0.00           C  
ATOM     94  O   LEU A   7      23.970  26.396  17.114  1.00  0.00           O  
ATOM     95  CB  LEU A   7      23.971  25.334  20.198  1.00  0.00           C  
ATOM     96  CG  LEU A   7      24.819  25.195  21.469  1.00  0.00           C  
ATOM     97  CD1 LEU A   7      24.498  23.871  22.151  1.00  0.00           C  
ATOM     98  CD2 LEU A   7      26.294  25.281  21.108  1.00  0.00           C  
ATOM     99  H   LEU A   7      22.932  27.514  21.164  1.00  0.00           H  
ATOM    100  HA  LEU A   7      25.097  26.951  19.361  1.00  0.00           H  
ATOM    101 1HB  LEU A   7      22.935  25.140  20.468  1.00  0.00           H  
ATOM    102 2HB  LEU A   7      24.294  24.564  19.499  1.00  0.00           H  
ATOM    103  HG  LEU A   7      24.568  25.996  22.164  1.00  0.00           H  
ATOM    104 1HD1 LEU A   7      25.100  23.772  23.054  1.00  0.00           H  
ATOM    105 2HD1 LEU A   7      23.441  23.844  22.415  1.00  0.00           H  
ATOM    106 3HD1 LEU A   7      24.724  23.049  21.472  1.00  0.00           H  
ATOM    107 1HD2 LEU A   7      26.896  25.182  22.012  1.00  0.00           H  
ATOM    108 2HD2 LEU A   7      26.547  24.479  20.415  1.00  0.00           H  
ATOM    109 3HD2 LEU A   7      26.498  26.244  20.640  1.00  0.00           H  
ATOM    110  N   ILE A   8      21.993  26.686  18.150  1.00  0.00           N  
ATOM    111  CA  ILE A   8      21.210  26.421  16.915  1.00  0.00           C  
ATOM    112  C   ILE A   8      20.984  27.708  16.131  1.00  0.00           C  
ATOM    113  O   ILE A   8      21.242  27.722  14.928  1.00  0.00           O  
ATOM    114  CB  ILE A   8      19.897  25.680  17.245  1.00  0.00           C  
ATOM    115  CG1 ILE A   8      20.165  24.304  17.850  1.00  0.00           C  
ATOM    116  CG2 ILE A   8      18.990  25.650  16.040  1.00  0.00           C  
ATOM    117  CD1 ILE A   8      18.928  23.578  18.350  1.00  0.00           C  
ATOM    118  H   ILE A   8      21.503  26.907  19.005  1.00  0.00           H  
ATOM    119  HA  ILE A   8      21.772  25.727  16.292  1.00  0.00           H  
ATOM    120  HB  ILE A   8      19.387  26.192  18.061  1.00  0.00           H  
ATOM    121 1HG1 ILE A   8      20.647  23.667  17.107  1.00  0.00           H  
ATOM    122 2HG1 ILE A   8      20.855  24.402  18.689  1.00  0.00           H  
ATOM    123 1HG2 ILE A   8      18.070  25.123  16.291  1.00  0.00           H  
ATOM    124 2HG2 ILE A   8      18.754  26.668  15.737  1.00  0.00           H  
ATOM    125 3HG2 ILE A   8      19.491  25.134  15.220  1.00  0.00           H  
ATOM    126 1HD1 ILE A   8      19.216  22.611  18.763  1.00  0.00           H  
ATOM    127 2HD1 ILE A   8      18.446  24.174  19.126  1.00  0.00           H  
ATOM    128 3HD1 ILE A   8      18.235  23.428  17.524  1.00  0.00           H  
ATOM    129  N   ILE A   9      20.493  28.765  16.769  1.00  0.00           N  
ATOM    130  CA  ILE A   9      20.026  29.947  16.014  1.00  0.00           C  
ATOM    131  C   ILE A   9      21.244  30.781  15.588  1.00  0.00           C  
ATOM    132  O   ILE A   9      21.288  31.245  14.425  1.00  0.00           O  
ATOM    133  CB  ILE A   9      19.064  30.811  16.851  1.00  0.00           C  
ATOM    134  CG1 ILE A   9      17.859  29.982  17.304  1.00  0.00           C  
ATOM    135  CG2 ILE A   9      18.611  32.025  16.055  1.00  0.00           C  
ATOM    136  CD1 ILE A   9      17.072  29.376  16.164  1.00  0.00           C  
ATOM    137  H   ILE A   9      20.435  28.771  17.777  1.00  0.00           H  
ATOM    138  HA  ILE A   9      19.490  29.603  15.131  1.00  0.00           H  
ATOM    139  HB  ILE A   9      19.571  31.149  17.754  1.00  0.00           H  
ATOM    140 1HG1 ILE A   9      18.196  29.175  17.953  1.00  0.00           H  
ATOM    141 2HG1 ILE A   9      17.185  30.609  17.887  1.00  0.00           H  
ATOM    142 1HG2 ILE A   9      17.931  32.624  16.661  1.00  0.00           H  
ATOM    143 2HG2 ILE A   9      19.477  32.625  15.782  1.00  0.00           H  
ATOM    144 3HG2 ILE A   9      18.097  31.696  15.151  1.00  0.00           H  
ATOM    145 1HD1 ILE A   9      16.234  28.805  16.564  1.00  0.00           H  
ATOM    146 2HD1 ILE A   9      16.694  30.171  15.520  1.00  0.00           H  
ATOM    147 3HD1 ILE A   9      17.717  28.716  15.587  1.00  0.00           H  
ATOM    148  N   ASP A  10      22.223  30.974  16.483  1.00  0.00           N  
ATOM    149  CA  ASP A  10      23.326  31.901  16.118  1.00  0.00           C  
ATOM    150  C   ASP A  10      24.466  31.099  15.512  1.00  0.00           C  
ATOM    151  O   ASP A  10      24.992  31.539  14.486  1.00  0.00           O  
ATOM    152  CB  ASP A  10      23.831  32.682  17.334  1.00  0.00           C  
ATOM    153  CG  ASP A  10      22.779  33.616  17.917  1.00  0.00           C  
ATOM    154  OD1 ASP A  10      22.248  34.414  17.181  1.00  0.00           O  
ATOM    155  OD2 ASP A  10      22.517  33.523  19.092  1.00  0.00           O  
ATOM    156  H   ASP A  10      22.240  30.519  17.385  1.00  0.00           H  
ATOM    157  HA  ASP A  10      22.949  32.617  15.388  1.00  0.00           H  
ATOM    158 1HB  ASP A  10      24.146  31.984  18.110  1.00  0.00           H  
ATOM    159 2HB  ASP A  10      24.704  33.272  17.051  1.00  0.00           H  
ATOM    160  N   GLN A  11      24.828  29.973  16.105  1.00  0.00           N  
ATOM    161  CA  GLN A  11      26.038  29.223  15.654  1.00  0.00           C  
ATOM    162  C   GLN A  11      25.704  28.229  14.550  1.00  0.00           C  
ATOM    163  O   GLN A  11      26.635  27.651  13.976  1.00  0.00           O  
ATOM    164  CB  GLN A  11      26.688  28.480  16.824  1.00  0.00           C  
ATOM    165  CG  GLN A  11      27.259  29.389  17.899  1.00  0.00           C  
ATOM    166  CD  GLN A  11      27.850  28.613  19.060  1.00  0.00           C  
ATOM    167  OE1 GLN A  11      28.398  27.522  18.881  1.00  0.00           O  
ATOM    168  NE2 GLN A  11      27.741  29.171  20.260  1.00  0.00           N  
ATOM    169  H   GLN A  11      24.282  29.610  16.873  1.00  0.00           H  
ATOM    170  HA  GLN A  11      26.759  29.937  15.256  1.00  0.00           H  
ATOM    171 1HB  GLN A  11      25.953  27.825  17.292  1.00  0.00           H  
ATOM    172 2HB  GLN A  11      27.496  27.851  16.452  1.00  0.00           H  
ATOM    173 1HG  GLN A  11      28.046  30.002  17.461  1.00  0.00           H  
ATOM    174 2HG  GLN A  11      26.461  30.025  18.283  1.00  0.00           H  
ATOM    175 1HE2 GLN A  11      28.113  28.705  21.065  1.00  0.00           H  
ATOM    176 2HE2 GLN A  11      27.289  30.057  20.361  1.00  0.00           H  
ATOM    177  N   ASN A  12      24.424  27.954  14.289  1.00  0.00           N  
ATOM    178  CA  ASN A  12      23.985  26.999  13.245  1.00  0.00           C  
ATOM    179  C   ASN A  12      24.560  25.609  13.503  1.00  0.00           C  
ATOM    180  O   ASN A  12      24.826  24.863  12.524  1.00  0.00           O  
ATOM    181  CB  ASN A  12      24.380  27.485  11.862  1.00  0.00           C  
ATOM    182  CG  ASN A  12      23.488  26.941  10.782  1.00  0.00           C  
ATOM    183  OD1 ASN A  12      22.321  26.615  11.028  1.00  0.00           O  
ATOM    184  ND2 ASN A  12      24.014  26.836   9.588  1.00  0.00           N  
ATOM    185  H   ASN A  12      23.727  28.433  14.843  1.00  0.00           H  
ATOM    186  HA  ASN A  12      22.898  26.919  13.283  1.00  0.00           H  
ATOM    187 1HB  ASN A  12      24.341  28.575  11.835  1.00  0.00           H  
ATOM    188 2HB  ASN A  12      25.408  27.189  11.652  1.00  0.00           H  
ATOM    189 1HD2 ASN A  12      23.467  26.479   8.830  1.00  0.00           H  
ATOM    190 2HD2 ASN A  12      24.962  27.111   9.433  1.00  0.00           H  
ATOM    191  N   VAL A  13      24.748  25.225  14.748  1.00  0.00           N  
ATOM    192  CA  VAL A  13      25.344  23.905  15.094  1.00  0.00           C  
ATOM    193  C   VAL A  13      24.477  22.766  14.582  1.00  0.00           C  
ATOM    194  O   VAL A  13      25.016  21.731  14.244  1.00  0.00           O  
ATOM    195  CB  VAL A  13      25.509  23.760  16.619  1.00  0.00           C  
ATOM    196  CG1 VAL A  13      25.849  22.323  16.984  1.00  0.00           C  
ATOM    197  CG2 VAL A  13      26.586  24.712  17.116  1.00  0.00           C  
ATOM    198  H   VAL A  13      24.477  25.853  15.491  1.00  0.00           H  
ATOM    199  HA  VAL A  13      26.330  23.839  14.633  1.00  0.00           H  
ATOM    200  HB  VAL A  13      24.561  23.999  17.102  1.00  0.00           H  
ATOM    201 1HG1 VAL A  13      25.962  22.239  18.065  1.00  0.00           H  
ATOM    202 2HG1 VAL A  13      25.048  21.664  16.651  1.00  0.00           H  
ATOM    203 3HG1 VAL A  13      26.782  22.036  16.500  1.00  0.00           H  
ATOM    204 1HG2 VAL A  13      26.697  24.605  18.195  1.00  0.00           H  
ATOM    205 2HG2 VAL A  13      27.533  24.477  16.629  1.00  0.00           H  
ATOM    206 3HG2 VAL A  13      26.302  25.738  16.881  1.00  0.00           H  
ATOM    207  N   PHE A  14      23.143  22.897  14.520  1.00  0.00           N  
ATOM    208  CA  PHE A  14      22.287  21.763  14.158  1.00  0.00           C  
ATOM    209  C   PHE A  14      22.574  21.359  12.714  1.00  0.00           C  
ATOM    210  O   PHE A  14      22.301  20.239  12.313  1.00  0.00           O  
ATOM    211  CB  PHE A  14      20.807  22.117  14.320  1.00  0.00           C  
ATOM    212  CG  PHE A  14      19.932  20.935  14.625  1.00  0.00           C  
ATOM    213  CD1 PHE A  14      19.685  20.556  15.936  1.00  0.00           C  
ATOM    214  CD2 PHE A  14      19.354  20.198  13.602  1.00  0.00           C  
ATOM    215  CE1 PHE A  14      18.880  19.469  16.218  1.00  0.00           C  
ATOM    216  CE2 PHE A  14      18.547  19.112  13.881  1.00  0.00           C  
ATOM    217  CZ  PHE A  14      18.311  18.747  15.191  1.00  0.00           C  
ATOM    218  H   PHE A  14      22.718  23.790  14.725  1.00  0.00           H  
ATOM    219  HA  PHE A  14      22.516  20.930  14.824  1.00  0.00           H  
ATOM    220 1HB  PHE A  14      20.693  22.841  15.125  1.00  0.00           H  
ATOM    221 2HB  PHE A  14      20.443  22.583  13.406  1.00  0.00           H  
ATOM    222  HD1 PHE A  14      20.134  21.128  16.749  1.00  0.00           H  
ATOM    223  HD2 PHE A  14      19.541  20.487  12.567  1.00  0.00           H  
ATOM    224  HE1 PHE A  14      18.695  19.182  17.253  1.00  0.00           H  
ATOM    225  HE2 PHE A  14      18.099  18.542  13.067  1.00  0.00           H  
ATOM    226  HZ  PHE A  14      17.677  17.889  15.412  1.00  0.00           H  
ATOM    227  N   ILE A  15      23.109  22.287  11.911  1.00  0.00           N  
ATOM    228  CA  ILE A  15      23.368  22.034  10.470  1.00  0.00           C  
ATOM    229  C   ILE A  15      24.838  21.718  10.266  1.00  0.00           C  
ATOM    230  O   ILE A  15      25.158  20.762   9.503  1.00  0.00           O  
ATOM    231  CB  ILE A  15      22.978  23.241   9.597  1.00  0.00           C  
ATOM    232  CG1 ILE A  15      21.499  23.585   9.792  1.00  0.00           C  
ATOM    233  CG2 ILE A  15      23.274  22.956   8.133  1.00  0.00           C  
ATOM    234  CD1 ILE A  15      20.560  22.445   9.470  1.00  0.00           C  
ATOM    235  H   ILE A  15      23.343  23.188  12.302  1.00  0.00           H  
ATOM    236  HA  ILE A  15      22.766  21.183  10.155  1.00  0.00           H  
ATOM    237  HB  ILE A  15      23.549  24.115   9.910  1.00  0.00           H  
ATOM    238 1HG1 ILE A  15      21.329  23.886  10.825  1.00  0.00           H  
ATOM    239 2HG1 ILE A  15      21.236  24.432   9.157  1.00  0.00           H  
ATOM    240 1HG2 ILE A  15      22.992  23.819   7.530  1.00  0.00           H  
ATOM    241 2HG2 ILE A  15      24.338  22.759   8.008  1.00  0.00           H  
ATOM    242 3HG2 ILE A  15      22.703  22.086   7.809  1.00  0.00           H  
ATOM    243 1HD1 ILE A  15      19.530  22.765   9.631  1.00  0.00           H  
ATOM    244 2HD1 ILE A  15      20.689  22.150   8.428  1.00  0.00           H  
ATOM    245 3HD1 ILE A  15      20.781  21.598  10.117  1.00  0.00           H  
ATOM    246  N   GLU A  16      25.710  22.515  10.874  1.00  0.00           N  
ATOM    247  CA  GLU A  16      27.161  22.260  10.736  1.00  0.00           C  
ATOM    248  C   GLU A  16      27.655  21.117  11.592  1.00  0.00           C  
ATOM    249  O   GLU A  16      28.612  20.446  11.126  1.00  0.00           O  
ATOM    250  CB  GLU A  16      27.957  23.519  11.090  1.00  0.00           C  
ATOM    251  CG  GLU A  16      27.673  24.715  10.193  1.00  0.00           C  
ATOM    252  CD  GLU A  16      27.876  24.415   8.734  1.00  0.00           C  
ATOM    253  OE1 GLU A  16      28.907  23.884   8.395  1.00  0.00           O  
ATOM    254  OE2 GLU A  16      27.001  24.717   7.958  1.00  0.00           O  
ATOM    255  H   GLU A  16      25.399  23.298  11.431  1.00  0.00           H  
ATOM    256  HA  GLU A  16      27.369  21.994   9.699  1.00  0.00           H  
ATOM    257 1HB  GLU A  16      27.739  23.811  12.117  1.00  0.00           H  
ATOM    258 2HB  GLU A  16      29.024  23.303  11.031  1.00  0.00           H  
ATOM    259 1HG  GLU A  16      26.641  25.034  10.346  1.00  0.00           H  
ATOM    260 2HG  GLU A  16      28.325  25.538  10.485  1.00  0.00           H  
ATOM    261  N   GLY A  17      27.063  20.834  12.739  1.00  0.00           N  
ATOM    262  CA  GLY A  17      27.463  19.708  13.594  1.00  0.00           C  
ATOM    263  C   GLY A  17      26.497  18.571  13.498  1.00  0.00           C  
ATOM    264  O   GLY A  17      26.845  17.538  13.011  1.00  0.00           O  
ATOM    265  H   GLY A  17      26.300  21.428  13.032  1.00  0.00           H  
ATOM    266 1HA  GLY A  17      28.457  19.365  13.304  1.00  0.00           H  
ATOM    267 2HA  GLY A  17      27.528  20.042  14.629  1.00  0.00           H  
ATOM    268  N   THR A  18      25.277  18.761  13.995  1.00  0.00           N  
ATOM    269  CA  THR A  18      24.367  17.628  14.202  1.00  0.00           C  
ATOM    270  C   THR A  18      24.043  16.932  12.877  1.00  0.00           C  
ATOM    271  O   THR A  18      24.070  15.713  12.823  1.00  0.00           O  
ATOM    272  CB  THR A  18      23.061  18.081  14.881  1.00  0.00           C  
ATOM    273  OG1 THR A  18      23.357  18.634  16.170  1.00  0.00           O  
ATOM    274  CG2 THR A  18      22.109  16.906  15.044  1.00  0.00           C  
ATOM    275  H   THR A  18      24.967  19.692  14.236  1.00  0.00           H  
ATOM    276  HA  THR A  18      24.858  16.904  14.853  1.00  0.00           H  
ATOM    277  HB  THR A  18      22.582  18.848  14.273  1.00  0.00           H  
ATOM    278  HG1 THR A  18      24.302  18.584  16.330  1.00  0.00           H  
ATOM    279 1HG2 THR A  18      21.192  17.244  15.525  1.00  0.00           H  
ATOM    280 2HG2 THR A  18      21.874  16.490  14.065  1.00  0.00           H  
ATOM    281 3HG2 THR A  18      22.580  16.140  15.659  1.00  0.00           H  
ATOM    282  N   LEU A  19      23.697  17.680  11.836  1.00  0.00           N  
ATOM    283  CA  LEU A  19      23.359  17.055  10.529  1.00  0.00           C  
ATOM    284  C   LEU A  19      24.444  16.088  10.065  1.00  0.00           C  
ATOM    285  O   LEU A  19      24.179  14.909   9.964  1.00  0.00           O  
ATOM    286  CB  LEU A  19      23.154  18.133   9.457  1.00  0.00           C  
ATOM    287  CG  LEU A  19      23.151  17.635   8.006  1.00  0.00           C  
ATOM    288  CD1 LEU A  19      21.925  16.764   7.770  1.00  0.00           C  
ATOM    289  CD2 LEU A  19      23.164  18.827   7.060  1.00  0.00           C  
ATOM    290  H   LEU A  19      23.659  18.685  11.924  1.00  0.00           H  
ATOM    291  HA  LEU A  19      22.431  16.495  10.643  1.00  0.00           H  
ATOM    292 1HB  LEU A  19      22.201  18.627   9.640  1.00  0.00           H  
ATOM    293 2HB  LEU A  19      23.948  18.873   9.552  1.00  0.00           H  
ATOM    294  HG  LEU A  19      24.035  17.022   7.829  1.00  0.00           H  
ATOM    295 1HD1 LEU A  19      21.923  16.410   6.739  1.00  0.00           H  
ATOM    296 2HD1 LEU A  19      21.951  15.909   8.445  1.00  0.00           H  
ATOM    297 3HD1 LEU A  19      21.023  17.346   7.955  1.00  0.00           H  
ATOM    298 1HD2 LEU A  19      23.163  18.474   6.029  1.00  0.00           H  
ATOM    299 2HD2 LEU A  19      22.280  19.441   7.235  1.00  0.00           H  
ATOM    300 3HD2 LEU A  19      24.060  19.423   7.239  1.00  0.00           H  
ATOM    301  N   PRO A  20      25.702  16.523   9.882  1.00  0.00           N  
ATOM    302  CA  PRO A  20      26.718  15.528   9.517  1.00  0.00           C  
ATOM    303  C   PRO A  20      27.111  14.576  10.651  1.00  0.00           C  
ATOM    304  O   PRO A  20      27.649  13.468  10.362  1.00  0.00           O  
ATOM    305  CB  PRO A  20      27.901  16.410   9.106  1.00  0.00           C  
ATOM    306  CG  PRO A  20      27.712  17.663   9.892  1.00  0.00           C  
ATOM    307  CD  PRO A  20      26.223  17.890   9.883  1.00  0.00           C  
ATOM    308  HA  PRO A  20      26.350  14.930   8.669  1.00  0.00           H  
ATOM    309 1HB  PRO A  20      28.847  15.900   9.337  1.00  0.00           H  
ATOM    310 2HB  PRO A  20      27.883  16.581   8.020  1.00  0.00           H  
ATOM    311 1HG  PRO A  20      28.116  17.539  10.907  1.00  0.00           H  
ATOM    312 2HG  PRO A  20      28.269  18.490   9.427  1.00  0.00           H  
ATOM    313 1HD  PRO A  20      25.931  18.440  10.789  1.00  0.00           H  
ATOM    314 2HD  PRO A  20      25.943  18.452   8.980  1.00  0.00           H  
ATOM    315  N   MET A  21      26.876  14.932  11.907  1.00  0.00           N  
ATOM    316  CA  MET A  21      27.135  14.056  13.102  1.00  0.00           C  
ATOM    317  C   MET A  21      26.347  12.752  12.974  1.00  0.00           C  
ATOM    318  O   MET A  21      26.763  11.708  13.505  1.00  0.00           O  
ATOM    319  CB  MET A  21      26.762  14.769  14.400  1.00  0.00           C  
ATOM    320  CG  MET A  21      27.074  13.981  15.665  1.00  0.00           C  
ATOM    321  SD  MET A  21      26.414  14.761  17.151  1.00  0.00           S  
ATOM    322  CE  MET A  21      24.680  14.334  17.016  1.00  0.00           C  
ATOM    323  H   MET A  21      26.498  15.857  12.048  1.00  0.00           H  
ATOM    324  HA  MET A  21      28.198  13.820  13.135  1.00  0.00           H  
ATOM    325 1HB  MET A  21      27.292  15.718  14.459  1.00  0.00           H  
ATOM    326 2HB  MET A  21      25.694  14.991  14.400  1.00  0.00           H  
ATOM    327 1HG  MET A  21      26.651  12.981  15.583  1.00  0.00           H  
ATOM    328 2HG  MET A  21      28.154  13.886  15.776  1.00  0.00           H  
ATOM    329 1HE  MET A  21      24.136  14.747  17.866  1.00  0.00           H  
ATOM    330 2HE  MET A  21      24.275  14.745  16.090  1.00  0.00           H  
ATOM    331 3HE  MET A  21      24.572  13.249  17.008  1.00  0.00           H  
ATOM    332  N   GLY A  22      25.150  12.805  12.420  1.00  0.00           N  
ATOM    333  CA  GLY A  22      24.291  11.636  12.263  1.00  0.00           C  
ATOM    334  C   GLY A  22      24.632  10.800  11.041  1.00  0.00           C  
ATOM    335  O   GLY A  22      23.869   9.874  10.736  1.00  0.00           O  
ATOM    336  H   GLY A  22      24.824  13.703  12.094  1.00  0.00           H  
ATOM    337 1HA  GLY A  22      24.370  11.005  13.148  1.00  0.00           H  
ATOM    338 2HA  GLY A  22      23.253  11.955  12.187  1.00  0.00           H  
ATOM    339  N   VAL A  23      25.708  11.129  10.346  1.00  0.00           N  
ATOM    340  CA  VAL A  23      26.151  10.395   9.135  1.00  0.00           C  
ATOM    341  C   VAL A  23      27.503   9.757   9.428  1.00  0.00           C  
ATOM    342  O   VAL A  23      28.378  10.452   9.986  1.00  0.00           O  
ATOM    343  CB  VAL A  23      26.273  11.334   7.920  1.00  0.00           C  
ATOM    344  CG1 VAL A  23      26.644  10.545   6.673  1.00  0.00           C  
ATOM    345  CG2 VAL A  23      24.967  12.085   7.714  1.00  0.00           C  
ATOM    346  H   VAL A  23      26.246  11.922  10.665  1.00  0.00           H  
ATOM    347  HA  VAL A  23      25.408   9.631   8.902  1.00  0.00           H  
ATOM    348  HB  VAL A  23      27.078  12.045   8.102  1.00  0.00           H  
ATOM    349 1HG1 VAL A  23      26.726  11.224   5.824  1.00  0.00           H  
ATOM    350 2HG1 VAL A  23      27.599  10.045   6.830  1.00  0.00           H  
ATOM    351 3HG1 VAL A  23      25.873   9.802   6.469  1.00  0.00           H  
ATOM    352 1HG2 VAL A  23      25.060  12.748   6.854  1.00  0.00           H  
ATOM    353 2HG2 VAL A  23      24.160  11.373   7.538  1.00  0.00           H  
ATOM    354 3HG2 VAL A  23      24.742  12.675   8.603  1.00  0.00           H  
ATOM    355  N   VAL A  24      27.657   8.498   9.025  1.00  0.00           N  
ATOM    356  CA  VAL A  24      28.940   7.796   9.306  1.00  0.00           C  
ATOM    357  C   VAL A  24      30.011   8.417   8.413  1.00  0.00           C  
ATOM    358  O   VAL A  24      31.054   8.877   8.916  1.00  0.00           O  
ATOM    359  CB  VAL A  24      28.835   6.285   9.024  1.00  0.00           C  
ATOM    360  CG1 VAL A  24      30.199   5.624   9.151  1.00  0.00           C  
ATOM    361  CG2 VAL A  24      27.835   5.649   9.978  1.00  0.00           C  
ATOM    362  H   VAL A  24      26.926   8.006   8.532  1.00  0.00           H  
ATOM    363  HA  VAL A  24      29.182   7.927  10.361  1.00  0.00           H  
ATOM    364  HB  VAL A  24      28.501   6.139   7.997  1.00  0.00           H  
ATOM    365 1HG1 VAL A  24      30.106   4.556   8.949  1.00  0.00           H  
ATOM    366 2HG1 VAL A  24      30.888   6.070   8.435  1.00  0.00           H  
ATOM    367 3HG1 VAL A  24      30.580   5.768  10.162  1.00  0.00           H  
ATOM    368 1HG2 VAL A  24      27.766   4.581   9.773  1.00  0.00           H  
ATOM    369 2HG2 VAL A  24      28.166   5.800  11.006  1.00  0.00           H  
ATOM    370 3HG2 VAL A  24      26.857   6.109   9.840  1.00  0.00           H  
ATOM    371  N   ARG A  25      29.766   8.500   7.111  1.00  0.00           N  
ATOM    372  CA  ARG A  25      30.679   9.138   6.136  1.00  0.00           C  
ATOM    373  C   ARG A  25      30.536  10.648   6.233  1.00  0.00           C  
ATOM    374  O   ARG A  25      29.530  11.184   6.692  1.00  0.00           O  
ATOM    375  CB  ARG A  25      30.378   8.690   4.713  1.00  0.00           C  
ATOM    376  CG  ARG A  25      29.089   9.244   4.127  1.00  0.00           C  
ATOM    377  CD  ARG A  25      28.935   8.877   2.697  1.00  0.00           C  
ATOM    378  NE  ARG A  25      27.637   9.272   2.172  1.00  0.00           N  
ATOM    379  CZ  ARG A  25      27.371  10.468   1.611  1.00  0.00           C  
ATOM    380  NH1 ARG A  25      28.320  11.372   1.508  1.00  0.00           N  
ATOM    381  NH2 ARG A  25      26.156  10.732   1.164  1.00  0.00           N  
ATOM    382  H   ARG A  25      28.898   8.100   6.783  1.00  0.00           H  
ATOM    383  HA  ARG A  25      31.701   8.843   6.375  1.00  0.00           H  
ATOM    384 1HB  ARG A  25      31.195   8.992   4.057  1.00  0.00           H  
ATOM    385 2HB  ARG A  25      30.316   7.603   4.680  1.00  0.00           H  
ATOM    386 1HG  ARG A  25      28.238   8.843   4.678  1.00  0.00           H  
ATOM    387 2HG  ARG A  25      29.092  10.331   4.204  1.00  0.00           H  
ATOM    388 1HD  ARG A  25      29.706   9.375   2.108  1.00  0.00           H  
ATOM    389 2HD  ARG A  25      29.033   7.798   2.584  1.00  0.00           H  
ATOM    390  HE  ARG A  25      26.882   8.603   2.234  1.00  0.00           H  
ATOM    391 1HH1 ARG A  25      29.249  11.171   1.850  1.00  0.00           H  
ATOM    392 2HH1 ARG A  25      28.120  12.268   1.088  1.00  0.00           H  
ATOM    393 1HH2 ARG A  25      25.426  10.037   1.242  1.00  0.00           H  
ATOM    394 2HH2 ARG A  25      25.956  11.627   0.743  1.00  0.00           H  
ATOM    395  N   PRO A  26      31.622  11.377   5.891  1.00  0.00           N  
ATOM    396  CA  PRO A  26      31.542  12.819   5.815  1.00  0.00           C  
ATOM    397  C   PRO A  26      30.635  13.231   4.662  1.00  0.00           C  
ATOM    398  O   PRO A  26      30.596  12.519   3.668  1.00  0.00           O  
ATOM    399  CB  PRO A  26      32.996  13.240   5.681  1.00  0.00           C  
ATOM    400  CG  PRO A  26      33.662  12.099   5.013  1.00  0.00           C  
ATOM    401  CD  PRO A  26      32.928  10.831   5.424  1.00  0.00           C  
ATOM    402  HA  PRO A  26      31.171  13.211   6.774  1.00  0.00           H  
ATOM    403 1HB  PRO A  26      33.067  14.169   5.096  1.00  0.00           H  
ATOM    404 2HB  PRO A  26      33.420  13.451   6.673  1.00  0.00           H  
ATOM    405 1HG  PRO A  26      33.639  12.231   3.921  1.00  0.00           H  
ATOM    406 2HG  PRO A  26      34.722  12.054   5.304  1.00  0.00           H  
ATOM    407 1HD  PRO A  26      32.834  10.162   4.557  1.00  0.00           H  
ATOM    408 2HD  PRO A  26      33.478  10.336   6.239  1.00  0.00           H  
ATOM    409  N   LEU A  27      29.944  14.342   4.836  1.00  0.00           N  
ATOM    410  CA  LEU A  27      29.115  14.840   3.727  1.00  0.00           C  
ATOM    411  C   LEU A  27      29.957  15.742   2.833  1.00  0.00           C  
ATOM    412  O   LEU A  27      30.889  16.412   3.352  1.00  0.00           O  
ATOM    413  CB  LEU A  27      27.900  15.612   4.255  1.00  0.00           C  
ATOM    414  CG  LEU A  27      26.883  14.786   5.054  1.00  0.00           C  
ATOM    415  CD1 LEU A  27      25.797  15.705   5.597  1.00  0.00           C  
ATOM    416  CD2 LEU A  27      26.290  13.707   4.160  1.00  0.00           C  
ATOM    417  H   LEU A  27      29.966  14.858   5.704  1.00  0.00           H  
ATOM    418  HA  LEU A  27      28.758  13.986   3.152  1.00  0.00           H  
ATOM    419 1HB  LEU A  27      28.252  16.416   4.899  1.00  0.00           H  
ATOM    420 2HB  LEU A  27      27.375  16.055   3.409  1.00  0.00           H  
ATOM    421  HG  LEU A  27      27.382  14.320   5.904  1.00  0.00           H  
ATOM    422 1HD1 LEU A  27      25.075  15.118   6.165  1.00  0.00           H  
ATOM    423 2HD1 LEU A  27      26.247  16.454   6.249  1.00  0.00           H  
ATOM    424 3HD1 LEU A  27      25.291  16.199   4.769  1.00  0.00           H  
ATOM    425 1HD2 LEU A  27      25.568  13.120   4.729  1.00  0.00           H  
ATOM    426 2HD2 LEU A  27      25.791  14.173   3.310  1.00  0.00           H  
ATOM    427 3HD2 LEU A  27      27.086  13.055   3.801  1.00  0.00           H  
ATOM    428  N   THR A  28      29.636  15.821   1.545  1.00  0.00           N  
ATOM    429  CA  THR A  28      30.373  16.667   0.579  1.00  0.00           C  
ATOM    430  C   THR A  28      29.918  18.110   0.738  1.00  0.00           C  
ATOM    431  O   THR A  28      28.844  18.383   1.308  1.00  0.00           O  
ATOM    432  CB  THR A  28      30.158  16.207  -0.874  1.00  0.00           C  
ATOM    433  OG1 THR A  28      28.765  16.290  -1.203  1.00  0.00           O  
ATOM    434  CG2 THR A  28      30.634  14.774  -1.058  1.00  0.00           C  
ATOM    435  H   THR A  28      28.851  15.274   1.222  1.00  0.00           H  
ATOM    436  HA  THR A  28      31.438  16.594   0.798  1.00  0.00           H  
ATOM    437  HB  THR A  28      30.715  16.858  -1.548  1.00  0.00           H  
ATOM    438  HG1 THR A  28      28.279  15.631  -0.701  1.00  0.00           H  
ATOM    439 1HG2 THR A  28      30.475  14.467  -2.091  1.00  0.00           H  
ATOM    440 2HG2 THR A  28      31.696  14.711  -0.819  1.00  0.00           H  
ATOM    441 3HG2 THR A  28      30.074  14.117  -0.394  1.00  0.00           H  
ATOM    442  N   GLU A  29      30.693  19.026   0.172  1.00  0.00           N  
ATOM    443  CA  GLU A  29      30.344  20.471   0.183  1.00  0.00           C  
ATOM    444  C   GLU A  29      29.019  20.654  -0.564  1.00  0.00           C  
ATOM    445  O   GLU A  29      28.192  21.494  -0.096  1.00  0.00           O  
ATOM    446  CB  GLU A  29      31.442  21.315  -0.467  1.00  0.00           C  
ATOM    447  CG  GLU A  29      32.732  21.398   0.337  1.00  0.00           C  
ATOM    448  CD  GLU A  29      33.811  22.174  -0.367  1.00  0.00           C  
ATOM    449  OE1 GLU A  29      33.616  22.527  -1.505  1.00  0.00           O  
ATOM    450  OE2 GLU A  29      34.831  22.412   0.235  1.00  0.00           O  
ATOM    451  H   GLU A  29      31.545  18.728  -0.279  1.00  0.00           H  
ATOM    452  HA  GLU A  29      30.236  20.793   1.220  1.00  0.00           H  
ATOM    453 1HB  GLU A  29      31.685  20.905  -1.448  1.00  0.00           H  
ATOM    454 2HB  GLU A  29      31.076  22.332  -0.619  1.00  0.00           H  
ATOM    455 1HG  GLU A  29      32.522  21.876   1.293  1.00  0.00           H  
ATOM    456 2HG  GLU A  29      33.088  20.388   0.536  1.00  0.00           H  
ATOM    457  N   VAL A  30      28.821  19.925  -1.659  1.00  0.00           N  
ATOM    458  CA  VAL A  30      27.565  20.042  -2.457  1.00  0.00           C  
ATOM    459  C   VAL A  30      26.388  19.585  -1.595  1.00  0.00           C  
ATOM    460  O   VAL A  30      25.372  20.325  -1.486  1.00  0.00           O  
ATOM    461  CB  VAL A  30      27.630  19.185  -3.735  1.00  0.00           C  
ATOM    462  CG1 VAL A  30      26.277  19.159  -4.429  1.00  0.00           C  
ATOM    463  CG2 VAL A  30      28.704  19.726  -4.667  1.00  0.00           C  
ATOM    464  H   VAL A  30      29.535  19.278  -1.959  1.00  0.00           H  
ATOM    465  HA  VAL A  30      27.438  21.084  -2.751  1.00  0.00           H  
ATOM    466  HB  VAL A  30      27.870  18.157  -3.460  1.00  0.00           H  
ATOM    467 1HG1 VAL A  30      26.341  18.549  -5.330  1.00  0.00           H  
ATOM    468 2HG1 VAL A  30      25.531  18.736  -3.756  1.00  0.00           H  
ATOM    469 3HG1 VAL A  30      25.987  20.175  -4.699  1.00  0.00           H  
ATOM    470 1HG2 VAL A  30      28.745  19.114  -5.568  1.00  0.00           H  
ATOM    471 2HG2 VAL A  30      28.467  20.755  -4.936  1.00  0.00           H  
ATOM    472 3HG2 VAL A  30      29.671  19.696  -4.164  1.00  0.00           H  
ATOM    473  N   GLU A  31      26.497  18.445  -0.932  1.00  0.00           N  
ATOM    474  CA  GLU A  31      25.395  17.952  -0.085  1.00  0.00           C  
ATOM    475  C   GLU A  31      25.157  18.931   1.067  1.00  0.00           C  
ATOM    476  O   GLU A  31      23.983  19.166   1.418  1.00  0.00           O  
ATOM    477  CB  GLU A  31      25.707  16.559   0.467  1.00  0.00           C  
ATOM    478  CG  GLU A  31      25.703  15.454  -0.579  1.00  0.00           C  
ATOM    479  CD  GLU A  31      26.374  14.196  -0.103  1.00  0.00           C  
ATOM    480  OE1 GLU A  31      27.449  14.287   0.441  1.00  0.00           O  
ATOM    481  OE2 GLU A  31      25.811  13.141  -0.282  1.00  0.00           O  
ATOM    482  H   GLU A  31      27.344  17.899  -1.005  1.00  0.00           H  
ATOM    483  HA  GLU A  31      24.492  17.888  -0.693  1.00  0.00           H  
ATOM    484 1HB  GLU A  31      26.688  16.567   0.942  1.00  0.00           H  
ATOM    485 2HB  GLU A  31      24.975  16.299   1.232  1.00  0.00           H  
ATOM    486 1HG  GLU A  31      24.672  15.224  -0.846  1.00  0.00           H  
ATOM    487 2HG  GLU A  31      26.210  15.813  -1.474  1.00  0.00           H  
ATOM    488  N   MET A  32      26.198  19.458   1.678  1.00  0.00           N  
ATOM    489  CA  MET A  32      25.980  20.411   2.790  1.00  0.00           C  
ATOM    490  C   MET A  32      25.258  21.650   2.272  1.00  0.00           C  
ATOM    491  O   MET A  32      24.383  22.196   2.971  1.00  0.00           O  
ATOM    492  CB  MET A  32      27.304  20.800   3.445  1.00  0.00           C  
ATOM    493  CG  MET A  32      27.935  19.701   4.289  1.00  0.00           C  
ATOM    494  SD  MET A  32      26.933  19.263   5.723  1.00  0.00           S  
ATOM    495  CE  MET A  32      27.017  20.780   6.670  1.00  0.00           C  
ATOM    496  H   MET A  32      27.143  19.228   1.407  1.00  0.00           H  
ATOM    497  HA  MET A  32      25.353  19.930   3.540  1.00  0.00           H  
ATOM    498 1HB  MET A  32      28.021  21.083   2.676  1.00  0.00           H  
ATOM    499 2HB  MET A  32      27.151  21.668   4.087  1.00  0.00           H  
ATOM    500 1HG  MET A  32      28.073  18.808   3.679  1.00  0.00           H  
ATOM    501 2HG  MET A  32      28.913  20.028   4.640  1.00  0.00           H  
ATOM    502 1HE  MET A  32      26.443  20.667   7.591  1.00  0.00           H  
ATOM    503 2HE  MET A  32      28.057  20.999   6.915  1.00  0.00           H  
ATOM    504 3HE  MET A  32      26.602  21.600   6.083  1.00  0.00           H  
ATOM    505  N   ASP A  33      25.661  22.177   1.118  1.00  0.00           N  
ATOM    506  CA  ASP A  33      25.023  23.403   0.607  1.00  0.00           C  
ATOM    507  C   ASP A  33      23.532  23.177   0.382  1.00  0.00           C  
ATOM    508  O   ASP A  33      22.718  24.085   0.723  1.00  0.00           O  
ATOM    509  CB  ASP A  33      25.722  23.881  -0.667  1.00  0.00           C  
ATOM    510  CG  ASP A  33      27.050  24.547  -0.372  1.00  0.00           C  
ATOM    511  OD1 ASP A  33      27.335  24.852   0.805  1.00  0.00           O  
ATOM    512  OD2 ASP A  33      27.763  24.825  -1.357  1.00  0.00           O  
ATOM    513  H   ASP A  33      26.402  21.749   0.582  1.00  0.00           H  
ATOM    514  HA  ASP A  33      25.150  24.193   1.348  1.00  0.00           H  
ATOM    515 1HB  ASP A  33      25.889  23.033  -1.330  1.00  0.00           H  
ATOM    516 2HB  ASP A  33      25.079  24.588  -1.192  1.00  0.00           H  
ATOM    517  N   HIS A  34      23.134  21.995  -0.075  1.00  0.00           N  
ATOM    518  CA  HIS A  34      21.693  21.724  -0.287  1.00  0.00           C  
ATOM    519  C   HIS A  34      20.970  21.737   1.071  1.00  0.00           C  
ATOM    520  O   HIS A  34      19.796  22.134   1.161  1.00  0.00           O  
ATOM    521  CB  HIS A  34      21.475  20.379  -0.987  1.00  0.00           C  
ATOM    522  CG  HIS A  34      21.732  20.419  -2.461  1.00  0.00           C  
ATOM    523  ND1 HIS A  34      20.948  21.145  -3.333  1.00  0.00           N  
ATOM    524  CD2 HIS A  34      22.684  19.824  -3.217  1.00  0.00           C  
ATOM    525  CE1 HIS A  34      21.408  20.994  -4.563  1.00  0.00           C  
ATOM    526  NE2 HIS A  34      22.460  20.198  -4.519  1.00  0.00           N  
ATOM    527  H   HIS A  34      23.806  21.269  -0.282  1.00  0.00           H  
ATOM    528  HA  HIS A  34      21.267  22.501  -0.921  1.00  0.00           H  
ATOM    529 1HB  HIS A  34      22.133  19.629  -0.546  1.00  0.00           H  
ATOM    530 2HB  HIS A  34      20.449  20.049  -0.828  1.00  0.00           H  
ATOM    531  HD2 HIS A  34      23.480  19.170  -2.860  1.00  0.00           H  
ATOM    532  HE1 HIS A  34      20.990  21.450  -5.460  1.00  0.00           H  
ATOM    533  HE2 HIS A  34      23.014  19.907  -5.312  1.00  0.00           H  
ATOM    534  N   TYR A  35      21.601  21.234   2.109  1.00  0.00           N  
ATOM    535  CA  TYR A  35      21.001  21.227   3.458  1.00  0.00           C  
ATOM    536  C   TYR A  35      21.097  22.593   4.111  1.00  0.00           C  
ATOM    537  O   TYR A  35      20.210  22.985   4.879  1.00  0.00           O  
ATOM    538  CB  TYR A  35      21.672  20.178   4.347  1.00  0.00           C  
ATOM    539  CG  TYR A  35      21.252  18.758   4.037  1.00  0.00           C  
ATOM    540  CD1 TYR A  35      22.195  17.833   3.613  1.00  0.00           C  
ATOM    541  CD2 TYR A  35      19.925  18.380   4.177  1.00  0.00           C  
ATOM    542  CE1 TYR A  35      21.812  16.536   3.330  1.00  0.00           C  
ATOM    543  CE2 TYR A  35      19.542  17.084   3.895  1.00  0.00           C  
ATOM    544  CZ  TYR A  35      20.480  16.164   3.473  1.00  0.00           C  
ATOM    545  OH  TYR A  35      20.099  14.872   3.191  1.00  0.00           O  
ATOM    546  H   TYR A  35      22.522  20.840   1.978  1.00  0.00           H  
ATOM    547  HA  TYR A  35      19.944  20.977   3.365  1.00  0.00           H  
ATOM    548 1HB  TYR A  35      22.755  20.245   4.236  1.00  0.00           H  
ATOM    549 2HB  TYR A  35      21.437  20.381   5.391  1.00  0.00           H  
ATOM    550  HD1 TYR A  35      23.238  18.129   3.503  1.00  0.00           H  
ATOM    551  HD2 TYR A  35      19.184  19.107   4.510  1.00  0.00           H  
ATOM    552  HE1 TYR A  35      22.553  15.809   2.997  1.00  0.00           H  
ATOM    553  HE2 TYR A  35      18.499  16.787   4.004  1.00  0.00           H  
ATOM    554  HH  TYR A  35      20.880  14.319   3.108  1.00  0.00           H  
ATOM    555  N   ARG A  36      22.155  23.368   3.806  1.00  0.00           N  
ATOM    556  CA  ARG A  36      22.334  24.713   4.429  1.00  0.00           C  
ATOM    557  C   ARG A  36      21.349  25.748   3.897  1.00  0.00           C  
ATOM    558  O   ARG A  36      20.802  26.519   4.711  1.00  0.00           O  
ATOM    559  CB  ARG A  36      23.747  25.242   4.134  1.00  0.00           C  
ATOM    560  CG  ARG A  36      24.858  24.579   4.915  1.00  0.00           C  
ATOM    561  CD  ARG A  36      26.193  24.945   4.339  1.00  0.00           C  
ATOM    562  NE  ARG A  36      27.293  24.447   5.147  1.00  0.00           N  
ATOM    563  CZ  ARG A  36      28.500  24.134   4.674  1.00  0.00           C  
ATOM    564  NH1 ARG A  36      28.784  24.213   3.393  1.00  0.00           N  
ATOM    565  NH2 ARG A  36      29.421  23.724   5.510  1.00  0.00           N  
ATOM    566  H   ARG A  36      22.842  23.038   3.144  1.00  0.00           H  
ATOM    567  HA  ARG A  36      22.172  24.621   5.503  1.00  0.00           H  
ATOM    568 1HB  ARG A  36      23.969  25.114   3.076  1.00  0.00           H  
ATOM    569 2HB  ARG A  36      23.787  26.309   4.351  1.00  0.00           H  
ATOM    570 1HG  ARG A  36      24.818  24.906   5.954  1.00  0.00           H  
ATOM    571 2HG  ARG A  36      24.737  23.496   4.870  1.00  0.00           H  
ATOM    572 1HD  ARG A  36      26.288  24.520   3.339  1.00  0.00           H  
ATOM    573 2HD  ARG A  36      26.280  26.030   4.281  1.00  0.00           H  
ATOM    574  HE  ARG A  36      27.132  24.331   6.138  1.00  0.00           H  
ATOM    575 1HH1 ARG A  36      28.079  24.519   2.736  1.00  0.00           H  
ATOM    576 2HH1 ARG A  36      29.707  23.969   3.064  1.00  0.00           H  
ATOM    577 1HH2 ARG A  36      29.212  23.650   6.496  1.00  0.00           H  
ATOM    578 2HH2 ARG A  36      30.339  23.482   5.170  1.00  0.00           H  
ATOM    579  N   GLU A  37      21.079  25.731   2.604  1.00  0.00           N  
ATOM    580  CA  GLU A  37      20.261  26.783   1.913  1.00  0.00           C  
ATOM    581  C   GLU A  37      19.073  27.221   2.783  1.00  0.00           C  
ATOM    582  O   GLU A  37      18.902  28.412   3.092  1.00  0.00           O  
ATOM    583  CB  GLU A  37      19.745  26.273   0.566  1.00  0.00           C  
ATOM    584  CG  GLU A  37      18.757  27.204  -0.122  1.00  0.00           C  
ATOM    585  CD  GLU A  37      18.239  26.652  -1.421  1.00  0.00           C  
ATOM    586  OE1 GLU A  37      18.750  25.653  -1.865  1.00  0.00           O  
ATOM    587  OE2 GLU A  37      17.330  27.231  -1.969  1.00  0.00           O  
ATOM    588  H   GLU A  37      21.450  24.961   2.065  1.00  0.00           H  
ATOM    589  HA  GLU A  37      20.895  27.652   1.734  1.00  0.00           H  
ATOM    590 1HB  GLU A  37      20.586  26.119  -0.111  1.00  0.00           H  
ATOM    591 2HB  GLU A  37      19.256  25.309   0.704  1.00  0.00           H  
ATOM    592 1HG  GLU A  37      17.914  27.380   0.547  1.00  0.00           H  
ATOM    593 2HG  GLU A  37      19.243  28.161  -0.307  1.00  0.00           H  
ATOM    594  N   PRO A  38      18.145  26.337   3.214  1.00  0.00           N  
ATOM    595  CA  PRO A  38      16.953  26.806   3.941  1.00  0.00           C  
ATOM    596  C   PRO A  38      17.221  27.413   5.305  1.00  0.00           C  
ATOM    597  O   PRO A  38      16.327  28.055   5.854  1.00  0.00           O  
ATOM    598  CB  PRO A  38      16.131  25.521   4.078  1.00  0.00           C  
ATOM    599  CG  PRO A  38      17.140  24.428   3.978  1.00  0.00           C  
ATOM    600  CD  PRO A  38      18.108  24.908   2.930  1.00  0.00           C  
ATOM    601  HA  PRO A  38      16.428  27.555   3.330  1.00  0.00           H  
ATOM    602 1HB  PRO A  38      15.592  25.518   5.036  1.00  0.00           H  
ATOM    603 2HB  PRO A  38      15.372  25.474   3.283  1.00  0.00           H  
ATOM    604 1HG  PRO A  38      17.619  24.263   4.953  1.00  0.00           H  
ATOM    605 2HG  PRO A  38      16.650  23.483   3.701  1.00  0.00           H  
ATOM    606 1HD  PRO A  38      19.085  24.425   3.084  1.00  0.00           H  
ATOM    607 2HD  PRO A  38      17.713  24.673   1.930  1.00  0.00           H  
ATOM    608  N   PHE A  39      18.416  27.209   5.852  1.00  0.00           N  
ATOM    609  CA  PHE A  39      18.747  27.675   7.204  1.00  0.00           C  
ATOM    610  C   PHE A  39      19.947  28.630   7.180  1.00  0.00           C  
ATOM    611  O   PHE A  39      20.577  28.851   8.213  1.00  0.00           O  
ATOM    612  CB  PHE A  39      19.051  26.489   8.121  1.00  0.00           C  
ATOM    613  CG  PHE A  39      17.917  25.510   8.240  1.00  0.00           C  
ATOM    614  CD1 PHE A  39      18.014  24.243   7.684  1.00  0.00           C  
ATOM    615  CD2 PHE A  39      16.752  25.854   8.909  1.00  0.00           C  
ATOM    616  CE1 PHE A  39      16.972  23.342   7.793  1.00  0.00           C  
ATOM    617  CE2 PHE A  39      15.709  24.955   9.021  1.00  0.00           C  
ATOM    618  CZ  PHE A  39      15.820  23.697   8.462  1.00  0.00           C  
ATOM    619  H   PHE A  39      19.117  26.718   5.317  1.00  0.00           H  
ATOM    620  HA  PHE A  39      17.887  28.214   7.605  1.00  0.00           H  
ATOM    621 1HB  PHE A  39      19.923  25.955   7.747  1.00  0.00           H  
ATOM    622 2HB  PHE A  39      19.293  26.852   9.118  1.00  0.00           H  
ATOM    623  HD1 PHE A  39      18.926  23.962   7.156  1.00  0.00           H  
ATOM    624  HD2 PHE A  39      16.665  26.847   9.350  1.00  0.00           H  
ATOM    625  HE1 PHE A  39      17.062  22.350   7.351  1.00  0.00           H  
ATOM    626  HE2 PHE A  39      14.799  25.237   9.549  1.00  0.00           H  
ATOM    627  HZ  PHE A  39      14.998  22.988   8.548  1.00  0.00           H  
ATOM    628  N   LEU A  40      20.227  29.235   6.024  1.00  0.00           N  
ATOM    629  CA  LEU A  40      21.308  30.243   5.960  1.00  0.00           C  
ATOM    630  C   LEU A  40      20.950  31.480   6.784  1.00  0.00           C  
ATOM    631  O   LEU A  40      21.858  32.035   7.423  1.00  0.00           O  
ATOM    632  CB  LEU A  40      21.576  30.656   4.507  1.00  0.00           C  
ATOM    633  CG  LEU A  40      22.209  29.579   3.616  1.00  0.00           C  
ATOM    634  CD1 LEU A  40      22.255  30.073   2.177  1.00  0.00           C  
ATOM    635  CD2 LEU A  40      23.604  29.254   4.127  1.00  0.00           C  
ATOM    636  H   LEU A  40      19.711  29.014   5.184  1.00  0.00           H  
ATOM    637  HA  LEU A  40      22.217  29.803   6.369  1.00  0.00           H  
ATOM    638 1HB  LEU A  40      20.632  30.950   4.050  1.00  0.00           H  
ATOM    639 2HB  LEU A  40      22.241  31.519   4.507  1.00  0.00           H  
ATOM    640  HG  LEU A  40      21.594  28.679   3.640  1.00  0.00           H  
ATOM    641 1HD1 LEU A  40      22.705  29.308   1.544  1.00  0.00           H  
ATOM    642 2HD1 LEU A  40      21.242  30.280   1.831  1.00  0.00           H  
ATOM    643 3HD1 LEU A  40      22.850  30.984   2.124  1.00  0.00           H  
ATOM    644 1HD2 LEU A  40      24.054  28.488   3.495  1.00  0.00           H  
ATOM    645 2HD2 LEU A  40      24.220  30.153   4.102  1.00  0.00           H  
ATOM    646 3HD2 LEU A  40      23.540  28.886   5.152  1.00  0.00           H  
ATOM    647  N   ASN A  41      19.689  31.871   6.781  1.00  0.00           N  
ATOM    648  CA  ASN A  41      19.208  33.034   7.566  1.00  0.00           C  
ATOM    649  C   ASN A  41      18.810  32.591   8.970  1.00  0.00           C  
ATOM    650  O   ASN A  41      17.923  31.748   9.112  1.00  0.00           O  
ATOM    651  CB  ASN A  41      18.045  33.720   6.874  1.00  0.00           C  
ATOM    652  CG  ASN A  41      17.687  35.034   7.513  1.00  0.00           C  
ATOM    653  OD1 ASN A  41      17.668  35.155   8.743  1.00  0.00           O  
ATOM    654  ND2 ASN A  41      17.401  36.019   6.700  1.00  0.00           N  
ATOM    655  H   ASN A  41      19.032  31.351   6.219  1.00  0.00           H  
ATOM    656  HA  ASN A  41      20.025  33.752   7.656  1.00  0.00           H  
ATOM    657 1HB  ASN A  41      18.295  33.895   5.827  1.00  0.00           H  
ATOM    658 2HB  ASN A  41      17.172  33.068   6.898  1.00  0.00           H  
ATOM    659 1HD2 ASN A  41      17.156  36.916   7.069  1.00  0.00           H  
ATOM    660 2HD2 ASN A  41      17.428  35.876   5.712  1.00  0.00           H  
ATOM    661  N   PRO A  42      19.439  33.127  10.038  1.00  0.00           N  
ATOM    662  CA  PRO A  42      19.093  32.723  11.405  1.00  0.00           C  
ATOM    663  C   PRO A  42      17.603  32.743  11.750  1.00  0.00           C  
ATOM    664  O   PRO A  42      17.213  31.832  12.509  1.00  0.00           O  
ATOM    665  CB  PRO A  42      19.852  33.718  12.291  1.00  0.00           C  
ATOM    666  CG  PRO A  42      21.071  34.063  11.470  1.00  0.00           C  
ATOM    667  CD  PRO A  42      20.576  34.107  10.045  1.00  0.00           C  
ATOM    668  HA  PRO A  42      19.465  31.704  11.587  1.00  0.00           H  
ATOM    669 1HB  PRO A  42      19.217  34.588  12.511  1.00  0.00           H  
ATOM    670 2HB  PRO A  42      20.099  33.249  13.256  1.00  0.00           H  
ATOM    671 1HG  PRO A  42      21.491  35.025  11.799  1.00  0.00           H  
ATOM    672 2HG  PRO A  42      21.856  33.306  11.617  1.00  0.00           H  
ATOM    673 1HD  PRO A  42      20.226  35.123   9.810  1.00  0.00           H  
ATOM    674 2HD  PRO A  42      21.387  33.809   9.366  1.00  0.00           H  
ATOM    675  N   VAL A  43      16.822  33.616  11.123  1.00  0.00           N  
ATOM    676  CA  VAL A  43      15.375  33.752  11.451  1.00  0.00           C  
ATOM    677  C   VAL A  43      14.684  32.456  11.071  1.00  0.00           C  
ATOM    678  O   VAL A  43      13.676  32.187  11.689  1.00  0.00           O  
ATOM    679  CB  VAL A  43      14.726  34.926  10.693  1.00  0.00           C  
ATOM    680  CG1 VAL A  43      14.461  34.542   9.245  1.00  0.00           C  
ATOM    681  CG2 VAL A  43      13.438  35.341  11.386  1.00  0.00           C  
ATOM    682  H   VAL A  43      17.220  34.202  10.403  1.00  0.00           H  
ATOM    683  HA  VAL A  43      15.279  33.947  12.520  1.00  0.00           H  
ATOM    684  HB  VAL A  43      15.420  35.766  10.680  1.00  0.00           H  
ATOM    685 1HG1 VAL A  43      14.003  35.383   8.723  1.00  0.00           H  
ATOM    686 2HG1 VAL A  43      15.401  34.283   8.759  1.00  0.00           H  
ATOM    687 3HG1 VAL A  43      13.787  33.686   9.213  1.00  0.00           H  
ATOM    688 1HG2 VAL A  43      12.985  36.171  10.844  1.00  0.00           H  
ATOM    689 2HG2 VAL A  43      12.746  34.499  11.403  1.00  0.00           H  
ATOM    690 3HG2 VAL A  43      13.657  35.651  12.407  1.00  0.00           H  
ATOM    691  N   ASP A  44      15.220  31.680  10.113  1.00  0.00           N  
ATOM    692  CA  ASP A  44      14.557  30.484   9.587  1.00  0.00           C  
ATOM    693  C   ASP A  44      14.968  29.221  10.367  1.00  0.00           C  
ATOM    694  O   ASP A  44      14.464  28.117  10.040  1.00  0.00           O  
ATOM    695  CB  ASP A  44      14.885  30.305   8.103  1.00  0.00           C  
ATOM    696  CG  ASP A  44      14.245  31.369   7.222  1.00  0.00           C  
ATOM    697  OD1 ASP A  44      13.248  31.922   7.621  1.00  0.00           O  
ATOM    698  OD2 ASP A  44      14.760  31.619   6.158  1.00  0.00           O  
ATOM    699  H   ASP A  44      16.124  31.943   9.748  1.00  0.00           H  
ATOM    700  HA  ASP A  44      13.479  30.610   9.694  1.00  0.00           H  
ATOM    701 1HB  ASP A  44      15.966  30.339   7.962  1.00  0.00           H  
ATOM    702 2HB  ASP A  44      14.543  29.324   7.770  1.00  0.00           H  
ATOM    703  N   ARG A  45      15.759  29.360  11.435  1.00  0.00           N  
ATOM    704  CA  ARG A  45      16.270  28.200  12.191  1.00  0.00           C  
ATOM    705  C   ARG A  45      15.316  27.762  13.314  1.00  0.00           C  
ATOM    706  O   ARG A  45      15.658  26.835  14.059  1.00  0.00           O  
ATOM    707  CB  ARG A  45      17.671  28.512  12.724  1.00  0.00           C  
ATOM    708  CG  ARG A  45      18.654  28.678  11.572  1.00  0.00           C  
ATOM    709  CD  ARG A  45      20.042  29.042  12.027  1.00  0.00           C  
ATOM    710  NE  ARG A  45      20.888  29.313  10.883  1.00  0.00           N  
ATOM    711  CZ  ARG A  45      21.994  30.056  10.908  1.00  0.00           C  
ATOM    712  NH1 ARG A  45      22.371  30.676  12.011  1.00  0.00           N  
ATOM    713  NH2 ARG A  45      22.672  30.268   9.785  1.00  0.00           N  
ATOM    714  H   ARG A  45      16.013  30.292  11.733  1.00  0.00           H  
ATOM    715  HA  ARG A  45      16.381  27.361  11.503  1.00  0.00           H  
ATOM    716 1HB  ARG A  45      17.639  29.424  13.319  1.00  0.00           H  
ATOM    717 2HB  ARG A  45      18.000  27.705  13.379  1.00  0.00           H  
ATOM    718 1HG  ARG A  45      18.724  27.742  11.016  1.00  0.00           H  
ATOM    719 2HG  ARG A  45      18.306  29.470  10.908  1.00  0.00           H  
ATOM    720 1HD  ARG A  45      19.998  29.931  12.656  1.00  0.00           H  
ATOM    721 2HD  ARG A  45      20.467  28.216  12.597  1.00  0.00           H  
ATOM    722  HE  ARG A  45      20.621  28.908   9.995  1.00  0.00           H  
ATOM    723 1HH1 ARG A  45      21.819  30.591  12.852  1.00  0.00           H  
ATOM    724 2HH1 ARG A  45      23.212  31.234  12.012  1.00  0.00           H  
ATOM    725 1HH2 ARG A  45      22.348  29.866   8.916  1.00  0.00           H  
ATOM    726 2HH2 ARG A  45      23.510  30.831   9.800  1.00  0.00           H  
ATOM    727  N   GLU A  46      14.151  28.373  13.430  1.00  0.00           N  
ATOM    728  CA  GLU A  46      13.165  27.966  14.475  1.00  0.00           C  
ATOM    729  C   GLU A  46      12.803  26.485  14.399  1.00  0.00           C  
ATOM    730  O   GLU A  46      12.744  25.829  15.461  1.00  0.00           O  
ATOM    731  CB  GLU A  46      11.886  28.797  14.356  1.00  0.00           C  
ATOM    732  CG  GLU A  46      10.909  28.617  15.510  1.00  0.00           C  
ATOM    733  CD  GLU A  46      11.410  29.208  16.798  1.00  0.00           C  
ATOM    734  OE1 GLU A  46      12.332  29.987  16.753  1.00  0.00           O  
ATOM    735  OE2 GLU A  46      10.871  28.881  17.828  1.00  0.00           O  
ATOM    736  H   GLU A  46      13.919  29.129  12.802  1.00  0.00           H  
ATOM    737  HA  GLU A  46      13.607  28.144  15.455  1.00  0.00           H  
ATOM    738 1HB  GLU A  46      12.143  29.855  14.297  1.00  0.00           H  
ATOM    739 2HB  GLU A  46      11.366  28.535  13.434  1.00  0.00           H  
ATOM    740 1HG  GLU A  46       9.964  29.091  15.249  1.00  0.00           H  
ATOM    741 2HG  GLU A  46      10.724  27.553  15.652  1.00  0.00           H  
ATOM    742  N   PRO A  47      12.618  25.868  13.201  1.00  0.00           N  
ATOM    743  CA  PRO A  47      12.312  24.447  13.186  1.00  0.00           C  
ATOM    744  C   PRO A  47      13.414  23.610  13.815  1.00  0.00           C  
ATOM    745  O   PRO A  47      13.175  22.493  14.280  1.00  0.00           O  
ATOM    746  CB  PRO A  47      12.170  24.150  11.689  1.00  0.00           C  
ATOM    747  CG  PRO A  47      11.791  25.461  11.091  1.00  0.00           C  
ATOM    748  CD  PRO A  47      12.586  26.473  11.872  1.00  0.00           C  
ATOM    749  HA  PRO A  47      11.364  24.275  13.716  1.00  0.00           H  
ATOM    750 1HB  PRO A  47      13.118  23.758  11.292  1.00  0.00           H  
ATOM    751 2HB  PRO A  47      11.409  23.372  11.531  1.00  0.00           H  
ATOM    752 1HG  PRO A  47      12.029  25.472  10.017  1.00  0.00           H  
ATOM    753 2HG  PRO A  47      10.705  25.618  11.177  1.00  0.00           H  
ATOM    754 1HD  PRO A  47      13.593  26.563  11.438  1.00  0.00           H  
ATOM    755 2HD  PRO A  47      12.067  27.443  11.852  1.00  0.00           H  
ATOM    756  N   LEU A  48      14.629  24.138  13.831  1.00  0.00           N  
ATOM    757  CA  LEU A  48      15.795  23.360  14.286  1.00  0.00           C  
ATOM    758  C   LEU A  48      15.810  23.293  15.811  1.00  0.00           C  
ATOM    759  O   LEU A  48      16.158  22.251  16.388  1.00  0.00           O  
ATOM    760  CB  LEU A  48      17.100  23.987  13.779  1.00  0.00           C  
ATOM    761  CG  LEU A  48      17.262  24.046  12.255  1.00  0.00           C  
ATOM    762  CD1 LEU A  48      18.560  24.761  11.909  1.00  0.00           C  
ATOM    763  CD2 LEU A  48      17.247  22.634  11.688  1.00  0.00           C  
ATOM    764  H   LEU A  48      14.762  25.091  13.526  1.00  0.00           H  
ATOM    765  HA  LEU A  48      15.717  22.351  13.882  1.00  0.00           H  
ATOM    766 1HB  LEU A  48      17.166  25.005  14.159  1.00  0.00           H  
ATOM    767 2HB  LEU A  48      17.938  23.416  14.180  1.00  0.00           H  
ATOM    768  HG  LEU A  48      16.440  24.618  11.824  1.00  0.00           H  
ATOM    769 1HD1 LEU A  48      18.675  24.803  10.826  1.00  0.00           H  
ATOM    770 2HD1 LEU A  48      18.535  25.775  12.310  1.00  0.00           H  
ATOM    771 3HD1 LEU A  48      19.401  24.219  12.342  1.00  0.00           H  
ATOM    772 1HD2 LEU A  48      17.361  22.676  10.604  1.00  0.00           H  
ATOM    773 2HD2 LEU A  48      18.069  22.061  12.117  1.00  0.00           H  
ATOM    774 3HD2 LEU A  48      16.301  22.152  11.935  1.00  0.00           H  
ATOM    775  N   TRP A  49      15.515  24.440  16.462  1.00  0.00           N  
ATOM    776  CA  TRP A  49      15.375  24.533  17.925  1.00  0.00           C  
ATOM    777  C   TRP A  49      14.106  23.824  18.397  1.00  0.00           C  
ATOM    778  O   TRP A  49      14.114  23.098  19.378  1.00  0.00           O  
ATOM    779  CB  TRP A  49      15.340  25.996  18.372  1.00  0.00           C  
ATOM    780  CG  TRP A  49      15.321  26.167  19.860  1.00  0.00           C  
ATOM    781  CD1 TRP A  49      16.403  26.238  20.686  1.00  0.00           C  
ATOM    782  CD2 TRP A  49      14.157  26.292  20.712  1.00  0.00           C  
ATOM    783  NE1 TRP A  49      15.995  26.396  21.988  1.00  0.00           N  
ATOM    784  CE2 TRP A  49      14.624  26.432  22.022  1.00  0.00           C  
ATOM    785  CE3 TRP A  49      12.778  26.296  20.472  1.00  0.00           C  
ATOM    786  CZ2 TRP A  49      13.760  26.574  23.097  1.00  0.00           C  
ATOM    787  CZ3 TRP A  49      11.912  26.439  21.550  1.00  0.00           C  
ATOM    788  CH2 TRP A  49      12.391  26.575  22.828  1.00  0.00           C  
ATOM    789  H   TRP A  49      15.384  25.269  15.901  1.00  0.00           H  
ATOM    790  HA  TRP A  49      16.237  24.050  18.386  1.00  0.00           H  
ATOM    791 1HB  TRP A  49      16.213  26.518  17.977  1.00  0.00           H  
ATOM    792 2HB  TRP A  49      14.455  26.481  17.960  1.00  0.00           H  
ATOM    793  HD1 TRP A  49      17.440  26.178  20.361  1.00  0.00           H  
ATOM    794  HE1 TRP A  49      16.603  26.472  22.790  1.00  0.00           H  
ATOM    795  HE3 TRP A  49      12.391  26.191  19.459  1.00  0.00           H  
ATOM    796  HZ2 TRP A  49      14.122  26.683  24.120  1.00  0.00           H  
ATOM    797  HZ3 TRP A  49      10.839  26.440  21.354  1.00  0.00           H  
ATOM    798  HH2 TRP A  49      11.684  26.686  23.651  1.00  0.00           H  
ATOM    799  N   ARG A  50      13.011  23.989  17.671  1.00  0.00           N  
ATOM    800  CA  ARG A  50      11.728  23.381  18.130  1.00  0.00           C  
ATOM    801  C   ARG A  50      11.850  21.875  18.063  1.00  0.00           C  
ATOM    802  O   ARG A  50      11.454  21.177  19.000  1.00  0.00           O  
ATOM    803  CB  ARG A  50      10.551  23.830  17.276  1.00  0.00           C  
ATOM    804  CG  ARG A  50       9.199  23.296  17.720  1.00  0.00           C  
ATOM    805  CD  ARG A  50       8.793  23.854  19.036  1.00  0.00           C  
ATOM    806  NE  ARG A  50       8.470  25.269  18.949  1.00  0.00           N  
ATOM    807  CZ  ARG A  50       8.267  26.074  20.010  1.00  0.00           C  
ATOM    808  NH1 ARG A  50       8.357  25.590  21.229  1.00  0.00           N  
ATOM    809  NH2 ARG A  50       7.978  27.350  19.825  1.00  0.00           N  
ATOM    810  H   ARG A  50      13.025  24.517  16.811  1.00  0.00           H  
ATOM    811  HA  ARG A  50      11.541  23.701  19.156  1.00  0.00           H  
ATOM    812 1HB  ARG A  50      10.494  24.917  17.279  1.00  0.00           H  
ATOM    813 2HB  ARG A  50      10.708  23.514  16.245  1.00  0.00           H  
ATOM    814 1HG  ARG A  50       8.441  23.567  16.985  1.00  0.00           H  
ATOM    815 2HG  ARG A  50       9.247  22.210  17.809  1.00  0.00           H  
ATOM    816 1HD  ARG A  50       7.913  23.325  19.399  1.00  0.00           H  
ATOM    817 2HD  ARG A  50       9.608  23.734  19.749  1.00  0.00           H  
ATOM    818  HE  ARG A  50       8.393  25.677  18.027  1.00  0.00           H  
ATOM    819 1HH1 ARG A  50       8.578  24.615  21.370  1.00  0.00           H  
ATOM    820 2HH1 ARG A  50       8.205  26.194  22.024  1.00  0.00           H  
ATOM    821 1HH2 ARG A  50       7.909  27.722  18.887  1.00  0.00           H  
ATOM    822 2HH2 ARG A  50       7.826  27.954  20.619  1.00  0.00           H  
ATOM    823  N   PHE A  51      12.477  21.338  17.009  1.00  0.00           N  
ATOM    824  CA  PHE A  51      12.422  19.887  16.833  1.00  0.00           C  
ATOM    825  C   PHE A  51      12.906  19.112  18.055  1.00  0.00           C  
ATOM    826  O   PHE A  51      12.190  18.246  18.555  1.00  0.00           O  
ATOM    827  CB  PHE A  51      13.258  19.479  15.619  1.00  0.00           C  
ATOM    828  CG  PHE A  51      13.601  18.017  15.583  1.00  0.00           C  
ATOM    829  CD1 PHE A  51      12.646  17.074  15.235  1.00  0.00           C  
ATOM    830  CD2 PHE A  51      14.880  17.582  15.897  1.00  0.00           C  
ATOM    831  CE1 PHE A  51      12.961  15.728  15.202  1.00  0.00           C  
ATOM    832  CE2 PHE A  51      15.198  16.238  15.864  1.00  0.00           C  
ATOM    833  CZ  PHE A  51      14.236  15.310  15.516  1.00  0.00           C  
ATOM    834  H   PHE A  51      12.982  21.897  16.337  1.00  0.00           H  
ATOM    835  HA  PHE A  51      11.384  19.598  16.663  1.00  0.00           H  
ATOM    836 1HB  PHE A  51      12.716  19.723  14.706  1.00  0.00           H  
ATOM    837 2HB  PHE A  51      14.187  20.047  15.609  1.00  0.00           H  
ATOM    838  HD1 PHE A  51      11.637  17.404  14.986  1.00  0.00           H  
ATOM    839  HD2 PHE A  51      15.639  18.315  16.172  1.00  0.00           H  
ATOM    840  HE1 PHE A  51      12.200  14.998  14.928  1.00  0.00           H  
ATOM    841  HE2 PHE A  51      16.206  15.909  16.113  1.00  0.00           H  
ATOM    842  HZ  PHE A  51      14.485  14.250  15.492  1.00  0.00           H  
ATOM    843  N   PRO A  52      14.132  19.308  18.574  1.00  0.00           N  
ATOM    844  CA  PRO A  52      14.507  18.531  19.764  1.00  0.00           C  
ATOM    845  C   PRO A  52      13.496  18.667  20.893  1.00  0.00           C  
ATOM    846  O   PRO A  52      13.288  17.737  21.661  1.00  0.00           O  
ATOM    847  CB  PRO A  52      15.858  19.137  20.154  1.00  0.00           C  
ATOM    848  CG  PRO A  52      16.421  19.636  18.867  1.00  0.00           C  
ATOM    849  CD  PRO A  52      15.236  20.212  18.139  1.00  0.00           C  
ATOM    850  HA  PRO A  52      14.614  17.473  19.486  1.00  0.00           H  
ATOM    851 1HB  PRO A  52      15.713  19.937  20.895  1.00  0.00           H  
ATOM    852 2HB  PRO A  52      16.490  18.373  20.629  1.00  0.00           H  
ATOM    853 1HG  PRO A  52      17.204  20.383  19.059  1.00  0.00           H  
ATOM    854 2HG  PRO A  52      16.896  18.811  18.316  1.00  0.00           H  
ATOM    855 1HD  PRO A  52      15.069  21.248  18.471  1.00  0.00           H  
ATOM    856 2HD  PRO A  52      15.418  20.177  17.055  1.00  0.00           H  
ATOM    857  N   ASN A  53      12.902  19.840  20.991  1.00  0.00           N  
ATOM    858  CA  ASN A  53      11.992  20.178  22.115  1.00  0.00           C  
ATOM    859  C   ASN A  53      10.588  19.612  21.871  1.00  0.00           C  
ATOM    860  O   ASN A  53       9.733  19.719  22.752  1.00  0.00           O  
ATOM    861  CB  ASN A  53      11.928  21.679  22.329  1.00  0.00           C  
ATOM    862  CG  ASN A  53      13.171  22.224  22.975  1.00  0.00           C  
ATOM    863  OD1 ASN A  53      13.346  22.127  24.195  1.00  0.00           O  
ATOM    864  ND2 ASN A  53      14.039  22.796  22.179  1.00  0.00           N  
ATOM    865  H   ASN A  53      13.077  20.530  20.275  1.00  0.00           H  
ATOM    866  HA  ASN A  53      12.379  19.716  23.025  1.00  0.00           H  
ATOM    867 1HB  ASN A  53      11.781  22.177  21.370  1.00  0.00           H  
ATOM    868 2HB  ASN A  53      11.070  21.920  22.958  1.00  0.00           H  
ATOM    869 1HD2 ASN A  53      14.885  23.177  22.554  1.00  0.00           H  
ATOM    870 2HD2 ASN A  53      13.856  22.852  21.198  1.00  0.00           H  
ATOM    871  N   GLU A  54      10.325  19.014  20.711  1.00  0.00           N  
ATOM    872  CA  GLU A  54       9.091  18.252  20.425  1.00  0.00           C  
ATOM    873  C   GLU A  54       9.338  16.722  20.476  1.00  0.00           C  
ATOM    874  O   GLU A  54       8.453  15.974  20.009  1.00  0.00           O  
ATOM    875  CB  GLU A  54       8.535  18.644  19.054  1.00  0.00           C  
ATOM    876  CG  GLU A  54       7.965  20.053  18.986  1.00  0.00           C  
ATOM    877  CD  GLU A  54       6.624  20.175  19.654  1.00  0.00           C  
ATOM    878  OE1 GLU A  54       5.688  19.579  19.176  1.00  0.00           O  
ATOM    879  OE2 GLU A  54       6.535  20.864  20.643  1.00  0.00           O  
ATOM    880  H   GLU A  54      11.028  19.100  19.992  1.00  0.00           H  
ATOM    881  HA  GLU A  54       8.350  18.495  21.187  1.00  0.00           H  
ATOM    882 1HB  GLU A  54       9.324  18.566  18.306  1.00  0.00           H  
ATOM    883 2HB  GLU A  54       7.745  17.949  18.770  1.00  0.00           H  
ATOM    884 1HG  GLU A  54       8.661  20.740  19.468  1.00  0.00           H  
ATOM    885 2HG  GLU A  54       7.873  20.347  17.941  1.00  0.00           H  
ATOM    886  N   LEU A  55      10.496  16.240  20.946  1.00  0.00           N  
ATOM    887  CA  LEU A  55      10.743  14.790  20.968  1.00  0.00           C  
ATOM    888  C   LEU A  55      10.253  14.210  22.281  1.00  0.00           C  
ATOM    889  O   LEU A  55      10.325  14.850  23.330  1.00  0.00           O  
ATOM    890  CB  LEU A  55      12.236  14.485  20.791  1.00  0.00           C  
ATOM    891  CG  LEU A  55      12.833  14.855  19.427  1.00  0.00           C  
ATOM    892  CD1 LEU A  55      14.326  14.560  19.429  1.00  0.00           C  
ATOM    893  CD2 LEU A  55      12.122  14.074  18.332  1.00  0.00           C  
ATOM    894  H   LEU A  55      11.211  16.867  21.289  1.00  0.00           H  
ATOM    895  HA  LEU A  55      10.198  14.333  20.143  1.00  0.00           H  
ATOM    896 1HB  LEU A  55      12.794  15.024  21.554  1.00  0.00           H  
ATOM    897 2HB  LEU A  55      12.393  13.417  20.942  1.00  0.00           H  
ATOM    898  HG  LEU A  55      12.705  15.924  19.252  1.00  0.00           H  
ATOM    899 1HD1 LEU A  55      14.751  14.823  18.460  1.00  0.00           H  
ATOM    900 2HD1 LEU A  55      14.813  15.146  20.209  1.00  0.00           H  
ATOM    901 3HD1 LEU A  55      14.487  13.499  19.618  1.00  0.00           H  
ATOM    902 1HD2 LEU A  55      12.546  14.338  17.363  1.00  0.00           H  
ATOM    903 2HD2 LEU A  55      12.251  13.006  18.505  1.00  0.00           H  
ATOM    904 3HD2 LEU A  55      11.059  14.318  18.342  1.00  0.00           H  
ATOM    905  N   PRO A  56       9.757  12.962  22.239  1.00  0.00           N  
ATOM    906  CA  PRO A  56       9.209  12.357  23.450  1.00  0.00           C  
ATOM    907  C   PRO A  56      10.309  11.827  24.365  1.00  0.00           C  
ATOM    908  O   PRO A  56      10.523  10.600  24.426  1.00  0.00           O  
ATOM    909  CB  PRO A  56       8.340  11.220  22.899  1.00  0.00           C  
ATOM    910  CG  PRO A  56       9.036  10.800  21.651  1.00  0.00           C  
ATOM    911  CD  PRO A  56       9.537  12.086  21.049  1.00  0.00           C  
ATOM    912  HA  PRO A  56       8.598  13.101  23.981  1.00  0.00           H  
ATOM    913 1HB  PRO A  56       8.266  10.412  23.640  1.00  0.00           H  
ATOM    914 2HB  PRO A  56       7.318  11.584  22.717  1.00  0.00           H  
ATOM    915 1HG  PRO A  56       9.849  10.098  21.887  1.00  0.00           H  
ATOM    916 2HG  PRO A  56       8.339  10.266  20.988  1.00  0.00           H  
ATOM    917 1HD  PRO A  56      10.479  11.899  20.514  1.00  0.00           H  
ATOM    918 2HD  PRO A  56       8.776  12.492  20.365  1.00  0.00           H  
ATOM    919  N   ILE A  57      11.051  12.744  24.965  1.00  0.00           N  
ATOM    920  CA  ILE A  57      12.292  12.381  25.700  1.00  0.00           C  
ATOM    921  C   ILE A  57      12.142  12.871  27.132  1.00  0.00           C  
ATOM    922  O   ILE A  57      11.787  14.043  27.345  1.00  0.00           O  
ATOM    923  CB  ILE A  57      13.551  12.999  25.064  1.00  0.00           C  
ATOM    924  CG1 ILE A  57      13.664  12.585  23.594  1.00  0.00           C  
ATOM    925  CG2 ILE A  57      14.795  12.583  25.835  1.00  0.00           C  
ATOM    926  CD1 ILE A  57      14.770  13.293  22.844  1.00  0.00           C  
ATOM    927  H   ILE A  57      10.768  13.713  24.925  1.00  0.00           H  
ATOM    928  HA  ILE A  57      12.405  11.298  25.674  1.00  0.00           H  
ATOM    929  HB  ILE A  57      13.471  14.085  25.080  1.00  0.00           H  
ATOM    930 1HG1 ILE A  57      13.842  11.512  23.531  1.00  0.00           H  
ATOM    931 2HG1 ILE A  57      12.723  12.790  23.085  1.00  0.00           H  
ATOM    932 1HG2 ILE A  57      15.675  13.028  25.371  1.00  0.00           H  
ATOM    933 2HG2 ILE A  57      14.715  12.926  26.865  1.00  0.00           H  
ATOM    934 3HG2 ILE A  57      14.887  11.497  25.819  1.00  0.00           H  
ATOM    935 1HD1 ILE A  57      14.787  12.948  21.810  1.00  0.00           H  
ATOM    936 2HD1 ILE A  57      14.592  14.369  22.865  1.00  0.00           H  
ATOM    937 3HD1 ILE A  57      15.727  13.073  23.315  1.00  0.00           H  
ATOM    938  N   ALA A  58      12.440  11.965  28.067  1.00  0.00           N  
ATOM    939  CA  ALA A  58      12.459  12.282  29.509  1.00  0.00           C  
ATOM    940  C   ALA A  58      11.076  12.782  29.935  1.00  0.00           C  
ATOM    941  O   ALA A  58      10.990  13.602  30.861  1.00  0.00           O  
ATOM    942  CB  ALA A  58      13.546  13.284  29.814  1.00  0.00           C  
ATOM    943  H   ALA A  58      12.662  11.027  27.766  1.00  0.00           H  
ATOM    944  HA  ALA A  58      12.691  11.367  30.054  1.00  0.00           H  
ATOM    945 1HB  ALA A  58      13.547  13.507  30.880  1.00  0.00           H  
ATOM    946 2HB  ALA A  58      14.513  12.868  29.529  1.00  0.00           H  
ATOM    947 3HB  ALA A  58      13.365  14.199  29.253  1.00  0.00           H  
ATOM    948  N   GLY A  59      10.015  12.322  29.247  1.00  0.00           N  
ATOM    949  CA  GLY A  59       8.620  12.607  29.592  1.00  0.00           C  
ATOM    950  C   GLY A  59       8.089  13.940  29.118  1.00  0.00           C  
ATOM    951  O   GLY A  59       6.938  14.272  29.409  1.00  0.00           O  
ATOM    952  H   GLY A  59      10.216  11.745  28.443  1.00  0.00           H  
ATOM    953 1HA  GLY A  59       7.977  11.832  29.173  1.00  0.00           H  
ATOM    954 2HA  GLY A  59       8.499  12.574  30.674  1.00  0.00           H  
ATOM    955  N   GLU A  60       8.890  14.708  28.380  1.00  0.00           N  
ATOM    956  CA  GLU A  60       8.474  16.053  27.929  1.00  0.00           C  
ATOM    957  C   GLU A  60       8.728  16.204  26.427  1.00  0.00           C  
ATOM    958  O   GLU A  60       9.653  15.620  25.875  1.00  0.00           O  
ATOM    959  CB  GLU A  60       9.225  17.143  28.698  1.00  0.00           C  
ATOM    960  CG  GLU A  60       8.904  17.198  30.185  1.00  0.00           C  
ATOM    961  CD  GLU A  60       9.586  18.339  30.888  1.00  0.00           C  
ATOM    962  OE1 GLU A  60      10.280  19.083  30.238  1.00  0.00           O  
ATOM    963  OE2 GLU A  60       9.413  18.466  32.078  1.00  0.00           O  
ATOM    964  H   GLU A  60       9.804  14.364  28.123  1.00  0.00           H  
ATOM    965  HA  GLU A  60       7.407  16.167  28.120  1.00  0.00           H  
ATOM    966 1HB  GLU A  60      10.299  16.990  28.592  1.00  0.00           H  
ATOM    967 2HB  GLU A  60       8.989  18.117  28.269  1.00  0.00           H  
ATOM    968 1HG  GLU A  60       7.827  17.300  30.311  1.00  0.00           H  
ATOM    969 2HG  GLU A  60       9.209  16.259  30.645  1.00  0.00           H  
ATOM    970  N   PRO A  61       7.888  16.975  25.717  1.00  0.00           N  
ATOM    971  CA  PRO A  61       6.631  17.545  26.204  1.00  0.00           C  
ATOM    972  C   PRO A  61       5.568  16.464  26.383  1.00  0.00           C  
ATOM    973  O   PRO A  61       5.589  15.450  25.681  1.00  0.00           O  
ATOM    974  CB  PRO A  61       6.249  18.535  25.100  1.00  0.00           C  
ATOM    975  CG  PRO A  61       6.780  17.914  23.853  1.00  0.00           C  
ATOM    976  CD  PRO A  61       8.069  17.264  24.278  1.00  0.00           C  
ATOM    977  HA  PRO A  61       6.815  18.067  27.155  1.00  0.00           H  
ATOM    978 1HB  PRO A  61       5.158  18.671  25.077  1.00  0.00           H  
ATOM    979 2HB  PRO A  61       6.692  19.520  25.308  1.00  0.00           H  
ATOM    980 1HG  PRO A  61       6.054  17.193  23.449  1.00  0.00           H  
ATOM    981 2HG  PRO A  61       6.928  18.682  23.079  1.00  0.00           H  
ATOM    982 1HD  PRO A  61       8.219  16.337  23.705  1.00  0.00           H  
ATOM    983 2HD  PRO A  61       8.904  17.961  24.114  1.00  0.00           H  
ATOM    984  N   ALA A  62       4.659  16.631  27.345  1.00  0.00           N  
ATOM    985  CA  ALA A  62       3.700  15.565  27.691  1.00  0.00           C  
ATOM    986  C   ALA A  62       2.863  15.172  26.470  1.00  0.00           C  
ATOM    987  O   ALA A  62       2.567  13.942  26.327  1.00  0.00           O  
ATOM    988  CB  ALA A  62       2.825  16.035  28.848  1.00  0.00           C  
ATOM    989  H   ALA A  62       4.625  17.506  27.848  1.00  0.00           H  
ATOM    990  HA  ALA A  62       4.267  14.691  28.011  1.00  0.00           H  
ATOM    991 1HB  ALA A  62       2.115  15.250  29.109  1.00  0.00           H  
ATOM    992 2HB  ALA A  62       3.452  16.259  29.711  1.00  0.00           H  
ATOM    993 3HB  ALA A  62       2.283  16.931  28.552  1.00  0.00           H  
ATOM    994  N   ASN A  63       2.492  16.091  25.578  1.00  0.00           N  
ATOM    995  CA  ASN A  63       1.563  15.775  24.462  1.00  0.00           C  
ATOM    996  C   ASN A  63       2.238  14.783  23.506  1.00  0.00           C  
ATOM    997  O   ASN A  63       1.584  13.788  23.147  1.00  0.00           O  
ATOM    998  CB  ASN A  63       1.136  17.030  23.723  1.00  0.00           C  
ATOM    999  CG  ASN A  63       0.184  17.875  24.523  1.00  0.00           C  
ATOM   1000  OD1 ASN A  63      -0.428  17.401  25.487  1.00  0.00           O  
ATOM   1001  ND2 ASN A  63       0.048  19.120  24.143  1.00  0.00           N  
ATOM   1002  H   ASN A  63       2.856  17.029  25.665  1.00  0.00           H  
ATOM   1003  HA  ASN A  63       0.671  15.303  24.877  1.00  0.00           H  
ATOM   1004 1HB  ASN A  63       2.016  17.626  23.480  1.00  0.00           H  
ATOM   1005 2HB  ASN A  63       0.657  16.754  22.783  1.00  0.00           H  
ATOM   1006 1HD2 ASN A  63      -0.572  19.730  24.638  1.00  0.00           H  
ATOM   1007 2HD2 ASN A  63       0.563  19.463  23.358  1.00  0.00           H  
ATOM   1008  N   ILE A  64       3.469  15.055  23.062  1.00  0.00           N  
ATOM   1009  CA  ILE A  64       4.084  14.184  22.007  1.00  0.00           C  
ATOM   1010  C   ILE A  64       4.354  12.823  22.631  1.00  0.00           C  
ATOM   1011  O   ILE A  64       4.403  11.826  21.914  1.00  0.00           O  
ATOM   1012  CB  ILE A  64       5.395  14.769  21.449  1.00  0.00           C  
ATOM   1013  CG1 ILE A  64       5.751  14.107  20.116  1.00  0.00           C  
ATOM   1014  CG2 ILE A  64       6.524  14.595  22.452  1.00  0.00           C  
ATOM   1015  CD1 ILE A  64       4.728  14.337  19.027  1.00  0.00           C  
ATOM   1016  H   ILE A  64       3.996  15.838  23.423  1.00  0.00           H  
ATOM   1017  HA  ILE A  64       3.383  14.097  21.178  1.00  0.00           H  
ATOM   1018  HB  ILE A  64       5.261  15.832  21.247  1.00  0.00           H  
ATOM   1019 1HG1 ILE A  64       6.712  14.485  19.767  1.00  0.00           H  
ATOM   1020 2HG1 ILE A  64       5.857  13.031  20.261  1.00  0.00           H  
ATOM   1021 1HG2 ILE A  64       7.443  15.014  22.042  1.00  0.00           H  
ATOM   1022 2HG2 ILE A  64       6.272  15.111  23.378  1.00  0.00           H  
ATOM   1023 3HG2 ILE A  64       6.669  13.534  22.657  1.00  0.00           H  
ATOM   1024 1HD1 ILE A  64       5.050  13.837  18.113  1.00  0.00           H  
ATOM   1025 2HD1 ILE A  64       3.765  13.934  19.341  1.00  0.00           H  
ATOM   1026 3HD1 ILE A  64       4.631  15.406  18.840  1.00  0.00           H  
ATOM   1027  N   VAL A  65       4.656  12.785  23.922  1.00  0.00           N  
ATOM   1028  CA  VAL A  65       4.907  11.485  24.603  1.00  0.00           C  
ATOM   1029  C   VAL A  65       3.628  10.644  24.539  1.00  0.00           C  
ATOM   1030  O   VAL A  65       3.712   9.450  24.157  1.00  0.00           O  
ATOM   1031  CB  VAL A  65       5.317  11.693  26.073  1.00  0.00           C  
ATOM   1032  CG1 VAL A  65       5.343  10.363  26.812  1.00  0.00           C  
ATOM   1033  CG2 VAL A  65       6.675  12.374  26.140  1.00  0.00           C  
ATOM   1034  H   VAL A  65       4.718  13.640  24.456  1.00  0.00           H  
ATOM   1035  HA  VAL A  65       5.724  10.976  24.090  1.00  0.00           H  
ATOM   1036  HB  VAL A  65       4.571  12.319  26.564  1.00  0.00           H  
ATOM   1037 1HG1 VAL A  65       5.635  10.529  27.850  1.00  0.00           H  
ATOM   1038 2HG1 VAL A  65       4.352   9.911  26.782  1.00  0.00           H  
ATOM   1039 3HG1 VAL A  65       6.062   9.697  26.336  1.00  0.00           H  
ATOM   1040 1HG2 VAL A  65       6.959  12.519  27.182  1.00  0.00           H  
ATOM   1041 2HG2 VAL A  65       7.420  11.751  25.644  1.00  0.00           H  
ATOM   1042 3HG2 VAL A  65       6.622  13.342  25.641  1.00  0.00           H  
ATOM   1043  N   ALA A  66       2.480  11.224  24.855  1.00  0.00           N  
ATOM   1044  CA  ALA A  66       1.201  10.480  24.763  1.00  0.00           C  
ATOM   1045  C   ALA A  66       0.921  10.067  23.309  1.00  0.00           C  
ATOM   1046  O   ALA A  66       0.517   8.958  23.068  1.00  0.00           O  
ATOM   1047  CB  ALA A  66       0.083  11.294  25.375  1.00  0.00           C  
ATOM   1048  H   ALA A  66       2.469  12.186  25.164  1.00  0.00           H  
ATOM   1049  HA  ALA A  66       1.291   9.576  25.365  1.00  0.00           H  
ATOM   1050 1HB  ALA A  66      -0.852  10.740  25.303  1.00  0.00           H  
ATOM   1051 2HB  ALA A  66       0.309  11.492  26.423  1.00  0.00           H  
ATOM   1052 3HB  ALA A  66      -0.013  12.239  24.841  1.00  0.00           H  
ATOM   1053  N   LEU A  67       1.151  10.963  22.353  1.00  0.00           N  
ATOM   1054  CA  LEU A  67       0.820  10.720  20.938  1.00  0.00           C  
ATOM   1055  C   LEU A  67       1.697   9.614  20.376  1.00  0.00           C  
ATOM   1056  O   LEU A  67       1.195   8.779  19.647  1.00  0.00           O  
ATOM   1057  CB  LEU A  67       1.005  11.998  20.110  1.00  0.00           C  
ATOM   1058  CG  LEU A  67       0.002  13.124  20.390  1.00  0.00           C  
ATOM   1059  CD1 LEU A  67       0.457  14.397  19.689  1.00  0.00           C  
ATOM   1060  CD2 LEU A  67      -1.381  12.702  19.915  1.00  0.00           C  
ATOM   1061  H   LEU A  67       1.570  11.843  22.617  1.00  0.00           H  
ATOM   1062  HA  LEU A  67      -0.224  10.416  20.875  1.00  0.00           H  
ATOM   1063 1HB  LEU A  67       2.004  12.391  20.296  1.00  0.00           H  
ATOM   1064 2HB  LEU A  67       0.929  11.741  19.053  1.00  0.00           H  
ATOM   1065  HG  LEU A  67      -0.029  13.326  21.461  1.00  0.00           H  
ATOM   1066 1HD1 LEU A  67      -0.256  15.197  19.888  1.00  0.00           H  
ATOM   1067 2HD1 LEU A  67       1.439  14.686  20.062  1.00  0.00           H  
ATOM   1068 3HD1 LEU A  67       0.513  14.220  18.615  1.00  0.00           H  
ATOM   1069 1HD2 LEU A  67      -2.094  13.502  20.114  1.00  0.00           H  
ATOM   1070 2HD2 LEU A  67      -1.351  12.501  18.843  1.00  0.00           H  
ATOM   1071 3HD2 LEU A  67      -1.688  11.801  20.445  1.00  0.00           H  
ATOM   1072  N   VAL A  68       2.983   9.638  20.672  1.00  0.00           N  
ATOM   1073  CA  VAL A  68       3.945   8.646  20.154  1.00  0.00           C  
ATOM   1074  C   VAL A  68       3.751   7.295  20.853  1.00  0.00           C  
ATOM   1075  O   VAL A  68       3.670   6.254  20.158  1.00  0.00           O  
ATOM   1076  CB  VAL A  68       5.392   9.129  20.368  1.00  0.00           C  
ATOM   1077  CG1 VAL A  68       6.378   8.011  20.067  1.00  0.00           C  
ATOM   1078  CG2 VAL A  68       5.667  10.342  19.492  1.00  0.00           C  
ATOM   1079  H   VAL A  68       3.313  10.373  21.281  1.00  0.00           H  
ATOM   1080  HA  VAL A  68       3.774   8.524  19.084  1.00  0.00           H  
ATOM   1081  HB  VAL A  68       5.523   9.400  21.416  1.00  0.00           H  
ATOM   1082 1HG1 VAL A  68       7.395   8.370  20.223  1.00  0.00           H  
ATOM   1083 2HG1 VAL A  68       6.185   7.167  20.730  1.00  0.00           H  
ATOM   1084 3HG1 VAL A  68       6.261   7.693  19.031  1.00  0.00           H  
ATOM   1085 1HG2 VAL A  68       6.691  10.679  19.649  1.00  0.00           H  
ATOM   1086 2HG2 VAL A  68       5.530  10.072  18.444  1.00  0.00           H  
ATOM   1087 3HG2 VAL A  68       4.977  11.144  19.754  1.00  0.00           H  
ATOM   1088  N   GLU A  69       3.605   7.307  22.172  1.00  0.00           N  
ATOM   1089  CA  GLU A  69       3.380   6.039  22.909  1.00  0.00           C  
ATOM   1090  C   GLU A  69       2.130   5.362  22.351  1.00  0.00           C  
ATOM   1091  O   GLU A  69       2.140   4.129  22.160  1.00  0.00           O  
ATOM   1092  CB  GLU A  69       3.219   6.287  24.410  1.00  0.00           C  
ATOM   1093  CG  GLU A  69       3.053   5.023  25.242  1.00  0.00           C  
ATOM   1094  CD  GLU A  69       2.969   5.300  26.717  1.00  0.00           C  
ATOM   1095  OE1 GLU A  69       3.006   6.448  27.090  1.00  0.00           O  
ATOM   1096  OE2 GLU A  69       2.868   4.362  27.473  1.00  0.00           O  
ATOM   1097  H   GLU A  69       3.645   8.175  22.686  1.00  0.00           H  
ATOM   1098  HA  GLU A  69       4.247   5.394  22.761  1.00  0.00           H  
ATOM   1099 1HB  GLU A  69       4.091   6.822  24.786  1.00  0.00           H  
ATOM   1100 2HB  GLU A  69       2.348   6.918  24.584  1.00  0.00           H  
ATOM   1101 1HG  GLU A  69       2.144   4.511  24.928  1.00  0.00           H  
ATOM   1102 2HG  GLU A  69       3.896   4.360  25.049  1.00  0.00           H  
ATOM   1103  N   GLU A  70       1.089   6.130  22.097  1.00  0.00           N  
ATOM   1104  CA  GLU A  70      -0.183   5.584  21.560  1.00  0.00           C  
ATOM   1105  C   GLU A  70       0.108   4.948  20.203  1.00  0.00           C  
ATOM   1106  O   GLU A  70      -0.361   3.839  19.952  1.00  0.00           O  
ATOM   1107  CB  GLU A  70      -1.248   6.672  21.418  1.00  0.00           C  
ATOM   1108  CG  GLU A  70      -2.605   6.167  20.947  1.00  0.00           C  
ATOM   1109  CD  GLU A  70      -3.606   7.272  20.753  1.00  0.00           C  
ATOM   1110  OE1 GLU A  70      -3.324   8.378  21.146  1.00  0.00           O  
ATOM   1111  OE2 GLU A  70      -4.654   7.008  20.212  1.00  0.00           O  
ATOM   1112  H   GLU A  70       1.161   7.122  22.276  1.00  0.00           H  
ATOM   1113  HA  GLU A  70      -0.557   4.831  22.255  1.00  0.00           H  
ATOM   1114 1HB  GLU A  70      -1.391   7.169  22.377  1.00  0.00           H  
ATOM   1115 2HB  GLU A  70      -0.907   7.425  20.707  1.00  0.00           H  
ATOM   1116 1HG  GLU A  70      -2.476   5.639  20.002  1.00  0.00           H  
ATOM   1117 2HG  GLU A  70      -2.990   5.458  21.678  1.00  0.00           H  
ATOM   1118  N   TYR A  71       0.828   5.620  19.290  1.00  0.00           N  
ATOM   1119  CA  TYR A  71       1.039   4.963  17.990  1.00  0.00           C  
ATOM   1120  C   TYR A  71       1.986   3.781  18.094  1.00  0.00           C  
ATOM   1121  O   TYR A  71       1.909   2.887  17.220  1.00  0.00           O  
ATOM   1122  CB  TYR A  71       1.440   5.937  16.884  1.00  0.00           C  
ATOM   1123  CG  TYR A  71       2.846   6.483  16.808  1.00  0.00           C  
ATOM   1124  CD1 TYR A  71       3.961   5.674  16.711  1.00  0.00           C  
ATOM   1125  CD2 TYR A  71       3.034   7.855  16.662  1.00  0.00           C  
ATOM   1126  CE1 TYR A  71       5.222   6.232  16.529  1.00  0.00           C  
ATOM   1127  CE2 TYR A  71       4.268   8.418  16.507  1.00  0.00           C  
ATOM   1128  CZ  TYR A  71       5.387   7.604  16.425  1.00  0.00           C  
ATOM   1129  OH  TYR A  71       6.626   8.175  16.238  1.00  0.00           O  
ATOM   1130  H   TYR A  71       1.224   6.536  19.448  1.00  0.00           H  
ATOM   1131  HA  TYR A  71       0.081   4.580  17.637  1.00  0.00           H  
ATOM   1132 1HB  TYR A  71       1.277   5.472  15.911  1.00  0.00           H  
ATOM   1133 2HB  TYR A  71       0.808   6.823  16.932  1.00  0.00           H  
ATOM   1134  HD1 TYR A  71       3.856   4.591  16.778  1.00  0.00           H  
ATOM   1135  HD2 TYR A  71       2.175   8.526  16.669  1.00  0.00           H  
ATOM   1136  HE1 TYR A  71       6.097   5.588  16.455  1.00  0.00           H  
ATOM   1137  HE2 TYR A  71       4.369   9.502  16.449  1.00  0.00           H  
ATOM   1138  HH  TYR A  71       7.308   7.555  16.509  1.00  0.00           H  
ATOM   1139  N   MET A  72       2.874   3.739  19.058  1.00  0.00           N  
ATOM   1140  CA  MET A  72       3.693   2.517  19.256  1.00  0.00           C  
ATOM   1141  C   MET A  72       2.805   1.335  19.685  1.00  0.00           C  
ATOM   1142  O   MET A  72       3.014   0.234  19.162  1.00  0.00           O  
ATOM   1143  CB  MET A  72       4.787   2.766  20.292  1.00  0.00           C  
ATOM   1144  CG  MET A  72       5.875   3.729  19.839  1.00  0.00           C  
ATOM   1145  SD  MET A  72       6.615   3.251  18.265  1.00  0.00           S  
ATOM   1146  CE  MET A  72       7.354   1.680  18.701  1.00  0.00           C  
ATOM   1147  H   MET A  72       3.013   4.528  19.674  1.00  0.00           H  
ATOM   1148  HA  MET A  72       4.164   2.259  18.308  1.00  0.00           H  
ATOM   1149 1HB  MET A  72       4.342   3.169  21.201  1.00  0.00           H  
ATOM   1150 2HB  MET A  72       5.264   1.821  20.553  1.00  0.00           H  
ATOM   1151 1HG  MET A  72       5.456   4.729  19.734  1.00  0.00           H  
ATOM   1152 2HG  MET A  72       6.663   3.767  20.592  1.00  0.00           H  
ATOM   1153 1HE  MET A  72       7.851   1.257  17.828  1.00  0.00           H  
ATOM   1154 2HE  MET A  72       8.083   1.829  19.498  1.00  0.00           H  
ATOM   1155 3HE  MET A  72       6.577   0.995  19.043  1.00  0.00           H  
ATOM   1156  N   ASP A  73       1.786   1.576  20.499  1.00  0.00           N  
ATOM   1157  CA  ASP A  73       0.793   0.519  20.812  1.00  0.00           C  
ATOM   1158  C   ASP A  73       0.093   0.101  19.514  1.00  0.00           C  
ATOM   1159  O   ASP A  73      -0.072  -1.123  19.254  1.00  0.00           O  
ATOM   1160  CB  ASP A  73      -0.240   1.005  21.831  1.00  0.00           C  
ATOM   1161  CG  ASP A  73      -1.203  -0.090  22.268  1.00  0.00           C  
ATOM   1162  OD1 ASP A  73      -0.941  -1.233  21.980  1.00  0.00           O  
ATOM   1163  OD2 ASP A  73      -2.192   0.228  22.884  1.00  0.00           O  
ATOM   1164  H   ASP A  73       1.679   2.490  20.913  1.00  0.00           H  
ATOM   1165  HA  ASP A  73       1.319  -0.334  21.241  1.00  0.00           H  
ATOM   1166 1HB  ASP A  73       0.273   1.390  22.714  1.00  0.00           H  
ATOM   1167 2HB  ASP A  73      -0.816   1.827  21.404  1.00  0.00           H  
ATOM   1168  N   TRP A  74      -0.341   1.053  18.699  1.00  0.00           N  
ATOM   1169  CA  TRP A  74      -1.020   0.757  17.423  1.00  0.00           C  
ATOM   1170  C   TRP A  74      -0.110  -0.131  16.586  1.00  0.00           C  
ATOM   1171  O   TRP A  74      -0.612  -1.145  16.022  1.00  0.00           O  
ATOM   1172  CB  TRP A  74      -1.352   2.038  16.656  1.00  0.00           C  
ATOM   1173  CG  TRP A  74      -2.001   1.790  15.328  1.00  0.00           C  
ATOM   1174  CD1 TRP A  74      -3.307   1.471  15.106  1.00  0.00           C  
ATOM   1175  CD2 TRP A  74      -1.374   1.841  14.024  1.00  0.00           C  
ATOM   1176  NE1 TRP A  74      -3.535   1.319  13.761  1.00  0.00           N  
ATOM   1177  CE2 TRP A  74      -2.363   1.543  13.084  1.00  0.00           C  
ATOM   1178  CE3 TRP A  74      -0.071   2.112  13.586  1.00  0.00           C  
ATOM   1179  CZ2 TRP A  74      -2.096   1.505  11.724  1.00  0.00           C  
ATOM   1180  CZ3 TRP A  74       0.196   2.075  12.223  1.00  0.00           C  
ATOM   1181  CH2 TRP A  74      -0.790   1.780  11.316  1.00  0.00           C  
ATOM   1182  H   TRP A  74      -0.198   2.015  18.968  1.00  0.00           H  
ATOM   1183  HA  TRP A  74      -1.955   0.239  17.640  1.00  0.00           H  
ATOM   1184 1HB  TRP A  74      -2.020   2.658  17.254  1.00  0.00           H  
ATOM   1185 2HB  TRP A  74      -0.439   2.609  16.489  1.00  0.00           H  
ATOM   1186  HD1 TRP A  74      -4.060   1.354  15.884  1.00  0.00           H  
ATOM   1187  HE1 TRP A  74      -4.420   1.080  13.338  1.00  0.00           H  
ATOM   1188  HE3 TRP A  74       0.715   2.350  14.301  1.00  0.00           H  
ATOM   1189  HZ2 TRP A  74      -2.866   1.272  10.989  1.00  0.00           H  
ATOM   1190  HZ3 TRP A  74       1.213   2.286  11.890  1.00  0.00           H  
ATOM   1191  HH2 TRP A  74      -0.546   1.759  10.254  1.00  0.00           H  
ATOM   1192  N   LEU A  75       1.172   0.216  16.494  1.00  0.00           N  
ATOM   1193  CA  LEU A  75       2.086  -0.575  15.645  1.00  0.00           C  
ATOM   1194  C   LEU A  75       2.164  -2.008  16.150  1.00  0.00           C  
ATOM   1195  O   LEU A  75       2.273  -2.895  15.320  1.00  0.00           O  
ATOM   1196  CB  LEU A  75       3.489   0.045  15.632  1.00  0.00           C  
ATOM   1197  CG  LEU A  75       3.637   1.338  14.820  1.00  0.00           C  
ATOM   1198  CD1 LEU A  75       5.016   1.937  15.066  1.00  0.00           C  
ATOM   1199  CD2 LEU A  75       3.427   1.038  13.343  1.00  0.00           C  
ATOM   1200  H   LEU A  75       1.533   1.014  16.996  1.00  0.00           H  
ATOM   1201  HA  LEU A  75       1.699  -0.575  14.627  1.00  0.00           H  
ATOM   1202 1HB  LEU A  75       3.783   0.262  16.657  1.00  0.00           H  
ATOM   1203 2HB  LEU A  75       4.187  -0.685  15.222  1.00  0.00           H  
ATOM   1204  HG  LEU A  75       2.895   2.064  15.153  1.00  0.00           H  
ATOM   1205 1HD1 LEU A  75       5.121   2.856  14.490  1.00  0.00           H  
ATOM   1206 2HD1 LEU A  75       5.132   2.160  16.127  1.00  0.00           H  
ATOM   1207 3HD1 LEU A  75       5.781   1.226  14.758  1.00  0.00           H  
ATOM   1208 1HD2 LEU A  75       3.532   1.958  12.767  1.00  0.00           H  
ATOM   1209 2HD2 LEU A  75       4.170   0.314  13.010  1.00  0.00           H  
ATOM   1210 3HD2 LEU A  75       2.428   0.628  13.194  1.00  0.00           H  
ATOM   1211  N   HIS A  76       2.166  -2.179  17.464  1.00  0.00           N  
ATOM   1212  CA  HIS A  76       2.278  -3.524  18.057  1.00  0.00           C  
ATOM   1213  C   HIS A  76       1.023  -4.350  17.743  1.00  0.00           C  
ATOM   1214  O   HIS A  76       1.143  -5.586  17.832  1.00  0.00           O  
ATOM   1215  CB  HIS A  76       2.481  -3.442  19.574  1.00  0.00           C  
ATOM   1216  CG  HIS A  76       3.884  -3.111  19.975  1.00  0.00           C  
ATOM   1217  ND1 HIS A  76       4.392  -1.829  19.920  1.00  0.00           N  
ATOM   1218  CD2 HIS A  76       4.888  -3.893  20.438  1.00  0.00           C  
ATOM   1219  CE1 HIS A  76       5.648  -1.838  20.332  1.00  0.00           C  
ATOM   1220  NE2 HIS A  76       5.972  -3.078  20.651  1.00  0.00           N  
ATOM   1221  H   HIS A  76       2.089  -1.378  18.075  1.00  0.00           H  
ATOM   1222  HA  HIS A  76       3.140  -4.038  17.633  1.00  0.00           H  
ATOM   1223 1HB  HIS A  76       1.818  -2.681  19.988  1.00  0.00           H  
ATOM   1224 2HB  HIS A  76       2.211  -4.395  20.028  1.00  0.00           H  
ATOM   1225  HD1 HIS A  76       3.881  -1.001  19.690  1.00  0.00           H  
ATOM   1226  HD2 HIS A  76       4.958  -4.961  20.645  1.00  0.00           H  
ATOM   1227  HE1 HIS A  76       6.227  -0.916  20.364  1.00  0.00           H  
ATOM   1228  N   GLN A  77      -0.129  -3.724  17.566  1.00  0.00           N  
ATOM   1229  CA  GLN A  77      -1.393  -4.410  17.229  1.00  0.00           C  
ATOM   1230  C   GLN A  77      -1.664  -4.390  15.733  1.00  0.00           C  
ATOM   1231  O   GLN A  77      -2.363  -5.278  15.245  1.00  0.00           O  
ATOM   1232  CB  GLN A  77      -2.570  -3.770  17.970  1.00  0.00           C  
ATOM   1233  CG  GLN A  77      -2.485  -3.873  19.482  1.00  0.00           C  
ATOM   1234  CD  GLN A  77      -3.679  -3.243  20.174  1.00  0.00           C  
ATOM   1235  OE1 GLN A  77      -4.829  -3.478  19.795  1.00  0.00           O  
ATOM   1236  NE2 GLN A  77      -3.413  -2.437  21.196  1.00  0.00           N  
ATOM   1237  H   GLN A  77      -0.128  -2.719  17.669  1.00  0.00           H  
ATOM   1238  HA  GLN A  77      -1.314  -5.452  17.539  1.00  0.00           H  
ATOM   1239 1HB  GLN A  77      -2.632  -2.713  17.708  1.00  0.00           H  
ATOM   1240 2HB  GLN A  77      -3.499  -4.241  17.651  1.00  0.00           H  
ATOM   1241 1HG  GLN A  77      -2.443  -4.926  19.763  1.00  0.00           H  
ATOM   1242 2HG  GLN A  77      -1.584  -3.361  19.822  1.00  0.00           H  
ATOM   1243 1HE2 GLN A  77      -4.160  -1.994  21.691  1.00  0.00           H  
ATOM   1244 2HE2 GLN A  77      -2.465  -2.275  21.471  1.00  0.00           H  
ATOM   1245  N   SER A  78      -1.127  -3.412  14.998  1.00  0.00           N  
ATOM   1246  CA  SER A  78      -1.503  -3.209  13.592  1.00  0.00           C  
ATOM   1247  C   SER A  78      -0.940  -4.313  12.725  1.00  0.00           C  
ATOM   1248  O   SER A  78       0.247  -4.576  12.767  1.00  0.00           O  
ATOM   1249  CB  SER A  78      -0.969  -1.892  13.085  1.00  0.00           C  
ATOM   1250  OG  SER A  78      -1.200  -1.824  11.680  1.00  0.00           O  
ATOM   1251  H   SER A  78      -0.446  -2.795  15.418  1.00  0.00           H  
ATOM   1252  HA  SER A  78      -2.592  -3.225  13.519  1.00  0.00           H  
ATOM   1253 1HB  SER A  78      -1.469  -1.074  13.603  1.00  0.00           H  
ATOM   1254 2HB  SER A  78       0.095  -1.821  13.309  1.00  0.00           H  
ATOM   1255  HG  SER A  78      -1.803  -1.088  11.547  1.00  0.00           H  
ATOM   1256  N   PRO A  79      -1.755  -4.934  11.855  1.00  0.00           N  
ATOM   1257  CA  PRO A  79      -1.256  -5.946  10.942  1.00  0.00           C  
ATOM   1258  C   PRO A  79      -0.607  -5.368   9.681  1.00  0.00           C  
ATOM   1259  O   PRO A  79      -0.095  -6.150   8.846  1.00  0.00           O  
ATOM   1260  CB  PRO A  79      -2.529  -6.729  10.603  1.00  0.00           C  
ATOM   1261  CG  PRO A  79      -3.606  -5.698  10.609  1.00  0.00           C  
ATOM   1262  CD  PRO A  79      -3.237  -4.779  11.743  1.00  0.00           C  
ATOM   1263  HA  PRO A  79      -0.523  -6.576  11.466  1.00  0.00           H  
ATOM   1264 1HB  PRO A  79      -2.417  -7.225   9.628  1.00  0.00           H  
ATOM   1265 2HB  PRO A  79      -2.692  -7.521  11.349  1.00  0.00           H  
ATOM   1266 1HG  PRO A  79      -3.641  -5.181   9.639  1.00  0.00           H  
ATOM   1267 2HG  PRO A  79      -4.586  -6.174  10.750  1.00  0.00           H  
ATOM   1268 1HD  PRO A  79      -3.518  -3.747  11.486  1.00  0.00           H  
ATOM   1269 2HD  PRO A  79      -3.753  -5.104  12.660  1.00  0.00           H  
ATOM   1270  N   VAL A  80      -0.543  -4.033   9.563  1.00  0.00           N  
ATOM   1271  CA  VAL A  80      -0.033  -3.399   8.314  1.00  0.00           C  
ATOM   1272  C   VAL A  80       1.413  -3.824   8.080  1.00  0.00           C  
ATOM   1273  O   VAL A  80       2.252  -3.723   8.990  1.00  0.00           O  
ATOM   1274  CB  VAL A  80      -0.106  -1.863   8.399  1.00  0.00           C  
ATOM   1275  CG1 VAL A  80       0.583  -1.230   7.199  1.00  0.00           C  
ATOM   1276  CG2 VAL A  80      -1.557  -1.417   8.485  1.00  0.00           C  
ATOM   1277  H   VAL A  80      -0.842  -3.444  10.327  1.00  0.00           H  
ATOM   1278  HA  VAL A  80      -0.657  -3.726   7.481  1.00  0.00           H  
ATOM   1279  HB  VAL A  80       0.430  -1.532   9.288  1.00  0.00           H  
ATOM   1280 1HG1 VAL A  80       0.523  -0.144   7.275  1.00  0.00           H  
ATOM   1281 2HG1 VAL A  80       1.629  -1.534   7.178  1.00  0.00           H  
ATOM   1282 3HG1 VAL A  80       0.091  -1.556   6.283  1.00  0.00           H  
ATOM   1283 1HG2 VAL A  80      -1.601  -0.330   8.545  1.00  0.00           H  
ATOM   1284 2HG2 VAL A  80      -2.094  -1.753   7.597  1.00  0.00           H  
ATOM   1285 3HG2 VAL A  80      -2.019  -1.848   9.373  1.00  0.00           H  
ATOM   1286  N   PRO A  81       1.775  -4.313   6.885  1.00  0.00           N  
ATOM   1287  CA  PRO A  81       3.154  -4.733   6.658  1.00  0.00           C  
ATOM   1288  C   PRO A  81       4.149  -3.610   6.994  1.00  0.00           C  
ATOM   1289  O   PRO A  81       3.924  -2.475   6.602  1.00  0.00           O  
ATOM   1290  CB  PRO A  81       3.161  -5.069   5.163  1.00  0.00           C  
ATOM   1291  CG  PRO A  81       1.762  -5.498   4.877  1.00  0.00           C  
ATOM   1292  CD  PRO A  81       0.911  -4.578   5.712  1.00  0.00           C  
ATOM   1293  HA  PRO A  81       3.365  -5.625   7.265  1.00  0.00           H  
ATOM   1294 1HB  PRO A  81       3.464  -4.187   4.581  1.00  0.00           H  
ATOM   1295 2HB  PRO A  81       3.900  -5.859   4.958  1.00  0.00           H  
ATOM   1296 1HG  PRO A  81       1.550  -5.410   3.802  1.00  0.00           H  
ATOM   1297 2HG  PRO A  81       1.628  -6.556   5.142  1.00  0.00           H  
ATOM   1298 1HD  PRO A  81       0.700  -3.659   5.147  1.00  0.00           H  
ATOM   1299 2HD  PRO A  81      -0.024  -5.090   5.985  1.00  0.00           H  
ATOM   1300  N   LYS A  82       5.243  -3.986   7.638  1.00  0.00           N  
ATOM   1301  CA  LYS A  82       6.280  -3.048   8.109  1.00  0.00           C  
ATOM   1302  C   LYS A  82       7.639  -3.463   7.584  1.00  0.00           C  
ATOM   1303  O   LYS A  82       7.961  -4.674   7.502  1.00  0.00           O  
ATOM   1304  CB  LYS A  82       6.304  -3.035   9.621  1.00  0.00           C  
ATOM   1305  CG  LYS A  82       5.038  -2.490  10.254  1.00  0.00           C  
ATOM   1306  CD  LYS A  82       4.998  -2.660  11.756  1.00  0.00           C  
ATOM   1307  CE  LYS A  82       3.592  -2.725  12.336  1.00  0.00           C  
ATOM   1308  NZ  LYS A  82       2.823  -3.848  11.721  1.00  0.00           N  
ATOM   1309  H   LYS A  82       5.358  -4.974   7.811  1.00  0.00           H  
ATOM   1310  HA  LYS A  82       6.048  -2.054   7.725  1.00  0.00           H  
ATOM   1311 1HB  LYS A  82       6.457  -4.050   9.991  1.00  0.00           H  
ATOM   1312 2HB  LYS A  82       7.142  -2.431   9.967  1.00  0.00           H  
ATOM   1313 1HG  LYS A  82       4.951  -1.425  10.034  1.00  0.00           H  
ATOM   1314 2HG  LYS A  82       4.172  -3.002   9.836  1.00  0.00           H  
ATOM   1315 1HD  LYS A  82       5.512  -3.581  12.033  1.00  0.00           H  
ATOM   1316 2HD  LYS A  82       5.510  -1.822  12.231  1.00  0.00           H  
ATOM   1317 1HE  LYS A  82       3.649  -2.870  13.414  1.00  0.00           H  
ATOM   1318 2HE  LYS A  82       3.075  -1.784  12.146  1.00  0.00           H  
ATOM   1319 1HZ  LYS A  82       1.893  -3.878  12.116  1.00  0.00           H  
ATOM   1320 2HZ  LYS A  82       2.760  -3.707  10.723  1.00  0.00           H  
ATOM   1321 3HZ  LYS A  82       3.295  -4.722  11.907  1.00  0.00           H  
ATOM   1322  N   LEU A  83       8.460  -2.471   7.256  1.00  0.00           N  
ATOM   1323  CA  LEU A  83       9.853  -2.681   6.813  1.00  0.00           C  
ATOM   1324  C   LEU A  83      10.726  -1.684   7.563  1.00  0.00           C  
ATOM   1325  O   LEU A  83      10.604  -0.493   7.319  1.00  0.00           O  
ATOM   1326  CB  LEU A  83       9.997  -2.483   5.299  1.00  0.00           C  
ATOM   1327  CG  LEU A  83      11.415  -2.648   4.738  1.00  0.00           C  
ATOM   1328  CD1 LEU A  83      11.893  -4.074   4.976  1.00  0.00           C  
ATOM   1329  CD2 LEU A  83      11.418  -2.311   3.255  1.00  0.00           C  
ATOM   1330  H   LEU A  83       8.100  -1.530   7.318  1.00  0.00           H  
ATOM   1331  HA  LEU A  83      10.141  -3.704   7.050  1.00  0.00           H  
ATOM   1332 1HB  LEU A  83       9.355  -3.202   4.792  1.00  0.00           H  
ATOM   1333 2HB  LEU A  83       9.655  -1.480   5.045  1.00  0.00           H  
ATOM   1334  HG  LEU A  83      12.095  -1.977   5.265  1.00  0.00           H  
ATOM   1335 1HD1 LEU A  83      12.901  -4.191   4.578  1.00  0.00           H  
ATOM   1336 2HD1 LEU A  83      11.900  -4.282   6.046  1.00  0.00           H  
ATOM   1337 3HD1 LEU A  83      11.222  -4.771   4.475  1.00  0.00           H  
ATOM   1338 1HD2 LEU A  83      12.426  -2.427   2.857  1.00  0.00           H  
ATOM   1339 2HD2 LEU A  83      10.740  -2.982   2.728  1.00  0.00           H  
ATOM   1340 3HD2 LEU A  83      11.089  -1.281   3.116  1.00  0.00           H  
ATOM   1341  N   LEU A  84      11.586  -2.176   8.440  1.00  0.00           N  
ATOM   1342  CA  LEU A  84      12.426  -1.343   9.326  1.00  0.00           C  
ATOM   1343  C   LEU A  84      13.847  -1.456   8.831  1.00  0.00           C  
ATOM   1344  O   LEU A  84      14.351  -2.583   8.759  1.00  0.00           O  
ATOM   1345  CB  LEU A  84      12.335  -1.797  10.788  1.00  0.00           C  
ATOM   1346  CG  LEU A  84      13.383  -1.199  11.736  1.00  0.00           C  
ATOM   1347  CD1 LEU A  84      13.153   0.300  11.868  1.00  0.00           C  
ATOM   1348  CD2 LEU A  84      13.294  -1.887  13.090  1.00  0.00           C  
ATOM   1349  H   LEU A  84      11.661  -3.181   8.494  1.00  0.00           H  
ATOM   1350  HA  LEU A  84      12.072  -0.314   9.270  1.00  0.00           H  
ATOM   1351 1HB  LEU A  84      11.352  -1.533  11.173  1.00  0.00           H  
ATOM   1352 2HB  LEU A  84      12.438  -2.881  10.822  1.00  0.00           H  
ATOM   1353  HG  LEU A  84      14.379  -1.348  11.318  1.00  0.00           H  
ATOM   1354 1HD1 LEU A  84      13.898   0.725  12.541  1.00  0.00           H  
ATOM   1355 2HD1 LEU A  84      13.242   0.769  10.888  1.00  0.00           H  
ATOM   1356 3HD1 LEU A  84      12.157   0.481  12.269  1.00  0.00           H  
ATOM   1357 1HD2 LEU A  84      14.039  -1.463  13.764  1.00  0.00           H  
ATOM   1358 2HD2 LEU A  84      12.299  -1.738  13.509  1.00  0.00           H  
ATOM   1359 3HD2 LEU A  84      13.480  -2.955  12.969  1.00  0.00           H  
ATOM   1360  N   PHE A  85      14.499  -0.330   8.604  1.00  0.00           N  
ATOM   1361  CA  PHE A  85      15.942  -0.283   8.326  1.00  0.00           C  
ATOM   1362  C   PHE A  85      16.663   0.243   9.552  1.00  0.00           C  
ATOM   1363  O   PHE A  85      16.188   1.196  10.197  1.00  0.00           O  
ATOM   1364  CB  PHE A  85      16.248   0.606   7.119  1.00  0.00           C  
ATOM   1365  CG  PHE A  85      15.631   0.121   5.838  1.00  0.00           C  
ATOM   1366  CD1 PHE A  85      14.371   0.552   5.452  1.00  0.00           C  
ATOM   1367  CD2 PHE A  85      16.310  -0.766   5.017  1.00  0.00           C  
ATOM   1368  CE1 PHE A  85      13.802   0.106   4.273  1.00  0.00           C  
ATOM   1369  CE2 PHE A  85      15.745  -1.212   3.838  1.00  0.00           C  
ATOM   1370  CZ  PHE A  85      14.490  -0.775   3.466  1.00  0.00           C  
ATOM   1371  H   PHE A  85      13.974   0.532   8.626  1.00  0.00           H  
ATOM   1372  HA  PHE A  85      16.284  -1.294   8.101  1.00  0.00           H  
ATOM   1373 1HB  PHE A  85      15.886   1.615   7.310  1.00  0.00           H  
ATOM   1374 2HB  PHE A  85      17.326   0.667   6.976  1.00  0.00           H  
ATOM   1375  HD1 PHE A  85      13.828   1.250   6.089  1.00  0.00           H  
ATOM   1376  HD2 PHE A  85      17.302  -1.111   5.311  1.00  0.00           H  
ATOM   1377  HE1 PHE A  85      12.811   0.452   3.982  1.00  0.00           H  
ATOM   1378  HE2 PHE A  85      16.290  -1.909   3.201  1.00  0.00           H  
ATOM   1379  HZ  PHE A  85      14.042  -1.128   2.537  1.00  0.00           H  
ATOM   1380  N   TRP A  86      17.823  -0.329   9.840  1.00  0.00           N  
ATOM   1381  CA  TRP A  86      18.672   0.153  10.936  1.00  0.00           C  
ATOM   1382  C   TRP A  86      20.136  -0.075  10.593  1.00  0.00           C  
ATOM   1383  O   TRP A  86      20.491  -1.001   9.815  1.00  0.00           O  
ATOM   1384  CB  TRP A  86      18.330  -0.559  12.246  1.00  0.00           C  
ATOM   1385  CG  TRP A  86      18.365  -2.054  12.142  1.00  0.00           C  
ATOM   1386  CD1 TRP A  86      17.359  -2.865  11.710  1.00  0.00           C  
ATOM   1387  CD2 TRP A  86      19.469  -2.929  12.477  1.00  0.00           C  
ATOM   1388  NE1 TRP A  86      17.757  -4.178  11.754  1.00  0.00           N  
ATOM   1389  CE2 TRP A  86      19.047  -4.235  12.219  1.00  0.00           C  
ATOM   1390  CE3 TRP A  86      20.763  -2.710  12.966  1.00  0.00           C  
ATOM   1391  CZ2 TRP A  86      19.870  -5.329  12.436  1.00  0.00           C  
ATOM   1392  CZ3 TRP A  86      21.590  -3.807  13.182  1.00  0.00           C  
ATOM   1393  CH2 TRP A  86      21.154  -5.082  12.923  1.00  0.00           C  
ATOM   1394  H   TRP A  86      18.132  -1.117   9.290  1.00  0.00           H  
ATOM   1395  HA  TRP A  86      18.494   1.220  11.067  1.00  0.00           H  
ATOM   1396 1HB  TRP A  86      19.033  -0.253  13.021  1.00  0.00           H  
ATOM   1397 2HB  TRP A  86      17.333  -0.262  12.572  1.00  0.00           H  
ATOM   1398  HD1 TRP A  86      16.380  -2.521  11.379  1.00  0.00           H  
ATOM   1399  HE1 TRP A  86      17.194  -4.973  11.488  1.00  0.00           H  
ATOM   1400  HE3 TRP A  86      21.115  -1.700  13.171  1.00  0.00           H  
ATOM   1401  HZ2 TRP A  86      19.543  -6.349  12.236  1.00  0.00           H  
ATOM   1402  HZ3 TRP A  86      22.595  -3.628  13.564  1.00  0.00           H  
ATOM   1403  HH2 TRP A  86      21.829  -5.919  13.103  1.00  0.00           H  
ATOM   1404  N   GLY A  87      20.972   0.752  11.198  1.00  0.00           N  
ATOM   1405  CA  GLY A  87      22.430   0.599  11.110  1.00  0.00           C  
ATOM   1406  C   GLY A  87      23.042   0.351  12.464  1.00  0.00           C  
ATOM   1407  O   GLY A  87      22.354   0.363  13.498  1.00  0.00           O  
ATOM   1408  H   GLY A  87      20.587   1.513  11.739  1.00  0.00           H  
ATOM   1409 1HA  GLY A  87      22.670  -0.229  10.444  1.00  0.00           H  
ATOM   1410 2HA  GLY A  87      22.864   1.498  10.674  1.00  0.00           H  
ATOM   1411  N   THR A  88      24.351   0.219  12.430  1.00  0.00           N  
ATOM   1412  CA  THR A  88      25.163  -0.025  13.630  1.00  0.00           C  
ATOM   1413  C   THR A  88      26.133   1.130  13.841  1.00  0.00           C  
ATOM   1414  O   THR A  88      26.790   1.489  12.859  1.00  0.00           O  
ATOM   1415  CB  THR A  88      25.943  -1.349  13.529  1.00  0.00           C  
ATOM   1416  OG1 THR A  88      25.023  -2.438  13.376  1.00  0.00           O  
ATOM   1417  CG2 THR A  88      26.781  -1.571  14.779  1.00  0.00           C  
ATOM   1418  H   THR A  88      24.809   0.291  11.533  1.00  0.00           H  
ATOM   1419  HA  THR A  88      24.497  -0.089  14.491  1.00  0.00           H  
ATOM   1420  HB  THR A  88      26.599  -1.320  12.660  1.00  0.00           H  
ATOM   1421  HG1 THR A  88      25.191  -2.882  12.541  1.00  0.00           H  
ATOM   1422 1HG2 THR A  88      27.325  -2.511  14.690  1.00  0.00           H  
ATOM   1423 2HG2 THR A  88      27.489  -0.750  14.893  1.00  0.00           H  
ATOM   1424 3HG2 THR A  88      26.130  -1.611  15.651  1.00  0.00           H  
ATOM   1425  N   PRO A  89      26.210   1.768  15.035  1.00  0.00           N  
ATOM   1426  CA  PRO A  89      25.414   1.449  16.226  1.00  0.00           C  
ATOM   1427  C   PRO A  89      23.970   1.948  16.216  1.00  0.00           C  
ATOM   1428  O   PRO A  89      23.183   1.551  17.029  1.00  0.00           O  
ATOM   1429  CB  PRO A  89      26.216   2.138  17.334  1.00  0.00           C  
ATOM   1430  CG  PRO A  89      26.791   3.344  16.673  1.00  0.00           C  
ATOM   1431  CD  PRO A  89      27.151   2.876  15.288  1.00  0.00           C  
ATOM   1432  HA  PRO A  89      25.391   0.358  16.364  1.00  0.00           H  
ATOM   1433 1HB  PRO A  89      25.556   2.388  18.177  1.00  0.00           H  
ATOM   1434 2HB  PRO A  89      26.987   1.455  17.720  1.00  0.00           H  
ATOM   1435 1HG  PRO A  89      26.054   4.161  16.666  1.00  0.00           H  
ATOM   1436 2HG  PRO A  89      27.663   3.707  17.237  1.00  0.00           H  
ATOM   1437 1HD  PRO A  89      27.004   3.699  14.572  1.00  0.00           H  
ATOM   1438 2HD  PRO A  89      28.197   2.533  15.276  1.00  0.00           H  
ATOM   1439  N   GLY A  90      23.623   2.842  15.289  1.00  0.00           N  
ATOM   1440  CA  GLY A  90      22.316   3.509  15.366  1.00  0.00           C  
ATOM   1441  C   GLY A  90      22.308   4.617  16.385  1.00  0.00           C  
ATOM   1442  O   GLY A  90      23.335   4.870  17.072  1.00  0.00           O  
ATOM   1443  H   GLY A  90      24.247   3.068  14.528  1.00  0.00           H  
ATOM   1444 1HA  GLY A  90      22.058   3.917  14.388  1.00  0.00           H  
ATOM   1445 2HA  GLY A  90      21.549   2.779  15.621  1.00  0.00           H  
ATOM   1446  N   VAL A  91      21.231   5.348  16.437  1.00  0.00           N  
ATOM   1447  CA  VAL A  91      20.997   6.476  17.366  1.00  0.00           C  
ATOM   1448  C   VAL A  91      19.622   6.276  18.013  1.00  0.00           C  
ATOM   1449  O   VAL A  91      19.559   6.001  19.235  1.00  0.00           O  
ATOM   1450  CB  VAL A  91      21.041   7.828  16.629  1.00  0.00           C  
ATOM   1451  CG1 VAL A  91      20.689   8.964  17.578  1.00  0.00           C  
ATOM   1452  CG2 VAL A  91      22.419   8.041  16.020  1.00  0.00           C  
ATOM   1453  H   VAL A  91      20.510   5.098  15.775  1.00  0.00           H  
ATOM   1454  HA  VAL A  91      21.786   6.473  18.119  1.00  0.00           H  
ATOM   1455  HB  VAL A  91      20.291   7.825  15.838  1.00  0.00           H  
ATOM   1456 1HG1 VAL A  91      20.724   9.911  17.040  1.00  0.00           H  
ATOM   1457 2HG1 VAL A  91      19.685   8.809  17.973  1.00  0.00           H  
ATOM   1458 3HG1 VAL A  91      21.404   8.986  18.399  1.00  0.00           H  
ATOM   1459 1HG2 VAL A  91      22.443   8.998  15.500  1.00  0.00           H  
ATOM   1460 2HG2 VAL A  91      23.170   8.038  16.810  1.00  0.00           H  
ATOM   1461 3HG2 VAL A  91      22.633   7.239  15.314  1.00  0.00           H  
ATOM   1462  N   LEU A  92      18.552   6.343  17.222  1.00  0.00           N  
ATOM   1463  CA  LEU A  92      17.192   6.141  17.768  1.00  0.00           C  
ATOM   1464  C   LEU A  92      16.853   4.658  17.878  1.00  0.00           C  
ATOM   1465  O   LEU A  92      16.228   4.273  18.910  1.00  0.00           O  
ATOM   1466  CB  LEU A  92      16.150   6.838  16.883  1.00  0.00           C  
ATOM   1467  CG  LEU A  92      16.244   8.368  16.824  1.00  0.00           C  
ATOM   1468  CD1 LEU A  92      15.249   8.899  15.801  1.00  0.00           C  
ATOM   1469  CD2 LEU A  92      15.971   8.947  18.204  1.00  0.00           C  
ATOM   1470  H   LEU A  92      18.663   6.534  16.237  1.00  0.00           H  
ATOM   1471  HA  LEU A  92      17.151   6.579  18.765  1.00  0.00           H  
ATOM   1472 1HB  LEU A  92      16.250   6.460  15.867  1.00  0.00           H  
ATOM   1473 2HB  LEU A  92      15.156   6.580  17.249  1.00  0.00           H  
ATOM   1474  HG  LEU A  92      17.243   8.659  16.500  1.00  0.00           H  
ATOM   1475 1HD1 LEU A  92      15.315   9.986  15.759  1.00  0.00           H  
ATOM   1476 2HD1 LEU A  92      15.479   8.483  14.820  1.00  0.00           H  
ATOM   1477 3HD1 LEU A  92      14.239   8.608  16.091  1.00  0.00           H  
ATOM   1478 1HD2 LEU A  92      16.038  10.034  18.163  1.00  0.00           H  
ATOM   1479 2HD2 LEU A  92      14.971   8.657  18.529  1.00  0.00           H  
ATOM   1480 3HD2 LEU A  92      16.707   8.565  18.912  1.00  0.00           H  
ATOM   1481  N   ILE A  93      17.254   3.832  16.913  1.00  0.00           N  
ATOM   1482  CA  ILE A  93      16.858   2.395  16.869  1.00  0.00           C  
ATOM   1483  C   ILE A  93      18.128   1.571  16.852  1.00  0.00           C  
ATOM   1484  O   ILE A  93      18.557   1.148  15.782  1.00  0.00           O  
ATOM   1485  CB  ILE A  93      16.000   2.057  15.635  1.00  0.00           C  
ATOM   1486  CG1 ILE A  93      14.798   3.000  15.547  1.00  0.00           C  
ATOM   1487  CG2 ILE A  93      15.542   0.608  15.686  1.00  0.00           C  
ATOM   1488  CD1 ILE A  93      13.850   2.893  16.720  1.00  0.00           C  
ATOM   1489  H   ILE A  93      17.851   4.200  16.186  1.00  0.00           H  
ATOM   1490  HA  ILE A  93      16.264   2.173  17.754  1.00  0.00           H  
ATOM   1491  HB  ILE A  93      16.588   2.211  14.731  1.00  0.00           H  
ATOM   1492 1HG1 ILE A  93      15.147   4.030  15.483  1.00  0.00           H  
ATOM   1493 2HG1 ILE A  93      14.236   2.790  14.636  1.00  0.00           H  
ATOM   1494 1HG2 ILE A  93      14.937   0.387  14.807  1.00  0.00           H  
ATOM   1495 2HG2 ILE A  93      16.412  -0.048  15.702  1.00  0.00           H  
ATOM   1496 3HG2 ILE A  93      14.948   0.446  16.585  1.00  0.00           H  
ATOM   1497 1HD1 ILE A  93      13.024   3.591  16.585  1.00  0.00           H  
ATOM   1498 2HD1 ILE A  93      13.461   1.877  16.782  1.00  0.00           H  
ATOM   1499 3HD1 ILE A  93      14.382   3.135  17.640  1.00  0.00           H  
ATOM   1500  N   PRO A  94      18.670   1.228  18.037  1.00  0.00           N  
ATOM   1501  CA  PRO A  94      19.861   0.401  18.055  1.00  0.00           C  
ATOM   1502  C   PRO A  94      19.545  -1.028  17.632  1.00  0.00           C  
ATOM   1503  O   PRO A  94      18.393  -1.462  17.629  1.00  0.00           O  
ATOM   1504  CB  PRO A  94      20.305   0.473  19.520  1.00  0.00           C  
ATOM   1505  CG  PRO A  94      19.051   0.774  20.267  1.00  0.00           C  
ATOM   1506  CD  PRO A  94      18.293   1.712  19.366  1.00  0.00           C  
ATOM   1507  HA  PRO A  94      20.619   0.842  17.390  1.00  0.00           H  
ATOM   1508 1HB  PRO A  94      20.764  -0.479  19.821  1.00  0.00           H  
ATOM   1509 2HB  PRO A  94      21.072   1.253  19.642  1.00  0.00           H  
ATOM   1510 1HG  PRO A  94      18.499  -0.156  20.472  1.00  0.00           H  
ATOM   1511 2HG  PRO A  94      19.289   1.223  21.242  1.00  0.00           H  
ATOM   1512 1HD  PRO A  94      17.214   1.609  19.553  1.00  0.00           H  
ATOM   1513 2HD  PRO A  94      18.622   2.745  19.552  1.00  0.00           H  
ATOM   1514  N   PRO A  95      20.551  -1.844  17.278  1.00  0.00           N  
ATOM   1515  CA  PRO A  95      20.306  -3.250  16.927  1.00  0.00           C  
ATOM   1516  C   PRO A  95      19.423  -4.035  17.928  1.00  0.00           C  
ATOM   1517  O   PRO A  95      18.612  -4.841  17.503  1.00  0.00           O  
ATOM   1518  CB  PRO A  95      21.729  -3.814  16.889  1.00  0.00           C  
ATOM   1519  CG  PRO A  95      22.568  -2.662  16.452  1.00  0.00           C  
ATOM   1520  CD  PRO A  95      21.973  -1.475  17.162  1.00  0.00           C  
ATOM   1521  HA  PRO A  95      19.825  -3.297  15.938  1.00  0.00           H  
ATOM   1522 1HB  PRO A  95      22.010  -4.195  17.882  1.00  0.00           H  
ATOM   1523 2HB  PRO A  95      21.778  -4.665  16.193  1.00  0.00           H  
ATOM   1524 1HG  PRO A  95      23.620  -2.834  16.723  1.00  0.00           H  
ATOM   1525 2HG  PRO A  95      22.535  -2.561  15.357  1.00  0.00           H  
ATOM   1526 1HD  PRO A  95      22.446  -1.362  18.148  1.00  0.00           H  
ATOM   1527 2HD  PRO A  95      22.122  -0.571  16.553  1.00  0.00           H  
ATOM   1528  N   ALA A  96      19.580  -3.772  19.231  1.00  0.00           N  
ATOM   1529  CA  ALA A  96      18.774  -4.468  20.254  1.00  0.00           C  
ATOM   1530  C   ALA A  96      17.298  -4.107  20.067  1.00  0.00           C  
ATOM   1531  O   ALA A  96      16.425  -5.019  20.181  1.00  0.00           O  
ATOM   1532  CB  ALA A  96      19.255  -4.146  21.651  1.00  0.00           C  
ATOM   1533  H   ALA A  96      20.260  -3.086  19.523  1.00  0.00           H  
ATOM   1534  HA  ALA A  96      18.899  -5.542  20.110  1.00  0.00           H  
ATOM   1535 1HB  ALA A  96      18.640  -4.675  22.379  1.00  0.00           H  
ATOM   1536 2HB  ALA A  96      20.294  -4.457  21.759  1.00  0.00           H  
ATOM   1537 3HB  ALA A  96      19.179  -3.073  21.823  1.00  0.00           H  
ATOM   1538  N   GLU A  97      17.019  -2.840  19.774  1.00  0.00           N  
ATOM   1539  CA  GLU A  97      15.644  -2.350  19.594  1.00  0.00           C  
ATOM   1540  C   GLU A  97      15.098  -2.901  18.273  1.00  0.00           C  
ATOM   1541  O   GLU A  97      13.941  -3.367  18.249  1.00  0.00           O  
ATOM   1542  CB  GLU A  97      15.596  -0.821  19.595  1.00  0.00           C  
ATOM   1543  CG  GLU A  97      14.216  -0.234  19.338  1.00  0.00           C  
ATOM   1544  CD  GLU A  97      13.207  -0.635  20.378  1.00  0.00           C  
ATOM   1545  OE1 GLU A  97      13.577  -1.311  21.308  1.00  0.00           O  
ATOM   1546  OE2 GLU A  97      12.065  -0.265  20.243  1.00  0.00           O  
ATOM   1547  H   GLU A  97      17.789  -2.195  19.675  1.00  0.00           H  
ATOM   1548  HA  GLU A  97      15.036  -2.712  20.424  1.00  0.00           H  
ATOM   1549 1HB  GLU A  97      15.945  -0.447  20.558  1.00  0.00           H  
ATOM   1550 2HB  GLU A  97      16.271  -0.435  18.830  1.00  0.00           H  
ATOM   1551 1HG  GLU A  97      14.291   0.853  19.322  1.00  0.00           H  
ATOM   1552 2HG  GLU A  97      13.870  -0.562  18.358  1.00  0.00           H  
ATOM   1553  N   ALA A  98      15.883  -2.915  17.201  1.00  0.00           N  
ATOM   1554  CA  ALA A  98      15.427  -3.426  15.887  1.00  0.00           C  
ATOM   1555  C   ALA A  98      15.038  -4.909  16.002  1.00  0.00           C  
ATOM   1556  O   ALA A  98      14.046  -5.330  15.359  1.00  0.00           O  
ATOM   1557  CB  ALA A  98      16.475  -3.206  14.807  1.00  0.00           C  
ATOM   1558  H   ALA A  98      16.825  -2.563  17.293  1.00  0.00           H  
ATOM   1559  HA  ALA A  98      14.546  -2.857  15.590  1.00  0.00           H  
ATOM   1560 1HB  ALA A  98      16.105  -3.593  13.858  1.00  0.00           H  
ATOM   1561 2HB  ALA A  98      16.678  -2.139  14.710  1.00  0.00           H  
ATOM   1562 3HB  ALA A  98      17.392  -3.726  15.079  1.00  0.00           H  
ATOM   1563  N   ALA A  99      15.820  -5.700  16.736  1.00  0.00           N  
ATOM   1564  CA  ALA A  99      15.560  -7.139  16.944  1.00  0.00           C  
ATOM   1565  C   ALA A  99      14.226  -7.294  17.680  1.00  0.00           C  
ATOM   1566  O   ALA A  99      13.347  -8.084  17.220  1.00  0.00           O  
ATOM   1567  CB  ALA A  99      16.686  -7.751  17.714  1.00  0.00           C  
ATOM   1568  H   ALA A  99      16.631  -5.279  17.166  1.00  0.00           H  
ATOM   1569  HA  ALA A  99      15.493  -7.617  15.966  1.00  0.00           H  
ATOM   1570 1HB  ALA A  99      16.489  -8.813  17.866  1.00  0.00           H  
ATOM   1571 2HB  ALA A  99      17.615  -7.630  17.158  1.00  0.00           H  
ATOM   1572 3HB  ALA A  99      16.776  -7.258  18.681  1.00  0.00           H  
ATOM   1573  N   ARG A 100      14.017  -6.506  18.725  1.00  0.00           N  
ATOM   1574  CA  ARG A 100      12.758  -6.536  19.506  1.00  0.00           C  
ATOM   1575  C   ARG A 100      11.598  -6.193  18.571  1.00  0.00           C  
ATOM   1576  O   ARG A 100      10.593  -6.903  18.556  1.00  0.00           O  
ATOM   1577  CB  ARG A 100      12.793  -5.550  20.665  1.00  0.00           C  
ATOM   1578  CG  ARG A 100      11.592  -5.612  21.595  1.00  0.00           C  
ATOM   1579  CD  ARG A 100      11.603  -4.502  22.581  1.00  0.00           C  
ATOM   1580  NE  ARG A 100      11.250  -3.231  21.971  1.00  0.00           N  
ATOM   1581  CZ  ARG A 100       9.997  -2.863  21.638  1.00  0.00           C  
ATOM   1582  NH1 ARG A 100       8.991  -3.679  21.864  1.00  0.00           N  
ATOM   1583  NH2 ARG A 100       9.779  -1.682  21.087  1.00  0.00           N  
ATOM   1584  H   ARG A 100      14.748  -5.863  18.994  1.00  0.00           H  
ATOM   1585  HA  ARG A 100      12.630  -7.538  19.918  1.00  0.00           H  
ATOM   1586 1HB  ARG A 100      13.684  -5.726  21.265  1.00  0.00           H  
ATOM   1587 2HB  ARG A 100      12.856  -4.534  20.275  1.00  0.00           H  
ATOM   1588 1HG  ARG A 100      10.674  -5.542  21.009  1.00  0.00           H  
ATOM   1589 2HG  ARG A 100      11.603  -6.557  22.141  1.00  0.00           H  
ATOM   1590 1HD  ARG A 100      10.883  -4.712  23.372  1.00  0.00           H  
ATOM   1591 2HD  ARG A 100      12.598  -4.409  23.012  1.00  0.00           H  
ATOM   1592  HE  ARG A 100      11.997  -2.577  21.782  1.00  0.00           H  
ATOM   1593 1HH1 ARG A 100       9.157  -4.582  22.285  1.00  0.00           H  
ATOM   1594 2HH1 ARG A 100       8.052  -3.403  21.615  1.00  0.00           H  
ATOM   1595 1HH2 ARG A 100      10.552  -1.054  20.913  1.00  0.00           H  
ATOM   1596 2HH2 ARG A 100       8.841  -1.407  20.838  1.00  0.00           H  
ATOM   1597  N   LEU A 101      11.734  -5.117  17.825  1.00  0.00           N  
ATOM   1598  CA  LEU A 101      10.639  -4.643  16.934  1.00  0.00           C  
ATOM   1599  C   LEU A 101      10.315  -5.668  15.873  1.00  0.00           C  
ATOM   1600  O   LEU A 101       9.118  -5.858  15.593  1.00  0.00           O  
ATOM   1601  CB  LEU A 101      11.021  -3.323  16.254  1.00  0.00           C  
ATOM   1602  CG  LEU A 101      11.169  -2.113  17.186  1.00  0.00           C  
ATOM   1603  CD1 LEU A 101      11.832  -0.969  16.431  1.00  0.00           C  
ATOM   1604  CD2 LEU A 101       9.800  -1.704  17.708  1.00  0.00           C  
ATOM   1605  H   LEU A 101      12.601  -4.599  17.856  1.00  0.00           H  
ATOM   1606  HA  LEU A 101       9.749  -4.475  17.539  1.00  0.00           H  
ATOM   1607 1HB  LEU A 101      11.969  -3.460  15.736  1.00  0.00           H  
ATOM   1608 2HB  LEU A 101      10.258  -3.079  15.514  1.00  0.00           H  
ATOM   1609  HG  LEU A 101      11.814  -2.377  18.025  1.00  0.00           H  
ATOM   1610 1HD1 LEU A 101      11.937  -0.109  17.094  1.00  0.00           H  
ATOM   1611 2HD1 LEU A 101      12.817  -1.283  16.086  1.00  0.00           H  
ATOM   1612 3HD1 LEU A 101      11.217  -0.693  15.575  1.00  0.00           H  
ATOM   1613 1HD2 LEU A 101       9.906  -0.844  18.371  1.00  0.00           H  
ATOM   1614 2HD2 LEU A 101       9.155  -1.438  16.870  1.00  0.00           H  
ATOM   1615 3HD2 LEU A 101       9.357  -2.534  18.258  1.00  0.00           H  
ATOM   1616  N   ALA A 102      11.304  -6.319  15.271  1.00  0.00           N  
ATOM   1617  CA  ALA A 102      11.084  -7.355  14.234  1.00  0.00           C  
ATOM   1618  C   ALA A 102      10.254  -8.500  14.826  1.00  0.00           C  
ATOM   1619  O   ALA A 102       9.476  -9.151  14.100  1.00  0.00           O  
ATOM   1620  CB  ALA A 102      12.389  -7.941  13.745  1.00  0.00           C  
ATOM   1621  H   ALA A 102      12.248  -6.088  15.542  1.00  0.00           H  
ATOM   1622  HA  ALA A 102      10.528  -6.900  13.414  1.00  0.00           H  
ATOM   1623 1HB  ALA A 102      12.186  -8.696  12.986  1.00  0.00           H  
ATOM   1624 2HB  ALA A 102      13.004  -7.150  13.314  1.00  0.00           H  
ATOM   1625 3HB  ALA A 102      12.919  -8.398  14.580  1.00  0.00           H  
ATOM   1626  N   LYS A 103      10.464  -8.784  16.099  1.00  0.00           N  
ATOM   1627  CA  LYS A 103       9.756  -9.914  16.727  1.00  0.00           C  
ATOM   1628  C   LYS A 103       8.468  -9.416  17.350  1.00  0.00           C  
ATOM   1629  O   LYS A 103       7.563 -10.248  17.514  1.00  0.00           O  
ATOM   1630  CB  LYS A 103      10.625 -10.597  17.782  1.00  0.00           C  
ATOM   1631  CG  LYS A 103      11.864 -11.288  17.227  1.00  0.00           C  
ATOM   1632  CD  LYS A 103      12.701 -11.902  18.340  1.00  0.00           C  
ATOM   1633  CE  LYS A 103      13.948 -12.574  17.788  1.00  0.00           C  
ATOM   1634  NZ  LYS A 103      14.801 -13.138  18.869  1.00  0.00           N  
ATOM   1635  H   LYS A 103      11.105  -8.236  16.655  1.00  0.00           H  
ATOM   1636  HA  LYS A 103       9.520 -10.646  15.954  1.00  0.00           H  
ATOM   1637 1HB  LYS A 103      10.954  -9.861  18.516  1.00  0.00           H  
ATOM   1638 2HB  LYS A 103      10.035 -11.346  18.311  1.00  0.00           H  
ATOM   1639 1HG  LYS A 103      11.563 -12.074  16.534  1.00  0.00           H  
ATOM   1640 2HG  LYS A 103      12.472 -10.564  16.685  1.00  0.00           H  
ATOM   1641 1HD  LYS A 103      12.998 -11.124  19.044  1.00  0.00           H  
ATOM   1642 2HD  LYS A 103      12.106 -12.643  18.874  1.00  0.00           H  
ATOM   1643 1HE  LYS A 103      13.660 -13.380  17.114  1.00  0.00           H  
ATOM   1644 2HE  LYS A 103      14.533 -11.849  17.222  1.00  0.00           H  
ATOM   1645 1HZ  LYS A 103      15.618 -13.574  18.463  1.00  0.00           H  
ATOM   1646 2HZ  LYS A 103      15.091 -12.396  19.492  1.00  0.00           H  
ATOM   1647 3HZ  LYS A 103      14.277 -13.826  19.389  1.00  0.00           H  
ATOM   1648  N   SER A 104       8.397  -8.153  17.759  1.00  0.00           N  
ATOM   1649  CA  SER A 104       7.263  -7.579  18.535  1.00  0.00           C  
ATOM   1650  C   SER A 104       6.187  -7.013  17.598  1.00  0.00           C  
ATOM   1651  O   SER A 104       4.981  -7.033  17.987  1.00  0.00           O  
ATOM   1652  CB  SER A 104       7.754  -6.485  19.463  1.00  0.00           C  
ATOM   1653  OG  SER A 104       8.668  -6.991  20.395  1.00  0.00           O  
ATOM   1654  H   SER A 104       9.177  -7.559  17.516  1.00  0.00           H  
ATOM   1655  HA  SER A 104       6.817  -8.373  19.135  1.00  0.00           H  
ATOM   1656 1HB  SER A 104       8.226  -5.696  18.878  1.00  0.00           H  
ATOM   1657 2HB  SER A 104       6.907  -6.042  19.984  1.00  0.00           H  
ATOM   1658  HG  SER A 104       9.455  -7.224  19.896  1.00  0.00           H  
ATOM   1659  N   LEU A 105       6.568  -6.453  16.456  1.00  0.00           N  
ATOM   1660  CA  LEU A 105       5.564  -5.821  15.572  1.00  0.00           C  
ATOM   1661  C   LEU A 105       5.078  -6.870  14.580  1.00  0.00           C  
ATOM   1662  O   LEU A 105       5.852  -7.505  13.845  1.00  0.00           O  
ATOM   1663  CB  LEU A 105       6.156  -4.620  14.823  1.00  0.00           C  
ATOM   1664  CG  LEU A 105       6.733  -3.505  15.705  1.00  0.00           C  
ATOM   1665  CD1 LEU A 105       7.192  -2.349  14.827  1.00  0.00           C  
ATOM   1666  CD2 LEU A 105       5.678  -3.049  16.702  1.00  0.00           C  
ATOM   1667  H   LEU A 105       7.540  -6.450  16.178  1.00  0.00           H  
ATOM   1668  HA  LEU A 105       4.738  -5.466  16.186  1.00  0.00           H  
ATOM   1669 1HB  LEU A 105       6.955  -4.975  14.174  1.00  0.00           H  
ATOM   1670 2HB  LEU A 105       5.377  -4.181  14.200  1.00  0.00           H  
ATOM   1671  HG  LEU A 105       7.603  -3.880  16.244  1.00  0.00           H  
ATOM   1672 1HD1 LEU A 105       7.602  -1.557  15.453  1.00  0.00           H  
ATOM   1673 2HD1 LEU A 105       7.960  -2.699  14.137  1.00  0.00           H  
ATOM   1674 3HD1 LEU A 105       6.344  -1.963  14.262  1.00  0.00           H  
ATOM   1675 1HD2 LEU A 105       6.088  -2.257  17.329  1.00  0.00           H  
ATOM   1676 2HD2 LEU A 105       4.808  -2.672  16.164  1.00  0.00           H  
ATOM   1677 3HD2 LEU A 105       5.381  -3.891  17.328  1.00  0.00           H  
ATOM   1678  N   PRO A 106       3.746  -6.987  14.412  1.00  0.00           N  
ATOM   1679  CA  PRO A 106       3.218  -7.924  13.429  1.00  0.00           C  
ATOM   1680  C   PRO A 106       3.713  -7.631  12.014  1.00  0.00           C  
ATOM   1681  O   PRO A 106       3.822  -6.436  11.614  1.00  0.00           O  
ATOM   1682  CB  PRO A 106       1.705  -7.713  13.549  1.00  0.00           C  
ATOM   1683  CG  PRO A 106       1.509  -7.264  14.957  1.00  0.00           C  
ATOM   1684  CD  PRO A 106       2.695  -6.380  15.237  1.00  0.00           C  
ATOM   1685  HA  PRO A 106       3.500  -8.947  13.717  1.00  0.00           H  
ATOM   1686 1HB  PRO A 106       1.370  -6.969  12.813  1.00  0.00           H  
ATOM   1687 2HB  PRO A 106       1.176  -8.651  13.323  1.00  0.00           H  
ATOM   1688 1HG  PRO A 106       0.551  -6.732  15.056  1.00  0.00           H  
ATOM   1689 2HG  PRO A 106       1.460  -8.133  15.630  1.00  0.00           H  
ATOM   1690 1HD  PRO A 106       2.469  -5.351  14.919  1.00  0.00           H  
ATOM   1691 2HD  PRO A 106       2.931  -6.411  16.310  1.00  0.00           H  
ATOM   1692  N   ASN A 107       3.996  -8.686  11.251  1.00  0.00           N  
ATOM   1693  CA  ASN A 107       4.331  -8.582   9.814  1.00  0.00           C  
ATOM   1694  C   ASN A 107       5.451  -7.545   9.595  1.00  0.00           C  
ATOM   1695  O   ASN A 107       5.382  -6.769   8.625  1.00  0.00           O  
ATOM   1696  CB  ASN A 107       3.103  -8.224   8.997  1.00  0.00           C  
ATOM   1697  CG  ASN A 107       2.053  -9.300   9.032  1.00  0.00           C  
ATOM   1698  OD1 ASN A 107       2.371 -10.494   9.083  1.00  0.00           O  
ATOM   1699  ND2 ASN A 107       0.806  -8.901   9.005  1.00  0.00           N  
ATOM   1700  H   ASN A 107       3.978  -9.597  11.686  1.00  0.00           H  
ATOM   1701  HA  ASN A 107       4.703  -9.549   9.474  1.00  0.00           H  
ATOM   1702 1HB  ASN A 107       2.670  -7.298   9.376  1.00  0.00           H  
ATOM   1703 2HB  ASN A 107       3.393  -8.050   7.961  1.00  0.00           H  
ATOM   1704 1HD2 ASN A 107       0.066  -9.574   9.027  1.00  0.00           H  
ATOM   1705 2HD2 ASN A 107       0.595  -7.925   8.964  1.00  0.00           H  
ATOM   1706  N   CYS A 108       6.473  -7.555  10.443  1.00  0.00           N  
ATOM   1707  CA  CYS A 108       7.621  -6.611  10.358  1.00  0.00           C  
ATOM   1708  C   CYS A 108       8.884  -7.356   9.935  1.00  0.00           C  
ATOM   1709  O   CYS A 108       9.141  -8.449  10.500  1.00  0.00           O  
ATOM   1710  CB  CYS A 108       7.872  -5.921  11.699  1.00  0.00           C  
ATOM   1711  SG  CYS A 108       9.252  -4.751  11.680  1.00  0.00           S  
ATOM   1712  H   CYS A 108       6.457  -8.246  11.179  1.00  0.00           H  
ATOM   1713  HA  CYS A 108       7.386  -5.846   9.618  1.00  0.00           H  
ATOM   1714 1HB  CYS A 108       6.975  -5.380  12.003  1.00  0.00           H  
ATOM   1715 2HB  CYS A 108       8.076  -6.672  12.462  1.00  0.00           H  
ATOM   1716  HG  CYS A 108       9.891  -5.306  10.655  1.00  0.00           H  
ATOM   1717  N   LYS A 109       9.586  -6.842   8.947  1.00  0.00           N  
ATOM   1718  CA  LYS A 109      10.929  -7.308   8.531  1.00  0.00           C  
ATOM   1719  C   LYS A 109      11.918  -6.215   8.959  1.00  0.00           C  
ATOM   1720  O   LYS A 109      11.648  -5.053   8.648  1.00  0.00           O  
ATOM   1721  CB  LYS A 109      11.006  -7.563   7.024  1.00  0.00           C  
ATOM   1722  CG  LYS A 109      12.368  -8.039   6.536  1.00  0.00           C  
ATOM   1723  CD  LYS A 109      12.358  -8.298   5.037  1.00  0.00           C  
ATOM   1724  CE  LYS A 109      13.716  -8.779   4.548  1.00  0.00           C  
ATOM   1725  NZ  LYS A 109      13.718  -9.048   3.085  1.00  0.00           N  
ATOM   1726  H   LYS A 109       9.155  -6.075   8.450  1.00  0.00           H  
ATOM   1727  HA  LYS A 109      11.143  -8.247   9.041  1.00  0.00           H  
ATOM   1728 1HB  LYS A 109      10.268  -8.315   6.744  1.00  0.00           H  
ATOM   1729 2HB  LYS A 109      10.759  -6.647   6.487  1.00  0.00           H  
ATOM   1730 1HG  LYS A 109      13.120  -7.281   6.760  1.00  0.00           H  
ATOM   1731 2HG  LYS A 109      12.639  -8.958   7.054  1.00  0.00           H  
ATOM   1732 1HD  LYS A 109      11.608  -9.056   4.804  1.00  0.00           H  
ATOM   1733 2HD  LYS A 109      12.097  -7.380   4.511  1.00  0.00           H  
ATOM   1734 1HE  LYS A 109      14.469  -8.024   4.767  1.00  0.00           H  
ATOM   1735 2HE  LYS A 109      13.988  -9.694   5.073  1.00  0.00           H  
ATOM   1736 1HZ  LYS A 109      14.634  -9.365   2.801  1.00  0.00           H  
ATOM   1737 2HZ  LYS A 109      13.035  -9.762   2.873  1.00  0.00           H  
ATOM   1738 3HZ  LYS A 109      13.485  -8.202   2.586  1.00  0.00           H  
ATOM   1739  N   ALA A 110      13.053  -6.569   9.567  1.00  0.00           N  
ATOM   1740  CA  ALA A 110      14.118  -5.586   9.859  1.00  0.00           C  
ATOM   1741  C   ALA A 110      15.313  -5.820   8.954  1.00  0.00           C  
ATOM   1742  O   ALA A 110      15.685  -6.992   8.676  1.00  0.00           O  
ATOM   1743  CB  ALA A 110      14.479  -5.607  11.319  1.00  0.00           C  
ATOM   1744  H   ALA A 110      13.189  -7.534   9.833  1.00  0.00           H  
ATOM   1745  HA  ALA A 110      13.722  -4.589   9.662  1.00  0.00           H  
ATOM   1746 1HB  ALA A 110      15.264  -4.875  11.509  1.00  0.00           H  
ATOM   1747 2HB  ALA A 110      13.601  -5.360  11.915  1.00  0.00           H  
ATOM   1748 3HB  ALA A 110      14.836  -6.599  11.591  1.00  0.00           H  
ATOM   1749  N   VAL A 111      15.965  -4.734   8.523  1.00  0.00           N  
ATOM   1750  CA  VAL A 111      17.092  -4.822   7.555  1.00  0.00           C  
ATOM   1751  C   VAL A 111      18.311  -4.224   8.238  1.00  0.00           C  
ATOM   1752  O   VAL A 111      18.267  -3.080   8.664  1.00  0.00           O  
ATOM   1753  CB  VAL A 111      16.791  -4.057   6.252  1.00  0.00           C  
ATOM   1754  CG1 VAL A 111      17.961  -4.170   5.286  1.00  0.00           C  
ATOM   1755  CG2 VAL A 111      15.516  -4.592   5.620  1.00  0.00           C  
ATOM   1756  H   VAL A 111      15.682  -3.828   8.868  1.00  0.00           H  
ATOM   1757  HA  VAL A 111      17.248  -5.871   7.300  1.00  0.00           H  
ATOM   1758  HB  VAL A 111      16.667  -2.999   6.484  1.00  0.00           H  
ATOM   1759 1HG1 VAL A 111      17.732  -3.623   4.371  1.00  0.00           H  
ATOM   1760 2HG1 VAL A 111      18.855  -3.749   5.746  1.00  0.00           H  
ATOM   1761 3HG1 VAL A 111      18.135  -5.219   5.047  1.00  0.00           H  
ATOM   1762 1HG2 VAL A 111      15.309  -4.046   4.700  1.00  0.00           H  
ATOM   1763 2HG2 VAL A 111      15.638  -5.652   5.394  1.00  0.00           H  
ATOM   1764 3HG2 VAL A 111      14.684  -4.463   6.313  1.00  0.00           H  
ATOM   1765  N   ASP A 112      19.387  -5.004   8.277  1.00  0.00           N  
ATOM   1766  CA  ASP A 112      20.732  -4.578   8.744  1.00  0.00           C  
ATOM   1767  C   ASP A 112      21.480  -3.990   7.567  1.00  0.00           C  
ATOM   1768  O   ASP A 112      21.847  -4.745   6.651  1.00  0.00           O  
ATOM   1769  CB  ASP A 112      21.526  -5.745   9.336  1.00  0.00           C  
ATOM   1770  CG  ASP A 112      22.881  -5.321   9.887  1.00  0.00           C  
ATOM   1771  OD1 ASP A 112      23.345  -4.267   9.523  1.00  0.00           O  
ATOM   1772  OD2 ASP A 112      23.439  -6.056  10.666  1.00  0.00           O  
ATOM   1773  H   ASP A 112      19.255  -5.953   7.958  1.00  0.00           H  
ATOM   1774  HA  ASP A 112      20.605  -3.828   9.525  1.00  0.00           H  
ATOM   1775 1HB  ASP A 112      20.951  -6.206  10.139  1.00  0.00           H  
ATOM   1776 2HB  ASP A 112      21.684  -6.504   8.568  1.00  0.00           H  
ATOM   1777  N   ILE A 113      21.680  -2.664   7.508  1.00  0.00           N  
ATOM   1778  CA  ILE A 113      22.296  -2.042   6.311  1.00  0.00           C  
ATOM   1779  C   ILE A 113      23.795  -1.775   6.547  1.00  0.00           C  
ATOM   1780  O   ILE A 113      24.343  -1.091   5.691  1.00  0.00           O  
ATOM   1781  CB  ILE A 113      21.591  -0.724   5.943  1.00  0.00           C  
ATOM   1782  CG1 ILE A 113      21.852   0.338   7.014  1.00  0.00           C  
ATOM   1783  CG2 ILE A 113      20.098  -0.951   5.767  1.00  0.00           C  
ATOM   1784  CD1 ILE A 113      21.411   1.728   6.616  1.00  0.00           C  
ATOM   1785  H   ILE A 113      21.409  -2.077   8.284  1.00  0.00           H  
ATOM   1786  HA  ILE A 113      22.194  -2.731   5.473  1.00  0.00           H  
ATOM   1787  HB  ILE A 113      22.003  -0.339   5.011  1.00  0.00           H  
ATOM   1788 1HG1 ILE A 113      21.332   0.064   7.932  1.00  0.00           H  
ATOM   1789 2HG1 ILE A 113      22.918   0.372   7.241  1.00  0.00           H  
ATOM   1790 1HG2 ILE A 113      19.614  -0.009   5.508  1.00  0.00           H  
ATOM   1791 2HG2 ILE A 113      19.931  -1.675   4.970  1.00  0.00           H  
ATOM   1792 3HG2 ILE A 113      19.675  -1.332   6.697  1.00  0.00           H  
ATOM   1793 1HD1 ILE A 113      21.629   2.425   7.426  1.00  0.00           H  
ATOM   1794 2HD1 ILE A 113      21.946   2.037   5.718  1.00  0.00           H  
ATOM   1795 3HD1 ILE A 113      20.340   1.727   6.418  1.00  0.00           H  
ATOM   1796  N   GLY A 114      24.385  -2.295   7.626  1.00  0.00           N  
ATOM   1797  CA  GLY A 114      25.804  -2.037   7.929  1.00  0.00           C  
ATOM   1798  C   GLY A 114      25.947  -0.809   8.798  1.00  0.00           C  
ATOM   1799  O   GLY A 114      25.018  -0.386   9.484  1.00  0.00           O  
ATOM   1800  H   GLY A 114      23.848  -2.880   8.249  1.00  0.00           H  
ATOM   1801 1HA  GLY A 114      26.232  -2.904   8.434  1.00  0.00           H  
ATOM   1802 2HA  GLY A 114      26.356  -1.903   6.999  1.00  0.00           H  
ATOM   1803  N   PRO A 115      27.141  -0.186   8.806  1.00  0.00           N  
ATOM   1804  CA  PRO A 115      27.358   0.968   9.660  1.00  0.00           C  
ATOM   1805  C   PRO A 115      26.319   2.028   9.323  1.00  0.00           C  
ATOM   1806  O   PRO A 115      26.004   2.235   8.164  1.00  0.00           O  
ATOM   1807  CB  PRO A 115      28.779   1.417   9.305  1.00  0.00           C  
ATOM   1808  CG  PRO A 115      29.454   0.168   8.848  1.00  0.00           C  
ATOM   1809  CD  PRO A 115      28.384  -0.583   8.100  1.00  0.00           C  
ATOM   1810  HA  PRO A 115      27.301   0.654  10.713  1.00  0.00           H  
ATOM   1811 1HB  PRO A 115      28.745   2.193   8.527  1.00  0.00           H  
ATOM   1812 2HB  PRO A 115      29.263   1.865  10.185  1.00  0.00           H  
ATOM   1813 1HG  PRO A 115      30.319   0.414   8.215  1.00  0.00           H  
ATOM   1814 2HG  PRO A 115      29.840  -0.392   9.711  1.00  0.00           H  
ATOM   1815 1HD  PRO A 115      28.373  -0.257   7.050  1.00  0.00           H  
ATOM   1816 2HD  PRO A 115      28.578  -1.663   8.170  1.00  0.00           H  
ATOM   1817  N   GLY A 116      25.862   2.676  10.373  1.00  0.00           N  
ATOM   1818  CA  GLY A 116      24.880   3.761  10.255  1.00  0.00           C  
ATOM   1819  C   GLY A 116      24.512   4.286  11.617  1.00  0.00           C  
ATOM   1820  O   GLY A 116      24.580   3.562  12.619  1.00  0.00           O  
ATOM   1821  H   GLY A 116      26.200   2.416  11.289  1.00  0.00           H  
ATOM   1822 1HA  GLY A 116      25.295   4.563   9.644  1.00  0.00           H  
ATOM   1823 2HA  GLY A 116      23.992   3.393   9.743  1.00  0.00           H  
ATOM   1824  N   LEU A 117      24.183   5.561  11.649  1.00  0.00           N  
ATOM   1825  CA  LEU A 117      23.829   6.298  12.864  1.00  0.00           C  
ATOM   1826  C   LEU A 117      22.380   6.731  12.710  1.00  0.00           C  
ATOM   1827  O   LEU A 117      21.497   5.869  12.897  1.00  0.00           O  
ATOM   1828  CB  LEU A 117      24.738   7.516  13.069  1.00  0.00           C  
ATOM   1829  CG  LEU A 117      26.213   7.205  13.355  1.00  0.00           C  
ATOM   1830  CD1 LEU A 117      26.999   8.506  13.444  1.00  0.00           C  
ATOM   1831  CD2 LEU A 117      26.322   6.411  14.649  1.00  0.00           C  
ATOM   1832  H   LEU A 117      24.183   6.045  10.762  1.00  0.00           H  
ATOM   1833  HA  LEU A 117      23.953   5.635  13.719  1.00  0.00           H  
ATOM   1834 1HB  LEU A 117      24.698   8.134  12.173  1.00  0.00           H  
ATOM   1835 2HB  LEU A 117      24.354   8.100  13.905  1.00  0.00           H  
ATOM   1836  HG  LEU A 117      26.628   6.620  12.534  1.00  0.00           H  
ATOM   1837 1HD1 LEU A 117      28.047   8.285  13.647  1.00  0.00           H  
ATOM   1838 2HD1 LEU A 117      26.920   9.044  12.499  1.00  0.00           H  
ATOM   1839 3HD1 LEU A 117      26.596   9.121  14.247  1.00  0.00           H  
ATOM   1840 1HD2 LEU A 117      27.370   6.190  14.852  1.00  0.00           H  
ATOM   1841 2HD2 LEU A 117      25.909   6.996  15.471  1.00  0.00           H  
ATOM   1842 3HD2 LEU A 117      25.766   5.479  14.552  1.00  0.00           H  
ATOM   1843  N   ASN A 118      22.107   7.951  12.283  1.00  0.00           N  
ATOM   1844  CA  ASN A 118      20.712   8.465  12.218  1.00  0.00           C  
ATOM   1845  C   ASN A 118      20.288   8.732  10.774  1.00  0.00           C  
ATOM   1846  O   ASN A 118      19.215   8.242  10.377  1.00  0.00           O  
ATOM   1847  CB  ASN A 118      20.557   9.725  13.050  1.00  0.00           C  
ATOM   1848  CG  ASN A 118      19.206  10.364  12.886  1.00  0.00           C  
ATOM   1849  OD1 ASN A 118      19.081  11.435  12.281  1.00  0.00           O  
ATOM   1850  ND2 ASN A 118      18.191   9.727  13.413  1.00  0.00           N  
ATOM   1851  H   ASN A 118      22.867   8.551  11.994  1.00  0.00           H  
ATOM   1852  HA  ASN A 118      20.042   7.703  12.619  1.00  0.00           H  
ATOM   1853 1HB  ASN A 118      20.707   9.485  14.104  1.00  0.00           H  
ATOM   1854 2HB  ASN A 118      21.323  10.446  12.766  1.00  0.00           H  
ATOM   1855 1HD2 ASN A 118      17.268  10.105  13.335  1.00  0.00           H  
ATOM   1856 2HD2 ASN A 118      18.338   8.863  13.894  1.00  0.00           H  
ATOM   1857  N   LEU A 119      21.068   9.483  10.005  1.00  0.00           N  
ATOM   1858  CA  LEU A 119      20.755   9.777   8.588  1.00  0.00           C  
ATOM   1859  C   LEU A 119      21.170   8.600   7.730  1.00  0.00           C  
ATOM   1860  O   LEU A 119      22.000   8.778   6.790  1.00  0.00           O  
ATOM   1861  CB  LEU A 119      21.475  11.045   8.112  1.00  0.00           C  
ATOM   1862  CG  LEU A 119      20.745  12.367   8.383  1.00  0.00           C  
ATOM   1863  CD1 LEU A 119      21.129  12.886   9.762  1.00  0.00           C  
ATOM   1864  CD2 LEU A 119      21.101  13.375   7.300  1.00  0.00           C  
ATOM   1865  H   LEU A 119      21.909   9.865  10.413  1.00  0.00           H  
ATOM   1866  HA  LEU A 119      19.681   9.940   8.498  1.00  0.00           H  
ATOM   1867 1HB  LEU A 119      22.446  11.097   8.601  1.00  0.00           H  
ATOM   1868 2HB  LEU A 119      21.637  10.970   7.037  1.00  0.00           H  
ATOM   1869  HG  LEU A 119      19.668  12.195   8.379  1.00  0.00           H  
ATOM   1870 1HD1 LEU A 119      20.610  13.825   9.954  1.00  0.00           H  
ATOM   1871 2HD1 LEU A 119      20.845  12.154  10.518  1.00  0.00           H  
ATOM   1872 3HD1 LEU A 119      22.205  13.052   9.802  1.00  0.00           H  
ATOM   1873 1HD2 LEU A 119      20.581  14.314   7.492  1.00  0.00           H  
ATOM   1874 2HD2 LEU A 119      22.177  13.548   7.304  1.00  0.00           H  
ATOM   1875 3HD2 LEU A 119      20.800  12.985   6.327  1.00  0.00           H  
ATOM   1876  N   LEU A 120      20.490   7.472   7.914  1.00  0.00           N  
ATOM   1877  CA  LEU A 120      20.932   6.210   7.307  1.00  0.00           C  
ATOM   1878  C   LEU A 120      20.903   6.364   5.794  1.00  0.00           C  
ATOM   1879  O   LEU A 120      21.710   5.693   5.126  1.00  0.00           O  
ATOM   1880  CB  LEU A 120      20.032   5.045   7.738  1.00  0.00           C  
ATOM   1881  CG  LEU A 120      20.012   4.741   9.242  1.00  0.00           C  
ATOM   1882  CD1 LEU A 120      19.066   3.579   9.513  1.00  0.00           C  
ATOM   1883  CD2 LEU A 120      21.422   4.420   9.715  1.00  0.00           C  
ATOM   1884  H   LEU A 120      19.654   7.479   8.481  1.00  0.00           H  
ATOM   1885  HA  LEU A 120      21.947   6.002   7.644  1.00  0.00           H  
ATOM   1886 1HB  LEU A 120      19.011   5.262   7.430  1.00  0.00           H  
ATOM   1887 2HB  LEU A 120      20.361   4.143   7.223  1.00  0.00           H  
ATOM   1888  HG  LEU A 120      19.636   5.610   9.783  1.00  0.00           H  
ATOM   1889 1HD1 LEU A 120      19.051   3.364  10.581  1.00  0.00           H  
ATOM   1890 2HD1 LEU A 120      18.061   3.843   9.183  1.00  0.00           H  
ATOM   1891 3HD1 LEU A 120      19.407   2.698   8.970  1.00  0.00           H  
ATOM   1892 1HD2 LEU A 120      21.407   4.205  10.784  1.00  0.00           H  
ATOM   1893 2HD2 LEU A 120      21.797   3.551   9.175  1.00  0.00           H  
ATOM   1894 3HD2 LEU A 120      22.072   5.274   9.525  1.00  0.00           H  
ATOM   1895  N   GLN A 121      20.024   7.203   5.249  1.00  0.00           N  
ATOM   1896  CA  GLN A 121      19.892   7.396   3.786  1.00  0.00           C  
ATOM   1897  C   GLN A 121      21.195   7.915   3.177  1.00  0.00           C  
ATOM   1898  O   GLN A 121      21.380   7.761   1.937  1.00  0.00           O  
ATOM   1899  CB  GLN A 121      18.751   8.367   3.467  1.00  0.00           C  
ATOM   1900  CG  GLN A 121      17.371   7.847   3.833  1.00  0.00           C  
ATOM   1901  CD  GLN A 121      16.266   8.799   3.418  1.00  0.00           C  
ATOM   1902  OE1 GLN A 121      16.059   9.052   2.228  1.00  0.00           O  
ATOM   1903  NE2 GLN A 121      15.547   9.333   4.399  1.00  0.00           N  
ATOM   1904  H   GLN A 121      19.424   7.727   5.870  1.00  0.00           H  
ATOM   1905  HA  GLN A 121      19.664   6.433   3.329  1.00  0.00           H  
ATOM   1906 1HB  GLN A 121      18.911   9.303   4.001  1.00  0.00           H  
ATOM   1907 2HB  GLN A 121      18.753   8.593   2.401  1.00  0.00           H  
ATOM   1908 1HG  GLN A 121      17.208   6.894   3.331  1.00  0.00           H  
ATOM   1909 2HG  GLN A 121      17.320   7.713   4.914  1.00  0.00           H  
ATOM   1910 1HE2 GLN A 121      14.804   9.969   4.186  1.00  0.00           H  
ATOM   1911 2HE2 GLN A 121      15.748   9.101   5.351  1.00  0.00           H  
ATOM   1912  N   GLU A 122      22.051   8.533   3.970  1.00  0.00           N  
ATOM   1913  CA  GLU A 122      23.318   9.127   3.472  1.00  0.00           C  
ATOM   1914  C   GLU A 122      24.390   8.043   3.408  1.00  0.00           C  
ATOM   1915  O   GLU A 122      25.328   8.223   2.601  1.00  0.00           O  
ATOM   1916  CB  GLU A 122      23.786  10.274   4.371  1.00  0.00           C  
ATOM   1917  CG  GLU A 122      22.827  11.454   4.435  1.00  0.00           C  
ATOM   1918  CD  GLU A 122      22.647  12.134   3.106  1.00  0.00           C  
ATOM   1919  OE1 GLU A 122      23.531  12.043   2.289  1.00  0.00           O  
ATOM   1920  OE2 GLU A 122      21.623  12.745   2.909  1.00  0.00           O  
ATOM   1921  H   GLU A 122      21.829   8.601   4.953  1.00  0.00           H  
ATOM   1922  HA  GLU A 122      23.143   9.527   2.472  1.00  0.00           H  
ATOM   1923 1HB  GLU A 122      23.930   9.904   5.386  1.00  0.00           H  
ATOM   1924 2HB  GLU A 122      24.748  10.643   4.017  1.00  0.00           H  
ATOM   1925 1HG  GLU A 122      21.857  11.102   4.784  1.00  0.00           H  
ATOM   1926 2HG  GLU A 122      23.204  12.175   5.159  1.00  0.00           H  
ATOM   1927  N   ASP A 123      24.248   6.963   4.157  1.00  0.00           N  
ATOM   1928  CA  ASP A 123      25.309   5.920   4.233  1.00  0.00           C  
ATOM   1929  C   ASP A 123      25.017   4.776   3.256  1.00  0.00           C  
ATOM   1930  O   ASP A 123      25.949   4.239   2.617  1.00  0.00           O  
ATOM   1931  CB  ASP A 123      25.526   5.449   5.660  1.00  0.00           C  
ATOM   1932  CG  ASP A 123      26.230   6.551   6.429  1.00  0.00           C  
ATOM   1933  OD1 ASP A 123      27.318   6.993   5.941  1.00  0.00           O  
ATOM   1934  OD2 ASP A 123      25.651   7.038   7.433  1.00  0.00           O  
ATOM   1935  H   ASP A 123      23.401   6.842   4.692  1.00  0.00           H  
ATOM   1936  HA  ASP A 123      26.262   6.375   3.961  1.00  0.00           H  
ATOM   1937 1HB  ASP A 123      24.563   5.213   6.114  1.00  0.00           H  
ATOM   1938 2HB  ASP A 123      26.120   4.535   5.656  1.00  0.00           H  
ATOM   1939  N   ASN A 124      23.788   4.293   3.132  1.00  0.00           N  
ATOM   1940  CA  ASN A 124      23.508   3.143   2.246  1.00  0.00           C  
ATOM   1941  C   ASN A 124      22.116   3.270   1.637  1.00  0.00           C  
ATOM   1942  O   ASN A 124      21.254   2.414   1.867  1.00  0.00           O  
ATOM   1943  CB  ASN A 124      23.644   1.830   2.994  1.00  0.00           C  
ATOM   1944  CG  ASN A 124      23.652   0.640   2.075  1.00  0.00           C  
ATOM   1945  OD1 ASN A 124      23.350   0.759   0.882  1.00  0.00           O  
ATOM   1946  ND2 ASN A 124      23.990  -0.507   2.607  1.00  0.00           N  
ATOM   1947  H   ASN A 124      23.028   4.714   3.647  1.00  0.00           H  
ATOM   1948  HA  ASN A 124      24.232   3.150   1.430  1.00  0.00           H  
ATOM   1949 1HB  ASN A 124      24.570   1.834   3.571  1.00  0.00           H  
ATOM   1950 2HB  ASN A 124      22.819   1.725   3.698  1.00  0.00           H  
ATOM   1951 1HD2 ASN A 124      24.013  -1.333   2.044  1.00  0.00           H  
ATOM   1952 2HD2 ASN A 124      24.227  -0.557   3.577  1.00  0.00           H  
ATOM   1953  N   PRO A 125      21.886   4.268   0.749  1.00  0.00           N  
ATOM   1954  CA  PRO A 125      20.560   4.464   0.163  1.00  0.00           C  
ATOM   1955  C   PRO A 125      20.220   3.416  -0.914  1.00  0.00           C  
ATOM   1956  O   PRO A 125      19.041   3.253  -1.244  1.00  0.00           O  
ATOM   1957  CB  PRO A 125      20.671   5.869  -0.438  1.00  0.00           C  
ATOM   1958  CG  PRO A 125      22.125   6.034  -0.718  1.00  0.00           C  
ATOM   1959  CD  PRO A 125      22.809   5.352   0.438  1.00  0.00           C  
ATOM   1960  HA  PRO A 125      19.803   4.431   0.960  1.00  0.00           H  
ATOM   1961 1HB  PRO A 125      20.051   5.942  -1.343  1.00  0.00           H  
ATOM   1962 2HB  PRO A 125      20.287   6.614   0.275  1.00  0.00           H  
ATOM   1963 1HG  PRO A 125      22.378   5.579  -1.687  1.00  0.00           H  
ATOM   1964 2HG  PRO A 125      22.380   7.100  -0.792  1.00  0.00           H  
ATOM   1965 1HD  PRO A 125      23.787   4.970   0.112  1.00  0.00           H  
ATOM   1966 2HD  PRO A 125      22.928   6.067   1.266  1.00  0.00           H  
ATOM   1967  N   ASP A 126      21.225   2.738  -1.430  1.00  0.00           N  
ATOM   1968  CA  ASP A 126      20.955   1.793  -2.553  1.00  0.00           C  
ATOM   1969  C   ASP A 126      20.383   0.489  -1.979  1.00  0.00           C  
ATOM   1970  O   ASP A 126      19.439  -0.069  -2.590  1.00  0.00           O  
ATOM   1971  CB  ASP A 126      22.153   1.691  -3.477  1.00  0.00           C  
ATOM   1972  CG  ASP A 126      22.252   3.016  -4.228  1.00  0.00           C  
ATOM   1973  OD1 ASP A 126      21.292   3.367  -5.023  1.00  0.00           O  
ATOM   1974  OD2 ASP A 126      23.220   3.715  -3.997  1.00  0.00           O  
ATOM   1975  H   ASP A 126      22.171   2.840  -1.089  1.00  0.00           H  
ATOM   1976  HA  ASP A 126      20.228   2.252  -3.224  1.00  0.00           H  
ATOM   1977 1HB  ASP A 126      23.050   1.493  -2.890  1.00  0.00           H  
ATOM   1978 2HB  ASP A 126      22.015   0.852  -4.160  1.00  0.00           H  
ATOM   1979  N   LEU A 127      20.852   0.038  -0.832  1.00  0.00           N  
ATOM   1980  CA  LEU A 127      20.187  -1.116  -0.182  1.00  0.00           C  
ATOM   1981  C   LEU A 127      18.798  -0.686   0.301  1.00  0.00           C  
ATOM   1982  O   LEU A 127      17.840  -1.456   0.220  1.00  0.00           O  
ATOM   1983  CB  LEU A 127      21.017  -1.637   0.998  1.00  0.00           C  
ATOM   1984  CG  LEU A 127      20.418  -2.828   1.758  1.00  0.00           C  
ATOM   1985  CD1 LEU A 127      20.181  -3.980   0.791  1.00  0.00           C  
ATOM   1986  CD2 LEU A 127      21.360  -3.240   2.879  1.00  0.00           C  
ATOM   1987  H   LEU A 127      21.653   0.460  -0.384  1.00  0.00           H  
ATOM   1988  HA  LEU A 127      20.092  -1.917  -0.915  1.00  0.00           H  
ATOM   1989 1HB  LEU A 127      21.996  -1.938   0.628  1.00  0.00           H  
ATOM   1990 2HB  LEU A 127      21.155  -0.825   1.711  1.00  0.00           H  
ATOM   1991  HG  LEU A 127      19.454  -2.543   2.180  1.00  0.00           H  
ATOM   1992 1HD1 LEU A 127      19.755  -4.826   1.331  1.00  0.00           H  
ATOM   1993 2HD1 LEU A 127      19.489  -3.664   0.011  1.00  0.00           H  
ATOM   1994 3HD1 LEU A 127      21.127  -4.277   0.340  1.00  0.00           H  
ATOM   1995 1HD2 LEU A 127      20.934  -4.086   3.420  1.00  0.00           H  
ATOM   1996 2HD2 LEU A 127      22.324  -3.526   2.458  1.00  0.00           H  
ATOM   1997 3HD2 LEU A 127      21.498  -2.403   3.564  1.00  0.00           H  
ATOM   1998  N   ILE A 128      18.689   0.500   0.886  1.00  0.00           N  
ATOM   1999  CA  ILE A 128      17.368   0.932   1.405  1.00  0.00           C  
ATOM   2000  C   ILE A 128      16.387   1.025   0.241  1.00  0.00           C  
ATOM   2001  O   ILE A 128      15.276   0.441   0.345  1.00  0.00           O  
ATOM   2002  CB  ILE A 128      17.450   2.289   2.126  1.00  0.00           C  
ATOM   2003  CG1 ILE A 128      18.272   2.162   3.412  1.00  0.00           C  
ATOM   2004  CG2 ILE A 128      16.056   2.815   2.432  1.00  0.00           C  
ATOM   2005  CD1 ILE A 128      18.661   3.490   4.022  1.00  0.00           C  
ATOM   2006  H   ILE A 128      19.482   1.117   0.987  1.00  0.00           H  
ATOM   2007  HA  ILE A 128      17.020   0.190   2.124  1.00  0.00           H  
ATOM   2008  HB  ILE A 128      17.968   3.008   1.491  1.00  0.00           H  
ATOM   2009 1HG1 ILE A 128      17.705   1.599   4.152  1.00  0.00           H  
ATOM   2010 2HG1 ILE A 128      19.185   1.603   3.206  1.00  0.00           H  
ATOM   2011 1HG2 ILE A 128      16.133   3.775   2.942  1.00  0.00           H  
ATOM   2012 2HG2 ILE A 128      15.504   2.942   1.502  1.00  0.00           H  
ATOM   2013 3HG2 ILE A 128      15.532   2.105   3.072  1.00  0.00           H  
ATOM   2014 1HD1 ILE A 128      19.241   3.317   4.929  1.00  0.00           H  
ATOM   2015 2HD1 ILE A 128      19.261   4.056   3.309  1.00  0.00           H  
ATOM   2016 3HD1 ILE A 128      17.762   4.053   4.269  1.00  0.00           H  
ATOM   2017  N   GLY A 129      16.721   1.737  -0.849  1.00  0.00           N  
ATOM   2018  CA  GLY A 129      15.777   1.868  -1.976  1.00  0.00           C  
ATOM   2019  C   GLY A 129      15.492   0.520  -2.631  1.00  0.00           C  
ATOM   2020  O   GLY A 129      14.330   0.218  -2.932  1.00  0.00           O  
ATOM   2021  H   GLY A 129      17.623   2.188  -0.907  1.00  0.00           H  
ATOM   2022 1HA  GLY A 129      14.844   2.304  -1.620  1.00  0.00           H  
ATOM   2023 2HA  GLY A 129      16.189   2.553  -2.717  1.00  0.00           H  
ATOM   2024  N   SER A 130      16.519  -0.289  -2.817  1.00  0.00           N  
ATOM   2025  CA  SER A 130      16.356  -1.581  -3.512  1.00  0.00           C  
ATOM   2026  C   SER A 130      15.397  -2.465  -2.721  1.00  0.00           C  
ATOM   2027  O   SER A 130      14.456  -2.998  -3.304  1.00  0.00           O  
ATOM   2028  CB  SER A 130      17.691  -2.280  -3.674  1.00  0.00           C  
ATOM   2029  OG  SER A 130      18.545  -1.545  -4.508  1.00  0.00           O  
ATOM   2030  H   SER A 130      17.433  -0.025  -2.480  1.00  0.00           H  
ATOM   2031  HA  SER A 130      15.942  -1.391  -4.503  1.00  0.00           H  
ATOM   2032 1HB  SER A 130      18.155  -2.410  -2.697  1.00  0.00           H  
ATOM   2033 2HB  SER A 130      17.533  -3.273  -4.095  1.00  0.00           H  
ATOM   2034  HG  SER A 130      18.848  -0.800  -3.984  1.00  0.00           H  
ATOM   2035  N   GLU A 131      15.536  -2.561  -1.398  1.00  0.00           N  
ATOM   2036  CA  GLU A 131      14.643  -3.427  -0.579  1.00  0.00           C  
ATOM   2037  C   GLU A 131      13.241  -2.818  -0.556  1.00  0.00           C  
ATOM   2038  O   GLU A 131      12.281  -3.596  -0.596  1.00  0.00           O  
ATOM   2039  CB  GLU A 131      15.171  -3.580   0.849  1.00  0.00           C  
ATOM   2040  CG  GLU A 131      14.345  -4.508   1.729  1.00  0.00           C  
ATOM   2041  CD  GLU A 131      14.372  -5.936   1.260  1.00  0.00           C  
ATOM   2042  OE1 GLU A 131      15.273  -6.287   0.538  1.00  0.00           O  
ATOM   2043  OE2 GLU A 131      13.488  -6.676   1.624  1.00  0.00           O  
ATOM   2044  H   GLU A 131      16.266  -2.033  -0.939  1.00  0.00           H  
ATOM   2045  HA  GLU A 131      14.606  -4.416  -1.036  1.00  0.00           H  
ATOM   2046 1HB  GLU A 131      16.191  -3.965   0.821  1.00  0.00           H  
ATOM   2047 2HB  GLU A 131      15.204  -2.603   1.332  1.00  0.00           H  
ATOM   2048 1HG  GLU A 131      14.731  -4.465   2.747  1.00  0.00           H  
ATOM   2049 2HG  GLU A 131      13.315  -4.154   1.745  1.00  0.00           H  
ATOM   2050  N   ILE A 132      13.080  -1.489  -0.507  1.00  0.00           N  
ATOM   2051  CA  ILE A 132      11.714  -0.906  -0.519  1.00  0.00           C  
ATOM   2052  C   ILE A 132      11.017  -1.333  -1.815  1.00  0.00           C  
ATOM   2053  O   ILE A 132       9.856  -1.768  -1.721  1.00  0.00           O  
ATOM   2054  CB  ILE A 132      11.743   0.630  -0.420  1.00  0.00           C  
ATOM   2055  CG1 ILE A 132      12.212   1.067   0.971  1.00  0.00           C  
ATOM   2056  CG2 ILE A 132      10.372   1.209  -0.729  1.00  0.00           C  
ATOM   2057  CD1 ILE A 132      12.559   2.535   1.066  1.00  0.00           C  
ATOM   2058  H   ILE A 132      13.878  -0.871  -0.463  1.00  0.00           H  
ATOM   2059  HA  ILE A 132      11.168  -1.287   0.343  1.00  0.00           H  
ATOM   2060  HB  ILE A 132      12.464   1.027  -1.134  1.00  0.00           H  
ATOM   2061 1HG1 ILE A 132      11.432   0.852   1.701  1.00  0.00           H  
ATOM   2062 2HG1 ILE A 132      13.093   0.490   1.256  1.00  0.00           H  
ATOM   2063 1HG2 ILE A 132      10.410   2.296  -0.653  1.00  0.00           H  
ATOM   2064 2HG2 ILE A 132      10.076   0.926  -1.738  1.00  0.00           H  
ATOM   2065 3HG2 ILE A 132       9.644   0.822  -0.015  1.00  0.00           H  
ATOM   2066 1HD1 ILE A 132      12.882   2.768   2.081  1.00  0.00           H  
ATOM   2067 2HD1 ILE A 132      13.364   2.765   0.367  1.00  0.00           H  
ATOM   2068 3HD1 ILE A 132      11.682   3.132   0.819  1.00  0.00           H  
ATOM   2069  N   ALA A 133      11.699  -1.268  -2.960  1.00  0.00           N  
ATOM   2070  CA  ALA A 133      11.129  -1.639  -4.265  1.00  0.00           C  
ATOM   2071  C   ALA A 133      10.687  -3.109  -4.204  1.00  0.00           C  
ATOM   2072  O   ALA A 133       9.552  -3.385  -4.615  1.00  0.00           O  
ATOM   2073  CB  ALA A 133      12.104  -1.401  -5.375  1.00  0.00           C  
ATOM   2074  H   ALA A 133      12.656  -0.949  -2.915  1.00  0.00           H  
ATOM   2075  HA  ALA A 133      10.261  -1.006  -4.448  1.00  0.00           H  
ATOM   2076 1HB  ALA A 133      11.651  -1.685  -6.325  1.00  0.00           H  
ATOM   2077 2HB  ALA A 133      12.373  -0.344  -5.402  1.00  0.00           H  
ATOM   2078 3HB  ALA A 133      12.999  -1.997  -5.208  1.00  0.00           H  
ATOM   2079  N   ARG A 134      11.513  -3.987  -3.654  1.00  0.00           N  
ATOM   2080  CA  ARG A 134      11.182  -5.436  -3.550  1.00  0.00           C  
ATOM   2081  C   ARG A 134       9.994  -5.578  -2.595  1.00  0.00           C  
ATOM   2082  O   ARG A 134       9.054  -6.357  -2.864  1.00  0.00           O  
ATOM   2083  CB  ARG A 134      12.359  -6.251  -3.034  1.00  0.00           C  
ATOM   2084  CG  ARG A 134      13.477  -6.468  -4.041  1.00  0.00           C  
ATOM   2085  CD  ARG A 134      14.465  -7.466  -3.558  1.00  0.00           C  
ATOM   2086  NE  ARG A 134      15.323  -6.921  -2.519  1.00  0.00           N  
ATOM   2087  CZ  ARG A 134      16.518  -6.338  -2.741  1.00  0.00           C  
ATOM   2088  NH1 ARG A 134      16.980  -6.232  -3.967  1.00  0.00           N  
ATOM   2089  NH2 ARG A 134      17.224  -5.872  -1.725  1.00  0.00           N  
ATOM   2090  H   ARG A 134      12.396  -3.657  -3.293  1.00  0.00           H  
ATOM   2091  HA  ARG A 134      10.927  -5.805  -4.544  1.00  0.00           H  
ATOM   2092 1HB  ARG A 134      12.790  -5.757  -2.164  1.00  0.00           H  
ATOM   2093 2HB  ARG A 134      12.009  -7.232  -2.713  1.00  0.00           H  
ATOM   2094 1HG  ARG A 134      13.056  -6.828  -4.980  1.00  0.00           H  
ATOM   2095 2HG  ARG A 134      13.998  -5.526  -4.215  1.00  0.00           H  
ATOM   2096 1HD  ARG A 134      13.940  -8.329  -3.149  1.00  0.00           H  
ATOM   2097 2HD  ARG A 134      15.095  -7.785  -4.388  1.00  0.00           H  
ATOM   2098  HE  ARG A 134      15.001  -6.984  -1.562  1.00  0.00           H  
ATOM   2099 1HH1 ARG A 134      16.440  -6.588  -4.743  1.00  0.00           H  
ATOM   2100 2HH1 ARG A 134      17.875  -5.795  -4.133  1.00  0.00           H  
ATOM   2101 1HH2 ARG A 134      16.869  -5.953  -0.783  1.00  0.00           H  
ATOM   2102 2HH2 ARG A 134      18.119  -5.435  -1.892  1.00  0.00           H  
ATOM   2103  N   TRP A 135      10.009  -4.820  -1.509  1.00  0.00           N  
ATOM   2104  CA  TRP A 135       8.915  -4.874  -0.517  1.00  0.00           C  
ATOM   2105  C   TRP A 135       7.611  -4.418  -1.151  1.00  0.00           C  
ATOM   2106  O   TRP A 135       6.576  -5.069  -0.930  1.00  0.00           O  
ATOM   2107  CB  TRP A 135       9.280  -3.992   0.656  1.00  0.00           C  
ATOM   2108  CG  TRP A 135       8.246  -3.743   1.702  1.00  0.00           C  
ATOM   2109  CD1 TRP A 135       7.804  -4.576   2.689  1.00  0.00           C  
ATOM   2110  CD2 TRP A 135       7.602  -2.482   1.903  1.00  0.00           C  
ATOM   2111  NE1 TRP A 135       6.925  -3.904   3.509  1.00  0.00           N  
ATOM   2112  CE2 TRP A 135       6.808  -2.613   3.060  1.00  0.00           C  
ATOM   2113  CE3 TRP A 135       7.648  -1.266   1.208  1.00  0.00           C  
ATOM   2114  CZ2 TRP A 135       6.056  -1.542   3.547  1.00  0.00           C  
ATOM   2115  CZ3 TRP A 135       6.954  -0.196   1.710  1.00  0.00           C  
ATOM   2116  CH2 TRP A 135       6.134  -0.358   2.834  1.00  0.00           C  
ATOM   2117  H   TRP A 135      10.784  -4.191  -1.353  1.00  0.00           H  
ATOM   2118  HA  TRP A 135       8.808  -5.904  -0.176  1.00  0.00           H  
ATOM   2119 1HB  TRP A 135      10.134  -4.420   1.182  1.00  0.00           H  
ATOM   2120 2HB  TRP A 135       9.577  -3.009   0.293  1.00  0.00           H  
ATOM   2121  HD1 TRP A 135       8.103  -5.616   2.806  1.00  0.00           H  
ATOM   2122  HE1 TRP A 135       6.446  -4.298   4.307  1.00  0.00           H  
ATOM   2123  HE3 TRP A 135       8.226  -1.173   0.290  1.00  0.00           H  
ATOM   2124  HZ2 TRP A 135       5.439  -1.627   4.444  1.00  0.00           H  
ATOM   2125  HZ3 TRP A 135       7.048   0.776   1.226  1.00  0.00           H  
ATOM   2126  HH2 TRP A 135       5.535   0.497   3.148  1.00  0.00           H  
ATOM   2127  N   LEU A 136       7.635  -3.354  -1.951  1.00  0.00           N  
ATOM   2128  CA  LEU A 136       6.407  -2.824  -2.591  1.00  0.00           C  
ATOM   2129  C   LEU A 136       5.754  -3.931  -3.436  1.00  0.00           C  
ATOM   2130  O   LEU A 136       4.489  -3.934  -3.430  1.00  0.00           O  
ATOM   2131  CB  LEU A 136       6.730  -1.612  -3.473  1.00  0.00           C  
ATOM   2132  CG  LEU A 136       7.135  -0.334  -2.726  1.00  0.00           C  
ATOM   2133  CD1 LEU A 136       7.607   0.712  -3.726  1.00  0.00           C  
ATOM   2134  CD2 LEU A 136       5.952   0.177  -1.917  1.00  0.00           C  
ATOM   2135  H   LEU A 136       8.519  -2.896  -2.126  1.00  0.00           H  
ATOM   2136  HA  LEU A 136       5.718  -2.508  -1.809  1.00  0.00           H  
ATOM   2137 1HB  LEU A 136       7.547  -1.876  -4.142  1.00  0.00           H  
ATOM   2138 2HB  LEU A 136       5.854  -1.378  -4.078  1.00  0.00           H  
ATOM   2139  HG  LEU A 136       7.966  -0.553  -2.055  1.00  0.00           H  
ATOM   2140 1HD1 LEU A 136       7.895   1.619  -3.195  1.00  0.00           H  
ATOM   2141 2HD1 LEU A 136       8.465   0.327  -4.277  1.00  0.00           H  
ATOM   2142 3HD1 LEU A 136       6.801   0.939  -4.423  1.00  0.00           H  
ATOM   2143 1HD2 LEU A 136       6.240   1.085  -1.385  1.00  0.00           H  
ATOM   2144 2HD2 LEU A 136       5.121   0.397  -2.587  1.00  0.00           H  
ATOM   2145 3HD2 LEU A 136       5.646  -0.583  -1.198  1.00  0.00           H  
ATOM   2146  N   SER A 137       6.569  -4.761  -4.108  1.00  0.00           N  
ATOM   2147  CA  SER A 137       6.101  -5.822  -5.061  1.00  0.00           C  
ATOM   2148  C   SER A 137       5.321  -6.878  -4.283  1.00  0.00           C  
ATOM   2149  O   SER A 137       4.676  -7.741  -4.956  1.00  0.00           O  
ATOM   2150  CB  SER A 137       7.266  -6.471  -5.781  1.00  0.00           C  
ATOM   2151  OG  SER A 137       7.975  -7.323  -4.924  1.00  0.00           O  
ATOM   2152  H   SER A 137       7.559  -4.648  -3.947  1.00  0.00           H  
ATOM   2153  HA  SER A 137       5.455  -5.356  -5.807  1.00  0.00           H  
ATOM   2154 1HB  SER A 137       6.897  -7.036  -6.636  1.00  0.00           H  
ATOM   2155 2HB  SER A 137       7.933  -5.699  -6.163  1.00  0.00           H  
ATOM   2156  HG  SER A 137       8.153  -6.812  -4.130  1.00  0.00           H  
ATOM   2157  N   THR A 138       5.408  -6.876  -2.945  1.00  0.00           N  
ATOM   2158  CA  THR A 138       4.733  -7.888  -2.092  1.00  0.00           C  
ATOM   2159  C   THR A 138       3.555  -7.261  -1.353  1.00  0.00           C  
ATOM   2160  O   THR A 138       3.019  -7.973  -0.453  1.00  0.00           O  
ATOM   2161  CB  THR A 138       5.705  -8.512  -1.073  1.00  0.00           C  
ATOM   2162  OG1 THR A 138       6.178  -7.496  -0.177  1.00  0.00           O  
ATOM   2163  CG2 THR A 138       6.890  -9.146  -1.784  1.00  0.00           C  
ATOM   2164  H   THR A 138       5.958  -6.152  -2.507  1.00  0.00           H  
ATOM   2165  HA  THR A 138       4.358  -8.687  -2.733  1.00  0.00           H  
ATOM   2166  HB  THR A 138       5.185  -9.274  -0.494  1.00  0.00           H  
ATOM   2167  HG1 THR A 138       6.037  -6.632  -0.571  1.00  0.00           H  
ATOM   2168 1HG2 THR A 138       7.566  -9.581  -1.047  1.00  0.00           H  
ATOM   2169 2HG2 THR A 138       6.535  -9.926  -2.457  1.00  0.00           H  
ATOM   2170 3HG2 THR A 138       7.420  -8.386  -2.357  1.00  0.00           H  
ATOM   2171  N   LEU A 139       3.195  -5.992  -1.617  1.00  0.00           N  
ATOM   2172  CA  LEU A 139       2.054  -5.333  -0.948  1.00  0.00           C  
ATOM   2173  C   LEU A 139       0.855  -5.451  -1.902  1.00  0.00           C  
ATOM   2174  O   LEU A 139       1.043  -5.575  -3.115  1.00  0.00           O  
ATOM   2175  CB  LEU A 139       2.355  -3.863  -0.635  1.00  0.00           C  
ATOM   2176  CG  LEU A 139       3.596  -3.608   0.231  1.00  0.00           C  
ATOM   2177  CD1 LEU A 139       3.771  -2.110   0.441  1.00  0.00           C  
ATOM   2178  CD2 LEU A 139       3.446  -4.332   1.560  1.00  0.00           C  
ATOM   2179  H   LEU A 139       3.731  -5.474  -2.299  1.00  0.00           H  
ATOM   2180  HA  LEU A 139       1.861  -5.847  -0.007  1.00  0.00           H  
ATOM   2181 1HB  LEU A 139       2.491  -3.328  -1.574  1.00  0.00           H  
ATOM   2182 2HB  LEU A 139       1.497  -3.434  -0.118  1.00  0.00           H  
ATOM   2183  HG  LEU A 139       4.482  -3.977  -0.286  1.00  0.00           H  
ATOM   2184 1HD1 LEU A 139       4.652  -1.929   1.055  1.00  0.00           H  
ATOM   2185 2HD1 LEU A 139       3.895  -1.619  -0.525  1.00  0.00           H  
ATOM   2186 3HD1 LEU A 139       2.891  -1.708   0.942  1.00  0.00           H  
ATOM   2187 1HD2 LEU A 139       4.328  -4.152   2.175  1.00  0.00           H  
ATOM   2188 2HD2 LEU A 139       2.561  -3.962   2.078  1.00  0.00           H  
ATOM   2189 3HD2 LEU A 139       3.341  -5.403   1.381  1.00  0.00           H  
ATOM   2190  N   GLU A 140      -0.332  -5.430  -1.350  1.00  0.00           N  
ATOM   2191  CA  GLU A 140      -1.562  -5.468  -2.177  1.00  0.00           C  
ATOM   2192  C   GLU A 140      -1.827  -4.060  -2.723  1.00  0.00           C  
ATOM   2193  O   GLU A 140      -2.786  -3.399  -2.325  1.00  0.00           O  
ATOM   2194  CB  GLU A 140      -2.765  -5.957  -1.366  1.00  0.00           C  
ATOM   2195  CG  GLU A 140      -2.640  -7.385  -0.855  1.00  0.00           C  
ATOM   2196  CD  GLU A 140      -3.839  -7.831  -0.067  1.00  0.00           C  
ATOM   2197  OE1 GLU A 140      -4.696  -7.019   0.188  1.00  0.00           O  
ATOM   2198  OE2 GLU A 140      -3.900  -8.987   0.281  1.00  0.00           O  
ATOM   2199  H   GLU A 140      -0.416  -5.389  -0.344  1.00  0.00           H  
ATOM   2200  HA  GLU A 140      -1.403  -6.162  -3.003  1.00  0.00           H  
ATOM   2201 1HB  GLU A 140      -2.912  -5.305  -0.505  1.00  0.00           H  
ATOM   2202 2HB  GLU A 140      -3.665  -5.898  -1.979  1.00  0.00           H  
ATOM   2203 1HG  GLU A 140      -2.508  -8.054  -1.705  1.00  0.00           H  
ATOM   2204 2HG  GLU A 140      -1.752  -7.459  -0.229  1.00  0.00           H  
ATOM   2205  N   ILE A 141      -0.968  -3.613  -3.633  1.00  0.00           N  
ATOM   2206  CA  ILE A 141      -1.039  -2.251  -4.150  1.00  0.00           C  
ATOM   2207  C   ILE A 141      -1.007  -2.238  -5.673  1.00  0.00           C  
ATOM   2208  O   ILE A 141      -0.495  -3.165  -6.301  1.00  0.00           O  
ATOM   2209  CB  ILE A 141       0.119  -1.396  -3.603  1.00  0.00           C  
ATOM   2210  CG1 ILE A 141       1.465  -1.966  -4.058  1.00  0.00           C  
ATOM   2211  CG2 ILE A 141       0.054  -1.321  -2.086  1.00  0.00           C  
ATOM   2212  CD1 ILE A 141       2.657  -1.158  -3.598  1.00  0.00           C  
ATOM   2213  H   ILE A 141      -0.248  -4.233  -3.976  1.00  0.00           H  
ATOM   2214  HA  ILE A 141      -1.979  -1.807  -3.825  1.00  0.00           H  
ATOM   2215  HB  ILE A 141       0.049  -0.388  -4.011  1.00  0.00           H  
ATOM   2216 1HG1 ILE A 141       1.575  -2.982  -3.682  1.00  0.00           H  
ATOM   2217 2HG1 ILE A 141       1.489  -2.017  -5.147  1.00  0.00           H  
ATOM   2218 1HG2 ILE A 141       0.880  -0.713  -1.716  1.00  0.00           H  
ATOM   2219 2HG2 ILE A 141      -0.891  -0.871  -1.784  1.00  0.00           H  
ATOM   2220 3HG2 ILE A 141       0.128  -2.325  -1.668  1.00  0.00           H  
ATOM   2221 1HD1 ILE A 141       3.574  -1.624  -3.959  1.00  0.00           H  
ATOM   2222 2HD1 ILE A 141       2.585  -0.145  -3.993  1.00  0.00           H  
ATOM   2223 3HD1 ILE A 141       2.673  -1.123  -2.509  1.00  0.00           H  
ATOM   2224  N   LYS A 142      -1.556  -1.181  -6.261  1.00  0.00           N  
ATOM   2225  CA  LYS A 142      -1.767  -1.130  -7.703  1.00  0.00           C  
ATOM   2226  C   LYS A 142      -0.534  -0.597  -8.422  1.00  0.00           C  
ATOM   2227  O   LYS A 142       0.075   0.381  -7.988  1.00  0.00           O  
ATOM   2228  CB  LYS A 142      -2.984  -0.267  -8.037  1.00  0.00           C  
ATOM   2229  CG  LYS A 142      -3.350  -0.240  -9.515  1.00  0.00           C  
ATOM   2230  CD  LYS A 142      -4.605   0.586  -9.758  1.00  0.00           C  
ATOM   2231  CE  LYS A 142      -4.956   0.637 -11.238  1.00  0.00           C  
ATOM   2232  NZ  LYS A 142      -6.180   1.444 -11.492  1.00  0.00           N  
ATOM   2233  H   LYS A 142      -1.835  -0.392  -5.696  1.00  0.00           H  
ATOM   2234  HA  LYS A 142      -1.950  -2.144  -8.062  1.00  0.00           H  
ATOM   2235 1HB  LYS A 142      -3.851  -0.631  -7.484  1.00  0.00           H  
ATOM   2236 2HB  LYS A 142      -2.801   0.759  -7.719  1.00  0.00           H  
ATOM   2237 1HG  LYS A 142      -2.526   0.190 -10.086  1.00  0.00           H  
ATOM   2238 2HG  LYS A 142      -3.521  -1.257  -9.866  1.00  0.00           H  
ATOM   2239 1HD  LYS A 142      -5.440   0.149  -9.210  1.00  0.00           H  
ATOM   2240 2HD  LYS A 142      -4.448   1.602  -9.397  1.00  0.00           H  
ATOM   2241 1HE  LYS A 142      -4.127   1.072 -11.794  1.00  0.00           H  
ATOM   2242 2HE  LYS A 142      -5.121  -0.375 -11.608  1.00  0.00           H  
ATOM   2243 1HZ  LYS A 142      -6.379   1.453 -12.482  1.00  0.00           H  
ATOM   2244 2HZ  LYS A 142      -6.961   1.038 -10.995  1.00  0.00           H  
ATOM   2245 3HZ  LYS A 142      -6.033   2.390 -11.170  1.00  0.00           H  
ATOM   2246  N   GLY A 143      -0.170  -1.246  -9.523  1.00  0.00           N  
ATOM   2247  CA  GLY A 143       0.891  -0.749 -10.390  1.00  0.00           C  
ATOM   2248  C   GLY A 143       2.226  -1.402 -10.056  1.00  0.00           C  
ATOM   2249  O   GLY A 143       3.208  -1.236 -10.781  1.00  0.00           O  
ATOM   2250  H   GLY A 143      -0.641  -2.106  -9.765  1.00  0.00           H  
ATOM   2251 1HA  GLY A 143       0.634  -0.949 -11.431  1.00  0.00           H  
ATOM   2252 2HA  GLY A 143       0.973   0.332 -10.281  1.00  0.00           H  
ATOM   2253  N   ALA A 144       2.257  -2.145  -8.955  1.00  0.00           N  
ATOM   2254  CA  ALA A 144       3.483  -2.789  -8.500  1.00  0.00           C  
ATOM   2255  C   ALA A 144       3.985  -3.801  -9.521  1.00  0.00           C  
ATOM   2256  O   ALA A 144       3.195  -4.486 -10.171  1.00  0.00           O  
ATOM   2257  CB  ALA A 144       3.259  -3.463  -7.154  1.00  0.00           C  
ATOM   2258  H   ALA A 144       1.410  -2.266  -8.420  1.00  0.00           H  
ATOM   2259  HA  ALA A 144       4.256  -2.027  -8.394  1.00  0.00           H  
ATOM   2260 1HB  ALA A 144       4.184  -3.939  -6.827  1.00  0.00           H  
ATOM   2261 2HB  ALA A 144       2.957  -2.716  -6.419  1.00  0.00           H  
ATOM   2262 3HB  ALA A 144       2.478  -4.215  -7.249  1.00  0.00           H  
ATOM   2263  N   SER A 145       5.304  -3.891  -9.659  1.00  0.00           N  
ATOM   2264  CA  SER A 145       5.921  -4.942 -10.461  1.00  0.00           C  
ATOM   2265  C   SER A 145       5.974  -6.258  -9.696  1.00  0.00           C  
ATOM   2266  O   SER A 145       5.636  -6.315  -8.514  1.00  0.00           O  
ATOM   2267  CB  SER A 145       7.320  -4.529 -10.874  1.00  0.00           C  
ATOM   2268  OG  SER A 145       8.187  -4.524  -9.774  1.00  0.00           O  
ATOM   2269  H   SER A 145       5.894  -3.215  -9.196  1.00  0.00           H  
ATOM   2270  HA  SER A 145       5.320  -5.089 -11.358  1.00  0.00           H  
ATOM   2271 1HB  SER A 145       7.693  -5.217 -11.632  1.00  0.00           H  
ATOM   2272 2HB  SER A 145       7.289  -3.536 -11.321  1.00  0.00           H  
ATOM   2273  HG  SER A 145       8.299  -5.443  -9.520  1.00  0.00           H  
ATOM   2274  N   ASP A 146       6.399  -7.316 -10.379  1.00  0.00           N  
ATOM   2275  CA  ASP A 146       6.589  -8.613  -9.742  1.00  0.00           C  
ATOM   2276  C   ASP A 146       7.816  -8.609  -8.839  1.00  0.00           C  
ATOM   2277  O   ASP A 146       8.641  -7.698  -8.902  1.00  0.00           O  
ATOM   2278  CB  ASP A 146       6.729  -9.714 -10.797  1.00  0.00           C  
ATOM   2279  CG  ASP A 146       6.407 -11.100 -10.254  1.00  0.00           C  
ATOM   2280  OD1 ASP A 146       6.212 -11.221  -9.068  1.00  0.00           O  
ATOM   2281  OD2 ASP A 146       6.360 -12.023 -11.031  1.00  0.00           O  
ATOM   2282  H   ASP A 146       6.593  -7.219 -11.366  1.00  0.00           H  
ATOM   2283  HA  ASP A 146       5.715  -8.828  -9.127  1.00  0.00           H  
ATOM   2284 1HB  ASP A 146       6.062  -9.503 -11.633  1.00  0.00           H  
ATOM   2285 2HB  ASP A 146       7.748  -9.719 -11.185  1.00  0.00           H  
ATOM   2286  N   ARG A 147       7.930  -9.632  -7.999  1.00  0.00           N  
ATOM   2287  CA  ARG A 147       9.062  -9.753  -7.088  1.00  0.00           C  
ATOM   2288  C   ARG A 147      10.384  -9.691  -7.841  1.00  0.00           C  
ATOM   2289  O   ARG A 147      11.248  -8.870  -7.532  1.00  0.00           O  
ATOM   2290  CB  ARG A 147       8.985 -11.058  -6.310  1.00  0.00           C  
ATOM   2291  CG  ARG A 147      10.088 -11.255  -5.282  1.00  0.00           C  
ATOM   2292  CD  ARG A 147      10.226 -12.682  -4.891  1.00  0.00           C  
ATOM   2293  NE  ARG A 147      10.757 -13.492  -5.975  1.00  0.00           N  
ATOM   2294  CZ  ARG A 147      10.756 -14.840  -5.994  1.00  0.00           C  
ATOM   2295  NH1 ARG A 147      10.251 -15.511  -4.983  1.00  0.00           N  
ATOM   2296  NH2 ARG A 147      11.264 -15.486  -7.029  1.00  0.00           N  
ATOM   2297  H   ARG A 147       7.214 -10.344  -7.991  1.00  0.00           H  
ATOM   2298  HA  ARG A 147       9.032  -8.919  -6.386  1.00  0.00           H  
ATOM   2299 1HB  ARG A 147       8.033 -11.113  -5.785  1.00  0.00           H  
ATOM   2300 2HB  ARG A 147       9.026 -11.898  -7.003  1.00  0.00           H  
ATOM   2301 1HG  ARG A 147      11.039 -10.921  -5.700  1.00  0.00           H  
ATOM   2302 2HG  ARG A 147       9.861 -10.675  -4.387  1.00  0.00           H  
ATOM   2303 1HD  ARG A 147      10.904 -12.762  -4.042  1.00  0.00           H  
ATOM   2304 2HD  ARG A 147       9.250 -13.079  -4.615  1.00  0.00           H  
ATOM   2305  HE  ARG A 147      11.154 -13.011  -6.771  1.00  0.00           H  
ATOM   2306 1HH1 ARG A 147       9.862 -15.017  -4.192  1.00  0.00           H  
ATOM   2307 2HH1 ARG A 147      10.250 -16.521  -4.998  1.00  0.00           H  
ATOM   2308 1HH2 ARG A 147      11.653 -14.970  -7.806  1.00  0.00           H  
ATOM   2309 2HH2 ARG A 147      11.263 -16.495  -7.043  1.00  0.00           H  
ATOM   2310  N   ASP A 148      10.536 -10.564  -8.832  1.00  0.00           N  
ATOM   2311  CA  ASP A 148      11.766 -10.630  -9.612  1.00  0.00           C  
ATOM   2312  C   ASP A 148      11.994  -9.340 -10.391  1.00  0.00           C  
ATOM   2313  O   ASP A 148      13.126  -8.878 -10.527  1.00  0.00           O  
ATOM   2314  CB  ASP A 148      11.725 -11.816 -10.579  1.00  0.00           C  
ATOM   2315  CG  ASP A 148      11.774 -13.162  -9.867  1.00  0.00           C  
ATOM   2316  OD1 ASP A 148      12.056 -13.180  -8.692  1.00  0.00           O  
ATOM   2317  OD2 ASP A 148      11.528 -14.157 -10.505  1.00  0.00           O  
ATOM   2318  H   ASP A 148       9.781 -11.198  -9.049  1.00  0.00           H  
ATOM   2319  HA  ASP A 148      12.604 -10.767  -8.928  1.00  0.00           H  
ATOM   2320 1HB  ASP A 148      10.813 -11.769 -11.174  1.00  0.00           H  
ATOM   2321 2HB  ASP A 148      12.569 -11.754 -11.267  1.00  0.00           H  
ATOM   2322  N   GLU A 149      10.910  -8.764 -10.901  1.00  0.00           N  
ATOM   2323  CA  GLU A 149      10.993  -7.544 -11.694  1.00  0.00           C  
ATOM   2324  C   GLU A 149      11.491  -6.374 -10.855  1.00  0.00           C  
ATOM   2325  O   GLU A 149      12.293  -5.562 -11.318  1.00  0.00           O  
ATOM   2326  CB  GLU A 149       9.628  -7.206 -12.298  1.00  0.00           C  
ATOM   2327  CG  GLU A 149       9.178  -8.151 -13.403  1.00  0.00           C  
ATOM   2328  CD  GLU A 149       7.794  -7.848 -13.905  1.00  0.00           C  
ATOM   2329  OE1 GLU A 149       7.036  -7.253 -13.177  1.00  0.00           O  
ATOM   2330  OE2 GLU A 149       7.494  -8.211 -15.018  1.00  0.00           O  
ATOM   2331  H   GLU A 149      10.006  -9.182 -10.735  1.00  0.00           H  
ATOM   2332  HA  GLU A 149      11.706  -7.705 -12.503  1.00  0.00           H  
ATOM   2333 1HB  GLU A 149       8.870  -7.222 -11.515  1.00  0.00           H  
ATOM   2334 2HB  GLU A 149       9.652  -6.197 -12.710  1.00  0.00           H  
ATOM   2335 1HG  GLU A 149       9.878  -8.080 -14.235  1.00  0.00           H  
ATOM   2336 2HG  GLU A 149       9.208  -9.173 -13.027  1.00  0.00           H  
ATOM   2337  N   ALA A 150      11.012  -6.293  -9.618  1.00  0.00           N  
ATOM   2338  CA  ALA A 150      11.451  -5.255  -8.693  1.00  0.00           C  
ATOM   2339  C   ALA A 150      12.946  -5.353  -8.423  1.00  0.00           C  
ATOM   2340  O   ALA A 150      13.642  -4.340  -8.353  1.00  0.00           O  
ATOM   2341  CB  ALA A 150      10.671  -5.344  -7.389  1.00  0.00           C  
ATOM   2342  H   ALA A 150      10.327  -6.969  -9.311  1.00  0.00           H  
ATOM   2343  HA  ALA A 150      11.239  -4.282  -9.139  1.00  0.00           H  
ATOM   2344 1HB  ALA A 150      11.009  -4.562  -6.709  1.00  0.00           H  
ATOM   2345 2HB  ALA A 150       9.608  -5.213  -7.592  1.00  0.00           H  
ATOM   2346 3HB  ALA A 150      10.836  -6.318  -6.933  1.00  0.00           H  
ATOM   2347  N   LYS A 151      13.436  -6.579  -8.273  1.00  0.00           N  
ATOM   2348  CA  LYS A 151      14.864  -6.818  -8.099  1.00  0.00           C  
ATOM   2349  C   LYS A 151      15.647  -6.397  -9.335  1.00  0.00           C  
ATOM   2350  O   LYS A 151      16.643  -5.680  -9.236  1.00  0.00           O  
ATOM   2351  CB  LYS A 151      15.126  -8.293  -7.787  1.00  0.00           C  
ATOM   2352  CG  LYS A 151      16.592  -8.636  -7.559  1.00  0.00           C  
ATOM   2353  CD  LYS A 151      16.772 -10.114  -7.248  1.00  0.00           C  
ATOM   2354  CE  LYS A 151      18.219 -10.438  -6.908  1.00  0.00           C  
ATOM   2355  NZ  LYS A 151      19.123 -10.231  -8.072  1.00  0.00           N  
ATOM   2356  H   LYS A 151      12.803  -7.366  -8.279  1.00  0.00           H  
ATOM   2357  HA  LYS A 151      15.215  -6.217  -7.260  1.00  0.00           H  
ATOM   2358 1HB  LYS A 151      14.573  -8.580  -6.893  1.00  0.00           H  
ATOM   2359 2HB  LYS A 151      14.762  -8.909  -8.609  1.00  0.00           H  
ATOM   2360 1HG  LYS A 151      17.167  -8.389  -8.453  1.00  0.00           H  
ATOM   2361 2HG  LYS A 151      16.978  -8.048  -6.727  1.00  0.00           H  
ATOM   2362 1HD  LYS A 151      16.139 -10.387  -6.402  1.00  0.00           H  
ATOM   2363 2HD  LYS A 151      16.470 -10.707  -8.111  1.00  0.00           H  
ATOM   2364 1HE  LYS A 151      18.551  -9.802  -6.089  1.00  0.00           H  
ATOM   2365 2HE  LYS A 151      18.294 -11.476  -6.586  1.00  0.00           H  
ATOM   2366 1HZ  LYS A 151      20.071 -10.456  -7.807  1.00  0.00           H  
ATOM   2367 2HZ  LYS A 151      18.835 -10.831  -8.833  1.00  0.00           H  
ATOM   2368 3HZ  LYS A 151      19.077  -9.267  -8.368  1.00  0.00           H  
ATOM   2369  N   LYS A 152      15.192  -6.846 -10.500  1.00  0.00           N  
ATOM   2370  CA  LYS A 152      15.871  -6.546 -11.755  1.00  0.00           C  
ATOM   2371  C   LYS A 152      15.961  -5.043 -11.986  1.00  0.00           C  
ATOM   2372  O   LYS A 152      16.973  -4.540 -12.475  1.00  0.00           O  
ATOM   2373  CB  LYS A 152      15.151  -7.216 -12.926  1.00  0.00           C  
ATOM   2374  CG  LYS A 152      15.323  -8.728 -12.988  1.00  0.00           C  
ATOM   2375  CD  LYS A 152      14.528  -9.328 -14.138  1.00  0.00           C  
ATOM   2376  CE  LYS A 152      14.676 -10.842 -14.184  1.00  0.00           C  
ATOM   2377  NZ  LYS A 152      13.879 -11.446 -15.286  1.00  0.00           N  
ATOM   2378  H   LYS A 152      14.354  -7.410 -10.516  1.00  0.00           H  
ATOM   2379  HA  LYS A 152      16.885  -6.943 -11.703  1.00  0.00           H  
ATOM   2380 1HB  LYS A 152      14.084  -7.003 -12.868  1.00  0.00           H  
ATOM   2381 2HB  LYS A 152      15.518  -6.800 -13.865  1.00  0.00           H  
ATOM   2382 1HG  LYS A 152      16.378  -8.970 -13.121  1.00  0.00           H  
ATOM   2383 2HG  LYS A 152      14.982  -9.171 -12.052  1.00  0.00           H  
ATOM   2384 1HD  LYS A 152      13.473  -9.077 -14.022  1.00  0.00           H  
ATOM   2385 2HD  LYS A 152      14.881  -8.910 -15.081  1.00  0.00           H  
ATOM   2386 1HE  LYS A 152      15.724 -11.101 -14.325  1.00  0.00           H  
ATOM   2387 2HE  LYS A 152      14.344 -11.269 -13.237  1.00  0.00           H  
ATOM   2388 1HZ  LYS A 152      14.004 -12.448 -15.282  1.00  0.00           H  
ATOM   2389 2HZ  LYS A 152      12.902 -11.227 -15.155  1.00  0.00           H  
ATOM   2390 3HZ  LYS A 152      14.191 -11.072 -16.171  1.00  0.00           H  
ATOM   2391  N   LEU A 153      14.898  -4.330 -11.633  1.00  0.00           N  
ATOM   2392  CA  LEU A 153      14.898  -2.873 -11.691  1.00  0.00           C  
ATOM   2393  C   LEU A 153      16.000  -2.287 -10.817  1.00  0.00           C  
ATOM   2394  O   LEU A 153      16.815  -1.490 -11.281  1.00  0.00           O  
ATOM   2395  CB  LEU A 153      13.537  -2.324 -11.244  1.00  0.00           C  
ATOM   2396  CG  LEU A 153      13.435  -0.797 -11.147  1.00  0.00           C  
ATOM   2397  CD1 LEU A 153      13.639  -0.186 -12.527  1.00  0.00           C  
ATOM   2398  CD2 LEU A 153      12.079  -0.414 -10.575  1.00  0.00           C  
ATOM   2399  H   LEU A 153      14.067  -4.809 -11.315  1.00  0.00           H  
ATOM   2400  HA  LEU A 153      15.094  -2.575 -12.721  1.00  0.00           H  
ATOM   2401 1HB  LEU A 153      12.778  -2.663 -11.947  1.00  0.00           H  
ATOM   2402 2HB  LEU A 153      13.302  -2.735 -10.262  1.00  0.00           H  
ATOM   2403  HG  LEU A 153      14.224  -0.420 -10.496  1.00  0.00           H  
ATOM   2404 1HD1 LEU A 153      13.567   0.900 -12.458  1.00  0.00           H  
ATOM   2405 2HD1 LEU A 153      14.624  -0.459 -12.904  1.00  0.00           H  
ATOM   2406 3HD1 LEU A 153      12.873  -0.558 -13.206  1.00  0.00           H  
ATOM   2407 1HD2 LEU A 153      12.006   0.672 -10.505  1.00  0.00           H  
ATOM   2408 2HD2 LEU A 153      11.289  -0.789 -11.226  1.00  0.00           H  
ATOM   2409 3HD2 LEU A 153      11.967  -0.849  -9.581  1.00  0.00           H  
ATOM   2410  N   ALA A 154      16.020  -2.688  -9.551  1.00  0.00           N  
ATOM   2411  CA  ALA A 154      17.006  -2.182  -8.603  1.00  0.00           C  
ATOM   2412  C   ALA A 154      18.423  -2.519  -9.049  1.00  0.00           C  
ATOM   2413  O   ALA A 154      19.325  -1.686  -8.963  1.00  0.00           O  
ATOM   2414  CB  ALA A 154      16.741  -2.743  -7.213  1.00  0.00           C  
ATOM   2415  H   ALA A 154      15.335  -3.360  -9.237  1.00  0.00           H  
ATOM   2416  HA  ALA A 154      16.911  -1.098  -8.551  1.00  0.00           H  
ATOM   2417 1HB  ALA A 154      17.485  -2.357  -6.517  1.00  0.00           H  
ATOM   2418 2HB  ALA A 154      15.746  -2.445  -6.884  1.00  0.00           H  
ATOM   2419 3HB  ALA A 154      16.803  -3.830  -7.243  1.00  0.00           H  
ATOM   2420  N   ASP A 155      18.612  -3.745  -9.525  1.00  0.00           N  
ATOM   2421  CA  ASP A 155      19.922  -4.197  -9.977  1.00  0.00           C  
ATOM   2422  C   ASP A 155      20.412  -3.372 -11.160  1.00  0.00           C  
ATOM   2423  O   ASP A 155      21.584  -3.001 -11.228  1.00  0.00           O  
ATOM   2424  CB  ASP A 155      19.875  -5.677 -10.364  1.00  0.00           C  
ATOM   2425  CG  ASP A 155      19.764  -6.602  -9.159  1.00  0.00           C  
ATOM   2426  OD1 ASP A 155      19.998  -6.148  -8.063  1.00  0.00           O  
ATOM   2427  OD2 ASP A 155      19.447  -7.752  -9.345  1.00  0.00           O  
ATOM   2428  H   ASP A 155      17.828  -4.380  -9.575  1.00  0.00           H  
ATOM   2429  HA  ASP A 155      20.633  -4.069  -9.160  1.00  0.00           H  
ATOM   2430 1HB  ASP A 155      19.022  -5.855 -11.019  1.00  0.00           H  
ATOM   2431 2HB  ASP A 155      20.776  -5.937 -10.921  1.00  0.00           H  
ATOM   2432  N   ASP A 156      19.508  -3.088 -12.091  1.00  0.00           N  
ATOM   2433  CA  ASP A 156      19.837  -2.274 -13.255  1.00  0.00           C  
ATOM   2434  C   ASP A 156      20.231  -0.861 -12.846  1.00  0.00           C  
ATOM   2435  O   ASP A 156      21.201  -0.304 -13.360  1.00  0.00           O  
ATOM   2436  CB  ASP A 156      18.653  -2.220 -14.224  1.00  0.00           C  
ATOM   2437  CG  ASP A 156      18.989  -1.517 -15.532  1.00  0.00           C  
ATOM   2438  OD1 ASP A 156      19.810  -2.021 -16.261  1.00  0.00           O  
ATOM   2439  OD2 ASP A 156      18.421  -0.483 -15.791  1.00  0.00           O  
ATOM   2440  H   ASP A 156      18.568  -3.445 -11.990  1.00  0.00           H  
ATOM   2441  HA  ASP A 156      20.684  -2.730 -13.767  1.00  0.00           H  
ATOM   2442 1HB  ASP A 156      18.319  -3.233 -14.448  1.00  0.00           H  
ATOM   2443 2HB  ASP A 156      17.820  -1.698 -13.751  1.00  0.00           H  
ATOM   2444  N   ILE A 157      19.474  -0.286 -11.919  1.00  0.00           N  
ATOM   2445  CA  ILE A 157      19.765   1.049 -11.411  1.00  0.00           C  
ATOM   2446  C   ILE A 157      21.129   1.095 -10.733  1.00  0.00           C  
ATOM   2447  O   ILE A 157      21.914   2.016 -10.957  1.00  0.00           O  
ATOM   2448  CB  ILE A 157      18.682   1.509 -10.419  1.00  0.00           C  
ATOM   2449  CG1 ILE A 157      17.356   1.744 -11.147  1.00  0.00           C  
ATOM   2450  CG2 ILE A 157      19.125   2.770  -9.693  1.00  0.00           C  
ATOM   2451  CD1 ILE A 157      16.172   1.912 -10.222  1.00  0.00           C  
ATOM   2452  H   ILE A 157      18.675  -0.786 -11.556  1.00  0.00           H  
ATOM   2453  HA  ILE A 157      19.780   1.743 -12.251  1.00  0.00           H  
ATOM   2454  HB  ILE A 157      18.503   0.723  -9.686  1.00  0.00           H  
ATOM   2455 1HG1 ILE A 157      17.435   2.637 -11.766  1.00  0.00           H  
ATOM   2456 2HG1 ILE A 157      17.152   0.904 -11.812  1.00  0.00           H  
ATOM   2457 1HG2 ILE A 157      18.347   3.081  -8.996  1.00  0.00           H  
ATOM   2458 2HG2 ILE A 157      20.044   2.569  -9.144  1.00  0.00           H  
ATOM   2459 3HG2 ILE A 157      19.301   3.564 -10.418  1.00  0.00           H  
ATOM   2460 1HD1 ILE A 157      15.270   2.074 -10.812  1.00  0.00           H  
ATOM   2461 2HD1 ILE A 157      16.053   1.012  -9.617  1.00  0.00           H  
ATOM   2462 3HD1 ILE A 157      16.338   2.769  -9.571  1.00  0.00           H  
ATOM   2463  N   ARG A 158      21.404   0.095  -9.902  1.00  0.00           N  
ATOM   2464  CA  ARG A 158      22.682   0.007  -9.206  1.00  0.00           C  
ATOM   2465  C   ARG A 158      23.844  -0.025 -10.190  1.00  0.00           C  
ATOM   2466  O   ARG A 158      24.860   0.640  -9.988  1.00  0.00           O  
ATOM   2467  CB  ARG A 158      22.730  -1.235  -8.329  1.00  0.00           C  
ATOM   2468  CG  ARG A 158      21.942  -1.133  -7.032  1.00  0.00           C  
ATOM   2469  CD  ARG A 158      22.003  -2.395  -6.252  1.00  0.00           C  
ATOM   2470  NE  ARG A 158      23.371  -2.763  -5.923  1.00  0.00           N  
ATOM   2471  CZ  ARG A 158      23.754  -3.984  -5.501  1.00  0.00           C  
ATOM   2472  NH1 ARG A 158      22.864  -4.941  -5.363  1.00  0.00           N  
ATOM   2473  NH2 ARG A 158      25.026  -4.220  -5.227  1.00  0.00           N  
ATOM   2474  H   ARG A 158      20.710  -0.622  -9.748  1.00  0.00           H  
ATOM   2475  HA  ARG A 158      22.800   0.896  -8.585  1.00  0.00           H  
ATOM   2476 1HB  ARG A 158      22.342  -2.087  -8.884  1.00  0.00           H  
ATOM   2477 2HB  ARG A 158      23.765  -1.457  -8.069  1.00  0.00           H  
ATOM   2478 1HG  ARG A 158      22.352  -0.330  -6.419  1.00  0.00           H  
ATOM   2479 2HG  ARG A 158      20.896  -0.920  -7.258  1.00  0.00           H  
ATOM   2480 1HD  ARG A 158      21.450  -2.274  -5.321  1.00  0.00           H  
ATOM   2481 2HD  ARG A 158      21.563  -3.204  -6.833  1.00  0.00           H  
ATOM   2482  HE  ARG A 158      24.085  -2.053  -6.017  1.00  0.00           H  
ATOM   2483 1HH1 ARG A 158      21.892  -4.762  -5.573  1.00  0.00           H  
ATOM   2484 2HH1 ARG A 158      23.151  -5.856  -5.048  1.00  0.00           H  
ATOM   2485 1HH2 ARG A 158      25.710  -3.483  -5.333  1.00  0.00           H  
ATOM   2486 2HH2 ARG A 158      25.313  -5.134  -4.912  1.00  0.00           H  
ATOM   2487  N   LYS A 159      23.688  -0.802 -11.257  1.00  0.00           N  
ATOM   2488  CA  LYS A 159      24.730  -0.933 -12.268  1.00  0.00           C  
ATOM   2489  C   LYS A 159      24.974   0.390 -12.982  1.00  0.00           C  
ATOM   2490  O   LYS A 159      26.117   0.757 -13.256  1.00  0.00           O  
ATOM   2491  CB  LYS A 159      24.359  -2.017 -13.282  1.00  0.00           C  
ATOM   2492  CG  LYS A 159      24.455  -3.440 -12.745  1.00  0.00           C  
ATOM   2493  CD  LYS A 159      24.013  -4.455 -13.788  1.00  0.00           C  
ATOM   2494  CE  LYS A 159      24.083  -5.874 -13.245  1.00  0.00           C  
ATOM   2495  NZ  LYS A 159      23.627  -6.877 -14.246  1.00  0.00           N  
ATOM   2496  H   LYS A 159      22.826  -1.316 -11.369  1.00  0.00           H  
ATOM   2497  HA  LYS A 159      25.658  -1.222 -11.774  1.00  0.00           H  
ATOM   2498 1HB  LYS A 159      23.338  -1.858 -13.627  1.00  0.00           H  
ATOM   2499 2HB  LYS A 159      25.014  -1.943 -14.150  1.00  0.00           H  
ATOM   2500 1HG  LYS A 159      25.485  -3.652 -12.458  1.00  0.00           H  
ATOM   2501 2HG  LYS A 159      23.823  -3.539 -11.863  1.00  0.00           H  
ATOM   2502 1HD  LYS A 159      22.987  -4.241 -14.092  1.00  0.00           H  
ATOM   2503 2HD  LYS A 159      24.656  -4.380 -14.665  1.00  0.00           H  
ATOM   2504 1HE  LYS A 159      25.108  -6.104 -12.959  1.00  0.00           H  
ATOM   2505 2HE  LYS A 159      23.455  -5.955 -12.357  1.00  0.00           H  
ATOM   2506 1HZ  LYS A 159      23.688  -7.803 -13.848  1.00  0.00           H  
ATOM   2507 2HZ  LYS A 159      22.670  -6.684 -14.504  1.00  0.00           H  
ATOM   2508 3HZ  LYS A 159      24.214  -6.824 -15.066  1.00  0.00           H  
ATOM   2509  N   LYS A 160      23.894   1.102 -13.282  1.00  0.00           N  
ATOM   2510  CA  LYS A 160      23.990   2.403 -13.934  1.00  0.00           C  
ATOM   2511  C   LYS A 160      24.640   3.432 -13.017  1.00  0.00           C  
ATOM   2512  O   LYS A 160      25.377   4.306 -13.473  1.00  0.00           O  
ATOM   2513  CB  LYS A 160      22.607   2.887 -14.371  1.00  0.00           C  
ATOM   2514  CG  LYS A 160      22.041   2.161 -15.585  1.00  0.00           C  
ATOM   2515  CD  LYS A 160      20.689   2.731 -15.988  1.00  0.00           C  
ATOM   2516  CE  LYS A 160      20.294   2.282 -17.388  1.00  0.00           C  
ATOM   2517  NZ  LYS A 160      20.072   0.812 -17.459  1.00  0.00           N  
ATOM   2518  H   LYS A 160      22.982   0.734 -13.052  1.00  0.00           H  
ATOM   2519  HA  LYS A 160      24.616   2.300 -14.821  1.00  0.00           H  
ATOM   2520 1HB  LYS A 160      21.901   2.764 -13.549  1.00  0.00           H  
ATOM   2521 2HB  LYS A 160      22.651   3.950 -14.608  1.00  0.00           H  
ATOM   2522 1HG  LYS A 160      22.732   2.260 -16.423  1.00  0.00           H  
ATOM   2523 2HG  LYS A 160      21.926   1.103 -15.354  1.00  0.00           H  
ATOM   2524 1HD  LYS A 160      19.928   2.399 -15.281  1.00  0.00           H  
ATOM   2525 2HD  LYS A 160      20.731   3.819 -15.965  1.00  0.00           H  
ATOM   2526 1HE  LYS A 160      19.379   2.790 -17.687  1.00  0.00           H  
ATOM   2527 2HE  LYS A 160      21.081   2.552 -18.092  1.00  0.00           H  
ATOM   2528 1HZ  LYS A 160      19.813   0.555 -18.401  1.00  0.00           H  
ATOM   2529 2HZ  LYS A 160      20.922   0.330 -17.200  1.00  0.00           H  
ATOM   2530 3HZ  LYS A 160      19.331   0.552 -16.823  1.00  0.00           H  
ATOM   2531  N   LYS A 161      24.361   3.322 -11.723  1.00  0.00           N  
ATOM   2532  CA  LYS A 161      24.925   4.238 -10.738  1.00  0.00           C  
ATOM   2533  C   LYS A 161      26.317   3.796 -10.307  1.00  0.00           C  
ATOM   2534  O   LYS A 161      27.131   4.611  -9.873  1.00  0.00           O  
ATOM   2535  CB  LYS A 161      24.007   4.345  -9.519  1.00  0.00           C  
ATOM   2536  CG  LYS A 161      22.660   4.998  -9.802  1.00  0.00           C  
ATOM   2537  CD  LYS A 161      21.760   4.961  -8.576  1.00  0.00           C  
ATOM   2538  CE  LYS A 161      22.166   6.016  -7.557  1.00  0.00           C  
ATOM   2539  NZ  LYS A 161      21.293   5.992  -6.353  1.00  0.00           N  
ATOM   2540  H   LYS A 161      23.744   2.585 -11.413  1.00  0.00           H  
ATOM   2541  HA  LYS A 161      25.011   5.225 -11.193  1.00  0.00           H  
ATOM   2542 1HB  LYS A 161      23.818   3.349  -9.117  1.00  0.00           H  
ATOM   2543 2HB  LYS A 161      24.502   4.925  -8.740  1.00  0.00           H  
ATOM   2544 1HG  LYS A 161      22.813   6.036 -10.098  1.00  0.00           H  
ATOM   2545 2HG  LYS A 161      22.166   4.474 -10.620  1.00  0.00           H  
ATOM   2546 1HD  LYS A 161      20.726   5.137  -8.877  1.00  0.00           H  
ATOM   2547 2HD  LYS A 161      21.821   3.977  -8.109  1.00  0.00           H  
ATOM   2548 1HE  LYS A 161      23.196   5.844  -7.248  1.00  0.00           H  
ATOM   2549 2HE  LYS A 161      22.107   7.004  -8.014  1.00  0.00           H  
ATOM   2550 1HZ  LYS A 161      21.594   6.705  -5.704  1.00  0.00           H  
ATOM   2551 2HZ  LYS A 161      20.336   6.169  -6.626  1.00  0.00           H  
ATOM   2552 3HZ  LYS A 161      21.354   5.087  -5.910  1.00  0.00           H  
ATOM   2553  N   GLY A 162      26.585   2.500 -10.430  1.00  0.00           N  
ATOM   2554  CA  GLY A 162      27.848   1.933  -9.972  1.00  0.00           C  
ATOM   2555  C   GLY A 162      27.896   1.851  -8.452  1.00  0.00           C  
ATOM   2556  O   GLY A 162      28.967   1.929  -7.850  1.00  0.00           O  
ATOM   2557  H   GLY A 162      25.897   1.893 -10.851  1.00  0.00           H  
ATOM   2558 1HA  GLY A 162      27.975   0.937 -10.398  1.00  0.00           H  
ATOM   2559 2HA  GLY A 162      28.674   2.544 -10.334  1.00  0.00           H  
ATOM   2560  N   ASP A 163      26.729   1.694  -7.835  1.00  0.00           N  
ATOM   2561  CA  ASP A 163      26.620   1.728  -6.382  1.00  0.00           C  
ATOM   2562  C   ASP A 163      27.255   2.990  -5.811  1.00  0.00           C  
ATOM   2563  O   ASP A 163      27.897   2.953  -4.761  1.00  0.00           O  
ATOM   2564  CB  ASP A 163      27.282   0.493  -5.765  1.00  0.00           C  
ATOM   2565  CG  ASP A 163      26.455  -0.773  -5.942  1.00  0.00           C  
ATOM   2566  OD1 ASP A 163      25.299  -0.662  -6.275  1.00  0.00           O  
ATOM   2567  OD2 ASP A 163      26.987  -1.839  -5.743  1.00  0.00           O  
ATOM   2568  H   ASP A 163      25.897   1.548  -8.388  1.00  0.00           H  
ATOM   2569  HA  ASP A 163      25.563   1.727  -6.114  1.00  0.00           H  
ATOM   2570 1HB  ASP A 163      28.260   0.338  -6.223  1.00  0.00           H  
ATOM   2571 2HB  ASP A 163      27.442   0.660  -4.700  1.00  0.00           H  
ATOM   2572  N   GLN A 164      27.070   4.106  -6.508  1.00  0.00           N  
ATOM   2573  CA  GLN A 164      27.526   5.400  -6.016  1.00  0.00           C  
ATOM   2574  C   GLN A 164      26.366   6.220  -5.464  1.00  0.00           C  
ATOM   2575  O   GLN A 164      25.207   5.978  -5.802  1.00  0.00           O  
ATOM   2576  CB  GLN A 164      28.233   6.178  -7.129  1.00  0.00           C  
ATOM   2577  CG  GLN A 164      29.417   5.450  -7.742  1.00  0.00           C  
ATOM   2578  CD  GLN A 164      30.521   5.190  -6.735  1.00  0.00           C  
ATOM   2579  OE1 GLN A 164      31.077   6.122  -6.147  1.00  0.00           O  
ATOM   2580  NE2 GLN A 164      30.845   3.919  -6.529  1.00  0.00           N  
ATOM   2581  H   GLN A 164      26.602   4.056  -7.401  1.00  0.00           H  
ATOM   2582  HA  GLN A 164      28.234   5.232  -5.205  1.00  0.00           H  
ATOM   2583 1HB  GLN A 164      27.523   6.398  -7.927  1.00  0.00           H  
ATOM   2584 2HB  GLN A 164      28.590   7.131  -6.737  1.00  0.00           H  
ATOM   2585 1HG  GLN A 164      29.078   4.491  -8.133  1.00  0.00           H  
ATOM   2586 2HG  GLN A 164      29.827   6.059  -8.548  1.00  0.00           H  
ATOM   2587 1HE2 GLN A 164      31.567   3.685  -5.876  1.00  0.00           H  
ATOM   2588 2HE2 GLN A 164      30.369   3.194  -7.027  1.00  0.00           H  
ATOM   2589  N   ILE A 165      26.685   7.190  -4.614  1.00  0.00           N  
ATOM   2590  CA  ILE A 165      25.672   8.057  -4.026  1.00  0.00           C  
ATOM   2591  C   ILE A 165      25.658   9.424  -4.699  1.00  0.00           C  
ATOM   2592  O   ILE A 165      26.658  10.142  -4.687  1.00  0.00           O  
ATOM   2593  CB  ILE A 165      25.907   8.231  -2.515  1.00  0.00           C  
ATOM   2594  CG1 ILE A 165      25.882   6.871  -1.811  1.00  0.00           C  
ATOM   2595  CG2 ILE A 165      24.864   9.162  -1.917  1.00  0.00           C  
ATOM   2596  CD1 ILE A 165      26.300   6.927  -0.359  1.00  0.00           C  
ATOM   2597  H   ILE A 165      27.655   7.330  -4.370  1.00  0.00           H  
ATOM   2598  HA  ILE A 165      24.695   7.596  -4.172  1.00  0.00           H  
ATOM   2599  HB  ILE A 165      26.897   8.654  -2.347  1.00  0.00           H  
ATOM   2600 1HG1 ILE A 165      24.877   6.454  -1.861  1.00  0.00           H  
ATOM   2601 2HG1 ILE A 165      26.548   6.181  -2.330  1.00  0.00           H  
ATOM   2602 1HG2 ILE A 165      25.044   9.273  -0.848  1.00  0.00           H  
ATOM   2603 2HG2 ILE A 165      24.928  10.137  -2.399  1.00  0.00           H  
ATOM   2604 3HG2 ILE A 165      23.869   8.744  -2.075  1.00  0.00           H  
ATOM   2605 1HD1 ILE A 165      26.258   5.926   0.071  1.00  0.00           H  
ATOM   2606 2HD1 ILE A 165      27.319   7.310  -0.288  1.00  0.00           H  
ATOM   2607 3HD1 ILE A 165      25.626   7.585   0.188  1.00  0.00           H  
ATOM   2608  N   GLY A 166      24.520   9.778  -5.286  1.00  0.00           N  
ATOM   2609  CA  GLY A 166      24.408  11.012  -6.068  1.00  0.00           C  
ATOM   2610  C   GLY A 166      24.206  12.246  -5.202  1.00  0.00           C  
ATOM   2611  O   GLY A 166      23.691  12.101  -4.094  1.00  0.00           O  
ATOM   2612  H   GLY A 166      23.711   9.181  -5.190  1.00  0.00           H  
ATOM   2613 1HA  GLY A 166      25.309  11.146  -6.667  1.00  0.00           H  
ATOM   2614 2HA  GLY A 166      23.571  10.929  -6.761  1.00  0.00           H  
ATOM   2615  N   THR A 167      24.559  13.425  -5.720  1.00  0.00           N  
ATOM   2616  CA  THR A 167      24.389  14.688  -4.987  1.00  0.00           C  
ATOM   2617  C   THR A 167      23.374  15.607  -5.667  1.00  0.00           C  
ATOM   2618  O   THR A 167      23.044  16.686  -5.055  1.00  0.00           O  
ATOM   2619  CB  THR A 167      25.731  15.429  -4.843  1.00  0.00           C  
ATOM   2620  OG1 THR A 167      26.234  15.768  -6.142  1.00  0.00           O  
ATOM   2621  CG2 THR A 167      26.747  14.556  -4.122  1.00  0.00           C  
ATOM   2622  H   THR A 167      24.955  13.445  -6.649  1.00  0.00           H  
ATOM   2623  HA  THR A 167      24.012  14.461  -3.989  1.00  0.00           H  
ATOM   2624  HB  THR A 167      25.581  16.347  -4.276  1.00  0.00           H  
ATOM   2625  HG1 THR A 167      27.151  16.042  -6.068  1.00  0.00           H  
ATOM   2626 1HG2 THR A 167      27.689  15.096  -4.029  1.00  0.00           H  
ATOM   2627 2HG2 THR A 167      26.372  14.306  -3.130  1.00  0.00           H  
ATOM   2628 3HG2 THR A 167      26.908  13.641  -4.690  1.00  0.00           H  
ATOM   2629  N   GLY A 168      22.827  15.239  -6.831  1.00  0.00           N  
ATOM   2630  CA  GLY A 168      21.849  16.105  -7.490  1.00  0.00           C  
ATOM   2631  C   GLY A 168      20.427  15.832  -7.030  1.00  0.00           C  
ATOM   2632  O   GLY A 168      20.174  15.087  -6.038  1.00  0.00           O  
ATOM   2633  H   GLY A 168      23.082  14.364  -7.266  1.00  0.00           H  
ATOM   2634 1HA  GLY A 168      22.093  17.148  -7.289  1.00  0.00           H  
ATOM   2635 2HA  GLY A 168      21.907  15.964  -8.568  1.00  0.00           H  
ATOM   2636  N   PHE A 169      19.513  16.438  -7.770  1.00  0.00           N  
ATOM   2637  CA  PHE A 169      18.065  16.335  -7.474  1.00  0.00           C  
ATOM   2638  C   PHE A 169      17.287  16.295  -8.779  1.00  0.00           C  
ATOM   2639  O   PHE A 169      16.618  17.260  -9.097  1.00  0.00           O  
ATOM   2640  CB  PHE A 169      17.585  17.510  -6.622  1.00  0.00           C  
ATOM   2641  CG  PHE A 169      16.315  17.234  -5.868  1.00  0.00           C  
ATOM   2642  CD1 PHE A 169      16.260  16.222  -4.921  1.00  0.00           C  
ATOM   2643  CD2 PHE A 169      15.173  17.984  -6.106  1.00  0.00           C  
ATOM   2644  CE1 PHE A 169      15.092  15.967  -4.228  1.00  0.00           C  
ATOM   2645  CE2 PHE A 169      14.005  17.732  -5.413  1.00  0.00           C  
ATOM   2646  CZ  PHE A 169      13.965  16.722  -4.473  1.00  0.00           C  
ATOM   2647  H   PHE A 169      19.816  16.988  -8.561  1.00  0.00           H  
ATOM   2648  HA  PHE A 169      17.892  15.414  -6.915  1.00  0.00           H  
ATOM   2649 1HB  PHE A 169      18.357  17.776  -5.901  1.00  0.00           H  
ATOM   2650 2HB  PHE A 169      17.420  18.378  -7.259  1.00  0.00           H  
ATOM   2651  HD1 PHE A 169      17.152  15.626  -4.726  1.00  0.00           H  
ATOM   2652  HD2 PHE A 169      15.205  18.782  -6.849  1.00  0.00           H  
ATOM   2653  HE1 PHE A 169      15.063  15.169  -3.486  1.00  0.00           H  
ATOM   2654  HE2 PHE A 169      13.115  18.329  -5.609  1.00  0.00           H  
ATOM   2655  HZ  PHE A 169      13.044  16.521  -3.928  1.00  0.00           H  
ATOM   2656  N   PRO A 170      17.447  15.214  -9.571  1.00  0.00           N  
ATOM   2657  CA  PRO A 170      16.854  15.105 -10.904  1.00  0.00           C  
ATOM   2658  C   PRO A 170      15.367  14.754 -10.851  1.00  0.00           C  
ATOM   2659  O   PRO A 170      14.982  13.656 -11.292  1.00  0.00           O  
ATOM   2660  CB  PRO A 170      17.671  13.980 -11.546  1.00  0.00           C  
ATOM   2661  CG  PRO A 170      18.027  13.090 -10.405  1.00  0.00           C  
ATOM   2662  CD  PRO A 170      18.313  14.034  -9.268  1.00  0.00           C  
ATOM   2663  HA  PRO A 170      16.995  16.055 -11.442  1.00  0.00           H  
ATOM   2664 1HB  PRO A 170      17.071  13.470 -12.314  1.00  0.00           H  
ATOM   2665 2HB  PRO A 170      18.553  14.398 -12.053  1.00  0.00           H  
ATOM   2666 1HG  PRO A 170      17.197  12.402 -10.186  1.00  0.00           H  
ATOM   2667 2HG  PRO A 170      18.896  12.467 -10.666  1.00  0.00           H  
ATOM   2668 1HD  PRO A 170      18.026  13.562  -8.317  1.00  0.00           H  
ATOM   2669 2HD  PRO A 170      19.383  14.293  -9.266  1.00  0.00           H  
ATOM   2670  N   PHE A 171      14.573  15.668 -10.286  1.00  0.00           N  
ATOM   2671  CA  PHE A 171      13.125  15.444 -10.045  1.00  0.00           C  
ATOM   2672  C   PHE A 171      12.318  16.633 -10.548  1.00  0.00           C  
ATOM   2673  O   PHE A 171      12.820  17.774 -10.673  1.00  0.00           O  
ATOM   2674  CB  PHE A 171      12.842  15.226  -8.557  1.00  0.00           C  
ATOM   2675  CG  PHE A 171      13.596  14.073  -7.959  1.00  0.00           C  
ATOM   2676  CD1 PHE A 171      14.827  14.271  -7.352  1.00  0.00           C  
ATOM   2677  CD2 PHE A 171      13.077  12.788  -8.003  1.00  0.00           C  
ATOM   2678  CE1 PHE A 171      15.522  13.211  -6.802  1.00  0.00           C  
ATOM   2679  CE2 PHE A 171      13.769  11.726  -7.453  1.00  0.00           C  
ATOM   2680  CZ  PHE A 171      14.993  11.939  -6.852  1.00  0.00           C  
ATOM   2681  H   PHE A 171      14.986  16.549 -10.014  1.00  0.00           H  
ATOM   2682  HA  PHE A 171      12.819  14.549 -10.587  1.00  0.00           H  
ATOM   2683 1HB  PHE A 171      13.101  16.127  -8.002  1.00  0.00           H  
ATOM   2684 2HB  PHE A 171      11.777  15.048  -8.413  1.00  0.00           H  
ATOM   2685  HD1 PHE A 171      15.245  15.277  -7.311  1.00  0.00           H  
ATOM   2686  HD2 PHE A 171      12.110  12.620  -8.479  1.00  0.00           H  
ATOM   2687  HE1 PHE A 171      16.489  13.381  -6.328  1.00  0.00           H  
ATOM   2688  HE2 PHE A 171      13.349  10.721  -7.494  1.00  0.00           H  
ATOM   2689  HZ  PHE A 171      15.541  11.102  -6.419  1.00  0.00           H  
ATOM   2690  N   ASP A 172      11.039  16.323 -10.726  1.00  0.00           N  
ATOM   2691  CA  ASP A 172      10.025  17.268 -11.203  1.00  0.00           C  
ATOM   2692  C   ASP A 172       9.432  17.965  -9.986  1.00  0.00           C  
ATOM   2693  O   ASP A 172       8.669  17.349  -9.227  1.00  0.00           O  
ATOM   2694  CB  ASP A 172       8.927  16.561 -12.002  1.00  0.00           C  
ATOM   2695  CG  ASP A 172       7.977  17.531 -12.690  1.00  0.00           C  
ATOM   2696  OD1 ASP A 172       8.282  18.699 -12.736  1.00  0.00           O  
ATOM   2697  OD2 ASP A 172       6.955  17.095 -13.164  1.00  0.00           O  
ATOM   2698  H   ASP A 172      10.766  15.373 -10.515  1.00  0.00           H  
ATOM   2699  HA  ASP A 172      10.508  17.992 -11.859  1.00  0.00           H  
ATOM   2700 1HB  ASP A 172       9.382  15.922 -12.759  1.00  0.00           H  
ATOM   2701 2HB  ASP A 172       8.349  15.919 -11.337  1.00  0.00           H  
ATOM   2702  N   PRO A 173       9.764  19.229  -9.742  1.00  0.00           N  
ATOM   2703  CA  PRO A 173       9.263  19.933  -8.568  1.00  0.00           C  
ATOM   2704  C   PRO A 173       7.848  20.430  -8.845  1.00  0.00           C  
ATOM   2705  O   PRO A 173       7.582  20.902  -9.927  1.00  0.00           O  
ATOM   2706  CB  PRO A 173      10.226  21.073  -8.302  1.00  0.00           C  
ATOM   2707  CG  PRO A 173      10.696  21.421  -9.694  1.00  0.00           C  
ATOM   2708  CD  PRO A 173      10.722  20.137 -10.488  1.00  0.00           C  
ATOM   2709  HA  PRO A 173       9.296  19.258  -7.700  1.00  0.00           H  
ATOM   2710 1HB  PRO A 173       9.704  21.895  -7.791  1.00  0.00           H  
ATOM   2711 2HB  PRO A 173      11.031  20.737  -7.632  1.00  0.00           H  
ATOM   2712 1HG  PRO A 173      10.021  22.159 -10.149  1.00  0.00           H  
ATOM   2713 2HG  PRO A 173      11.692  21.885  -9.653  1.00  0.00           H  
ATOM   2714 1HD  PRO A 173      10.372  20.333 -11.513  1.00  0.00           H  
ATOM   2715 2HD  PRO A 173      11.745  19.732 -10.498  1.00  0.00           H  
ATOM   2716  N   HIS A 174       6.994  20.388  -7.835  1.00  0.00           N  
ATOM   2717  CA  HIS A 174       5.636  20.961  -7.893  1.00  0.00           C  
ATOM   2718  C   HIS A 174       5.306  21.562  -6.556  1.00  0.00           C  
ATOM   2719  O   HIS A 174       5.842  21.095  -5.525  1.00  0.00           O  
ATOM   2720  CB  HIS A 174       4.587  19.906  -8.260  1.00  0.00           C  
ATOM   2721  CG  HIS A 174       4.676  19.438  -9.679  1.00  0.00           C  
ATOM   2722  ND1 HIS A 174       3.958  20.022 -10.701  1.00  0.00           N  
ATOM   2723  CD2 HIS A 174       5.397  18.442 -10.246  1.00  0.00           C  
ATOM   2724  CE1 HIS A 174       4.234  19.404 -11.837  1.00  0.00           C  
ATOM   2725  NE2 HIS A 174       5.104  18.443 -11.587  1.00  0.00           N  
ATOM   2726  H   HIS A 174       7.302  19.936  -6.986  1.00  0.00           H  
ATOM   2727  HA  HIS A 174       5.601  21.737  -8.657  1.00  0.00           H  
ATOM   2728 1HB  HIS A 174       4.697  19.040  -7.607  1.00  0.00           H  
ATOM   2729 2HB  HIS A 174       3.589  20.314  -8.097  1.00  0.00           H  
ATOM   2730  HD2 HIS A 174       6.081  17.766  -9.733  1.00  0.00           H  
ATOM   2731  HE1 HIS A 174       3.816  19.648 -12.813  1.00  0.00           H  
ATOM   2732  HE2 HIS A 174       5.495  17.808 -12.269  1.00  0.00           H  
ATOM   2733  N   TYR A 175       4.463  22.569  -6.568  1.00  0.00           N  
ATOM   2734  CA  TYR A 175       3.888  23.143  -5.351  1.00  0.00           C  
ATOM   2735  C   TYR A 175       2.410  22.852  -5.340  1.00  0.00           C  
ATOM   2736  O   TYR A 175       1.780  22.853  -6.430  1.00  0.00           O  
ATOM   2737  CB  TYR A 175       4.142  24.650  -5.265  1.00  0.00           C  
ATOM   2738  CG  TYR A 175       5.562  25.008  -4.885  1.00  0.00           C  
ATOM   2739  CD1 TYR A 175       6.536  25.115  -5.866  1.00  0.00           C  
ATOM   2740  CD2 TYR A 175       5.889  25.230  -3.556  1.00  0.00           C  
ATOM   2741  CE1 TYR A 175       7.833  25.442  -5.519  1.00  0.00           C  
ATOM   2742  CE2 TYR A 175       7.185  25.558  -3.208  1.00  0.00           C  
ATOM   2743  CZ  TYR A 175       8.155  25.664  -4.184  1.00  0.00           C  
ATOM   2744  OH  TYR A 175       9.447  25.990  -3.838  1.00  0.00           O  
ATOM   2745  H   TYR A 175       4.207  22.959  -7.465  1.00  0.00           H  
ATOM   2746  HA  TYR A 175       4.359  22.670  -4.489  1.00  0.00           H  
ATOM   2747 1HB  TYR A 175       3.920  25.112  -6.228  1.00  0.00           H  
ATOM   2748 2HB  TYR A 175       3.472  25.090  -4.528  1.00  0.00           H  
ATOM   2749  HD1 TYR A 175       6.279  24.940  -6.911  1.00  0.00           H  
ATOM   2750  HD2 TYR A 175       5.123  25.145  -2.784  1.00  0.00           H  
ATOM   2751  HE1 TYR A 175       8.599  25.526  -6.289  1.00  0.00           H  
ATOM   2752  HE2 TYR A 175       7.443  25.731  -2.163  1.00  0.00           H  
ATOM   2753  HH  TYR A 175       9.534  25.971  -2.883  1.00  0.00           H  
ATOM   2754  N   VAL A 176       1.843  22.702  -4.157  1.00  0.00           N  
ATOM   2755  CA  VAL A 176       0.382  22.565  -3.975  1.00  0.00           C  
ATOM   2756  C   VAL A 176       0.001  23.410  -2.777  1.00  0.00           C  
ATOM   2757  O   VAL A 176       0.770  23.506  -1.804  1.00  0.00           O  
ATOM   2758  CB  VAL A 176      -0.030  21.100  -3.738  1.00  0.00           C  
ATOM   2759  CG1 VAL A 176       0.622  20.561  -2.474  1.00  0.00           C  
ATOM   2760  CG2 VAL A 176      -1.545  20.996  -3.650  1.00  0.00           C  
ATOM   2761  H   VAL A 176       2.445  22.681  -3.346  1.00  0.00           H  
ATOM   2762  HA  VAL A 176      -0.114  22.912  -4.882  1.00  0.00           H  
ATOM   2763  HB  VAL A 176       0.329  20.493  -4.569  1.00  0.00           H  
ATOM   2764 1HG1 VAL A 176       0.320  19.524  -2.323  1.00  0.00           H  
ATOM   2765 2HG1 VAL A 176       1.706  20.611  -2.574  1.00  0.00           H  
ATOM   2766 3HG1 VAL A 176       0.307  21.158  -1.619  1.00  0.00           H  
ATOM   2767 1HG2 VAL A 176      -1.830  19.958  -3.483  1.00  0.00           H  
ATOM   2768 2HG2 VAL A 176      -1.904  21.609  -2.822  1.00  0.00           H  
ATOM   2769 3HG2 VAL A 176      -1.989  21.349  -4.581  1.00  0.00           H  
ATOM   2770  N   GLU A 177      -1.151  24.053  -2.866  1.00  0.00           N  
ATOM   2771  CA  GLU A 177      -1.695  24.840  -1.761  1.00  0.00           C  
ATOM   2772  C   GLU A 177      -2.094  23.908  -0.625  1.00  0.00           C  
ATOM   2773  O   GLU A 177      -2.819  22.922  -0.858  1.00  0.00           O  
ATOM   2774  CB  GLU A 177      -2.902  25.664  -2.216  1.00  0.00           C  
ATOM   2775  CG  GLU A 177      -3.495  26.560  -1.138  1.00  0.00           C  
ATOM   2776  CD  GLU A 177      -4.652  27.382  -1.631  1.00  0.00           C  
ATOM   2777  OE1 GLU A 177      -4.896  27.381  -2.813  1.00  0.00           O  
ATOM   2778  OE2 GLU A 177      -5.293  28.015  -0.824  1.00  0.00           O  
ATOM   2779  H   GLU A 177      -1.670  23.996  -3.731  1.00  0.00           H  
ATOM   2780  HA  GLU A 177      -0.923  25.525  -1.410  1.00  0.00           H  
ATOM   2781 1HB  GLU A 177      -2.614  26.297  -3.056  1.00  0.00           H  
ATOM   2782 2HB  GLU A 177      -3.689  24.995  -2.565  1.00  0.00           H  
ATOM   2783 1HG  GLU A 177      -3.834  25.938  -0.309  1.00  0.00           H  
ATOM   2784 2HG  GLU A 177      -2.717  27.223  -0.762  1.00  0.00           H  
ATOM   2785  N   VAL A 178      -1.592  24.201   0.567  1.00  0.00           N  
ATOM   2786  CA  VAL A 178      -1.877  23.418   1.794  1.00  0.00           C  
ATOM   2787  C   VAL A 178      -2.290  24.442   2.842  1.00  0.00           C  
ATOM   2788  O   VAL A 178      -1.433  25.121   3.395  1.00  0.00           O  
ATOM   2789  CB  VAL A 178      -0.650  22.622   2.275  1.00  0.00           C  
ATOM   2790  CG1 VAL A 178      -1.006  21.776   3.488  1.00  0.00           C  
ATOM   2791  CG2 VAL A 178      -0.123  21.750   1.145  1.00  0.00           C  
ATOM   2792  H   VAL A 178      -0.983  25.005   0.628  1.00  0.00           H  
ATOM   2793  HA  VAL A 178      -2.672  22.705   1.572  1.00  0.00           H  
ATOM   2794  HB  VAL A 178       0.126  23.321   2.587  1.00  0.00           H  
ATOM   2795 1HG1 VAL A 178      -0.127  21.220   3.815  1.00  0.00           H  
ATOM   2796 2HG1 VAL A 178      -1.346  22.423   4.296  1.00  0.00           H  
ATOM   2797 3HG1 VAL A 178      -1.799  21.076   3.223  1.00  0.00           H  
ATOM   2798 1HG2 VAL A 178       0.745  21.191   1.492  1.00  0.00           H  
ATOM   2799 2HG2 VAL A 178      -0.901  21.055   0.829  1.00  0.00           H  
ATOM   2800 3HG2 VAL A 178       0.164  22.380   0.303  1.00  0.00           H  
ATOM   2801  N   LEU A 179      -3.585  24.552   3.120  1.00  0.00           N  
ATOM   2802  CA  LEU A 179      -4.079  25.535   4.113  1.00  0.00           C  
ATOM   2803  C   LEU A 179      -3.623  26.967   3.780  1.00  0.00           C  
ATOM   2804  O   LEU A 179      -3.401  27.780   4.688  1.00  0.00           O  
ATOM   2805  CB  LEU A 179      -3.590  25.159   5.518  1.00  0.00           C  
ATOM   2806  CG  LEU A 179      -3.969  23.753   5.999  1.00  0.00           C  
ATOM   2807  CD1 LEU A 179      -3.389  23.517   7.387  1.00  0.00           C  
ATOM   2808  CD2 LEU A 179      -5.484  23.611   6.009  1.00  0.00           C  
ATOM   2809  H   LEU A 179      -4.248  23.956   2.646  1.00  0.00           H  
ATOM   2810  HA  LEU A 179      -5.168  25.518   4.105  1.00  0.00           H  
ATOM   2811 1HB  LEU A 179      -2.504  25.234   5.539  1.00  0.00           H  
ATOM   2812 2HB  LEU A 179      -3.997  25.875   6.231  1.00  0.00           H  
ATOM   2813  HG  LEU A 179      -3.539  23.009   5.327  1.00  0.00           H  
ATOM   2814 1HD1 LEU A 179      -3.659  22.517   7.729  1.00  0.00           H  
ATOM   2815 2HD1 LEU A 179      -2.303  23.605   7.347  1.00  0.00           H  
ATOM   2816 3HD1 LEU A 179      -3.789  24.257   8.079  1.00  0.00           H  
ATOM   2817 1HD2 LEU A 179      -5.754  22.611   6.350  1.00  0.00           H  
ATOM   2818 2HD2 LEU A 179      -5.915  24.353   6.681  1.00  0.00           H  
ATOM   2819 3HD2 LEU A 179      -5.870  23.767   5.001  1.00  0.00           H  
ATOM   2820  N   GLY A 180      -3.465  27.241   2.486  1.00  0.00           N  
ATOM   2821  CA  GLY A 180      -3.136  28.585   1.994  1.00  0.00           C  
ATOM   2822  C   GLY A 180      -1.646  28.742   1.719  1.00  0.00           C  
ATOM   2823  O   GLY A 180      -1.254  29.744   1.062  1.00  0.00           O  
ATOM   2824  H   GLY A 180      -3.579  26.489   1.822  1.00  0.00           H  
ATOM   2825 1HA  GLY A 180      -3.695  28.785   1.080  1.00  0.00           H  
ATOM   2826 2HA  GLY A 180      -3.446  29.327   2.729  1.00  0.00           H  
ATOM   2827  N   GLU A 181      -0.810  27.859   2.259  1.00  0.00           N  
ATOM   2828  CA  GLU A 181       0.661  27.905   2.057  1.00  0.00           C  
ATOM   2829  C   GLU A 181       1.039  27.055   0.853  1.00  0.00           C  
ATOM   2830  O   GLU A 181       0.374  26.051   0.598  1.00  0.00           O  
ATOM   2831  CB  GLU A 181       1.407  27.408   3.297  1.00  0.00           C  
ATOM   2832  CG  GLU A 181       1.144  28.221   4.557  1.00  0.00           C  
ATOM   2833  CD  GLU A 181       1.720  29.608   4.488  1.00  0.00           C  
ATOM   2834  OE1 GLU A 181       2.886  29.733   4.199  1.00  0.00           O  
ATOM   2835  OE2 GLU A 181       0.993  30.544   4.726  1.00  0.00           O  
ATOM   2836  H   GLU A 181      -1.205  27.127   2.832  1.00  0.00           H  
ATOM   2837  HA  GLU A 181       0.953  28.940   1.874  1.00  0.00           H  
ATOM   2838 1HB  GLU A 181       1.126  26.375   3.501  1.00  0.00           H  
ATOM   2839 2HB  GLU A 181       2.480  27.423   3.107  1.00  0.00           H  
ATOM   2840 1HG  GLU A 181       0.068  28.294   4.712  1.00  0.00           H  
ATOM   2841 2HG  GLU A 181       1.572  27.697   5.411  1.00  0.00           H  
ATOM   2842  N   ARG A 182       2.139  27.365   0.232  1.00  0.00           N  
ATOM   2843  CA  ARG A 182       2.659  26.577  -0.893  1.00  0.00           C  
ATOM   2844  C   ARG A 182       3.633  25.552  -0.330  1.00  0.00           C  
ATOM   2845  O   ARG A 182       4.711  25.945   0.162  1.00  0.00           O  
ATOM   2846  CB  ARG A 182       3.361  27.454  -1.920  1.00  0.00           C  
ATOM   2847  CG  ARG A 182       2.491  28.541  -2.533  1.00  0.00           C  
ATOM   2848  CD  ARG A 182       3.292  29.489  -3.348  1.00  0.00           C  
ATOM   2849  NE  ARG A 182       4.323  30.146  -2.561  1.00  0.00           N  
ATOM   2850  CZ  ARG A 182       5.262  30.970  -3.064  1.00  0.00           C  
ATOM   2851  NH1 ARG A 182       5.289  31.228  -4.353  1.00  0.00           N  
ATOM   2852  NH2 ARG A 182       6.158  31.519  -2.262  1.00  0.00           N  
ATOM   2853  H   ARG A 182       2.651  28.179   0.540  1.00  0.00           H  
ATOM   2854  HA  ARG A 182       1.821  26.084  -1.387  1.00  0.00           H  
ATOM   2855 1HB  ARG A 182       4.218  27.940  -1.457  1.00  0.00           H  
ATOM   2856 2HB  ARG A 182       3.736  26.834  -2.734  1.00  0.00           H  
ATOM   2857 1HG  ARG A 182       1.739  28.085  -3.178  1.00  0.00           H  
ATOM   2858 2HG  ARG A 182       1.997  29.103  -1.740  1.00  0.00           H  
ATOM   2859 1HD  ARG A 182       3.777  28.951  -4.162  1.00  0.00           H  
ATOM   2860 2HD  ARG A 182       2.638  30.257  -3.760  1.00  0.00           H  
ATOM   2861  HE  ARG A 182       4.335  29.972  -1.564  1.00  0.00           H  
ATOM   2862 1HH1 ARG A 182       4.603  30.807  -4.966  1.00  0.00           H  
ATOM   2863 2HH1 ARG A 182       5.992  31.845  -4.730  1.00  0.00           H  
ATOM   2864 1HH2 ARG A 182       6.139  31.320  -1.271  1.00  0.00           H  
ATOM   2865 2HH2 ARG A 182       6.862  32.135  -2.639  1.00  0.00           H  
ATOM   2866  N   MET A 183       3.338  24.278  -0.480  1.00  0.00           N  
ATOM   2867  CA  MET A 183       4.223  23.194  -0.048  1.00  0.00           C  
ATOM   2868  C   MET A 183       4.869  22.563  -1.275  1.00  0.00           C  
ATOM   2869  O   MET A 183       4.188  22.221  -2.250  1.00  0.00           O  
ATOM   2870  CB  MET A 183       3.455  22.150   0.761  1.00  0.00           C  
ATOM   2871  CG  MET A 183       4.314  21.019   1.308  1.00  0.00           C  
ATOM   2872  SD  MET A 183       3.357  19.810   2.244  1.00  0.00           S  
ATOM   2873  CE  MET A 183       3.022  20.730   3.743  1.00  0.00           C  
ATOM   2874  H   MET A 183       2.455  24.049  -0.916  1.00  0.00           H  
ATOM   2875  HA  MET A 183       5.002  23.615   0.587  1.00  0.00           H  
ATOM   2876 1HB  MET A 183       2.962  22.634   1.603  1.00  0.00           H  
ATOM   2877 2HB  MET A 183       2.677  21.707   0.137  1.00  0.00           H  
ATOM   2878 1HG  MET A 183       4.807  20.506   0.484  1.00  0.00           H  
ATOM   2879 2HG  MET A 183       5.083  21.430   1.962  1.00  0.00           H  
ATOM   2880 1HE  MET A 183       2.436  20.113   4.424  1.00  0.00           H  
ATOM   2881 2HE  MET A 183       3.964  21.005   4.219  1.00  0.00           H  
ATOM   2882 3HE  MET A 183       2.462  21.633   3.498  1.00  0.00           H  
ATOM   2883  N   HIS A 184       6.176  22.470  -1.233  1.00  0.00           N  
ATOM   2884  CA  HIS A 184       6.980  21.817  -2.276  1.00  0.00           C  
ATOM   2885  C   HIS A 184       6.947  20.311  -2.135  1.00  0.00           C  
ATOM   2886  O   HIS A 184       7.093  19.792  -1.008  1.00  0.00           O  
ATOM   2887  CB  HIS A 184       8.434  22.299  -2.230  1.00  0.00           C  
ATOM   2888  CG  HIS A 184       9.297  21.708  -3.301  1.00  0.00           C  
ATOM   2889  ND1 HIS A 184       9.830  20.440  -3.211  1.00  0.00           N  
ATOM   2890  CD2 HIS A 184       9.721  22.212  -4.484  1.00  0.00           C  
ATOM   2891  CE1 HIS A 184      10.545  20.189  -4.295  1.00  0.00           C  
ATOM   2892  NE2 HIS A 184      10.494  21.248  -5.082  1.00  0.00           N  
ATOM   2893  H   HIS A 184       6.642  22.876  -0.433  1.00  0.00           H  
ATOM   2894  HA  HIS A 184       6.575  22.066  -3.257  1.00  0.00           H  
ATOM   2895 1HB  HIS A 184       8.461  23.384  -2.329  1.00  0.00           H  
ATOM   2896 2HB  HIS A 184       8.869  22.047  -1.263  1.00  0.00           H  
ATOM   2897  HD1 HIS A 184       9.647  19.771  -2.491  1.00  0.00           H  
ATOM   2898  HD2 HIS A 184       9.558  23.168  -4.982  1.00  0.00           H  
ATOM   2899  HE1 HIS A 184      11.051  19.231  -4.417  1.00  0.00           H  
ATOM   2900  N   TYR A 185       6.877  19.615  -3.258  1.00  0.00           N  
ATOM   2901  CA  TYR A 185       7.007  18.155  -3.238  1.00  0.00           C  
ATOM   2902  C   TYR A 185       7.518  17.639  -4.559  1.00  0.00           C  
ATOM   2903  O   TYR A 185       7.339  18.325  -5.601  1.00  0.00           O  
ATOM   2904  CB  TYR A 185       5.668  17.493  -2.902  1.00  0.00           C  
ATOM   2905  CG  TYR A 185       4.582  17.760  -3.921  1.00  0.00           C  
ATOM   2906  CD1 TYR A 185       4.205  16.765  -4.810  1.00  0.00           C  
ATOM   2907  CD2 TYR A 185       3.964  19.001  -3.966  1.00  0.00           C  
ATOM   2908  CE1 TYR A 185       3.213  17.009  -5.740  1.00  0.00           C  
ATOM   2909  CE2 TYR A 185       2.972  19.245  -4.896  1.00  0.00           C  
ATOM   2910  CZ  TYR A 185       2.597  18.254  -5.780  1.00  0.00           C  
ATOM   2911  OH  TYR A 185       1.609  18.497  -6.707  1.00  0.00           O  
ATOM   2912  H   TYR A 185       6.734  20.085  -4.141  1.00  0.00           H  
ATOM   2913  HA  TYR A 185       7.729  17.882  -2.469  1.00  0.00           H  
ATOM   2914 1HB  TYR A 185       5.805  16.414  -2.825  1.00  0.00           H  
ATOM   2915 2HB  TYR A 185       5.320  17.849  -1.933  1.00  0.00           H  
ATOM   2916  HD1 TYR A 185       4.692  15.790  -4.775  1.00  0.00           H  
ATOM   2917  HD2 TYR A 185       4.261  19.784  -3.267  1.00  0.00           H  
ATOM   2918  HE1 TYR A 185       2.917  16.227  -6.439  1.00  0.00           H  
ATOM   2919  HE2 TYR A 185       2.486  20.220  -4.931  1.00  0.00           H  
ATOM   2920  HH  TYR A 185       1.507  17.729  -7.273  1.00  0.00           H  
ATOM   2921  N   VAL A 186       8.133  16.479  -4.531  1.00  0.00           N  
ATOM   2922  CA  VAL A 186       8.491  15.691  -5.742  1.00  0.00           C  
ATOM   2923  C   VAL A 186       7.217  14.995  -6.214  1.00  0.00           C  
ATOM   2924  O   VAL A 186       6.471  14.431  -5.386  1.00  0.00           O  
ATOM   2925  CB  VAL A 186       9.583  14.647  -5.442  1.00  0.00           C  
ATOM   2926  CG1 VAL A 186       9.780  13.725  -6.637  1.00  0.00           C  
ATOM   2927  CG2 VAL A 186      10.884  15.346  -5.080  1.00  0.00           C  
ATOM   2928  H   VAL A 186       8.369  16.115  -3.619  1.00  0.00           H  
ATOM   2929  HA  VAL A 186       8.878  16.375  -6.498  1.00  0.00           H  
ATOM   2930  HB  VAL A 186       9.259  14.025  -4.607  1.00  0.00           H  
ATOM   2931 1HG1 VAL A 186      10.555  12.993  -6.408  1.00  0.00           H  
ATOM   2932 2HG1 VAL A 186       8.846  13.208  -6.856  1.00  0.00           H  
ATOM   2933 3HG1 VAL A 186      10.083  14.313  -7.503  1.00  0.00           H  
ATOM   2934 1HG2 VAL A 186      11.651  14.602  -4.869  1.00  0.00           H  
ATOM   2935 2HG2 VAL A 186      11.205  15.972  -5.913  1.00  0.00           H  
ATOM   2936 3HG2 VAL A 186      10.729  15.968  -4.198  1.00  0.00           H  
ATOM   2937  N   ASP A 187       7.028  14.984  -7.519  1.00  0.00           N  
ATOM   2938  CA  ASP A 187       5.897  14.241  -8.136  1.00  0.00           C  
ATOM   2939  C   ASP A 187       6.443  13.529  -9.359  1.00  0.00           C  
ATOM   2940  O   ASP A 187       6.397  14.150 -10.452  1.00  0.00           O  
ATOM   2941  CB  ASP A 187       4.746  15.169  -8.533  1.00  0.00           C  
ATOM   2942  CG  ASP A 187       3.479  14.413  -8.910  1.00  0.00           C  
ATOM   2943  OD1 ASP A 187       3.525  13.207  -8.967  1.00  0.00           O  
ATOM   2944  OD2 ASP A 187       2.478  15.049  -9.138  1.00  0.00           O  
ATOM   2945  H   ASP A 187       7.666  15.492  -8.116  1.00  0.00           H  
ATOM   2946  HA  ASP A 187       5.514  13.527  -7.407  1.00  0.00           H  
ATOM   2947 1HB  ASP A 187       4.518  15.841  -7.706  1.00  0.00           H  
ATOM   2948 2HB  ASP A 187       5.050  15.784  -9.381  1.00  0.00           H  
ATOM   2949  N   VAL A 188       6.909  12.321  -9.177  1.00  0.00           N  
ATOM   2950  CA  VAL A 188       7.506  11.547 -10.308  1.00  0.00           C  
ATOM   2951  C   VAL A 188       6.917  10.157 -10.336  1.00  0.00           C  
ATOM   2952  O   VAL A 188       6.395   9.661  -9.324  1.00  0.00           O  
ATOM   2953  CB  VAL A 188       9.036  11.441 -10.172  1.00  0.00           C  
ATOM   2954  CG1 VAL A 188       9.672  12.822 -10.219  1.00  0.00           C  
ATOM   2955  CG2 VAL A 188       9.393  10.726  -8.877  1.00  0.00           C  
ATOM   2956  H   VAL A 188       6.868  11.901  -8.260  1.00  0.00           H  
ATOM   2957  HA  VAL A 188       7.282  12.067 -11.240  1.00  0.00           H  
ATOM   2958  HB  VAL A 188       9.429  10.877 -11.018  1.00  0.00           H  
ATOM   2959 1HG1 VAL A 188      10.754  12.728 -10.122  1.00  0.00           H  
ATOM   2960 2HG1 VAL A 188       9.434  13.300 -11.169  1.00  0.00           H  
ATOM   2961 3HG1 VAL A 188       9.287  13.428  -9.399  1.00  0.00           H  
ATOM   2962 1HG2 VAL A 188      10.476  10.654  -8.788  1.00  0.00           H  
ATOM   2963 2HG2 VAL A 188       8.995  11.287  -8.031  1.00  0.00           H  
ATOM   2964 3HG2 VAL A 188       8.962   9.725  -8.883  1.00  0.00           H  
ATOM   2965  N   GLY A 189       7.119   9.465 -11.463  1.00  0.00           N  
ATOM   2966  CA  GLY A 189       6.562   8.117 -11.591  1.00  0.00           C  
ATOM   2967  C   GLY A 189       5.179   8.116 -12.214  1.00  0.00           C  
ATOM   2968  O   GLY A 189       4.552   9.156 -12.438  1.00  0.00           O  
ATOM   2969  H   GLY A 189       7.648   9.853 -12.231  1.00  0.00           H  
ATOM   2970 1HA  GLY A 189       7.227   7.505 -12.201  1.00  0.00           H  
ATOM   2971 2HA  GLY A 189       6.509   7.651 -10.608  1.00  0.00           H  
ATOM   2972  N   PRO A 190       4.673   6.899 -12.500  1.00  0.00           N  
ATOM   2973  CA  PRO A 190       3.348   6.782 -13.090  1.00  0.00           C  
ATOM   2974  C   PRO A 190       2.210   7.116 -12.131  1.00  0.00           C  
ATOM   2975  O   PRO A 190       2.270   6.704 -10.980  1.00  0.00           O  
ATOM   2976  CB  PRO A 190       3.309   5.306 -13.504  1.00  0.00           C  
ATOM   2977  CG  PRO A 190       4.224   4.632 -12.539  1.00  0.00           C  
ATOM   2978  CD  PRO A 190       5.345   5.616 -12.337  1.00  0.00           C  
ATOM   2979  HA  PRO A 190       3.282   7.445 -13.965  1.00  0.00           H  
ATOM   2980 1HB  PRO A 190       2.277   4.928 -13.448  1.00  0.00           H  
ATOM   2981 2HB  PRO A 190       3.635   5.200 -14.548  1.00  0.00           H  
ATOM   2982 1HG  PRO A 190       3.690   4.401 -11.606  1.00  0.00           H  
ATOM   2983 2HG  PRO A 190       4.571   3.674 -12.953  1.00  0.00           H  
ATOM   2984 1HD  PRO A 190       5.755   5.502 -11.323  1.00  0.00           H  
ATOM   2985 2HD  PRO A 190       6.126   5.444 -13.093  1.00  0.00           H  
ATOM   2986  N   ARG A 191       1.210   7.816 -12.630  1.00  0.00           N  
ATOM   2987  CA  ARG A 191       0.061   8.291 -11.822  1.00  0.00           C  
ATOM   2988  C   ARG A 191      -1.114   7.294 -11.794  1.00  0.00           C  
ATOM   2989  O   ARG A 191      -2.065   7.543 -11.082  1.00  0.00           O  
ATOM   2990  CB  ARG A 191      -0.441   9.624 -12.357  1.00  0.00           C  
ATOM   2991  CG  ARG A 191       0.548  10.773 -12.241  1.00  0.00           C  
ATOM   2992  CD  ARG A 191      -0.006  12.033 -12.799  1.00  0.00           C  
ATOM   2993  NE  ARG A 191       0.936  13.136 -12.689  1.00  0.00           N  
ATOM   2994  CZ  ARG A 191       0.700  14.389 -13.123  1.00  0.00           C  
ATOM   2995  NH1 ARG A 191      -0.448  14.683 -13.693  1.00  0.00           N  
ATOM   2996  NH2 ARG A 191       1.623  15.324 -12.976  1.00  0.00           N  
ATOM   2997  H   ARG A 191       1.240   8.032 -13.615  1.00  0.00           H  
ATOM   2998  HA  ARG A 191       0.395   8.429 -10.793  1.00  0.00           H  
ATOM   2999 1HB  ARG A 191      -0.700   9.518 -13.410  1.00  0.00           H  
ATOM   3000 2HB  ARG A 191      -1.346   9.913 -11.824  1.00  0.00           H  
ATOM   3001 1HG  ARG A 191       0.789  10.941 -11.191  1.00  0.00           H  
ATOM   3002 2HG  ARG A 191       1.459  10.527 -12.788  1.00  0.00           H  
ATOM   3003 1HD  ARG A 191      -0.242  11.891 -13.853  1.00  0.00           H  
ATOM   3004 2HD  ARG A 191      -0.912  12.304 -12.258  1.00  0.00           H  
ATOM   3005  HE  ARG A 191       1.830  12.948 -12.256  1.00  0.00           H  
ATOM   3006 1HH1 ARG A 191      -1.153  13.969 -13.805  1.00  0.00           H  
ATOM   3007 2HH1 ARG A 191      -0.624  15.622 -14.018  1.00  0.00           H  
ATOM   3008 1HH2 ARG A 191       2.506  15.098 -12.538  1.00  0.00           H  
ATOM   3009 2HH2 ARG A 191       1.447  16.263 -13.302  1.00  0.00           H  
ATOM   3010  N   ASP A 192      -1.036   6.139 -12.436  1.00  0.00           N  
ATOM   3011  CA  ASP A 192      -2.213   5.229 -12.406  1.00  0.00           C  
ATOM   3012  C   ASP A 192      -2.139   4.158 -11.319  1.00  0.00           C  
ATOM   3013  O   ASP A 192      -3.092   3.365 -11.237  1.00  0.00           O  
ATOM   3014  CB  ASP A 192      -2.382   4.536 -13.761  1.00  0.00           C  
ATOM   3015  CG  ASP A 192      -2.705   5.509 -14.887  1.00  0.00           C  
ATOM   3016  OD1 ASP A 192      -3.482   6.407 -14.665  1.00  0.00           O  
ATOM   3017  OD2 ASP A 192      -2.172   5.345 -15.958  1.00  0.00           O  
ATOM   3018  H   ASP A 192      -0.208   5.857 -12.941  1.00  0.00           H  
ATOM   3019  HA  ASP A 192      -3.105   5.823 -12.202  1.00  0.00           H  
ATOM   3020 1HB  ASP A 192      -1.465   4.003 -14.013  1.00  0.00           H  
ATOM   3021 2HB  ASP A 192      -3.182   3.799 -13.697  1.00  0.00           H  
ATOM   3022  N   GLY A 193      -1.079   4.146 -10.510  1.00  0.00           N  
ATOM   3023  CA  GLY A 193      -0.919   3.127  -9.466  1.00  0.00           C  
ATOM   3024  C   GLY A 193      -1.106   3.718  -8.089  1.00  0.00           C  
ATOM   3025  O   GLY A 193      -1.564   4.867  -7.939  1.00  0.00           O  
ATOM   3026  H   GLY A 193      -0.370   4.856 -10.617  1.00  0.00           H  
ATOM   3027 1HA  GLY A 193      -1.643   2.328  -9.624  1.00  0.00           H  
ATOM   3028 2HA  GLY A 193       0.073   2.683  -9.542  1.00  0.00           H  
ATOM   3029  N   THR A 194      -0.713   2.955  -7.079  1.00  0.00           N  
ATOM   3030  CA  THR A 194      -0.820   3.388  -5.664  1.00  0.00           C  
ATOM   3031  C   THR A 194       0.391   4.261  -5.406  1.00  0.00           C  
ATOM   3032  O   THR A 194       1.513   3.862  -5.670  1.00  0.00           O  
ATOM   3033  CB  THR A 194      -0.859   2.210  -4.674  1.00  0.00           C  
ATOM   3034  OG1 THR A 194      -2.017   1.405  -4.930  1.00  0.00           O  
ATOM   3035  CG2 THR A 194      -0.905   2.718  -3.241  1.00  0.00           C  
ATOM   3036  H   THR A 194      -0.325   2.046  -7.287  1.00  0.00           H  
ATOM   3037  HA  THR A 194      -1.750   3.946  -5.543  1.00  0.00           H  
ATOM   3038  HB  THR A 194       0.031   1.595  -4.806  1.00  0.00           H  
ATOM   3039  HG1 THR A 194      -2.808   1.934  -4.803  1.00  0.00           H  
ATOM   3040 1HG2 THR A 194      -0.931   1.872  -2.555  1.00  0.00           H  
ATOM   3041 2HG2 THR A 194      -0.020   3.322  -3.040  1.00  0.00           H  
ATOM   3042 3HG2 THR A 194      -1.798   3.327  -3.100  1.00  0.00           H  
ATOM   3043  N   PRO A 195       0.183   5.487  -4.925  1.00  0.00           N  
ATOM   3044  CA  PRO A 195       1.306   6.366  -4.629  1.00  0.00           C  
ATOM   3045  C   PRO A 195       2.054   5.912  -3.387  1.00  0.00           C  
ATOM   3046  O   PRO A 195       1.509   5.227  -2.516  1.00  0.00           O  
ATOM   3047  CB  PRO A 195       0.632   7.725  -4.416  1.00  0.00           C  
ATOM   3048  CG  PRO A 195      -0.721   7.384  -3.893  1.00  0.00           C  
ATOM   3049  CD  PRO A 195      -1.111   6.140  -4.646  1.00  0.00           C  
ATOM   3050  HA  PRO A 195       1.982   6.392  -5.497  1.00  0.00           H  
ATOM   3051 1HB  PRO A 195       1.222   8.331  -3.713  1.00  0.00           H  
ATOM   3052 2HB  PRO A 195       0.596   8.279  -5.366  1.00  0.00           H  
ATOM   3053 1HG  PRO A 195      -0.679   7.225  -2.806  1.00  0.00           H  
ATOM   3054 2HG  PRO A 195      -1.416   8.219  -4.066  1.00  0.00           H  
ATOM   3055 1HD  PRO A 195      -1.751   5.511  -4.010  1.00  0.00           H  
ATOM   3056 2HD  PRO A 195      -1.638   6.420  -5.570  1.00  0.00           H  
ATOM   3057  N   VAL A 196       3.325   6.321  -3.350  1.00  0.00           N  
ATOM   3058  CA  VAL A 196       4.240   6.120  -2.199  1.00  0.00           C  
ATOM   3059  C   VAL A 196       4.620   7.502  -1.698  1.00  0.00           C  
ATOM   3060  O   VAL A 196       4.972   8.348  -2.465  1.00  0.00           O  
ATOM   3061  CB  VAL A 196       5.505   5.337  -2.599  1.00  0.00           C  
ATOM   3062  CG1 VAL A 196       6.397   5.111  -1.387  1.00  0.00           C  
ATOM   3063  CG2 VAL A 196       5.115   4.012  -3.235  1.00  0.00           C  
ATOM   3064  H   VAL A 196       3.666   6.800  -4.172  1.00  0.00           H  
ATOM   3065  HA  VAL A 196       3.716   5.543  -1.437  1.00  0.00           H  
ATOM   3066  HB  VAL A 196       6.078   5.930  -3.313  1.00  0.00           H  
ATOM   3067 1HG1 VAL A 196       7.287   4.557  -1.688  1.00  0.00           H  
ATOM   3068 2HG1 VAL A 196       6.694   6.073  -0.969  1.00  0.00           H  
ATOM   3069 3HG1 VAL A 196       5.852   4.541  -0.635  1.00  0.00           H  
ATOM   3070 1HG2 VAL A 196       6.014   3.465  -3.516  1.00  0.00           H  
ATOM   3071 2HG2 VAL A 196       4.538   3.422  -2.523  1.00  0.00           H  
ATOM   3072 3HG2 VAL A 196       4.512   4.199  -4.124  1.00  0.00           H  
ATOM   3073  N   LEU A 197       4.382   7.734  -0.407  1.00  0.00           N  
ATOM   3074  CA  LEU A 197       4.612   9.035   0.237  1.00  0.00           C  
ATOM   3075  C   LEU A 197       5.876   8.969   1.087  1.00  0.00           C  
ATOM   3076  O   LEU A 197       5.918   8.140   2.000  1.00  0.00           O  
ATOM   3077  CB  LEU A 197       3.415   9.430   1.110  1.00  0.00           C  
ATOM   3078  CG  LEU A 197       3.560  10.750   1.880  1.00  0.00           C  
ATOM   3079  CD1 LEU A 197       3.679  11.903   0.893  1.00  0.00           C  
ATOM   3080  CD2 LEU A 197       2.360  10.937   2.797  1.00  0.00           C  
ATOM   3081  H   LEU A 197       4.026   6.967   0.145  1.00  0.00           H  
ATOM   3082  HA  LEU A 197       4.737   9.788  -0.540  1.00  0.00           H  
ATOM   3083 1HB  LEU A 197       2.534   9.512   0.475  1.00  0.00           H  
ATOM   3084 2HB  LEU A 197       3.239   8.639   1.839  1.00  0.00           H  
ATOM   3085  HG  LEU A 197       4.472  10.725   2.476  1.00  0.00           H  
ATOM   3086 1HD1 LEU A 197       3.782  12.841   1.439  1.00  0.00           H  
ATOM   3087 2HD1 LEU A 197       4.556  11.753   0.262  1.00  0.00           H  
ATOM   3088 3HD1 LEU A 197       2.786  11.943   0.270  1.00  0.00           H  
ATOM   3089 1HD2 LEU A 197       2.464  11.874   3.344  1.00  0.00           H  
ATOM   3090 2HD2 LEU A 197       1.447  10.963   2.201  1.00  0.00           H  
ATOM   3091 3HD2 LEU A 197       2.309  10.108   3.503  1.00  0.00           H  
ATOM   3092  N   PHE A 198       6.859   9.818   0.796  1.00  0.00           N  
ATOM   3093  CA  PHE A 198       8.200   9.827   1.429  1.00  0.00           C  
ATOM   3094  C   PHE A 198       8.251  11.025   2.364  1.00  0.00           C  
ATOM   3095  O   PHE A 198       8.237  12.154   1.861  1.00  0.00           O  
ATOM   3096  CB  PHE A 198       9.320   9.917   0.392  1.00  0.00           C  
ATOM   3097  CG  PHE A 198       9.385   8.736  -0.534  1.00  0.00           C  
ATOM   3098  CD1 PHE A 198       8.548   8.654  -1.637  1.00  0.00           C  
ATOM   3099  CD2 PHE A 198      10.283   7.704  -0.304  1.00  0.00           C  
ATOM   3100  CE1 PHE A 198       8.607   7.568  -2.489  1.00  0.00           C  
ATOM   3101  CE2 PHE A 198      10.344   6.618  -1.154  1.00  0.00           C  
ATOM   3102  CZ  PHE A 198       9.505   6.550  -2.248  1.00  0.00           C  
ATOM   3103  H   PHE A 198       6.648  10.500   0.082  1.00  0.00           H  
ATOM   3104  HA  PHE A 198       8.328   8.896   1.983  1.00  0.00           H  
ATOM   3105 1HB  PHE A 198       9.187  10.815  -0.211  1.00  0.00           H  
ATOM   3106 2HB  PHE A 198      10.280  10.004   0.900  1.00  0.00           H  
ATOM   3107  HD1 PHE A 198       7.839   9.460  -1.828  1.00  0.00           H  
ATOM   3108  HD2 PHE A 198      10.945   7.758   0.561  1.00  0.00           H  
ATOM   3109  HE1 PHE A 198       7.944   7.516  -3.352  1.00  0.00           H  
ATOM   3110  HE2 PHE A 198      11.055   5.814  -0.962  1.00  0.00           H  
ATOM   3111  HZ  PHE A 198       9.551   5.693  -2.919  1.00  0.00           H  
ATOM   3112  N   LEU A 199       8.361  10.802   3.677  1.00  0.00           N  
ATOM   3113  CA  LEU A 199       8.426  11.924   4.649  1.00  0.00           C  
ATOM   3114  C   LEU A 199       9.837  11.992   5.241  1.00  0.00           C  
ATOM   3115  O   LEU A 199      10.271  11.065   5.940  1.00  0.00           O  
ATOM   3116  CB  LEU A 199       7.396  11.744   5.770  1.00  0.00           C  
ATOM   3117  CG  LEU A 199       5.934  11.630   5.319  1.00  0.00           C  
ATOM   3118  CD1 LEU A 199       5.037  11.470   6.539  1.00  0.00           C  
ATOM   3119  CD2 LEU A 199       5.552  12.866   4.518  1.00  0.00           C  
ATOM   3120  H   LEU A 199       8.403   9.852   4.018  1.00  0.00           H  
ATOM   3121  HA  LEU A 199       8.201  12.851   4.122  1.00  0.00           H  
ATOM   3122 1HB  LEU A 199       7.642  10.841   6.326  1.00  0.00           H  
ATOM   3123 2HB  LEU A 199       7.468  12.594   6.449  1.00  0.00           H  
ATOM   3124  HG  LEU A 199       5.813  10.743   4.697  1.00  0.00           H  
ATOM   3125 1HD1 LEU A 199       3.998  11.389   6.218  1.00  0.00           H  
ATOM   3126 2HD1 LEU A 199       5.319  10.568   7.082  1.00  0.00           H  
ATOM   3127 3HD1 LEU A 199       5.149  12.337   7.189  1.00  0.00           H  
ATOM   3128 1HD2 LEU A 199       4.514  12.785   4.196  1.00  0.00           H  
ATOM   3129 2HD2 LEU A 199       5.672  13.754   5.139  1.00  0.00           H  
ATOM   3130 3HD2 LEU A 199       6.198  12.946   3.643  1.00  0.00           H  
ATOM   3131  N   HIS A 200      10.502  13.113   5.011  1.00  0.00           N  
ATOM   3132  CA  HIS A 200      11.924  13.309   5.397  1.00  0.00           C  
ATOM   3133  C   HIS A 200      12.048  13.475   6.904  1.00  0.00           C  
ATOM   3134  O   HIS A 200      11.060  13.645   7.630  1.00  0.00           O  
ATOM   3135  CB  HIS A 200      12.527  14.532   4.698  1.00  0.00           C  
ATOM   3136  CG  HIS A 200      11.870  15.824   5.072  1.00  0.00           C  
ATOM   3137  ND1 HIS A 200      12.079  16.440   6.289  1.00  0.00           N  
ATOM   3138  CD2 HIS A 200      11.009  16.616   4.392  1.00  0.00           C  
ATOM   3139  CE1 HIS A 200      11.373  17.556   6.340  1.00  0.00           C  
ATOM   3140  NE2 HIS A 200      10.716  17.685   5.202  1.00  0.00           N  
ATOM   3141  H   HIS A 200      10.009  13.864   4.551  1.00  0.00           H  
ATOM   3142  HA  HIS A 200      12.505  12.437   5.101  1.00  0.00           H  
ATOM   3143 1HB  HIS A 200      13.588  14.605   4.942  1.00  0.00           H  
ATOM   3144 2HB  HIS A 200      12.448  14.409   3.618  1.00  0.00           H  
ATOM   3145  HD1 HIS A 200      12.723  16.148   6.997  1.00  0.00           H  
ATOM   3146  HD2 HIS A 200      10.558  16.542   3.402  1.00  0.00           H  
ATOM   3147  HE1 HIS A 200      11.403  18.192   7.225  1.00  0.00           H  
ATOM   3148  N   GLY A 201      13.329  13.476   7.348  1.00  0.00           N  
ATOM   3149  CA  GLY A 201      13.652  13.654   8.776  1.00  0.00           C  
ATOM   3150  C   GLY A 201      14.128  15.060   9.074  1.00  0.00           C  
ATOM   3151  O   GLY A 201      13.950  15.964   8.258  1.00  0.00           O  
ATOM   3152  H   GLY A 201      14.080  13.351   6.684  1.00  0.00           H  
ATOM   3153 1HA  GLY A 201      12.771  13.434   9.379  1.00  0.00           H  
ATOM   3154 2HA  GLY A 201      14.425  12.942   9.065  1.00  0.00           H  
ATOM   3155  N   ASN A 202      14.566  15.287  10.305  1.00  0.00           N  
ATOM   3156  CA  ASN A 202      15.086  16.595  10.746  1.00  0.00           C  
ATOM   3157  C   ASN A 202      16.605  16.510  10.753  1.00  0.00           C  
ATOM   3158  O   ASN A 202      17.146  15.564  11.342  1.00  0.00           O  
ATOM   3159  CB  ASN A 202      14.552  16.985  12.113  1.00  0.00           C  
ATOM   3160  CG  ASN A 202      14.700  18.455  12.393  1.00  0.00           C  
ATOM   3161  OD1 ASN A 202      15.730  18.899  12.914  1.00  0.00           O  
ATOM   3162  ND2 ASN A 202      13.691  19.218  12.058  1.00  0.00           N  
ATOM   3163  H   ASN A 202      14.537  14.522  10.963  1.00  0.00           H  
ATOM   3164  HA  ASN A 202      14.766  17.355  10.031  1.00  0.00           H  
ATOM   3165 1HB  ASN A 202      13.496  16.719  12.180  1.00  0.00           H  
ATOM   3166 2HB  ASN A 202      15.081  16.425  12.883  1.00  0.00           H  
ATOM   3167 1HD2 ASN A 202      13.734  20.204  12.222  1.00  0.00           H  
ATOM   3168 2HD2 ASN A 202      12.878  18.816  11.639  1.00  0.00           H  
ATOM   3169  N   PRO A 203      17.383  17.506  10.284  1.00  0.00           N  
ATOM   3170  CA  PRO A 203      16.968  18.773   9.668  1.00  0.00           C  
ATOM   3171  C   PRO A 203      16.989  18.716   8.146  1.00  0.00           C  
ATOM   3172  O   PRO A 203      17.695  19.508   7.502  1.00  0.00           O  
ATOM   3173  CB  PRO A 203      18.085  19.700  10.160  1.00  0.00           C  
ATOM   3174  CG  PRO A 203      19.276  18.794  10.074  1.00  0.00           C  
ATOM   3175  CD  PRO A 203      18.799  17.436  10.538  1.00  0.00           C  
ATOM   3176  HA  PRO A 203      15.958  19.032  10.018  1.00  0.00           H  
ATOM   3177 1HB  PRO A 203      18.148  20.590   9.516  1.00  0.00           H  
ATOM   3178 2HB  PRO A 203      17.860  20.055  11.177  1.00  0.00           H  
ATOM   3179 1HG  PRO A 203      19.656  18.764   9.043  1.00  0.00           H  
ATOM   3180 2HG  PRO A 203      20.092  19.179  10.703  1.00  0.00           H  
ATOM   3181 1HD  PRO A 203      19.286  16.652   9.939  1.00  0.00           H  
ATOM   3182 2HD  PRO A 203      19.033  17.311  11.605  1.00  0.00           H  
ATOM   3183  N   THR A 204      16.230  17.791   7.585  1.00  0.00           N  
ATOM   3184  CA  THR A 204      16.393  17.431   6.166  1.00  0.00           C  
ATOM   3185  C   THR A 204      15.160  17.856   5.383  1.00  0.00           C  
ATOM   3186  O   THR A 204      14.228  18.461   5.916  1.00  0.00           O  
ATOM   3187  CB  THR A 204      16.630  15.920   5.984  1.00  0.00           C  
ATOM   3188  OG1 THR A 204      15.468  15.197   6.411  1.00  0.00           O  
ATOM   3189  CG2 THR A 204      17.832  15.467   6.798  1.00  0.00           C  
ATOM   3190  H   THR A 204      15.524  17.321   8.134  1.00  0.00           H  
ATOM   3191  HA  THR A 204      17.263  17.958   5.773  1.00  0.00           H  
ATOM   3192  HB  THR A 204      16.809  15.704   4.931  1.00  0.00           H  
ATOM   3193  HG1 THR A 204      14.843  15.805   6.813  1.00  0.00           H  
ATOM   3194 1HG2 THR A 204      17.985  14.397   6.657  1.00  0.00           H  
ATOM   3195 2HG2 THR A 204      18.720  16.007   6.468  1.00  0.00           H  
ATOM   3196 3HG2 THR A 204      17.655  15.671   7.853  1.00  0.00           H  
ATOM   3197  N   SER A 205      15.213  17.649   4.095  1.00  0.00           N  
ATOM   3198  CA  SER A 205      14.159  17.984   3.118  1.00  0.00           C  
ATOM   3199  C   SER A 205      13.998  16.792   2.201  1.00  0.00           C  
ATOM   3200  O   SER A 205      14.695  15.779   2.396  1.00  0.00           O  
ATOM   3201  CB  SER A 205      14.513  19.222   2.316  1.00  0.00           C  
ATOM   3202  OG  SER A 205      15.555  18.957   1.418  1.00  0.00           O  
ATOM   3203  H   SER A 205      16.067  17.219   3.770  1.00  0.00           H  
ATOM   3204  HA  SER A 205      13.234  18.185   3.660  1.00  0.00           H  
ATOM   3205 1HB  SER A 205      13.635  19.564   1.769  1.00  0.00           H  
ATOM   3206 2HB  SER A 205      14.809  20.021   2.994  1.00  0.00           H  
ATOM   3207  HG  SER A 205      16.142  19.715   1.462  1.00  0.00           H  
ATOM   3208  N   SER A 206      13.172  16.905   1.170  1.00  0.00           N  
ATOM   3209  CA  SER A 206      13.043  15.842   0.157  1.00  0.00           C  
ATOM   3210  C   SER A 206      14.392  15.521  -0.507  1.00  0.00           C  
ATOM   3211  O   SER A 206      14.504  14.442  -1.080  1.00  0.00           O  
ATOM   3212  CB  SER A 206      11.958  16.172  -0.827  1.00  0.00           C  
ATOM   3213  OG  SER A 206      12.226  17.382  -1.502  1.00  0.00           O  
ATOM   3214  H   SER A 206      12.616  17.743   1.077  1.00  0.00           H  
ATOM   3215  HA  SER A 206      12.686  14.936   0.648  1.00  0.00           H  
ATOM   3216 1HB  SER A 206      11.868  15.364  -1.554  1.00  0.00           H  
ATOM   3217 2HB  SER A 206      11.006  16.251  -0.306  1.00  0.00           H  
ATOM   3218  HG  SER A 206      11.998  18.084  -0.887  1.00  0.00           H  
ATOM   3219  N   TYR A 207      15.391  16.375  -0.401  1.00  0.00           N  
ATOM   3220  CA  TYR A 207      16.742  16.094  -0.931  1.00  0.00           C  
ATOM   3221  C   TYR A 207      17.212  14.729  -0.421  1.00  0.00           C  
ATOM   3222  O   TYR A 207      17.917  14.055  -1.058  1.00  0.00           O  
ATOM   3223  CB  TYR A 207      17.675  17.233  -0.544  1.00  0.00           C  
ATOM   3224  CG  TYR A 207      19.065  17.022  -1.058  1.00  0.00           C  
ATOM   3225  CD1 TYR A 207      19.365  17.237  -2.403  1.00  0.00           C  
ATOM   3226  CD2 TYR A 207      20.091  16.765  -0.188  1.00  0.00           C  
ATOM   3227  CE1 TYR A 207      20.653  17.046  -2.883  1.00  0.00           C  
ATOM   3228  CE2 TYR A 207      21.390  16.646  -0.645  1.00  0.00           C  
ATOM   3229  CZ  TYR A 207      21.667  16.748  -1.987  1.00  0.00           C  
ATOM   3230  OH  TYR A 207      22.958  16.626  -2.421  1.00  0.00           O  
ATOM   3231  H   TYR A 207      15.218  17.255   0.064  1.00  0.00           H  
ATOM   3232  HA  TYR A 207      16.687  16.064  -2.019  1.00  0.00           H  
ATOM   3233 1HB  TYR A 207      17.287  18.173  -0.942  1.00  0.00           H  
ATOM   3234 2HB  TYR A 207      17.707  17.326   0.540  1.00  0.00           H  
ATOM   3235  HD1 TYR A 207      18.584  17.559  -3.091  1.00  0.00           H  
ATOM   3236  HD2 TYR A 207      19.887  16.652   0.877  1.00  0.00           H  
ATOM   3237  HE1 TYR A 207      20.874  17.217  -3.935  1.00  0.00           H  
ATOM   3238  HE2 TYR A 207      22.201  16.469   0.062  1.00  0.00           H  
ATOM   3239  HH  TYR A 207      22.996  16.811  -3.363  1.00  0.00           H  
ATOM   3240  N   VAL A 208      16.900  14.394   0.852  1.00  0.00           N  
ATOM   3241  CA  VAL A 208      17.460  13.189   1.510  1.00  0.00           C  
ATOM   3242  C   VAL A 208      17.017  11.932   0.739  1.00  0.00           C  
ATOM   3243  O   VAL A 208      17.715  10.901   0.787  1.00  0.00           O  
ATOM   3244  CB  VAL A 208      16.988  13.091   2.973  1.00  0.00           C  
ATOM   3245  CG1 VAL A 208      15.532  12.655   3.035  1.00  0.00           C  
ATOM   3246  CG2 VAL A 208      17.876  12.123   3.740  1.00  0.00           C  
ATOM   3247  H   VAL A 208      16.265  14.987   1.368  1.00  0.00           H  
ATOM   3248  HA  VAL A 208      18.548  13.264   1.503  1.00  0.00           H  
ATOM   3249  HB  VAL A 208      17.047  14.079   3.430  1.00  0.00           H  
ATOM   3250 1HG1 VAL A 208      15.216  12.592   4.077  1.00  0.00           H  
ATOM   3251 2HG1 VAL A 208      14.912  13.381   2.511  1.00  0.00           H  
ATOM   3252 3HG1 VAL A 208      15.425  11.678   2.564  1.00  0.00           H  
ATOM   3253 1HG2 VAL A 208      17.537  12.059   4.773  1.00  0.00           H  
ATOM   3254 2HG2 VAL A 208      17.821  11.136   3.279  1.00  0.00           H  
ATOM   3255 3HG2 VAL A 208      18.906  12.477   3.717  1.00  0.00           H  
ATOM   3256  N   TRP A 209      15.882  11.982   0.057  1.00  0.00           N  
ATOM   3257  CA  TRP A 209      15.317  10.828  -0.665  1.00  0.00           C  
ATOM   3258  C   TRP A 209      15.856  10.721  -2.094  1.00  0.00           C  
ATOM   3259  O   TRP A 209      15.383   9.863  -2.844  1.00  0.00           O  
ATOM   3260  CB  TRP A 209      13.791  10.925  -0.708  1.00  0.00           C  
ATOM   3261  CG  TRP A 209      13.151  10.896   0.647  1.00  0.00           C  
ATOM   3262  CD1 TRP A 209      12.568  11.943   1.296  1.00  0.00           C  
ATOM   3263  CD2 TRP A 209      13.025   9.756   1.531  1.00  0.00           C  
ATOM   3264  NE1 TRP A 209      12.091  11.536   2.518  1.00  0.00           N  
ATOM   3265  CE2 TRP A 209      12.360  10.200   2.677  1.00  0.00           C  
ATOM   3266  CE3 TRP A 209      13.415   8.414   1.442  1.00  0.00           C  
ATOM   3267  CZ2 TRP A 209      12.076   9.352   3.736  1.00  0.00           C  
ATOM   3268  CZ3 TRP A 209      13.129   7.563   2.503  1.00  0.00           C  
ATOM   3269  CH2 TRP A 209      12.476   8.020   3.619  1.00  0.00           C  
ATOM   3270  H   TRP A 209      15.389  12.863   0.038  1.00  0.00           H  
ATOM   3271  HA  TRP A 209      15.595   9.918  -0.134  1.00  0.00           H  
ATOM   3272 1HB  TRP A 209      13.499  11.851  -1.205  1.00  0.00           H  
ATOM   3273 2HB  TRP A 209      13.390  10.099  -1.294  1.00  0.00           H  
ATOM   3274  HD1 TRP A 209      12.492  12.955   0.903  1.00  0.00           H  
ATOM   3275  HE1 TRP A 209      11.620  12.123   3.191  1.00  0.00           H  
ATOM   3276  HE3 TRP A 209      13.931   8.045   0.556  1.00  0.00           H  
ATOM   3277  HZ2 TRP A 209      11.559   9.696   4.631  1.00  0.00           H  
ATOM   3278  HZ3 TRP A 209      13.437   6.520   2.426  1.00  0.00           H  
ATOM   3279  HH2 TRP A 209      12.267   7.325   4.433  1.00  0.00           H  
ATOM   3280  N   ARG A 210      16.781  11.586  -2.465  1.00  0.00           N  
ATOM   3281  CA  ARG A 210      17.318  11.682  -3.850  1.00  0.00           C  
ATOM   3282  C   ARG A 210      17.895  10.346  -4.315  1.00  0.00           C  
ATOM   3283  O   ARG A 210      17.906  10.135  -5.561  1.00  0.00           O  
ATOM   3284  CB  ARG A 210      18.402  12.746  -3.940  1.00  0.00           C  
ATOM   3285  CG  ARG A 210      19.700  12.398  -3.230  1.00  0.00           C  
ATOM   3286  CD  ARG A 210      20.562  13.594  -3.045  1.00  0.00           C  
ATOM   3287  NE  ARG A 210      21.809  13.265  -2.373  1.00  0.00           N  
ATOM   3288  CZ  ARG A 210      21.949  13.139  -1.039  1.00  0.00           C  
ATOM   3289  NH1 ARG A 210      20.913  13.317  -0.250  1.00  0.00           N  
ATOM   3290  NH2 ARG A 210      23.128  12.836  -0.524  1.00  0.00           N  
ATOM   3291  H   ARG A 210      17.134  12.212  -1.755  1.00  0.00           H  
ATOM   3292  HA  ARG A 210      16.504  11.962  -4.518  1.00  0.00           H  
ATOM   3293 1HB  ARG A 210      18.639  12.935  -4.986  1.00  0.00           H  
ATOM   3294 2HB  ARG A 210      18.032  13.679  -3.514  1.00  0.00           H  
ATOM   3295 1HG  ARG A 210      19.477  11.981  -2.248  1.00  0.00           H  
ATOM   3296 2HG  ARG A 210      20.253  11.665  -3.819  1.00  0.00           H  
ATOM   3297 1HD  ARG A 210      20.802  14.023  -4.017  1.00  0.00           H  
ATOM   3298 2HD  ARG A 210      20.035  14.333  -2.442  1.00  0.00           H  
ATOM   3299  HE  ARG A 210      22.629  13.120  -2.947  1.00  0.00           H  
ATOM   3300 1HH1 ARG A 210      20.012  13.548  -0.643  1.00  0.00           H  
ATOM   3301 2HH1 ARG A 210      21.018  13.223   0.750  1.00  0.00           H  
ATOM   3302 1HH2 ARG A 210      23.925  12.699  -1.131  1.00  0.00           H  
ATOM   3303 2HH2 ARG A 210      23.233  12.742   0.475  1.00  0.00           H  
ATOM   3304  N   ASN A 211      18.367   9.499  -3.410  1.00  0.00           N  
ATOM   3305  CA  ASN A 211      18.926   8.178  -3.821  1.00  0.00           C  
ATOM   3306  C   ASN A 211      17.978   7.038  -3.490  1.00  0.00           C  
ATOM   3307  O   ASN A 211      18.396   5.850  -3.600  1.00  0.00           O  
ATOM   3308  CB  ASN A 211      20.275   7.932  -3.171  1.00  0.00           C  
ATOM   3309  CG  ASN A 211      21.364   8.784  -3.762  1.00  0.00           C  
ATOM   3310  OD1 ASN A 211      21.876   8.493  -4.849  1.00  0.00           O  
ATOM   3311  ND2 ASN A 211      21.728   9.831  -3.067  1.00  0.00           N  
ATOM   3312  H   ASN A 211      18.352   9.744  -2.431  1.00  0.00           H  
ATOM   3313  HA  ASN A 211      19.060   8.181  -4.904  1.00  0.00           H  
ATOM   3314 1HB  ASN A 211      20.208   8.139  -2.102  1.00  0.00           H  
ATOM   3315 2HB  ASN A 211      20.548   6.883  -3.286  1.00  0.00           H  
ATOM   3316 1HD2 ASN A 211      22.449  10.434  -3.411  1.00  0.00           H  
ATOM   3317 2HD2 ASN A 211      21.287  10.029  -2.192  1.00  0.00           H  
ATOM   3318  N   ILE A 212      16.765   7.336  -3.084  1.00  0.00           N  
ATOM   3319  CA  ILE A 212      15.762   6.299  -2.711  1.00  0.00           C  
ATOM   3320  C   ILE A 212      14.661   6.277  -3.792  1.00  0.00           C  
ATOM   3321  O   ILE A 212      14.349   5.208  -4.313  1.00  0.00           O  
ATOM   3322  CB  ILE A 212      15.140   6.573  -1.330  1.00  0.00           C  
ATOM   3323  CG1 ILE A 212      16.231   6.657  -0.260  1.00  0.00           C  
ATOM   3324  CG2 ILE A 212      14.128   5.494  -0.979  1.00  0.00           C  
ATOM   3325  CD1 ILE A 212      17.056   5.397  -0.129  1.00  0.00           C  
ATOM   3326  H   ILE A 212      16.509   8.312  -3.025  1.00  0.00           H  
ATOM   3327  HA  ILE A 212      16.263   5.333  -2.668  1.00  0.00           H  
ATOM   3328  HB  ILE A 212      14.637   7.539  -1.343  1.00  0.00           H  
ATOM   3329 1HG1 ILE A 212      16.904   7.483  -0.490  1.00  0.00           H  
ATOM   3330 2HG1 ILE A 212      15.776   6.868   0.708  1.00  0.00           H  
ATOM   3331 1HG2 ILE A 212      13.698   5.702   0.000  1.00  0.00           H  
ATOM   3332 2HG2 ILE A 212      13.336   5.481  -1.727  1.00  0.00           H  
ATOM   3333 3HG2 ILE A 212      14.623   4.523  -0.958  1.00  0.00           H  
ATOM   3334 1HD1 ILE A 212      17.808   5.533   0.649  1.00  0.00           H  
ATOM   3335 2HD1 ILE A 212      16.406   4.563   0.137  1.00  0.00           H  
ATOM   3336 3HD1 ILE A 212      17.550   5.185  -1.076  1.00  0.00           H  
ATOM   3337  N   ILE A 213      14.086   7.425  -4.095  1.00  0.00           N  
ATOM   3338  CA  ILE A 213      12.930   7.544  -5.036  1.00  0.00           C  
ATOM   3339  C   ILE A 213      13.246   6.929  -6.397  1.00  0.00           C  
ATOM   3340  O   ILE A 213      12.361   6.272  -6.929  1.00  0.00           O  
ATOM   3341  CB  ILE A 213      12.522   9.015  -5.238  1.00  0.00           C  
ATOM   3342  CG1 ILE A 213      11.885   9.572  -3.962  1.00  0.00           C  
ATOM   3343  CG2 ILE A 213      11.566   9.146  -6.414  1.00  0.00           C  
ATOM   3344  CD1 ILE A 213      11.722  11.075  -3.967  1.00  0.00           C  
ATOM   3345  H   ILE A 213      14.456   8.260  -3.661  1.00  0.00           H  
ATOM   3346  HA  ILE A 213      12.081   7.010  -4.611  1.00  0.00           H  
ATOM   3347  HB  ILE A 213      13.410   9.615  -5.435  1.00  0.00           H  
ATOM   3348 1HG1 ILE A 213      10.904   9.122  -3.819  1.00  0.00           H  
ATOM   3349 2HG1 ILE A 213      12.497   9.300  -3.101  1.00  0.00           H  
ATOM   3350 1HG2 ILE A 213      11.288  10.191  -6.542  1.00  0.00           H  
ATOM   3351 2HG2 ILE A 213      12.053   8.787  -7.320  1.00  0.00           H  
ATOM   3352 3HG2 ILE A 213      10.672   8.552  -6.223  1.00  0.00           H  
ATOM   3353 1HD1 ILE A 213      11.265  11.395  -3.030  1.00  0.00           H  
ATOM   3354 2HD1 ILE A 213      12.699  11.547  -4.074  1.00  0.00           H  
ATOM   3355 3HD1 ILE A 213      11.084  11.368  -4.799  1.00  0.00           H  
ATOM   3356  N   PRO A 214      14.440   7.084  -7.004  1.00  0.00           N  
ATOM   3357  CA  PRO A 214      14.690   6.476  -8.320  1.00  0.00           C  
ATOM   3358  C   PRO A 214      14.452   4.959  -8.339  1.00  0.00           C  
ATOM   3359  O   PRO A 214      14.330   4.415  -9.429  1.00  0.00           O  
ATOM   3360  CB  PRO A 214      16.165   6.809  -8.565  1.00  0.00           C  
ATOM   3361  CG  PRO A 214      16.384   8.074  -7.808  1.00  0.00           C  
ATOM   3362  CD  PRO A 214      15.584   7.899  -6.545  1.00  0.00           C  
ATOM   3363  HA  PRO A 214      14.044   6.956  -9.069  1.00  0.00           H  
ATOM   3364 1HB  PRO A 214      16.801   5.984  -8.211  1.00  0.00           H  
ATOM   3365 2HB  PRO A 214      16.352   6.919  -9.643  1.00  0.00           H  
ATOM   3366 1HG  PRO A 214      17.457   8.219  -7.613  1.00  0.00           H  
ATOM   3367 2HG  PRO A 214      16.051   8.936  -8.404  1.00  0.00           H  
ATOM   3368 1HD  PRO A 214      16.191   7.369  -5.796  1.00  0.00           H  
ATOM   3369 2HD  PRO A 214      15.274   8.884  -6.166  1.00  0.00           H  
ATOM   3370  N   HIS A 215      14.500   4.266  -7.208  1.00  0.00           N  
ATOM   3371  CA  HIS A 215      14.253   2.814  -7.133  1.00  0.00           C  
ATOM   3372  C   HIS A 215      12.756   2.488  -7.144  1.00  0.00           C  
ATOM   3373  O   HIS A 215      12.396   1.315  -7.296  1.00  0.00           O  
ATOM   3374  CB  HIS A 215      14.892   2.223  -5.872  1.00  0.00           C  
ATOM   3375  CG  HIS A 215      16.383   2.112  -5.949  1.00  0.00           C  
ATOM   3376  ND1 HIS A 215      17.019   1.156  -6.712  1.00  0.00           N  
ATOM   3377  CD2 HIS A 215      17.363   2.835  -5.358  1.00  0.00           C  
ATOM   3378  CE1 HIS A 215      18.328   1.297  -6.588  1.00  0.00           C  
ATOM   3379  NE2 HIS A 215      18.561   2.309  -5.772  1.00  0.00           N  
ATOM   3380  H   HIS A 215      14.717   4.774  -6.362  1.00  0.00           H  
ATOM   3381  HA  HIS A 215      14.697   2.324  -7.998  1.00  0.00           H  
ATOM   3382 1HB  HIS A 215      14.639   2.842  -5.011  1.00  0.00           H  
ATOM   3383 2HB  HIS A 215      14.485   1.228  -5.690  1.00  0.00           H  
ATOM   3384  HD2 HIS A 215      17.226   3.678  -4.680  1.00  0.00           H  
ATOM   3385  HE1 HIS A 215      19.084   0.684  -7.076  1.00  0.00           H  
ATOM   3386  HE2 HIS A 215      19.472   2.645  -5.494  1.00  0.00           H  
ATOM   3387  N   VAL A 216      11.912   3.455  -6.792  1.00  0.00           N  
ATOM   3388  CA  VAL A 216      10.451   3.272  -6.684  1.00  0.00           C  
ATOM   3389  C   VAL A 216       9.723   3.962  -7.828  1.00  0.00           C  
ATOM   3390  O   VAL A 216       8.738   3.385  -8.353  1.00  0.00           O  
ATOM   3391  CB  VAL A 216       9.932   3.833  -5.347  1.00  0.00           C  
ATOM   3392  CG1 VAL A 216       8.414   3.761  -5.292  1.00  0.00           C  
ATOM   3393  CG2 VAL A 216      10.550   3.064  -4.188  1.00  0.00           C  
ATOM   3394  H   VAL A 216      12.310   4.361  -6.590  1.00  0.00           H  
ATOM   3395  HA  VAL A 216      10.233   2.204  -6.721  1.00  0.00           H  
ATOM   3396  HB  VAL A 216      10.207   4.885  -5.273  1.00  0.00           H  
ATOM   3397 1HG1 VAL A 216       8.064   4.162  -4.341  1.00  0.00           H  
ATOM   3398 2HG1 VAL A 216       7.992   4.348  -6.109  1.00  0.00           H  
ATOM   3399 3HG1 VAL A 216       8.094   2.724  -5.387  1.00  0.00           H  
ATOM   3400 1HG2 VAL A 216      10.179   3.467  -3.246  1.00  0.00           H  
ATOM   3401 2HG2 VAL A 216      10.280   2.011  -4.265  1.00  0.00           H  
ATOM   3402 3HG2 VAL A 216      11.635   3.164  -4.223  1.00  0.00           H  
ATOM   3403  N   ALA A 217      10.108   5.164  -8.197  1.00  0.00           N  
ATOM   3404  CA  ALA A 217       9.435   5.995  -9.210  1.00  0.00           C  
ATOM   3405  C   ALA A 217       9.150   5.238 -10.508  1.00  0.00           C  
ATOM   3406  O   ALA A 217       8.100   5.552 -11.076  1.00  0.00           O  
ATOM   3407  CB  ALA A 217      10.225   7.237  -9.493  1.00  0.00           C  
ATOM   3408  H   ALA A 217      10.932   5.522  -7.735  1.00  0.00           H  
ATOM   3409  HA  ALA A 217       8.471   6.306  -8.807  1.00  0.00           H  
ATOM   3410 1HB  ALA A 217       9.707   7.834 -10.244  1.00  0.00           H  
ATOM   3411 2HB  ALA A 217      10.331   7.818  -8.577  1.00  0.00           H  
ATOM   3412 3HB  ALA A 217      11.211   6.964  -9.865  1.00  0.00           H  
ATOM   3413  N   PRO A 218      10.043   4.373 -11.051  1.00  0.00           N  
ATOM   3414  CA  PRO A 218       9.738   3.706 -12.316  1.00  0.00           C  
ATOM   3415  C   PRO A 218       8.457   2.886 -12.220  1.00  0.00           C  
ATOM   3416  O   PRO A 218       7.911   2.534 -13.257  1.00  0.00           O  
ATOM   3417  CB  PRO A 218      10.962   2.810 -12.538  1.00  0.00           C  
ATOM   3418  CG  PRO A 218      12.049   3.480 -11.767  1.00  0.00           C  
ATOM   3419  CD  PRO A 218      11.365   3.997 -10.529  1.00  0.00           C  
ATOM   3420  HA  PRO A 218       9.653   4.460 -13.112  1.00  0.00           H  
ATOM   3421 1HB  PRO A 218      10.752   1.791 -12.182  1.00  0.00           H  
ATOM   3422 2HB  PRO A 218      11.184   2.737 -13.612  1.00  0.00           H  
ATOM   3423 1HG  PRO A 218      12.850   2.762 -11.539  1.00  0.00           H  
ATOM   3424 2HG  PRO A 218      12.501   4.283 -12.367  1.00  0.00           H  
ATOM   3425 1HD  PRO A 218      11.308   3.195  -9.779  1.00  0.00           H  
ATOM   3426 2HD  PRO A 218      11.923   4.859 -10.134  1.00  0.00           H  
ATOM   3427  N   THR A 219       8.012   2.538 -11.025  1.00  0.00           N  
ATOM   3428  CA  THR A 219       6.838   1.642 -10.827  1.00  0.00           C  
ATOM   3429  C   THR A 219       5.666   2.355 -10.160  1.00  0.00           C  
ATOM   3430  O   THR A 219       4.499   1.969 -10.426  1.00  0.00           O  
ATOM   3431  CB  THR A 219       7.215   0.409  -9.985  1.00  0.00           C  
ATOM   3432  OG1 THR A 219       7.734   0.834  -8.718  1.00  0.00           O  
ATOM   3433  CG2 THR A 219       8.263  -0.427 -10.703  1.00  0.00           C  
ATOM   3434  H   THR A 219       8.496   2.899 -10.215  1.00  0.00           H  
ATOM   3435  HA  THR A 219       6.497   1.298 -11.804  1.00  0.00           H  
ATOM   3436  HB  THR A 219       6.328  -0.199  -9.813  1.00  0.00           H  
ATOM   3437  HG1 THR A 219       7.970   1.763  -8.764  1.00  0.00           H  
ATOM   3438 1HG2 THR A 219       8.517  -1.294 -10.093  1.00  0.00           H  
ATOM   3439 2HG2 THR A 219       7.868  -0.761 -11.662  1.00  0.00           H  
ATOM   3440 3HG2 THR A 219       9.157   0.173 -10.869  1.00  0.00           H  
ATOM   3441  N   HIS A 220       5.910   3.311  -9.255  1.00  0.00           N  
ATOM   3442  CA  HIS A 220       4.868   3.953  -8.440  1.00  0.00           C  
ATOM   3443  C   HIS A 220       5.030   5.459  -8.462  1.00  0.00           C  
ATOM   3444  O   HIS A 220       6.184   5.946  -8.492  1.00  0.00           O  
ATOM   3445  CB  HIS A 220       4.912   3.453  -6.993  1.00  0.00           C  
ATOM   3446  CG  HIS A 220       4.415   2.050  -6.826  1.00  0.00           C  
ATOM   3447  ND1 HIS A 220       3.080   1.750  -6.649  1.00  0.00           N  
ATOM   3448  CD2 HIS A 220       5.072   0.867  -6.807  1.00  0.00           C  
ATOM   3449  CE1 HIS A 220       2.939   0.441  -6.530  1.00  0.00           C  
ATOM   3450  NE2 HIS A 220       4.132  -0.116  -6.622  1.00  0.00           N  
ATOM   3451  H   HIS A 220       6.872   3.596  -9.138  1.00  0.00           H  
ATOM   3452  HA  HIS A 220       3.887   3.710  -8.847  1.00  0.00           H  
ATOM   3453 1HB  HIS A 220       5.936   3.498  -6.622  1.00  0.00           H  
ATOM   3454 2HB  HIS A 220       4.307   4.106  -6.364  1.00  0.00           H  
ATOM   3455  HD1 HIS A 220       2.318   2.397  -6.688  1.00  0.00           H  
ATOM   3456  HD2 HIS A 220       6.126   0.604  -6.906  1.00  0.00           H  
ATOM   3457  HE1 HIS A 220       1.953   0.001  -6.383  1.00  0.00           H  
ATOM   3458  N   ARG A 221       3.947   6.191  -8.432  1.00  0.00           N  
ATOM   3459  CA  ARG A 221       3.988   7.642  -8.150  1.00  0.00           C  
ATOM   3460  C   ARG A 221       4.651   7.868  -6.794  1.00  0.00           C  
ATOM   3461  O   ARG A 221       4.205   7.243  -5.813  1.00  0.00           O  
ATOM   3462  CB  ARG A 221       2.592   8.248  -8.142  1.00  0.00           C  
ATOM   3463  CG  ARG A 221       2.555   9.767  -8.127  1.00  0.00           C  
ATOM   3464  CD  ARG A 221       1.161  10.282  -8.138  1.00  0.00           C  
ATOM   3465  NE  ARG A 221       1.114  11.715  -8.377  1.00  0.00           N  
ATOM   3466  CZ  ARG A 221      -0.002  12.467  -8.307  1.00  0.00           C  
ATOM   3467  NH1 ARG A 221      -1.152  11.907  -8.005  1.00  0.00           N  
ATOM   3468  NH2 ARG A 221       0.061  13.766  -8.542  1.00  0.00           N  
ATOM   3469  H   ARG A 221       3.056   5.749  -8.608  1.00  0.00           H  
ATOM   3470  HA  ARG A 221       4.567   8.131  -8.934  1.00  0.00           H  
ATOM   3471 1HB  ARG A 221       2.047   7.913  -9.024  1.00  0.00           H  
ATOM   3472 2HB  ARG A 221       2.048   7.894  -7.267  1.00  0.00           H  
ATOM   3473 1HG  ARG A 221       3.048  10.134  -7.226  1.00  0.00           H  
ATOM   3474 2HG  ARG A 221       3.070  10.153  -9.007  1.00  0.00           H  
ATOM   3475 1HD  ARG A 221       0.597   9.787  -8.927  1.00  0.00           H  
ATOM   3476 2HD  ARG A 221       0.691  10.081  -7.176  1.00  0.00           H  
ATOM   3477  HE  ARG A 221       1.981  12.181  -8.613  1.00  0.00           H  
ATOM   3478 1HH1 ARG A 221      -1.200  10.914  -7.825  1.00  0.00           H  
ATOM   3479 2HH1 ARG A 221      -1.989  12.470  -7.952  1.00  0.00           H  
ATOM   3480 1HH2 ARG A 221       0.946  14.196  -8.775  1.00  0.00           H  
ATOM   3481 2HH2 ARG A 221      -0.775  14.329  -8.489  1.00  0.00           H  
ATOM   3482  N   CYS A 222       5.628   8.762  -6.758  1.00  0.00           N  
ATOM   3483  CA  CYS A 222       6.411   9.094  -5.560  1.00  0.00           C  
ATOM   3484  C   CYS A 222       6.143  10.544  -5.200  1.00  0.00           C  
ATOM   3485  O   CYS A 222       6.419  11.433  -6.017  1.00  0.00           O  
ATOM   3486  CB  CYS A 222       7.908   8.887  -5.790  1.00  0.00           C  
ATOM   3487  SG  CYS A 222       8.374   7.170  -6.118  1.00  0.00           S  
ATOM   3488  H   CYS A 222       5.833   9.237  -7.626  1.00  0.00           H  
ATOM   3489  HA  CYS A 222       6.098   8.435  -4.750  1.00  0.00           H  
ATOM   3490 1HB  CYS A 222       8.233   9.492  -6.637  1.00  0.00           H  
ATOM   3491 2HB  CYS A 222       8.460   9.224  -4.914  1.00  0.00           H  
ATOM   3492  HG  CYS A 222       7.551   6.996  -7.148  1.00  0.00           H  
ATOM   3493  N   ILE A 223       5.600  10.776  -3.990  1.00  0.00           N  
ATOM   3494  CA  ILE A 223       5.278  12.116  -3.457  1.00  0.00           C  
ATOM   3495  C   ILE A 223       6.261  12.349  -2.319  1.00  0.00           C  
ATOM   3496  O   ILE A 223       6.334  11.481  -1.455  1.00  0.00           O  
ATOM   3497  CB  ILE A 223       3.828  12.224  -2.953  1.00  0.00           C  
ATOM   3498  CG1 ILE A 223       2.846  11.837  -4.063  1.00  0.00           C  
ATOM   3499  CG2 ILE A 223       3.542  13.631  -2.452  1.00  0.00           C  
ATOM   3500  CD1 ILE A 223       2.919  12.730  -5.281  1.00  0.00           C  
ATOM   3501  H   ILE A 223       5.407   9.963  -3.423  1.00  0.00           H  
ATOM   3502  HA  ILE A 223       5.403  12.844  -4.258  1.00  0.00           H  
ATOM   3503  HB  ILE A 223       3.673  11.519  -2.137  1.00  0.00           H  
ATOM   3504 1HG1 ILE A 223       3.039  10.812  -4.378  1.00  0.00           H  
ATOM   3505 2HG1 ILE A 223       1.827  11.872  -3.676  1.00  0.00           H  
ATOM   3506 1HG2 ILE A 223       2.512  13.690  -2.100  1.00  0.00           H  
ATOM   3507 2HG2 ILE A 223       4.219  13.870  -1.633  1.00  0.00           H  
ATOM   3508 3HG2 ILE A 223       3.689  14.343  -3.264  1.00  0.00           H  
ATOM   3509 1HD1 ILE A 223       2.195  12.393  -6.022  1.00  0.00           H  
ATOM   3510 2HD1 ILE A 223       2.694  13.757  -4.993  1.00  0.00           H  
ATOM   3511 3HD1 ILE A 223       3.921  12.683  -5.706  1.00  0.00           H  
ATOM   3512  N   ALA A 224       7.003  13.440  -2.349  1.00  0.00           N  
ATOM   3513  CA  ALA A 224       7.999  13.685  -1.276  1.00  0.00           C  
ATOM   3514  C   ALA A 224       7.962  15.164  -0.911  1.00  0.00           C  
ATOM   3515  O   ALA A 224       8.654  15.966  -1.524  1.00  0.00           O  
ATOM   3516  CB  ALA A 224       9.383  13.239  -1.711  1.00  0.00           C  
ATOM   3517  H   ALA A 224       6.906  14.118  -3.093  1.00  0.00           H  
ATOM   3518  HA  ALA A 224       7.717  13.086  -0.410  1.00  0.00           H  
ATOM   3519 1HB  ALA A 224      10.095  13.428  -0.907  1.00  0.00           H  
ATOM   3520 2HB  ALA A 224       9.367  12.173  -1.939  1.00  0.00           H  
ATOM   3521 3HB  ALA A 224       9.681  13.795  -2.598  1.00  0.00           H  
ATOM   3522  N   PRO A 225       7.093  15.540   0.046  1.00  0.00           N  
ATOM   3523  CA  PRO A 225       6.950  16.939   0.421  1.00  0.00           C  
ATOM   3524  C   PRO A 225       8.110  17.400   1.290  1.00  0.00           C  
ATOM   3525  O   PRO A 225       8.698  16.620   2.021  1.00  0.00           O  
ATOM   3526  CB  PRO A 225       5.626  16.953   1.193  1.00  0.00           C  
ATOM   3527  CG  PRO A 225       5.560  15.607   1.830  1.00  0.00           C  
ATOM   3528  CD  PRO A 225       6.145  14.677   0.802  1.00  0.00           C  
ATOM   3529  HA  PRO A 225       6.883  17.552  -0.490  1.00  0.00           H  
ATOM   3530 1HB  PRO A 225       5.628  17.773   1.927  1.00  0.00           H  
ATOM   3531 2HB  PRO A 225       4.791  17.140   0.502  1.00  0.00           H  
ATOM   3532 1HG  PRO A 225       6.125  15.605   2.774  1.00  0.00           H  
ATOM   3533 2HG  PRO A 225       4.519  15.357   2.083  1.00  0.00           H  
ATOM   3534 1HD  PRO A 225       6.670  13.852   1.309  1.00  0.00           H  
ATOM   3535 2HD  PRO A 225       5.343  14.288   0.158  1.00  0.00           H  
ATOM   3536  N   ASP A 226       8.319  18.690   1.268  1.00  0.00           N  
ATOM   3537  CA  ASP A 226       9.140  19.412   2.261  1.00  0.00           C  
ATOM   3538  C   ASP A 226       8.220  19.973   3.345  1.00  0.00           C  
ATOM   3539  O   ASP A 226       7.268  20.695   3.024  1.00  0.00           O  
ATOM   3540  CB  ASP A 226       9.936  20.544   1.609  1.00  0.00           C  
ATOM   3541  CG  ASP A 226      11.049  20.039   0.701  1.00  0.00           C  
ATOM   3542  OD1 ASP A 226      11.326  18.864   0.730  1.00  0.00           O  
ATOM   3543  OD2 ASP A 226      11.611  20.834  -0.015  1.00  0.00           O  
ATOM   3544  H   ASP A 226       7.884  19.209   0.519  1.00  0.00           H  
ATOM   3545  HA  ASP A 226       9.846  18.709   2.702  1.00  0.00           H  
ATOM   3546 1HB  ASP A 226       9.264  21.172   1.023  1.00  0.00           H  
ATOM   3547 2HB  ASP A 226      10.376  21.172   2.384  1.00  0.00           H  
ATOM   3548  N   LEU A 227       8.432  19.587   4.580  1.00  0.00           N  
ATOM   3549  CA  LEU A 227       7.527  20.019   5.688  1.00  0.00           C  
ATOM   3550  C   LEU A 227       7.565  21.551   5.785  1.00  0.00           C  
ATOM   3551  O   LEU A 227       8.568  22.181   5.427  1.00  0.00           O  
ATOM   3552  CB  LEU A 227       7.949  19.397   7.025  1.00  0.00           C  
ATOM   3553  CG  LEU A 227       7.777  17.877   7.136  1.00  0.00           C  
ATOM   3554  CD1 LEU A 227       8.335  17.398   8.469  1.00  0.00           C  
ATOM   3555  CD2 LEU A 227       6.303  17.522   7.001  1.00  0.00           C  
ATOM   3556  H   LEU A 227       9.217  18.988   4.792  1.00  0.00           H  
ATOM   3557  HA  LEU A 227       6.516  19.683   5.459  1.00  0.00           H  
ATOM   3558 1HB  LEU A 227       9.000  19.625   7.197  1.00  0.00           H  
ATOM   3559 2HB  LEU A 227       7.364  19.856   7.822  1.00  0.00           H  
ATOM   3560  HG  LEU A 227       8.342  17.388   6.343  1.00  0.00           H  
ATOM   3561 1HD1 LEU A 227       8.213  16.318   8.548  1.00  0.00           H  
ATOM   3562 2HD1 LEU A 227       9.394  17.648   8.531  1.00  0.00           H  
ATOM   3563 3HD1 LEU A 227       7.799  17.884   9.283  1.00  0.00           H  
ATOM   3564 1HD2 LEU A 227       6.181  16.441   7.079  1.00  0.00           H  
ATOM   3565 2HD2 LEU A 227       5.737  18.009   7.794  1.00  0.00           H  
ATOM   3566 3HD2 LEU A 227       5.935  17.859   6.032  1.00  0.00           H  
ATOM   3567  N   ILE A 228       6.471  22.106   6.301  1.00  0.00           N  
ATOM   3568  CA  ILE A 228       6.342  23.586   6.328  1.00  0.00           C  
ATOM   3569  C   ILE A 228       7.483  24.188   7.148  1.00  0.00           C  
ATOM   3570  O   ILE A 228       7.898  23.592   8.150  1.00  0.00           O  
ATOM   3571  CB  ILE A 228       4.992  24.028   6.922  1.00  0.00           C  
ATOM   3572  CG1 ILE A 228       3.837  23.540   6.044  1.00  0.00           C  
ATOM   3573  CG2 ILE A 228       4.947  25.541   7.074  1.00  0.00           C  
ATOM   3574  CD1 ILE A 228       3.843  24.122   4.649  1.00  0.00           C  
ATOM   3575  H   ILE A 228       5.724  21.540   6.678  1.00  0.00           H  
ATOM   3576  HA  ILE A 228       6.398  23.956   5.305  1.00  0.00           H  
ATOM   3577  HB  ILE A 228       4.858  23.570   7.901  1.00  0.00           H  
ATOM   3578 1HG1 ILE A 228       3.876  22.455   5.961  1.00  0.00           H  
ATOM   3579 2HG1 ILE A 228       2.888  23.797   6.515  1.00  0.00           H  
ATOM   3580 1HG2 ILE A 228       3.986  25.836   7.494  1.00  0.00           H  
ATOM   3581 2HG2 ILE A 228       5.748  25.863   7.738  1.00  0.00           H  
ATOM   3582 3HG2 ILE A 228       5.075  26.008   6.098  1.00  0.00           H  
ATOM   3583 1HD1 ILE A 228       2.994  23.730   4.087  1.00  0.00           H  
ATOM   3584 2HD1 ILE A 228       3.768  25.209   4.707  1.00  0.00           H  
ATOM   3585 3HD1 ILE A 228       4.768  23.849   4.144  1.00  0.00           H  
ATOM   3586  N   GLY A 229       8.114  25.243   6.649  1.00  0.00           N  
ATOM   3587  CA  GLY A 229       9.250  25.879   7.323  1.00  0.00           C  
ATOM   3588  C   GLY A 229      10.583  25.302   6.910  1.00  0.00           C  
ATOM   3589  O   GLY A 229      11.617  25.902   7.278  1.00  0.00           O  
ATOM   3590  H   GLY A 229       7.792  25.618   5.769  1.00  0.00           H  
ATOM   3591 1HA  GLY A 229       9.249  26.948   7.107  1.00  0.00           H  
ATOM   3592 2HA  GLY A 229       9.140  25.770   8.401  1.00  0.00           H  
ATOM   3593  N   MET A 230      10.611  24.226   6.128  1.00  0.00           N  
ATOM   3594  CA  MET A 230      11.874  23.562   5.749  1.00  0.00           C  
ATOM   3595  C   MET A 230      12.002  23.412   4.235  1.00  0.00           C  
ATOM   3596  O   MET A 230      10.995  23.488   3.496  1.00  0.00           O  
ATOM   3597  CB  MET A 230      11.976  22.194   6.422  1.00  0.00           C  
ATOM   3598  CG  MET A 230      11.884  22.231   7.941  1.00  0.00           C  
ATOM   3599  SD  MET A 230      11.963  20.589   8.682  1.00  0.00           S  
ATOM   3600  CE  MET A 230      13.717  20.251   8.572  1.00  0.00           C  
ATOM   3601  H   MET A 230       9.738  23.852   5.785  1.00  0.00           H  
ATOM   3602  HA  MET A 230      12.705  24.181   6.087  1.00  0.00           H  
ATOM   3603 1HB  MET A 230      11.180  21.548   6.055  1.00  0.00           H  
ATOM   3604 2HB  MET A 230      12.925  21.728   6.156  1.00  0.00           H  
ATOM   3605 1HG  MET A 230      12.702  22.829   8.340  1.00  0.00           H  
ATOM   3606 2HG  MET A 230      10.945  22.698   8.237  1.00  0.00           H  
ATOM   3607 1HE  MET A 230      13.926  19.267   8.992  1.00  0.00           H  
ATOM   3608 2HE  MET A 230      14.028  20.274   7.526  1.00  0.00           H  
ATOM   3609 3HE  MET A 230      14.269  21.008   9.130  1.00  0.00           H  
ATOM   3610  N   GLY A 231      13.223  23.218   3.752  1.00  0.00           N  
ATOM   3611  CA  GLY A 231      13.396  22.881   2.343  1.00  0.00           C  
ATOM   3612  C   GLY A 231      12.930  24.017   1.467  1.00  0.00           C  
ATOM   3613  O   GLY A 231      13.231  25.203   1.722  1.00  0.00           O  
ATOM   3614  H   GLY A 231      14.038  23.299   4.343  1.00  0.00           H  
ATOM   3615 1HA  GLY A 231      14.446  22.664   2.147  1.00  0.00           H  
ATOM   3616 2HA  GLY A 231      12.833  21.977   2.113  1.00  0.00           H  
ATOM   3617  N   LYS A 232      12.174  23.668   0.444  1.00  0.00           N  
ATOM   3618  CA  LYS A 232      11.705  24.616  -0.570  1.00  0.00           C  
ATOM   3619  C   LYS A 232      10.282  25.082  -0.280  1.00  0.00           C  
ATOM   3620  O   LYS A 232       9.710  25.769  -1.141  1.00  0.00           O  
ATOM   3621  CB  LYS A 232      11.775  23.991  -1.964  1.00  0.00           C  
ATOM   3622  CG  LYS A 232      13.181  23.617  -2.415  1.00  0.00           C  
ATOM   3623  CD  LYS A 232      14.003  24.855  -2.745  1.00  0.00           C  
ATOM   3624  CE  LYS A 232      15.331  24.483  -3.387  1.00  0.00           C  
ATOM   3625  NZ  LYS A 232      16.084  25.683  -3.843  1.00  0.00           N  
ATOM   3626  H   LYS A 232      11.913  22.694   0.366  1.00  0.00           H  
ATOM   3627  HA  LYS A 232      12.352  25.494  -0.549  1.00  0.00           H  
ATOM   3628 1HB  LYS A 232      11.165  23.088  -1.989  1.00  0.00           H  
ATOM   3629 2HB  LYS A 232      11.363  24.685  -2.696  1.00  0.00           H  
ATOM   3630 1HG  LYS A 232      13.682  23.060  -1.623  1.00  0.00           H  
ATOM   3631 2HG  LYS A 232      13.123  22.984  -3.300  1.00  0.00           H  
ATOM   3632 1HD  LYS A 232      13.442  25.492  -3.431  1.00  0.00           H  
ATOM   3633 2HD  LYS A 232      14.196  25.417  -1.831  1.00  0.00           H  
ATOM   3634 1HE  LYS A 232      15.942  23.938  -2.669  1.00  0.00           H  
ATOM   3635 2HE  LYS A 232      15.152  23.835  -4.245  1.00  0.00           H  
ATOM   3636 1HZ  LYS A 232      16.956  25.395  -4.263  1.00  0.00           H  
ATOM   3637 2HZ  LYS A 232      15.534  26.188  -4.524  1.00  0.00           H  
ATOM   3638 3HZ  LYS A 232      16.273  26.283  -3.053  1.00  0.00           H  
ATOM   3639  N   SER A 233       9.708  24.757   0.871  1.00  0.00           N  
ATOM   3640  CA  SER A 233       8.313  25.140   1.210  1.00  0.00           C  
ATOM   3641  C   SER A 233       8.282  26.536   1.797  1.00  0.00           C  
ATOM   3642  O   SER A 233       9.315  27.065   2.256  1.00  0.00           O  
ATOM   3643  CB  SER A 233       7.675  24.100   2.105  1.00  0.00           C  
ATOM   3644  OG  SER A 233       7.464  22.884   1.382  1.00  0.00           O  
ATOM   3645  H   SER A 233      10.249  24.227   1.540  1.00  0.00           H  
ATOM   3646  HA  SER A 233       7.718  25.122   0.296  1.00  0.00           H  
ATOM   3647 1HB  SER A 233       8.319  23.915   2.964  1.00  0.00           H  
ATOM   3648 2HB  SER A 233       6.727  24.479   2.483  1.00  0.00           H  
ATOM   3649  HG  SER A 233       7.432  22.186   2.040  1.00  0.00           H  
ATOM   3650  N   ASP A 234       7.105  27.124   1.777  1.00  0.00           N  
ATOM   3651  CA  ASP A 234       6.889  28.425   2.436  1.00  0.00           C  
ATOM   3652  C   ASP A 234       7.214  28.371   3.924  1.00  0.00           C  
ATOM   3653  O   ASP A 234       7.248  27.283   4.552  1.00  0.00           O  
ATOM   3654  CB  ASP A 234       5.442  28.886   2.253  1.00  0.00           C  
ATOM   3655  CG  ASP A 234       5.197  29.548   0.903  1.00  0.00           C  
ATOM   3656  OD1 ASP A 234       6.126  30.090   0.352  1.00  0.00           O  
ATOM   3657  OD2 ASP A 234       4.084  29.505   0.436  1.00  0.00           O  
ATOM   3658  H   ASP A 234       6.333  26.680   1.301  1.00  0.00           H  
ATOM   3659  HA  ASP A 234       7.549  29.161   1.976  1.00  0.00           H  
ATOM   3660 1HB  ASP A 234       4.772  28.031   2.348  1.00  0.00           H  
ATOM   3661 2HB  ASP A 234       5.182  29.595   3.040  1.00  0.00           H  
ATOM   3662  N   LYS A 235       7.401  29.555   4.473  1.00  0.00           N  
ATOM   3663  CA  LYS A 235       7.907  29.721   5.848  1.00  0.00           C  
ATOM   3664  C   LYS A 235       6.963  30.608   6.634  1.00  0.00           C  
ATOM   3665  O   LYS A 235       7.295  31.769   6.904  1.00  0.00           O  
ATOM   3666  CB  LYS A 235       9.316  30.315   5.855  1.00  0.00           C  
ATOM   3667  CG  LYS A 235      10.361  29.463   5.147  1.00  0.00           C  
ATOM   3668  CD  LYS A 235      11.675  30.214   4.994  1.00  0.00           C  
ATOM   3669  CE  LYS A 235      12.725  29.359   4.301  1.00  0.00           C  
ATOM   3670  NZ  LYS A 235      13.943  30.142   3.957  1.00  0.00           N  
ATOM   3671  H   LYS A 235       7.188  30.377   3.926  1.00  0.00           H  
ATOM   3672  HA  LYS A 235       7.948  28.740   6.322  1.00  0.00           H  
ATOM   3673 1HB  LYS A 235       9.300  31.293   5.374  1.00  0.00           H  
ATOM   3674 2HB  LYS A 235       9.644  30.462   6.884  1.00  0.00           H  
ATOM   3675 1HG  LYS A 235      10.538  28.553   5.722  1.00  0.00           H  
ATOM   3676 2HG  LYS A 235       9.995  29.183   4.160  1.00  0.00           H  
ATOM   3677 1HD  LYS A 235      11.510  31.119   4.407  1.00  0.00           H  
ATOM   3678 2HD  LYS A 235      12.046  30.503   5.977  1.00  0.00           H  
ATOM   3679 1HE  LYS A 235      13.011  28.535   4.954  1.00  0.00           H  
ATOM   3680 2HE  LYS A 235      12.308  28.940   3.386  1.00  0.00           H  
ATOM   3681 1HZ  LYS A 235      14.613  29.540   3.500  1.00  0.00           H  
ATOM   3682 2HZ  LYS A 235      13.692  30.899   3.336  1.00  0.00           H  
ATOM   3683 3HZ  LYS A 235      14.350  30.520   4.800  1.00  0.00           H  
ATOM   3684  N   PRO A 236       5.768  30.113   6.953  1.00  0.00           N  
ATOM   3685  CA  PRO A 236       4.845  30.909   7.752  1.00  0.00           C  
ATOM   3686  C   PRO A 236       5.300  31.073   9.206  1.00  0.00           C  
ATOM   3687  O   PRO A 236       6.154  30.391   9.748  1.00  0.00           O  
ATOM   3688  CB  PRO A 236       3.547  30.101   7.660  1.00  0.00           C  
ATOM   3689  CG  PRO A 236       4.006  28.693   7.487  1.00  0.00           C  
ATOM   3690  CD  PRO A 236       5.223  28.801   6.608  1.00  0.00           C  
ATOM   3691  HA  PRO A 236       4.729  31.901   7.290  1.00  0.00           H  
ATOM   3692 1HB  PRO A 236       2.948  30.245   8.571  1.00  0.00           H  
ATOM   3693 2HB  PRO A 236       2.940  30.459   6.816  1.00  0.00           H  
ATOM   3694 1HG  PRO A 236       4.227  28.242   8.466  1.00  0.00           H  
ATOM   3695 2HG  PRO A 236       3.208  28.087   7.032  1.00  0.00           H  
ATOM   3696 1HD  PRO A 236       5.930  27.997   6.860  1.00  0.00           H  
ATOM   3697 2HD  PRO A 236       4.922  28.737   5.552  1.00  0.00           H  
ATOM   3698  N   ASP A 237       4.716  32.089   9.850  1.00  0.00           N  
ATOM   3699  CA  ASP A 237       5.096  32.412  11.233  1.00  0.00           C  
ATOM   3700  C   ASP A 237       4.408  31.409  12.146  1.00  0.00           C  
ATOM   3701  O   ASP A 237       3.439  31.801  12.822  1.00  0.00           O  
ATOM   3702  CB  ASP A 237       4.696  33.840  11.612  1.00  0.00           C  
ATOM   3703  CG  ASP A 237       5.276  34.284  12.949  1.00  0.00           C  
ATOM   3704  OD1 ASP A 237       6.229  33.685  13.388  1.00  0.00           O  
ATOM   3705  OD2 ASP A 237       4.760  35.216  13.516  1.00  0.00           O  
ATOM   3706  H   ASP A 237       4.008  32.643   9.392  1.00  0.00           H  
ATOM   3707  HA  ASP A 237       6.180  32.330  11.322  1.00  0.00           H  
ATOM   3708 1HB  ASP A 237       5.034  34.530  10.839  1.00  0.00           H  
ATOM   3709 2HB  ASP A 237       3.609  33.912  11.663  1.00  0.00           H  
ATOM   3710  N   LEU A 238       4.900  30.181  12.188  1.00  0.00           N  
ATOM   3711  CA  LEU A 238       4.375  29.101  13.047  1.00  0.00           C  
ATOM   3712  C   LEU A 238       5.410  28.805  14.121  1.00  0.00           C  
ATOM   3713  O   LEU A 238       6.617  29.058  13.904  1.00  0.00           O  
ATOM   3714  CB  LEU A 238       4.080  27.835  12.233  1.00  0.00           C  
ATOM   3715  CG  LEU A 238       3.098  28.008  11.067  1.00  0.00           C  
ATOM   3716  CD1 LEU A 238       2.998  26.703  10.289  1.00  0.00           C  
ATOM   3717  CD2 LEU A 238       1.738  28.428  11.606  1.00  0.00           C  
ATOM   3718  H   LEU A 238       5.688  29.991  11.585  1.00  0.00           H  
ATOM   3719  HA  LEU A 238       3.444  29.441  13.499  1.00  0.00           H  
ATOM   3720 1HB  LEU A 238       5.016  27.458  11.825  1.00  0.00           H  
ATOM   3721 2HB  LEU A 238       3.669  27.080  12.903  1.00  0.00           H  
ATOM   3722  HG  LEU A 238       3.471  28.774  10.387  1.00  0.00           H  
ATOM   3723 1HD1 LEU A 238       2.300  26.825   9.461  1.00  0.00           H  
ATOM   3724 2HD1 LEU A 238       3.980  26.436   9.899  1.00  0.00           H  
ATOM   3725 3HD1 LEU A 238       2.642  25.912  10.949  1.00  0.00           H  
ATOM   3726 1HD2 LEU A 238       1.041  28.551  10.777  1.00  0.00           H  
ATOM   3727 2HD2 LEU A 238       1.363  27.662  12.285  1.00  0.00           H  
ATOM   3728 3HD2 LEU A 238       1.836  29.372  12.142  1.00  0.00           H  
ATOM   3729  N   GLY A 239       4.976  28.159  15.211  1.00  0.00           N  
ATOM   3730  CA  GLY A 239       5.966  27.647  16.161  1.00  0.00           C  
ATOM   3731  C   GLY A 239       6.607  26.344  15.689  1.00  0.00           C  
ATOM   3732  O   GLY A 239       7.516  25.848  16.369  1.00  0.00           O  
ATOM   3733  H   GLY A 239       3.995  28.014  15.398  1.00  0.00           H  
ATOM   3734 1HA  GLY A 239       6.747  28.394  16.311  1.00  0.00           H  
ATOM   3735 2HA  GLY A 239       5.491  27.480  17.127  1.00  0.00           H  
ATOM   3736  N   TYR A 240       6.089  25.775  14.616  1.00  0.00           N  
ATOM   3737  CA  TYR A 240       6.633  24.523  14.038  1.00  0.00           C  
ATOM   3738  C   TYR A 240       6.468  23.383  15.039  1.00  0.00           C  
ATOM   3739  O   TYR A 240       7.278  22.480  15.208  1.00  0.00           O  
ATOM   3740  CB  TYR A 240       8.053  24.654  13.495  1.00  0.00           C  
ATOM   3741  CG  TYR A 240       8.132  25.757  12.469  1.00  0.00           C  
ATOM   3742  CD1 TYR A 240       7.467  25.639  11.262  1.00  0.00           C  
ATOM   3743  CD2 TYR A 240       8.860  26.931  12.670  1.00  0.00           C  
ATOM   3744  CE1 TYR A 240       7.498  26.649  10.311  1.00  0.00           C  
ATOM   3745  CE2 TYR A 240       8.880  27.964  11.744  1.00  0.00           C  
ATOM   3746  CZ  TYR A 240       8.215  27.801  10.540  1.00  0.00           C  
ATOM   3747  OH  TYR A 240       8.220  28.786   9.582  1.00  0.00           O  
ATOM   3748  H   TYR A 240       5.292  26.214  14.178  1.00  0.00           H  
ATOM   3749  HA  TYR A 240       6.067  24.285  13.136  1.00  0.00           H  
ATOM   3750 1HB  TYR A 240       8.740  24.864  14.317  1.00  0.00           H  
ATOM   3751 2HB  TYR A 240       8.361  23.710  13.046  1.00  0.00           H  
ATOM   3752  HD1 TYR A 240       6.900  24.734  11.040  1.00  0.00           H  
ATOM   3753  HD2 TYR A 240       9.442  27.061  13.581  1.00  0.00           H  
ATOM   3754  HE1 TYR A 240       6.964  26.528   9.369  1.00  0.00           H  
ATOM   3755  HE2 TYR A 240       9.415  28.887  11.970  1.00  0.00           H  
ATOM   3756  HH  TYR A 240       7.563  29.450   9.805  1.00  0.00           H  
ATOM   3757  N   PHE A 241       5.289  23.323  15.635  1.00  0.00           N  
ATOM   3758  CA  PHE A 241       4.940  22.260  16.584  1.00  0.00           C  
ATOM   3759  C   PHE A 241       4.569  21.011  15.787  1.00  0.00           C  
ATOM   3760  O   PHE A 241       4.215  21.080  14.602  1.00  0.00           O  
ATOM   3761  CB  PHE A 241       3.778  22.679  17.487  1.00  0.00           C  
ATOM   3762  CG  PHE A 241       4.125  23.780  18.449  1.00  0.00           C  
ATOM   3763  CD1 PHE A 241       3.768  25.093  18.181  1.00  0.00           C  
ATOM   3764  CD2 PHE A 241       4.810  23.505  19.623  1.00  0.00           C  
ATOM   3765  CE1 PHE A 241       4.087  26.106  19.066  1.00  0.00           C  
ATOM   3766  CE2 PHE A 241       5.128  24.515  20.510  1.00  0.00           C  
ATOM   3767  CZ  PHE A 241       4.767  25.818  20.230  1.00  0.00           C  
ATOM   3768  H   PHE A 241       4.607  24.039  15.426  1.00  0.00           H  
ATOM   3769  HA  PHE A 241       5.807  22.061  17.215  1.00  0.00           H  
ATOM   3770 1HB  PHE A 241       2.943  23.015  16.874  1.00  0.00           H  
ATOM   3771 2HB  PHE A 241       3.437  21.820  18.063  1.00  0.00           H  
ATOM   3772  HD1 PHE A 241       3.229  25.321  17.261  1.00  0.00           H  
ATOM   3773  HD2 PHE A 241       5.096  22.476  19.844  1.00  0.00           H  
ATOM   3774  HE1 PHE A 241       3.800  27.134  18.842  1.00  0.00           H  
ATOM   3775  HE2 PHE A 241       5.666  24.285  21.429  1.00  0.00           H  
ATOM   3776  HZ  PHE A 241       5.019  26.616  20.927  1.00  0.00           H  
ATOM   3777  N   PHE A 242       4.578  19.881  16.479  1.00  0.00           N  
ATOM   3778  CA  PHE A 242       4.065  18.624  15.882  1.00  0.00           C  
ATOM   3779  C   PHE A 242       2.658  18.843  15.331  1.00  0.00           C  
ATOM   3780  O   PHE A 242       2.382  18.553  14.193  1.00  0.00           O  
ATOM   3781  CB  PHE A 242       4.044  17.493  16.912  1.00  0.00           C  
ATOM   3782  CG  PHE A 242       3.531  16.189  16.371  1.00  0.00           C  
ATOM   3783  CD1 PHE A 242       4.332  15.394  15.565  1.00  0.00           C  
ATOM   3784  CD2 PHE A 242       2.248  15.756  16.666  1.00  0.00           C  
ATOM   3785  CE1 PHE A 242       3.861  14.194  15.066  1.00  0.00           C  
ATOM   3786  CE2 PHE A 242       1.775  14.557  16.170  1.00  0.00           C  
ATOM   3787  CZ  PHE A 242       2.582  13.775  15.369  1.00  0.00           C  
ATOM   3788  H   PHE A 242       4.937  19.867  17.423  1.00  0.00           H  
ATOM   3789  HA  PHE A 242       4.728  18.333  15.066  1.00  0.00           H  
ATOM   3790 1HB  PHE A 242       5.052  17.331  17.294  1.00  0.00           H  
ATOM   3791 2HB  PHE A 242       3.418  17.782  17.756  1.00  0.00           H  
ATOM   3792  HD1 PHE A 242       5.343  15.724  15.326  1.00  0.00           H  
ATOM   3793  HD2 PHE A 242       1.609  16.374  17.299  1.00  0.00           H  
ATOM   3794  HE1 PHE A 242       4.500  13.579  14.434  1.00  0.00           H  
ATOM   3795  HE2 PHE A 242       0.764  14.228  16.410  1.00  0.00           H  
ATOM   3796  HZ  PHE A 242       2.210  12.830  14.975  1.00  0.00           H  
ATOM   3797  N   ASP A 243       1.752  19.389  16.138  1.00  0.00           N  
ATOM   3798  CA  ASP A 243       0.367  19.599  15.659  1.00  0.00           C  
ATOM   3799  C   ASP A 243       0.334  20.508  14.403  1.00  0.00           C  
ATOM   3800  O   ASP A 243      -0.536  20.372  13.557  1.00  0.00           O  
ATOM   3801  CB  ASP A 243      -0.492  20.216  16.765  1.00  0.00           C  
ATOM   3802  CG  ASP A 243      -0.788  19.243  17.899  1.00  0.00           C  
ATOM   3803  OD1 ASP A 243      -0.570  18.068  17.718  1.00  0.00           O  
ATOM   3804  OD2 ASP A 243      -1.229  19.683  18.933  1.00  0.00           O  
ATOM   3805  H   ASP A 243       1.995  19.664  17.079  1.00  0.00           H  
ATOM   3806  HA  ASP A 243      -0.056  18.632  15.387  1.00  0.00           H  
ATOM   3807 1HB  ASP A 243       0.017  21.088  17.178  1.00  0.00           H  
ATOM   3808 2HB  ASP A 243      -1.438  20.559  16.344  1.00  0.00           H  
ATOM   3809  N   ASP A 244       1.217  21.504  14.328  1.00  0.00           N  
ATOM   3810  CA  ASP A 244       1.282  22.389  13.146  1.00  0.00           C  
ATOM   3811  C   ASP A 244       1.557  21.537  11.912  1.00  0.00           C  
ATOM   3812  O   ASP A 244       0.861  21.640  10.913  1.00  0.00           O  
ATOM   3813  CB  ASP A 244       2.371  23.453  13.301  1.00  0.00           C  
ATOM   3814  CG  ASP A 244       2.041  24.487  14.369  1.00  0.00           C  
ATOM   3815  OD1 ASP A 244       0.881  24.661  14.662  1.00  0.00           O  
ATOM   3816  OD2 ASP A 244       2.951  25.094  14.881  1.00  0.00           O  
ATOM   3817  H   ASP A 244       1.856  21.659  15.095  1.00  0.00           H  
ATOM   3818  HA  ASP A 244       0.323  22.897  13.040  1.00  0.00           H  
ATOM   3819 1HB  ASP A 244       3.315  22.973  13.561  1.00  0.00           H  
ATOM   3820 2HB  ASP A 244       2.516  23.967  12.351  1.00  0.00           H  
ATOM   3821  N   HIS A 245       2.577  20.710  11.981  1.00  0.00           N  
ATOM   3822  CA  HIS A 245       2.954  19.920  10.799  1.00  0.00           C  
ATOM   3823  C   HIS A 245       1.853  18.926  10.450  1.00  0.00           C  
ATOM   3824  O   HIS A 245       1.648  18.650   9.250  1.00  0.00           O  
ATOM   3825  CB  HIS A 245       4.271  19.172  11.034  1.00  0.00           C  
ATOM   3826  CG  HIS A 245       5.489  19.992  10.740  1.00  0.00           C  
ATOM   3827  ND1 HIS A 245       6.728  19.697  11.268  1.00  0.00           N  
ATOM   3828  CD2 HIS A 245       5.658  21.096   9.976  1.00  0.00           C  
ATOM   3829  CE1 HIS A 245       7.608  20.585  10.839  1.00  0.00           C  
ATOM   3830  NE2 HIS A 245       6.984  21.445  10.055  1.00  0.00           N  
ATOM   3831  H   HIS A 245       3.110  20.604  12.833  1.00  0.00           H  
ATOM   3832  HA  HIS A 245       3.095  20.585   9.947  1.00  0.00           H  
ATOM   3833 1HB  HIS A 245       4.323  18.843  12.072  1.00  0.00           H  
ATOM   3834 2HB  HIS A 245       4.300  18.282  10.406  1.00  0.00           H  
ATOM   3835  HD2 HIS A 245       4.886  21.613   9.405  1.00  0.00           H  
ATOM   3836  HE1 HIS A 245       8.668  20.605  11.090  1.00  0.00           H  
ATOM   3837  HE2 HIS A 245       7.408  22.232   9.586  1.00  0.00           H  
ATOM   3838  N   VAL A 246       1.184  18.354  11.443  1.00  0.00           N  
ATOM   3839  CA  VAL A 246       0.105  17.368  11.207  1.00  0.00           C  
ATOM   3840  C   VAL A 246      -1.005  18.044  10.437  1.00  0.00           C  
ATOM   3841  O   VAL A 246      -1.553  17.471   9.501  1.00  0.00           O  
ATOM   3842  CB  VAL A 246      -0.452  16.813  12.531  1.00  0.00           C  
ATOM   3843  CG1 VAL A 246      -1.726  16.019  12.282  1.00  0.00           C  
ATOM   3844  CG2 VAL A 246       0.598  15.948  13.212  1.00  0.00           C  
ATOM   3845  H   VAL A 246       1.422  18.604  12.392  1.00  0.00           H  
ATOM   3846  HA  VAL A 246       0.515  16.535  10.635  1.00  0.00           H  
ATOM   3847  HB  VAL A 246      -0.716  17.647  13.182  1.00  0.00           H  
ATOM   3848 1HG1 VAL A 246      -2.106  15.634  13.229  1.00  0.00           H  
ATOM   3849 2HG1 VAL A 246      -2.475  16.667  11.828  1.00  0.00           H  
ATOM   3850 3HG1 VAL A 246      -1.511  15.186  11.613  1.00  0.00           H  
ATOM   3851 1HG2 VAL A 246       0.197  15.560  14.148  1.00  0.00           H  
ATOM   3852 2HG2 VAL A 246       0.865  15.118  12.559  1.00  0.00           H  
ATOM   3853 3HG2 VAL A 246       1.485  16.548  13.419  1.00  0.00           H  
ATOM   3854  N   ARG A 247      -1.424  19.231  10.882  1.00  0.00           N  
ATOM   3855  CA  ARG A 247      -2.540  19.927  10.237  1.00  0.00           C  
ATOM   3856  C   ARG A 247      -2.254  20.178   8.764  1.00  0.00           C  
ATOM   3857  O   ARG A 247      -3.162  20.019   7.899  1.00  0.00           O  
ATOM   3858  CB  ARG A 247      -2.818  21.254  10.927  1.00  0.00           C  
ATOM   3859  CG  ARG A 247      -3.534  21.143  12.264  1.00  0.00           C  
ATOM   3860  CD  ARG A 247      -3.928  22.476  12.788  1.00  0.00           C  
ATOM   3861  NE  ARG A 247      -2.780  23.237  13.253  1.00  0.00           N  
ATOM   3862  CZ  ARG A 247      -2.795  24.557  13.520  1.00  0.00           C  
ATOM   3863  NH1 ARG A 247      -3.903  25.247  13.363  1.00  0.00           N  
ATOM   3864  NH2 ARG A 247      -1.695  25.159  13.939  1.00  0.00           N  
ATOM   3865  H   ARG A 247      -0.968  19.659  11.675  1.00  0.00           H  
ATOM   3866  HA  ARG A 247      -3.430  19.302  10.318  1.00  0.00           H  
ATOM   3867 1HB  ARG A 247      -1.879  21.778  11.099  1.00  0.00           H  
ATOM   3868 2HB  ARG A 247      -3.429  21.881  10.277  1.00  0.00           H  
ATOM   3869 1HG  ARG A 247      -4.435  20.541  12.145  1.00  0.00           H  
ATOM   3870 2HG  ARG A 247      -2.874  20.669  12.992  1.00  0.00           H  
ATOM   3871 1HD  ARG A 247      -4.419  23.046  12.000  1.00  0.00           H  
ATOM   3872 2HD  ARG A 247      -4.615  22.349  13.625  1.00  0.00           H  
ATOM   3873  HE  ARG A 247      -1.909  22.740  13.386  1.00  0.00           H  
ATOM   3874 1HH1 ARG A 247      -4.743  24.787  13.042  1.00  0.00           H  
ATOM   3875 2HH1 ARG A 247      -3.914  26.237  13.562  1.00  0.00           H  
ATOM   3876 1HH2 ARG A 247      -0.843  24.629  14.060  1.00  0.00           H  
ATOM   3877 2HH2 ARG A 247      -1.706  26.148  14.139  1.00  0.00           H  
ATOM   3878  N   PHE A 248      -1.030  20.606   8.458  1.00  0.00           N  
ATOM   3879  CA  PHE A 248      -0.638  20.821   7.055  1.00  0.00           C  
ATOM   3880  C   PHE A 248      -0.465  19.483   6.327  1.00  0.00           C  
ATOM   3881  O   PHE A 248      -0.846  19.344   5.174  1.00  0.00           O  
ATOM   3882  CB  PHE A 248       0.662  21.624   6.976  1.00  0.00           C  
ATOM   3883  CG  PHE A 248       0.473  23.103   7.155  1.00  0.00           C  
ATOM   3884  CD1 PHE A 248       0.484  23.669   8.421  1.00  0.00           C  
ATOM   3885  CD2 PHE A 248       0.284  23.931   6.060  1.00  0.00           C  
ATOM   3886  CE1 PHE A 248       0.310  25.031   8.588  1.00  0.00           C  
ATOM   3887  CE2 PHE A 248       0.112  25.292   6.223  1.00  0.00           C  
ATOM   3888  CZ  PHE A 248       0.124  25.842   7.489  1.00  0.00           C  
ATOM   3889  H   PHE A 248      -0.356  20.786   9.189  1.00  0.00           H  
ATOM   3890  HA  PHE A 248      -1.427  21.388   6.559  1.00  0.00           H  
ATOM   3891 1HB  PHE A 248       1.353  21.274   7.742  1.00  0.00           H  
ATOM   3892 2HB  PHE A 248       1.134  21.456   6.009  1.00  0.00           H  
ATOM   3893  HD1 PHE A 248       0.632  23.028   9.291  1.00  0.00           H  
ATOM   3894  HD2 PHE A 248       0.274  23.497   5.059  1.00  0.00           H  
ATOM   3895  HE1 PHE A 248       0.320  25.462   9.588  1.00  0.00           H  
ATOM   3896  HE2 PHE A 248      -0.035  25.932   5.353  1.00  0.00           H  
ATOM   3897  HZ  PHE A 248      -0.014  26.914   7.619  1.00  0.00           H  
ATOM   3898  N   MET A 249       0.116  18.482   6.973  1.00  0.00           N  
ATOM   3899  CA  MET A 249       0.227  17.166   6.289  1.00  0.00           C  
ATOM   3900  C   MET A 249      -1.161  16.648   5.900  1.00  0.00           C  
ATOM   3901  O   MET A 249      -1.344  16.194   4.771  1.00  0.00           O  
ATOM   3902  CB  MET A 249       0.940  16.151   7.179  1.00  0.00           C  
ATOM   3903  CG  MET A 249       0.999  14.742   6.607  1.00  0.00           C  
ATOM   3904  SD  MET A 249       1.541  13.521   7.818  1.00  0.00           S  
ATOM   3905  CE  MET A 249       0.255  13.675   9.054  1.00  0.00           C  
ATOM   3906  H   MET A 249       0.484  18.582   7.908  1.00  0.00           H  
ATOM   3907  HA  MET A 249       0.810  17.298   5.378  1.00  0.00           H  
ATOM   3908 1HB  MET A 249       1.963  16.480   7.359  1.00  0.00           H  
ATOM   3909 2HB  MET A 249       0.438  16.098   8.146  1.00  0.00           H  
ATOM   3910 1HG  MET A 249       0.011  14.454   6.246  1.00  0.00           H  
ATOM   3911 2HG  MET A 249       1.688  14.720   5.763  1.00  0.00           H  
ATOM   3912 1HE  MET A 249       0.451  12.981   9.872  1.00  0.00           H  
ATOM   3913 2HE  MET A 249       0.241  14.696   9.439  1.00  0.00           H  
ATOM   3914 3HE  MET A 249      -0.711  13.443   8.605  1.00  0.00           H  
ATOM   3915  N   ASP A 250      -2.132  16.695   6.797  1.00  0.00           N  
ATOM   3916  CA  ASP A 250      -3.469  16.165   6.493  1.00  0.00           C  
ATOM   3917  C   ASP A 250      -3.945  16.870   5.210  1.00  0.00           C  
ATOM   3918  O   ASP A 250      -4.425  16.176   4.278  1.00  0.00           O  
ATOM   3919  CB  ASP A 250      -4.448  16.406   7.644  1.00  0.00           C  
ATOM   3920  CG  ASP A 250      -4.186  15.506   8.844  1.00  0.00           C  
ATOM   3921  OD1 ASP A 250      -3.364  14.627   8.734  1.00  0.00           O  
ATOM   3922  OD2 ASP A 250      -4.810  15.706   9.859  1.00  0.00           O  
ATOM   3923  H   ASP A 250      -1.958  17.099   7.706  1.00  0.00           H  
ATOM   3924  HA  ASP A 250      -3.387  15.088   6.339  1.00  0.00           H  
ATOM   3925 1HB  ASP A 250      -4.382  17.445   7.967  1.00  0.00           H  
ATOM   3926 2HB  ASP A 250      -5.468  16.235   7.296  1.00  0.00           H  
ATOM   3927  N   ALA A 251      -3.887  18.208   5.202  1.00  0.00           N  
ATOM   3928  CA  ALA A 251      -4.370  19.025   4.058  1.00  0.00           C  
ATOM   3929  C   ALA A 251      -3.577  18.668   2.801  1.00  0.00           C  
ATOM   3930  O   ALA A 251      -4.207  18.577   1.747  1.00  0.00           O  
ATOM   3931  CB  ALA A 251      -4.351  20.492   4.415  1.00  0.00           C  
ATOM   3932  H   ALA A 251      -3.500  18.674   6.010  1.00  0.00           H  
ATOM   3933  HA  ALA A 251      -5.422  18.789   3.893  1.00  0.00           H  
ATOM   3934 1HB  ALA A 251      -4.707  21.078   3.568  1.00  0.00           H  
ATOM   3935 2HB  ALA A 251      -5.000  20.667   5.275  1.00  0.00           H  
ATOM   3936 3HB  ALA A 251      -3.334  20.793   4.661  1.00  0.00           H  
ATOM   3937  N   PHE A 252      -2.269  18.465   2.897  1.00  0.00           N  
ATOM   3938  CA  PHE A 252      -1.413  18.092   1.767  1.00  0.00           C  
ATOM   3939  C   PHE A 252      -1.875  16.761   1.208  1.00  0.00           C  
ATOM   3940  O   PHE A 252      -2.059  16.618   0.011  1.00  0.00           O  
ATOM   3941  CB  PHE A 252       0.054  17.999   2.191  1.00  0.00           C  
ATOM   3942  CG  PHE A 252       0.965  17.487   1.112  1.00  0.00           C  
ATOM   3943  CD1 PHE A 252       1.381  18.318   0.083  1.00  0.00           C  
ATOM   3944  CD2 PHE A 252       1.407  16.172   1.123  1.00  0.00           C  
ATOM   3945  CE1 PHE A 252       2.219  17.848  -0.911  1.00  0.00           C  
ATOM   3946  CE2 PHE A 252       2.246  15.700   0.132  1.00  0.00           C  
ATOM   3947  CZ  PHE A 252       2.652  16.539  -0.886  1.00  0.00           C  
ATOM   3948  H   PHE A 252      -1.854  18.579   3.811  1.00  0.00           H  
ATOM   3949  HA  PHE A 252      -1.499  18.862   0.999  1.00  0.00           H  
ATOM   3950 1HB  PHE A 252       0.408  18.983   2.496  1.00  0.00           H  
ATOM   3951 2HB  PHE A 252       0.142  17.339   3.052  1.00  0.00           H  
ATOM   3952  HD1 PHE A 252       1.040  19.354   0.064  1.00  0.00           H  
ATOM   3953  HD2 PHE A 252       1.086  15.509   1.927  1.00  0.00           H  
ATOM   3954  HE1 PHE A 252       2.539  18.512  -1.713  1.00  0.00           H  
ATOM   3955  HE2 PHE A 252       2.587  14.665   0.153  1.00  0.00           H  
ATOM   3956  HZ  PHE A 252       3.312  16.167  -1.669  1.00  0.00           H  
ATOM   3957  N   ILE A 253      -2.029  15.762   2.064  1.00  0.00           N  
ATOM   3958  CA  ILE A 253      -2.403  14.411   1.603  1.00  0.00           C  
ATOM   3959  C   ILE A 253      -3.751  14.476   0.894  1.00  0.00           C  
ATOM   3960  O   ILE A 253      -3.893  13.794  -0.142  1.00  0.00           O  
ATOM   3961  CB  ILE A 253      -2.478  13.412   2.772  1.00  0.00           C  
ATOM   3962  CG1 ILE A 253      -1.082  13.154   3.345  1.00  0.00           C  
ATOM   3963  CG2 ILE A 253      -3.120  12.110   2.318  1.00  0.00           C  
ATOM   3964  CD1 ILE A 253      -1.089  12.389   4.648  1.00  0.00           C  
ATOM   3965  H   ILE A 253      -1.889  15.925   3.051  1.00  0.00           H  
ATOM   3966  HA  ILE A 253      -1.642  14.060   0.907  1.00  0.00           H  
ATOM   3967  HB  ILE A 253      -3.075  13.838   3.577  1.00  0.00           H  
ATOM   3968 1HG1 ILE A 253      -0.491  12.592   2.622  1.00  0.00           H  
ATOM   3969 2HG1 ILE A 253      -0.576  14.105   3.511  1.00  0.00           H  
ATOM   3970 1HG2 ILE A 253      -3.164  11.415   3.156  1.00  0.00           H  
ATOM   3971 2HG2 ILE A 253      -4.128  12.307   1.957  1.00  0.00           H  
ATOM   3972 3HG2 ILE A 253      -2.526  11.672   1.515  1.00  0.00           H  
ATOM   3973 1HD1 ILE A 253      -0.064  12.246   4.992  1.00  0.00           H  
ATOM   3974 2HD1 ILE A 253      -1.647  12.952   5.398  1.00  0.00           H  
ATOM   3975 3HD1 ILE A 253      -1.559  11.419   4.498  1.00  0.00           H  
ATOM   3976  N   GLU A 254      -4.722  15.193   1.456  1.00  0.00           N  
ATOM   3977  CA  GLU A 254      -6.034  15.331   0.769  1.00  0.00           C  
ATOM   3978  C   GLU A 254      -5.892  16.185  -0.486  1.00  0.00           C  
ATOM   3979  O   GLU A 254      -6.564  15.857  -1.477  1.00  0.00           O  
ATOM   3980  CB  GLU A 254      -7.077  15.954   1.700  1.00  0.00           C  
ATOM   3981  CG  GLU A 254      -7.417  15.109   2.919  1.00  0.00           C  
ATOM   3982  CD  GLU A 254      -7.913  13.736   2.560  1.00  0.00           C  
ATOM   3983  OE1 GLU A 254      -8.803  13.640   1.749  1.00  0.00           O  
ATOM   3984  OE2 GLU A 254      -7.402  12.782   3.097  1.00  0.00           O  
ATOM   3985  H   GLU A 254      -4.583  15.647   2.346  1.00  0.00           H  
ATOM   3986  HA  GLU A 254      -6.380  14.337   0.481  1.00  0.00           H  
ATOM   3987 1HB  GLU A 254      -6.719  16.921   2.052  1.00  0.00           H  
ATOM   3988 2HB  GLU A 254      -8.000  16.128   1.146  1.00  0.00           H  
ATOM   3989 1HG  GLU A 254      -6.526  15.009   3.539  1.00  0.00           H  
ATOM   3990 2HG  GLU A 254      -8.177  15.623   3.505  1.00  0.00           H  
ATOM   3991  N   ALA A 255      -5.071  17.224  -0.458  1.00  0.00           N  
ATOM   3992  CA  ALA A 255      -4.980  18.168  -1.606  1.00  0.00           C  
ATOM   3993  C   ALA A 255      -4.555  17.411  -2.865  1.00  0.00           C  
ATOM   3994  O   ALA A 255      -5.050  17.784  -4.011  1.00  0.00           O  
ATOM   3995  CB  ALA A 255      -4.027  19.281  -1.302  1.00  0.00           C  
ATOM   3996  H   ALA A 255      -4.494  17.381   0.355  1.00  0.00           H  
ATOM   3997  HA  ALA A 255      -5.967  18.599  -1.770  1.00  0.00           H  
ATOM   3998 1HB  ALA A 255      -3.976  19.959  -2.154  1.00  0.00           H  
ATOM   3999 2HB  ALA A 255      -4.373  19.827  -0.424  1.00  0.00           H  
ATOM   4000 3HB  ALA A 255      -3.038  18.870  -1.105  1.00  0.00           H  
ATOM   4001  N   LEU A 256      -3.695  16.400  -2.757  1.00  0.00           N  
ATOM   4002  CA  LEU A 256      -3.192  15.675  -3.950  1.00  0.00           C  
ATOM   4003  C   LEU A 256      -4.050  14.423  -4.224  1.00  0.00           C  
ATOM   4004  O   LEU A 256      -3.664  13.599  -5.063  1.00  0.00           O  
ATOM   4005  CB  LEU A 256      -1.727  15.266  -3.752  1.00  0.00           C  
ATOM   4006  CG  LEU A 256      -0.729  16.421  -3.600  1.00  0.00           C  
ATOM   4007  CD1 LEU A 256       0.677  15.859  -3.434  1.00  0.00           C  
ATOM   4008  CD2 LEU A 256      -0.815  17.331  -4.816  1.00  0.00           C  
ATOM   4009  H   LEU A 256      -3.378  16.120  -1.840  1.00  0.00           H  
ATOM   4010  HA  LEU A 256      -3.255  16.340  -4.811  1.00  0.00           H  
ATOM   4011 1HB  LEU A 256      -1.657  14.647  -2.860  1.00  0.00           H  
ATOM   4012 2HB  LEU A 256      -1.414  14.669  -4.609  1.00  0.00           H  
ATOM   4013  HG  LEU A 256      -0.968  16.992  -2.702  1.00  0.00           H  
ATOM   4014 1HD1 LEU A 256       1.386  16.680  -3.325  1.00  0.00           H  
ATOM   4015 2HD1 LEU A 256       0.714  15.228  -2.546  1.00  0.00           H  
ATOM   4016 3HD1 LEU A 256       0.938  15.268  -4.311  1.00  0.00           H  
ATOM   4017 1HD2 LEU A 256      -0.106  18.152  -4.707  1.00  0.00           H  
ATOM   4018 2HD2 LEU A 256      -0.575  16.761  -5.714  1.00  0.00           H  
ATOM   4019 3HD2 LEU A 256      -1.825  17.732  -4.900  1.00  0.00           H  
ATOM   4020  N   GLY A 257      -5.140  14.244  -3.488  1.00  0.00           N  
ATOM   4021  CA  GLY A 257      -6.077  13.142  -3.745  1.00  0.00           C  
ATOM   4022  C   GLY A 257      -5.445  11.805  -3.417  1.00  0.00           C  
ATOM   4023  O   GLY A 257      -5.749  10.787  -4.070  1.00  0.00           O  
ATOM   4024  H   GLY A 257      -5.328  14.884  -2.730  1.00  0.00           H  
ATOM   4025 1HA  GLY A 257      -6.977  13.282  -3.147  1.00  0.00           H  
ATOM   4026 2HA  GLY A 257      -6.381  13.160  -4.791  1.00  0.00           H  
ATOM   4027  N   LEU A 258      -4.574  11.729  -2.415  1.00  0.00           N  
ATOM   4028  CA  LEU A 258      -3.862  10.478  -2.108  1.00  0.00           C  
ATOM   4029  C   LEU A 258      -4.768   9.622  -1.215  1.00  0.00           C  
ATOM   4030  O   LEU A 258      -4.552   9.539   0.012  1.00  0.00           O  
ATOM   4031  CB  LEU A 258      -2.528  10.759  -1.406  1.00  0.00           C  
ATOM   4032  CG  LEU A 258      -1.587  11.730  -2.130  1.00  0.00           C  
ATOM   4033  CD1 LEU A 258      -0.340  11.955  -1.284  1.00  0.00           C  
ATOM   4034  CD2 LEU A 258      -1.226  11.165  -3.496  1.00  0.00           C  
ATOM   4035  H   LEU A 258      -4.395  12.547  -1.851  1.00  0.00           H  
ATOM   4036  HA  LEU A 258      -3.655   9.960  -3.044  1.00  0.00           H  
ATOM   4037 1HB  LEU A 258      -2.735  11.171  -0.420  1.00  0.00           H  
ATOM   4038 2HB  LEU A 258      -1.997   9.815  -1.279  1.00  0.00           H  
ATOM   4039  HG  LEU A 258      -2.083  12.693  -2.254  1.00  0.00           H  
ATOM   4040 1HD1 LEU A 258       0.328  12.645  -1.798  1.00  0.00           H  
ATOM   4041 2HD1 LEU A 258      -0.626  12.377  -0.321  1.00  0.00           H  
ATOM   4042 3HD1 LEU A 258       0.169  11.005  -1.128  1.00  0.00           H  
ATOM   4043 1HD2 LEU A 258      -0.558  11.856  -4.010  1.00  0.00           H  
ATOM   4044 2HD2 LEU A 258      -0.729  10.203  -3.372  1.00  0.00           H  
ATOM   4045 3HD2 LEU A 258      -2.133  11.031  -4.085  1.00  0.00           H  
ATOM   4046  N   GLU A 259      -5.746   9.027  -1.865  1.00  0.00           N  
ATOM   4047  CA  GLU A 259      -6.817   8.283  -1.183  1.00  0.00           C  
ATOM   4048  C   GLU A 259      -6.138   7.139  -0.436  1.00  0.00           C  
ATOM   4049  O   GLU A 259      -6.477   6.909   0.749  1.00  0.00           O  
ATOM   4050  CB  GLU A 259      -7.858   7.748  -2.169  1.00  0.00           C  
ATOM   4051  CG  GLU A 259      -8.737   8.821  -2.797  1.00  0.00           C  
ATOM   4052  CD  GLU A 259      -9.711   8.266  -3.799  1.00  0.00           C  
ATOM   4053  OE1 GLU A 259      -9.614   7.104  -4.112  1.00  0.00           O  
ATOM   4054  OE2 GLU A 259     -10.552   9.006  -4.252  1.00  0.00           O  
ATOM   4055  H   GLU A 259      -5.754   9.088  -2.873  1.00  0.00           H  
ATOM   4056  HA  GLU A 259      -7.323   8.959  -0.493  1.00  0.00           H  
ATOM   4057 1HB  GLU A 259      -7.356   7.214  -2.975  1.00  0.00           H  
ATOM   4058 2HB  GLU A 259      -8.510   7.037  -1.661  1.00  0.00           H  
ATOM   4059 1HG  GLU A 259      -9.295   9.327  -2.008  1.00  0.00           H  
ATOM   4060 2HG  GLU A 259      -8.102   9.558  -3.284  1.00  0.00           H  
ATOM   4061  N   GLU A 260      -5.187   6.494  -1.072  1.00  0.00           N  
ATOM   4062  CA  GLU A 260      -4.444   5.368  -0.473  1.00  0.00           C  
ATOM   4063  C   GLU A 260      -2.969   5.580  -0.772  1.00  0.00           C  
ATOM   4064  O   GLU A 260      -2.626   5.975  -1.888  1.00  0.00           O  
ATOM   4065  CB  GLU A 260      -4.913   4.021  -1.028  1.00  0.00           C  
ATOM   4066  CG  GLU A 260      -6.373   3.699  -0.744  1.00  0.00           C  
ATOM   4067  CD  GLU A 260      -6.780   2.341  -1.244  1.00  0.00           C  
ATOM   4068  OE1 GLU A 260      -5.946   1.650  -1.777  1.00  0.00           O  
ATOM   4069  OE2 GLU A 260      -7.928   1.993  -1.091  1.00  0.00           O  
ATOM   4070  H   GLU A 260      -4.959   6.790  -2.011  1.00  0.00           H  
ATOM   4071  HA  GLU A 260      -4.620   5.370   0.603  1.00  0.00           H  
ATOM   4072 1HB  GLU A 260      -4.770   4.003  -2.109  1.00  0.00           H  
ATOM   4073 2HB  GLU A 260      -4.305   3.222  -0.604  1.00  0.00           H  
ATOM   4074 1HG  GLU A 260      -6.542   3.743   0.332  1.00  0.00           H  
ATOM   4075 2HG  GLU A 260      -6.999   4.456  -1.214  1.00  0.00           H  
ATOM   4076  N   VAL A 261      -2.116   5.319   0.224  1.00  0.00           N  
ATOM   4077  CA  VAL A 261      -0.655   5.504   0.089  1.00  0.00           C  
ATOM   4078  C   VAL A 261       0.074   4.283   0.627  1.00  0.00           C  
ATOM   4079  O   VAL A 261      -0.474   3.482   1.428  1.00  0.00           O  
ATOM   4080  CB  VAL A 261      -0.197   6.759   0.869  1.00  0.00           C  
ATOM   4081  CG1 VAL A 261      -0.845   8.021   0.348  1.00  0.00           C  
ATOM   4082  CG2 VAL A 261      -0.425   6.604   2.366  1.00  0.00           C  
ATOM   4083  H   VAL A 261      -2.490   4.982   1.099  1.00  0.00           H  
ATOM   4084  HA  VAL A 261      -0.419   5.637  -0.968  1.00  0.00           H  
ATOM   4085  HB  VAL A 261       0.867   6.916   0.693  1.00  0.00           H  
ATOM   4086 1HG1 VAL A 261      -0.494   8.876   0.926  1.00  0.00           H  
ATOM   4087 2HG1 VAL A 261      -0.582   8.160  -0.701  1.00  0.00           H  
ATOM   4088 3HG1 VAL A 261      -1.928   7.940   0.443  1.00  0.00           H  
ATOM   4089 1HG2 VAL A 261      -0.091   7.504   2.881  1.00  0.00           H  
ATOM   4090 2HG2 VAL A 261      -1.488   6.449   2.558  1.00  0.00           H  
ATOM   4091 3HG2 VAL A 261       0.139   5.746   2.733  1.00  0.00           H  
ATOM   4092  N   VAL A 262       1.337   4.157   0.244  1.00  0.00           N  
ATOM   4093  CA  VAL A 262       2.323   3.397   1.006  1.00  0.00           C  
ATOM   4094  C   VAL A 262       3.277   4.411   1.651  1.00  0.00           C  
ATOM   4095  O   VAL A 262       3.610   5.390   0.988  1.00  0.00           O  
ATOM   4096  CB  VAL A 262       3.102   2.425   0.100  1.00  0.00           C  
ATOM   4097  CG1 VAL A 262       4.128   1.648   0.911  1.00  0.00           C  
ATOM   4098  CG2 VAL A 262       2.136   1.480  -0.597  1.00  0.00           C  
ATOM   4099  H   VAL A 262       1.620   4.610  -0.613  1.00  0.00           H  
ATOM   4100  HA  VAL A 262       1.800   2.812   1.764  1.00  0.00           H  
ATOM   4101  HB  VAL A 262       3.651   3.000  -0.646  1.00  0.00           H  
ATOM   4102 1HG1 VAL A 262       4.670   0.966   0.254  1.00  0.00           H  
ATOM   4103 2HG1 VAL A 262       4.831   2.342   1.371  1.00  0.00           H  
ATOM   4104 3HG1 VAL A 262       3.621   1.075   1.687  1.00  0.00           H  
ATOM   4105 1HG2 VAL A 262       2.694   0.796  -1.237  1.00  0.00           H  
ATOM   4106 2HG2 VAL A 262       1.583   0.909   0.149  1.00  0.00           H  
ATOM   4107 3HG2 VAL A 262       1.438   2.055  -1.204  1.00  0.00           H  
ATOM   4108  N   LEU A 263       3.596   4.267   2.911  1.00  0.00           N  
ATOM   4109  CA  LEU A 263       4.452   5.240   3.633  1.00  0.00           C  
ATOM   4110  C   LEU A 263       5.901   4.770   3.637  1.00  0.00           C  
ATOM   4111  O   LEU A 263       6.165   3.594   3.919  1.00  0.00           O  
ATOM   4112  CB  LEU A 263       3.968   5.427   5.076  1.00  0.00           C  
ATOM   4113  CG  LEU A 263       2.567   6.030   5.236  1.00  0.00           C  
ATOM   4114  CD1 LEU A 263       2.226   6.140   6.716  1.00  0.00           C  
ATOM   4115  CD2 LEU A 263       2.522   7.394   4.562  1.00  0.00           C  
ATOM   4116  H   LEU A 263       3.243   3.460   3.407  1.00  0.00           H  
ATOM   4117  HA  LEU A 263       4.390   6.200   3.121  1.00  0.00           H  
ATOM   4118 1HB  LEU A 263       3.969   4.457   5.571  1.00  0.00           H  
ATOM   4119 2HB  LEU A 263       4.671   6.077   5.597  1.00  0.00           H  
ATOM   4120  HG  LEU A 263       1.832   5.372   4.772  1.00  0.00           H  
ATOM   4121 1HD1 LEU A 263       1.230   6.569   6.829  1.00  0.00           H  
ATOM   4122 2HD1 LEU A 263       2.247   5.148   7.168  1.00  0.00           H  
ATOM   4123 3HD1 LEU A 263       2.955   6.781   7.211  1.00  0.00           H  
ATOM   4124 1HD2 LEU A 263       1.525   7.822   4.675  1.00  0.00           H  
ATOM   4125 2HD2 LEU A 263       3.255   8.053   5.026  1.00  0.00           H  
ATOM   4126 3HD2 LEU A 263       2.751   7.283   3.502  1.00  0.00           H  
ATOM   4127  N   VAL A 264       6.811   5.704   3.399  1.00  0.00           N  
ATOM   4128  CA  VAL A 264       8.262   5.494   3.587  1.00  0.00           C  
ATOM   4129  C   VAL A 264       8.686   6.672   4.471  1.00  0.00           C  
ATOM   4130  O   VAL A 264       8.750   7.799   3.952  1.00  0.00           O  
ATOM   4131  CB  VAL A 264       9.036   5.494   2.255  1.00  0.00           C  
ATOM   4132  CG1 VAL A 264      10.514   5.225   2.497  1.00  0.00           C  
ATOM   4133  CG2 VAL A 264       8.446   4.455   1.313  1.00  0.00           C  
ATOM   4134  H   VAL A 264       6.483   6.603   3.074  1.00  0.00           H  
ATOM   4135  HA  VAL A 264       8.413   4.521   4.056  1.00  0.00           H  
ATOM   4136  HB  VAL A 264       8.959   6.482   1.801  1.00  0.00           H  
ATOM   4137 1HG1 VAL A 264      11.045   5.230   1.545  1.00  0.00           H  
ATOM   4138 2HG1 VAL A 264      10.923   6.001   3.144  1.00  0.00           H  
ATOM   4139 3HG1 VAL A 264      10.633   4.253   2.974  1.00  0.00           H  
ATOM   4140 1HG2 VAL A 264       8.998   4.462   0.374  1.00  0.00           H  
ATOM   4141 2HG2 VAL A 264       8.518   3.468   1.770  1.00  0.00           H  
ATOM   4142 3HG2 VAL A 264       7.399   4.691   1.121  1.00  0.00           H  
ATOM   4143  N   ILE A 265       8.932   6.424   5.746  1.00  0.00           N  
ATOM   4144  CA  ILE A 265       9.013   7.547   6.713  1.00  0.00           C  
ATOM   4145  C   ILE A 265      10.222   7.396   7.621  1.00  0.00           C  
ATOM   4146  O   ILE A 265      10.604   6.290   8.057  1.00  0.00           O  
ATOM   4147  CB  ILE A 265       7.742   7.637   7.577  1.00  0.00           C  
ATOM   4148  CG1 ILE A 265       7.523   6.329   8.343  1.00  0.00           C  
ATOM   4149  CG2 ILE A 265       6.533   7.959   6.712  1.00  0.00           C  
ATOM   4150  CD1 ILE A 265       6.224   6.283   9.114  1.00  0.00           C  
ATOM   4151  H   ILE A 265       9.067   5.480   6.077  1.00  0.00           H  
ATOM   4152  HA  ILE A 265       9.112   8.477   6.155  1.00  0.00           H  
ATOM   4153  HB  ILE A 265       7.864   8.422   8.322  1.00  0.00           H  
ATOM   4154 1HG1 ILE A 265       7.536   5.493   7.645  1.00  0.00           H  
ATOM   4155 2HG1 ILE A 265       8.342   6.179   9.047  1.00  0.00           H  
ATOM   4156 1HG2 ILE A 265       5.643   8.018   7.338  1.00  0.00           H  
ATOM   4157 2HG2 ILE A 265       6.688   8.914   6.211  1.00  0.00           H  
ATOM   4158 3HG2 ILE A 265       6.400   7.175   5.966  1.00  0.00           H  
ATOM   4159 1HD1 ILE A 265       6.141   5.327   9.631  1.00  0.00           H  
ATOM   4160 2HD1 ILE A 265       6.205   7.093   9.844  1.00  0.00           H  
ATOM   4161 3HD1 ILE A 265       5.388   6.396   8.425  1.00  0.00           H  
ATOM   4162  N   HIS A 266      10.779   8.535   8.003  1.00  0.00           N  
ATOM   4163  CA  HIS A 266      12.136   8.624   8.590  1.00  0.00           C  
ATOM   4164  C   HIS A 266      12.149   9.669   9.700  1.00  0.00           C  
ATOM   4165  O   HIS A 266      11.790  10.811   9.440  1.00  0.00           O  
ATOM   4166  CB  HIS A 266      13.182   8.983   7.531  1.00  0.00           C  
ATOM   4167  CG  HIS A 266      14.593   8.892   8.023  1.00  0.00           C  
ATOM   4168  ND1 HIS A 266      15.672   9.302   7.269  1.00  0.00           N  
ATOM   4169  CD2 HIS A 266      15.102   8.438   9.193  1.00  0.00           C  
ATOM   4170  CE1 HIS A 266      16.785   9.104   7.954  1.00  0.00           C  
ATOM   4171  NE2 HIS A 266      16.466   8.581   9.124  1.00  0.00           N  
ATOM   4172  H   HIS A 266      10.239   9.380   7.883  1.00  0.00           H  
ATOM   4173  HA  HIS A 266      12.412   7.660   9.015  1.00  0.00           H  
ATOM   4174 1HB  HIS A 266      13.076   8.316   6.674  1.00  0.00           H  
ATOM   4175 2HB  HIS A 266      13.009   9.999   7.178  1.00  0.00           H  
ATOM   4176  HD2 HIS A 266      14.535   8.034  10.032  1.00  0.00           H  
ATOM   4177  HE1 HIS A 266      17.794   9.334   7.613  1.00  0.00           H  
ATOM   4178  HE2 HIS A 266      17.115   8.325   9.854  1.00  0.00           H  
ATOM   4179  N   ASP A 267      12.593   9.294  10.901  1.00  0.00           N  
ATOM   4180  CA  ASP A 267      12.939  10.306  11.927  1.00  0.00           C  
ATOM   4181  C   ASP A 267      11.707  11.190  12.135  1.00  0.00           C  
ATOM   4182  O   ASP A 267      10.590  10.648  12.220  1.00  0.00           O  
ATOM   4183  CB  ASP A 267      14.140  11.156  11.506  1.00  0.00           C  
ATOM   4184  CG  ASP A 267      14.669  12.035  12.631  1.00  0.00           C  
ATOM   4185  OD1 ASP A 267      15.220  11.502  13.565  1.00  0.00           O  
ATOM   4186  OD2 ASP A 267      14.517  13.230  12.546  1.00  0.00           O  
ATOM   4187  H   ASP A 267      12.699   8.314  11.122  1.00  0.00           H  
ATOM   4188  HA  ASP A 267      13.201   9.788  12.850  1.00  0.00           H  
ATOM   4189 1HB  ASP A 267      14.945  10.505  11.164  1.00  0.00           H  
ATOM   4190 2HB  ASP A 267      13.858  11.795  10.668  1.00  0.00           H  
ATOM   4191  N   TRP A 268      11.864  12.514  12.103  1.00  0.00           N  
ATOM   4192  CA  TRP A 268      10.683  13.359  12.396  1.00  0.00           C  
ATOM   4193  C   TRP A 268       9.486  13.001  11.514  1.00  0.00           C  
ATOM   4194  O   TRP A 268       8.393  12.866  12.008  1.00  0.00           O  
ATOM   4195  CB  TRP A 268      11.024  14.838  12.201  1.00  0.00           C  
ATOM   4196  CG  TRP A 268       9.939  15.767  12.655  1.00  0.00           C  
ATOM   4197  CD1 TRP A 268       9.333  16.737  11.913  1.00  0.00           C  
ATOM   4198  CD2 TRP A 268       9.322  15.819  13.964  1.00  0.00           C  
ATOM   4199  NE1 TRP A 268       8.387  17.387  12.667  1.00  0.00           N  
ATOM   4200  CE2 TRP A 268       8.366  16.837  13.924  1.00  0.00           C  
ATOM   4201  CE3 TRP A 268       9.501  15.093  15.148  1.00  0.00           C  
ATOM   4202  CZ2 TRP A 268       7.586  17.155  15.025  1.00  0.00           C  
ATOM   4203  CZ3 TRP A 268       8.719  15.411  16.252  1.00  0.00           C  
ATOM   4204  CH2 TRP A 268       7.785  16.415  16.190  1.00  0.00           C  
ATOM   4205  H   TRP A 268      12.744  12.959  11.888  1.00  0.00           H  
ATOM   4206  HA  TRP A 268      10.394  13.202  13.434  1.00  0.00           H  
ATOM   4207 1HB  TRP A 268      11.933  15.077  12.753  1.00  0.00           H  
ATOM   4208 2HB  TRP A 268      11.221  15.030  11.146  1.00  0.00           H  
ATOM   4209  HD1 TRP A 268       9.566  16.963  10.874  1.00  0.00           H  
ATOM   4210  HE1 TRP A 268       7.802  18.146  12.349  1.00  0.00           H  
ATOM   4211  HE3 TRP A 268      10.239  14.293  15.201  1.00  0.00           H  
ATOM   4212  HZ2 TRP A 268       6.839  17.949  14.996  1.00  0.00           H  
ATOM   4213  HZ3 TRP A 268       8.865  14.842  17.170  1.00  0.00           H  
ATOM   4214  HH2 TRP A 268       7.188  16.638  17.075  1.00  0.00           H  
ATOM   4215  N   GLY A 269       9.692  12.762  10.212  1.00  0.00           N  
ATOM   4216  CA  GLY A 269       8.613  12.367   9.322  1.00  0.00           C  
ATOM   4217  C   GLY A 269       7.884  11.122   9.828  1.00  0.00           C  
ATOM   4218  O   GLY A 269       6.728  10.900   9.486  1.00  0.00           O  
ATOM   4219  H   GLY A 269      10.625  12.861   9.841  1.00  0.00           H  
ATOM   4220 1HA  GLY A 269       7.902  13.188   9.225  1.00  0.00           H  
ATOM   4221 2HA  GLY A 269       9.015  12.172   8.328  1.00  0.00           H  
ATOM   4222  N   SER A 270       8.590  10.268  10.573  1.00  0.00           N  
ATOM   4223  CA  SER A 270       7.982   9.039  11.089  1.00  0.00           C  
ATOM   4224  C   SER A 270       6.954   9.404  12.156  1.00  0.00           C  
ATOM   4225  O   SER A 270       5.962   8.664  12.284  1.00  0.00           O  
ATOM   4226  CB  SER A 270       9.038   8.117  11.668  1.00  0.00           C  
ATOM   4227  OG  SER A 270       9.534   8.620  12.878  1.00  0.00           O  
ATOM   4228  H   SER A 270       9.556  10.467  10.788  1.00  0.00           H  
ATOM   4229  HA  SER A 270       7.489   8.524  10.263  1.00  0.00           H  
ATOM   4230 1HB  SER A 270       8.608   7.129  11.830  1.00  0.00           H  
ATOM   4231 2HB  SER A 270       9.854   8.006  10.956  1.00  0.00           H  
ATOM   4232  HG  SER A 270       9.654   9.563  12.744  1.00  0.00           H  
ATOM   4233  N   ALA A 271       7.171  10.439  12.958  1.00  0.00           N  
ATOM   4234  CA  ALA A 271       6.154  10.844  13.958  1.00  0.00           C  
ATOM   4235  C   ALA A 271       4.911  11.275  13.213  1.00  0.00           C  
ATOM   4236  O   ALA A 271       3.810  11.020  13.683  1.00  0.00           O  
ATOM   4237  CB  ALA A 271       6.697  11.874  14.886  1.00  0.00           C  
ATOM   4238  H   ALA A 271       8.033  10.961  12.895  1.00  0.00           H  
ATOM   4239  HA  ALA A 271       5.934   9.980  14.585  1.00  0.00           H  
ATOM   4240 1HB  ALA A 271       5.930  12.153  15.608  1.00  0.00           H  
ATOM   4241 2HB  ALA A 271       7.562  11.469  15.412  1.00  0.00           H  
ATOM   4242 3HB  ALA A 271       6.997  12.753  14.318  1.00  0.00           H  
ATOM   4243  N   LEU A 272       5.080  11.965  12.094  1.00  0.00           N  
ATOM   4244  CA  LEU A 272       3.875  12.395  11.365  1.00  0.00           C  
ATOM   4245  C   LEU A 272       3.222  11.233  10.619  1.00  0.00           C  
ATOM   4246  O   LEU A 272       1.984  11.147  10.571  1.00  0.00           O  
ATOM   4247  CB  LEU A 272       4.226  13.507  10.369  1.00  0.00           C  
ATOM   4248  CG  LEU A 272       4.774  14.801  10.983  1.00  0.00           C  
ATOM   4249  CD1 LEU A 272       5.351  15.682   9.883  1.00  0.00           C  
ATOM   4250  CD2 LEU A 272       3.661  15.520  11.732  1.00  0.00           C  
ATOM   4251  H   LEU A 272       5.990  12.206  11.725  1.00  0.00           H  
ATOM   4252  HA  LEU A 272       3.156  12.783  12.085  1.00  0.00           H  
ATOM   4253 1HB  LEU A 272       4.974  13.128   9.674  1.00  0.00           H  
ATOM   4254 2HB  LEU A 272       3.330  13.763   9.803  1.00  0.00           H  
ATOM   4255  HG  LEU A 272       5.582  14.562  11.676  1.00  0.00           H  
ATOM   4256 1HD1 LEU A 272       5.741  16.602  10.320  1.00  0.00           H  
ATOM   4257 2HD1 LEU A 272       6.157  15.151   9.377  1.00  0.00           H  
ATOM   4258 3HD1 LEU A 272       4.569  15.925   9.165  1.00  0.00           H  
ATOM   4259 1HD2 LEU A 272       4.051  16.439  12.169  1.00  0.00           H  
ATOM   4260 2HD2 LEU A 272       2.854  15.761  11.040  1.00  0.00           H  
ATOM   4261 3HD2 LEU A 272       3.280  14.874  12.524  1.00  0.00           H  
ATOM   4262  N   GLY A 273       4.018  10.422   9.953  1.00  0.00           N  
ATOM   4263  CA  GLY A 273       3.448   9.319   9.195  1.00  0.00           C  
ATOM   4264  C   GLY A 273       2.724   8.348  10.105  1.00  0.00           C  
ATOM   4265  O   GLY A 273       1.607   7.936   9.770  1.00  0.00           O  
ATOM   4266  H   GLY A 273       5.020  10.550   9.957  1.00  0.00           H  
ATOM   4267 1HA  GLY A 273       2.757   9.710   8.448  1.00  0.00           H  
ATOM   4268 2HA  GLY A 273       4.241   8.799   8.658  1.00  0.00           H  
ATOM   4269  N   PHE A 274       3.368   7.884  11.157  1.00  0.00           N  
ATOM   4270  CA  PHE A 274       2.696   6.914  12.072  1.00  0.00           C  
ATOM   4271  C   PHE A 274       1.410   7.509  12.671  1.00  0.00           C  
ATOM   4272  O   PHE A 274       0.401   6.788  12.827  1.00  0.00           O  
ATOM   4273  CB  PHE A 274       3.636   6.497  13.205  1.00  0.00           C  
ATOM   4274  CG  PHE A 274       4.676   5.495  12.791  1.00  0.00           C  
ATOM   4275  CD1 PHE A 274       4.338   4.413  11.992  1.00  0.00           C  
ATOM   4276  CD2 PHE A 274       5.993   5.631  13.201  1.00  0.00           C  
ATOM   4277  CE1 PHE A 274       5.294   3.490  11.611  1.00  0.00           C  
ATOM   4278  CE2 PHE A 274       6.951   4.712  12.821  1.00  0.00           C  
ATOM   4279  CZ  PHE A 274       6.600   3.639  12.025  1.00  0.00           C  
ATOM   4280  H   PHE A 274       4.314   8.174  11.358  1.00  0.00           H  
ATOM   4281  HA  PHE A 274       2.429   6.025  11.499  1.00  0.00           H  
ATOM   4282 1HB  PHE A 274       4.147   7.376  13.595  1.00  0.00           H  
ATOM   4283 2HB  PHE A 274       3.055   6.067  14.020  1.00  0.00           H  
ATOM   4284  HD1 PHE A 274       3.305   4.295  11.664  1.00  0.00           H  
ATOM   4285  HD2 PHE A 274       6.270   6.478  13.829  1.00  0.00           H  
ATOM   4286  HE1 PHE A 274       5.014   2.644  10.984  1.00  0.00           H  
ATOM   4287  HE2 PHE A 274       7.984   4.831  13.149  1.00  0.00           H  
ATOM   4288  HZ  PHE A 274       7.354   2.912  11.726  1.00  0.00           H  
ATOM   4289  N   HIS A 275       1.412   8.795  13.027  1.00  0.00           N  
ATOM   4290  CA  HIS A 275       0.187   9.453  13.546  1.00  0.00           C  
ATOM   4291  C   HIS A 275      -0.932   9.369  12.487  1.00  0.00           C  
ATOM   4292  O   HIS A 275      -2.047   8.941  12.782  1.00  0.00           O  
ATOM   4293  CB  HIS A 275       0.454  10.917  13.911  1.00  0.00           C  
ATOM   4294  CG  HIS A 275      -0.719  11.606  14.535  1.00  0.00           C  
ATOM   4295  ND1 HIS A 275      -1.201  11.270  15.783  1.00  0.00           N  
ATOM   4296  CD2 HIS A 275      -1.508  12.609  14.084  1.00  0.00           C  
ATOM   4297  CE1 HIS A 275      -2.236  12.040  16.073  1.00  0.00           C  
ATOM   4298  NE2 HIS A 275      -2.442  12.860  15.059  1.00  0.00           N  
ATOM   4299  H   HIS A 275       2.262   9.333  12.942  1.00  0.00           H  
ATOM   4300  HA  HIS A 275      -0.146   8.942  14.449  1.00  0.00           H  
ATOM   4301 1HB  HIS A 275       1.292  10.972  14.607  1.00  0.00           H  
ATOM   4302 2HB  HIS A 275       0.737  11.469  13.015  1.00  0.00           H  
ATOM   4303  HD2 HIS A 275      -1.419  13.123  13.126  1.00  0.00           H  
ATOM   4304  HE1 HIS A 275      -2.819  12.004  16.993  1.00  0.00           H  
ATOM   4305  HE2 HIS A 275      -3.168  13.560  15.003  1.00  0.00           H  
ATOM   4306  N   TRP A 276      -0.621   9.678  11.225  1.00  0.00           N  
ATOM   4307  CA  TRP A 276      -1.647   9.600  10.167  1.00  0.00           C  
ATOM   4308  C   TRP A 276      -2.112   8.160   9.998  1.00  0.00           C  
ATOM   4309  O   TRP A 276      -3.335   7.911   9.939  1.00  0.00           O  
ATOM   4310  CB  TRP A 276      -1.105  10.125   8.836  1.00  0.00           C  
ATOM   4311  CG  TRP A 276      -2.172  10.394   7.820  1.00  0.00           C  
ATOM   4312  CD1 TRP A 276      -2.972  11.496   7.750  1.00  0.00           C  
ATOM   4313  CD2 TRP A 276      -2.564   9.544   6.715  1.00  0.00           C  
ATOM   4314  NE1 TRP A 276      -3.831  11.389   6.684  1.00  0.00           N  
ATOM   4315  CE2 TRP A 276      -3.594  10.202   6.038  1.00  0.00           C  
ATOM   4316  CE3 TRP A 276      -2.128   8.296   6.253  1.00  0.00           C  
ATOM   4317  CZ2 TRP A 276      -4.204   9.656   4.920  1.00  0.00           C  
ATOM   4318  CZ3 TRP A 276      -2.738   7.749   5.130  1.00  0.00           C  
ATOM   4319  CH2 TRP A 276      -3.749   8.412   4.481  1.00  0.00           C  
ATOM   4320  H   TRP A 276       0.316   9.966  10.981  1.00  0.00           H  
ATOM   4321  HA  TRP A 276      -2.494  10.219  10.461  1.00  0.00           H  
ATOM   4322 1HB  TRP A 276      -0.553  11.050   9.008  1.00  0.00           H  
ATOM   4323 2HB  TRP A 276      -0.407   9.401   8.417  1.00  0.00           H  
ATOM   4324  HD1 TRP A 276      -2.935  12.337   8.439  1.00  0.00           H  
ATOM   4325  HE1 TRP A 276      -4.525  12.073   6.417  1.00  0.00           H  
ATOM   4326  HE3 TRP A 276      -1.324   7.766   6.762  1.00  0.00           H  
ATOM   4327  HZ2 TRP A 276      -5.008  10.167   4.391  1.00  0.00           H  
ATOM   4328  HZ3 TRP A 276      -2.394   6.776   4.777  1.00  0.00           H  
ATOM   4329  HH2 TRP A 276      -4.206   7.954   3.604  1.00  0.00           H  
ATOM   4330  N   ALA A 277      -1.175   7.224   9.936  1.00  0.00           N  
ATOM   4331  CA  ALA A 277      -1.500   5.785   9.724  1.00  0.00           C  
ATOM   4332  C   ALA A 277      -2.405   5.283  10.868  1.00  0.00           C  
ATOM   4333  O   ALA A 277      -3.361   4.519  10.618  1.00  0.00           O  
ATOM   4334  CB  ALA A 277      -0.223   5.007   9.575  1.00  0.00           C  
ATOM   4335  H   ALA A 277      -0.209   7.501  10.034  1.00  0.00           H  
ATOM   4336  HA  ALA A 277      -2.039   5.694   8.781  1.00  0.00           H  
ATOM   4337 1HB  ALA A 277      -0.454   3.953   9.419  1.00  0.00           H  
ATOM   4338 2HB  ALA A 277       0.336   5.386   8.718  1.00  0.00           H  
ATOM   4339 3HB  ALA A 277       0.377   5.118  10.477  1.00  0.00           H  
ATOM   4340  N   LYS A 278      -2.137   5.713  12.098  1.00  0.00           N  
ATOM   4341  CA  LYS A 278      -2.976   5.298  13.250  1.00  0.00           C  
ATOM   4342  C   LYS A 278      -4.424   5.733  13.017  1.00  0.00           C  
ATOM   4343  O   LYS A 278      -5.371   4.962  13.330  1.00  0.00           O  
ATOM   4344  CB  LYS A 278      -2.451   5.891  14.558  1.00  0.00           C  
ATOM   4345  CG  LYS A 278      -3.287   5.549  15.784  1.00  0.00           C  
ATOM   4346  CD  LYS A 278      -2.710   6.183  17.041  1.00  0.00           C  
ATOM   4347  CE  LYS A 278      -3.070   7.658  17.133  1.00  0.00           C  
ATOM   4348  NZ  LYS A 278      -4.482   7.861  17.559  1.00  0.00           N  
ATOM   4349  H   LYS A 278      -1.353   6.330  12.257  1.00  0.00           H  
ATOM   4350  HA  LYS A 278      -2.942   4.211  13.329  1.00  0.00           H  
ATOM   4351 1HB  LYS A 278      -1.435   5.537  14.737  1.00  0.00           H  
ATOM   4352 2HB  LYS A 278      -2.409   6.977  14.475  1.00  0.00           H  
ATOM   4353 1HG  LYS A 278      -4.307   5.909  15.641  1.00  0.00           H  
ATOM   4354 2HG  LYS A 278      -3.317   4.467  15.914  1.00  0.00           H  
ATOM   4355 1HD  LYS A 278      -3.099   5.667  17.920  1.00  0.00           H  
ATOM   4356 2HD  LYS A 278      -1.625   6.083  17.033  1.00  0.00           H  
ATOM   4357 1HE  LYS A 278      -2.413   8.148  17.850  1.00  0.00           H  
ATOM   4358 2HE  LYS A 278      -2.927   8.129  16.161  1.00  0.00           H  
ATOM   4359 1HZ  LYS A 278      -4.680   8.851  17.607  1.00  0.00           H  
ATOM   4360 2HZ  LYS A 278      -5.102   7.426  16.890  1.00  0.00           H  
ATOM   4361 3HZ  LYS A 278      -4.623   7.445  18.468  1.00  0.00           H  
ATOM   4362  N   ARG A 279      -4.616   6.947  12.492  1.00  0.00           N  
ATOM   4363  CA  ARG A 279      -5.972   7.536  12.316  1.00  0.00           C  
ATOM   4364  C   ARG A 279      -6.688   6.917  11.118  1.00  0.00           C  
ATOM   4365  O   ARG A 279      -7.927   6.828  11.175  1.00  0.00           O  
ATOM   4366  CB  ARG A 279      -5.868   9.055  12.178  1.00  0.00           C  
ATOM   4367  CG  ARG A 279      -5.437   9.730  13.473  1.00  0.00           C  
ATOM   4368  CD  ARG A 279      -5.264  11.217  13.344  1.00  0.00           C  
ATOM   4369  NE  ARG A 279      -4.162  11.609  12.480  1.00  0.00           N  
ATOM   4370  CZ  ARG A 279      -4.116  12.698  11.697  1.00  0.00           C  
ATOM   4371  NH1 ARG A 279      -5.128  13.552  11.662  1.00  0.00           N  
ATOM   4372  NH2 ARG A 279      -3.055  12.893  10.894  1.00  0.00           N  
ATOM   4373  H   ARG A 279      -3.807   7.482  12.206  1.00  0.00           H  
ATOM   4374  HA  ARG A 279      -6.554   7.337  13.216  1.00  0.00           H  
ATOM   4375 1HB  ARG A 279      -5.152   9.301  11.397  1.00  0.00           H  
ATOM   4376 2HB  ARG A 279      -6.835   9.460  11.875  1.00  0.00           H  
ATOM   4377 1HG  ARG A 279      -6.189   9.554  14.243  1.00  0.00           H  
ATOM   4378 2HG  ARG A 279      -4.481   9.317  13.798  1.00  0.00           H  
ATOM   4379 1HD  ARG A 279      -6.171  11.653  12.927  1.00  0.00           H  
ATOM   4380 2HD  ARG A 279      -5.073  11.648  14.327  1.00  0.00           H  
ATOM   4381  HE  ARG A 279      -3.345  11.012  12.460  1.00  0.00           H  
ATOM   4382 1HH1 ARG A 279      -5.947  13.386  12.230  1.00  0.00           H  
ATOM   4383 2HH1 ARG A 279      -5.081  14.367  11.069  1.00  0.00           H  
ATOM   4384 1HH2 ARG A 279      -2.300  12.220  10.883  1.00  0.00           H  
ATOM   4385 2HH2 ARG A 279      -3.013  13.708  10.302  1.00  0.00           H  
ATOM   4386  N   ASN A 280      -5.961   6.467  10.095  1.00  0.00           N  
ATOM   4387  CA  ASN A 280      -6.538   5.918   8.847  1.00  0.00           C  
ATOM   4388  C   ASN A 280      -5.814   4.641   8.462  1.00  0.00           C  
ATOM   4389  O   ASN A 280      -5.119   4.551   7.433  1.00  0.00           O  
ATOM   4390  CB  ASN A 280      -6.472   6.926   7.715  1.00  0.00           C  
ATOM   4391  CG  ASN A 280      -7.227   8.190   8.024  1.00  0.00           C  
ATOM   4392  OD1 ASN A 280      -8.449   8.257   7.849  1.00  0.00           O  
ATOM   4393  ND2 ASN A 280      -6.522   9.194   8.480  1.00  0.00           N  
ATOM   4394  H   ASN A 280      -4.957   6.511  10.195  1.00  0.00           H  
ATOM   4395  HA  ASN A 280      -7.586   5.675   9.027  1.00  0.00           H  
ATOM   4396 1HB  ASN A 280      -5.431   7.179   7.512  1.00  0.00           H  
ATOM   4397 2HB  ASN A 280      -6.884   6.483   6.808  1.00  0.00           H  
ATOM   4398 1HD2 ASN A 280      -6.971  10.061   8.702  1.00  0.00           H  
ATOM   4399 2HD2 ASN A 280      -5.536   9.096   8.606  1.00  0.00           H  
ATOM   4400  N   PRO A 281      -5.908   3.595   9.314  1.00  0.00           N  
ATOM   4401  CA  PRO A 281      -5.268   2.320   8.989  1.00  0.00           C  
ATOM   4402  C   PRO A 281      -5.659   1.805   7.606  1.00  0.00           C  
ATOM   4403  O   PRO A 281      -4.809   1.241   6.906  1.00  0.00           O  
ATOM   4404  CB  PRO A 281      -5.782   1.394  10.095  1.00  0.00           C  
ATOM   4405  CG  PRO A 281      -6.045   2.307  11.244  1.00  0.00           C  
ATOM   4406  CD  PRO A 281      -6.624   3.545  10.613  1.00  0.00           C  
ATOM   4407  HA  PRO A 281      -4.176   2.438   9.047  1.00  0.00           H  
ATOM   4408 1HB  PRO A 281      -6.685   0.866   9.754  1.00  0.00           H  
ATOM   4409 2HB  PRO A 281      -5.029   0.626  10.324  1.00  0.00           H  
ATOM   4410 1HG  PRO A 281      -6.735   1.832  11.956  1.00  0.00           H  
ATOM   4411 2HG  PRO A 281      -5.112   2.507  11.791  1.00  0.00           H  
ATOM   4412 1HD  PRO A 281      -7.709   3.417  10.482  1.00  0.00           H  
ATOM   4413 2HD  PRO A 281      -6.410   4.416  11.250  1.00  0.00           H  
ATOM   4414  N   GLU A 282      -6.906   2.053   7.167  1.00  0.00           N  
ATOM   4415  CA  GLU A 282      -7.425   1.503   5.892  1.00  0.00           C  
ATOM   4416  C   GLU A 282      -6.737   2.139   4.685  1.00  0.00           C  
ATOM   4417  O   GLU A 282      -6.691   1.506   3.612  1.00  0.00           O  
ATOM   4418  CB  GLU A 282      -8.936   1.719   5.790  1.00  0.00           C  
ATOM   4419  CG  GLU A 282      -9.754   0.928   6.802  1.00  0.00           C  
ATOM   4420  CD  GLU A 282     -11.232   1.167   6.673  1.00  0.00           C  
ATOM   4421  OE1 GLU A 282     -11.617   1.978   5.864  1.00  0.00           O  
ATOM   4422  OE2 GLU A 282     -11.979   0.538   7.385  1.00  0.00           O  
ATOM   4423  H   GLU A 282      -7.505   2.638   7.731  1.00  0.00           H  
ATOM   4424  HA  GLU A 282      -7.223   0.432   5.870  1.00  0.00           H  
ATOM   4425 1HB  GLU A 282      -9.163   2.775   5.929  1.00  0.00           H  
ATOM   4426 2HB  GLU A 282      -9.277   1.438   4.793  1.00  0.00           H  
ATOM   4427 1HG  GLU A 282      -9.557  -0.135   6.662  1.00  0.00           H  
ATOM   4428 2HG  GLU A 282      -9.433   1.201   7.806  1.00  0.00           H  
ATOM   4429  N   ARG A 283      -6.159   3.321   4.841  1.00  0.00           N  
ATOM   4430  CA  ARG A 283      -5.550   4.076   3.738  1.00  0.00           C  
ATOM   4431  C   ARG A 283      -4.034   3.851   3.696  1.00  0.00           C  
ATOM   4432  O   ARG A 283      -3.420   4.530   2.906  1.00  0.00           O  
ATOM   4433  CB  ARG A 283      -5.887   5.557   3.890  1.00  0.00           C  
ATOM   4434  CG  ARG A 283      -7.377   5.825   3.733  1.00  0.00           C  
ATOM   4435  CD  ARG A 283      -7.743   7.253   3.991  1.00  0.00           C  
ATOM   4436  NE  ARG A 283      -7.151   8.157   3.006  1.00  0.00           N  
ATOM   4437  CZ  ARG A 283      -7.259   9.469   3.045  1.00  0.00           C  
ATOM   4438  NH1 ARG A 283      -7.899  10.074   4.040  1.00  0.00           N  
ATOM   4439  NH2 ARG A 283      -6.732  10.181   2.066  1.00  0.00           N  
ATOM   4440  H   ARG A 283      -6.146   3.713   5.772  1.00  0.00           H  
ATOM   4441  HA  ARG A 283      -5.983   3.728   2.799  1.00  0.00           H  
ATOM   4442 1HB  ARG A 283      -5.565   5.903   4.872  1.00  0.00           H  
ATOM   4443 2HB  ARG A 283      -5.340   6.135   3.144  1.00  0.00           H  
ATOM   4444 1HG  ARG A 283      -7.684   5.583   2.715  1.00  0.00           H  
ATOM   4445 2HG  ARG A 283      -7.934   5.206   4.437  1.00  0.00           H  
ATOM   4446 1HD  ARG A 283      -8.826   7.364   3.946  1.00  0.00           H  
ATOM   4447 2HD  ARG A 283      -7.390   7.546   4.979  1.00  0.00           H  
ATOM   4448  HE  ARG A 283      -6.624   7.746   2.247  1.00  0.00           H  
ATOM   4449 1HH1 ARG A 283      -8.313   9.527   4.782  1.00  0.00           H  
ATOM   4450 2HH1 ARG A 283      -7.973  11.082   4.054  1.00  0.00           H  
ATOM   4451 1HH2 ARG A 283      -6.256   9.718   1.304  1.00  0.00           H  
ATOM   4452 2HH2 ARG A 283      -6.805  11.187   2.079  1.00  0.00           H  
ATOM   4453  N   VAL A 284      -3.468   2.981   4.521  1.00  0.00           N  
ATOM   4454  CA  VAL A 284      -2.003   2.736   4.420  1.00  0.00           C  
ATOM   4455  C   VAL A 284      -1.809   1.258   4.140  1.00  0.00           C  
ATOM   4456  O   VAL A 284      -2.159   0.406   5.018  1.00  0.00           O  
ATOM   4457  CB  VAL A 284      -1.265   3.122   5.716  1.00  0.00           C  
ATOM   4458  CG1 VAL A 284       0.218   2.804   5.599  1.00  0.00           C  
ATOM   4459  CG2 VAL A 284      -1.478   4.599   6.012  1.00  0.00           C  
ATOM   4460  H   VAL A 284      -4.003   2.480   5.217  1.00  0.00           H  
ATOM   4461  HA  VAL A 284      -1.605   3.350   3.610  1.00  0.00           H  
ATOM   4462  HB  VAL A 284      -1.659   2.525   6.538  1.00  0.00           H  
ATOM   4463 1HG1 VAL A 284       0.724   3.083   6.524  1.00  0.00           H  
ATOM   4464 2HG1 VAL A 284       0.348   1.736   5.423  1.00  0.00           H  
ATOM   4465 3HG1 VAL A 284       0.647   3.365   4.769  1.00  0.00           H  
ATOM   4466 1HG2 VAL A 284      -0.955   4.865   6.930  1.00  0.00           H  
ATOM   4467 2HG2 VAL A 284      -1.090   5.196   5.186  1.00  0.00           H  
ATOM   4468 3HG2 VAL A 284      -2.544   4.796   6.132  1.00  0.00           H  
ATOM   4469  N   LYS A 285      -1.202   0.929   3.012  1.00  0.00           N  
ATOM   4470  CA  LYS A 285      -1.019  -0.468   2.522  1.00  0.00           C  
ATOM   4471  C   LYS A 285       0.334  -1.021   2.937  1.00  0.00           C  
ATOM   4472  O   LYS A 285       0.695  -2.079   2.446  1.00  0.00           O  
ATOM   4473  CB  LYS A 285      -1.157  -0.540   1.000  1.00  0.00           C  
ATOM   4474  CG  LYS A 285      -2.494  -0.045   0.465  1.00  0.00           C  
ATOM   4475  CD  LYS A 285      -3.631  -0.967   0.881  1.00  0.00           C  
ATOM   4476  CE  LYS A 285      -4.958  -0.509   0.294  1.00  0.00           C  
ATOM   4477  NZ  LYS A 285      -6.086  -1.383   0.720  1.00  0.00           N  
ATOM   4478  H   LYS A 285      -0.846   1.696   2.458  1.00  0.00           H  
ATOM   4479  HA  LYS A 285      -1.793  -1.095   2.966  1.00  0.00           H  
ATOM   4480 1HB  LYS A 285      -0.370   0.054   0.535  1.00  0.00           H  
ATOM   4481 2HB  LYS A 285      -1.026  -1.571   0.671  1.00  0.00           H  
ATOM   4482 1HG  LYS A 285      -2.691   0.957   0.849  1.00  0.00           H  
ATOM   4483 2HG  LYS A 285      -2.456   0.003  -0.622  1.00  0.00           H  
ATOM   4484 1HD  LYS A 285      -3.422  -1.981   0.537  1.00  0.00           H  
ATOM   4485 2HD  LYS A 285      -3.710  -0.980   1.968  1.00  0.00           H  
ATOM   4486 1HE  LYS A 285      -5.165   0.511   0.615  1.00  0.00           H  
ATOM   4487 2HE  LYS A 285      -4.898  -0.520  -0.794  1.00  0.00           H  
ATOM   4488 1HZ  LYS A 285      -6.946  -1.046   0.311  1.00  0.00           H  
ATOM   4489 2HZ  LYS A 285      -5.914  -2.329   0.411  1.00  0.00           H  
ATOM   4490 3HZ  LYS A 285      -6.163  -1.366   1.727  1.00  0.00           H  
ATOM   4491  N   GLY A 286       1.113  -0.270   3.725  1.00  0.00           N  
ATOM   4492  CA  GLY A 286       2.412  -0.717   4.191  1.00  0.00           C  
ATOM   4493  C   GLY A 286       3.211   0.486   4.647  1.00  0.00           C  
ATOM   4494  O   GLY A 286       2.968   1.589   4.147  1.00  0.00           O  
ATOM   4495  H   GLY A 286       0.777   0.642   4.002  1.00  0.00           H  
ATOM   4496 1HA  GLY A 286       2.281  -1.428   5.008  1.00  0.00           H  
ATOM   4497 2HA  GLY A 286       2.926  -1.243   3.387  1.00  0.00           H  
ATOM   4498  N   ILE A 287       4.098   0.272   5.599  1.00  0.00           N  
ATOM   4499  CA  ILE A 287       4.957   1.364   6.112  1.00  0.00           C  
ATOM   4500  C   ILE A 287       6.383   0.873   6.161  1.00  0.00           C  
ATOM   4501  O   ILE A 287       6.686   0.013   6.992  1.00  0.00           O  
ATOM   4502  CB  ILE A 287       4.525   1.834   7.513  1.00  0.00           C  
ATOM   4503  CG1 ILE A 287       3.030   2.164   7.528  1.00  0.00           C  
ATOM   4504  CG2 ILE A 287       5.344   3.041   7.946  1.00  0.00           C  
ATOM   4505  CD1 ILE A 287       2.490   2.491   8.902  1.00  0.00           C  
ATOM   4506  H   ILE A 287       4.195  -0.656   5.988  1.00  0.00           H  
ATOM   4507  HA  ILE A 287       4.876   2.214   5.436  1.00  0.00           H  
ATOM   4508  HB  ILE A 287       4.676   1.028   8.230  1.00  0.00           H  
ATOM   4509 1HG1 ILE A 287       2.839   3.015   6.875  1.00  0.00           H  
ATOM   4510 2HG1 ILE A 287       2.466   1.318   7.134  1.00  0.00           H  
ATOM   4511 1HG2 ILE A 287       5.024   3.360   8.938  1.00  0.00           H  
ATOM   4512 2HG2 ILE A 287       6.399   2.773   7.973  1.00  0.00           H  
ATOM   4513 3HG2 ILE A 287       5.194   3.855   7.237  1.00  0.00           H  
ATOM   4514 1HD1 ILE A 287       1.425   2.714   8.831  1.00  0.00           H  
ATOM   4515 2HD1 ILE A 287       2.639   1.638   9.564  1.00  0.00           H  
ATOM   4516 3HD1 ILE A 287       3.015   3.358   9.302  1.00  0.00           H  
ATOM   4517  N   ALA A 288       7.253   1.494   5.377  1.00  0.00           N  
ATOM   4518  CA  ALA A 288       8.714   1.335   5.442  1.00  0.00           C  
ATOM   4519  C   ALA A 288       9.232   2.503   6.267  1.00  0.00           C  
ATOM   4520  O   ALA A 288       8.768   3.631   6.103  1.00  0.00           O  
ATOM   4521  CB  ALA A 288       9.350   1.260   4.070  1.00  0.00           C  
ATOM   4522  H   ALA A 288       6.857   2.121   4.690  1.00  0.00           H  
ATOM   4523  HA  ALA A 288       8.929   0.385   5.931  1.00  0.00           H  
ATOM   4524 1HB  ALA A 288      10.428   1.143   4.175  1.00  0.00           H  
ATOM   4525 2HB  ALA A 288       8.943   0.408   3.526  1.00  0.00           H  
ATOM   4526 3HB  ALA A 288       9.137   2.176   3.521  1.00  0.00           H  
ATOM   4527  N   PHE A 289      10.156   2.234   7.175  1.00  0.00           N  
ATOM   4528  CA  PHE A 289      10.642   3.267   8.097  1.00  0.00           C  
ATOM   4529  C   PHE A 289      12.027   2.926   8.581  1.00  0.00           C  
ATOM   4530  O   PHE A 289      12.570   1.830   8.340  1.00  0.00           O  
ATOM   4531  CB  PHE A 289       9.649   3.481   9.240  1.00  0.00           C  
ATOM   4532  CG  PHE A 289       9.312   2.236  10.032  1.00  0.00           C  
ATOM   4533  CD1 PHE A 289       8.342   1.379   9.550  1.00  0.00           C  
ATOM   4534  CD2 PHE A 289       9.907   1.950  11.252  1.00  0.00           C  
ATOM   4535  CE1 PHE A 289       7.981   0.240  10.265  1.00  0.00           C  
ATOM   4536  CE2 PHE A 289       9.544   0.799  11.957  1.00  0.00           C  
ATOM   4537  CZ  PHE A 289       8.577  -0.033  11.468  1.00  0.00           C  
ATOM   4538  H   PHE A 289      10.537   1.300   7.238  1.00  0.00           H  
ATOM   4539  HA  PHE A 289      10.675   4.219   7.565  1.00  0.00           H  
ATOM   4540 1HB  PHE A 289      10.049   4.216   9.937  1.00  0.00           H  
ATOM   4541 2HB  PHE A 289       8.717   3.881   8.843  1.00  0.00           H  
ATOM   4542  HD1 PHE A 289       7.858   1.602   8.599  1.00  0.00           H  
ATOM   4543  HD2 PHE A 289      10.680   2.611  11.647  1.00  0.00           H  
ATOM   4544  HE1 PHE A 289       7.225  -0.435   9.867  1.00  0.00           H  
ATOM   4545  HE2 PHE A 289      10.036   0.565  12.902  1.00  0.00           H  
ATOM   4546  HZ  PHE A 289       8.279  -0.913  12.037  1.00  0.00           H  
ATOM   4547  N   MET A 290      12.652   3.936   9.148  1.00  0.00           N  
ATOM   4548  CA  MET A 290      13.989   3.783   9.739  1.00  0.00           C  
ATOM   4549  C   MET A 290      14.170   4.846  10.814  1.00  0.00           C  
ATOM   4550  O   MET A 290      13.513   5.879  10.719  1.00  0.00           O  
ATOM   4551  CB  MET A 290      15.079   3.894   8.674  1.00  0.00           C  
ATOM   4552  CG  MET A 290      15.314   5.308   8.160  1.00  0.00           C  
ATOM   4553  SD  MET A 290      16.151   5.336   6.562  1.00  0.00           S  
ATOM   4554  CE  MET A 290      14.772   5.064   5.453  1.00  0.00           C  
ATOM   4555  H   MET A 290      12.201   4.840   9.180  1.00  0.00           H  
ATOM   4556  HA  MET A 290      14.055   2.795  10.194  1.00  0.00           H  
ATOM   4557 1HB  MET A 290      16.020   3.525   9.077  1.00  0.00           H  
ATOM   4558 2HB  MET A 290      14.819   3.267   7.821  1.00  0.00           H  
ATOM   4559 1HG  MET A 290      14.359   5.821   8.058  1.00  0.00           H  
ATOM   4560 2HG  MET A 290      15.922   5.859   8.877  1.00  0.00           H  
ATOM   4561 1HE  MET A 290      15.130   5.055   4.423  1.00  0.00           H  
ATOM   4562 2HE  MET A 290      14.303   4.107   5.684  1.00  0.00           H  
ATOM   4563 3HE  MET A 290      14.042   5.865   5.577  1.00  0.00           H  
ATOM   4564  N   GLU A 291      15.049   4.601  11.799  1.00  0.00           N  
ATOM   4565  CA  GLU A 291      15.468   5.616  12.792  1.00  0.00           C  
ATOM   4566  C   GLU A 291      14.260   6.512  13.062  1.00  0.00           C  
ATOM   4567  O   GLU A 291      14.296   7.726  12.769  1.00  0.00           O  
ATOM   4568  CB  GLU A 291      16.728   6.343  12.277  1.00  0.00           C  
ATOM   4569  CG  GLU A 291      17.973   5.498  12.518  1.00  0.00           C  
ATOM   4570  CD  GLU A 291      18.463   5.593  13.958  1.00  0.00           C  
ATOM   4571  OE1 GLU A 291      18.441   6.730  14.475  1.00  0.00           O  
ATOM   4572  OE2 GLU A 291      18.875   4.547  14.502  1.00  0.00           O  
ATOM   4573  H   GLU A 291      15.436   3.670  11.853  1.00  0.00           H  
ATOM   4574  HA  GLU A 291      15.778   5.102  13.702  1.00  0.00           H  
ATOM   4575 1HB  GLU A 291      16.620   6.548  11.211  1.00  0.00           H  
ATOM   4576 2HB  GLU A 291      16.829   7.302  12.786  1.00  0.00           H  
ATOM   4577 1HG  GLU A 291      17.744   4.459  12.284  1.00  0.00           H  
ATOM   4578 2HG  GLU A 291      18.760   5.829  11.841  1.00  0.00           H  
ATOM   4579  N   PHE A 292      13.197   5.865  13.515  1.00  0.00           N  
ATOM   4580  CA  PHE A 292      11.897   6.508  13.728  1.00  0.00           C  
ATOM   4581  C   PHE A 292      11.775   6.976  15.186  1.00  0.00           C  
ATOM   4582  O   PHE A 292      12.523   6.534  16.114  1.00  0.00           O  
ATOM   4583  CB  PHE A 292      10.756   5.547  13.389  1.00  0.00           C  
ATOM   4584  CG  PHE A 292      10.654   4.374  14.322  1.00  0.00           C  
ATOM   4585  CD1 PHE A 292       9.864   4.441  15.460  1.00  0.00           C  
ATOM   4586  CD2 PHE A 292      11.349   3.202  14.065  1.00  0.00           C  
ATOM   4587  CE1 PHE A 292       9.769   3.362  16.319  1.00  0.00           C  
ATOM   4588  CE2 PHE A 292      11.256   2.122  14.921  1.00  0.00           C  
ATOM   4589  CZ  PHE A 292      10.465   2.203  16.050  1.00  0.00           C  
ATOM   4590  H   PHE A 292      13.299   4.882  13.723  1.00  0.00           H  
ATOM   4591  HA  PHE A 292      11.827   7.375  13.069  1.00  0.00           H  
ATOM   4592 1HB  PHE A 292       9.809   6.084  13.413  1.00  0.00           H  
ATOM   4593 2HB  PHE A 292      10.890   5.166  12.377  1.00  0.00           H  
ATOM   4594  HD1 PHE A 292       9.313   5.357  15.672  1.00  0.00           H  
ATOM   4595  HD2 PHE A 292      11.974   3.138  13.173  1.00  0.00           H  
ATOM   4596  HE1 PHE A 292       9.145   3.429  17.209  1.00  0.00           H  
ATOM   4597  HE2 PHE A 292      11.806   1.206  14.707  1.00  0.00           H  
ATOM   4598  HZ  PHE A 292      10.392   1.353  16.727  1.00  0.00           H  
ATOM   4599  N   ILE A 293      10.813   7.854  15.402  1.00  0.00           N  
ATOM   4600  CA  ILE A 293      10.585   8.526  16.704  1.00  0.00           C  
ATOM   4601  C   ILE A 293       9.876   7.518  17.611  1.00  0.00           C  
ATOM   4602  O   ILE A 293       8.797   7.029  17.250  1.00  0.00           O  
ATOM   4603  CB  ILE A 293       9.738   9.804  16.563  1.00  0.00           C  
ATOM   4604  CG1 ILE A 293      10.395  10.773  15.576  1.00  0.00           C  
ATOM   4605  CG2 ILE A 293       9.546  10.467  17.918  1.00  0.00           C  
ATOM   4606  CD1 ILE A 293      11.812  11.151  15.944  1.00  0.00           C  
ATOM   4607  H   ILE A 293      10.208   8.070  14.624  1.00  0.00           H  
ATOM   4608  HA  ILE A 293      11.550   8.811  17.120  1.00  0.00           H  
ATOM   4609  HB  ILE A 293       8.762   9.550  16.152  1.00  0.00           H  
ATOM   4610 1HG1 ILE A 293      10.408  10.327  14.582  1.00  0.00           H  
ATOM   4611 2HG1 ILE A 293       9.805  11.687  15.516  1.00  0.00           H  
ATOM   4612 1HG2 ILE A 293       8.947  11.370  17.799  1.00  0.00           H  
ATOM   4613 2HG2 ILE A 293       9.037   9.779  18.591  1.00  0.00           H  
ATOM   4614 3HG2 ILE A 293      10.518  10.730  18.335  1.00  0.00           H  
ATOM   4615 1HD1 ILE A 293      12.210  11.840  15.198  1.00  0.00           H  
ATOM   4616 2HD1 ILE A 293      11.818  11.632  16.923  1.00  0.00           H  
ATOM   4617 3HD1 ILE A 293      12.431  10.255  15.976  1.00  0.00           H  
ATOM   4618  N   ARG A 294      10.442   7.286  18.794  1.00  0.00           N  
ATOM   4619  CA  ARG A 294       9.948   6.342  19.822  1.00  0.00           C  
ATOM   4620  C   ARG A 294      10.101   7.039  21.166  1.00  0.00           C  
ATOM   4621  O   ARG A 294      10.898   7.965  21.299  1.00  0.00           O  
ATOM   4622  CB  ARG A 294      10.725   5.034  19.820  1.00  0.00           C  
ATOM   4623  CG  ARG A 294      12.185   5.156  20.226  1.00  0.00           C  
ATOM   4624  CD  ARG A 294      12.827   3.825  20.377  1.00  0.00           C  
ATOM   4625  NE  ARG A 294      14.232   3.937  20.730  1.00  0.00           N  
ATOM   4626  CZ  ARG A 294      14.699   4.053  21.989  1.00  0.00           C  
ATOM   4627  NH1 ARG A 294      13.860   4.069  23.001  1.00  0.00           N  
ATOM   4628  NH2 ARG A 294      15.999   4.149  22.206  1.00  0.00           N  
ATOM   4629  H   ARG A 294      11.282   7.816  18.976  1.00  0.00           H  
ATOM   4630  HA  ARG A 294       8.905   6.110  19.607  1.00  0.00           H  
ATOM   4631 1HB  ARG A 294      10.252   4.328  20.502  1.00  0.00           H  
ATOM   4632 2HB  ARG A 294      10.696   4.595  18.822  1.00  0.00           H  
ATOM   4633 1HG  ARG A 294      12.730   5.714  19.462  1.00  0.00           H  
ATOM   4634 2HG  ARG A 294      12.256   5.681  21.178  1.00  0.00           H  
ATOM   4635 1HD  ARG A 294      12.322   3.265  21.163  1.00  0.00           H  
ATOM   4636 2HD  ARG A 294      12.754   3.277  19.438  1.00  0.00           H  
ATOM   4637  HE  ARG A 294      14.908   3.928  19.977  1.00  0.00           H  
ATOM   4638 1HH1 ARG A 294      12.866   3.996  22.835  1.00  0.00           H  
ATOM   4639 2HH1 ARG A 294      14.209   4.156  23.945  1.00  0.00           H  
ATOM   4640 1HH2 ARG A 294      16.644   4.136  21.428  1.00  0.00           H  
ATOM   4641 2HH2 ARG A 294      16.348   4.235  23.149  1.00  0.00           H  
ATOM   4642  N   PRO A 295       9.329   6.655  22.209  1.00  0.00           N  
ATOM   4643  CA  PRO A 295       9.584   7.202  23.535  1.00  0.00           C  
ATOM   4644  C   PRO A 295      11.010   6.861  23.985  1.00  0.00           C  
ATOM   4645  O   PRO A 295      11.460   5.763  23.738  1.00  0.00           O  
ATOM   4646  CB  PRO A 295       8.579   6.491  24.420  1.00  0.00           C  
ATOM   4647  CG  PRO A 295       7.536   6.006  23.478  1.00  0.00           C  
ATOM   4648  CD  PRO A 295       8.274   5.646  22.209  1.00  0.00           C  
ATOM   4649  HA  PRO A 295       9.426   8.291  23.513  1.00  0.00           H  
ATOM   4650 1HB  PRO A 295       9.072   5.674  24.967  1.00  0.00           H  
ATOM   4651 2HB  PRO A 295       8.181   7.187  25.172  1.00  0.00           H  
ATOM   4652 1HG  PRO A 295       7.008   5.142  23.907  1.00  0.00           H  
ATOM   4653 2HG  PRO A 295       6.782   6.788  23.310  1.00  0.00           H  
ATOM   4654 1HD  PRO A 295       8.666   4.623  22.290  1.00  0.00           H  
ATOM   4655 2HD  PRO A 295       7.593   5.734  21.350  1.00  0.00           H  
ATOM   4656  N   ILE A 296      11.708   7.828  24.560  1.00  0.00           N  
ATOM   4657  CA  ILE A 296      13.097   7.646  25.067  1.00  0.00           C  
ATOM   4658  C   ILE A 296      12.964   8.118  26.500  1.00  0.00           C  
ATOM   4659  O   ILE A 296      12.899   9.309  26.759  1.00  0.00           O  
ATOM   4660  CB  ILE A 296      14.154   8.464  24.302  1.00  0.00           C  
ATOM   4661  CG1 ILE A 296      14.137   8.101  22.815  1.00  0.00           C  
ATOM   4662  CG2 ILE A 296      15.536   8.231  24.894  1.00  0.00           C  
ATOM   4663  CD1 ILE A 296      15.074   8.935  21.972  1.00  0.00           C  
ATOM   4664  H   ILE A 296      11.264   8.731  24.652  1.00  0.00           H  
ATOM   4665  HA  ILE A 296      13.369   6.597  24.960  1.00  0.00           H  
ATOM   4666  HB  ILE A 296      13.914   9.524  24.371  1.00  0.00           H  
ATOM   4667 1HG1 ILE A 296      14.409   7.053  22.693  1.00  0.00           H  
ATOM   4668 2HG1 ILE A 296      13.127   8.224  22.422  1.00  0.00           H  
ATOM   4669 1HG2 ILE A 296      16.271   8.815  24.341  1.00  0.00           H  
ATOM   4670 2HG2 ILE A 296      15.541   8.537  25.939  1.00  0.00           H  
ATOM   4671 3HG2 ILE A 296      15.788   7.172  24.825  1.00  0.00           H  
ATOM   4672 1HD1 ILE A 296      15.005   8.620  20.930  1.00  0.00           H  
ATOM   4673 2HD1 ILE A 296      14.797   9.987  22.052  1.00  0.00           H  
ATOM   4674 3HD1 ILE A 296      16.096   8.801  22.324  1.00  0.00           H  
ATOM   4675  N   PRO A 297      12.777   7.192  27.460  1.00  0.00           N  
ATOM   4676  CA  PRO A 297      12.514   7.588  28.841  1.00  0.00           C  
ATOM   4677  C   PRO A 297      13.601   8.472  29.467  1.00  0.00           C  
ATOM   4678  O   PRO A 297      13.319   9.151  30.422  1.00  0.00           O  
ATOM   4679  CB  PRO A 297      12.428   6.233  29.550  1.00  0.00           C  
ATOM   4680  CG  PRO A 297      12.006   5.286  28.478  1.00  0.00           C  
ATOM   4681  CD  PRO A 297      12.741   5.757  27.252  1.00  0.00           C  
ATOM   4682  HA  PRO A 297      11.556   8.127  28.886  1.00  0.00           H  
ATOM   4683 1HB  PRO A 297      13.404   5.975  29.987  1.00  0.00           H  
ATOM   4684 2HB  PRO A 297      11.708   6.287  30.379  1.00  0.00           H  
ATOM   4685 1HG  PRO A 297      12.267   4.255  28.759  1.00  0.00           H  
ATOM   4686 2HG  PRO A 297      10.914   5.315  28.355  1.00  0.00           H  
ATOM   4687 1HD  PRO A 297      13.747   5.313  27.233  1.00  0.00           H  
ATOM   4688 2HD  PRO A 297      12.175   5.472  26.353  1.00  0.00           H  
ATOM   4689  N   THR A 298      14.821   8.437  28.940  1.00  0.00           N  
ATOM   4690  CA  THR A 298      15.966   9.200  29.496  1.00  0.00           C  
ATOM   4691  C   THR A 298      16.951   9.562  28.393  1.00  0.00           C  
ATOM   4692  O   THR A 298      17.232   8.725  27.521  1.00  0.00           O  
ATOM   4693  CB  THR A 298      16.697   8.408  30.596  1.00  0.00           C  
ATOM   4694  OG1 THR A 298      17.811   9.171  31.077  1.00  0.00           O  
ATOM   4695  CG2 THR A 298      17.196   7.078  30.053  1.00  0.00           C  
ATOM   4696  H   THR A 298      14.964   7.861  28.122  1.00  0.00           H  
ATOM   4697  HA  THR A 298      15.585  10.121  29.939  1.00  0.00           H  
ATOM   4698  HB  THR A 298      16.015   8.223  31.426  1.00  0.00           H  
ATOM   4699  HG1 THR A 298      18.048   8.870  31.958  1.00  0.00           H  
ATOM   4700 1HG2 THR A 298      17.710   6.532  30.844  1.00  0.00           H  
ATOM   4701 2HG2 THR A 298      16.350   6.490  29.697  1.00  0.00           H  
ATOM   4702 3HG2 THR A 298      17.886   7.256  29.229  1.00  0.00           H  
ATOM   4703  N   TRP A 299      17.619  10.704  28.548  1.00  0.00           N  
ATOM   4704  CA  TRP A 299      18.714  11.093  27.630  1.00  0.00           C  
ATOM   4705  C   TRP A 299      19.842  10.060  27.672  1.00  0.00           C  
ATOM   4706  O   TRP A 299      20.567   9.938  26.669  1.00  0.00           O  
ATOM   4707  CB  TRP A 299      19.269  12.471  27.997  1.00  0.00           C  
ATOM   4708  CG  TRP A 299      18.377  13.604  27.588  1.00  0.00           C  
ATOM   4709  CD1 TRP A 299      17.631  14.392  28.412  1.00  0.00           C  
ATOM   4710  CD2 TRP A 299      18.131  14.083  26.244  1.00  0.00           C  
ATOM   4711  NE1 TRP A 299      16.941  15.324  27.678  1.00  0.00           N  
ATOM   4712  CE2 TRP A 299      17.236  15.151  26.349  1.00  0.00           C  
ATOM   4713  CE3 TRP A 299      18.593  13.698  24.980  1.00  0.00           C  
ATOM   4714  CZ2 TRP A 299      16.786  15.843  25.236  1.00  0.00           C  
ATOM   4715  CZ3 TRP A 299      18.143  14.393  23.863  1.00  0.00           C  
ATOM   4716  CH2 TRP A 299      17.264  15.438  23.989  1.00  0.00           C  
ATOM   4717  H   TRP A 299      17.373  11.320  29.310  1.00  0.00           H  
ATOM   4718  HA  TRP A 299      18.316  11.140  26.617  1.00  0.00           H  
ATOM   4719 1HB  TRP A 299      19.421  12.526  29.076  1.00  0.00           H  
ATOM   4720 2HB  TRP A 299      20.240  12.611  27.523  1.00  0.00           H  
ATOM   4721  HD1 TRP A 299      17.589  14.297  29.496  1.00  0.00           H  
ATOM   4722  HE1 TRP A 299      16.316  16.024  28.053  1.00  0.00           H  
ATOM   4723  HE3 TRP A 299      19.294  12.870  24.874  1.00  0.00           H  
ATOM   4724  HZ2 TRP A 299      16.087  16.676  25.315  1.00  0.00           H  
ATOM   4725  HZ3 TRP A 299      18.507  14.086  22.882  1.00  0.00           H  
ATOM   4726  HH2 TRP A 299      16.931  15.962  23.093  1.00  0.00           H  
ATOM   4727  N   ASP A 300      19.952   9.241  28.731  1.00  0.00           N  
ATOM   4728  CA  ASP A 300      21.081   8.271  28.857  1.00  0.00           C  
ATOM   4729  C   ASP A 300      21.062   7.212  27.750  1.00  0.00           C  
ATOM   4730  O   ASP A 300      22.085   6.546  27.585  1.00  0.00           O  
ATOM   4731  CB  ASP A 300      21.043   7.572  30.218  1.00  0.00           C  
ATOM   4732  CG  ASP A 300      21.346   8.513  31.377  1.00  0.00           C  
ATOM   4733  OD1 ASP A 300      21.792   9.607  31.126  1.00  0.00           O  
ATOM   4734  OD2 ASP A 300      21.127   8.128  32.500  1.00  0.00           O  
ATOM   4735  H   ASP A 300      19.254   9.281  29.460  1.00  0.00           H  
ATOM   4736  HA  ASP A 300      22.020   8.821  28.776  1.00  0.00           H  
ATOM   4737 1HB  ASP A 300      20.057   7.132  30.374  1.00  0.00           H  
ATOM   4738 2HB  ASP A 300      21.770   6.759  30.230  1.00  0.00           H  
ATOM   4739  N   GLU A 301      19.937   7.013  27.063  1.00  0.00           N  
ATOM   4740  CA  GLU A 301      19.802   6.018  25.968  1.00  0.00           C  
ATOM   4741  C   GLU A 301      20.462   6.561  24.685  1.00  0.00           C  
ATOM   4742  O   GLU A 301      20.704   5.747  23.771  1.00  0.00           O  
ATOM   4743  CB  GLU A 301      18.330   5.693  25.704  1.00  0.00           C  
ATOM   4744  CG  GLU A 301      17.653   4.898  26.812  1.00  0.00           C  
ATOM   4745  CD  GLU A 301      16.320   4.338  26.400  1.00  0.00           C  
ATOM   4746  OE1 GLU A 301      15.942   4.527  25.268  1.00  0.00           O  
ATOM   4747  OE2 GLU A 301      15.679   3.721  27.217  1.00  0.00           O  
ATOM   4748  H   GLU A 301      19.140   7.580  27.314  1.00  0.00           H  
ATOM   4749  HA  GLU A 301      20.309   5.101  26.269  1.00  0.00           H  
ATOM   4750 1HB  GLU A 301      17.772   6.619  25.567  1.00  0.00           H  
ATOM   4751 2HB  GLU A 301      18.244   5.119  24.781  1.00  0.00           H  
ATOM   4752 1HG  GLU A 301      18.305   4.076  27.105  1.00  0.00           H  
ATOM   4753 2HG  GLU A 301      17.518   5.545  27.678  1.00  0.00           H  
ATOM   4754  N   TRP A 302      20.709   7.869  24.573  1.00  0.00           N  
ATOM   4755  CA  TRP A 302      21.296   8.455  23.344  1.00  0.00           C  
ATOM   4756  C   TRP A 302      22.780   8.086  23.318  1.00  0.00           C  
ATOM   4757  O   TRP A 302      23.446   8.099  24.368  1.00  0.00           O  
ATOM   4758  CB  TRP A 302      21.129   9.976  23.307  1.00  0.00           C  
ATOM   4759  CG  TRP A 302      19.753  10.417  22.913  1.00  0.00           C  
ATOM   4760  CD1 TRP A 302      18.653  10.471  23.715  1.00  0.00           C  
ATOM   4761  CD2 TRP A 302      19.320  10.873  21.608  1.00  0.00           C  
ATOM   4762  NE1 TRP A 302      17.570  10.925  23.004  1.00  0.00           N  
ATOM   4763  CE2 TRP A 302      17.960  11.177  21.713  1.00  0.00           C  
ATOM   4764  CE3 TRP A 302      19.968  11.045  20.378  1.00  0.00           C  
ATOM   4765  CZ2 TRP A 302      17.227  11.644  20.633  1.00  0.00           C  
ATOM   4766  CZ3 TRP A 302      19.234  11.515  19.296  1.00  0.00           C  
ATOM   4767  CH2 TRP A 302      17.899  11.807  19.421  1.00  0.00           C  
ATOM   4768  H   TRP A 302      20.486   8.475  25.350  1.00  0.00           H  
ATOM   4769  HA  TRP A 302      20.779   8.038  22.480  1.00  0.00           H  
ATOM   4770 1HB  TRP A 302      21.354  10.390  24.290  1.00  0.00           H  
ATOM   4771 2HB  TRP A 302      21.842  10.403  22.602  1.00  0.00           H  
ATOM   4772  HD1 TRP A 302      18.635  10.194  24.768  1.00  0.00           H  
ATOM   4773  HE1 TRP A 302      16.637  11.052  23.369  1.00  0.00           H  
ATOM   4774  HE3 TRP A 302      21.028  10.817  20.274  1.00  0.00           H  
ATOM   4775  HZ2 TRP A 302      16.166  11.882  20.712  1.00  0.00           H  
ATOM   4776  HZ3 TRP A 302      19.745  11.645  18.342  1.00  0.00           H  
ATOM   4777  HH2 TRP A 302      17.353  12.174  18.552  1.00  0.00           H  
ATOM   4778  N   PRO A 303      23.408   7.751  22.167  1.00  0.00           N  
ATOM   4779  CA  PRO A 303      24.855   7.571  22.155  1.00  0.00           C  
ATOM   4780  C   PRO A 303      25.659   8.743  22.731  1.00  0.00           C  
ATOM   4781  O   PRO A 303      25.250   9.904  22.602  1.00  0.00           O  
ATOM   4782  CB  PRO A 303      25.137   7.394  20.659  1.00  0.00           C  
ATOM   4783  CG  PRO A 303      23.864   6.849  20.110  1.00  0.00           C  
ATOM   4784  CD  PRO A 303      22.786   7.580  20.864  1.00  0.00           C  
ATOM   4785  HA  PRO A 303      25.112   6.665  22.723  1.00  0.00           H  
ATOM   4786 1HB  PRO A 303      25.417   8.358  20.212  1.00  0.00           H  
ATOM   4787 2HB  PRO A 303      25.990   6.714  20.516  1.00  0.00           H  
ATOM   4788 1HG  PRO A 303      23.813   7.024  19.024  1.00  0.00           H  
ATOM   4789 2HG  PRO A 303      23.820   5.760  20.258  1.00  0.00           H  
ATOM   4790 1HD  PRO A 303      22.576   8.539  20.369  1.00  0.00           H  
ATOM   4791 2HD  PRO A 303      21.880   6.958  20.907  1.00  0.00           H  
ATOM   4792  N   GLU A 304      26.801   8.451  23.377  1.00  0.00           N  
ATOM   4793  CA  GLU A 304      27.606   9.497  24.059  1.00  0.00           C  
ATOM   4794  C   GLU A 304      27.790  10.733  23.164  1.00  0.00           C  
ATOM   4795  O   GLU A 304      27.592  11.838  23.631  1.00  0.00           O  
ATOM   4796  CB  GLU A 304      28.975   8.944  24.462  1.00  0.00           C  
ATOM   4797  CG  GLU A 304      29.850   9.928  25.224  1.00  0.00           C  
ATOM   4798  CD  GLU A 304      31.169   9.338  25.640  1.00  0.00           C  
ATOM   4799  OE1 GLU A 304      31.412   8.196  25.329  1.00  0.00           O  
ATOM   4800  OE2 GLU A 304      31.935  10.030  26.268  1.00  0.00           O  
ATOM   4801  H   GLU A 304      27.120   7.493  23.398  1.00  0.00           H  
ATOM   4802  HA  GLU A 304      27.077   9.806  24.961  1.00  0.00           H  
ATOM   4803 1HB  GLU A 304      28.842   8.061  25.087  1.00  0.00           H  
ATOM   4804 2HB  GLU A 304      29.519   8.635  23.569  1.00  0.00           H  
ATOM   4805 1HG  GLU A 304      30.037  10.797  24.593  1.00  0.00           H  
ATOM   4806 2HG  GLU A 304      29.314  10.265  26.110  1.00  0.00           H  
ATOM   4807  N   PHE A 305      28.147  10.577  21.896  1.00  0.00           N  
ATOM   4808  CA  PHE A 305      28.385  11.753  21.025  1.00  0.00           C  
ATOM   4809  C   PHE A 305      27.081  12.520  20.819  1.00  0.00           C  
ATOM   4810  O   PHE A 305      27.222  13.746  20.492  1.00  0.00           O  
ATOM   4811  CB  PHE A 305      28.953  11.329  19.669  1.00  0.00           C  
ATOM   4812  CG  PHE A 305      27.973  10.588  18.806  1.00  0.00           C  
ATOM   4813  CD1 PHE A 305      27.152  11.271  17.921  1.00  0.00           C  
ATOM   4814  CD2 PHE A 305      27.868   9.207  18.878  1.00  0.00           C  
ATOM   4815  CE1 PHE A 305      26.249  10.590  17.127  1.00  0.00           C  
ATOM   4816  CE2 PHE A 305      26.968   8.524  18.084  1.00  0.00           C  
ATOM   4817  CZ  PHE A 305      26.157   9.217  17.208  1.00  0.00           C  
ATOM   4818  H   PHE A 305      28.261   9.650  21.512  1.00  0.00           H  
ATOM   4819  HA  PHE A 305      29.112  12.404  21.514  1.00  0.00           H  
ATOM   4820 1HB  PHE A 305      29.288  12.211  19.124  1.00  0.00           H  
ATOM   4821 2HB  PHE A 305      29.822  10.691  19.823  1.00  0.00           H  
ATOM   4822  HD1 PHE A 305      27.225  12.357  17.856  1.00  0.00           H  
ATOM   4823  HD2 PHE A 305      28.509   8.660  19.571  1.00  0.00           H  
ATOM   4824  HE1 PHE A 305      25.609  11.139  16.436  1.00  0.00           H  
ATOM   4825  HE2 PHE A 305      26.896   7.438  18.150  1.00  0.00           H  
ATOM   4826  HZ  PHE A 305      25.445   8.679  16.583  1.00  0.00           H  
ATOM   4827  N   ALA A 306      25.897  11.862  20.929  1.00  0.00           N  
ATOM   4828  CA  ALA A 306      24.590  12.511  20.651  1.00  0.00           C  
ATOM   4829  C   ALA A 306      23.911  12.962  21.945  1.00  0.00           C  
ATOM   4830  O   ALA A 306      23.142  13.963  21.937  1.00  0.00           O  
ATOM   4831  CB  ALA A 306      23.698  11.556  19.871  1.00  0.00           C  
ATOM   4832  H   ALA A 306      25.915  10.893  21.212  1.00  0.00           H  
ATOM   4833  HA  ALA A 306      24.773  13.395  20.040  1.00  0.00           H  
ATOM   4834 1HB  ALA A 306      22.741  12.036  19.669  1.00  0.00           H  
ATOM   4835 2HB  ALA A 306      24.180  11.296  18.929  1.00  0.00           H  
ATOM   4836 3HB  ALA A 306      23.535  10.652  20.456  1.00  0.00           H  
ATOM   4837  N   ARG A 307      24.153  12.276  23.051  1.00  0.00           N  
ATOM   4838  CA  ARG A 307      23.451  12.592  24.331  1.00  0.00           C  
ATOM   4839  C   ARG A 307      23.655  14.066  24.717  1.00  0.00           C  
ATOM   4840  O   ARG A 307      22.637  14.816  24.917  1.00  0.00           O  
ATOM   4841  CB  ARG A 307      23.953  11.707  25.462  1.00  0.00           C  
ATOM   4842  CG  ARG A 307      23.296  11.957  26.810  1.00  0.00           C  
ATOM   4843  CD  ARG A 307      23.907  11.128  27.881  1.00  0.00           C  
ATOM   4844  NE  ARG A 307      23.230  11.304  29.155  1.00  0.00           N  
ATOM   4845  CZ  ARG A 307      23.414  12.352  29.982  1.00  0.00           C  
ATOM   4846  NH1 ARG A 307      24.255  13.307  29.654  1.00  0.00           N  
ATOM   4847  NH2 ARG A 307      22.748  12.420  31.122  1.00  0.00           N  
ATOM   4848  H   ARG A 307      24.826  11.524  23.031  1.00  0.00           H  
ATOM   4849  HA  ARG A 307      22.385  12.405  24.196  1.00  0.00           H  
ATOM   4850 1HB  ARG A 307      23.791  10.661  25.205  1.00  0.00           H  
ATOM   4851 2HB  ARG A 307      25.027  11.850  25.587  1.00  0.00           H  
ATOM   4852 1HG  ARG A 307      23.410  13.006  27.081  1.00  0.00           H  
ATOM   4853 2HG  ARG A 307      22.235  11.710  26.749  1.00  0.00           H  
ATOM   4854 1HD  ARG A 307      23.847  10.076  27.605  1.00  0.00           H  
ATOM   4855 2HD  ARG A 307      24.951  11.411  28.008  1.00  0.00           H  
ATOM   4856  HE  ARG A 307      22.574  10.589  29.442  1.00  0.00           H  
ATOM   4857 1HH1 ARG A 307      24.764  13.255  28.783  1.00  0.00           H  
ATOM   4858 2HH1 ARG A 307      24.393  14.093  30.274  1.00  0.00           H  
ATOM   4859 1HH2 ARG A 307      22.101  11.685  31.373  1.00  0.00           H  
ATOM   4860 2HH2 ARG A 307      22.886  13.205  31.741  1.00  0.00           H  
ATOM   4861  N   GLU A 308      24.899  14.510  24.879  1.00  0.00           N  
ATOM   4862  CA  GLU A 308      25.151  15.917  25.289  1.00  0.00           C  
ATOM   4863  C   GLU A 308      24.704  16.868  24.165  1.00  0.00           C  
ATOM   4864  O   GLU A 308      24.207  17.974  24.448  1.00  0.00           O  
ATOM   4865  CB  GLU A 308      26.630  16.140  25.609  1.00  0.00           C  
ATOM   4866  CG  GLU A 308      27.118  15.425  26.861  1.00  0.00           C  
ATOM   4867  CD  GLU A 308      28.582  15.641  27.125  1.00  0.00           C  
ATOM   4868  OE1 GLU A 308      29.234  16.235  26.301  1.00  0.00           O  
ATOM   4869  OE2 GLU A 308      29.049  15.211  28.154  1.00  0.00           O  
ATOM   4870  H   GLU A 308      25.684  13.895  24.725  1.00  0.00           H  
ATOM   4871  HA  GLU A 308      24.570  16.125  26.188  1.00  0.00           H  
ATOM   4872 1HB  GLU A 308      27.239  15.800  24.771  1.00  0.00           H  
ATOM   4873 2HB  GLU A 308      26.818  17.206  25.738  1.00  0.00           H  
ATOM   4874 1HG  GLU A 308      26.549  15.786  27.718  1.00  0.00           H  
ATOM   4875 2HG  GLU A 308      26.926  14.359  26.756  1.00  0.00           H  
ATOM   4876  N   THR A 309      24.901  16.467  22.931  1.00  0.00           N  
ATOM   4877  CA  THR A 309      24.588  17.312  21.751  1.00  0.00           C  
ATOM   4878  C   THR A 309      23.090  17.645  21.728  1.00  0.00           C  
ATOM   4879  O   THR A 309      22.768  18.865  21.685  1.00  0.00           O  
ATOM   4880  CB  THR A 309      24.987  16.621  20.434  1.00  0.00           C  
ATOM   4881  OG1 THR A 309      26.401  16.383  20.426  1.00  0.00           O  
ATOM   4882  CG2 THR A 309      24.616  17.489  19.242  1.00  0.00           C  
ATOM   4883  H   THR A 309      25.283  15.544  22.788  1.00  0.00           H  
ATOM   4884  HA  THR A 309      25.155  18.241  21.831  1.00  0.00           H  
ATOM   4885  HB  THR A 309      24.471  15.664  20.354  1.00  0.00           H  
ATOM   4886  HG1 THR A 309      26.566  15.438  20.395  1.00  0.00           H  
ATOM   4887 1HG2 THR A 309      24.905  16.984  18.320  1.00  0.00           H  
ATOM   4888 2HG2 THR A 309      23.540  17.661  19.239  1.00  0.00           H  
ATOM   4889 3HG2 THR A 309      25.136  18.443  19.311  1.00  0.00           H  
ATOM   4890  N   PHE A 310      22.199  16.640  21.789  1.00  0.00           N  
ATOM   4891  CA  PHE A 310      20.753  16.948  21.682  1.00  0.00           C  
ATOM   4892  C   PHE A 310      20.224  17.474  23.008  1.00  0.00           C  
ATOM   4893  O   PHE A 310      19.394  18.368  22.998  1.00  0.00           O  
ATOM   4894  CB  PHE A 310      19.955  15.708  21.271  1.00  0.00           C  
ATOM   4895  CG  PHE A 310      20.055  15.381  19.809  1.00  0.00           C  
ATOM   4896  CD1 PHE A 310      21.035  14.519  19.341  1.00  0.00           C  
ATOM   4897  CD2 PHE A 310      19.169  15.936  18.897  1.00  0.00           C  
ATOM   4898  CE1 PHE A 310      21.128  14.218  17.995  1.00  0.00           C  
ATOM   4899  CE2 PHE A 310      19.259  15.636  17.552  1.00  0.00           C  
ATOM   4900  CZ  PHE A 310      20.240  14.775  17.101  1.00  0.00           C  
ATOM   4901  H   PHE A 310      22.491  15.679  21.904  1.00  0.00           H  
ATOM   4902  HA  PHE A 310      20.617  17.713  20.917  1.00  0.00           H  
ATOM   4903 1HB  PHE A 310      20.306  14.846  21.837  1.00  0.00           H  
ATOM   4904 2HB  PHE A 310      18.904  15.855  21.516  1.00  0.00           H  
ATOM   4905  HD1 PHE A 310      21.737  14.077  20.049  1.00  0.00           H  
ATOM   4906  HD2 PHE A 310      18.395  16.616  19.253  1.00  0.00           H  
ATOM   4907  HE1 PHE A 310      21.903  13.538  17.642  1.00  0.00           H  
ATOM   4908  HE2 PHE A 310      18.556  16.078  16.846  1.00  0.00           H  
ATOM   4909  HZ  PHE A 310      20.313  14.539  16.040  1.00  0.00           H  
ATOM   4910  N   GLN A 311      20.763  16.969  24.123  1.00  0.00           N  
ATOM   4911  CA  GLN A 311      20.283  17.452  25.448  1.00  0.00           C  
ATOM   4912  C   GLN A 311      20.527  18.963  25.565  1.00  0.00           C  
ATOM   4913  O   GLN A 311      19.666  19.673  26.181  1.00  0.00           O  
ATOM   4914  CB  GLN A 311      20.985  16.717  26.593  1.00  0.00           C  
ATOM   4915  CG  GLN A 311      20.461  17.071  27.974  1.00  0.00           C  
ATOM   4916  CD  GLN A 311      21.025  16.170  29.056  1.00  0.00           C  
ATOM   4917  OE1 GLN A 311      22.100  15.585  28.898  1.00  0.00           O  
ATOM   4918  NE2 GLN A 311      20.302  16.053  30.164  1.00  0.00           N  
ATOM   4919  H   GLN A 311      21.488  16.268  24.089  1.00  0.00           H  
ATOM   4920  HA  GLN A 311      19.214  17.256  25.522  1.00  0.00           H  
ATOM   4921 1HB  GLN A 311      20.875  15.641  26.457  1.00  0.00           H  
ATOM   4922 2HB  GLN A 311      22.052  16.942  26.571  1.00  0.00           H  
ATOM   4923 1HG  GLN A 311      20.741  18.099  28.205  1.00  0.00           H  
ATOM   4924 2HG  GLN A 311      19.376  16.970  27.977  1.00  0.00           H  
ATOM   4925 1HE2 GLN A 311      20.624  15.472  30.913  1.00  0.00           H  
ATOM   4926 2HE2 GLN A 311      19.436  16.545  30.251  1.00  0.00           H  
ATOM   4927  N   ALA A 312      21.619  19.461  24.972  1.00  0.00           N  
ATOM   4928  CA  ALA A 312      21.990  20.894  25.082  1.00  0.00           C  
ATOM   4929  C   ALA A 312      21.145  21.764  24.142  1.00  0.00           C
[truncated: 47,238 more chars]
