# Supplementary material for: Improving split‐HaloTag through computational protein engineering
Source: Protein Sci. 2025 Apr 18;34(5):e70123. doi: 10.1002/pro.70123 (PMC12006747; doi:10.1002/pro.70123)
Supplement: Supplementary file 1 — Data S1. Supporting Information [file PRO-34-e70123-s001.zip › Structures_rev/Structure_11.pdb]

HEADER                                            12-APR-22   XXXX              
EXPDTA    THEORETICAL MODEL                                                     
REMARK 220                                                                      
REMARK 220 EXPERIMENTAL DETAILS                                                 
REMARK 220  EXPERIMENT TYPE                : THEORETICAL MODELLING              
REMARK 220  DATE OF DATA COLLECTION        : 12-APR-22                          
REMARK 220                                                                      
REMARK 220 REMARK: MODEL GENERATED BY ROSETTA                                   
REMARK 220  VERSION 2021.36+release.57ac713                                     
ATOM      1  N   GLY A   1      17.300  26.144  27.460  1.00  0.00           N  
ATOM      2  CA  GLY A   1      16.677  27.081  26.484  1.00  0.00           C  
ATOM      3  C   GLY A   1      17.718  27.954  25.802  1.00  0.00           C  
ATOM      4  O   GLY A   1      18.027  27.696  24.623  1.00  0.00           O  
ATOM      5 1H   GLY A   1      16.589  25.587  27.889  1.00  0.00           H  
ATOM      6 2H   GLY A   1      17.948  25.549  26.984  1.00  0.00           H  
ATOM      7 3H   GLY A   1      17.782  26.666  28.163  1.00  0.00           H  
ATOM      8 1HA  GLY A   1      16.130  26.512  25.732  1.00  0.00           H  
ATOM      9 2HA  GLY A   1      15.953  27.713  26.998  1.00  0.00           H  
ATOM     10  N   ASP A   2      18.286  28.910  26.550  1.00  0.00           N  
ATOM     11  CA  ASP A   2      19.285  29.913  26.087  1.00  0.00           C  
ATOM     12  C   ASP A   2      20.519  29.219  25.471  1.00  0.00           C  
ATOM     13  O   ASP A   2      21.012  29.828  24.521  1.00  0.00           O  
ATOM     14  CB  ASP A   2      19.727  30.813  27.244  1.00  0.00           C  
ATOM     15  CG  ASP A   2      18.637  31.777  27.694  1.00  0.00           C  
ATOM     16  OD1 ASP A   2      17.671  31.924  26.983  1.00  0.00           O  
ATOM     17  OD2 ASP A   2      18.781  32.356  28.744  1.00  0.00           O  
ATOM     18  H   ASP A   2      17.986  28.923  27.514  1.00  0.00           H  
ATOM     19  HA  ASP A   2      18.822  30.535  25.321  1.00  0.00           H  
ATOM     20 1HB  ASP A   2      20.020  30.196  28.093  1.00  0.00           H  
ATOM     21 2HB  ASP A   2      20.601  31.391  26.942  1.00  0.00           H  
ATOM     22  N   VAL A   3      21.027  28.089  26.005  1.00  0.00           N  
ATOM     23  CA  VAL A   3      22.223  27.370  25.433  1.00  0.00           C  
ATOM     24  C   VAL A   3      21.886  26.837  24.031  1.00  0.00           C  
ATOM     25  O   VAL A   3      22.619  27.149  23.064  1.00  0.00           O  
ATOM     26  CB  VAL A   3      22.649  26.195  26.333  1.00  0.00           C  
ATOM     27  CG1 VAL A   3      23.724  25.363  25.649  1.00  0.00           C  
ATOM     28  CG2 VAL A   3      23.145  26.721  27.672  1.00  0.00           C  
ATOM     29  H   VAL A   3      20.576  27.716  26.828  1.00  0.00           H  
ATOM     30  HA  VAL A   3      23.054  28.074  25.373  1.00  0.00           H  
ATOM     31  HB  VAL A   3      21.791  25.542  26.494  1.00  0.00           H  
ATOM     32 1HG1 VAL A   3      24.013  24.537  26.299  1.00  0.00           H  
ATOM     33 2HG1 VAL A   3      23.335  24.967  24.711  1.00  0.00           H  
ATOM     34 3HG1 VAL A   3      24.594  25.987  25.448  1.00  0.00           H  
ATOM     35 1HG2 VAL A   3      23.444  25.885  28.303  1.00  0.00           H  
ATOM     36 2HG2 VAL A   3      24.000  27.379  27.510  1.00  0.00           H  
ATOM     37 3HG2 VAL A   3      22.347  27.278  28.162  1.00  0.00           H  
ATOM     38  N   GLY A   4      20.843  26.019  23.893  1.00  0.00           N  
ATOM     39  CA  GLY A   4      20.497  25.556  22.531  1.00  0.00           C  
ATOM     40  C   GLY A   4      20.198  26.715  21.583  1.00  0.00           C  
ATOM     41  O   GLY A   4      20.489  26.598  20.377  1.00  0.00           O  
ATOM     42  H   GLY A   4      20.287  25.706  24.675  1.00  0.00           H  
ATOM     43 1HA  GLY A   4      21.319  24.967  22.126  1.00  0.00           H  
ATOM     44 2HA  GLY A   4      19.627  24.903  22.580  1.00  0.00           H  
ATOM     45  N   ARG A   5      19.603  27.802  22.050  1.00  0.00           N  
ATOM     46  CA  ARG A   5      19.286  28.970  21.184  1.00  0.00           C  
ATOM     47  C   ARG A   5      20.586  29.528  20.595  1.00  0.00           C  
ATOM     48  O   ARG A   5      20.634  29.774  19.383  1.00  0.00           O  
ATOM     49  CB  ARG A   5      18.570  30.063  21.964  1.00  0.00           C  
ATOM     50  CG  ARG A   5      18.017  31.197  21.116  1.00  0.00           C  
ATOM     51  CD  ARG A   5      16.822  30.772  20.343  1.00  0.00           C  
ATOM     52  NE  ARG A   5      16.247  31.871  19.585  1.00  0.00           N  
ATOM     53  CZ  ARG A   5      15.240  31.746  18.699  1.00  0.00           C  
ATOM     54  NH1 ARG A   5      14.707  30.565  18.473  1.00  0.00           N  
ATOM     55  NH2 ARG A   5      14.787  32.809  18.058  1.00  0.00           N  
ATOM     56  H   ARG A   5      19.358  27.834  23.029  1.00  0.00           H  
ATOM     57  HA  ARG A   5      18.626  28.637  20.382  1.00  0.00           H  
ATOM     58 1HB  ARG A   5      17.738  29.629  22.518  1.00  0.00           H  
ATOM     59 2HB  ARG A   5      19.255  30.499  22.692  1.00  0.00           H  
ATOM     60 1HG  ARG A   5      17.731  32.028  21.761  1.00  0.00           H  
ATOM     61 2HG  ARG A   5      18.780  31.530  20.412  1.00  0.00           H  
ATOM     62 1HD  ARG A   5      17.101  29.985  19.644  1.00  0.00           H  
ATOM     63 2HD  ARG A   5      16.061  30.396  21.027  1.00  0.00           H  
ATOM     64  HE  ARG A   5      16.631  32.795  19.732  1.00  0.00           H  
ATOM     65 1HH1 ARG A   5      15.053  29.753  18.963  1.00  0.00           H  
ATOM     66 2HH1 ARG A   5      13.952  30.471  17.809  1.00  0.00           H  
ATOM     67 1HH2 ARG A   5      15.197  33.717  18.232  1.00  0.00           H  
ATOM     68 2HH2 ARG A   5      14.032  32.715  17.395  1.00  0.00           H  
ATOM     69  N   LYS A   6      21.644  29.674  21.387  1.00  0.00           N  
ATOM     70  CA  LYS A   6      22.892  30.286  20.872  1.00  0.00           C  
ATOM     71  C   LYS A   6      23.567  29.248  19.973  1.00  0.00           C  
ATOM     72  O   LYS A   6      24.008  29.612  18.869  1.00  0.00           O  
ATOM     73  CB  LYS A   6      23.825  30.716  22.005  1.00  0.00           C  
ATOM     74  CG  LYS A   6      23.268  31.820  22.893  1.00  0.00           C  
ATOM     75  CD  LYS A   6      23.045  33.103  22.106  1.00  0.00           C  
ATOM     76  CE  LYS A   6      24.356  33.832  21.852  1.00  0.00           C  
ATOM     77  NZ  LYS A   6      24.158  35.067  21.045  1.00  0.00           N  
ATOM     78  H   LYS A   6      21.606  29.368  22.348  1.00  0.00           H  
ATOM     79  HA  LYS A   6      22.630  31.174  20.296  1.00  0.00           H  
ATOM     80 1HB  LYS A   6      24.048  29.857  22.638  1.00  0.00           H  
ATOM     81 2HB  LYS A   6      24.768  31.067  21.585  1.00  0.00           H  
ATOM     82 1HG  LYS A   6      22.319  31.498  23.323  1.00  0.00           H  
ATOM     83 2HG  LYS A   6      23.966  32.019  23.706  1.00  0.00           H  
ATOM     84 1HD  LYS A   6      22.579  32.866  21.149  1.00  0.00           H  
ATOM     85 2HD  LYS A   6      22.377  33.760  22.664  1.00  0.00           H  
ATOM     86 1HE  LYS A   6      24.812  34.104  22.803  1.00  0.00           H  
ATOM     87 2HE  LYS A   6      25.042  33.173  21.320  1.00  0.00           H  
ATOM     88 1HZ  LYS A   6      25.049  35.520  20.898  1.00  0.00           H  
ATOM     89 2HZ  LYS A   6      23.752  34.825  20.152  1.00  0.00           H  
ATOM     90 3HZ  LYS A   6      23.538  35.695  21.537  1.00  0.00           H  
ATOM     91  N   LEU A   7      23.579  27.980  20.395  1.00  0.00           N  
ATOM     92  CA  LEU A   7      24.322  26.926  19.654  1.00  0.00           C  
ATOM     93  C   LEU A   7      23.703  26.819  18.255  1.00  0.00           C  
ATOM     94  O   LEU A   7      24.424  26.542  17.286  1.00  0.00           O  
ATOM     95  CB  LEU A   7      24.248  25.574  20.374  1.00  0.00           C  
ATOM     96  CG  LEU A   7      25.020  25.482  21.697  1.00  0.00           C  
ATOM     97  CD1 LEU A   7      24.717  24.150  22.370  1.00  0.00           C  
ATOM     98  CD2 LEU A   7      26.510  25.632  21.427  1.00  0.00           C  
ATOM     99  H   LEU A   7      23.074  27.729  21.233  1.00  0.00           H  
ATOM    100  HA  LEU A   7      25.369  27.220  19.591  1.00  0.00           H  
ATOM    101 1HB  LEU A   7      23.204  25.349  20.584  1.00  0.00           H  
ATOM    102 2HB  LEU A   7      24.638  24.804  19.709  1.00  0.00           H  
ATOM    103  HG  LEU A   7      24.690  26.277  22.367  1.00  0.00           H  
ATOM    104 1HD1 LEU A   7      25.265  24.085  23.310  1.00  0.00           H  
ATOM    105 2HD1 LEU A   7      23.648  24.078  22.569  1.00  0.00           H  
ATOM    106 3HD1 LEU A   7      25.021  23.334  21.716  1.00  0.00           H  
ATOM    107 1HD2 LEU A   7      27.058  25.568  22.368  1.00  0.00           H  
ATOM    108 2HD2 LEU A   7      26.841  24.837  20.759  1.00  0.00           H  
ATOM    109 3HD2 LEU A   7      26.699  26.600  20.962  1.00  0.00           H  
ATOM    110  N   ILE A   8      22.375  26.864  18.160  1.00  0.00           N  
ATOM    111  CA  ILE A   8      21.689  26.602  16.867  1.00  0.00           C  
ATOM    112  C   ILE A   8      21.568  27.884  16.050  1.00  0.00           C  
ATOM    113  O   ILE A   8      21.870  27.857  14.857  1.00  0.00           O  
ATOM    114  CB  ILE A   8      20.332  25.906  17.096  1.00  0.00           C  
ATOM    115  CG1 ILE A   8      20.508  24.523  17.720  1.00  0.00           C  
ATOM    116  CG2 ILE A   8      19.519  25.901  15.826  1.00  0.00           C  
ATOM    117  CD1 ILE A   8      19.215  23.847  18.143  1.00  0.00           C  
ATOM    118  H   ILE A   8      21.820  27.080  18.976  1.00  0.00           H  
ATOM    119  HA  ILE A   8      22.280  25.882  16.302  1.00  0.00           H  
ATOM    120  HB  ILE A   8      19.778  26.436  17.870  1.00  0.00           H  
ATOM    121 1HG1 ILE A   8      21.011  23.865  17.010  1.00  0.00           H  
ATOM    122 2HG1 ILE A   8      21.147  24.599  18.601  1.00  0.00           H  
ATOM    123 1HG2 ILE A   8      18.565  25.405  16.006  1.00  0.00           H  
ATOM    124 2HG2 ILE A   8      19.340  26.926  15.505  1.00  0.00           H  
ATOM    125 3HG2 ILE A   8      20.064  25.368  15.047  1.00  0.00           H  
ATOM    126 1HD1 ILE A   8      19.438  22.872  18.576  1.00  0.00           H  
ATOM    127 2HD1 ILE A   8      18.709  24.465  18.885  1.00  0.00           H  
ATOM    128 3HD1 ILE A   8      18.570  23.720  17.275  1.00  0.00           H  
ATOM    129  N   ILE A   9      21.118  28.981  16.649  1.00  0.00           N  
ATOM    130  CA  ILE A   9      20.754  30.173  15.855  1.00  0.00           C  
ATOM    131  C   ILE A   9      22.036  30.919  15.456  1.00  0.00           C  
ATOM    132  O   ILE A   9      22.157  31.339  14.281  1.00  0.00           O  
ATOM    133  CB  ILE A   9      19.821  31.114  16.640  1.00  0.00           C  
ATOM    134  CG1 ILE A   9      18.535  30.384  17.034  1.00  0.00           C  
ATOM    135  CG2 ILE A   9      19.503  32.354  15.819  1.00  0.00           C  
ATOM    136  CD1 ILE A   9      17.769  29.819  15.860  1.00  0.00           C  
ATOM    137  H   ILE A   9      21.022  29.011  17.654  1.00  0.00           H  
ATOM    138  HA  ILE A   9      20.227  29.845  14.960  1.00  0.00           H  
ATOM    139  HB  ILE A   9      20.307  31.418  17.566  1.00  0.00           H  
ATOM    140 1HG1 ILE A   9      18.774  29.565  17.712  1.00  0.00           H  
ATOM    141 2HG1 ILE A   9      17.877  31.069  17.571  1.00  0.00           H  
ATOM    142 1HG2 ILE A   9      18.843  33.008  16.388  1.00  0.00           H  
ATOM    143 2HG2 ILE A   9      20.426  32.884  15.587  1.00  0.00           H  
ATOM    144 3HG2 ILE A   9      19.011  32.060  14.891  1.00  0.00           H  
ATOM    145 1HD1 ILE A   9      16.870  29.317  16.219  1.00  0.00           H  
ATOM    146 2HD1 ILE A   9      17.488  30.628  15.185  1.00  0.00           H  
ATOM    147 3HD1 ILE A   9      18.395  29.103  15.328  1.00  0.00           H  
ATOM    148  N   ASP A  10      22.987  31.085  16.386  1.00  0.00           N  
ATOM    149  CA  ASP A  10      24.153  31.941  16.044  1.00  0.00           C  
ATOM    150  C   ASP A  10      25.295  31.056  15.570  1.00  0.00           C  
ATOM    151  O   ASP A  10      25.915  31.413  14.564  1.00  0.00           O  
ATOM    152  CB  ASP A  10      24.609  32.777  17.242  1.00  0.00           C  
ATOM    153  CG  ASP A  10      23.588  33.829  17.654  1.00  0.00           C  
ATOM    154  OD1 ASP A  10      23.190  34.603  16.815  1.00  0.00           O  
ATOM    155  OD2 ASP A  10      23.215  33.849  18.802  1.00  0.00           O  
ATOM    156  H   ASP A  10      22.943  30.655  17.299  1.00  0.00           H  
ATOM    157  HA  ASP A  10      23.859  32.624  15.247  1.00  0.00           H  
ATOM    158 1HB  ASP A  10      24.797  32.122  18.093  1.00  0.00           H  
ATOM    159 2HB  ASP A  10      25.548  33.277  17.001  1.00  0.00           H  
ATOM    160  N   GLN A  11      25.558  29.952  16.248  1.00  0.00           N  
ATOM    161  CA  GLN A  11      26.751  29.116  15.920  1.00  0.00           C  
ATOM    162  C   GLN A  11      26.440  28.096  14.833  1.00  0.00           C  
ATOM    163  O   GLN A  11      27.371  27.422  14.374  1.00  0.00           O  
ATOM    164  CB  GLN A  11      27.267  28.388  17.164  1.00  0.00           C  
ATOM    165  CG  GLN A  11      27.801  29.309  18.247  1.00  0.00           C  
ATOM    166  CD  GLN A  11      28.328  28.546  19.448  1.00  0.00           C  
ATOM    167  OE1 GLN A  11      28.924  27.474  19.307  1.00  0.00           O  
ATOM    168  NE2 GLN A  11      28.112  29.094  20.638  1.00  0.00           N  
ATOM    169  H   GLN A  11      24.947  29.664  16.999  1.00  0.00           H  
ATOM    170  HA  GLN A  11      27.541  29.770  15.551  1.00  0.00           H  
ATOM    171 1HB  GLN A  11      26.464  27.791  17.595  1.00  0.00           H  
ATOM    172 2HB  GLN A  11      28.067  27.704  16.880  1.00  0.00           H  
ATOM    173 1HG  GLN A  11      28.616  29.903  17.835  1.00  0.00           H  
ATOM    174 2HG  GLN A  11      26.996  29.962  18.584  1.00  0.00           H  
ATOM    175 1HE2 GLN A  11      28.437  28.636  21.467  1.00  0.00           H  
ATOM    176 2HE2 GLN A  11      27.625  29.965  20.707  1.00  0.00           H  
ATOM    177  N   ASN A  12      25.172  27.905  14.465  1.00  0.00           N  
ATOM    178  CA  ASN A  12      24.759  26.964  13.397  1.00  0.00           C  
ATOM    179  C   ASN A  12      25.217  25.544  13.716  1.00  0.00           C  
ATOM    180  O   ASN A  12      25.516  24.768  12.770  1.00  0.00           O  
ATOM    181  CB  ASN A  12      25.299  27.403  12.047  1.00  0.00           C  
ATOM    182  CG  ASN A  12      24.453  26.919  10.902  1.00  0.00           C  
ATOM    183  OD1 ASN A  12      23.249  26.686  11.058  1.00  0.00           O  
ATOM    184  ND2 ASN A  12      25.060  26.763   9.753  1.00  0.00           N  
ATOM    185  H   ASN A  12      24.464  28.439  14.950  1.00  0.00           H  
ATOM    186  HA  ASN A  12      23.669  26.956  13.345  1.00  0.00           H  
ATOM    187 1HB  ASN A  12      25.350  28.492  12.012  1.00  0.00           H  
ATOM    188 2HB  ASN A  12      26.313  27.023  11.920  1.00  0.00           H  
ATOM    189 1HD2 ASN A  12      24.547  26.444   8.956  1.00  0.00           H  
ATOM    190 2HD2 ASN A  12      26.036  26.963   9.672  1.00  0.00           H  
ATOM    191  N   VAL A  13      25.272  25.166  14.976  1.00  0.00           N  
ATOM    192  CA  VAL A  13      25.771  23.825  15.386  1.00  0.00           C  
ATOM    193  C   VAL A  13      24.901  22.721  14.806  1.00  0.00           C  
ATOM    194  O   VAL A  13      25.418  21.657  14.529  1.00  0.00           O  
ATOM    195  CB  VAL A  13      25.791  23.692  16.920  1.00  0.00           C  
ATOM    196  CG1 VAL A  13      26.038  22.246  17.326  1.00  0.00           C  
ATOM    197  CG2 VAL A  13      26.856  24.606  17.505  1.00  0.00           C  
ATOM    198  H   VAL A  13      24.964  25.815  15.686  1.00  0.00           H  
ATOM    199  HA  VAL A  13      26.791  23.707  15.016  1.00  0.00           H  
ATOM    200  HB  VAL A  13      24.814  23.973  17.312  1.00  0.00           H  
ATOM    201 1HG1 VAL A  13      26.048  22.171  18.414  1.00  0.00           H  
ATOM    202 2HG1 VAL A  13      25.244  21.616  16.927  1.00  0.00           H  
ATOM    203 3HG1 VAL A  13      26.998  21.917  16.931  1.00  0.00           H  
ATOM    204 1HG2 VAL A  13      26.864  24.508  18.591  1.00  0.00           H  
ATOM    205 2HG2 VAL A  13      27.833  24.328  17.108  1.00  0.00           H  
ATOM    206 3HG2 VAL A  13      26.637  25.640  17.237  1.00  0.00           H  
ATOM    207  N   PHE A  14      23.586  22.914  14.620  1.00  0.00           N  
ATOM    208  CA  PHE A  14      22.715  21.820  14.179  1.00  0.00           C  
ATOM    209  C   PHE A  14      23.103  21.411  12.760  1.00  0.00           C  
ATOM    210  O   PHE A  14      22.806  20.310  12.324  1.00  0.00           O  
ATOM    211  CB  PHE A  14      21.243  22.236  14.222  1.00  0.00           C  
ATOM    212  CG  PHE A  14      20.297  21.094  14.462  1.00  0.00           C  
ATOM    213  CD1 PHE A  14      19.926  20.741  15.751  1.00  0.00           C  
ATOM    214  CD2 PHE A  14      19.778  20.369  13.400  1.00  0.00           C  
ATOM    215  CE1 PHE A  14      19.056  19.691  15.973  1.00  0.00           C  
ATOM    216  CE2 PHE A  14      18.907  19.320  13.619  1.00  0.00           C  
ATOM    217  CZ  PHE A  14      18.546  18.980  14.907  1.00  0.00           C  
ATOM    218  H   PHE A  14      23.185  23.827  14.786  1.00  0.00           H  
ATOM    219  HA  PHE A  14      22.852  20.974  14.854  1.00  0.00           H  
ATOM    220 1HB  PHE A  14      21.096  22.971  15.012  1.00  0.00           H  
ATOM    221 2HB  PHE A  14      20.972  22.710  13.280  1.00  0.00           H  
ATOM    222  HD1 PHE A  14      20.328  21.304  16.594  1.00  0.00           H  
ATOM    223  HD2 PHE A  14      20.063  20.638  12.382  1.00  0.00           H  
ATOM    224  HE1 PHE A  14      18.772  19.424  16.991  1.00  0.00           H  
ATOM    225  HE2 PHE A  14      18.505  18.759  12.775  1.00  0.00           H  
ATOM    226  HZ  PHE A  14      17.861  18.151  15.081  1.00  0.00           H  
ATOM    227  N   ILE A  15      23.753  22.315  12.017  1.00  0.00           N  
ATOM    228  CA  ILE A  15      24.118  22.060  10.599  1.00  0.00           C  
ATOM    229  C   ILE A  15      25.578  21.658  10.516  1.00  0.00           C  
ATOM    230  O   ILE A  15      25.912  20.724   9.732  1.00  0.00           O  
ATOM    231  CB  ILE A  15      23.876  23.296   9.714  1.00  0.00           C  
ATOM    232  CG1 ILE A  15      22.408  23.724   9.784  1.00  0.00           C  
ATOM    233  CG2 ILE A  15      24.282  23.009   8.277  1.00  0.00           C  
ATOM    234  CD1 ILE A  15      21.436  22.641   9.373  1.00  0.00           C  
ATOM    235  H   ILE A  15      24.001  23.199  12.437  1.00  0.00           H  
ATOM    236  HA  ILE A  15      23.496  21.250  10.222  1.00  0.00           H  
ATOM    237  HB  ILE A  15      24.466  24.133  10.088  1.00  0.00           H  
ATOM    238 1HG1 ILE A  15      22.166  24.031  10.801  1.00  0.00           H  
ATOM    239 2HG1 ILE A  15      22.248  24.587   9.137  1.00  0.00           H  
ATOM    240 1HG2 ILE A  15      24.103  23.893   7.665  1.00  0.00           H  
ATOM    241 2HG2 ILE A  15      25.339  22.751   8.242  1.00  0.00           H  
ATOM    242 3HG2 ILE A  15      23.693  22.176   7.892  1.00  0.00           H  
ATOM    243 1HD1 ILE A  15      20.416  23.020   9.449  1.00  0.00           H  
ATOM    244 2HD1 ILE A  15      21.637  22.343   8.343  1.00  0.00           H  
ATOM    245 3HD1 ILE A  15      21.552  21.780  10.030  1.00  0.00           H  
ATOM    246  N   GLU A  16      26.435  22.363  11.247  1.00  0.00           N  
ATOM    247  CA  GLU A  16      27.871  22.008  11.245  1.00  0.00           C  
ATOM    248  C   GLU A  16      28.196  20.805  12.098  1.00  0.00           C  
ATOM    249  O   GLU A  16      29.148  20.083  11.703  1.00  0.00           O  
ATOM    250  CB  GLU A  16      28.712  23.194  11.726  1.00  0.00           C  
ATOM    251  CG  GLU A  16      28.606  24.435  10.852  1.00  0.00           C  
ATOM    252  CD  GLU A  16      28.946  24.168   9.412  1.00  0.00           C  
ATOM    253  OE1 GLU A  16      29.977  23.590   9.162  1.00  0.00           O  
ATOM    254  OE2 GLU A  16      28.175  24.542   8.561  1.00  0.00           O  
ATOM    255  H   GLU A  16      26.121  23.142  11.808  1.00  0.00           H  
ATOM    256  HA  GLU A  16      28.166  21.763  10.223  1.00  0.00           H  
ATOM    257 1HB  GLU A  16      28.407  23.469  12.736  1.00  0.00           H  
ATOM    258 2HB  GLU A  16      29.761  22.903  11.768  1.00  0.00           H  
ATOM    259 1HG  GLU A  16      27.588  24.821  10.907  1.00  0.00           H  
ATOM    260 2HG  GLU A  16      29.276  25.200  11.243  1.00  0.00           H  
ATOM    261  N   GLY A  17      27.472  20.527  13.168  1.00  0.00           N  
ATOM    262  CA  GLY A  17      27.710  19.351  14.017  1.00  0.00           C  
ATOM    263  C   GLY A  17      26.698  18.278  13.770  1.00  0.00           C  
ATOM    264  O   GLY A  17      27.040  17.244  13.284  1.00  0.00           O  
ATOM    265  H   GLY A  17      26.721  21.161  13.404  1.00  0.00           H  
ATOM    266 1HA  GLY A  17      28.709  18.960  13.825  1.00  0.00           H  
ATOM    267 2HA  GLY A  17      27.677  19.647  15.065  1.00  0.00           H  
ATOM    268  N   THR A  18      25.443  18.525  14.137  1.00  0.00           N  
ATOM    269  CA  THR A  18      24.452  17.444  14.193  1.00  0.00           C  
ATOM    270  C   THR A  18      24.225  16.832  12.808  1.00  0.00           C  
ATOM    271  O   THR A  18      24.183  15.617  12.692  1.00  0.00           O  
ATOM    272  CB  THR A  18      23.112  17.946  14.762  1.00  0.00           C  
ATOM    273  OG1 THR A  18      23.304  18.409  16.105  1.00  0.00           O  
ATOM    274  CG2 THR A  18      22.078  16.830  14.757  1.00  0.00           C  
ATOM    275  H   THR A  18      25.161  19.463  14.383  1.00  0.00           H  
ATOM    276  HA  THR A  18      24.831  16.660  14.850  1.00  0.00           H  
ATOM    277  HB  THR A  18      22.747  18.774  14.155  1.00  0.00           H  
ATOM    278  HG1 THR A  18      24.125  18.052  16.452  1.00  0.00           H  
ATOM    279 1HG2 THR A  18      21.138  17.203  15.162  1.00  0.00           H  
ATOM    280 2HG2 THR A  18      21.922  16.483  13.735  1.00  0.00           H  
ATOM    281 3HG2 THR A  18      22.434  16.002  15.370  1.00  0.00           H  
ATOM    282  N   LEU A  19      24.035  17.648  11.777  1.00  0.00           N  
ATOM    283  CA  LEU A  19      23.803  17.107  10.411  1.00  0.00           C  
ATOM    284  C   LEU A  19      24.851  16.067  10.027  1.00  0.00           C  
ATOM    285  O   LEU A  19      24.500  14.922   9.834  1.00  0.00           O  
ATOM    286  CB  LEU A  19      23.817  18.240   9.377  1.00  0.00           C  
ATOM    287  CG  LEU A  19      23.919  17.802   7.911  1.00  0.00           C  
ATOM    288  CD1 LEU A  19      22.617  17.136   7.487  1.00  0.00           C  
ATOM    289  CD2 LEU A  19      24.224  19.011   7.039  1.00  0.00           C  
ATOM    290  H   LEU A  19      24.045  18.648  11.914  1.00  0.00           H  
ATOM    291  HA  LEU A  19      22.824  16.629  10.390  1.00  0.00           H  
ATOM    292 1HB  LEU A  19      22.902  18.821   9.486  1.00  0.00           H  
ATOM    293 2HB  LEU A  19      24.664  18.893   9.588  1.00  0.00           H  
ATOM    294  HG  LEU A  19      24.719  17.068   7.805  1.00  0.00           H  
ATOM    295 1HD1 LEU A  19      22.690  16.824   6.445  1.00  0.00           H  
ATOM    296 2HD1 LEU A  19      22.434  16.263   8.114  1.00  0.00           H  
ATOM    297 3HD1 LEU A  19      21.795  17.842   7.597  1.00  0.00           H  
ATOM    298 1HD2 LEU A  19      24.298  18.699   5.997  1.00  0.00           H  
ATOM    299 2HD2 LEU A  19      23.424  19.745   7.142  1.00  0.00           H  
ATOM    300 3HD2 LEU A  19      25.168  19.457   7.352  1.00  0.00           H  
ATOM    301  N   PRO A  20      26.153  16.394  10.015  1.00  0.00           N  
ATOM    302  CA  PRO A  20      27.117  15.329   9.712  1.00  0.00           C  
ATOM    303  C   PRO A  20      27.314  14.311  10.840  1.00  0.00           C  
ATOM    304  O   PRO A  20      27.800  13.176  10.564  1.00  0.00           O  
ATOM    305  CB  PRO A  20      28.404  16.121   9.458  1.00  0.00           C  
ATOM    306  CG  PRO A  20      28.244  17.352  10.284  1.00  0.00           C  
ATOM    307  CD  PRO A  20      26.788  17.711  10.144  1.00  0.00           C  
ATOM    308  HA  PRO A  20      26.792  14.793   8.809  1.00  0.00           H  
ATOM    309 1HB  PRO A  20      29.278  15.521   9.751  1.00  0.00           H  
ATOM    310 2HB  PRO A  20      28.506  16.338   8.385  1.00  0.00           H  
ATOM    311 1HG  PRO A  20      28.532  17.150  11.326  1.00  0.00           H  
ATOM    312 2HG  PRO A  20      28.913  18.145   9.918  1.00  0.00           H  
ATOM    313 1HD  PRO A  20      26.453  18.242  11.046  1.00  0.00           H  
ATOM    314 2HD  PRO A  20      26.649  18.338   9.251  1.00  0.00           H  
ATOM    315  N   MET A  21      26.968  14.640  12.078  1.00  0.00           N  
ATOM    316  CA  MET A  21      27.067  13.718  13.263  1.00  0.00           C  
ATOM    317  C   MET A  21      26.265  12.444  13.001  1.00  0.00           C  
ATOM    318  O   MET A  21      26.591  11.371  13.540  1.00  0.00           O  
ATOM    319  CB  MET A  21      26.569  14.400  14.536  1.00  0.00           C  
ATOM    320  CG  MET A  21      26.705  13.558  15.796  1.00  0.00           C  
ATOM    321  SD  MET A  21      25.908  14.314  17.227  1.00  0.00           S  
ATOM    322  CE  MET A  21      24.186  13.970  16.876  1.00  0.00           C  
ATOM    323  H   MET A  21      26.615  15.577  12.212  1.00  0.00           H  
ATOM    324  HA  MET A  21      28.114  13.450  13.406  1.00  0.00           H  
ATOM    325 1HB  MET A  21      27.122  15.326  14.692  1.00  0.00           H  
ATOM    326 2HB  MET A  21      25.517  14.663  14.420  1.00  0.00           H  
ATOM    327 1HG  MET A  21      26.257  12.579  15.629  1.00  0.00           H  
ATOM    328 2HG  MET A  21      27.760  13.414  16.026  1.00  0.00           H  
ATOM    329 1HE  MET A  21      23.564  14.377  17.674  1.00  0.00           H  
ATOM    330 2HE  MET A  21      23.909  14.432  15.927  1.00  0.00           H  
ATOM    331 3HE  MET A  21      24.036  12.892  16.813  1.00  0.00           H  
ATOM    332  N   GLY A  22      25.141  12.550  12.318  1.00  0.00           N  
ATOM    333  CA  GLY A  22      24.263  11.417  12.046  1.00  0.00           C  
ATOM    334  C   GLY A  22      24.720  10.570  10.871  1.00  0.00           C  
ATOM    335  O   GLY A  22      23.972   9.665  10.478  1.00  0.00           O  
ATOM    336  H   GLY A  22      24.887  13.463  11.972  1.00  0.00           H  
ATOM    337 1HA  GLY A  22      24.203  10.782  12.930  1.00  0.00           H  
ATOM    338 2HA  GLY A  22      23.255  11.779  11.843  1.00  0.00           H  
ATOM    339  N   VAL A  23      25.878  10.868  10.308  1.00  0.00           N  
ATOM    340  CA  VAL A  23      26.423  10.141   9.134  1.00  0.00           C  
ATOM    341  C   VAL A  23      27.689   9.413   9.565  1.00  0.00           C  
ATOM    342  O   VAL A  23      28.527  10.035  10.253  1.00  0.00           O  
ATOM    343  CB  VAL A  23      26.747  11.104   7.976  1.00  0.00           C  
ATOM    344  CG1 VAL A  23      27.128  10.325   6.726  1.00  0.00           C  
ATOM    345  CG2 VAL A  23      25.555  12.008   7.706  1.00  0.00           C  
ATOM    346  H   VAL A  23      26.409  11.630  10.704  1.00  0.00           H  
ATOM    347  HA  VAL A  23      25.671   9.432   8.786  1.00  0.00           H  
ATOM    348  HB  VAL A  23      27.610  11.711   8.252  1.00  0.00           H  
ATOM    349 1HG1 VAL A  23      27.354  11.021   5.918  1.00  0.00           H  
ATOM    350 2HG1 VAL A  23      28.005   9.712   6.933  1.00  0.00           H  
ATOM    351 3HG1 VAL A  23      26.298   9.684   6.430  1.00  0.00           H  
ATOM    352 1HG2 VAL A  23      25.791  12.687   6.887  1.00  0.00           H  
ATOM    353 2HG2 VAL A  23      24.691  11.401   7.436  1.00  0.00           H  
ATOM    354 3HG2 VAL A  23      25.326  12.587   8.601  1.00  0.00           H  
ATOM    355  N   VAL A  24      27.821   8.159   9.135  1.00  0.00           N  
ATOM    356  CA  VAL A  24      29.041   7.389   9.501  1.00  0.00           C  
ATOM    357  C   VAL A  24      30.203   7.951   8.685  1.00  0.00           C  
ATOM    358  O   VAL A  24      31.240   8.336   9.258  1.00  0.00           O  
ATOM    359  CB  VAL A  24      28.874   5.886   9.207  1.00  0.00           C  
ATOM    360  CG1 VAL A  24      30.187   5.151   9.427  1.00  0.00           C  
ATOM    361  CG2 VAL A  24      27.777   5.306  10.087  1.00  0.00           C  
ATOM    362  H   VAL A  24      27.113   7.718   8.566  1.00  0.00           H  
ATOM    363  HA  VAL A  24      29.218   7.507  10.570  1.00  0.00           H  
ATOM    364  HB  VAL A  24      28.605   5.758   8.158  1.00  0.00           H  
ATOM    365 1HG1 VAL A  24      30.051   4.090   9.215  1.00  0.00           H  
ATOM    366 2HG1 VAL A  24      30.948   5.559   8.761  1.00  0.00           H  
ATOM    367 3HG1 VAL A  24      30.505   5.275  10.462  1.00  0.00           H  
ATOM    368 1HG2 VAL A  24      27.664   4.243   9.874  1.00  0.00           H  
ATOM    369 2HG2 VAL A  24      28.043   5.439  11.136  1.00  0.00           H  
ATOM    370 3HG2 VAL A  24      26.837   5.819   9.883  1.00  0.00           H  
ATOM    371  N   ARG A  25      30.045   8.066   7.372  1.00  0.00           N  
ATOM    372  CA  ARG A  25      31.055   8.657   6.465  1.00  0.00           C  
ATOM    373  C   ARG A  25      31.003  10.172   6.581  1.00  0.00           C  
ATOM    374  O   ARG A  25      30.004  10.765   6.983  1.00  0.00           O  
ATOM    375  CB  ARG A  25      30.813   8.250   5.019  1.00  0.00           C  
ATOM    376  CG  ARG A  25      29.608   8.905   4.363  1.00  0.00           C  
ATOM    377  CD  ARG A  25      29.532   8.589   2.914  1.00  0.00           C  
ATOM    378  NE  ARG A  25      28.311   9.097   2.310  1.00  0.00           N  
ATOM    379  CZ  ARG A  25      28.176  10.325   1.773  1.00  0.00           C  
ATOM    380  NH1 ARG A  25      29.195  11.157   1.771  1.00  0.00           N  
ATOM    381  NH2 ARG A  25      27.021  10.693   1.248  1.00  0.00           N  
ATOM    382  H   ARG A  25      29.176   7.725   6.985  1.00  0.00           H  
ATOM    383  HA  ARG A  25      32.039   8.294   6.759  1.00  0.00           H  
ATOM    384 1HB  ARG A  25      31.690   8.499   4.421  1.00  0.00           H  
ATOM    385 2HB  ARG A  25      30.674   7.171   4.963  1.00  0.00           H  
ATOM    386 1HG  ARG A  25      28.696   8.548   4.841  1.00  0.00           H  
ATOM    387 2HG  ARG A  25      29.677   9.988   4.474  1.00  0.00           H  
ATOM    388 1HD  ARG A  25      30.380   9.040   2.398  1.00  0.00           H  
ATOM    389 2HD  ARG A  25      29.557   7.508   2.776  1.00  0.00           H  
ATOM    390  HE  ARG A  25      27.505   8.486   2.294  1.00  0.00           H  
ATOM    391 1HH1 ARG A  25      30.077  10.875   2.173  1.00  0.00           H  
ATOM    392 2HH1 ARG A  25      29.093  12.077   1.369  1.00  0.00           H  
ATOM    393 1HH2 ARG A  25      26.238  10.054   1.250  1.00  0.00           H  
ATOM    394 2HH2 ARG A  25      26.920  11.613   0.845  1.00  0.00           H  
ATOM    395  N   PRO A  26      32.154  10.833   6.327  1.00  0.00           N  
ATOM    396  CA  PRO A  26      32.176  12.279   6.295  1.00  0.00           C  
ATOM    397  C   PRO A  26      31.375  12.786   5.102  1.00  0.00           C  
ATOM    398  O   PRO A  26      31.351  12.108   4.085  1.00  0.00           O  
ATOM    399  CB  PRO A  26      33.661  12.602   6.266  1.00  0.00           C  
ATOM    400  CG  PRO A  26      34.291  11.435   5.608  1.00  0.00           C  
ATOM    401  CD  PRO A  26      33.449  10.211   5.934  1.00  0.00           C  
ATOM    402  HA  PRO A  26      31.771  12.668   7.241  1.00  0.00           H  
ATOM    403 1HB  PRO A  26      33.832  13.539   5.715  1.00  0.00           H  
ATOM    404 2HB  PRO A  26      34.032  12.757   7.289  1.00  0.00           H  
ATOM    405 1HG  PRO A  26      34.346  11.597   4.521  1.00  0.00           H  
ATOM    406 2HG  PRO A  26      35.324  11.310   5.963  1.00  0.00           H  
ATOM    407 1HD  PRO A  26      33.370   9.570   5.044  1.00  0.00           H  
ATOM    408 2HD  PRO A  26      33.908   9.661   6.769  1.00  0.00           H  
ATOM    409  N   LEU A  27      30.752  13.938   5.269  1.00  0.00           N  
ATOM    410  CA  LEU A  27      30.054  14.538   4.121  1.00  0.00           C  
ATOM    411  C   LEU A  27      31.029  15.405   3.333  1.00  0.00           C  
ATOM    412  O   LEU A  27      31.960  15.986   3.952  1.00  0.00           O  
ATOM    413  CB  LEU A  27      28.860  15.381   4.585  1.00  0.00           C  
ATOM    414  CG  LEU A  27      27.724  14.607   5.265  1.00  0.00           C  
ATOM    415  CD1 LEU A  27      26.663  15.585   5.751  1.00  0.00           C  
ATOM    416  CD2 LEU A  27      27.134  13.604   4.284  1.00  0.00           C  
ATOM    417  H   LEU A  27      30.739  14.418   6.158  1.00  0.00           H  
ATOM    418  HA  LEU A  27      29.683  13.735   3.484  1.00  0.00           H  
ATOM    419 1HB  LEU A  27      29.217  16.131   5.288  1.00  0.00           H  
ATOM    420 2HB  LEU A  27      28.440  15.895   3.720  1.00  0.00           H  
ATOM    421  HG  LEU A  27      28.113  14.078   6.135  1.00  0.00           H  
ATOM    422 1HD1 LEU A  27      25.855  15.035   6.235  1.00  0.00           H  
ATOM    423 2HD1 LEU A  27      27.107  16.278   6.466  1.00  0.00           H  
ATOM    424 3HD1 LEU A  27      26.265  16.142   4.903  1.00  0.00           H  
ATOM    425 1HD2 LEU A  27      26.327  13.054   4.768  1.00  0.00           H  
ATOM    426 2HD2 LEU A  27      26.743  14.133   3.414  1.00  0.00           H  
ATOM    427 3HD2 LEU A  27      27.910  12.907   3.967  1.00  0.00           H  
ATOM    428  N   THR A  28      30.824  15.550   2.028  1.00  0.00           N  
ATOM    429  CA  THR A  28      31.695  16.372   1.159  1.00  0.00           C  
ATOM    430  C   THR A  28      31.333  17.838   1.342  1.00  0.00           C  
ATOM    431  O   THR A  28      30.239  18.170   1.834  1.00  0.00           O  
ATOM    432  CB  THR A  28      31.567  15.982  -0.325  1.00  0.00           C  
ATOM    433  OG1 THR A  28      30.213  16.174  -0.756  1.00  0.00           O  
ATOM    434  CG2 THR A  28      31.958  14.527  -0.531  1.00  0.00           C  
ATOM    435  H   THR A  28      30.033  15.071   1.621  1.00  0.00           H  
ATOM    436  HA  THR A  28      32.731  16.211   1.457  1.00  0.00           H  
ATOM    437  HB  THR A  28      32.218  16.616  -0.925  1.00  0.00           H  
ATOM    438  HG1 THR A  28      29.645  15.538  -0.317  1.00  0.00           H  
ATOM    439 1HG2 THR A  28      31.862  14.269  -1.586  1.00  0.00           H  
ATOM    440 2HG2 THR A  28      32.992  14.380  -0.214  1.00  0.00           H  
ATOM    441 3HG2 THR A  28      31.304  13.887   0.059  1.00  0.00           H  
ATOM    442  N   GLU A  29      32.216  18.713   0.880  1.00  0.00           N  
ATOM    443  CA  GLU A  29      31.970  20.178   0.918  1.00  0.00           C  
ATOM    444  C   GLU A  29      30.730  20.482   0.072  1.00  0.00           C  
ATOM    445  O   GLU A  29      29.928  21.367   0.501  1.00  0.00           O  
ATOM    446  CB  GLU A  29      33.176  20.962   0.395  1.00  0.00           C  
ATOM    447  CG  GLU A  29      34.395  20.924   1.306  1.00  0.00           C  
ATOM    448  CD  GLU A  29      35.582  21.641   0.725  1.00  0.00           C  
ATOM    449  OE1 GLU A  29      35.511  22.046  -0.410  1.00  0.00           O  
ATOM    450  OE2 GLU A  29      36.561  21.785   1.418  1.00  0.00           O  
ATOM    451  H   GLU A  29      33.082  18.369   0.490  1.00  0.00           H  
ATOM    452  HA  GLU A  29      31.797  20.473   1.954  1.00  0.00           H  
ATOM    453 1HB  GLU A  29      33.473  20.568  -0.578  1.00  0.00           H  
ATOM    454 2HB  GLU A  29      32.897  22.007   0.253  1.00  0.00           H  
ATOM    455 1HG  GLU A  29      34.138  21.383   2.259  1.00  0.00           H  
ATOM    456 2HG  GLU A  29      34.661  19.884   1.494  1.00  0.00           H  
ATOM    457  N   VAL A  30      30.575  19.804  -1.063  1.00  0.00           N  
ATOM    458  CA  VAL A  30      29.403  20.039  -1.956  1.00  0.00           C  
ATOM    459  C   VAL A  30      28.127  19.644  -1.212  1.00  0.00           C  
ATOM    460  O   VAL A  30      27.159  20.451  -1.163  1.00  0.00           O  
ATOM    461  CB  VAL A  30      29.515  19.219  -3.256  1.00  0.00           C  
ATOM    462  CG1 VAL A  30      28.227  19.316  -4.059  1.00  0.00           C  
ATOM    463  CG2 VAL A  30      30.700  19.708  -4.075  1.00  0.00           C  
ATOM    464  H   VAL A  30      31.264  19.116  -1.326  1.00  0.00           H  
ATOM    465  HA  VAL A  30      29.376  21.096  -2.221  1.00  0.00           H  
ATOM    466  HB  VAL A  30      29.657  18.169  -3.001  1.00  0.00           H  
ATOM    467 1HG1 VAL A  30      28.324  18.730  -4.974  1.00  0.00           H  
ATOM    468 2HG1 VAL A  30      27.399  18.927  -3.467  1.00  0.00           H  
ATOM    469 3HG1 VAL A  30      28.035  20.357  -4.315  1.00  0.00           H  
ATOM    470 1HG2 VAL A  30      30.774  19.124  -4.992  1.00  0.00           H  
ATOM    471 2HG2 VAL A  30      30.560  20.760  -4.325  1.00  0.00           H  
ATOM    472 3HG2 VAL A  30      31.616  19.591  -3.496  1.00  0.00           H  
ATOM    473  N   GLU A  31      28.100  18.480  -0.582  1.00  0.00           N  
ATOM    474  CA  GLU A  31      26.896  18.044   0.151  1.00  0.00           C  
ATOM    475  C   GLU A  31      26.625  19.005   1.310  1.00  0.00           C  
ATOM    476  O   GLU A  31      25.443  19.316   1.564  1.00  0.00           O  
ATOM    477  CB  GLU A  31      27.065  16.618   0.681  1.00  0.00           C  
ATOM    478  CG  GLU A  31      27.072  15.544  -0.397  1.00  0.00           C  
ATOM    479  CD  GLU A  31      27.598  14.224   0.095  1.00  0.00           C  
ATOM    480  OE1 GLU A  31      28.628  14.215   0.727  1.00  0.00           O  
ATOM    481  OE2 GLU A  31      26.969  13.224  -0.159  1.00  0.00           O  
ATOM    482  H   GLU A  31      28.911  17.879  -0.600  1.00  0.00           H  
ATOM    483  HA  GLU A  31      26.049  18.059  -0.534  1.00  0.00           H  
ATOM    484 1HB  GLU A  31      28.000  16.543   1.235  1.00  0.00           H  
ATOM    485 2HB  GLU A  31      26.254  16.390   1.375  1.00  0.00           H  
ATOM    486 1HG  GLU A  31      26.055  15.403  -0.762  1.00  0.00           H  
ATOM    487 2HG  GLU A  31      27.685  15.885  -1.231  1.00  0.00           H  
ATOM    488  N   MET A  32      27.641  19.437   2.028  1.00  0.00           N  
ATOM    489  CA  MET A  32      27.391  20.373   3.148  1.00  0.00           C  
ATOM    490  C   MET A  32      26.814  21.677   2.609  1.00  0.00           C  
ATOM    491  O   MET A  32      25.921  22.270   3.245  1.00  0.00           O  
ATOM    492  CB  MET A  32      28.673  20.641   3.934  1.00  0.00           C  
ATOM    493  CG  MET A  32      29.146  19.471   4.785  1.00  0.00           C  
ATOM    494  SD  MET A  32      27.993  19.066   6.112  1.00  0.00           S  
ATOM    495  CE  MET A  32      28.132  20.526   7.139  1.00  0.00           C  
ATOM    496  H   MET A  32      28.588  19.145   1.835  1.00  0.00           H  
ATOM    497  HA  MET A  32      26.663  19.921   3.821  1.00  0.00           H  
ATOM    498 1HB  MET A  32      29.475  20.898   3.244  1.00  0.00           H  
ATOM    499 2HB  MET A  32      28.523  21.496   4.595  1.00  0.00           H  
ATOM    500 1HG  MET A  32      29.270  18.590   4.156  1.00  0.00           H  
ATOM    501 2HG  MET A  32      30.111  19.711   5.229  1.00  0.00           H  
ATOM    502 1HE  MET A  32      27.476  20.427   8.004  1.00  0.00           H  
ATOM    503 2HE  MET A  32      29.163  20.638   7.475  1.00  0.00           H  
ATOM    504 3HE  MET A  32      27.841  21.405   6.562  1.00  0.00           H  
ATOM    505  N   ASP A  33      27.359  22.203   1.515  1.00  0.00           N  
ATOM    506  CA  ASP A  33      26.867  23.489   0.993  1.00  0.00           C  
ATOM    507  C   ASP A  33      25.392  23.385   0.620  1.00  0.00           C  
ATOM    508  O   ASP A  33      24.618  24.344   0.914  1.00  0.00           O  
ATOM    509  CB  ASP A  33      27.719  23.950  -0.191  1.00  0.00           C  
ATOM    510  CG  ASP A  33      29.058  24.501   0.252  1.00  0.00           C  
ATOM    511  OD1 ASP A  33      29.250  24.747   1.461  1.00  0.00           O  
ATOM    512  OD2 ASP A  33      29.881  24.753  -0.651  1.00  0.00           O  
ATOM    513  H   ASP A  33      28.113  21.733   1.033  1.00  0.00           H  
ATOM    514  HA  ASP A  33      26.979  24.245   1.771  1.00  0.00           H  
ATOM    515 1HB  ASP A  33      27.885  23.112  -0.868  1.00  0.00           H  
ATOM    516 2HB  ASP A  33      27.184  24.720  -0.748  1.00  0.00           H  
ATOM    517  N   HIS A  34      24.953  22.251   0.086  1.00  0.00           N  
ATOM    518  CA  HIS A  34      23.524  22.099  -0.271  1.00  0.00           C  
ATOM    519  C   HIS A  34      22.674  22.129   1.012  1.00  0.00           C  
ATOM    520  O   HIS A  34      21.532  22.620   1.005  1.00  0.00           O  
ATOM    521  CB  HIS A  34      23.275  20.795  -1.036  1.00  0.00           C  
ATOM    522  CG  HIS A  34      23.665  20.861  -2.480  1.00  0.00           C  
ATOM    523  ND1 HIS A  34      23.015  21.670  -3.389  1.00  0.00           N  
ATOM    524  CD2 HIS A  34      24.636  20.220  -3.172  1.00  0.00           C  
ATOM    525  CE1 HIS A  34      23.572  21.523  -4.579  1.00  0.00           C  
ATOM    526  NE2 HIS A  34      24.556  20.649  -4.474  1.00  0.00           N  
ATOM    527  H   HIS A  34      25.586  21.481  -0.081  1.00  0.00           H  
ATOM    528  HA  HIS A  34      23.220  22.924  -0.915  1.00  0.00           H  
ATOM    529 1HB  HIS A  34      23.836  19.986  -0.568  1.00  0.00           H  
ATOM    530 2HB  HIS A  34      22.218  20.536  -0.979  1.00  0.00           H  
ATOM    531  HD2 HIS A  34      25.347  19.498  -2.771  1.00  0.00           H  
ATOM    532  HE1 HIS A  34      23.269  22.036  -5.492  1.00  0.00           H  
ATOM    533  HE2 HIS A  34      25.157  20.342  -5.226  1.00  0.00           H  
ATOM    534  N   TYR A  35      23.159  21.543   2.084  1.00  0.00           N  
ATOM    535  CA  TYR A  35      22.434  21.550   3.371  1.00  0.00           C  
ATOM    536  C   TYR A  35      22.559  22.891   4.068  1.00  0.00           C  
ATOM    537  O   TYR A  35      21.630  23.330   4.756  1.00  0.00           O  
ATOM    538  CB  TYR A  35      22.944  20.437   4.289  1.00  0.00           C  
ATOM    539  CG  TYR A  35      22.444  19.059   3.914  1.00  0.00           C  
ATOM    540  CD1 TYR A  35      23.344  18.073   3.538  1.00  0.00           C  
ATOM    541  CD2 TYR A  35      21.086  18.782   3.947  1.00  0.00           C  
ATOM    542  CE1 TYR A  35      22.888  16.815   3.196  1.00  0.00           C  
ATOM    543  CE2 TYR A  35      20.629  17.524   3.605  1.00  0.00           C  
ATOM    544  CZ  TYR A  35      21.524  16.543   3.231  1.00  0.00           C  
ATOM    545  OH  TYR A  35      21.069  15.290   2.891  1.00  0.00           O  
ATOM    546  H   TYR A  35      24.051  21.074   2.025  1.00  0.00           H  
ATOM    547  HA  TYR A  35      21.376  21.376   3.173  1.00  0.00           H  
ATOM    548 1HB  TYR A  35      24.035  20.420   4.269  1.00  0.00           H  
ATOM    549 2HB  TYR A  35      22.639  20.642   5.314  1.00  0.00           H  
ATOM    550  HD1 TYR A  35      24.412  18.291   3.512  1.00  0.00           H  
ATOM    551  HD2 TYR A  35      20.378  19.557   4.242  1.00  0.00           H  
ATOM    552  HE1 TYR A  35      23.595  16.040   2.901  1.00  0.00           H  
ATOM    553  HE2 TYR A  35      19.561  17.306   3.630  1.00  0.00           H  
ATOM    554  HH  TYR A  35      21.813  14.684   2.837  1.00  0.00           H  
ATOM    555  N   ARG A  36      23.694  23.594   3.889  1.00  0.00           N  
ATOM    556  CA  ARG A  36      23.894  24.920   4.545  1.00  0.00           C  
ATOM    557  C   ARG A  36      23.044  26.022   3.923  1.00  0.00           C  
ATOM    558  O   ARG A  36      22.470  26.828   4.682  1.00  0.00           O  
ATOM    559  CB  ARG A  36      25.362  25.353   4.412  1.00  0.00           C  
ATOM    560  CG  ARG A  36      26.337  24.603   5.291  1.00  0.00           C  
ATOM    561  CD  ARG A  36      27.748  24.882   4.865  1.00  0.00           C  
ATOM    562  NE  ARG A  36      28.718  24.295   5.772  1.00  0.00           N  
ATOM    563  CZ  ARG A  36      29.941  23.896   5.418  1.00  0.00           C  
ATOM    564  NH1 ARG A  36      30.360  23.967   4.174  1.00  0.00           N  
ATOM    565  NH2 ARG A  36      30.739  23.409   6.336  1.00  0.00           N  
ATOM    566  H   ARG A  36      24.426  23.221   3.301  1.00  0.00           H  
ATOM    567  HA  ARG A  36      23.610  24.833   5.594  1.00  0.00           H  
ATOM    568 1HB  ARG A  36      25.686  25.225   3.381  1.00  0.00           H  
ATOM    569 2HB  ARG A  36      25.452  26.412   4.655  1.00  0.00           H  
ATOM    570 1HG  ARG A  36      26.209  24.917   6.326  1.00  0.00           H  
ATOM    571 2HG  ARG A  36      26.148  23.531   5.211  1.00  0.00           H  
ATOM    572 1HD  ARG A  36      27.917  24.467   3.872  1.00  0.00           H  
ATOM    573 2HD  ARG A  36      27.914  25.958   4.842  1.00  0.00           H  
ATOM    574  HE  ARG A  36      28.449  24.180   6.740  1.00  0.00           H  
ATOM    575 1HH1 ARG A  36      29.751  24.332   3.455  1.00  0.00           H  
ATOM    576 2HH1 ARG A  36      31.292  23.657   3.937  1.00  0.00           H  
ATOM    577 1HH2 ARG A  36      30.425  23.341   7.295  1.00  0.00           H  
ATOM    578 2HH2 ARG A  36      31.667  23.103   6.087  1.00  0.00           H  
ATOM    579  N   GLU A  37      22.912  26.027   2.609  1.00  0.00           N  
ATOM    580  CA  GLU A  37      22.233  27.128   1.847  1.00  0.00           C  
ATOM    581  C   GLU A  37      20.972  27.613   2.580  1.00  0.00           C  
ATOM    582  O   GLU A  37      20.816  28.809   2.877  1.00  0.00           O  
ATOM    583  CB  GLU A  37      21.856  26.664   0.439  1.00  0.00           C  
ATOM    584  CG  GLU A  37      21.041  27.672  -0.358  1.00  0.00           C  
ATOM    585  CD  GLU A  37      20.732  27.204  -1.753  1.00  0.00           C  
ATOM    586  OE1 GLU A  37      21.225  26.169  -2.134  1.00  0.00           O  
ATOM    587  OE2 GLU A  37      20.003  27.881  -2.438  1.00  0.00           O  
ATOM    588  H   GLU A  37      23.292  25.240   2.103  1.00  0.00           H  
ATOM    589  HA  GLU A  37      22.924  27.967   1.761  1.00  0.00           H  
ATOM    590 1HB  GLU A  37      22.762  26.445  -0.127  1.00  0.00           H  
ATOM    591 2HB  GLU A  37      21.279  25.742   0.501  1.00  0.00           H  
ATOM    592 1HG  GLU A  37      20.103  27.861   0.165  1.00  0.00           H  
ATOM    593 2HG  GLU A  37      21.591  28.611  -0.409  1.00  0.00           H  
ATOM    594  N   PRO A  38      19.965  26.768   2.895  1.00  0.00           N  
ATOM    595  CA  PRO A  38      18.727  27.281   3.505  1.00  0.00           C  
ATOM    596  C   PRO A  38      18.880  27.861   4.898  1.00  0.00           C  
ATOM    597  O   PRO A  38      17.966  28.542   5.360  1.00  0.00           O  
ATOM    598  CB  PRO A  38      17.840  26.032   3.538  1.00  0.00           C  
ATOM    599  CG  PRO A  38      18.807  24.897   3.531  1.00  0.00           C  
ATOM    600  CD  PRO A  38      19.899  25.341   2.595  1.00  0.00           C  
ATOM    601  HA  PRO A  38      18.299  28.058   2.855  1.00  0.00           H  
ATOM    602 1HB  PRO A  38      17.203  26.045   4.434  1.00  0.00           H  
ATOM    603 2HB  PRO A  38      17.168  26.025   2.667  1.00  0.00           H  
ATOM    604 1HG  PRO A  38      19.173  24.705   4.550  1.00  0.00           H  
ATOM    605 2HG  PRO A  38      18.308  23.976   3.195  1.00  0.00           H  
ATOM    606 1HD  PRO A  38      20.833  24.816   2.846  1.00  0.00           H  
ATOM    607 2HD  PRO A  38      19.601  25.129   1.557  1.00  0.00           H  
ATOM    608  N   PHE A  39      19.999  27.592   5.563  1.00  0.00           N  
ATOM    609  CA  PHE A  39      20.213  28.035   6.946  1.00  0.00           C  
ATOM    610  C   PHE A  39      21.451  28.933   7.052  1.00  0.00           C  
ATOM    611  O   PHE A  39      21.989  29.112   8.145  1.00  0.00           O  
ATOM    612  CB  PHE A  39      20.368  26.831   7.877  1.00  0.00           C  
ATOM    613  CG  PHE A  39      19.170  25.924   7.900  1.00  0.00           C  
ATOM    614  CD1 PHE A  39      19.228  24.660   7.332  1.00  0.00           C  
ATOM    615  CD2 PHE A  39      17.983  26.334   8.488  1.00  0.00           C  
ATOM    616  CE1 PHE A  39      18.127  23.826   7.352  1.00  0.00           C  
ATOM    617  CE2 PHE A  39      16.881  25.501   8.511  1.00  0.00           C  
ATOM    618  CZ  PHE A  39      16.954  24.246   7.942  1.00  0.00           C  
ATOM    619  H   PHE A  39      20.726  27.067   5.098  1.00  0.00           H  
ATOM    620  HA  PHE A  39      19.342  28.611   7.264  1.00  0.00           H  
ATOM    621 1HB  PHE A  39      21.233  26.244   7.570  1.00  0.00           H  
ATOM    622 2HB  PHE A  39      20.552  27.178   8.893  1.00  0.00           H  
ATOM    623  HD1 PHE A  39      20.157  24.328   6.867  1.00  0.00           H  
ATOM    624  HD2 PHE A  39      17.926  27.326   8.937  1.00  0.00           H  
ATOM    625  HE1 PHE A  39      18.186  22.835   6.902  1.00  0.00           H  
ATOM    626  HE2 PHE A  39      15.955  25.835   8.977  1.00  0.00           H  
ATOM    627  HZ  PHE A  39      16.085  23.589   7.958  1.00  0.00           H  
ATOM    628  N   LEU A  40      21.868  29.540   5.939  1.00  0.00           N  
ATOM    629  CA  LEU A  40      23.001  30.489   5.994  1.00  0.00           C  
ATOM    630  C   LEU A  40      22.634  31.731   6.805  1.00  0.00           C  
ATOM    631  O   LEU A  40      23.511  32.237   7.522  1.00  0.00           O  
ATOM    632  CB  LEU A  40      23.424  30.907   4.580  1.00  0.00           C  
ATOM    633  CG  LEU A  40      24.084  29.812   3.733  1.00  0.00           C  
ATOM    634  CD1 LEU A  40      24.300  30.326   2.316  1.00  0.00           C  
ATOM    635  CD2 LEU A  40      25.402  29.401   4.372  1.00  0.00           C  
ATOM    636  H   LEU A  40      21.420  29.359   5.052  1.00  0.00           H  
ATOM    637  HA  LEU A  40      23.844  29.995   6.477  1.00  0.00           H  
ATOM    638 1HB  LEU A  40      22.543  31.255   4.043  1.00  0.00           H  
ATOM    639 2HB  LEU A  40      24.127  31.735   4.657  1.00  0.00           H  
ATOM    640  HG  LEU A  40      23.423  28.947   3.676  1.00  0.00           H  
ATOM    641 1HD1 LEU A  40      24.769  29.548   1.714  1.00  0.00           H  
ATOM    642 2HD1 LEU A  40      23.339  30.594   1.876  1.00  0.00           H  
ATOM    643 3HD1 LEU A  40      24.945  31.203   2.342  1.00  0.00           H  
ATOM    644 1HD2 LEU A  40      25.871  28.622   3.770  1.00  0.00           H  
ATOM    645 2HD2 LEU A  40      26.065  30.265   4.427  1.00  0.00           H  
ATOM    646 3HD2 LEU A  40      25.217  29.020   5.376  1.00  0.00           H  
ATOM    647  N   ASN A  41      21.396  32.180   6.707  1.00  0.00           N  
ATOM    648  CA  ASN A  41      20.911  33.366   7.454  1.00  0.00           C  
ATOM    649  C   ASN A  41      20.391  32.946   8.825  1.00  0.00           C  
ATOM    650  O   ASN A  41      19.470  32.131   8.902  1.00  0.00           O  
ATOM    651  CB  ASN A  41      19.834  34.101   6.678  1.00  0.00           C  
ATOM    652  CG  ASN A  41      19.513  35.447   7.268  1.00  0.00           C  
ATOM    653  OD1 ASN A  41      19.496  35.613   8.493  1.00  0.00           O  
ATOM    654  ND2 ASN A  41      19.260  36.411   6.420  1.00  0.00           N  
ATOM    655  H   ASN A  41      20.760  31.689   6.096  1.00  0.00           H  
ATOM    656  HA  ASN A  41      21.750  34.047   7.604  1.00  0.00           H  
ATOM    657 1HB  ASN A  41      20.158  34.238   5.646  1.00  0.00           H  
ATOM    658 2HB  ASN A  41      18.925  33.500   6.659  1.00  0.00           H  
ATOM    659 1HD2 ASN A  41      19.040  37.327   6.756  1.00  0.00           H  
ATOM    660 2HD2 ASN A  41      19.285  36.231   5.438  1.00  0.00           H  
ATOM    661  N   PRO A  42      20.951  33.471   9.936  1.00  0.00           N  
ATOM    662  CA  PRO A  42      20.509  33.063  11.274  1.00  0.00           C  
ATOM    663  C   PRO A  42      19.001  33.108  11.523  1.00  0.00           C  
ATOM    664  O   PRO A  42      18.546  32.198  12.247  1.00  0.00           O  
ATOM    665  CB  PRO A  42      21.228  34.036  12.217  1.00  0.00           C  
ATOM    666  CG  PRO A  42      22.507  34.358  11.483  1.00  0.00           C  
ATOM    667  CD  PRO A  42      22.112  34.421  10.028  1.00  0.00           C  
ATOM    668  HA  PRO A  42      20.851  32.036  11.470  1.00  0.00           H  
ATOM    669 1HB  PRO A  42      20.598  34.920  12.398  1.00  0.00           H  
ATOM    670 2HB  PRO A  42      21.398  33.557  13.193  1.00  0.00           H  
ATOM    671 1HG  PRO A  42      22.925  35.309  11.846  1.00  0.00           H  
ATOM    672 2HG  PRO A  42      23.263  33.583  11.678  1.00  0.00           H  
ATOM    673 1HD  PRO A  42      21.806  35.447   9.776  1.00  0.00           H  
ATOM    674 2HD  PRO A  42      22.959  34.105   9.403  1.00  0.00           H  
ATOM    675  N   VAL A  43      18.278  34.001  10.855  1.00  0.00           N  
ATOM    676  CA  VAL A  43      16.823  34.188  11.117  1.00  0.00           C  
ATOM    677  C   VAL A  43      16.093  32.959  10.609  1.00  0.00           C  
ATOM    678  O   VAL A  43      15.001  32.748  11.091  1.00  0.00           O  
ATOM    679  CB  VAL A  43      16.274  35.443  10.414  1.00  0.00           C  
ATOM    680  CG1 VAL A  43      17.110  36.663  10.770  1.00  0.00           C  
ATOM    681  CG2 VAL A  43      16.253  35.225   8.908  1.00  0.00           C  
ATOM    682  H   VAL A  43      18.727  34.566  10.149  1.00  0.00           H  
ATOM    683  HA  VAL A  43      16.678  34.312  12.191  1.00  0.00           H  
ATOM    684  HB  VAL A  43      15.261  35.633  10.768  1.00  0.00           H  
ATOM    685 1HG1 VAL A  43      16.708  37.541  10.264  1.00  0.00           H  
ATOM    686 2HG1 VAL A  43      17.082  36.821  11.848  1.00  0.00           H  
ATOM    687 3HG1 VAL A  43      18.141  36.503  10.453  1.00  0.00           H  
ATOM    688 1HG2 VAL A  43      15.862  36.116   8.417  1.00  0.00           H  
ATOM    689 2HG2 VAL A  43      17.265  35.029   8.555  1.00  0.00           H  
ATOM    690 3HG2 VAL A  43      15.615  34.373   8.673  1.00  0.00           H  
ATOM    691  N   ASP A  44      16.686  32.171   9.694  1.00  0.00           N  
ATOM    692  CA  ASP A  44      16.023  31.019   9.079  1.00  0.00           C  
ATOM    693  C   ASP A  44      16.267  29.730   9.886  1.00  0.00           C  
ATOM    694  O   ASP A  44      15.711  28.667   9.511  1.00  0.00           O  
ATOM    695  CB  ASP A  44      16.513  30.830   7.641  1.00  0.00           C  
ATOM    696  CG  ASP A  44      16.093  31.965   6.717  1.00  0.00           C  
ATOM    697  OD1 ASP A  44      15.157  32.655   7.044  1.00  0.00           O  
ATOM    698  OD2 ASP A  44      16.713  32.132   5.694  1.00  0.00           O  
ATOM    699  H   ASP A  44      17.634  32.395   9.427  1.00  0.00           H  
ATOM    700  HA  ASP A  44      14.949  31.206   9.060  1.00  0.00           H  
ATOM    701 1HB  ASP A  44      17.601  30.758   7.634  1.00  0.00           H  
ATOM    702 2HB  ASP A  44      16.121  29.893   7.243  1.00  0.00           H  
ATOM    703  N   ARG A  45      16.971  29.811  11.019  1.00  0.00           N  
ATOM    704  CA  ARG A  45      17.344  28.614  11.799  1.00  0.00           C  
ATOM    705  C   ARG A  45      16.285  28.243  12.849  1.00  0.00           C  
ATOM    706  O   ARG A  45      16.503  27.284  13.602  1.00  0.00           O  
ATOM    707  CB  ARG A  45      18.723  28.823  12.430  1.00  0.00           C  
ATOM    708  CG  ARG A  45      19.792  28.930  11.349  1.00  0.00           C  
ATOM    709  CD  ARG A  45      21.152  29.274  11.895  1.00  0.00           C  
ATOM    710  NE  ARG A  45      22.082  29.507  10.809  1.00  0.00           N  
ATOM    711  CZ  ARG A  45      23.213  30.204  10.908  1.00  0.00           C  
ATOM    712  NH1 ARG A  45      23.542  30.812  12.033  1.00  0.00           N  
ATOM    713  NH2 ARG A  45      23.972  30.386   9.832  1.00  0.00           N  
ATOM    714  H   ARG A  45      17.255  30.722  11.350  1.00  0.00           H  
ATOM    715  HA  ARG A  45      17.442  27.771  11.114  1.00  0.00           H  
ATOM    716 1HB  ARG A  45      18.713  29.730  13.033  1.00  0.00           H  
ATOM    717 2HB  ARG A  45      18.949  27.990  13.095  1.00  0.00           H  
ATOM    718 1HG  ARG A  45      19.878  27.976  10.827  1.00  0.00           H  
ATOM    719 2HG  ARG A  45      19.514  29.709  10.639  1.00  0.00           H  
ATOM    720 1HD  ARG A  45      21.082  30.175  12.504  1.00  0.00           H  
ATOM    721 2HD  ARG A  45      21.518  28.451  12.507  1.00  0.00           H  
ATOM    722  HE  ARG A  45      21.858  29.111   9.906  1.00  0.00           H  
ATOM    723 1HH1 ARG A  45      22.932  30.752  12.836  1.00  0.00           H  
ATOM    724 2HH1 ARG A  45      24.403  31.336  12.089  1.00  0.00           H  
ATOM    725 1HH2 ARG A  45      23.690  29.995   8.943  1.00  0.00           H  
ATOM    726 2HH2 ARG A  45      24.829  30.913   9.902  1.00  0.00           H  
ATOM    727  N   GLU A  46      15.166  28.944  12.897  1.00  0.00           N  
ATOM    728  CA  GLU A  46      14.086  28.609  13.871  1.00  0.00           C  
ATOM    729  C   GLU A  46      13.610  27.163  13.751  1.00  0.00           C  
ATOM    730  O   GLU A  46      13.428  26.504  14.797  1.00  0.00           O  
ATOM    731  CB  GLU A  46      12.888  29.543  13.684  1.00  0.00           C  
ATOM    732  CG  GLU A  46      11.713  29.252  14.607  1.00  0.00           C  
ATOM    733  CD  GLU A  46      12.019  29.536  16.051  1.00  0.00           C  
ATOM    734  OE1 GLU A  46      12.960  30.247  16.311  1.00  0.00           O  
ATOM    735  OE2 GLU A  46      11.310  29.041  16.896  1.00  0.00           O  
ATOM    736  H   GLU A  46      15.036  29.720  12.265  1.00  0.00           H  
ATOM    737  HA  GLU A  46      14.477  28.740  14.881  1.00  0.00           H  
ATOM    738 1HB  GLU A  46      13.201  30.573  13.856  1.00  0.00           H  
ATOM    739 2HB  GLU A  46      12.531  29.476  12.657  1.00  0.00           H  
ATOM    740 1HG  GLU A  46      10.864  29.862  14.301  1.00  0.00           H  
ATOM    741 2HG  GLU A  46      11.431  28.205  14.499  1.00  0.00           H  
ATOM    742  N   PRO A  47      13.454  26.575  12.534  1.00  0.00           N  
ATOM    743  CA  PRO A  47      13.043  25.181  12.478  1.00  0.00           C  
ATOM    744  C   PRO A  47      14.029  24.257  13.175  1.00  0.00           C  
ATOM    745  O   PRO A  47      13.672  23.160  13.609  1.00  0.00           O  
ATOM    746  CB  PRO A  47      12.989  24.908  10.972  1.00  0.00           C  
ATOM    747  CG  PRO A  47      12.746  26.248  10.365  1.00  0.00           C  
ATOM    748  CD  PRO A  47      13.555  27.193  11.211  1.00  0.00           C  
ATOM    749  HA  PRO A  47      12.048  25.079  12.936  1.00  0.00           H  
ATOM    750 1HB  PRO A  47      13.933  24.452  10.638  1.00  0.00           H  
ATOM    751 2HB  PRO A  47      12.189  24.187  10.748  1.00  0.00           H  
ATOM    752 1HG  PRO A  47      13.060  26.249   9.310  1.00  0.00           H  
ATOM    753 2HG  PRO A  47      11.672  26.481  10.377  1.00  0.00           H  
ATOM    754 1HD  PRO A  47      14.594  27.214  10.850  1.00  0.00           H  
ATOM    755 2HD  PRO A  47      13.110  28.198  11.168  1.00  0.00           H  
ATOM    756  N   LEU A  48      15.277  24.689  13.283  1.00  0.00           N  
ATOM    757  CA  LEU A  48      16.340  23.825  13.827  1.00  0.00           C  
ATOM    758  C   LEU A  48      16.243  23.780  15.350  1.00  0.00           C  
ATOM    759  O   LEU A  48      16.480  22.727  15.961  1.00  0.00           O  
ATOM    760  CB  LEU A  48      17.725  24.336  13.409  1.00  0.00           C  
ATOM    761  CG  LEU A  48      17.992  24.371  11.899  1.00  0.00           C  
ATOM    762  CD1 LEU A  48      19.357  24.993  11.639  1.00  0.00           C  
ATOM    763  CD2 LEU A  48      17.920  22.958  11.337  1.00  0.00           C  
ATOM    764  H   LEU A  48      15.508  25.626  12.989  1.00  0.00           H  
ATOM    765  HA  LEU A  48      16.208  22.820  13.428  1.00  0.00           H  
ATOM    766 1HB  LEU A  48      17.852  25.347  13.791  1.00  0.00           H  
ATOM    767 2HB  LEU A  48      18.483  23.700  13.865  1.00  0.00           H  
ATOM    768  HG  LEU A  48      17.243  24.994  11.410  1.00  0.00           H  
ATOM    769 1HD1 LEU A  48      19.547  25.018  10.565  1.00  0.00           H  
ATOM    770 2HD1 LEU A  48      19.375  26.010  12.033  1.00  0.00           H  
ATOM    771 3HD1 LEU A  48      20.127  24.400  12.130  1.00  0.00           H  
ATOM    772 1HD2 LEU A  48      18.110  22.983  10.264  1.00  0.00           H  
ATOM    773 2HD2 LEU A  48      18.670  22.334  11.824  1.00  0.00           H  
ATOM    774 3HD2 LEU A  48      16.929  22.544  11.521  1.00  0.00           H  
ATOM    775  N   TRP A  49      15.978  24.953  15.966  1.00  0.00           N  
ATOM    776  CA  TRP A  49      15.764  25.080  17.418  1.00  0.00           C  
ATOM    777  C   TRP A  49      14.426  24.464  17.827  1.00  0.00           C  
ATOM    778  O   TRP A  49      14.332  23.750  18.811  1.00  0.00           O  
ATOM    779  CB  TRP A  49      15.802  26.550  17.842  1.00  0.00           C  
ATOM    780  CG  TRP A  49      15.683  26.748  19.323  1.00  0.00           C  
ATOM    781  CD1 TRP A  49      16.686  26.654  20.241  1.00  0.00           C  
ATOM    782  CD2 TRP A  49      14.487  27.079  20.069  1.00  0.00           C  
ATOM    783  NE1 TRP A  49      16.199  26.900  21.501  1.00  0.00           N  
ATOM    784  CE2 TRP A  49      14.855  27.164  21.414  1.00  0.00           C  
ATOM    785  CE3 TRP A  49      13.153  27.307  19.707  1.00  0.00           C  
ATOM    786  CZ2 TRP A  49      13.938  27.466  22.408  1.00  0.00           C  
ATOM    787  CZ3 TRP A  49      12.233  27.611  20.704  1.00  0.00           C  
ATOM    788  CH2 TRP A  49      12.617  27.689  22.019  1.00  0.00           C  
ATOM    789  H   TRP A  49      15.925  25.778  15.387  1.00  0.00           H  
ATOM    790  HA  TRP A  49      16.564  24.549  17.933  1.00  0.00           H  
ATOM    791 1HB  TRP A  49      16.737  27.000  17.510  1.00  0.00           H  
ATOM    792 2HB  TRP A  49      14.989  27.089  17.358  1.00  0.00           H  
ATOM    793  HD1 TRP A  49      17.723  26.417  20.009  1.00  0.00           H  
ATOM    794  HE1 TRP A  49      16.740  26.889  22.353  1.00  0.00           H  
ATOM    795  HE3 TRP A  49      12.844  27.249  18.664  1.00  0.00           H  
ATOM    796  HZ2 TRP A  49      14.222  27.532  23.458  1.00  0.00           H  
ATOM    797  HZ3 TRP A  49      11.197  27.787  20.414  1.00  0.00           H  
ATOM    798  HH2 TRP A  49      11.869  27.930  22.776  1.00  0.00           H  
ATOM    799  N   ARG A  50      13.384  24.696  17.042  1.00  0.00           N  
ATOM    800  CA  ARG A  50      12.045  24.163  17.425  1.00  0.00           C  
ATOM    801  C   ARG A  50      12.073  22.653  17.323  1.00  0.00           C  
ATOM    802  O   ARG A  50      11.551  21.962  18.201  1.00  0.00           O  
ATOM    803  CB  ARG A  50      10.941  24.707  16.529  1.00  0.00           C  
ATOM    804  CG  ARG A  50       9.536  24.263  16.904  1.00  0.00           C  
ATOM    805  CD  ARG A  50       9.109  24.833  18.207  1.00  0.00           C  
ATOM    806  NE  ARG A  50       8.891  26.269  18.125  1.00  0.00           N  
ATOM    807  CZ  ARG A  50       8.710  27.077  19.188  1.00  0.00           C  
ATOM    808  NH1 ARG A  50       8.724  26.577  20.403  1.00  0.00           N  
ATOM    809  NH2 ARG A  50       8.519  28.372  19.008  1.00  0.00           N  
ATOM    810  H   ARG A  50      13.477  25.226  16.188  1.00  0.00           H  
ATOM    811  HA  ARG A  50      11.829  24.470  18.448  1.00  0.00           H  
ATOM    812 1HB  ARG A  50      10.960  25.795  16.550  1.00  0.00           H  
ATOM    813 2HB  ARG A  50      11.122  24.396  15.500  1.00  0.00           H  
ATOM    814 1HG  ARG A  50       8.834  24.593  16.138  1.00  0.00           H  
ATOM    815 2HG  ARG A  50       9.506  23.175  16.979  1.00  0.00           H  
ATOM    816 1HD  ARG A  50       8.177  24.364  18.521  1.00  0.00           H  
ATOM    817 2HD  ARG A  50       9.879  24.648  18.955  1.00  0.00           H  
ATOM    818  HE  ARG A  50       8.874  26.690  17.206  1.00  0.00           H  
ATOM    819 1HH1 ARG A  50       8.870  25.587  20.541  1.00  0.00           H  
ATOM    820 2HH1 ARG A  50       8.589  27.183  21.200  1.00  0.00           H  
ATOM    821 1HH2 ARG A  50       8.509  28.757  18.073  1.00  0.00           H  
ATOM    822 2HH2 ARG A  50       8.384  28.978  19.804  1.00  0.00           H  
ATOM    823  N   PHE A  51      12.754  22.101  16.312  1.00  0.00           N  
ATOM    824  CA  PHE A  51      12.612  20.664  16.082  1.00  0.00           C  
ATOM    825  C   PHE A  51      12.926  19.820  17.314  1.00  0.00           C  
ATOM    826  O   PHE A  51      12.110  18.993  17.717  1.00  0.00           O  
ATOM    827  CB  PHE A  51      13.521  20.229  14.932  1.00  0.00           C  
ATOM    828  CG  PHE A  51      13.745  18.745  14.864  1.00  0.00           C  
ATOM    829  CD1 PHE A  51      12.749  17.900  14.397  1.00  0.00           C  
ATOM    830  CD2 PHE A  51      14.950  18.190  15.267  1.00  0.00           C  
ATOM    831  CE1 PHE A  51      12.953  16.534  14.334  1.00  0.00           C  
ATOM    832  CE2 PHE A  51      15.158  16.826  15.204  1.00  0.00           C  
ATOM    833  CZ  PHE A  51      14.157  15.997  14.737  1.00  0.00           C  
ATOM    834  H   PHE A  51      13.358  22.638  15.708  1.00  0.00           H  
ATOM    835  HA  PHE A  51      11.575  20.458  15.812  1.00  0.00           H  
ATOM    836 1HB  PHE A  51      13.090  20.551  13.985  1.00  0.00           H  
ATOM    837 2HB  PHE A  51      14.491  20.714  15.032  1.00  0.00           H  
ATOM    838  HD1 PHE A  51      11.797  18.324  14.078  1.00  0.00           H  
ATOM    839  HD2 PHE A  51      15.740  18.845  15.636  1.00  0.00           H  
ATOM    840  HE1 PHE A  51      12.162  15.882  13.966  1.00  0.00           H  
ATOM    841  HE2 PHE A  51      16.110  16.404  15.523  1.00  0.00           H  
ATOM    842  HZ  PHE A  51      14.319  14.921  14.689  1.00  0.00           H  
ATOM    843  N   PRO A  52      14.110  19.913  17.948  1.00  0.00           N  
ATOM    844  CA  PRO A  52      14.328  19.060  19.125  1.00  0.00           C  
ATOM    845  C   PRO A  52      13.216  19.190  20.155  1.00  0.00           C  
ATOM    846  O   PRO A  52      12.866  18.226  20.823  1.00  0.00           O  
ATOM    847  CB  PRO A  52      15.660  19.577  19.678  1.00  0.00           C  
ATOM    848  CG  PRO A  52      16.382  20.084  18.477  1.00  0.00           C  
ATOM    849  CD  PRO A  52      15.314  20.749  17.651  1.00  0.00           C  
ATOM    850  HA  PRO A  52      14.414  18.012  18.801  1.00  0.00           H  
ATOM    851 1HB  PRO A  52      15.477  20.360  20.428  1.00  0.00           H  
ATOM    852 2HB  PRO A  52      16.197  18.763  20.187  1.00  0.00           H  
ATOM    853 1HG  PRO A  52      17.179  20.779  18.779  1.00  0.00           H  
ATOM    854 2HG  PRO A  52      16.870  19.252  17.948  1.00  0.00           H  
ATOM    855 1HD  PRO A  52      15.183  21.788  17.988  1.00  0.00           H  
ATOM    856 2HD  PRO A  52      15.599  20.720  16.589  1.00  0.00           H  
ATOM    857  N   ASN A  53      12.697  20.395  20.286  1.00  0.00           N  
ATOM    858  CA  ASN A  53      11.681  20.713  21.322  1.00  0.00           C  
ATOM    859  C   ASN A  53      10.337  20.055  20.992  1.00  0.00           C  
ATOM    860  O   ASN A  53       9.497  19.915  21.884  1.00  0.00           O  
ATOM    861  CB  ASN A  53      11.512  22.214  21.473  1.00  0.00           C  
ATOM    862  CG  ASN A  53      12.630  22.846  22.255  1.00  0.00           C  
ATOM    863  OD1 ASN A  53      12.725  22.674  23.476  1.00  0.00           O  
ATOM    864  ND2 ASN A  53      13.478  23.575  21.576  1.00  0.00           N  
ATOM    865  H   ASN A  53      13.004  21.123  19.658  1.00  0.00           H  
ATOM    866  HA  ASN A  53      12.021  20.307  22.276  1.00  0.00           H  
ATOM    867 1HB  ASN A  53      11.468  22.677  20.486  1.00  0.00           H  
ATOM    868 2HB  ASN A  53      10.568  22.425  21.976  1.00  0.00           H  
ATOM    869 1HD2 ASN A  53      14.243  24.019  22.044  1.00  0.00           H  
ATOM    870 2HD2 ASN A  53      13.363  23.687  20.589  1.00  0.00           H  
ATOM    871  N   GLU A  54      10.107  19.645  19.746  1.00  0.00           N  
ATOM    872  CA  GLU A  54       8.876  18.953  19.308  1.00  0.00           C  
ATOM    873  C   GLU A  54       9.058  17.412  19.298  1.00  0.00           C  
ATOM    874  O   GLU A  54       8.185  16.727  18.724  1.00  0.00           O  
ATOM    875  CB  GLU A  54       8.466  19.438  17.916  1.00  0.00           C  
ATOM    876  CG  GLU A  54       8.033  20.896  17.860  1.00  0.00           C  
ATOM    877  CD  GLU A  54       6.683  21.129  18.479  1.00  0.00           C  
ATOM    878  OE1 GLU A  54       5.718  20.620  17.961  1.00  0.00           O  
ATOM    879  OE2 GLU A  54       6.616  21.816  19.470  1.00  0.00           O  
ATOM    880  H   GLU A  54      10.834  19.830  19.071  1.00  0.00           H  
ATOM    881  HA  GLU A  54       8.077  19.189  20.012  1.00  0.00           H  
ATOM    882 1HB  GLU A  54       9.300  19.309  17.226  1.00  0.00           H  
ATOM    883 2HB  GLU A  54       7.640  18.829  17.548  1.00  0.00           H  
ATOM    884 1HG  GLU A  54       8.770  21.503  18.386  1.00  0.00           H  
ATOM    885 2HG  GLU A  54       8.012  21.217  16.820  1.00  0.00           H  
ATOM    886  N   LEU A  55      10.155  16.858  19.832  1.00  0.00           N  
ATOM    887  CA  LEU A  55      10.333  15.398  19.814  1.00  0.00           C  
ATOM    888  C   LEU A  55       9.733  14.796  21.069  1.00  0.00           C  
ATOM    889  O   LEU A  55       9.792  15.381  22.151  1.00  0.00           O  
ATOM    890  CB  LEU A  55      11.818  15.028  19.719  1.00  0.00           C  
ATOM    891  CG  LEU A  55      12.511  15.389  18.398  1.00  0.00           C  
ATOM    892  CD1 LEU A  55      13.989  15.034  18.485  1.00  0.00           C  
ATOM    893  CD2 LEU A  55      11.837  14.647  17.253  1.00  0.00           C  
ATOM    894  H   LEU A  55      10.869  17.437  20.251  1.00  0.00           H  
ATOM    895  HA  LEU A  55       9.822  14.998  18.938  1.00  0.00           H  
ATOM    896 1HB  LEU A  55      12.354  15.533  20.521  1.00  0.00           H  
ATOM    897 2HB  LEU A  55      11.919  13.953  19.863  1.00  0.00           H  
ATOM    898  HG  LEU A  55      12.435  16.463  18.229  1.00  0.00           H  
ATOM    899 1HD1 LEU A  55      14.481  15.290  17.547  1.00  0.00           H  
ATOM    900 2HD1 LEU A  55      14.450  15.592  19.300  1.00  0.00           H  
ATOM    901 3HD1 LEU A  55      14.096  13.966  18.671  1.00  0.00           H  
ATOM    902 1HD2 LEU A  55      12.329  14.904  16.314  1.00  0.00           H  
ATOM    903 2HD2 LEU A  55      11.913  13.573  17.420  1.00  0.00           H  
ATOM    904 3HD2 LEU A  55      10.786  14.933  17.202  1.00  0.00           H  
ATOM    905  N   PRO A  56       9.155  13.590  20.940  1.00  0.00           N  
ATOM    906  CA  PRO A  56       8.501  12.972  22.090  1.00  0.00           C  
ATOM    907  C   PRO A  56       9.509  12.316  23.029  1.00  0.00           C  
ATOM    908  O   PRO A  56       9.659  11.078  23.007  1.00  0.00           O  
ATOM    909  CB  PRO A  56       7.580  11.932  21.440  1.00  0.00           C  
ATOM    910  CG  PRO A  56       8.308  11.520  20.207  1.00  0.00           C  
ATOM    911  CD  PRO A  56       8.937  12.791  19.701  1.00  0.00           C  
ATOM    912  HA  PRO A  56       7.919  13.734  22.629  1.00  0.00           H  
ATOM    913 1HB  PRO A  56       7.408  11.097  22.134  1.00  0.00           H  
ATOM    914 2HB  PRO A  56       6.599  12.381  21.228  1.00  0.00           H  
ATOM    915 1HG  PRO A  56       9.051  10.746  20.444  1.00  0.00           H  
ATOM    916 2HG  PRO A  56       7.608  11.078  19.483  1.00  0.00           H  
ATOM    917 1HD  PRO A  56       9.891  12.557  19.206  1.00  0.00           H  
ATOM    918 2HD  PRO A  56       8.249  13.289  19.000  1.00  0.00           H  
ATOM    919  N   ILE A  57      10.252  13.144  23.746  1.00  0.00           N  
ATOM    920  CA  ILE A  57      11.412  12.658  24.541  1.00  0.00           C  
ATOM    921  C   ILE A  57      11.137  12.973  26.003  1.00  0.00           C  
ATOM    922  O   ILE A  57      10.774  14.118  26.326  1.00  0.00           O  
ATOM    923  CB  ILE A  57      12.735  13.313  24.103  1.00  0.00           C  
ATOM    924  CG1 ILE A  57      12.986  13.067  22.613  1.00  0.00           C  
ATOM    925  CG2 ILE A  57      13.892  12.781  24.935  1.00  0.00           C  
ATOM    926  CD1 ILE A  57      14.139  13.865  22.048  1.00  0.00           C  
ATOM    927  H   ILE A  57      10.025  14.128  23.757  1.00  0.00           H  
ATOM    928  HA  ILE A  57      11.508  11.583  24.390  1.00  0.00           H  
ATOM    929  HB  ILE A  57      12.669  14.392  24.238  1.00  0.00           H  
ATOM    930 1HG1 ILE A  57      13.189  12.010  22.448  1.00  0.00           H  
ATOM    931 2HG1 ILE A  57      12.088  13.319  22.047  1.00  0.00           H  
ATOM    932 1HG2 ILE A  57      14.820  13.254  24.612  1.00  0.00           H  
ATOM    933 2HG2 ILE A  57      13.718  13.006  25.986  1.00  0.00           H  
ATOM    934 3HG2 ILE A  57      13.970  11.702  24.802  1.00  0.00           H  
ATOM    935 1HD1 ILE A  57      14.253  13.638  20.988  1.00  0.00           H  
ATOM    936 2HD1 ILE A  57      13.939  14.930  22.171  1.00  0.00           H  
ATOM    937 3HD1 ILE A  57      15.055  13.603  22.575  1.00  0.00           H  
ATOM    938  N   ALA A  58      11.342  11.956  26.842  1.00  0.00           N  
ATOM    939  CA  ALA A  58      11.260  12.101  28.309  1.00  0.00           C  
ATOM    940  C   ALA A  58       9.857  12.578  28.693  1.00  0.00           C  
ATOM    941  O   ALA A  58       9.714  13.280  29.705  1.00  0.00           O  
ATOM    942  CB  ALA A  58      12.336  13.036  28.806  1.00  0.00           C  
ATOM    943  H   ALA A  58      11.562  11.052  26.448  1.00  0.00           H  
ATOM    944  HA  ALA A  58      11.440  11.124  28.757  1.00  0.00           H  
ATOM    945 1HB  ALA A  58      12.262  13.133  29.889  1.00  0.00           H  
ATOM    946 2HB  ALA A  58      13.315  12.636  28.543  1.00  0.00           H  
ATOM    947 3HB  ALA A  58      12.208  14.015  28.346  1.00  0.00           H  
ATOM    948  N   GLY A  59       8.843  12.231  27.879  1.00  0.00           N  
ATOM    949  CA  GLY A  59       7.433  12.524  28.143  1.00  0.00           C  
ATOM    950  C   GLY A  59       6.980  13.923  27.791  1.00  0.00           C  
ATOM    951  O   GLY A  59       5.821  14.264  28.039  1.00  0.00           O  
ATOM    952  H   GLY A  59       9.093  11.736  27.034  1.00  0.00           H  
ATOM    953 1HA  GLY A  59       6.806  11.829  27.585  1.00  0.00           H  
ATOM    954 2HA  GLY A  59       7.221  12.370  29.201  1.00  0.00           H  
ATOM    955  N   GLU A  60       7.856  14.737  27.204  1.00  0.00           N  
ATOM    956  CA  GLU A  60       7.518  16.141  26.888  1.00  0.00           C  
ATOM    957  C   GLU A  60       7.921  16.467  25.448  1.00  0.00           C  
ATOM    958  O   GLU A  60       8.875  15.915  24.913  1.00  0.00           O  
ATOM    959  CB  GLU A  60       8.215  17.101  27.855  1.00  0.00           C  
ATOM    960  CG  GLU A  60       7.757  16.979  29.302  1.00  0.00           C  
ATOM    961  CD  GLU A  60       8.425  17.973  30.211  1.00  0.00           C  
ATOM    962  OE1 GLU A  60       9.239  18.728  29.740  1.00  0.00           O  
ATOM    963  OE2 GLU A  60       8.119  17.975  31.382  1.00  0.00           O  
ATOM    964  H   GLU A  60       8.774  14.387  26.969  1.00  0.00           H  
ATOM    965  HA  GLU A  60       6.440  16.269  26.991  1.00  0.00           H  
ATOM    966 1HB  GLU A  60       9.291  16.927  27.829  1.00  0.00           H  
ATOM    967 2HB  GLU A  60       8.042  18.129  27.535  1.00  0.00           H  
ATOM    968 1HG  GLU A  60       6.680  17.131  29.345  1.00  0.00           H  
ATOM    969 2HG  GLU A  60       7.969  15.971  29.654  1.00  0.00           H  
ATOM    970  N   PRO A  61       7.180  17.358  24.769  1.00  0.00           N  
ATOM    971  CA  PRO A  61       5.917  17.943  25.222  1.00  0.00           C  
ATOM    972  C   PRO A  61       4.789  16.916  25.189  1.00  0.00           C  
ATOM    973  O   PRO A  61       4.813  15.994  24.370  1.00  0.00           O  
ATOM    974  CB  PRO A  61       5.680  19.074  24.217  1.00  0.00           C  
ATOM    975  CG  PRO A  61       6.289  18.573  22.952  1.00  0.00           C  
ATOM    976  CD  PRO A  61       7.505  17.807  23.399  1.00  0.00           C  
ATOM    977  HA  PRO A  61       6.048  18.341  26.239  1.00  0.00           H  
ATOM    978 1HB  PRO A  61       4.603  19.274  24.122  1.00  0.00           H  
ATOM    979 2HB  PRO A  61       6.149  20.002  24.577  1.00  0.00           H  
ATOM    980 1HG  PRO A  61       5.569  17.944  22.407  1.00  0.00           H  
ATOM    981 2HG  PRO A  61       6.538  19.415  22.290  1.00  0.00           H  
ATOM    982 1HD  PRO A  61       7.666  16.949  22.729  1.00  0.00           H  
ATOM    983 2HD  PRO A  61       8.380  18.472  23.395  1.00  0.00           H  
ATOM    984  N   ALA A  62       3.817  17.022  26.097  1.00  0.00           N  
ATOM    985  CA  ALA A  62       2.788  15.976  26.248  1.00  0.00           C  
ATOM    986  C   ALA A  62       2.029  15.769  24.934  1.00  0.00           C  
ATOM    987  O   ALA A  62       1.685  14.581  24.631  1.00  0.00           O  
ATOM    988  CB  ALA A  62       1.849  16.359  27.388  1.00  0.00           C  
ATOM    989  H   ALA A  62       3.784  17.835  26.694  1.00  0.00           H  
ATOM    990  HA  ALA A  62       3.290  15.042  26.503  1.00  0.00           H  
ATOM    991 1HB  ALA A  62       1.087  15.588  27.505  1.00  0.00           H  
ATOM    992 2HB  ALA A  62       2.419  16.449  28.313  1.00  0.00           H  
ATOM    993 3HB  ALA A  62       1.372  17.310  27.161  1.00  0.00           H  
ATOM    994  N   ASN A  63       1.774  16.800  24.129  1.00  0.00           N  
ATOM    995  CA  ASN A  63       0.921  16.663  22.919  1.00  0.00           C  
ATOM    996  C   ASN A  63       1.603  15.716  21.923  1.00  0.00           C  
ATOM    997  O   ASN A  63       0.922  14.792  21.443  1.00  0.00           O  
ATOM    998  CB  ASN A  63       0.644  18.011  22.279  1.00  0.00           C  
ATOM    999  CG  ASN A  63      -0.316  18.845  23.081  1.00  0.00           C  
ATOM   1000  OD1 ASN A  63      -1.035  18.329  23.944  1.00  0.00           O  
ATOM   1001  ND2 ASN A  63      -0.341  20.126  22.813  1.00  0.00           N  
ATOM   1002  H   ASN A  63       2.174  17.702  24.349  1.00  0.00           H  
ATOM   1003  HA  ASN A  63      -0.033  16.225  23.216  1.00  0.00           H  
ATOM   1004 1HB  ASN A  63       1.580  18.560  22.168  1.00  0.00           H  
ATOM   1005 2HB  ASN A  63       0.232  17.862  21.281  1.00  0.00           H  
ATOM   1006 1HD2 ASN A  63      -0.960  20.730  23.316  1.00  0.00           H  
ATOM   1007 2HD2 ASN A  63       0.259  20.501  22.107  1.00  0.00           H  
ATOM   1008  N   ILE A  64       2.872  15.953  21.577  1.00  0.00           N  
ATOM   1009  CA  ILE A  64       3.507  15.138  20.489  1.00  0.00           C  
ATOM   1010  C   ILE A  64       3.667  13.718  21.011  1.00  0.00           C  
ATOM   1011  O   ILE A  64       3.708  12.781  20.216  1.00  0.00           O  
ATOM   1012  CB  ILE A  64       4.878  15.693  20.061  1.00  0.00           C  
ATOM   1013  CG1 ILE A  64       5.304  15.086  18.721  1.00  0.00           C  
ATOM   1014  CG2 ILE A  64       5.922  15.415  21.131  1.00  0.00           C  
ATOM   1015  CD1 ILE A  64       4.377  15.425  17.575  1.00  0.00           C  
ATOM   1016  H   ILE A  64       3.415  16.672  22.034  1.00  0.00           H  
ATOM   1017  HA  ILE A  64       2.855  15.158  19.617  1.00  0.00           H  
ATOM   1018  HB  ILE A  64       4.803  16.769  19.910  1.00  0.00           H  
ATOM   1019 1HG1 ILE A  64       6.304  15.435  18.466  1.00  0.00           H  
ATOM   1020 2HG1 ILE A  64       5.350  14.001  18.811  1.00  0.00           H  
ATOM   1021 1HG2 ILE A  64       6.885  15.813  20.811  1.00  0.00           H  
ATOM   1022 2HG2 ILE A  64       5.624  15.892  22.063  1.00  0.00           H  
ATOM   1023 3HG2 ILE A  64       6.008  14.339  21.285  1.00  0.00           H  
ATOM   1024 1HD1 ILE A  64       4.745  14.960  16.660  1.00  0.00           H  
ATOM   1025 2HD1 ILE A  64       3.376  15.053  17.795  1.00  0.00           H  
ATOM   1026 3HD1 ILE A  64       4.343  16.505  17.443  1.00  0.00           H  
ATOM   1027  N   VAL A  65       3.888  13.557  22.308  1.00  0.00           N  
ATOM   1028  CA  VAL A  65       4.037  12.194  22.889  1.00  0.00           C  
ATOM   1029  C   VAL A  65       2.720  11.435  22.701  1.00  0.00           C  
ATOM   1030  O   VAL A  65       2.758  10.273  22.225  1.00  0.00           O  
ATOM   1031  CB  VAL A  65       4.389  12.259  24.388  1.00  0.00           C  
ATOM   1032  CG1 VAL A  65       4.314  10.874  25.013  1.00  0.00           C  
ATOM   1033  CG2 VAL A  65       5.775  12.859  24.569  1.00  0.00           C  
ATOM   1034  H   VAL A  65       3.956  14.361  22.916  1.00  0.00           H  
ATOM   1035  HA  VAL A  65       4.849  11.684  22.370  1.00  0.00           H  
ATOM   1036  HB  VAL A  65       3.653  12.882  24.897  1.00  0.00           H  
ATOM   1037 1HG1 VAL A  65       4.565  10.939  26.072  1.00  0.00           H  
ATOM   1038 2HG1 VAL A  65       3.304  10.480  24.903  1.00  0.00           H  
ATOM   1039 3HG1 VAL A  65       5.020  10.211  24.513  1.00  0.00           H  
ATOM   1040 1HG2 VAL A  65       6.016  12.903  25.630  1.00  0.00           H  
ATOM   1041 2HG2 VAL A  65       6.509  12.239  24.054  1.00  0.00           H  
ATOM   1042 3HG2 VAL A  65       5.793  13.866  24.151  1.00  0.00           H  
ATOM   1043  N   ALA A  66       1.591  12.051  23.015  1.00  0.00           N  
ATOM   1044  CA  ALA A  66       0.281  11.387  22.817  1.00  0.00           C  
ATOM   1045  C   ALA A  66       0.047  11.089  21.327  1.00  0.00           C  
ATOM   1046  O   ALA A  66      -0.412  10.027  20.992  1.00  0.00           O  
ATOM   1047  CB  ALA A  66      -0.820  12.219  23.436  1.00  0.00           C  
ATOM   1048  H   ALA A  66       1.616  12.987  23.396  1.00  0.00           H  
ATOM   1049  HA  ALA A  66       0.295  10.441  23.358  1.00  0.00           H  
ATOM   1050 1HB  ALA A  66      -1.779  11.723  23.285  1.00  0.00           H  
ATOM   1051 2HB  ALA A  66      -0.634  12.333  24.504  1.00  0.00           H  
ATOM   1052 3HB  ALA A  66      -0.842  13.201  22.965  1.00  0.00           H  
ATOM   1053  N   LEU A  67       0.379  12.029  20.446  1.00  0.00           N  
ATOM   1054  CA  LEU A  67       0.119  11.894  19.002  1.00  0.00           C  
ATOM   1055  C   LEU A  67       0.978  10.786  18.415  1.00  0.00           C  
ATOM   1056  O   LEU A  67       0.473  10.006  17.630  1.00  0.00           O  
ATOM   1057  CB  LEU A  67       0.407  13.212  18.272  1.00  0.00           C  
ATOM   1058  CG  LEU A  67      -0.555  14.367  18.580  1.00  0.00           C  
ATOM   1059  CD1 LEU A  67      -0.003  15.659  17.993  1.00  0.00           C  
ATOM   1060  CD2 LEU A  67      -1.928  14.050  18.006  1.00  0.00           C  
ATOM   1061  H   LEU A  67       0.827  12.866  20.789  1.00  0.00           H  
ATOM   1062  HA  LEU A  67      -0.932  11.644  18.862  1.00  0.00           H  
ATOM   1063 1HB  LEU A  67       1.412  13.541  18.533  1.00  0.00           H  
ATOM   1064 2HB  LEU A  67       0.374  13.030  17.198  1.00  0.00           H  
ATOM   1065  HG  LEU A  67      -0.634  14.498  19.659  1.00  0.00           H  
ATOM   1066 1HD1 LEU A  67      -0.687  16.479  18.212  1.00  0.00           H  
ATOM   1067 2HD1 LEU A  67       0.971  15.872  18.435  1.00  0.00           H  
ATOM   1068 3HD1 LEU A  67       0.103  15.553  16.914  1.00  0.00           H  
ATOM   1069 1HD2 LEU A  67      -2.613  14.870  18.225  1.00  0.00           H  
ATOM   1070 2HD2 LEU A  67      -1.851  13.920  16.927  1.00  0.00           H  
ATOM   1071 3HD2 LEU A  67      -2.307  13.131  18.456  1.00  0.00           H  
ATOM   1072  N   VAL A  68       2.252  10.750  18.754  1.00  0.00           N  
ATOM   1073  CA  VAL A  68       3.195   9.743  18.230  1.00  0.00           C  
ATOM   1074  C   VAL A  68       2.895   8.364  18.829  1.00  0.00           C  
ATOM   1075  O   VAL A  68       2.811   7.372  18.066  1.00  0.00           O  
ATOM   1076  CB  VAL A  68       4.648  10.137  18.557  1.00  0.00           C  
ATOM   1077  CG1 VAL A  68       5.594   8.986  18.249  1.00  0.00           C  
ATOM   1078  CG2 VAL A  68       5.036  11.380  17.771  1.00  0.00           C  
ATOM   1079  H   VAL A  68       2.588  11.448  19.403  1.00  0.00           H  
ATOM   1080  HA  VAL A  68       3.083   9.695  17.146  1.00  0.00           H  
ATOM   1081  HB  VAL A  68       4.728  10.342  19.624  1.00  0.00           H  
ATOM   1082 1HG1 VAL A  68       6.616   9.282  18.486  1.00  0.00           H  
ATOM   1083 2HG1 VAL A  68       5.320   8.119  18.849  1.00  0.00           H  
ATOM   1084 3HG1 VAL A  68       5.527   8.733  17.191  1.00  0.00           H  
ATOM   1085 1HG2 VAL A  68       6.064  11.654  18.007  1.00  0.00           H  
ATOM   1086 2HG2 VAL A  68       4.951  11.177  16.703  1.00  0.00           H  
ATOM   1087 3HG2 VAL A  68       4.372  12.202  18.038  1.00  0.00           H  
ATOM   1088  N   GLU A  69       2.665   8.304  20.134  1.00  0.00           N  
ATOM   1089  CA  GLU A  69       2.373   7.000  20.781  1.00  0.00           C  
ATOM   1090  C   GLU A  69       1.143   6.386  20.114  1.00  0.00           C  
ATOM   1091  O   GLU A  69       1.146   5.170  19.835  1.00  0.00           O  
ATOM   1092  CB  GLU A  69       2.131   7.164  22.283  1.00  0.00           C  
ATOM   1093  CG  GLU A  69       1.926   5.855  23.033  1.00  0.00           C  
ATOM   1094  CD  GLU A  69       1.787   6.047  24.517  1.00  0.00           C  
ATOM   1095  OE1 GLU A  69       1.791   7.173  24.955  1.00  0.00           O  
ATOM   1096  OE2 GLU A  69       1.676   5.067  25.215  1.00  0.00           O  
ATOM   1097  H   GLU A  69       2.686   9.140  20.700  1.00  0.00           H  
ATOM   1098  HA  GLU A  69       3.233   6.345  20.643  1.00  0.00           H  
ATOM   1099 1HB  GLU A  69       2.980   7.679  22.734  1.00  0.00           H  
ATOM   1100 2HB  GLU A  69       1.249   7.783  22.444  1.00  0.00           H  
ATOM   1101 1HG  GLU A  69       1.027   5.369  22.655  1.00  0.00           H  
ATOM   1102 2HG  GLU A  69       2.772   5.198  22.834  1.00  0.00           H  
ATOM   1103  N   GLU A  70       0.127   7.189  19.865  1.00  0.00           N  
ATOM   1104  CA  GLU A  70      -1.139   6.695  19.266  1.00  0.00           C  
ATOM   1105  C   GLU A  70      -0.824   6.142  17.879  1.00  0.00           C  
ATOM   1106  O   GLU A  70      -1.357   5.092  17.522  1.00  0.00           O  
ATOM   1107  CB  GLU A  70      -2.186   7.807  19.168  1.00  0.00           C  
ATOM   1108  CG  GLU A  70      -3.555   7.340  18.694  1.00  0.00           C  
ATOM   1109  CD  GLU A  70      -4.610   8.406  18.813  1.00  0.00           C  
ATOM   1110  OE1 GLU A  70      -4.621   9.297  17.999  1.00  0.00           O  
ATOM   1111  OE2 GLU A  70      -5.405   8.328  19.720  1.00  0.00           O  
ATOM   1112  H   GLU A  70       0.215   8.170  20.092  1.00  0.00           H  
ATOM   1113  HA  GLU A  70      -1.540   5.907  19.904  1.00  0.00           H  
ATOM   1114 1HB  GLU A  70      -2.311   8.276  20.144  1.00  0.00           H  
ATOM   1115 2HB  GLU A  70      -1.838   8.575  18.478  1.00  0.00           H  
ATOM   1116 1HG  GLU A  70      -3.482   7.033  17.651  1.00  0.00           H  
ATOM   1117 2HG  GLU A  70      -3.855   6.473  19.280  1.00  0.00           H  
ATOM   1118  N   TYR A  71      -0.012   6.823  17.054  1.00  0.00           N  
ATOM   1119  CA  TYR A  71       0.249   6.230  15.733  1.00  0.00           C  
ATOM   1120  C   TYR A  71       1.136   5.001  15.824  1.00  0.00           C  
ATOM   1121  O   TYR A  71       1.093   4.174  14.885  1.00  0.00           O  
ATOM   1122  CB  TYR A  71       0.759   7.244  14.711  1.00  0.00           C  
ATOM   1123  CG  TYR A  71       2.187   7.733  14.753  1.00  0.00           C  
ATOM   1124  CD1 TYR A  71       3.273   6.881  14.710  1.00  0.00           C  
ATOM   1125  CD2 TYR A  71       2.439   9.099  14.665  1.00  0.00           C  
ATOM   1126  CE1 TYR A  71       4.565   7.391  14.637  1.00  0.00           C  
ATOM   1127  CE2 TYR A  71       3.702   9.614  14.617  1.00  0.00           C  
ATOM   1128  CZ  TYR A  71       4.791   8.757  14.590  1.00  0.00           C  
ATOM   1129  OH  TYR A  71       6.063   9.281  14.509  1.00  0.00           O  
ATOM   1130  H   TYR A  71       0.420   7.706  17.291  1.00  0.00           H  
ATOM   1131  HA  TYR A  71      -0.701   5.911  15.303  1.00  0.00           H  
ATOM   1132 1HB  TYR A  71       0.640   6.838  13.705  1.00  0.00           H  
ATOM   1133 2HB  TYR A  71       0.160   8.152  14.769  1.00  0.00           H  
ATOM   1134  HD1 TYR A  71       3.120   5.802  14.734  1.00  0.00           H  
ATOM   1135  HD2 TYR A  71       1.609   9.805  14.633  1.00  0.00           H  
ATOM   1136  HE1 TYR A  71       5.417   6.713  14.604  1.00  0.00           H  
ATOM   1137  HE2 TYR A  71       3.850  10.695  14.602  1.00  0.00           H  
ATOM   1138  HH  TYR A  71       6.697   8.629  14.817  1.00  0.00           H  
ATOM   1139  N   MET A  72       1.943   4.852  16.848  1.00  0.00           N  
ATOM   1140  CA  MET A  72       2.698   3.586  17.015  1.00  0.00           C  
ATOM   1141  C   MET A  72       1.738   2.418  17.306  1.00  0.00           C  
ATOM   1142  O   MET A  72       1.914   1.358  16.694  1.00  0.00           O  
ATOM   1143  CB  MET A  72       3.728   3.720  18.134  1.00  0.00           C  
ATOM   1144  CG  MET A  72       4.885   4.658  17.817  1.00  0.00           C  
ATOM   1145  SD  MET A  72       5.720   4.234  16.275  1.00  0.00           S  
ATOM   1146  CE  MET A  72       6.351   2.606  16.669  1.00  0.00           C  
ATOM   1147  H   MET A  72       2.061   5.589  17.529  1.00  0.00           H  
ATOM   1148  HA  MET A  72       3.222   3.370  16.084  1.00  0.00           H  
ATOM   1149 1HB  MET A  72       3.240   4.087  19.036  1.00  0.00           H  
ATOM   1150 2HB  MET A  72       4.147   2.740  18.364  1.00  0.00           H  
ATOM   1151 1HG  MET A  72       4.514   5.679  17.738  1.00  0.00           H  
ATOM   1152 2HG  MET A  72       5.615   4.622  18.625  1.00  0.00           H  
ATOM   1153 1HE  MET A  72       6.894   2.208  15.811  1.00  0.00           H  
ATOM   1154 2HE  MET A  72       7.023   2.673  17.526  1.00  0.00           H  
ATOM   1155 3HE  MET A  72       5.520   1.942  16.911  1.00  0.00           H  
ATOM   1156  N   ASP A  73       0.701   2.640  18.102  1.00  0.00           N  
ATOM   1157  CA  ASP A  73      -0.332   1.597  18.317  1.00  0.00           C  
ATOM   1158  C   ASP A  73      -1.020   1.302  16.980  1.00  0.00           C  
ATOM   1159  O   ASP A  73      -1.341   0.117  16.685  1.00  0.00           O  
ATOM   1160  CB  ASP A  73      -1.368   2.040  19.354  1.00  0.00           C  
ATOM   1161  CG  ASP A  73      -0.832   2.005  20.779  1.00  0.00           C  
ATOM   1162  OD1 ASP A  73       0.207   1.425  20.988  1.00  0.00           O  
ATOM   1163  OD2 ASP A  73      -1.467   2.559  21.644  1.00  0.00           O  
ATOM   1164  H   ASP A  73       0.607   3.529  18.571  1.00  0.00           H  
ATOM   1165  HA  ASP A  73       0.157   0.696  18.689  1.00  0.00           H  
ATOM   1166 1HB  ASP A  73      -1.696   3.055  19.129  1.00  0.00           H  
ATOM   1167 2HB  ASP A  73      -2.243   1.392  19.294  1.00  0.00           H  
ATOM   1168  N   TRP A  74      -1.278   2.318  16.167  1.00  0.00           N  
ATOM   1169  CA  TRP A  74      -1.897   2.137  14.840  1.00  0.00           C  
ATOM   1170  C   TRP A  74      -1.004   1.223  14.012  1.00  0.00           C  
ATOM   1171  O   TRP A  74      -1.543   0.276  13.372  1.00  0.00           O  
ATOM   1172  CB  TRP A  74      -2.085   3.475  14.124  1.00  0.00           C  
ATOM   1173  CG  TRP A  74      -2.660   3.341  12.746  1.00  0.00           C  
ATOM   1174  CD1 TRP A  74      -3.966   3.123  12.426  1.00  0.00           C  
ATOM   1175  CD2 TRP A  74      -1.945   3.418  11.489  1.00  0.00           C  
ATOM   1176  NE1 TRP A  74      -4.114   3.057  11.062  1.00  0.00           N  
ATOM   1177  CE2 TRP A  74      -2.888   3.237  10.473  1.00  0.00           C  
ATOM   1178  CE3 TRP A  74      -0.602   3.623  11.149  1.00  0.00           C  
ATOM   1179  CZ2 TRP A  74      -2.534   3.252   9.133  1.00  0.00           C  
ATOM   1180  CZ3 TRP A  74      -0.248   3.640   9.806  1.00  0.00           C  
ATOM   1181  CH2 TRP A  74      -1.190   3.459   8.824  1.00  0.00           C  
ATOM   1182  H   TRP A  74      -1.038   3.249  16.475  1.00  0.00           H  
ATOM   1183  HA  TRP A  74      -2.878   1.682  14.976  1.00  0.00           H  
ATOM   1184 1HB  TRP A  74      -2.747   4.112  14.711  1.00  0.00           H  
ATOM   1185 2HB  TRP A  74      -1.125   3.985  14.047  1.00  0.00           H  
ATOM   1186  HD1 TRP A  74      -4.775   3.016  13.147  1.00  0.00           H  
ATOM   1187  HE1 TRP A  74      -4.983   2.901  10.572  1.00  0.00           H  
ATOM   1188  HE3 TRP A  74       0.149   3.770  11.925  1.00  0.00           H  
ATOM   1189  HZ2 TRP A  74      -3.267   3.110   8.339  1.00  0.00           H  
ATOM   1190  HZ3 TRP A  74       0.800   3.799   9.550  1.00  0.00           H  
ATOM   1191  HH2 TRP A  74      -0.877   3.478   7.780  1.00  0.00           H  
ATOM   1192  N   LEU A  75       0.302   1.478  14.008  1.00  0.00           N  
ATOM   1193  CA  LEU A  75       1.209   0.646  13.191  1.00  0.00           C  
ATOM   1194  C   LEU A  75       1.148  -0.803  13.650  1.00  0.00           C  
ATOM   1195  O   LEU A  75       1.246  -1.671  12.799  1.00  0.00           O  
ATOM   1196  CB  LEU A  75       2.652   1.158  13.288  1.00  0.00           C  
ATOM   1197  CG  LEU A  75       2.937   2.483  12.569  1.00  0.00           C  
ATOM   1198  CD1 LEU A  75       4.336   2.964  12.928  1.00  0.00           C  
ATOM   1199  CD2 LEU A  75       2.795   2.287  11.067  1.00  0.00           C  
ATOM   1200  H   LEU A  75       0.687   2.234  14.556  1.00  0.00           H  
ATOM   1201  HA  LEU A  75       0.890   0.705  12.151  1.00  0.00           H  
ATOM   1202 1HB  LEU A  75       2.904   1.290  14.338  1.00  0.00           H  
ATOM   1203 2HB  LEU A  75       3.317   0.403  12.868  1.00  0.00           H  
ATOM   1204  HG  LEU A  75       2.228   3.239  12.906  1.00  0.00           H  
ATOM   1205 1HD1 LEU A  75       4.539   3.906  12.418  1.00  0.00           H  
ATOM   1206 2HD1 LEU A  75       4.404   3.115  14.006  1.00  0.00           H  
ATOM   1207 3HD1 LEU A  75       5.068   2.219  12.618  1.00  0.00           H  
ATOM   1208 1HD2 LEU A  75       2.997   3.229  10.557  1.00  0.00           H  
ATOM   1209 2HD2 LEU A  75       3.505   1.532  10.730  1.00  0.00           H  
ATOM   1210 3HD2 LEU A  75       1.780   1.960  10.837  1.00  0.00           H  
ATOM   1211  N   HIS A  76       1.050  -1.013  14.955  1.00  0.00           N  
ATOM   1212  CA  HIS A  76       1.038  -2.379  15.508  1.00  0.00           C  
ATOM   1213  C   HIS A  76      -0.237  -3.116  15.079  1.00  0.00           C  
ATOM   1214  O   HIS A  76      -0.204  -4.359  15.148  1.00  0.00           O  
ATOM   1215  CB  HIS A  76       1.135  -2.355  17.037  1.00  0.00           C  
ATOM   1216  CG  HIS A  76       2.516  -2.084  17.547  1.00  0.00           C  
ATOM   1217  ND1 HIS A  76       3.074  -0.822  17.552  1.00  0.00           N  
ATOM   1218  CD2 HIS A  76       3.452  -2.911  18.070  1.00  0.00           C  
ATOM   1219  CE1 HIS A  76       4.294  -0.885  18.056  1.00  0.00           C  
ATOM   1220  NE2 HIS A  76       4.547  -2.140  18.377  1.00  0.00           N  
ATOM   1221  H   HIS A  76       0.981  -0.227  15.586  1.00  0.00           H  
ATOM   1222  HA  HIS A  76       1.897  -2.933  15.128  1.00  0.00           H  
ATOM   1223 1HB  HIS A  76       0.469  -1.588  17.431  1.00  0.00           H  
ATOM   1224 2HB  HIS A  76       0.805  -3.314  17.438  1.00  0.00           H  
ATOM   1225  HD1 HIS A  76       2.613   0.028  17.298  1.00  0.00           H  
ATOM   1226  HD2 HIS A  76       3.467  -3.983  18.264  1.00  0.00           H  
ATOM   1227  HE1 HIS A  76       4.904   0.013  18.146  1.00  0.00           H  
ATOM   1228  N   GLN A  77      -1.330  -2.414  14.828  1.00  0.00           N  
ATOM   1229  CA  GLN A  77      -2.608  -3.012  14.390  1.00  0.00           C  
ATOM   1230  C   GLN A  77      -2.806  -2.881  12.889  1.00  0.00           C  
ATOM   1231  O   GLN A  77      -3.566  -3.665  12.320  1.00  0.00           O  
ATOM   1232  CB  GLN A  77      -3.787  -2.361  15.119  1.00  0.00           C  
ATOM   1233  CG  GLN A  77      -3.752  -2.525  16.629  1.00  0.00           C  
ATOM   1234  CD  GLN A  77      -3.844  -3.978  17.056  1.00  0.00           C  
ATOM   1235  OE1 GLN A  77      -4.805  -4.677  16.724  1.00  0.00           O  
ATOM   1236  NE2 GLN A  77      -2.843  -4.440  17.796  1.00  0.00           N  
ATOM   1237  H   GLN A  77      -1.271  -1.412  14.946  1.00  0.00           H  
ATOM   1238  HA  GLN A  77      -2.594  -4.074  14.633  1.00  0.00           H  
ATOM   1239 1HB  GLN A  77      -3.809  -1.294  14.897  1.00  0.00           H  
ATOM   1240 2HB  GLN A  77      -4.721  -2.790  14.756  1.00  0.00           H  
ATOM   1241 1HG  GLN A  77      -2.815  -2.116  17.007  1.00  0.00           H  
ATOM   1242 2HG  GLN A  77      -4.596  -1.987  17.062  1.00  0.00           H  
ATOM   1243 1HE2 GLN A  77      -2.848  -5.391  18.108  1.00  0.00           H  
ATOM   1244 2HE2 GLN A  77      -2.083  -3.838  18.043  1.00  0.00           H  
ATOM   1245  N   SER A  78      -2.143  -1.922  12.236  1.00  0.00           N  
ATOM   1246  CA  SER A  78      -2.407  -1.628  10.820  1.00  0.00           C  
ATOM   1247  C   SER A  78      -1.858  -2.726   9.937  1.00  0.00           C  
ATOM   1248  O   SER A  78      -0.697  -3.075  10.048  1.00  0.00           O  
ATOM   1249  CB  SER A  78      -1.754  -0.329  10.419  1.00  0.00           C  
ATOM   1250  OG  SER A  78      -1.883  -0.179   9.006  1.00  0.00           O  
ATOM   1251  H   SER A  78      -1.443  -1.384  12.727  1.00  0.00           H  
ATOM   1252  HA  SER A  78      -3.486  -1.567  10.675  1.00  0.00           H  
ATOM   1253 1HB  SER A  78      -2.233   0.496  10.944  1.00  0.00           H  
ATOM   1254 2HB  SER A  78      -0.705  -0.341  10.715  1.00  0.00           H  
ATOM   1255  HG  SER A  78      -2.402   0.619   8.872  1.00  0.00           H  
ATOM   1256  N   PRO A  79      -2.646  -3.245   8.981  1.00  0.00           N  
ATOM   1257  CA  PRO A  79      -2.150  -4.242   8.049  1.00  0.00           C  
ATOM   1258  C   PRO A  79      -1.374  -3.647   6.871  1.00  0.00           C  
ATOM   1259  O   PRO A  79      -0.849  -4.420   6.036  1.00  0.00           O  
ATOM   1260  CB  PRO A  79      -3.444  -4.915   7.580  1.00  0.00           C  
ATOM   1261  CG  PRO A  79      -4.448  -3.813   7.569  1.00  0.00           C  
ATOM   1262  CD  PRO A  79      -4.103  -2.981   8.776  1.00  0.00           C  
ATOM   1263  HA  PRO A  79      -1.501  -4.948   8.587  1.00  0.00           H  
ATOM   1264 1HB  PRO A  79      -3.295  -5.367   6.589  1.00  0.00           H  
ATOM   1265 2HB  PRO A  79      -3.714  -5.731   8.268  1.00  0.00           H  
ATOM   1266 1HG  PRO A  79      -4.378  -3.246   6.629  1.00  0.00           H  
ATOM   1267 2HG  PRO A  79      -5.466  -4.226   7.616  1.00  0.00           H  
ATOM   1268 1HD  PRO A  79      -4.295  -1.921   8.557  1.00  0.00           H  
ATOM   1269 2HD  PRO A  79      -4.704  -3.315   9.635  1.00  0.00           H  
ATOM   1270  N   VAL A  80      -1.221  -2.314   6.828  1.00  0.00           N  
ATOM   1271  CA  VAL A  80      -0.591  -1.655   5.649  1.00  0.00           C  
ATOM   1272  C   VAL A  80       0.835  -2.169   5.479  1.00  0.00           C  
ATOM   1273  O   VAL A  80       1.614  -2.192   6.447  1.00  0.00           O  
ATOM   1274  CB  VAL A  80      -0.564  -0.124   5.815  1.00  0.00           C  
ATOM   1275  CG1 VAL A  80       0.251   0.518   4.703  1.00  0.00           C  
ATOM   1276  CG2 VAL A  80      -1.984   0.420   5.827  1.00  0.00           C  
ATOM   1277  H   VAL A  80      -1.535  -1.746   7.601  1.00  0.00           H  
ATOM   1278  HA  VAL A  80      -1.181  -1.893   4.763  1.00  0.00           H  
ATOM   1279  HB  VAL A  80      -0.072   0.121   6.757  1.00  0.00           H  
ATOM   1280 1HG1 VAL A  80       0.259   1.601   4.836  1.00  0.00           H  
ATOM   1281 2HG1 VAL A  80       1.273   0.141   4.736  1.00  0.00           H  
ATOM   1282 3HG1 VAL A  80      -0.196   0.276   3.738  1.00  0.00           H  
ATOM   1283 1HG2 VAL A  80      -1.958   1.503   5.946  1.00  0.00           H  
ATOM   1284 2HG2 VAL A  80      -2.478   0.170   4.888  1.00  0.00           H  
ATOM   1285 3HG2 VAL A  80      -2.536  -0.022   6.657  1.00  0.00           H  
ATOM   1286  N   PRO A  81       1.245  -2.603   4.278  1.00  0.00           N  
ATOM   1287  CA  PRO A  81       2.604  -3.104   4.110  1.00  0.00           C  
ATOM   1288  C   PRO A  81       3.648  -2.083   4.593  1.00  0.00           C  
ATOM   1289  O   PRO A  81       3.523  -0.909   4.280  1.00  0.00           O  
ATOM   1290  CB  PRO A  81       2.693  -3.335   2.598  1.00  0.00           C  
ATOM   1291  CG  PRO A  81       1.292  -3.642   2.192  1.00  0.00           C  
ATOM   1292  CD  PRO A  81       0.449  -2.724   3.036  1.00  0.00           C  
ATOM   1293  HA  PRO A  81       2.712  -4.050   4.663  1.00  0.00           H  
ATOM   1294 1HB  PRO A  81       3.095  -2.439   2.104  1.00  0.00           H  
ATOM   1295 2HB  PRO A  81       3.390  -4.160   2.384  1.00  0.00           H  
ATOM   1296 1HG  PRO A  81       1.163  -3.466   1.114  1.00  0.00           H  
ATOM   1297 2HG  PRO A  81       1.070  -4.704   2.369  1.00  0.00           H  
ATOM   1298 1HD  PRO A  81       0.340  -1.755   2.527  1.00  0.00           H  
ATOM   1299 2HD  PRO A  81      -0.535  -3.185   3.208  1.00  0.00           H  
ATOM   1300  N   LYS A  82       4.670  -2.582   5.269  1.00  0.00           N  
ATOM   1301  CA  LYS A  82       5.726  -1.757   5.888  1.00  0.00           C  
ATOM   1302  C   LYS A  82       7.092  -2.222   5.430  1.00  0.00           C  
ATOM   1303  O   LYS A  82       7.335  -3.441   5.249  1.00  0.00           O  
ATOM   1304  CB  LYS A  82       5.633  -1.862   7.394  1.00  0.00           C  
ATOM   1305  CG  LYS A  82       4.374  -1.253   7.981  1.00  0.00           C  
ATOM   1306  CD  LYS A  82       4.216  -1.514   9.461  1.00  0.00           C  
ATOM   1307  CE  LYS A  82       2.771  -1.500   9.942  1.00  0.00           C  
ATOM   1308  NZ  LYS A  82       1.964  -2.520   9.207  1.00  0.00           N  
ATOM   1309  H   LYS A  82       4.716  -3.587   5.358  1.00  0.00           H  
ATOM   1310  HA  LYS A  82       5.587  -0.723   5.571  1.00  0.00           H  
ATOM   1311 1HB  LYS A  82       5.669  -2.912   7.688  1.00  0.00           H  
ATOM   1312 2HB  LYS A  82       6.492  -1.366   7.847  1.00  0.00           H  
ATOM   1313 1HG  LYS A  82       4.389  -0.173   7.829  1.00  0.00           H  
ATOM   1314 2HG  LYS A  82       3.501  -1.662   7.472  1.00  0.00           H  
ATOM   1315 1HD  LYS A  82       4.636  -2.490   9.707  1.00  0.00           H  
ATOM   1316 2HD  LYS A  82       4.756  -0.753  10.025  1.00  0.00           H  
ATOM   1317 1HE  LYS A  82       2.741  -1.713  11.010  1.00  0.00           H  
ATOM   1318 2HE  LYS A  82       2.342  -0.511   9.780  1.00  0.00           H  
ATOM   1319 1HZ  LYS A  82       1.009  -2.498   9.537  1.00  0.00           H  
ATOM   1320 2HZ  LYS A  82       1.982  -2.315   8.218  1.00  0.00           H  
ATOM   1321 3HZ  LYS A  82       2.354  -3.438   9.367  1.00  0.00           H  
ATOM   1322  N   LEU A  83       8.004  -1.270   5.270  1.00  0.00           N  
ATOM   1323  CA  LEU A  83       9.417  -1.544   4.941  1.00  0.00           C  
ATOM   1324  C   LEU A  83      10.275  -0.671   5.848  1.00  0.00           C  
ATOM   1325  O   LEU A  83      10.222   0.543   5.719  1.00  0.00           O  
ATOM   1326  CB  LEU A  83       9.720  -1.243   3.468  1.00  0.00           C  
ATOM   1327  CG  LEU A  83      11.175  -1.454   3.031  1.00  0.00           C  
ATOM   1328  CD1 LEU A  83      11.551  -2.919   3.206  1.00  0.00           C  
ATOM   1329  CD2 LEU A  83      11.340  -1.016   1.583  1.00  0.00           C  
ATOM   1330  H   LEU A  83       7.702  -0.313   5.383  1.00  0.00           H  
ATOM   1331  HA  LEU A  83       9.615  -2.600   5.119  1.00  0.00           H  
ATOM   1332 1HB  LEU A  83       9.092  -1.880   2.847  1.00  0.00           H  
ATOM   1333 2HB  LEU A  83       9.460  -0.204   3.265  1.00  0.00           H  
ATOM   1334  HG  LEU A  83      11.835  -0.862   3.666  1.00  0.00           H  
ATOM   1335 1HD1 LEU A  83      12.585  -3.069   2.896  1.00  0.00           H  
ATOM   1336 2HD1 LEU A  83      11.443  -3.200   4.253  1.00  0.00           H  
ATOM   1337 3HD1 LEU A  83      10.896  -3.538   2.594  1.00  0.00           H  
ATOM   1338 1HD2 LEU A  83      12.374  -1.165   1.273  1.00  0.00           H  
ATOM   1339 2HD2 LEU A  83      10.681  -1.607   0.947  1.00  0.00           H  
ATOM   1340 3HD2 LEU A  83      11.082   0.039   1.491  1.00  0.00           H  
ATOM   1341  N   LEU A  84      11.046  -1.290   6.726  1.00  0.00           N  
ATOM   1342  CA  LEU A  84      11.866  -0.590   7.738  1.00  0.00           C  
ATOM   1343  C   LEU A  84      13.310  -0.748   7.329  1.00  0.00           C  
ATOM   1344  O   LEU A  84      13.740  -1.891   7.138  1.00  0.00           O  
ATOM   1345  CB  LEU A  84      11.647  -1.164   9.143  1.00  0.00           C  
ATOM   1346  CG  LEU A  84      12.663  -0.726  10.206  1.00  0.00           C  
ATOM   1347  CD1 LEU A  84      12.526   0.770  10.453  1.00  0.00           C  
ATOM   1348  CD2 LEU A  84      12.430  -1.515  11.486  1.00  0.00           C  
ATOM   1349  H   LEU A  84      11.064  -2.298   6.690  1.00  0.00           H  
ATOM   1350  HA  LEU A  84      11.575   0.459   7.753  1.00  0.00           H  
ATOM   1351 1HB  LEU A  84      10.658  -0.869   9.489  1.00  0.00           H  
ATOM   1352 2HB  LEU A  84      11.678  -2.252   9.084  1.00  0.00           H  
ATOM   1353  HG  LEU A  84      13.674  -0.913   9.843  1.00  0.00           H  
ATOM   1354 1HD1 LEU A  84      13.248   1.082  11.209  1.00  0.00           H  
ATOM   1355 2HD1 LEU A  84      12.717   1.311   9.526  1.00  0.00           H  
ATOM   1356 3HD1 LEU A  84      11.518   0.991  10.803  1.00  0.00           H  
ATOM   1357 1HD2 LEU A  84      13.153  -1.204  12.242  1.00  0.00           H  
ATOM   1358 2HD2 LEU A  84      11.420  -1.327  11.851  1.00  0.00           H  
ATOM   1359 3HD2 LEU A  84      12.552  -2.579  11.285  1.00  0.00           H  
ATOM   1360  N   PHE A  85      14.053   0.344   7.304  1.00  0.00           N  
ATOM   1361  CA  PHE A  85      15.514   0.314   7.143  1.00  0.00           C  
ATOM   1362  C   PHE A  85      16.163   0.687   8.462  1.00  0.00           C  
ATOM   1363  O   PHE A  85      15.711   1.632   9.136  1.00  0.00           O  
ATOM   1364  CB  PHE A  85      15.973   1.276   6.045  1.00  0.00           C  
ATOM   1365  CG  PHE A  85      15.466   0.920   4.677  1.00  0.00           C  
ATOM   1366  CD1 PHE A  85      14.271   1.442   4.207  1.00  0.00           C  
ATOM   1367  CD2 PHE A  85      16.183   0.061   3.857  1.00  0.00           C  
ATOM   1368  CE1 PHE A  85      13.803   1.115   2.948  1.00  0.00           C  
ATOM   1369  CE2 PHE A  85      15.719  -0.267   2.598  1.00  0.00           C  
ATOM   1370  CZ  PHE A  85      14.527   0.261   2.143  1.00  0.00           C  
ATOM   1371  H   PHE A  85      13.587   1.234   7.401  1.00  0.00           H  
ATOM   1372  HA  PHE A  85      15.810  -0.696   6.857  1.00  0.00           H  
ATOM   1373 1HB  PHE A  85      15.636   2.284   6.281  1.00  0.00           H  
ATOM   1374 2HB  PHE A  85      17.062   1.295   6.010  1.00  0.00           H  
ATOM   1375  HD1 PHE A  85      13.699   2.119   4.842  1.00  0.00           H  
ATOM   1376  HD2 PHE A  85      17.124  -0.357   4.217  1.00  0.00           H  
ATOM   1377  HE1 PHE A  85      12.862   1.533   2.591  1.00  0.00           H  
ATOM   1378  HE2 PHE A  85      16.292  -0.943   1.964  1.00  0.00           H  
ATOM   1379  HZ  PHE A  85      14.159   0.002   1.152  1.00  0.00           H  
ATOM   1380  N   TRP A  86      17.241  -0.005   8.802  1.00  0.00           N  
ATOM   1381  CA  TRP A  86      18.009   0.306  10.013  1.00  0.00           C  
ATOM   1382  C   TRP A  86      19.483   0.018   9.776  1.00  0.00           C  
ATOM   1383  O   TRP A  86      19.857  -0.838   8.929  1.00  0.00           O  
ATOM   1384  CB  TRP A  86      17.506  -0.511  11.204  1.00  0.00           C  
ATOM   1385  CG  TRP A  86      17.480  -1.988  10.949  1.00  0.00           C  
ATOM   1386  CD1 TRP A  86      16.495  -2.688  10.318  1.00  0.00           C  
ATOM   1387  CD2 TRP A  86      18.489  -2.958  11.318  1.00  0.00           C  
ATOM   1388  NE1 TRP A  86      16.820  -4.021  10.271  1.00  0.00           N  
ATOM   1389  CE2 TRP A  86      18.038  -4.204  10.876  1.00  0.00           C  
ATOM   1390  CE3 TRP A  86      19.722  -2.869  11.977  1.00  0.00           C  
ATOM   1391  CZ2 TRP A  86      18.773  -5.363  11.073  1.00  0.00           C  
ATOM   1392  CZ3 TRP A  86      20.460  -4.031  12.172  1.00  0.00           C  
ATOM   1393  CH2 TRP A  86      19.997  -5.245  11.731  1.00  0.00           C  
ATOM   1394  H   TRP A  86      17.542  -0.766   8.211  1.00  0.00           H  
ATOM   1395  HA  TRP A  86      17.880   1.364  10.242  1.00  0.00           H  
ATOM   1396 1HB  TRP A  86      18.143  -0.324  12.068  1.00  0.00           H  
ATOM   1397 2HB  TRP A  86      16.498  -0.190  11.465  1.00  0.00           H  
ATOM   1398  HD1 TRP A  86      15.584  -2.254   9.911  1.00  0.00           H  
ATOM   1399  HE1 TRP A  86      16.255  -4.750   9.858  1.00  0.00           H  
ATOM   1400  HE3 TRP A  86      20.095  -1.908  12.327  1.00  0.00           H  
ATOM   1401  HZ2 TRP A  86      18.422  -6.336  10.730  1.00  0.00           H  
ATOM   1402  HZ3 TRP A  86      21.418  -3.953  12.687  1.00  0.00           H  
ATOM   1403  HH2 TRP A  86      20.602  -6.136  11.901  1.00  0.00           H  
ATOM   1404  N   GLY A  87      20.304   0.713  10.545  1.00  0.00           N  
ATOM   1405  CA  GLY A  87      21.754   0.479  10.562  1.00  0.00           C  
ATOM   1406  C   GLY A  87      22.244   0.151  11.947  1.00  0.00           C  
ATOM   1407  O   GLY A  87      21.477   0.153  12.924  1.00  0.00           O  
ATOM   1408  H   GLY A  87      19.913   1.430  11.141  1.00  0.00           H  
ATOM   1409 1HA  GLY A  87      21.998  -0.340   9.885  1.00  0.00           H  
ATOM   1410 2HA  GLY A  87      22.270   1.365  10.193  1.00  0.00           H  
ATOM   1411  N   THR A  88      23.546  -0.035  12.012  1.00  0.00           N  
ATOM   1412  CA  THR A  88      24.250  -0.351  13.262  1.00  0.00           C  
ATOM   1413  C   THR A  88      25.285   0.725  13.557  1.00  0.00           C  
ATOM   1414  O   THR A  88      26.035   1.043  12.630  1.00  0.00           O  
ATOM   1415  CB  THR A  88      24.933  -1.729  13.197  1.00  0.00           C  
ATOM   1416  OG1 THR A  88      23.947  -2.745  12.974  1.00  0.00           O  
ATOM   1417  CG2 THR A  88      25.671  -2.020  14.495  1.00  0.00           C  
ATOM   1418  H   THR A  88      24.076   0.046  11.156  1.00  0.00           H  
ATOM   1419  HA  THR A  88      23.521  -0.373  14.073  1.00  0.00           H  
ATOM   1420  HB  THR A  88      25.644  -1.744  12.371  1.00  0.00           H  
ATOM   1421  HG1 THR A  88      23.685  -2.739  12.050  1.00  0.00           H  
ATOM   1422 1HG2 THR A  88      26.149  -2.998  14.430  1.00  0.00           H  
ATOM   1423 2HG2 THR A  88      26.430  -1.256  14.661  1.00  0.00           H  
ATOM   1424 3HG2 THR A  88      24.965  -2.016  15.324  1.00  0.00           H  
ATOM   1425  N   PRO A  89      25.325   1.344  14.763  1.00  0.00           N  
ATOM   1426  CA  PRO A  89      24.431   1.068  15.894  1.00  0.00           C  
ATOM   1427  C   PRO A  89      23.026   1.658  15.792  1.00  0.00           C  
ATOM   1428  O   PRO A  89      22.160   1.303  16.544  1.00  0.00           O  
ATOM   1429  CB  PRO A  89      25.198   1.696  17.061  1.00  0.00           C  
ATOM   1430  CG  PRO A  89      25.898   2.864  16.453  1.00  0.00           C  
ATOM   1431  CD  PRO A  89      26.323   2.378  15.093  1.00  0.00           C  
ATOM   1432  HA  PRO A  89      24.330  -0.021  16.017  1.00  0.00           H  
ATOM   1433 1HB  PRO A  89      24.498   1.986  17.859  1.00  0.00           H  
ATOM   1434 2HB  PRO A  89      25.892   0.961  17.495  1.00  0.00           H  
ATOM   1435 1HG  PRO A  89      25.219   3.728  16.401  1.00  0.00           H  
ATOM   1436 2HG  PRO A  89      26.749   3.165  17.081  1.00  0.00           H  
ATOM   1437 1HD  PRO A  89      26.288   3.213  14.378  1.00  0.00           H  
ATOM   1438 2HD  PRO A  89      27.339   1.961  15.154  1.00  0.00           H  
ATOM   1439  N   GLY A  90      22.801   2.581  14.856  1.00  0.00           N  
ATOM   1440  CA  GLY A  90      21.529   3.317  14.842  1.00  0.00           C  
ATOM   1441  C   GLY A  90      21.498   4.411  15.875  1.00  0.00           C  
ATOM   1442  O   GLY A  90      22.465   4.578  16.667  1.00  0.00           O  
ATOM   1443  H   GLY A  90      23.495   2.784  14.151  1.00  0.00           H  
ATOM   1444 1HA  GLY A  90      21.370   3.750  13.854  1.00  0.00           H  
ATOM   1445 2HA  GLY A  90      20.707   2.626  15.025  1.00  0.00           H  
ATOM   1446  N   VAL A  91      20.479   5.221  15.831  1.00  0.00           N  
ATOM   1447  CA  VAL A  91      20.226   6.342  16.763  1.00  0.00           C  
ATOM   1448  C   VAL A  91      18.780   6.224  17.261  1.00  0.00           C  
ATOM   1449  O   VAL A  91      18.573   5.916  18.459  1.00  0.00           O  
ATOM   1450  CB  VAL A  91      20.437   7.704  16.075  1.00  0.00           C  
ATOM   1451  CG1 VAL A  91      20.056   8.839  17.013  1.00  0.00           C  
ATOM   1452  CG2 VAL A  91      21.883   7.838  15.624  1.00  0.00           C  
ATOM   1453  H   VAL A  91      19.821   5.043  15.086  1.00  0.00           H  
ATOM   1454  HA  VAL A  91      20.930   6.268  17.593  1.00  0.00           H  
ATOM   1455  HB  VAL A  91      19.778   7.768  15.208  1.00  0.00           H  
ATOM   1456 1HG1 VAL A  91      20.211   9.794  16.509  1.00  0.00           H  
ATOM   1457 2HG1 VAL A  91      19.008   8.744  17.293  1.00  0.00           H  
ATOM   1458 3HG1 VAL A  91      20.678   8.797  17.907  1.00  0.00           H  
ATOM   1459 1HG2 VAL A  91      22.025   8.802  15.137  1.00  0.00           H  
ATOM   1460 2HG2 VAL A  91      22.542   7.768  16.490  1.00  0.00           H  
ATOM   1461 3HG2 VAL A  91      22.121   7.039  14.922  1.00  0.00           H  
ATOM   1462  N   LEU A  92      17.805   6.395  16.369  1.00  0.00           N  
ATOM   1463  CA  LEU A  92      16.386   6.272  16.766  1.00  0.00           C  
ATOM   1464  C   LEU A  92      15.930   4.816  16.751  1.00  0.00           C  
ATOM   1465  O   LEU A  92      15.173   4.428  17.690  1.00  0.00           O  
ATOM   1466  CB  LEU A  92      15.494   7.095  15.828  1.00  0.00           C  
ATOM   1467  CG  LEU A  92      15.700   8.614  15.876  1.00  0.00           C  
ATOM   1468  CD1 LEU A  92      14.860   9.276  14.792  1.00  0.00           C  
ATOM   1469  CD2 LEU A  92      15.322   9.134  17.255  1.00  0.00           C  
ATOM   1470  H   LEU A  92      18.031   6.611  15.409  1.00  0.00           H  
ATOM   1471  HA  LEU A  92      16.275   6.657  17.779  1.00  0.00           H  
ATOM   1472 1HB  LEU A  92      15.672   6.769  14.804  1.00  0.00           H  
ATOM   1473 2HB  LEU A  92      14.451   6.894  16.074  1.00  0.00           H  
ATOM   1474  HG  LEU A  92      16.747   8.845  15.675  1.00  0.00           H  
ATOM   1475 1HD1 LEU A  92      15.007  10.355  14.827  1.00  0.00           H  
ATOM   1476 2HD1 LEU A  92      15.165   8.900  13.815  1.00  0.00           H  
ATOM   1477 3HD1 LEU A  92      13.808   9.048  14.958  1.00  0.00           H  
ATOM   1478 1HD2 LEU A  92      15.470  10.214  17.290  1.00  0.00           H  
ATOM   1479 2HD2 LEU A  92      14.276   8.904  17.456  1.00  0.00           H  
ATOM   1480 3HD2 LEU A  92      15.950   8.658  18.008  1.00  0.00           H  
ATOM   1481  N   ILE A  93      16.369   4.013  15.783  1.00  0.00           N  
ATOM   1482  CA  ILE A  93      15.902   2.604  15.634  1.00  0.00           C  
ATOM   1483  C   ILE A  93      17.125   1.712  15.665  1.00  0.00           C  
ATOM   1484  O   ILE A  93      17.574   1.269  14.613  1.00  0.00           O  
ATOM   1485  CB  ILE A  93      15.124   2.377  14.325  1.00  0.00           C  
ATOM   1486  CG1 ILE A  93      13.992   3.399  14.192  1.00  0.00           C  
ATOM   1487  CG2 ILE A  93      14.574   0.960  14.272  1.00  0.00           C  
ATOM   1488  CD1 ILE A  93      12.944   3.295  15.276  1.00  0.00           C  
ATOM   1489  H   ILE A  93      17.045   4.379  15.129  1.00  0.00           H  
ATOM   1490  HA  ILE A  93      15.232   2.373  16.461  1.00  0.00           H  
ATOM   1491  HB  ILE A  93      15.789   2.530  13.475  1.00  0.00           H  
ATOM   1492 1HG1 ILE A  93      14.408   4.406  14.215  1.00  0.00           H  
ATOM   1493 2HG1 ILE A  93      13.499   3.273  13.228  1.00  0.00           H  
ATOM   1494 1HG2 ILE A  93      14.026   0.816  13.341  1.00  0.00           H  
ATOM   1495 2HG2 ILE A  93      15.397   0.248  14.322  1.00  0.00           H  
ATOM   1496 3HG2 ILE A  93      13.903   0.798  15.116  1.00  0.00           H  
ATOM   1497 1HD1 ILE A  93      12.176   4.051  15.113  1.00  0.00           H  
ATOM   1498 2HD1 ILE A  93      12.489   2.304  15.248  1.00  0.00           H  
ATOM   1499 3HD1 ILE A  93      13.409   3.453  16.248  1.00  0.00           H  
ATOM   1500  N   PRO A  94      17.598   1.338  16.870  1.00  0.00           N  
ATOM   1501  CA  PRO A  94      18.739   0.445  16.934  1.00  0.00           C  
ATOM   1502  C   PRO A  94      18.365  -0.960  16.480  1.00  0.00           C  
ATOM   1503  O   PRO A  94      17.192  -1.327  16.414  1.00  0.00           O  
ATOM   1504  CB  PRO A  94      19.117   0.479  18.419  1.00  0.00           C  
ATOM   1505  CG  PRO A  94      17.850   0.851  19.110  1.00  0.00           C  
ATOM   1506  CD  PRO A  94      17.194   1.839  18.183  1.00  0.00           C  
ATOM   1507  HA  PRO A  94      19.550   0.849  16.310  1.00  0.00           H  
ATOM   1508 1HB  PRO A  94      19.503  -0.502  18.731  1.00  0.00           H  
ATOM   1509 2HB  PRO A  94      19.924   1.210  18.584  1.00  0.00           H  
ATOM   1510 1HG  PRO A  94      17.234  -0.045  19.281  1.00  0.00           H  
ATOM   1511 2HG  PRO A  94      18.070   1.279  20.099  1.00  0.00           H  
ATOM   1512 1HD  PRO A  94      16.103   1.803  18.322  1.00  0.00           H  
ATOM   1513 2HD  PRO A  94      17.578   2.849  18.391  1.00  0.00           H  
ATOM   1514  N   PRO A  95      19.340  -1.830  16.170  1.00  0.00           N  
ATOM   1515  CA  PRO A  95      19.033  -3.215  15.787  1.00  0.00           C  
ATOM   1516  C   PRO A  95      18.046  -3.955  16.723  1.00  0.00           C  
ATOM   1517  O   PRO A  95      17.218  -4.710  16.239  1.00  0.00           O  
ATOM   1518  CB  PRO A  95      20.420  -3.864  15.827  1.00  0.00           C  
ATOM   1519  CG  PRO A  95      21.350  -2.763  15.449  1.00  0.00           C  
ATOM   1520  CD  PRO A  95      20.786  -1.545  16.132  1.00  0.00           C  
ATOM   1521  HA  PRO A  95      18.611  -3.224  14.771  1.00  0.00           H  
ATOM   1522 1HB  PRO A  95      20.619  -4.265  16.832  1.00  0.00           H  
ATOM   1523 2HB  PRO A  95      20.458  -4.713  15.129  1.00  0.00           H  
ATOM   1524 1HG  PRO A  95      22.372  -2.998  15.780  1.00  0.00           H  
ATOM   1525 2HG  PRO A  95      21.387  -2.655  14.355  1.00  0.00           H  
ATOM   1526 1HD  PRO A  95      21.211  -1.462  17.143  1.00  0.00           H  
ATOM   1527 2HD  PRO A  95      21.019  -0.649  15.538  1.00  0.00           H  
ATOM   1528  N   ALA A  96      18.135  -3.711  18.036  1.00  0.00           N  
ATOM   1529  CA  ALA A  96      17.224  -4.362  18.998  1.00  0.00           C  
ATOM   1530  C   ALA A  96      15.788  -3.909  18.722  1.00  0.00           C  
ATOM   1531  O   ALA A  96      14.858  -4.768  18.754  1.00  0.00           O  
ATOM   1532  CB  ALA A  96      17.634  -4.078  20.427  1.00  0.00           C  
ATOM   1533  H   ALA A  96      18.837  -3.071  18.378  1.00  0.00           H  
ATOM   1534  HA  ALA A  96      17.292  -5.440  18.853  1.00  0.00           H  
ATOM   1535 1HB  ALA A  96      16.942  -4.572  21.109  1.00  0.00           H  
ATOM   1536 2HB  ALA A  96      18.643  -4.454  20.597  1.00  0.00           H  
ATOM   1537 3HB  ALA A  96      17.613  -3.003  20.603  1.00  0.00           H  
ATOM   1538  N   GLU A  97      15.605  -2.621  18.443  1.00  0.00           N  
ATOM   1539  CA  GLU A  97      14.278  -2.049  18.168  1.00  0.00           C  
ATOM   1540  C   GLU A  97      13.811  -2.537  16.794  1.00  0.00           C  
ATOM   1541  O   GLU A  97      12.632  -2.925  16.663  1.00  0.00           O  
ATOM   1542  CB  GLU A  97      14.317  -0.519  18.206  1.00  0.00           C  
ATOM   1543  CG  GLU A  97      12.997   0.152  17.852  1.00  0.00           C  
ATOM   1544  CD  GLU A  97      11.885  -0.208  18.798  1.00  0.00           C  
ATOM   1545  OE1 GLU A  97      12.138  -0.925  19.736  1.00  0.00           O  
ATOM   1546  OE2 GLU A  97      10.782   0.235  18.582  1.00  0.00           O  
ATOM   1547  H   GLU A  97      16.415  -2.019  18.422  1.00  0.00           H  
ATOM   1548  HA  GLU A  97      13.586  -2.393  18.937  1.00  0.00           H  
ATOM   1549 1HB  GLU A  97      14.603  -0.188  19.205  1.00  0.00           H  
ATOM   1550 2HB  GLU A  97      15.074  -0.157  17.511  1.00  0.00           H  
ATOM   1551 1HG  GLU A  97      13.136   1.232  17.867  1.00  0.00           H  
ATOM   1552 2HG  GLU A  97      12.715  -0.137  16.841  1.00  0.00           H  
ATOM   1553  N   ALA A  98      14.680  -2.583  15.789  1.00  0.00           N  
ATOM   1554  CA  ALA A  98      14.302  -3.030  14.429  1.00  0.00           C  
ATOM   1555  C   ALA A  98      13.810  -4.486  14.469  1.00  0.00           C  
ATOM   1556  O   ALA A  98      12.846  -4.824  13.739  1.00  0.00           O  
ATOM   1557  CB  ALA A  98      15.447  -2.854  13.444  1.00  0.00           C  
ATOM   1558  H   ALA A  98      15.633  -2.300  15.968  1.00  0.00           H  
ATOM   1559  HA  ALA A  98      13.487  -2.397  14.078  1.00  0.00           H  
ATOM   1560 1HB  ALA A  98      15.133  -3.194  12.457  1.00  0.00           H  
ATOM   1561 2HB  ALA A  98      15.726  -1.802  13.395  1.00  0.00           H  
ATOM   1562 3HB  ALA A  98      16.303  -3.441  13.773  1.00  0.00           H  
ATOM   1563  N   ALA A  99      14.480  -5.346  15.235  1.00  0.00           N  
ATOM   1564  CA  ALA A  99      14.111  -6.770  15.379  1.00  0.00           C  
ATOM   1565  C   ALA A  99      12.708  -6.853  15.988  1.00  0.00           C  
ATOM   1566  O   ALA A  99      11.830  -7.584  15.437  1.00  0.00           O  
ATOM   1567  CB  ALA A  99      15.121  -7.470  16.230  1.00  0.00           C  
ATOM   1568  H   ALA A  99      15.280  -4.992  15.738  1.00  0.00           H  
ATOM   1569  HA  ALA A  99      14.103  -7.220  14.386  1.00  0.00           H  
ATOM   1570 1HB  ALA A  99      14.844  -8.520  16.334  1.00  0.00           H  
ATOM   1571 2HB  ALA A  99      16.103  -7.398  15.763  1.00  0.00           H  
ATOM   1572 3HB  ALA A  99      15.153  -7.006  17.214  1.00  0.00           H  
ATOM   1573  N   ARG A 100      12.450  -6.065  17.022  1.00  0.00           N  
ATOM   1574  CA  ARG A 100      11.124  -6.026  17.681  1.00  0.00           C  
ATOM   1575  C   ARG A 100      10.083  -5.581  16.652  1.00  0.00           C  
ATOM   1576  O   ARG A 100       9.047  -6.228  16.511  1.00  0.00           O  
ATOM   1577  CB  ARG A 100      11.115  -5.071  18.867  1.00  0.00           C  
ATOM   1578  CG  ARG A 100       9.833  -5.078  19.685  1.00  0.00           C  
ATOM   1579  CD  ARG A 100       9.832  -4.007  20.713  1.00  0.00           C  
ATOM   1580  NE  ARG A 100       9.623  -2.693  20.127  1.00  0.00           N  
ATOM   1581  CZ  ARG A 100       8.433  -2.226  19.701  1.00  0.00           C  
ATOM   1582  NH1 ARG A 100       7.357  -2.975  19.804  1.00  0.00           N  
ATOM   1583  NH2 ARG A 100       8.346  -1.013  19.182  1.00  0.00           N  
ATOM   1584  H   ARG A 100      13.190  -5.472  17.369  1.00  0.00           H  
ATOM   1585  HA  ARG A 100      10.890  -7.025  18.050  1.00  0.00           H  
ATOM   1586 1HB  ARG A 100      11.936  -5.318  19.538  1.00  0.00           H  
ATOM   1587 2HB  ARG A 100      11.275  -4.053  18.514  1.00  0.00           H  
ATOM   1588 1HG  ARG A 100       8.979  -4.922  19.024  1.00  0.00           H  
ATOM   1589 2HG  ARG A 100       9.730  -6.040  20.190  1.00  0.00           H  
ATOM   1590 1HD  ARG A 100       9.032  -4.192  21.429  1.00  0.00           H  
ATOM   1591 2HD  ARG A 100      10.789  -4.000  21.232  1.00  0.00           H  
ATOM   1592  HE  ARG A 100      10.427  -2.088  20.032  1.00  0.00           H  
ATOM   1593 1HH1 ARG A 100       7.423  -3.902  20.201  1.00  0.00           H  
ATOM   1594 2HH1 ARG A 100       6.466  -2.625  19.485  1.00  0.00           H  
ATOM   1595 1HH2 ARG A 100       9.173  -0.437  19.103  1.00  0.00           H  
ATOM   1596 2HH2 ARG A 100       7.455  -0.663  18.863  1.00  0.00           H  
ATOM   1597  N   LEU A 101      10.353  -4.488  15.968  1.00  0.00           N  
ATOM   1598  CA  LEU A 101       9.380  -3.918  14.997  1.00  0.00           C  
ATOM   1599  C   LEU A 101       9.099  -4.885  13.872  1.00  0.00           C  
ATOM   1600  O   LEU A 101       7.925  -4.990  13.474  1.00  0.00           O  
ATOM   1601  CB  LEU A 101       9.904  -2.603  14.407  1.00  0.00           C  
ATOM   1602  CG  LEU A 101      10.027  -1.434  15.393  1.00  0.00           C  
ATOM   1603  CD1 LEU A 101      10.799  -0.296  14.739  1.00  0.00           C  
ATOM   1604  CD2 LEU A 101       8.638  -0.979  15.818  1.00  0.00           C  
ATOM   1605  H   LEU A 101      11.241  -4.026  16.104  1.00  0.00           H  
ATOM   1606  HA  LEU A 101       8.447  -3.713  15.522  1.00  0.00           H  
ATOM   1607 1HB  LEU A 101      10.890  -2.781  13.981  1.00  0.00           H  
ATOM   1608 2HB  LEU A 101       9.235  -2.290  13.605  1.00  0.00           H  
ATOM   1609  HG  LEU A 101      10.588  -1.756  16.271  1.00  0.00           H  
ATOM   1610 1HD1 LEU A 101      10.887   0.534  15.440  1.00  0.00           H  
ATOM   1611 2HD1 LEU A 101      11.795  -0.643  14.463  1.00  0.00           H  
ATOM   1612 3HD1 LEU A 101      10.270   0.037  13.847  1.00  0.00           H  
ATOM   1613 1HD2 LEU A 101       8.726  -0.149  16.519  1.00  0.00           H  
ATOM   1614 2HD2 LEU A 101       8.077  -0.656  14.941  1.00  0.00           H  
ATOM   1615 3HD2 LEU A 101       8.116  -1.807  16.298  1.00  0.00           H  
ATOM   1616  N   ALA A 102      10.101  -5.576  13.340  1.00  0.00           N  
ATOM   1617  CA  ALA A 102       9.922  -6.550  12.237  1.00  0.00           C  
ATOM   1618  C   ALA A 102       8.961  -7.657  12.686  1.00  0.00           C  
ATOM   1619  O   ALA A 102       8.212  -8.211  11.856  1.00  0.00           O  
ATOM   1620  CB  ALA A 102      11.230  -7.206  11.855  1.00  0.00           C  
ATOM   1621  H   ALA A 102      11.025  -5.421  13.714  1.00  0.00           H  
ATOM   1622  HA  ALA A 102       9.487  -6.024  11.387  1.00  0.00           H  
ATOM   1623 1HB  ALA A 102      11.058  -7.913  11.044  1.00  0.00           H  
ATOM   1624 2HB  ALA A 102      11.937  -6.444  11.528  1.00  0.00           H  
ATOM   1625 3HB  ALA A 102      11.638  -7.733  12.716  1.00  0.00           H  
ATOM   1626  N   LYS A 103       9.029  -8.018  13.955  1.00  0.00           N  
ATOM   1627  CA  LYS A 103       8.191  -9.124  14.450  1.00  0.00           C  
ATOM   1628  C   LYS A 103       6.886  -8.566  14.981  1.00  0.00           C  
ATOM   1629  O   LYS A 103       5.913  -9.336  15.007  1.00  0.00           O  
ATOM   1630  CB  LYS A 103       8.908  -9.922  15.539  1.00  0.00           C  
ATOM   1631  CG  LYS A 103      10.145 -10.671  15.059  1.00  0.00           C  
ATOM   1632  CD  LYS A 103      10.830 -11.399  16.206  1.00  0.00           C  
ATOM   1633  CE  LYS A 103      12.077 -12.129  15.733  1.00  0.00           C  
ATOM   1634  NZ  LYS A 103      12.787 -12.803  16.853  1.00  0.00           N  
ATOM   1635  H   LYS A 103       9.649  -7.546  14.597  1.00  0.00           H  
ATOM   1636  HA  LYS A 103       7.979  -9.797  13.618  1.00  0.00           H  
ATOM   1637 1HB  LYS A 103       9.215  -9.249  16.341  1.00  0.00           H  
ATOM   1638 2HB  LYS A 103       8.221 -10.652  15.968  1.00  0.00           H  
ATOM   1639 1HG  LYS A 103       9.857 -11.398  14.298  1.00  0.00           H  
ATOM   1640 2HG  LYS A 103      10.847  -9.966  14.616  1.00  0.00           H  
ATOM   1641 1HD  LYS A 103      11.109 -10.681  16.979  1.00  0.00           H  
ATOM   1642 2HD  LYS A 103      10.140 -12.122  16.641  1.00  0.00           H  
ATOM   1643 1HE  LYS A 103      11.802 -12.878  14.992  1.00  0.00           H  
ATOM   1644 2HE  LYS A 103      12.758 -11.419  15.263  1.00  0.00           H  
ATOM   1645 1HZ  LYS A 103      13.608 -13.274  16.499  1.00  0.00           H  
ATOM   1646 2HZ  LYS A 103      13.065 -12.114  17.539  1.00  0.00           H  
ATOM   1647 3HZ  LYS A 103      12.173 -13.477  17.285  1.00  0.00           H  
ATOM   1648  N   SER A 104       6.864  -7.327  15.462  1.00  0.00           N  
ATOM   1649  CA  SER A 104       5.701  -6.712  16.160  1.00  0.00           C  
ATOM   1650  C   SER A 104       4.745  -6.051  15.159  1.00  0.00           C  
ATOM   1651  O   SER A 104       3.511  -6.011  15.444  1.00  0.00           O  
ATOM   1652  CB  SER A 104       6.171  -5.683  17.169  1.00  0.00           C  
ATOM   1653  OG  SER A 104       6.964  -6.277  18.159  1.00  0.00           O  
ATOM   1654  H   SER A 104       7.704  -6.782  15.332  1.00  0.00           H  
ATOM   1655  HA  SER A 104       5.160  -7.498  16.689  1.00  0.00           H  
ATOM   1656 1HB  SER A 104       6.743  -4.907  16.659  1.00  0.00           H  
ATOM   1657 2HB  SER A 104       5.309  -5.204  17.629  1.00  0.00           H  
ATOM   1658  HG  SER A 104       7.778  -6.543  17.724  1.00  0.00           H  
ATOM   1659  N   LEU A 105       5.255  -5.476  14.076  1.00  0.00           N  
ATOM   1660  CA  LEU A 105       4.371  -4.749  13.139  1.00  0.00           C  
ATOM   1661  C   LEU A 105       3.903  -5.728  12.070  1.00  0.00           C  
ATOM   1662  O   LEU A 105       4.694  -6.369  11.358  1.00  0.00           O  
ATOM   1663  CB  LEU A 105       5.098  -3.565  12.489  1.00  0.00           C  
ATOM   1664  CG  LEU A 105       5.674  -2.525  13.458  1.00  0.00           C  
ATOM   1665  CD1 LEU A 105       6.272  -1.370  12.667  1.00  0.00           C  
ATOM   1666  CD2 LEU A 105       4.576  -2.038  14.392  1.00  0.00           C  
ATOM   1667  H   LEU A 105       6.245  -5.528  13.878  1.00  0.00           H  
ATOM   1668  HA  LEU A 105       3.520  -4.361  13.698  1.00  0.00           H  
ATOM   1669 1HB  LEU A 105       5.922  -3.951  11.889  1.00  0.00           H  
ATOM   1670 2HB  LEU A 105       4.403  -3.052  11.826  1.00  0.00           H  
ATOM   1671  HG  LEU A 105       6.474  -2.977  14.044  1.00  0.00           H  
ATOM   1672 1HD1 LEU A 105       6.681  -0.630  13.356  1.00  0.00           H  
ATOM   1673 2HD1 LEU A 105       7.068  -1.743  12.023  1.00  0.00           H  
ATOM   1674 3HD1 LEU A 105       5.497  -0.907  12.057  1.00  0.00           H  
ATOM   1675 1HD2 LEU A 105       4.985  -1.299  15.081  1.00  0.00           H  
ATOM   1676 2HD2 LEU A 105       3.775  -1.584  13.807  1.00  0.00           H  
ATOM   1677 3HD2 LEU A 105       4.179  -2.881  14.957  1.00  0.00           H  
ATOM   1678  N   PRO A 106       2.582  -5.772  11.811  1.00  0.00           N  
ATOM   1679  CA  PRO A 106       2.075  -6.649  10.764  1.00  0.00           C  
ATOM   1680  C   PRO A 106       2.671  -6.331   9.393  1.00  0.00           C  
ATOM   1681  O   PRO A 106       2.877  -5.131   9.053  1.00  0.00           O  
ATOM   1682  CB  PRO A 106       0.569  -6.371  10.797  1.00  0.00           C  
ATOM   1683  CG  PRO A 106       0.303  -5.966  12.207  1.00  0.00           C  
ATOM   1684  CD  PRO A 106       1.508  -5.147  12.594  1.00  0.00           C  
ATOM   1685  HA  PRO A 106       2.293  -7.693  11.030  1.00  0.00           H  
ATOM   1686 1HB  PRO A 106       0.315  -5.586  10.072  1.00  0.00           H  
ATOM   1687 2HB  PRO A 106       0.014  -7.275  10.502  1.00  0.00           H  
ATOM   1688 1HG  PRO A 106      -0.634  -5.393  12.267  1.00  0.00           H  
ATOM   1689 2HG  PRO A 106       0.174  -6.855  12.841  1.00  0.00           H  
ATOM   1690 1HD  PRO A 106       1.347  -4.099  12.304  1.00  0.00           H  
ATOM   1691 2HD  PRO A 106       1.674  -5.230  13.678  1.00  0.00           H  
ATOM   1692  N   ASN A 107       2.936  -7.371   8.603  1.00  0.00           N  
ATOM   1693  CA  ASN A 107       3.353  -7.231   7.191  1.00  0.00           C  
ATOM   1694  C   ASN A 107       4.548  -6.264   7.075  1.00  0.00           C  
ATOM   1695  O   ASN A 107       4.579  -5.443   6.140  1.00  0.00           O  
ATOM   1696  CB  ASN A 107       2.197  -6.760   6.328  1.00  0.00           C  
ATOM   1697  CG  ASN A 107       1.073  -7.758   6.274  1.00  0.00           C  
ATOM   1698  OD1 ASN A 107       1.303  -8.973   6.314  1.00  0.00           O  
ATOM   1699  ND2 ASN A 107      -0.139  -7.270   6.185  1.00  0.00           N  
ATOM   1700  H   ASN A 107       2.842  -8.296   8.997  1.00  0.00           H  
ATOM   1701  HA  ASN A 107       3.680  -8.207   6.828  1.00  0.00           H  
ATOM   1702 1HB  ASN A 107       1.811  -5.818   6.719  1.00  0.00           H  
ATOM   1703 2HB  ASN A 107       2.550  -6.574   5.314  1.00  0.00           H  
ATOM   1704 1HD2 ASN A 107      -0.925  -7.888   6.146  1.00  0.00           H  
ATOM   1705 2HD2 ASN A 107      -0.277  -6.281   6.156  1.00  0.00           H  
ATOM   1706  N   CYS A 108       5.521  -6.378   7.970  1.00  0.00           N  
ATOM   1707  CA  CYS A 108       6.729  -5.507   7.988  1.00  0.00           C  
ATOM   1708  C   CYS A 108       7.958  -6.301   7.556  1.00  0.00           C  
ATOM   1709  O   CYS A 108       8.148  -7.426   8.082  1.00  0.00           O  
ATOM   1710  CB  CYS A 108       6.973  -4.926   9.381  1.00  0.00           C  
ATOM   1711  SG  CYS A 108       8.417  -3.842   9.487  1.00  0.00           S  
ATOM   1712  H   CYS A 108       5.425  -7.100   8.669  1.00  0.00           H  
ATOM   1713  HA  CYS A 108       6.569  -4.680   7.297  1.00  0.00           H  
ATOM   1714 1HB  CYS A 108       6.098  -4.356   9.696  1.00  0.00           H  
ATOM   1715 2HB  CYS A 108       7.108  -5.739  10.096  1.00  0.00           H  
ATOM   1716  HG  CYS A 108       9.058  -4.363   8.446  1.00  0.00           H  
ATOM   1717  N   LYS A 109       8.701  -5.789   6.598  1.00  0.00           N  
ATOM   1718  CA  LYS A 109      10.034  -6.297   6.197  1.00  0.00           C  
ATOM   1719  C   LYS A 109      11.064  -5.343   6.816  1.00  0.00           C  
ATOM   1720  O   LYS A 109      10.861  -4.133   6.697  1.00  0.00           O  
ATOM   1721  CB  LYS A 109      10.188  -6.365   4.677  1.00  0.00           C  
ATOM   1722  CG  LYS A 109      11.557  -6.836   4.204  1.00  0.00           C  
ATOM   1723  CD  LYS A 109      11.646  -6.841   2.685  1.00  0.00           C  
ATOM   1724  CE  LYS A 109      13.045  -7.209   2.213  1.00  0.00           C  
ATOM   1725  NZ  LYS A 109      13.176  -7.111   0.734  1.00  0.00           N  
ATOM   1726  H   LYS A 109       8.313  -4.992   6.114  1.00  0.00           H  
ATOM   1727  HA  LYS A 109      10.152  -7.307   6.591  1.00  0.00           H  
ATOM   1728 1HB  LYS A 109       9.441  -7.043   4.265  1.00  0.00           H  
ATOM   1729 2HB  LYS A 109      10.007  -5.379   4.248  1.00  0.00           H  
ATOM   1730 1HG  LYS A 109      12.327  -6.174   4.602  1.00  0.00           H  
ATOM   1731 2HG  LYS A 109      11.743  -7.843   4.574  1.00  0.00           H  
ATOM   1732 1HD  LYS A 109      10.933  -7.562   2.282  1.00  0.00           H  
ATOM   1733 2HD  LYS A 109      11.392  -5.852   2.303  1.00  0.00           H  
ATOM   1734 1HE  LYS A 109      13.771  -6.542   2.675  1.00  0.00           H  
ATOM   1735 2HE  LYS A 109      13.275  -8.229   2.518  1.00  0.00           H  
ATOM   1736 1HZ  LYS A 109      14.116  -7.363   0.461  1.00  0.00           H  
ATOM   1737 2HZ  LYS A 109      12.518  -7.740   0.294  1.00  0.00           H  
ATOM   1738 3HZ  LYS A 109      12.983  -6.165   0.440  1.00  0.00           H  
ATOM   1739  N   ALA A 110      12.165  -5.852   7.377  1.00  0.00           N  
ATOM   1740  CA  ALA A 110      13.268  -4.987   7.849  1.00  0.00           C  
ATOM   1741  C   ALA A 110      14.511  -5.215   7.009  1.00  0.00           C  
ATOM   1742  O   ALA A 110      14.835  -6.379   6.648  1.00  0.00           O  
ATOM   1743  CB  ALA A 110      13.513  -5.189   9.319  1.00  0.00           C  
ATOM   1744  H   ALA A 110      12.247  -6.853   7.480  1.00  0.00           H  
ATOM   1745  HA  ALA A 110      12.956  -3.949   7.735  1.00  0.00           H  
ATOM   1746 1HB  ALA A 110      14.328  -4.542   9.643  1.00  0.00           H  
ATOM   1747 2HB  ALA A 110      12.609  -4.940   9.876  1.00  0.00           H  
ATOM   1748 3HB  ALA A 110      13.779  -6.228   9.505  1.00  0.00           H  
ATOM   1749  N   VAL A 111      15.253  -4.138   6.728  1.00  0.00           N  
ATOM   1750  CA  VAL A 111      16.477  -4.222   5.885  1.00  0.00           C  
ATOM   1751  C   VAL A 111      17.633  -3.712   6.730  1.00  0.00           C  
ATOM   1752  O   VAL A 111      17.570  -2.601   7.236  1.00  0.00           O  
ATOM   1753  CB  VAL A 111      16.352  -3.377   4.603  1.00  0.00           C  
ATOM   1754  CG1 VAL A 111      17.642  -3.436   3.799  1.00  0.00           C  
ATOM   1755  CG2 VAL A 111      15.175  -3.868   3.773  1.00  0.00           C  
ATOM   1756  H   VAL A 111      14.972  -3.243   7.100  1.00  0.00           H  
ATOM   1757  HA  VAL A 111      16.624  -5.261   5.590  1.00  0.00           H  
ATOM   1758  HB  VAL A 111      16.192  -2.335   4.880  1.00  0.00           H  
ATOM   1759 1HG1 VAL A 111      17.535  -2.833   2.896  1.00  0.00           H  
ATOM   1760 2HG1 VAL A 111      18.463  -3.046   4.399  1.00  0.00           H  
ATOM   1761 3HG1 VAL A 111      17.851  -4.469   3.521  1.00  0.00           H  
ATOM   1762 1HG2 VAL A 111      15.092  -3.266   2.869  1.00  0.00           H  
ATOM   1763 2HG2 VAL A 111      15.332  -4.912   3.502  1.00  0.00           H  
ATOM   1764 3HG2 VAL A 111      14.257  -3.779   4.355  1.00  0.00           H  
ATOM   1765  N   ASP A 112      18.682  -4.523   6.818  1.00  0.00           N  
ATOM   1766  CA  ASP A 112      19.963  -4.191   7.496  1.00  0.00           C  
ATOM   1767  C   ASP A 112      20.867  -3.505   6.494  1.00  0.00           C  
ATOM   1768  O   ASP A 112      21.321  -4.164   5.545  1.00  0.00           O  
ATOM   1769  CB  ASP A 112      20.654  -5.439   8.051  1.00  0.00           C  
ATOM   1770  CG  ASP A 112      21.923  -5.117   8.828  1.00  0.00           C  
ATOM   1771  OD1 ASP A 112      22.445  -4.041   8.657  1.00  0.00           O  
ATOM   1772  OD2 ASP A 112      22.359  -5.950   9.586  1.00  0.00           O  
ATOM   1773  H   ASP A 112      18.577  -5.428   6.382  1.00  0.00           H  
ATOM   1774  HA  ASP A 112      19.749  -3.525   8.332  1.00  0.00           H  
ATOM   1775 1HB  ASP A 112      19.968  -5.973   8.710  1.00  0.00           H  
ATOM   1776 2HB  ASP A 112      20.908  -6.110   7.230  1.00  0.00           H  
ATOM   1777  N   ILE A 113      21.111  -2.191   6.619  1.00  0.00           N  
ATOM   1778  CA  ILE A 113      21.887  -1.463   5.586  1.00  0.00           C  
ATOM   1779  C   ILE A 113      23.387  -1.454   5.938  1.00  0.00           C  
ATOM   1780  O   ILE A 113      24.098  -0.809   5.177  1.00  0.00           O  
ATOM   1781  CB  ILE A 113      21.388  -0.014   5.433  1.00  0.00           C  
ATOM   1782  CG1 ILE A 113      21.658   0.782   6.712  1.00  0.00           C  
ATOM   1783  CG2 ILE A 113      19.905   0.003   5.095  1.00  0.00           C  
ATOM   1784  CD1 ILE A 113      23.052   1.362   6.787  1.00  0.00           C  
ATOM   1785  H   ILE A 113      20.764  -1.686   7.423  1.00  0.00           H  
ATOM   1786  HA  ILE A 113      21.757  -1.972   4.633  1.00  0.00           H  
ATOM   1787  HB  ILE A 113      21.939   0.478   4.633  1.00  0.00           H  
ATOM   1788 1HG1 ILE A 113      20.944   1.601   6.789  1.00  0.00           H  
ATOM   1789 2HG1 ILE A 113      21.511   0.139   7.580  1.00  0.00           H  
ATOM   1790 1HG2 ILE A 113      19.568   1.035   4.990  1.00  0.00           H  
ATOM   1791 2HG2 ILE A 113      19.739  -0.529   4.159  1.00  0.00           H  
ATOM   1792 3HG2 ILE A 113      19.344  -0.483   5.893  1.00  0.00           H  
ATOM   1793 1HD1 ILE A 113      23.168   1.912   7.721  1.00  0.00           H  
ATOM   1794 2HD1 ILE A 113      23.785   0.555   6.747  1.00  0.00           H  
ATOM   1795 3HD1 ILE A 113      23.211   2.037   5.947  1.00  0.00           H  
ATOM   1796  N   GLY A 114      23.807  -2.135   7.007  1.00  0.00           N  
ATOM   1797  CA  GLY A 114      25.212  -2.086   7.450  1.00  0.00           C  
ATOM   1798  C   GLY A 114      25.421  -0.952   8.427  1.00  0.00           C  
ATOM   1799  O   GLY A 114      24.489  -0.454   9.056  1.00  0.00           O  
ATOM   1800  H   GLY A 114      23.147  -2.698   7.525  1.00  0.00           H  
ATOM   1801 1HA  GLY A 114      25.479  -3.035   7.917  1.00  0.00           H  
ATOM   1802 2HA  GLY A 114      25.862  -1.959   6.585  1.00  0.00           H  
ATOM   1803  N   PRO A 115      26.679  -0.501   8.598  1.00  0.00           N  
ATOM   1804  CA  PRO A 115      26.946   0.584   9.526  1.00  0.00           C  
ATOM   1805  C   PRO A 115      26.088   1.781   9.139  1.00  0.00           C  
ATOM   1806  O   PRO A 115      25.972   2.104   7.970  1.00  0.00           O  
ATOM   1807  CB  PRO A 115      28.441   0.860   9.336  1.00  0.00           C  
ATOM   1808  CG  PRO A 115      28.998  -0.445   8.878  1.00  0.00           C  
ATOM   1809  CD  PRO A 115      27.928  -1.017   7.986  1.00  0.00           C  
ATOM   1810  HA  PRO A 115      26.740   0.242  10.551  1.00  0.00           H  
ATOM   1811 1HB  PRO A 115      28.585   1.666   8.602  1.00  0.00           H  
ATOM   1812 2HB  PRO A 115      28.884   1.203  10.282  1.00  0.00           H  
ATOM   1813 1HG  PRO A 115      29.949  -0.287   8.348  1.00  0.00           H  
ATOM   1814 2HG  PRO A 115      29.218  -1.088   9.742  1.00  0.00           H  
ATOM   1815 1HD  PRO A 115      28.064  -0.640   6.962  1.00  0.00           H  
ATOM   1816 2HD  PRO A 115      27.981  -2.115   8.007  1.00  0.00           H  
ATOM   1817  N   GLY A 116      25.552   2.404  10.167  1.00  0.00           N  
ATOM   1818  CA  GLY A 116      24.685   3.577  10.005  1.00  0.00           C  
ATOM   1819  C   GLY A 116      24.231   4.083  11.347  1.00  0.00           C  
ATOM   1820  O   GLY A 116      24.130   3.320  12.316  1.00  0.00           O  
ATOM   1821  H   GLY A 116      25.746   2.060  11.098  1.00  0.00           H  
ATOM   1822 1HA  GLY A 116      25.228   4.359   9.473  1.00  0.00           H  
ATOM   1823 2HA  GLY A 116      23.824   3.311   9.393  1.00  0.00           H  
ATOM   1824  N   LEU A 117      24.018   5.382  11.407  1.00  0.00           N  
ATOM   1825  CA  LEU A 117      23.593   6.101  12.609  1.00  0.00           C  
ATOM   1826  C   LEU A 117      22.183   6.602  12.348  1.00  0.00           C  
ATOM   1827  O   LEU A 117      21.245   5.793  12.501  1.00  0.00           O  
ATOM   1828  CB  LEU A 117      24.533   7.271  12.928  1.00  0.00           C  
ATOM   1829  CG  LEU A 117      25.962   6.886  13.331  1.00  0.00           C  
ATOM   1830  CD1 LEU A 117      26.798   8.147  13.504  1.00  0.00           C  
ATOM   1831  CD2 LEU A 117      25.925   6.073  14.617  1.00  0.00           C  
ATOM   1832  H   LEU A 117      24.167   5.899  10.551  1.00  0.00           H  
ATOM   1833  HA  LEU A 117      23.615   5.410  13.451  1.00  0.00           H  
ATOM   1834 1HB  LEU A 117      24.597   7.913  12.051  1.00  0.00           H  
ATOM   1835 2HB  LEU A 117      24.102   7.850  13.745  1.00  0.00           H  
ATOM   1836  HG  LEU A 117      26.416   6.291  12.538  1.00  0.00           H  
ATOM   1837 1HD1 LEU A 117      27.814   7.873  13.790  1.00  0.00           H  
ATOM   1838 2HD1 LEU A 117      26.823   8.699  12.564  1.00  0.00           H  
ATOM   1839 3HD1 LEU A 117      26.358   8.771  14.281  1.00  0.00           H  
ATOM   1840 1HD2 LEU A 117      26.941   5.799  14.903  1.00  0.00           H  
ATOM   1841 2HD2 LEU A 117      25.473   6.668  15.410  1.00  0.00           H  
ATOM   1842 3HD2 LEU A 117      25.336   5.170  14.459  1.00  0.00           H  
ATOM   1843  N   ASN A 118      22.003   7.820  11.868  1.00  0.00           N  
ATOM   1844  CA  ASN A 118      20.644   8.398  11.681  1.00  0.00           C  
ATOM   1845  C   ASN A 118      20.334   8.614  10.200  1.00  0.00           C  
ATOM   1846  O   ASN A 118      19.268   8.156   9.750  1.00  0.00           O  
ATOM   1847  CB  ASN A 118      20.497   9.702  12.443  1.00  0.00           C  
ATOM   1848  CG  ASN A 118      19.202  10.404  12.143  1.00  0.00           C  
ATOM   1849  OD1 ASN A 118      19.189  11.465  11.508  1.00  0.00           O  
ATOM   1850  ND2 ASN A 118      18.112   9.833  12.588  1.00  0.00           N  
ATOM   1851  H   ASN A 118      22.812   8.375  11.623  1.00  0.00           H  
ATOM   1852  HA  ASN A 118      19.910   7.689  12.067  1.00  0.00           H  
ATOM   1853 1HB  ASN A 118      20.551   9.506  13.514  1.00  0.00           H  
ATOM   1854 2HB  ASN A 118      21.324  10.366  12.190  1.00  0.00           H  
ATOM   1855 1HD2 ASN A 118      17.221  10.255  12.418  1.00  0.00           H  
ATOM   1856 2HD2 ASN A 118      18.169   8.975  13.097  1.00  0.00           H  
ATOM   1857  N   LEU A 119      21.202   9.291   9.456  1.00  0.00           N  
ATOM   1858  CA  LEU A 119      20.955   9.617   8.033  1.00  0.00           C  
ATOM   1859  C   LEU A 119      21.400   8.454   7.169  1.00  0.00           C  
ATOM   1860  O   LEU A 119      22.352   8.617   6.350  1.00  0.00           O  
ATOM   1861  CB  LEU A 119      21.706  10.888   7.617  1.00  0.00           C  
ATOM   1862  CG  LEU A 119      21.282  12.176   8.334  1.00  0.00           C  
ATOM   1863  CD1 LEU A 119      22.122  13.340   7.826  1.00  0.00           C  
ATOM   1864  CD2 LEU A 119      19.800  12.426   8.095  1.00  0.00           C  
ATOM   1865  H   LEU A 119      22.064   9.590   9.887  1.00  0.00           H  
ATOM   1866  HA  LEU A 119      19.888   9.790   7.897  1.00  0.00           H  
ATOM   1867 1HB  LEU A 119      22.769  10.740   7.802  1.00  0.00           H  
ATOM   1868 2HB  LEU A 119      21.563  11.042   6.547  1.00  0.00           H  
ATOM   1869  HG  LEU A 119      21.465  12.074   9.404  1.00  0.00           H  
ATOM   1870 1HD1 LEU A 119      21.820  14.256   8.336  1.00  0.00           H  
ATOM   1871 2HD1 LEU A 119      23.175  13.144   8.027  1.00  0.00           H  
ATOM   1872 3HD1 LEU A 119      21.972  13.457   6.754  1.00  0.00           H  
ATOM   1873 1HD2 LEU A 119      19.498  13.341   8.605  1.00  0.00           H  
ATOM   1874 2HD2 LEU A 119      19.616  12.529   7.025  1.00  0.00           H  
ATOM   1875 3HD2 LEU A 119      19.223  11.586   8.483  1.00  0.00           H  
ATOM   1876  N   LEU A 120      20.632   7.369   7.207  1.00  0.00           N  
ATOM   1877  CA  LEU A 120      21.017   6.140   6.502  1.00  0.00           C  
ATOM   1878  C   LEU A 120      21.070   6.434   5.009  1.00  0.00           C  
ATOM   1879  O   LEU A 120      21.795   5.714   4.300  1.00  0.00           O  
ATOM   1880  CB  LEU A 120      20.023   5.007   6.784  1.00  0.00           C  
ATOM   1881  CG  LEU A 120      19.863   4.615   8.258  1.00  0.00           C  
ATOM   1882  CD1 LEU A 120      18.825   3.507   8.379  1.00  0.00           C  
ATOM   1883  CD2 LEU A 120      21.206   4.168   8.814  1.00  0.00           C  
ATOM   1884  H   LEU A 120      19.767   7.387   7.728  1.00  0.00           H  
ATOM   1885  HA  LEU A 120      22.000   5.831   6.857  1.00  0.00           H  
ATOM   1886 1HB  LEU A 120      19.044   5.302   6.411  1.00  0.00           H  
ATOM   1887 2HB  LEU A 120      20.344   4.119   6.238  1.00  0.00           H  
ATOM   1888  HG  LEU A 120      19.502   5.473   8.826  1.00  0.00           H  
ATOM   1889 1HD1 LEU A 120      18.710   3.229   9.427  1.00  0.00           H  
ATOM   1890 2HD1 LEU A 120      17.869   3.860   7.992  1.00  0.00           H  
ATOM   1891 3HD1 LEU A 120      19.150   2.639   7.807  1.00  0.00           H  
ATOM   1892 1HD2 LEU A 120      21.092   3.890   9.863  1.00  0.00           H  
ATOM   1893 2HD2 LEU A 120      21.567   3.309   8.248  1.00  0.00           H  
ATOM   1894 3HD2 LEU A 120      21.924   4.984   8.731  1.00  0.00           H  
ATOM   1895  N   GLN A 121      20.343   7.440   4.526  1.00  0.00           N  
ATOM   1896  CA  GLN A 121      20.348   7.825   3.095  1.00  0.00           C  
ATOM   1897  C   GLN A 121      21.734   8.300   2.655  1.00  0.00           C  
ATOM   1898  O   GLN A 121      22.036   8.212   1.432  1.00  0.00           O  
ATOM   1899  CB  GLN A 121      19.316   8.923   2.824  1.00  0.00           C  
ATOM   1900  CG  GLN A 121      17.874   8.479   2.999  1.00  0.00           C  
ATOM   1901  CD  GLN A 121      16.884   9.539   2.553  1.00  0.00           C  
ATOM   1902  OE1 GLN A 121      16.782   9.852   1.364  1.00  0.00           O  
ATOM   1903  NE2 GLN A 121      16.148  10.098   3.507  1.00  0.00           N  
ATOM   1904  H   GLN A 121      19.765   7.958   5.172  1.00  0.00           H  
ATOM   1905  HA  GLN A 121      20.086   6.950   2.500  1.00  0.00           H  
ATOM   1906 1HB  GLN A 121      19.494   9.762   3.497  1.00  0.00           H  
ATOM   1907 2HB  GLN A 121      19.435   9.290   1.805  1.00  0.00           H  
ATOM   1908 1HG  GLN A 121      17.706   7.582   2.402  1.00  0.00           H  
ATOM   1909 2HG  GLN A 121      17.695   8.266   4.053  1.00  0.00           H  
ATOM   1910 1HE2 GLN A 121      15.478  10.803   3.273  1.00  0.00           H  
ATOM   1911 2HE2 GLN A 121      16.263   9.814   4.459  1.00  0.00           H  
ATOM   1912  N   GLU A 122      22.536   8.812   3.570  1.00  0.00           N  
ATOM   1913  CA  GLU A 122      23.891   9.328   3.247  1.00  0.00           C  
ATOM   1914  C   GLU A 122      24.883   8.168   3.247  1.00  0.00           C  
ATOM   1915  O   GLU A 122      25.828   8.232   2.431  1.00  0.00           O  
ATOM   1916  CB  GLU A 122      24.334  10.395   4.250  1.00  0.00           C  
ATOM   1917  CG  GLU A 122      23.461  11.641   4.268  1.00  0.00           C  
ATOM   1918  CD  GLU A 122      23.455  12.371   2.954  1.00  0.00           C  
ATOM   1919  OE1 GLU A 122      24.394  12.224   2.210  1.00  0.00           O  
ATOM   1920  OE2 GLU A 122      22.509  13.077   2.693  1.00  0.00           O  
ATOM   1921  H   GLU A 122      22.209   8.853   4.525  1.00  0.00           H  
ATOM   1922  HA  GLU A 122      23.861   9.782   2.256  1.00  0.00           H  
ATOM   1923 1HB  GLU A 122      24.335   9.972   5.255  1.00  0.00           H  
ATOM   1924 2HB  GLU A 122      25.355  10.705   4.024  1.00  0.00           H  
ATOM   1925 1HG  GLU A 122      22.440  11.353   4.516  1.00  0.00           H  
ATOM   1926 2HG  GLU A 122      23.819  12.312   5.049  1.00  0.00           H  
ATOM   1927  N   ASP A 123      24.667   7.146   4.058  1.00  0.00           N  
ATOM   1928  CA  ASP A 123      25.623   6.008   4.153  1.00  0.00           C  
ATOM   1929  C   ASP A 123      25.319   4.953   3.085  1.00  0.00           C  
ATOM   1930  O   ASP A 123      26.254   4.363   2.498  1.00  0.00           O  
ATOM   1931  CB  ASP A 123      25.673   5.440   5.561  1.00  0.00           C  
ATOM   1932  CG  ASP A 123      26.419   6.418   6.449  1.00  0.00           C  
ATOM   1933  OD1 ASP A 123      27.582   6.770   6.075  1.00  0.00           O  
ATOM   1934  OD2 ASP A 123      25.810   6.906   7.435  1.00  0.00           O  
ATOM   1935  H   ASP A 123      23.834   7.138   4.629  1.00  0.00           H  
ATOM   1936  HA  ASP A 123      26.632   6.389   3.991  1.00  0.00           H  
ATOM   1937 1HB  ASP A 123      24.657   5.280   5.924  1.00  0.00           H  
ATOM   1938 2HB  ASP A 123      26.171   4.470   5.543  1.00  0.00           H  
ATOM   1939  N   ASN A 124      24.068   4.600   2.822  1.00  0.00           N  
ATOM   1940  CA  ASN A 124      23.769   3.501   1.880  1.00  0.00           C  
ATOM   1941  C   ASN A 124      22.460   3.772   1.147  1.00  0.00           C  
ATOM   1942  O   ASN A 124      21.491   3.020   1.300  1.00  0.00           O  
ATOM   1943  CB  ASN A 124      23.710   2.166   2.600  1.00  0.00           C  
ATOM   1944  CG  ASN A 124      23.624   1.002   1.652  1.00  0.00           C  
ATOM   1945  OD1 ASN A 124      23.385   1.180   0.452  1.00  0.00           O  
ATOM   1946  ND2 ASN A 124      23.813  -0.186   2.166  1.00  0.00           N  
ATOM   1947  H   ASN A 124      23.305   5.087   3.269  1.00  0.00           H  
ATOM   1948  HA  ASN A 124      24.566   3.455   1.137  1.00  0.00           H  
ATOM   1949 1HB  ASN A 124      24.598   2.048   3.222  1.00  0.00           H  
ATOM   1950 2HB  ASN A 124      22.842   2.146   3.259  1.00  0.00           H  
ATOM   1951 1HD2 ASN A 124      23.768  -0.997   1.583  1.00  0.00           H  
ATOM   1952 2HD2 ASN A 124      24.003  -0.283   3.144  1.00  0.00           H  
ATOM   1953  N   PRO A 125      22.423   4.778   0.239  1.00  0.00           N  
ATOM   1954  CA  PRO A 125      21.194   5.090  -0.491  1.00  0.00           C  
ATOM   1955  C   PRO A 125      20.876   4.064  -1.594  1.00  0.00           C  
ATOM   1956  O   PRO A 125      19.732   4.013  -2.057  1.00  0.00           O  
ATOM   1957  CB  PRO A 125      21.504   6.470  -1.081  1.00  0.00           C  
ATOM   1958  CG  PRO A 125      22.988   6.488  -1.210  1.00  0.00           C  
ATOM   1959  CD  PRO A 125      23.480   5.758   0.012  1.00  0.00           C  
ATOM   1960  HA  PRO A 125      20.355   5.139   0.219  1.00  0.00           H  
ATOM   1961 1HB  PRO A 125      20.989   6.591  -2.045  1.00  0.00           H  
ATOM   1962 2HB  PRO A 125      21.124   7.258  -0.413  1.00  0.00           H  
ATOM   1963 1HG  PRO A 125      23.293   5.998  -2.147  1.00  0.00           H  
ATOM   1964 2HG  PRO A 125      23.353   7.524  -1.260  1.00  0.00           H  
ATOM   1965 1HD  PRO A 125      24.440   5.271  -0.213  1.00  0.00           H  
ATOM   1966 2HD  PRO A 125      23.590   6.469   0.844  1.00  0.00           H  
ATOM   1967  N   ASP A 126      21.860   3.281  -1.987  1.00  0.00           N  
ATOM   1968  CA  ASP A 126      21.642   2.384  -3.160  1.00  0.00           C  
ATOM   1969  C   ASP A 126      20.856   1.147  -2.701  1.00  0.00           C  
ATOM   1970  O   ASP A 126      19.932   0.721  -3.435  1.00  0.00           O  
ATOM   1971  CB  ASP A 126      22.935   2.156  -3.918  1.00  0.00           C  
ATOM   1972  CG  ASP A 126      23.272   3.462  -4.632  1.00  0.00           C  
ATOM   1973  OD1 ASP A 126      22.496   3.882  -5.581  1.00  0.00           O  
ATOM   1974  OD2 ASP A 126      24.237   4.083  -4.231  1.00  0.00           O  
ATOM   1975  H   ASP A 126      22.756   3.272  -1.520  1.00  0.00           H  
ATOM   1976  HA  ASP A 126      21.068   2.928  -3.910  1.00  0.00           H  
ATOM   1977 1HB  ASP A 126      23.721   1.866  -3.219  1.00  0.00           H  
ATOM   1978 2HB  ASP A 126      22.804   1.334  -4.623  1.00  0.00           H  
ATOM   1979  N   LEU A 127      21.130   0.619  -1.524  1.00  0.00           N  
ATOM   1980  CA  LEU A 127      20.264  -0.462  -0.997  1.00  0.00           C  
ATOM   1981  C   LEU A 127      18.893   0.123  -0.645  1.00  0.00           C  
ATOM   1982  O   LEU A 127      17.864  -0.520  -0.855  1.00  0.00           O  
ATOM   1983  CB  LEU A 127      20.891  -1.115   0.241  1.00  0.00           C  
ATOM   1984  CG  LEU A 127      20.116  -2.300   0.832  1.00  0.00           C  
ATOM   1985  CD1 LEU A 127      20.004  -3.405  -0.211  1.00  0.00           C  
ATOM   1986  CD2 LEU A 127      20.826  -2.799   2.082  1.00  0.00           C  
ATOM   1987  H   LEU A 127      21.916   0.933  -0.972  1.00  0.00           H  
ATOM   1988  HA  LEU A 127      20.154  -1.224  -1.768  1.00  0.00           H  
ATOM   1989 1HB  LEU A 127      21.888  -1.468  -0.019  1.00  0.00           H  
ATOM   1990 2HB  LEU A 127      20.987  -0.360   1.021  1.00  0.00           H  
ATOM   1991  HG  LEU A 127      19.106  -1.982   1.091  1.00  0.00           H  
ATOM   1992 1HD1 LEU A 127      19.454  -4.247   0.209  1.00  0.00           H  
ATOM   1993 2HD1 LEU A 127      19.476  -3.027  -1.086  1.00  0.00           H  
ATOM   1994 3HD1 LEU A 127      21.002  -3.733  -0.502  1.00  0.00           H  
ATOM   1995 1HD2 LEU A 127      20.275  -3.641   2.502  1.00  0.00           H  
ATOM   1996 2HD2 LEU A 127      21.836  -3.118   1.824  1.00  0.00           H  
ATOM   1997 3HD2 LEU A 127      20.877  -1.995   2.817  1.00  0.00           H  
ATOM   1998  N   ILE A 128      18.863   1.298  -0.029  1.00  0.00           N  
ATOM   1999  CA  ILE A 128      17.557   1.865   0.387  1.00  0.00           C  
ATOM   2000  C   ILE A 128      16.711   2.119  -0.857  1.00  0.00           C  
ATOM   2001  O   ILE A 128      15.524   1.699  -0.870  1.00  0.00           O  
ATOM   2002  CB  ILE A 128      17.725   3.175   1.177  1.00  0.00           C  
ATOM   2003  CG1 ILE A 128      18.402   2.904   2.523  1.00  0.00           C  
ATOM   2004  CG2 ILE A 128      16.377   3.849   1.383  1.00  0.00           C  
ATOM   2005  CD1 ILE A 128      18.883   4.152   3.228  1.00  0.00           C  
ATOM   2006  H   ILE A 128      19.708   1.817   0.164  1.00  0.00           H  
ATOM   2007  HA  ILE A 128      17.057   1.144   1.033  1.00  0.00           H  
ATOM   2008  HB  ILE A 128      18.379   3.851   0.627  1.00  0.00           H  
ATOM   2009 1HG1 ILE A 128      17.706   2.386   3.182  1.00  0.00           H  
ATOM   2010 2HG1 ILE A 128      19.259   2.246   2.373  1.00  0.00           H  
ATOM   2011 1HG2 ILE A 128      16.514   4.773   1.944  1.00  0.00           H  
ATOM   2012 2HG2 ILE A 128      15.933   4.076   0.414  1.00  0.00           H  
ATOM   2013 3HG2 ILE A 128      15.718   3.182   1.938  1.00  0.00           H  
ATOM   2014 1HD1 ILE A 128      19.352   3.878   4.173  1.00  0.00           H  
ATOM   2015 2HD1 ILE A 128      19.609   4.668   2.599  1.00  0.00           H  
ATOM   2016 3HD1 ILE A 128      18.036   4.809   3.421  1.00  0.00           H  
ATOM   2017  N   GLY A 129      17.242   2.793  -1.891  1.00  0.00           N  
ATOM   2018  CA  GLY A 129      16.442   3.060  -3.102  1.00  0.00           C  
ATOM   2019  C   GLY A 129      16.033   1.767  -3.803  1.00  0.00           C  
ATOM   2020  O   GLY A 129      14.874   1.633  -4.214  1.00  0.00           O  
ATOM   2021  H   GLY A 129      18.196   3.124  -1.849  1.00  0.00           H  
ATOM   2022 1HA  GLY A 129      15.550   3.625  -2.831  1.00  0.00           H  
ATOM   2023 2HA  GLY A 129      17.018   3.679  -3.789  1.00  0.00           H  
ATOM   2024  N   SER A 130      16.950   0.822  -3.905  1.00  0.00           N  
ATOM   2025  CA  SER A 130      16.668  -0.437  -4.622  1.00  0.00           C  
ATOM   2026  C   SER A 130      15.575  -1.206  -3.888  1.00  0.00           C  
ATOM   2027  O   SER A 130      14.598  -1.605  -4.517  1.00  0.00           O  
ATOM   2028  CB  SER A 130      17.918  -1.287  -4.731  1.00  0.00           C  
ATOM   2029  OG  SER A 130      18.900  -0.643  -5.494  1.00  0.00           O  
ATOM   2030  H   SER A 130      17.859   0.958  -3.489  1.00  0.00           H  
ATOM   2031  HA  SER A 130      16.328  -0.193  -5.630  1.00  0.00           H  
ATOM   2032 1HB  SER A 130      18.306  -1.493  -3.733  1.00  0.00           H  
ATOM   2033 2HB  SER A 130      17.669  -2.245  -5.188  1.00  0.00           H  
ATOM   2034  HG  SER A 130      19.310  -0.001  -4.909  1.00  0.00           H  
ATOM   2035  N   GLU A 131      15.649  -1.343  -2.563  1.00  0.00           N  
ATOM   2036  CA  GLU A 131      14.647  -2.140  -1.803  1.00  0.00           C  
ATOM   2037  C   GLU A 131      13.315  -1.388  -1.793  1.00  0.00           C  
ATOM   2038  O   GLU A 131      12.280  -2.061  -1.867  1.00  0.00           O  
ATOM   2039  CB  GLU A 131      15.113  -2.400  -0.369  1.00  0.00           C  
ATOM   2040  CG  GLU A 131      16.209  -3.448  -0.244  1.00  0.00           C  
ATOM   2041  CD  GLU A 131      15.758  -4.819  -0.666  1.00  0.00           C  
ATOM   2042  OE1 GLU A 131      14.813  -5.313  -0.099  1.00  0.00           O  
ATOM   2043  OE2 GLU A 131      16.359  -5.373  -1.556  1.00  0.00           O  
ATOM   2044  H   GLU A 131      16.404  -0.894  -2.063  1.00  0.00           H  
ATOM   2045  HA  GLU A 131      14.521  -3.102  -2.300  1.00  0.00           H  
ATOM   2046 1HB  GLU A 131      15.486  -1.472   0.067  1.00  0.00           H  
ATOM   2047 2HB  GLU A 131      14.266  -2.727   0.235  1.00  0.00           H  
ATOM   2048 1HG  GLU A 131      17.054  -3.150  -0.863  1.00  0.00           H  
ATOM   2049 2HG  GLU A 131      16.546  -3.484   0.791  1.00  0.00           H  
ATOM   2050  N   ILE A 132      13.292  -0.051  -1.719  1.00  0.00           N  
ATOM   2051  CA  ILE A 132      12.001   0.676  -1.814  1.00  0.00           C  
ATOM   2052  C   ILE A 132      11.389   0.396  -3.191  1.00  0.00           C  
ATOM   2053  O   ILE A 132      10.204   0.021  -3.222  1.00  0.00           O  
ATOM   2054  CB  ILE A 132      12.178   2.193  -1.617  1.00  0.00           C  
ATOM   2055  CG1 ILE A 132      12.570   2.501  -0.170  1.00  0.00           C  
ATOM   2056  CG2 ILE A 132      10.903   2.931  -1.995  1.00  0.00           C  
ATOM   2057  CD1 ILE A 132      13.043   3.920   0.046  1.00  0.00           C  
ATOM   2058  H   ILE A 132      14.145   0.477  -1.599  1.00  0.00           H  
ATOM   2059  HA  ILE A 132      11.340   0.311  -1.029  1.00  0.00           H  
ATOM   2060  HB  ILE A 132      12.993   2.549  -2.247  1.00  0.00           H  
ATOM   2061 1HG1 ILE A 132      11.717   2.322   0.484  1.00  0.00           H  
ATOM   2062 2HG1 ILE A 132      13.367   1.825   0.143  1.00  0.00           H  
ATOM   2063 1HG2 ILE A 132      11.045   4.001  -1.849  1.00  0.00           H  
ATOM   2064 2HG2 ILE A 132      10.666   2.735  -3.040  1.00  0.00           H  
ATOM   2065 3HG2 ILE A 132      10.082   2.585  -1.366  1.00  0.00           H  
ATOM   2066 1HD1 ILE A 132      13.303   4.061   1.096  1.00  0.00           H  
ATOM   2067 2HD1 ILE A 132      13.920   4.110  -0.574  1.00  0.00           H  
ATOM   2068 3HD1 ILE A 132      12.249   4.613  -0.227  1.00  0.00           H  
ATOM   2069  N   ALA A 133      12.163   0.514  -4.271  1.00  0.00           N  
ATOM   2070  CA  ALA A 133      11.673   0.309  -5.645  1.00  0.00           C  
ATOM   2071  C   ALA A 133      11.170  -1.136  -5.772  1.00  0.00           C  
ATOM   2072  O   ALA A 133      10.043  -1.311  -6.256  1.00  0.00           O  
ATOM   2073  CB  ALA A 133      12.735   0.615  -6.654  1.00  0.00           C  
ATOM   2074  H   ALA A 133      13.132   0.755  -4.126  1.00  0.00           H  
ATOM   2075  HA  ALA A 133      10.847   0.999  -5.817  1.00  0.00           H  
ATOM   2076 1HB  ALA A 133      12.342   0.454  -7.657  1.00  0.00           H  
ATOM   2077 2HB  ALA A 133      13.048   1.655  -6.549  1.00  0.00           H  
ATOM   2078 3HB  ALA A 133      13.591  -0.037  -6.491  1.00  0.00           H  
ATOM   2079  N   ARG A 134      11.934  -2.108  -5.296  1.00  0.00           N  
ATOM   2080  CA  ARG A 134      11.540  -3.543  -5.374  1.00  0.00           C  
ATOM   2081  C   ARG A 134      10.258  -3.722  -4.558  1.00  0.00           C  
ATOM   2082  O   ARG A 134       9.299  -4.380  -5.018  1.00  0.00           O  
ATOM   2083  CB  ARG A 134      12.627  -4.460  -4.834  1.00  0.00           C  
ATOM   2084  CG  ARG A 134      13.858  -4.583  -5.718  1.00  0.00           C  
ATOM   2085  CD  ARG A 134      14.967  -5.284  -5.021  1.00  0.00           C  
ATOM   2086  NE  ARG A 134      16.089  -5.541  -5.910  1.00  0.00           N  
ATOM   2087  CZ  ARG A 134      17.369  -5.662  -5.509  1.00  0.00           C  
ATOM   2088  NH1 ARG A 134      17.674  -5.547  -4.236  1.00  0.00           N  
ATOM   2089  NH2 ARG A 134      18.320  -5.896  -6.397  1.00  0.00           N  
ATOM   2090  H   ARG A 134      12.813  -1.862  -4.865  1.00  0.00           H  
ATOM   2091  HA  ARG A 134      11.373  -3.800  -6.420  1.00  0.00           H  
ATOM   2092 1HB  ARG A 134      12.956  -4.100  -3.860  1.00  0.00           H  
ATOM   2093 2HB  ARG A 134      12.221  -5.462  -4.692  1.00  0.00           H  
ATOM   2094 1HG  ARG A 134      13.606  -5.148  -6.616  1.00  0.00           H  
ATOM   2095 2HG  ARG A 134      14.204  -3.588  -6.000  1.00  0.00           H  
ATOM   2096 1HD  ARG A 134      15.321  -4.671  -4.193  1.00  0.00           H  
ATOM   2097 2HD  ARG A 134      14.610  -6.239  -4.638  1.00  0.00           H  
ATOM   2098  HE  ARG A 134      15.894  -5.635  -6.898  1.00  0.00           H  
ATOM   2099 1HH1 ARG A 134      16.947  -5.369  -3.557  1.00  0.00           H  
ATOM   2100 2HH1 ARG A 134      18.633  -5.638  -3.935  1.00  0.00           H  
ATOM   2101 1HH2 ARG A 134      18.086  -5.984  -7.377  1.00  0.00           H  
ATOM   2102 2HH2 ARG A 134      19.279  -5.987  -6.097  1.00  0.00           H  
ATOM   2103  N   TRP A 135      10.215  -3.123  -3.377  1.00  0.00           N  
ATOM   2104  CA  TRP A 135       9.026  -3.225  -2.504  1.00  0.00           C  
ATOM   2105  C   TRP A 135       7.816  -2.622  -3.199  1.00  0.00           C  
ATOM   2106  O   TRP A 135       6.735  -3.236  -3.162  1.00  0.00           O  
ATOM   2107  CB  TRP A 135       9.314  -2.507  -1.205  1.00  0.00           C  
ATOM   2108  CG  TRP A 135       8.186  -2.279  -0.258  1.00  0.00           C  
ATOM   2109  CD1 TRP A 135       7.593  -3.160   0.601  1.00  0.00           C  
ATOM   2110  CD2 TRP A 135       7.591  -1.001  -0.017  1.00  0.00           C  
ATOM   2111  NE1 TRP A 135       6.666  -2.503   1.379  1.00  0.00           N  
ATOM   2112  CE2 TRP A 135       6.668  -1.175   1.033  1.00  0.00           C  
ATOM   2113  CE3 TRP A 135       7.778   0.262  -0.595  1.00  0.00           C  
ATOM   2114  CZ2 TRP A 135       5.925  -0.102   1.530  1.00  0.00           C  
ATOM   2115  CZ3 TRP A 135       7.090   1.329  -0.078  1.00  0.00           C  
ATOM   2116  CH2 TRP A 135       6.144   1.129   0.934  1.00  0.00           C  
ATOM   2117  H   TRP A 135      11.011  -2.586  -3.063  1.00  0.00           H  
ATOM   2118  HA  TRP A 135       8.836  -4.279  -2.301  1.00  0.00           H  
ATOM   2119 1HB  TRP A 135      10.066  -3.061  -0.642  1.00  0.00           H  
ATOM   2120 2HB  TRP A 135       9.726  -1.521  -1.419  1.00  0.00           H  
ATOM   2121  HD1 TRP A 135       7.823  -4.223   0.658  1.00  0.00           H  
ATOM   2122  HE1 TRP A 135       6.082  -2.929   2.084  1.00  0.00           H  
ATOM   2123  HE3 TRP A 135       8.459   0.392  -1.436  1.00  0.00           H  
ATOM   2124  HZ2 TRP A 135       5.209  -0.221   2.344  1.00  0.00           H  
ATOM   2125  HZ3 TRP A 135       7.288   2.329  -0.464  1.00  0.00           H  
ATOM   2126  HH2 TRP A 135       5.560   1.991   1.255  1.00  0.00           H  
ATOM   2127  N   LEU A 136       7.969  -1.472  -3.851  1.00  0.00           N  
ATOM   2128  CA  LEU A 136       6.837  -0.800  -4.535  1.00  0.00           C  
ATOM   2129  C   LEU A 136       6.216  -1.763  -5.561  1.00  0.00           C  
ATOM   2130  O   LEU A 136       4.954  -1.717  -5.644  1.00  0.00           O  
ATOM   2131  CB  LEU A 136       7.305   0.482  -5.235  1.00  0.00           C  
ATOM   2132  CG  LEU A 136       7.659   1.654  -4.310  1.00  0.00           C  
ATOM   2133  CD1 LEU A 136       8.312   2.764  -5.122  1.00  0.00           C  
ATOM   2134  CD2 LEU A 136       6.399   2.152  -3.618  1.00  0.00           C  
ATOM   2135  H   LEU A 136       8.885  -1.046  -3.880  1.00  0.00           H  
ATOM   2136  HA  LEU A 136       6.091  -0.532  -3.787  1.00  0.00           H  
ATOM   2137 1HB  LEU A 136       8.188   0.251  -5.828  1.00  0.00           H  
ATOM   2138 2HB  LEU A 136       6.517   0.818  -5.909  1.00  0.00           H  
ATOM   2139  HG  LEU A 136       8.377   1.322  -3.560  1.00  0.00           H  
ATOM   2140 1HD1 LEU A 136       8.563   3.596  -4.465  1.00  0.00           H  
ATOM   2141 2HD1 LEU A 136       9.221   2.385  -5.590  1.00  0.00           H  
ATOM   2142 3HD1 LEU A 136       7.622   3.105  -5.892  1.00  0.00           H  
ATOM   2143 1HD2 LEU A 136       6.650   2.985  -2.960  1.00  0.00           H  
ATOM   2144 2HD2 LEU A 136       5.680   2.486  -4.366  1.00  0.00           H  
ATOM   2145 3HD2 LEU A 136       5.962   1.344  -3.030  1.00  0.00           H  
ATOM   2146  N   SER A 137       7.054  -2.532  -6.276  1.00  0.00           N  
ATOM   2147  CA  SER A 137       6.628  -3.429  -7.401  1.00  0.00           C  
ATOM   2148  C   SER A 137       5.828  -4.596  -6.830  1.00  0.00           C  
ATOM   2149  O   SER A 137       5.270  -5.381  -7.657  1.00  0.00           O  
ATOM   2150  CB  SER A 137       7.825  -3.955  -8.171  1.00  0.00           C  
ATOM   2151  OG  SER A 137       8.513  -4.923  -7.428  1.00  0.00           O  
ATOM   2152  H   SER A 137       8.030  -2.489  -6.023  1.00  0.00           H  
ATOM   2153  HA  SER A 137       6.008  -2.852  -8.088  1.00  0.00           H  
ATOM   2154 1HB  SER A 137       7.490  -4.386  -9.114  1.00  0.00           H  
ATOM   2155 2HB  SER A 137       8.495  -3.130  -8.408  1.00  0.00           H  
ATOM   2156  HG  SER A 137       8.639  -4.546  -6.554  1.00  0.00           H  
ATOM   2157  N   THR A 138       5.809  -4.765  -5.500  1.00  0.00           N  
ATOM   2158  CA  THR A 138       5.060  -5.863  -4.836  1.00  0.00           C  
ATOM   2159  C   THR A 138       3.834  -5.310  -4.116  1.00  0.00           C  
ATOM   2160  O   THR A 138       3.208  -6.126  -3.376  1.00  0.00           O  
ATOM   2161  CB  THR A 138       5.943  -6.629  -3.834  1.00  0.00           C  
ATOM   2162  OG1 THR A 138       6.365  -5.741  -2.789  1.00  0.00           O  
ATOM   2163  CG2 THR A 138       7.167  -7.203  -4.530  1.00  0.00           C  
ATOM   2164  H   THR A 138       6.331  -4.112  -4.933  1.00  0.00           H  
ATOM   2165  HA  THR A 138       4.729  -6.566  -5.600  1.00  0.00           H  
ATOM   2166  HB  THR A 138       5.368  -7.442  -3.390  1.00  0.00           H  
ATOM   2167  HG1 THR A 138       6.168  -4.835  -3.041  1.00  0.00           H  
ATOM   2168 1HG2 THR A 138       7.778  -7.741  -3.805  1.00  0.00           H  
ATOM   2169 2HG2 THR A 138       6.850  -7.887  -5.317  1.00  0.00           H  
ATOM   2170 3HG2 THR A 138       7.751  -6.394  -4.966  1.00  0.00           H  
ATOM   2171  N   LEU A 139       3.523  -4.006  -4.223  1.00  0.00           N  
ATOM   2172  CA  LEU A 139       2.326  -3.418  -3.584  1.00  0.00           C  
ATOM   2173  C   LEU A 139       1.202  -3.458  -4.631  1.00  0.00           C  
ATOM   2174  O   LEU A 139       1.480  -3.522  -5.831  1.00  0.00           O  
ATOM   2175  CB  LEU A 139       2.585  -1.980  -3.119  1.00  0.00           C  
ATOM   2176  CG  LEU A 139       3.745  -1.798  -2.132  1.00  0.00           C  
ATOM   2177  CD1 LEU A 139       3.905  -0.320  -1.802  1.00  0.00           C  
ATOM   2178  CD2 LEU A 139       3.475  -2.612  -0.875  1.00  0.00           C  
ATOM   2179  H   LEU A 139       4.135  -3.410  -4.762  1.00  0.00           H  
ATOM   2180  HA  LEU A 139       2.073  -4.016  -2.709  1.00  0.00           H  
ATOM   2181 1HB  LEU A 139       2.794  -1.364  -3.993  1.00  0.00           H  
ATOM   2182 2HB  LEU A 139       1.681  -1.601  -2.641  1.00  0.00           H  
ATOM   2183  HG  LEU A 139       4.672  -2.138  -2.593  1.00  0.00           H  
ATOM   2184 1HD1 LEU A 139       4.729  -0.190  -1.101  1.00  0.00           H  
ATOM   2185 2HD1 LEU A 139       4.116   0.236  -2.716  1.00  0.00           H  
ATOM   2186 3HD1 LEU A 139       2.985   0.054  -1.353  1.00  0.00           H  
ATOM   2187 1HD2 LEU A 139       4.301  -2.483  -0.174  1.00  0.00           H  
ATOM   2188 2HD2 LEU A 139       2.549  -2.271  -0.412  1.00  0.00           H  
ATOM   2189 3HD2 LEU A 139       3.383  -3.666  -1.138  1.00  0.00           H  
ATOM   2190  N   GLU A 140      -0.023  -3.438  -4.169  1.00  0.00           N  
ATOM   2191  CA  GLU A 140      -1.187  -3.408  -5.088  1.00  0.00           C  
ATOM   2192  C   GLU A 140      -1.368  -1.975  -5.600  1.00  0.00           C  
ATOM   2193  O   GLU A 140      -2.361  -1.316  -5.292  1.00  0.00           O  
ATOM   2194  CB  GLU A 140      -2.461  -3.886  -4.389  1.00  0.00           C  
ATOM   2195  CG  GLU A 140      -2.416  -5.334  -3.921  1.00  0.00           C  
ATOM   2196  CD  GLU A 140      -3.684  -5.769  -3.241  1.00  0.00           C  
ATOM   2197  OE1 GLU A 140      -4.534  -4.939  -3.024  1.00  0.00           O  
ATOM   2198  OE2 GLU A 140      -3.803  -6.933  -2.938  1.00  0.00           O  
ATOM   2199  H   GLU A 140      -0.183  -3.444  -3.172  1.00  0.00           H  
ATOM   2200  HA  GLU A 140      -0.985  -4.078  -5.924  1.00  0.00           H  
ATOM   2201 1HB  GLU A 140      -2.656  -3.260  -3.518  1.00  0.00           H  
ATOM   2202 2HB  GLU A 140      -3.309  -3.779  -5.065  1.00  0.00           H  
ATOM   2203 1HG  GLU A 140      -2.241  -5.978  -4.783  1.00  0.00           H  
ATOM   2204 2HG  GLU A 140      -1.580  -5.457  -3.234  1.00  0.00           H  
ATOM   2205  N   ILE A 141      -0.401  -1.504  -6.380  1.00  0.00           N  
ATOM   2206  CA  ILE A 141      -0.400  -0.125  -6.852  1.00  0.00           C  
ATOM   2207  C   ILE A 141      -0.182  -0.058  -8.358  1.00  0.00           C  
ATOM   2208  O   ILE A 141       0.245  -1.032  -8.977  1.00  0.00           O  
ATOM   2209  CB  ILE A 141       0.687   0.700  -6.139  1.00  0.00           C  
ATOM   2210  CG1 ILE A 141       2.078   0.159  -6.482  1.00  0.00           C  
ATOM   2211  CG2 ILE A 141       0.464   0.686  -4.635  1.00  0.00           C  
ATOM   2212  CD1 ILE A 141       3.211   0.989  -5.921  1.00  0.00           C  
ATOM   2213  H   ILE A 141       0.354  -2.118  -6.653  1.00  0.00           H  
ATOM   2214  HA  ILE A 141      -1.367   0.322  -6.619  1.00  0.00           H  
ATOM   2215  HB  ILE A 141       0.653   1.730  -6.492  1.00  0.00           H  
ATOM   2216 1HG1 ILE A 141       2.178  -0.857  -6.102  1.00  0.00           H  
ATOM   2217 2HG1 ILE A 141       2.194   0.115  -7.565  1.00  0.00           H  
ATOM   2218 1HG2 ILE A 141       1.242   1.272  -4.146  1.00  0.00           H  
ATOM   2219 2HG2 ILE A 141      -0.511   1.115  -4.408  1.00  0.00           H  
ATOM   2220 3HG2 ILE A 141       0.501  -0.341  -4.270  1.00  0.00           H  
ATOM   2221 1HD1 ILE A 141       4.164   0.543  -6.207  1.00  0.00           H  
ATOM   2222 2HD1 ILE A 141       3.151   2.003  -6.318  1.00  0.00           H  
ATOM   2223 3HD1 ILE A 141       3.136   1.019  -4.835  1.00  0.00           H  
ATOM   2224  N   ASN A 142      -0.479   1.098  -8.943  1.00  0.00           N  
ATOM   2225  CA  ASN A 142      -0.365   1.278 -10.386  1.00  0.00           C  
ATOM   2226  C   ASN A 142       1.051   1.678 -10.781  1.00  0.00           C  
ATOM   2227  O   ASN A 142       1.384   2.863 -10.815  1.00  0.00           O  
ATOM   2228  CB  ASN A 142      -1.368   2.306 -10.876  1.00  0.00           C  
ATOM   2229  CG  ASN A 142      -2.789   1.829 -10.761  1.00  0.00           C  
ATOM   2230  OD1 ASN A 142      -3.097   0.676 -11.086  1.00  0.00           O  
ATOM   2231  ND2 ASN A 142      -3.660   2.692 -10.305  1.00  0.00           N  
ATOM   2232  H   ASN A 142      -0.791   1.872  -8.374  1.00  0.00           H  
ATOM   2233  HA  ASN A 142      -0.610   0.333 -10.873  1.00  0.00           H  
ATOM   2234 1HB  ASN A 142      -1.258   3.226 -10.299  1.00  0.00           H  
ATOM   2235 2HB  ASN A 142      -1.161   2.547 -11.919  1.00  0.00           H  
ATOM   2236 1HD2 ASN A 142      -4.620   2.429 -10.207  1.00  0.00           H  
ATOM   2237 2HD2 ASN A 142      -3.365   3.614 -10.054  1.00  0.00           H  
ATOM   2238  N   SER A 143       1.880   0.684 -11.079  1.00  0.00           N  
ATOM   2239  CA  SER A 143       3.208   0.932 -11.628  1.00  0.00           C  
ATOM   2240  C   SER A 143       3.139   1.253 -13.115  1.00  0.00           C  
ATOM   2241  O   SER A 143       2.099   1.077 -13.750  1.00  0.00           O  
ATOM   2242  CB  SER A 143       4.099  -0.273 -11.402  1.00  0.00           C  
ATOM   2243  OG  SER A 143       3.794  -1.300 -12.306  1.00  0.00           O  
ATOM   2244  H   SER A 143       1.582  -0.268 -10.923  1.00  0.00           H  
ATOM   2245  HA  SER A 143       3.640   1.791 -11.112  1.00  0.00           H  
ATOM   2246 1HB  SER A 143       5.143   0.019 -11.519  1.00  0.00           H  
ATOM   2247 2HB  SER A 143       3.973  -0.633 -10.382  1.00  0.00           H  
ATOM   2248  HG  SER A 143       4.637  -1.660 -12.592  1.00  0.00           H  
ATOM   2249  N   ASN A 144       4.252   1.725 -13.666  1.00  0.00           N  
ATOM   2250  CA  ASN A 144       4.374   1.911 -15.107  1.00  0.00           C  
ATOM   2251  C   ASN A 144       5.358   0.916 -15.710  1.00  0.00           C  
ATOM   2252  O   ASN A 144       6.023   1.210 -16.703  1.00  0.00           O  
ATOM   2253  CB  ASN A 144       4.792   3.335 -15.427  1.00  0.00           C  
ATOM   2254  CG  ASN A 144       4.459   3.731 -16.839  1.00  0.00           C  
ATOM   2255  OD1 ASN A 144       3.363   3.447 -17.335  1.00  0.00           O  
ATOM   2256  ND2 ASN A 144       5.385   4.381 -17.497  1.00  0.00           N  
ATOM   2257  H   ASN A 144       5.034   1.960 -13.071  1.00  0.00           H  
ATOM   2258  HA  ASN A 144       3.395   1.754 -15.560  1.00  0.00           H  
ATOM   2259 1HB  ASN A 144       4.294   4.023 -14.743  1.00  0.00           H  
ATOM   2260 2HB  ASN A 144       5.866   3.442 -15.276  1.00  0.00           H  
ATOM   2261 1HD2 ASN A 144       5.220   4.669 -18.440  1.00  0.00           H  
ATOM   2262 2HD2 ASN A 144       6.258   4.589 -17.056  1.00  0.00           H  
ATOM   2263  N   GLY A 145       5.444  -0.263 -15.103  1.00  0.00           N  
ATOM   2264  CA  GLY A 145       6.347  -1.304 -15.579  1.00  0.00           C  
ATOM   2265  C   GLY A 145       6.277  -2.541 -14.693  1.00  0.00           C  
ATOM   2266  O   GLY A 145       5.744  -2.493 -13.585  1.00  0.00           O  
ATOM   2267  H   GLY A 145       4.870  -0.443 -14.292  1.00  0.00           H  
ATOM   2268 1HA  GLY A 145       6.087  -1.571 -16.604  1.00  0.00           H  
ATOM   2269 2HA  GLY A 145       7.367  -0.922 -15.596  1.00  0.00           H  
ATOM   2270  N   HIS A 146       6.818  -3.649 -15.189  1.00  0.00           N  
ATOM   2271  CA  HIS A 146       6.783  -4.911 -14.459  1.00  0.00           C  
ATOM   2272  C   HIS A 146       7.932  -5.003 -13.463  1.00  0.00           C  
ATOM   2273  O   HIS A 146       8.954  -4.332 -13.616  1.00  0.00           O  
ATOM   2274  CB  HIS A 146       6.843  -6.098 -15.427  1.00  0.00           C  
ATOM   2275  CG  HIS A 146       6.554  -7.417 -14.779  1.00  0.00           C  
ATOM   2276  ND1 HIS A 146       7.517  -8.144 -14.112  1.00  0.00           N  
ATOM   2277  CD2 HIS A 146       5.412  -8.139 -14.698  1.00  0.00           C  
ATOM   2278  CE1 HIS A 146       6.978  -9.258 -13.647  1.00  0.00           C  
ATOM   2279  NE2 HIS A 146       5.703  -9.279 -13.989  1.00  0.00           N  
ATOM   2280  H   HIS A 146       7.264  -3.617 -16.094  1.00  0.00           H  
ATOM   2281  HA  HIS A 146       5.841  -4.970 -13.913  1.00  0.00           H  
ATOM   2282 1HB  HIS A 146       6.123  -5.948 -16.232  1.00  0.00           H  
ATOM   2283 2HB  HIS A 146       7.833  -6.149 -15.879  1.00  0.00           H  
ATOM   2284  HD2 HIS A 146       4.443  -7.867 -15.117  1.00  0.00           H  
ATOM   2285  HE1 HIS A 146       7.498 -10.028 -13.078  1.00  0.00           H  
ATOM   2286  HE2 HIS A 146       5.044 -10.011 -13.768  1.00  0.00           H  
ATOM   2287  N   ARG A 147       7.759  -5.837 -12.443  1.00  0.00           N  
ATOM   2288  CA  ARG A 147       8.811  -6.074 -11.461  1.00  0.00           C  
ATOM   2289  C   ARG A 147      10.138  -6.386 -12.139  1.00  0.00           C  
ATOM   2290  O   ARG A 147      11.167  -5.796 -11.812  1.00  0.00           O  
ATOM   2291  CB  ARG A 147       8.432  -7.224 -10.539  1.00  0.00           C  
ATOM   2292  CG  ARG A 147       9.479  -7.578  -9.495  1.00  0.00           C  
ATOM   2293  CD  ARG A 147       9.299  -8.960  -8.983  1.00  0.00           C  
ATOM   2294  NE  ARG A 147       9.571  -9.958 -10.005  1.00  0.00           N  
ATOM   2295  CZ  ARG A 147       9.228 -11.258  -9.916  1.00  0.00           C  
ATOM   2296  NH1 ARG A 147       8.602 -11.701  -8.849  1.00  0.00           N  
ATOM   2297  NH2 ARG A 147       9.522 -12.087 -10.902  1.00  0.00           N  
ATOM   2298  H   ARG A 147       6.877  -6.319 -12.346  1.00  0.00           H  
ATOM   2299  HA  ARG A 147       8.930  -5.173 -10.857  1.00  0.00           H  
ATOM   2300 1HB  ARG A 147       7.511  -6.980 -10.013  1.00  0.00           H  
ATOM   2301 2HB  ARG A 147       8.243  -8.119 -11.133  1.00  0.00           H  
ATOM   2302 1HG  ARG A 147      10.473  -7.503  -9.937  1.00  0.00           H  
ATOM   2303 2HG  ARG A 147       9.403  -6.887  -8.655  1.00  0.00           H  
ATOM   2304 1HD  ARG A 147       9.980  -9.131  -8.149  1.00  0.00           H  
ATOM   2305 2HD  ARG A 147       8.271  -9.091  -8.644  1.00  0.00           H  
ATOM   2306  HE  ARG A 147      10.052  -9.654 -10.841  1.00  0.00           H  
ATOM   2307 1HH1 ARG A 147       8.377 -11.066  -8.095  1.00  0.00           H  
ATOM   2308 2HH1 ARG A 147       8.345 -12.675  -8.782  1.00  0.00           H  
ATOM   2309 1HH2 ARG A 147      10.004 -11.747 -11.723  1.00  0.00           H  
ATOM   2310 2HH2 ARG A 147       9.265 -13.061 -10.835  1.00  0.00           H  
ATOM   2311  N   ASP A 148      10.108  -7.318 -13.086  1.00  0.00           N  
ATOM   2312  CA  ASP A 148      11.323  -7.772 -13.752  1.00  0.00           C  
ATOM   2313  C   ASP A 148      11.980  -6.640 -14.532  1.00  0.00           C  
ATOM   2314  O   ASP A 148      13.205  -6.524 -14.563  1.00  0.00           O  
ATOM   2315  CB  ASP A 148      11.014  -8.937 -14.696  1.00  0.00           C  
ATOM   2316  CG  ASP A 148      10.645 -10.217 -13.957  1.00  0.00           C  
ATOM   2317  OD1 ASP A 148      10.845 -10.270 -12.767  1.00  0.00           O  
ATOM   2318  OD2 ASP A 148      10.168 -11.128 -14.590  1.00  0.00           O  
ATOM   2319  H   ASP A 148       9.221  -7.722 -13.351  1.00  0.00           H  
ATOM   2320  HA  ASP A 148      12.022  -8.126 -12.994  1.00  0.00           H  
ATOM   2321 1HB  ASP A 148      10.188  -8.663 -15.353  1.00  0.00           H  
ATOM   2322 2HB  ASP A 148      11.881  -9.135 -15.326  1.00  0.00           H  
ATOM   2323  N   GLU A 149      11.158  -5.807 -15.160  1.00  0.00           N  
ATOM   2324  CA  GLU A 149      11.656  -4.654 -15.902  1.00  0.00           C  
ATOM   2325  C   GLU A 149      12.306  -3.639 -14.970  1.00  0.00           C  
ATOM   2326  O   GLU A 149      13.337  -3.051 -15.300  1.00  0.00           O  
ATOM   2327  CB  GLU A 149      10.519  -3.990 -16.681  1.00  0.00           C  
ATOM   2328  CG  GLU A 149       9.977  -4.822 -17.834  1.00  0.00           C  
ATOM   2329  CD  GLU A 149       8.765  -4.209 -18.479  1.00  0.00           C  
ATOM   2330  OE1 GLU A 149       8.000  -3.582 -17.786  1.00  0.00           O  
ATOM   2331  OE2 GLU A 149       8.603  -4.369 -19.666  1.00  0.00           O  
ATOM   2332  H   GLU A 149      10.163  -5.976 -15.124  1.00  0.00           H  
ATOM   2333  HA  GLU A 149      12.402  -4.999 -16.619  1.00  0.00           H  
ATOM   2334 1HB  GLU A 149       9.691  -3.775 -16.005  1.00  0.00           H  
ATOM   2335 2HB  GLU A 149      10.863  -3.039 -17.088  1.00  0.00           H  
ATOM   2336 1HG  GLU A 149      10.757  -4.933 -18.587  1.00  0.00           H  
ATOM   2337 2HG  GLU A 149       9.723  -5.814 -17.465  1.00  0.00           H  
ATOM   2338  N   LEU A 150      11.699  -3.438 -13.806  1.00  0.00           N  
ATOM   2339  CA  LEU A 150      12.256  -2.546 -12.795  1.00  0.00           C  
ATOM   2340  C   LEU A 150      13.633  -3.016 -12.345  1.00  0.00           C  
ATOM   2341  O   LEU A 150      14.577  -2.229 -12.276  1.00  0.00           O  
ATOM   2342  CB  LEU A 150      11.316  -2.463 -11.586  1.00  0.00           C  
ATOM   2343  CG  LEU A 150      11.855  -1.687 -10.377  1.00  0.00           C  
ATOM   2344  CD1 LEU A 150      12.152  -0.251 -10.786  1.00  0.00           C  
ATOM   2345  CD2 LEU A 150      10.836  -1.735  -9.248  1.00  0.00           C  
ATOM   2346  H   LEU A 150      10.830  -3.915 -13.615  1.00  0.00           H  
ATOM   2347  HA  LEU A 150      12.351  -1.550 -13.228  1.00  0.00           H  
ATOM   2348 1HB  LEU A 150      10.389  -1.986 -11.899  1.00  0.00           H  
ATOM   2349 2HB  LEU A 150      11.086  -3.475 -11.255  1.00  0.00           H  
ATOM   2350  HG  LEU A 150      12.789  -2.139 -10.042  1.00  0.00           H  
ATOM   2351 1HD1 LEU A 150      12.535   0.300  -9.927  1.00  0.00           H  
ATOM   2352 2HD1 LEU A 150      12.898  -0.246 -11.581  1.00  0.00           H  
ATOM   2353 3HD1 LEU A 150      11.238   0.222 -11.142  1.00  0.00           H  
ATOM   2354 1HD2 LEU A 150      11.219  -1.184  -8.389  1.00  0.00           H  
ATOM   2355 2HD2 LEU A 150       9.901  -1.282  -9.582  1.00  0.00           H  
ATOM   2356 3HD2 LEU A 150      10.655  -2.772  -8.964  1.00  0.00           H  
ATOM   2357  N   GLU A 151      13.742  -4.305 -12.038  1.00  0.00           N  
ATOM   2358  CA  GLU A 151      15.004  -4.882 -11.591  1.00  0.00           C  
ATOM   2359  C   GLU A 151      16.124  -4.591 -12.582  1.00  0.00           C  
ATOM   2360  O   GLU A 151      17.245  -4.267 -12.190  1.00  0.00           O  
ATOM   2361  CB  GLU A 151      14.861  -6.393 -11.397  1.00  0.00           C  
ATOM   2362  CG  GLU A 151      16.119  -7.084 -10.894  1.00  0.00           C  
ATOM   2363  CD  GLU A 151      16.515  -6.646  -9.511  1.00  0.00           C  
ATOM   2364  OE1 GLU A 151      15.655  -6.230  -8.772  1.00  0.00           O  
ATOM   2365  OE2 GLU A 151      17.678  -6.726  -9.194  1.00  0.00           O  
ATOM   2366  H   GLU A 151      12.929  -4.899 -12.116  1.00  0.00           H  
ATOM   2367  HA  GLU A 151      15.265  -4.440 -10.629  1.00  0.00           H  
ATOM   2368 1HB  GLU A 151      14.061  -6.594 -10.684  1.00  0.00           H  
ATOM   2369 2HB  GLU A 151      14.580  -6.856 -12.343  1.00  0.00           H  
ATOM   2370 1HG  GLU A 151      15.952  -8.161 -10.886  1.00  0.00           H  
ATOM   2371 2HG  GLU A 151      16.936  -6.876 -11.583  1.00  0.00           H  
ATOM   2372  N   LYS A 152      15.814  -4.710 -13.869  1.00  0.00           N  
ATOM   2373  CA  LYS A 152      16.771  -4.387 -14.920  1.00  0.00           C  
ATOM   2374  C   LYS A 152      17.173  -2.919 -14.868  1.00  0.00           C  
ATOM   2375  O   LYS A 152      18.339  -2.577 -15.061  1.00  0.00           O  
ATOM   2376  CB  LYS A 152      16.191  -4.726 -16.295  1.00  0.00           C  
ATOM   2377  CG  LYS A 152      16.058  -6.217 -16.571  1.00  0.00           C  
ATOM   2378  CD  LYS A 152      15.435  -6.473 -17.935  1.00  0.00           C  
ATOM   2379  CE  LYS A 152      15.266  -7.962 -18.198  1.00  0.00           C  
ATOM   2380  NZ  LYS A 152      14.619  -8.226 -19.512  1.00  0.00           N  
ATOM   2381  H   LYS A 152      14.892  -5.032 -14.125  1.00  0.00           H  
ATOM   2382  HA  LYS A 152      17.663  -4.999 -14.776  1.00  0.00           H  
ATOM   2383 1HB  LYS A 152      15.202  -4.277 -16.393  1.00  0.00           H  
ATOM   2384 2HB  LYS A 152      16.824  -4.296 -17.072  1.00  0.00           H  
ATOM   2385 1HG  LYS A 152      17.044  -6.683 -16.539  1.00  0.00           H  
ATOM   2386 2HG  LYS A 152      15.434  -6.675 -15.805  1.00  0.00           H  
ATOM   2387 1HD  LYS A 152      14.457  -5.990 -17.985  1.00  0.00           H  
ATOM   2388 2HD  LYS A 152      16.070  -6.046 -18.711  1.00  0.00           H  
ATOM   2389 1HE  LYS A 152      16.242  -8.446 -18.183  1.00  0.00           H  
ATOM   2390 2HE  LYS A 152      14.655  -8.403 -17.411  1.00  0.00           H  
ATOM   2391 1HZ  LYS A 152      14.525  -9.222 -19.647  1.00  0.00           H  
ATOM   2392 2HZ  LYS A 152      13.704  -7.796 -19.530  1.00  0.00           H  
ATOM   2393 3HZ  LYS A 152      15.187  -7.838 -20.251  1.00  0.00           H  
ATOM   2394  N   ILE A 153      16.199  -2.054 -14.606  1.00  0.00           N  
ATOM   2395  CA  ILE A 153      16.460  -0.626 -14.465  1.00  0.00           C  
ATOM   2396  C   ILE A 153      17.343  -0.345 -13.255  1.00  0.00           C  
ATOM   2397  O   ILE A 153      18.294   0.432 -13.336  1.00  0.00           O  
ATOM   2398  CB  ILE A 153      15.145   0.163 -14.335  1.00  0.00           C  
ATOM   2399  CG1 ILE A 153      14.368   0.125 -15.654  1.00  0.00           C  
ATOM   2400  CG2 ILE A 153      15.424   1.599 -13.919  1.00  0.00           C  
ATOM   2401  CD1 ILE A 153      12.948   0.632 -15.541  1.00  0.00           C  
ATOM   2402  H   ILE A 153      15.254  -2.393 -14.502  1.00  0.00           H  
ATOM   2403  HA  ILE A 153      16.974  -0.278 -15.361  1.00  0.00           H  
ATOM   2404  HB  ILE A 153      14.511  -0.307 -13.583  1.00  0.00           H  
ATOM   2405 1HG1 ILE A 153      14.887   0.728 -16.399  1.00  0.00           H  
ATOM   2406 2HG1 ILE A 153      14.335  -0.898 -16.028  1.00  0.00           H  
ATOM   2407 1HG2 ILE A 153      14.484   2.142 -13.833  1.00  0.00           H  
ATOM   2408 2HG2 ILE A 153      15.936   1.606 -12.958  1.00  0.00           H  
ATOM   2409 3HG2 ILE A 153      16.053   2.079 -14.669  1.00  0.00           H  
ATOM   2410 1HD1 ILE A 153      12.462   0.574 -16.515  1.00  0.00           H  
ATOM   2411 2HD1 ILE A 153      12.399   0.019 -14.824  1.00  0.00           H  
ATOM   2412 3HD1 ILE A 153      12.957   1.667 -15.202  1.00  0.00           H  
ATOM   2413  N   LEU A 154      17.022  -0.981 -12.134  1.00  0.00           N  
ATOM   2414  CA  LEU A 154      17.743  -0.749 -10.888  1.00  0.00           C  
ATOM   2415  C   LEU A 154      19.213  -1.122 -11.024  1.00  0.00           C  
ATOM   2416  O   LEU A 154      20.093  -0.393 -10.566  1.00  0.00           O  
ATOM   2417  CB  LEU A 154      17.107  -1.557  -9.750  1.00  0.00           C  
ATOM   2418  CG  LEU A 154      15.700  -1.117  -9.327  1.00  0.00           C  
ATOM   2419  CD1 LEU A 154      15.151  -2.093  -8.295  1.00  0.00           C  
ATOM   2420  CD2 LEU A 154      15.757   0.296  -8.766  1.00  0.00           C  
ATOM   2421  H   LEU A 154      16.259  -1.643 -12.145  1.00  0.00           H  
ATOM   2422  HA  LEU A 154      17.672   0.311 -10.640  1.00  0.00           H  
ATOM   2423 1HB  LEU A 154      17.050  -2.601 -10.054  1.00  0.00           H  
ATOM   2424 2HB  LEU A 154      17.753  -1.490  -8.874  1.00  0.00           H  
ATOM   2425  HG  LEU A 154      15.037  -1.138 -10.192  1.00  0.00           H  
ATOM   2426 1HD1 LEU A 154      14.150  -1.781  -7.995  1.00  0.00           H  
ATOM   2427 2HD1 LEU A 154      15.103  -3.092  -8.729  1.00  0.00           H  
ATOM   2428 3HD1 LEU A 154      15.803  -2.107  -7.423  1.00  0.00           H  
ATOM   2429 1HD2 LEU A 154      14.756   0.609  -8.466  1.00  0.00           H  
ATOM   2430 2HD2 LEU A 154      16.419   0.318  -7.900  1.00  0.00           H  
ATOM   2431 3HD2 LEU A 154      16.136   0.976  -9.529  1.00  0.00           H  
ATOM   2432  N   GLN A 155      19.473  -2.261 -11.657  1.00  0.00           N  
ATOM   2433  CA  GLN A 155      20.840  -2.703 -11.907  1.00  0.00           C  
ATOM   2434  C   GLN A 155      21.554  -1.767 -12.873  1.00  0.00           C  
ATOM   2435  O   GLN A 155      22.737  -1.470 -12.706  1.00  0.00           O  
ATOM   2436  CB  GLN A 155      20.848  -4.131 -12.461  1.00  0.00           C  
ATOM   2437  CG  GLN A 155      20.441  -5.192 -11.452  1.00  0.00           C  
ATOM   2438  CD  GLN A 155      20.446  -6.587 -12.047  1.00  0.00           C  
ATOM   2439  OE1 GLN A 155      21.153  -6.860 -13.021  1.00  0.00           O  
ATOM   2440  NE2 GLN A 155      19.656  -7.481 -11.463  1.00  0.00           N  
ATOM   2441  H   GLN A 155      18.705  -2.835 -11.973  1.00  0.00           H  
ATOM   2442  HA  GLN A 155      21.381  -2.708 -10.960  1.00  0.00           H  
ATOM   2443 1HB  GLN A 155      20.168  -4.196 -13.310  1.00  0.00           H  
ATOM   2444 2HB  GLN A 155      21.847  -4.375 -12.822  1.00  0.00           H  
ATOM   2445 1HG  GLN A 155      21.142  -5.173 -10.618  1.00  0.00           H  
ATOM   2446 2HG  GLN A 155      19.434  -4.974 -11.098  1.00  0.00           H  
ATOM   2447 1HE2 GLN A 155      19.617  -8.418 -11.811  1.00  0.00           H  
ATOM   2448 2HE2 GLN A 155      19.099  -7.217 -10.675  1.00  0.00           H  
ATOM   2449  N   THR A 156      20.828  -1.304 -13.886  1.00  0.00           N  
ATOM   2450  CA  THR A 156      21.377  -0.361 -14.853  1.00  0.00           C  
ATOM   2451  C   THR A 156      21.827   0.926 -14.173  1.00  0.00           C  
ATOM   2452  O   THR A 156      22.915   1.435 -14.444  1.00  0.00           O  
ATOM   2453  CB  THR A 156      20.349  -0.033 -15.952  1.00  0.00           C  
ATOM   2454  OG1 THR A 156      20.027  -1.226 -16.679  1.00  0.00           O  
ATOM   2455  CG2 THR A 156      20.907   1.007 -16.912  1.00  0.00           C  
ATOM   2456  H   THR A 156      19.872  -1.613 -13.988  1.00  0.00           H  
ATOM   2457  HA  THR A 156      22.240  -0.822 -15.335  1.00  0.00           H  
ATOM   2458  HB  THR A 156      19.439   0.354 -15.495  1.00  0.00           H  
ATOM   2459  HG1 THR A 156      19.487  -1.799 -16.130  1.00  0.00           H  
ATOM   2460 1HG2 THR A 156      20.167   1.226 -17.681  1.00  0.00           H  
ATOM   2461 2HG2 THR A 156      21.142   1.919 -16.363  1.00  0.00           H  
ATOM   2462 3HG2 THR A 156      21.812   0.621 -17.379  1.00  0.00           H  
ATOM   2463  N   ILE A 157      20.984   1.449 -13.290  1.00  0.00           N  
ATOM   2464  CA  ILE A 157      21.294   2.677 -12.568  1.00  0.00           C  
ATOM   2465  C   ILE A 157      22.578   2.533 -11.762  1.00  0.00           C  
ATOM   2466  O   ILE A 157      23.443   3.409 -11.793  1.00  0.00           O  
ATOM   2467  CB  ILE A 157      20.139   3.069 -11.629  1.00  0.00           C  
ATOM   2468  CG1 ILE A 157      18.915   3.504 -12.440  1.00  0.00           C  
ATOM   2469  CG2 ILE A 157      20.575   4.177 -10.683  1.00  0.00           C  
ATOM   2470  CD1 ILE A 157      17.649   3.616 -11.622  1.00  0.00           C  
ATOM   2471  H   ILE A 157      20.105   0.983 -13.113  1.00  0.00           H  
ATOM   2472  HA  ILE A 157      21.424   3.481 -13.294  1.00  0.00           H  
ATOM   2473  HB  ILE A 157      19.836   2.202 -11.043  1.00  0.00           H  
ATOM   2474 1HG1 ILE A 157      19.110   4.471 -12.902  1.00  0.00           H  
ATOM   2475 2HG1 ILE A 157      18.738   2.788 -13.243  1.00  0.00           H  
ATOM   2476 1HG2 ILE A 157      19.747   4.443 -10.026  1.00  0.00           H  
ATOM   2477 2HG2 ILE A 157      21.417   3.833 -10.083  1.00  0.00           H  
ATOM   2478 3HG2 ILE A 157      20.875   5.052 -11.260  1.00  0.00           H  
ATOM   2479 1HD1 ILE A 157      16.826   3.928 -12.265  1.00  0.00           H  
ATOM   2480 2HD1 ILE A 157      17.415   2.648 -11.177  1.00  0.00           H  
ATOM   2481 3HD1 ILE A 157      17.790   4.353 -10.832  1.00  0.00           H  
ATOM   2482  N   ARG A 158      22.697   1.424 -11.041  1.00  0.00           N  
ATOM   2483  CA  ARG A 158      23.889   1.150 -10.247  1.00  0.00           C  
ATOM   2484  C   ARG A 158      25.135   1.102 -11.122  1.00  0.00           C  
ATOM   2485  O   ARG A 158      26.172   1.666 -10.773  1.00  0.00           O  
ATOM   2486  CB  ARG A 158      23.745  -0.169  -9.502  1.00  0.00           C  
ATOM   2487  CG  ARG A 158      22.806  -0.129  -8.307  1.00  0.00           C  
ATOM   2488  CD  ARG A 158      22.769  -1.432  -7.594  1.00  0.00           C  
ATOM   2489  NE  ARG A 158      24.082  -1.819  -7.104  1.00  0.00           N  
ATOM   2490  CZ  ARG A 158      24.385  -3.034  -6.606  1.00  0.00           C  
ATOM   2491  NH1 ARG A 158      23.461  -3.966  -6.540  1.00  0.00           N  
ATOM   2492  NH2 ARG A 158      25.612  -3.288  -6.185  1.00  0.00           N  
ATOM   2493  H   ARG A 158      21.943   0.752 -11.044  1.00  0.00           H  
ATOM   2494  HA  ARG A 158      24.007   1.949  -9.514  1.00  0.00           H  
ATOM   2495 1HB  ARG A 158      23.376  -0.933 -10.185  1.00  0.00           H  
ATOM   2496 2HB  ARG A 158      24.722  -0.493  -9.144  1.00  0.00           H  
ATOM   2497 1HG  ARG A 158      23.142   0.636  -7.606  1.00  0.00           H  
ATOM   2498 2HG  ARG A 158      21.796   0.106  -8.644  1.00  0.00           H  
ATOM   2499 1HD  ARG A 158      22.095  -1.361  -6.741  1.00  0.00           H  
ATOM   2500 2HD  ARG A 158      22.416  -2.207  -8.272  1.00  0.00           H  
ATOM   2501  HE  ARG A 158      24.820  -1.128  -7.138  1.00  0.00           H  
ATOM   2502 1HH1 ARG A 158      22.523  -3.772  -6.862  1.00  0.00           H  
ATOM   2503 2HH1 ARG A 158      23.688  -4.877  -6.167  1.00  0.00           H  
ATOM   2504 1HH2 ARG A 158      26.323  -2.571  -6.236  1.00  0.00           H  
ATOM   2505 2HH2 ARG A 158      25.839  -4.198  -5.812  1.00  0.00           H  
ATOM   2506  N   LYS A 159      25.027   0.425 -12.260  1.00  0.00           N  
ATOM   2507  CA  LYS A 159      26.153   0.278 -13.174  1.00  0.00           C  
ATOM   2508  C   LYS A 159      26.565   1.621 -13.762  1.00  0.00           C  
ATOM   2509  O   LYS A 159      27.754   1.908 -13.908  1.00  0.00           O  
ATOM   2510  CB  LYS A 159      25.809  -0.704 -14.295  1.00  0.00           C  
ATOM   2511  CG  LYS A 159      25.728  -2.160 -13.854  1.00  0.00           C  
ATOM   2512  CD  LYS A 159      25.311  -3.063 -15.004  1.00  0.00           C  
ATOM   2513  CE  LYS A 159      25.192  -4.513 -14.556  1.00  0.00           C  
ATOM   2514  NZ  LYS A 159      24.754  -5.404 -15.664  1.00  0.00           N  
ATOM   2515  H   LYS A 159      24.141   0.002 -12.499  1.00  0.00           H  
ATOM   2516  HA  LYS A 159      26.997  -0.135 -12.619  1.00  0.00           H  
ATOM   2517 1HB  LYS A 159      24.848  -0.433 -14.733  1.00  0.00           H  
ATOM   2518 2HB  LYS A 159      26.559  -0.635 -15.083  1.00  0.00           H  
ATOM   2519 1HG  LYS A 159      26.701  -2.483 -13.483  1.00  0.00           H  
ATOM   2520 2HG  LYS A 159      25.002  -2.255 -13.047  1.00  0.00           H  
ATOM   2521 1HD  LYS A 159      24.348  -2.733 -15.397  1.00  0.00           H  
ATOM   2522 2HD  LYS A 159      26.050  -3.000 -15.803  1.00  0.00           H  
ATOM   2523 1HE  LYS A 159      26.157  -4.859 -14.187  1.00  0.00           H  
ATOM   2524 2HE  LYS A 159      24.470  -4.584 -13.743  1.00  0.00           H  
ATOM   2525 1HZ  LYS A 159      24.687  -6.354 -15.327  1.00  0.00           H  
ATOM   2526 2HZ  LYS A 159      23.851  -5.103 -16.002  1.00  0.00           H  
ATOM   2527 3HZ  LYS A 159      25.426  -5.361 -16.417  1.00  0.00           H  
ATOM   2528  N   GLN A 160      25.576   2.442 -14.099  1.00  0.00           N  
ATOM   2529  CA  GLN A 160      25.834   3.769 -14.644  1.00  0.00           C  
ATOM   2530  C   GLN A 160      26.528   4.660 -13.621  1.00  0.00           C  
ATOM   2531  O   GLN A 160      27.403   5.454 -13.966  1.00  0.00           O  
ATOM   2532  CB  GLN A 160      24.529   4.422 -15.106  1.00  0.00           C  
ATOM   2533  CG  GLN A 160      23.929   3.799 -16.355  1.00  0.00           C  
ATOM   2534  CD  GLN A 160      22.540   4.329 -16.656  1.00  0.00           C  
ATOM   2535  OE1 GLN A 160      21.822   4.774 -15.757  1.00  0.00           O  
ATOM   2536  NE2 GLN A 160      22.153   4.284 -17.926  1.00  0.00           N  
ATOM   2537  H   GLN A 160      24.621   2.138 -13.974  1.00  0.00           H  
ATOM   2538  HA  GLN A 160      26.484   3.666 -15.514  1.00  0.00           H  
ATOM   2539 1HB  GLN A 160      23.788   4.358 -14.309  1.00  0.00           H  
ATOM   2540 2HB  GLN A 160      24.702   5.479 -15.307  1.00  0.00           H  
ATOM   2541 1HG  GLN A 160      24.573   4.024 -17.206  1.00  0.00           H  
ATOM   2542 2HG  GLN A 160      23.860   2.720 -16.213  1.00  0.00           H  
ATOM   2543 1HE2 GLN A 160      21.247   4.620 -18.186  1.00  0.00           H  
ATOM   2544 2HE2 GLN A 160      22.768   3.915 -18.624  1.00  0.00           H  
ATOM   2545  N   ASN A 161      26.131   4.523 -12.360  1.00  0.00           N  
ATOM   2546  CA  ASN A 161      26.702   5.327 -11.286  1.00  0.00           C  
ATOM   2547  C   ASN A 161      27.895   4.627 -10.648  1.00  0.00           C  
ATOM   2548  O   ASN A 161      28.611   5.214  -9.837  1.00  0.00           O  
ATOM   2549  CB  ASN A 161      25.649   5.647 -10.241  1.00  0.00           C  
ATOM   2550  CG  ASN A 161      24.579   6.567 -10.762  1.00  0.00           C  
ATOM   2551  OD1 ASN A 161      24.830   7.390 -11.649  1.00  0.00           O  
ATOM   2552  ND2 ASN A 161      23.392   6.442 -10.227  1.00  0.00           N  
ATOM   2553  H   ASN A 161      25.417   3.844 -12.140  1.00  0.00           H  
ATOM   2554  HA  ASN A 161      27.037   6.276 -11.705  1.00  0.00           H  
ATOM   2555 1HB  ASN A 161      25.182   4.722  -9.900  1.00  0.00           H  
ATOM   2556 2HB  ASN A 161      26.123   6.113  -9.377  1.00  0.00           H  
ATOM   2557 1HD2 ASN A 161      22.641   7.028 -10.535  1.00  0.00           H  
ATOM   2558 2HD2 ASN A 161      23.234   5.762  -9.512  1.00  0.00           H  
ATOM   2559  N   ASN A 162      28.104   3.368 -11.019  1.00  0.00           N  
ATOM   2560  CA  ASN A 162      29.197   2.578 -10.466  1.00  0.00           C  
ATOM   2561  C   ASN A 162      29.134   2.539  -8.944  1.00  0.00           C  
ATOM   2562  O   ASN A 162      30.164   2.558  -8.270  1.00  0.00           O  
ATOM   2563  CB  ASN A 162      30.536   3.120 -10.931  1.00  0.00           C  
ATOM   2564  CG  ASN A 162      30.766   2.907 -12.402  1.00  0.00           C  
ATOM   2565  OD1 ASN A 162      30.725   1.772 -12.892  1.00  0.00           O  
ATOM   2566  ND2 ASN A 162      31.006   3.977 -13.116  1.00  0.00           N  
ATOM   2567  H   ASN A 162      27.489   2.948 -11.701  1.00  0.00           H  
ATOM   2568  HA  ASN A 162      29.114   1.559 -10.845  1.00  0.00           H  
ATOM   2569 1HB  ASN A 162      30.591   4.188 -10.718  1.00  0.00           H  
ATOM   2570 2HB  ASN A 162      31.338   2.633 -10.376  1.00  0.00           H  
ATOM   2571 1HD2 ASN A 162      31.167   3.896 -14.100  1.00  0.00           H  
ATOM   2572 2HD2 ASN A 162      31.030   4.875 -12.678  1.00  0.00           H  
ATOM   2573  N   ASP A 163      27.920   2.486  -8.408  1.00  0.00           N  
ATOM   2574  CA  ASP A 163      27.718   2.504  -6.965  1.00  0.00           C  
ATOM   2575  C   ASP A 163      28.455   3.671  -6.320  1.00  0.00           C  
ATOM   2576  O   ASP A 163      29.014   3.539  -5.232  1.00  0.00           O  
ATOM   2577  CB  ASP A 163      28.188   1.188  -6.340  1.00  0.00           C  
ATOM   2578  CG  ASP A 163      27.272   0.017  -6.668  1.00  0.00           C  
ATOM   2579  OD1 ASP A 163      26.177   0.252  -7.120  1.00  0.00           O  
ATOM   2580  OD2 ASP A 163      27.677  -1.103  -6.463  1.00  0.00           O  
ATOM   2581  H   ASP A 163      27.115   2.431  -9.017  1.00  0.00           H  
ATOM   2582  HA  ASP A 163      26.651   2.612  -6.766  1.00  0.00           H  
ATOM   2583 1HB  ASP A 163      29.192   0.956  -6.694  1.00  0.00           H  
ATOM   2584 2HB  ASP A 163      28.240   1.298  -5.256  1.00  0.00           H  
ATOM   2585  N   ILE A 164      28.452   4.813  -6.999  1.00  0.00           N  
ATOM   2586  CA  ILE A 164      28.975   6.047  -6.424  1.00  0.00           C  
ATOM   2587  C   ILE A 164      27.848   6.997  -6.041  1.00  0.00           C  
ATOM   2588  O   ILE A 164      26.979   7.306  -6.857  1.00  0.00           O  
ATOM   2589  CB  ILE A 164      29.928   6.751  -7.408  1.00  0.00           C  
ATOM   2590  CG1 ILE A 164      31.130   5.856  -7.720  1.00  0.00           C  
ATOM   2591  CG2 ILE A 164      30.387   8.086  -6.841  1.00  0.00           C  
ATOM   2592  CD1 ILE A 164      31.974   6.347  -8.873  1.00  0.00           C  
ATOM   2593  H   ILE A 164      28.079   4.827  -7.937  1.00  0.00           H  
ATOM   2594  HA  ILE A 164      29.543   5.798  -5.527  1.00  0.00           H  
ATOM   2595  HB  ILE A 164      29.412   6.926  -8.352  1.00  0.00           H  
ATOM   2596 1HG1 ILE A 164      31.766   5.781  -6.838  1.00  0.00           H  
ATOM   2597 2HG1 ILE A 164      30.783   4.850  -7.957  1.00  0.00           H  
ATOM   2598 1HG2 ILE A 164      31.060   8.569  -7.549  1.00  0.00           H  
ATOM   2599 2HG2 ILE A 164      29.522   8.724  -6.669  1.00  0.00           H  
ATOM   2600 3HG2 ILE A 164      30.909   7.920  -5.899  1.00  0.00           H  
ATOM   2601 1HD1 ILE A 164      32.806   5.660  -9.034  1.00  0.00           H  
ATOM   2602 2HD1 ILE A 164      31.365   6.395  -9.776  1.00  0.00           H  
ATOM   2603 3HD1 ILE A 164      32.362   7.338  -8.643  1.00  0.00           H  
ATOM   2604  N   ILE A 165      27.867   7.458  -4.795  1.00  0.00           N  
ATOM   2605  CA  ILE A 165      26.821   8.338  -4.287  1.00  0.00           C  
ATOM   2606  C   ILE A 165      26.917   9.725  -4.909  1.00  0.00           C  
ATOM   2607  O   ILE A 165      27.969  10.363  -4.866  1.00  0.00           O  
ATOM   2608  CB  ILE A 165      26.899   8.455  -2.754  1.00  0.00           C  
ATOM   2609  CG1 ILE A 165      26.692   7.086  -2.102  1.00  0.00           C  
ATOM   2610  CG2 ILE A 165      25.869   9.452  -2.244  1.00  0.00           C  
ATOM   2611  CD1 ILE A 165      26.962   7.070  -0.615  1.00  0.00           C  
ATOM   2612  H   ILE A 165      28.627   7.193  -4.184  1.00  0.00           H  
ATOM   2613  HA  ILE A 165      25.852   7.906  -4.542  1.00  0.00           H  
ATOM   2614  HB  ILE A 165      27.893   8.794  -2.465  1.00  0.00           H  
ATOM   2615 1HG1 ILE A 165      25.666   6.756  -2.266  1.00  0.00           H  
ATOM   2616 2HG1 ILE A 165      27.349   6.355  -2.575  1.00  0.00           H  
ATOM   2617 1HG2 ILE A 165      25.938   9.522  -1.159  1.00  0.00           H  
ATOM   2618 2HG2 ILE A 165      26.061  10.430  -2.684  1.00  0.00           H  
ATOM   2619 3HG2 ILE A 165      24.870   9.118  -2.524  1.00  0.00           H  
ATOM   2620 1HD1 ILE A 165      26.795   6.065  -0.225  1.00  0.00           H  
ATOM   2621 2HD1 ILE A 165      27.996   7.363  -0.430  1.00  0.00           H  
ATOM   2622 3HD1 ILE A 165      26.292   7.768  -0.116  1.00  0.00           H  
ATOM   2623  N   GLY A 166      25.813  10.186  -5.487  1.00  0.00           N  
ATOM   2624  CA  GLY A 166      25.796  11.464  -6.205  1.00  0.00           C  
ATOM   2625  C   GLY A 166      25.643  12.662  -5.279  1.00  0.00           C  
ATOM   2626  O   GLY A 166      25.070  12.494  -4.203  1.00  0.00           O  
ATOM   2627  H   GLY A 166      24.964   9.643  -5.430  1.00  0.00           H  
ATOM   2628 1HA  GLY A 166      26.720  11.575  -6.773  1.00  0.00           H  
ATOM   2629 2HA  GLY A 166      24.976  11.467  -6.922  1.00  0.00           H  
ATOM   2630  N   THR A 167      26.098  13.838  -5.716  1.00  0.00           N  
ATOM   2631  CA  THR A 167      25.976  15.071  -4.924  1.00  0.00           C  
ATOM   2632  C   THR A 167      25.088  16.105  -5.616  1.00  0.00           C  
ATOM   2633  O   THR A 167      24.809  17.179  -4.970  1.00  0.00           O  
ATOM   2634  CB  THR A 167      27.359  15.689  -4.647  1.00  0.00           C  
ATOM   2635  OG1 THR A 167      27.981  16.049  -5.888  1.00  0.00           O  
ATOM   2636  CG2 THR A 167      28.246  14.701  -3.907  1.00  0.00           C  
ATOM   2637  H   THR A 167      26.540  13.878  -6.623  1.00  0.00           H  
ATOM   2638  HA  THR A 167      25.512  14.824  -3.969  1.00  0.00           H  
ATOM   2639  HB  THR A 167      27.241  16.587  -4.042  1.00  0.00           H  
ATOM   2640  HG1 THR A 167      28.907  16.252  -5.733  1.00  0.00           H  
ATOM   2641 1HG2 THR A 167      29.219  15.155  -3.720  1.00  0.00           H  
ATOM   2642 2HG2 THR A 167      27.781  14.434  -2.958  1.00  0.00           H  
ATOM   2643 3HG2 THR A 167      28.376  13.804  -4.512  1.00  0.00           H  
ATOM   2644  N   GLY A 168      24.591  15.841  -6.829  1.00  0.00           N  
ATOM   2645  CA  GLY A 168      23.745  16.824  -7.506  1.00  0.00           C  
ATOM   2646  C   GLY A 168      22.272  16.648  -7.178  1.00  0.00           C  
ATOM   2647  O   GLY A 168      21.879  15.894  -6.241  1.00  0.00           O  
ATOM   2648  H   GLY A 168      24.792  14.965  -7.289  1.00  0.00           H  
ATOM   2649 1HA  GLY A 168      24.055  17.829  -7.220  1.00  0.00           H  
ATOM   2650 2HA  GLY A 168      23.881  16.740  -8.584  1.00  0.00           H  
ATOM   2651  N   PHE A 169      21.474  17.348  -7.968  1.00  0.00           N  
ATOM   2652  CA  PHE A 169      20.002  17.346  -7.801  1.00  0.00           C  
ATOM   2653  C   PHE A 169      19.340  17.419  -9.167  1.00  0.00           C  
ATOM   2654  O   PHE A 169      18.760  18.440  -9.488  1.00  0.00           O  
ATOM   2655  CB  PHE A 169      19.537  18.521  -6.939  1.00  0.00           C  
ATOM   2656  CG  PHE A 169      18.189  18.316  -6.309  1.00  0.00           C  
ATOM   2657  CD1 PHE A 169      17.976  17.278  -5.414  1.00  0.00           C  
ATOM   2658  CD2 PHE A 169      17.130  19.159  -6.611  1.00  0.00           C  
ATOM   2659  CE1 PHE A 169      16.736  17.088  -4.834  1.00  0.00           C  
ATOM   2660  CE2 PHE A 169      15.890  18.972  -6.033  1.00  0.00           C  
ATOM   2661  CZ  PHE A 169      15.693  17.935  -5.143  1.00  0.00           C  
ATOM   2662  H   PHE A 169      21.884  17.899  -8.708  1.00  0.00           H  
ATOM   2663  HA  PHE A 169      19.711  16.421  -7.301  1.00  0.00           H  
ATOM   2664 1HB  PHE A 169      20.261  18.697  -6.143  1.00  0.00           H  
ATOM   2665 2HB  PHE A 169      19.495  19.424  -7.547  1.00  0.00           H  
ATOM   2666  HD1 PHE A 169      18.802  16.609  -5.169  1.00  0.00           H  
ATOM   2667  HD2 PHE A 169      17.286  19.978  -7.314  1.00  0.00           H  
ATOM   2668  HE1 PHE A 169      16.583  16.269  -4.133  1.00  0.00           H  
ATOM   2669  HE2 PHE A 169      15.066  19.642  -6.279  1.00  0.00           H  
ATOM   2670  HZ  PHE A 169      14.715  17.785  -4.688  1.00  0.00           H  
ATOM   2671  N   PRO A 170      19.505  16.370  -9.999  1.00  0.00           N  
ATOM   2672  CA  PRO A 170      19.026  16.364 -11.382  1.00  0.00           C  
ATOM   2673  C   PRO A 170      17.523  16.096 -11.475  1.00  0.00           C  
ATOM   2674  O   PRO A 170      17.121  15.038 -11.991  1.00  0.00           O  
ATOM   2675  CB  PRO A 170      19.835  15.228 -12.015  1.00  0.00           C  
ATOM   2676  CG  PRO A 170      20.037  14.258 -10.901  1.00  0.00           C  
ATOM   2677  CD  PRO A 170      20.271  15.123  -9.690  1.00  0.00           C  
ATOM   2678  HA  PRO A 170      19.264  17.330 -11.852  1.00  0.00           H  
ATOM   2679 1HB  PRO A 170      19.281  14.796 -12.861  1.00  0.00           H  
ATOM   2680 2HB  PRO A 170      20.782  15.619 -12.417  1.00  0.00           H  
ATOM   2681 1HG  PRO A 170      19.154  13.611 -10.795  1.00  0.00           H  
ATOM   2682 2HG  PRO A 170      20.890  13.599 -11.121  1.00  0.00           H  
ATOM   2683 1HD  PRO A 170      19.869  14.620  -8.797  1.00  0.00           H  
ATOM   2684 2HD  PRO A 170      21.348  15.313  -9.577  1.00  0.00           H  
ATOM   2685  N   PHE A 171      16.732  17.034 -10.946  1.00  0.00           N  
ATOM   2686  CA  PHE A 171      15.260  16.880 -10.832  1.00  0.00           C  
ATOM   2687  C   PHE A 171      14.557  18.122 -11.365  1.00  0.00           C  
ATOM   2688  O   PHE A 171      15.134  19.231 -11.440  1.00  0.00           O  
ATOM   2689  CB  PHE A 171      14.841  16.639  -9.381  1.00  0.00           C  
ATOM   2690  CG  PHE A 171      15.476  15.427  -8.760  1.00  0.00           C  
ATOM   2691  CD1 PHE A 171      16.657  15.536  -8.040  1.00  0.00           C  
ATOM   2692  CD2 PHE A 171      14.895  14.175  -8.896  1.00  0.00           C  
ATOM   2693  CE1 PHE A 171      17.242  14.422  -7.469  1.00  0.00           C  
ATOM   2694  CE2 PHE A 171      15.477  13.060  -8.325  1.00  0.00           C  
ATOM   2695  CZ  PHE A 171      16.652  13.184  -7.611  1.00  0.00           C  
ATOM   2696  H   PHE A 171      17.164  17.884 -10.612  1.00  0.00           H  
ATOM   2697  HA  PHE A 171      14.955  16.016 -11.425  1.00  0.00           H  
ATOM   2698 1HB  PHE A 171      15.105  17.507  -8.778  1.00  0.00           H  
ATOM   2699 2HB  PHE A 171      13.760  16.520  -9.329  1.00  0.00           H  
ATOM   2700  HD1 PHE A 171      17.122  16.516  -7.927  1.00  0.00           H  
ATOM   2701  HD2 PHE A 171      13.967  14.077  -9.460  1.00  0.00           H  
ATOM   2702  HE1 PHE A 171      18.169  14.522  -6.906  1.00  0.00           H  
ATOM   2703  HE2 PHE A 171      15.010  12.082  -8.439  1.00  0.00           H  
ATOM   2704  HZ  PHE A 171      17.113  12.305  -7.163  1.00  0.00           H  
ATOM   2705  N   ASP A 172      13.275  17.892 -11.626  1.00  0.00           N  
ATOM   2706  CA  ASP A 172      12.354  18.900 -12.157  1.00  0.00           C  
ATOM   2707  C   ASP A 172      11.690  19.592 -10.974  1.00  0.00           C  
ATOM   2708  O   ASP A 172      10.828  18.997 -10.311  1.00  0.00           O  
ATOM   2709  CB  ASP A 172      11.298  18.272 -13.071  1.00  0.00           C  
ATOM   2710  CG  ASP A 172      10.450  19.309 -13.795  1.00  0.00           C  
ATOM   2711  OD1 ASP A 172      10.817  20.460 -13.787  1.00  0.00           O  
ATOM   2712  OD2 ASP A 172       9.442  18.940 -14.350  1.00  0.00           O  
ATOM   2713  H   ASP A 172      12.932  16.960 -11.440  1.00  0.00           H  
ATOM   2714  HA  ASP A 172      12.927  19.618 -12.745  1.00  0.00           H  
ATOM   2715 1HB  ASP A 172      11.788  17.642 -13.814  1.00  0.00           H  
ATOM   2716 2HB  ASP A 172      10.641  17.633 -12.482  1.00  0.00           H  
ATOM   2717  N   PRO A 173      12.067  20.826 -10.654  1.00  0.00           N  
ATOM   2718  CA  PRO A 173      11.502  21.519  -9.503  1.00  0.00           C  
ATOM   2719  C   PRO A 173      10.141  22.095  -9.880  1.00  0.00           C  
ATOM   2720  O   PRO A 173       9.990  22.607 -10.966  1.00  0.00           O  
ATOM   2721  CB  PRO A 173      12.492  22.599  -9.117  1.00  0.00           C  
ATOM   2722  CG  PRO A 173      13.101  22.959 -10.450  1.00  0.00           C  
ATOM   2723  CD  PRO A 173      13.138  21.697 -11.278  1.00  0.00           C  
ATOM   2724  HA  PRO A 173      11.427  20.817  -8.659  1.00  0.00           H  
ATOM   2725 1HB  PRO A 173      11.967  23.432  -8.628  1.00  0.00           H  
ATOM   2726 2HB  PRO A 173      13.216  22.204  -8.389  1.00  0.00           H  
ATOM   2727 1HG  PRO A 173      12.505  23.742 -10.941  1.00  0.00           H  
ATOM   2728 2HG  PRO A 173      14.111  23.372 -10.307  1.00  0.00           H  
ATOM   2729 1HD  PRO A 173      12.900  21.938 -12.325  1.00  0.00           H  
ATOM   2730 2HD  PRO A 173      14.135  21.237 -11.203  1.00  0.00           H  
ATOM   2731  N   HIS A 174       9.205  22.072  -8.945  1.00  0.00           N  
ATOM   2732  CA  HIS A 174       7.888  22.720  -9.096  1.00  0.00           C  
ATOM   2733  C   HIS A 174       7.483  23.309  -7.774  1.00  0.00           C  
ATOM   2734  O   HIS A 174       7.915  22.795  -6.717  1.00  0.00           O  
ATOM   2735  CB  HIS A 174       6.818  21.733  -9.573  1.00  0.00           C  
ATOM   2736  CG  HIS A 174       7.001  21.285 -10.989  1.00  0.00           C  
ATOM   2737  ND1 HIS A 174       6.406  21.926 -12.055  1.00  0.00           N  
ATOM   2738  CD2 HIS A 174       7.712  20.259 -11.515  1.00  0.00           C  
ATOM   2739  CE1 HIS A 174       6.744  21.313 -13.177  1.00  0.00           C  
ATOM   2740  NE2 HIS A 174       7.535  20.300 -12.876  1.00  0.00           N  
ATOM   2741  H   HIS A 174       9.417  21.581  -8.089  1.00  0.00           H  
ATOM   2742  HA  HIS A 174       7.956  23.513  -9.840  1.00  0.00           H  
ATOM   2743 1HB  HIS A 174       6.824  20.851  -8.932  1.00  0.00           H  
ATOM   2744 2HB  HIS A 174       5.834  22.194  -9.485  1.00  0.00           H  
ATOM   2745  HD2 HIS A 174       8.312  19.536 -10.962  1.00  0.00           H  
ATOM   2746  HE1 HIS A 174       6.425  21.597 -14.180  1.00  0.00           H  
ATOM   2747  HE2 HIS A 174       7.946  19.655 -13.536  1.00  0.00           H  
ATOM   2748  N   TYR A 175       6.692  24.355  -7.827  1.00  0.00           N  
ATOM   2749  CA  TYR A 175       6.071  24.946  -6.641  1.00  0.00           C  
ATOM   2750  C   TYR A 175       4.579  24.766  -6.745  1.00  0.00           C  
ATOM   2751  O   TYR A 175       4.034  24.839  -7.878  1.00  0.00           O  
ATOM   2752  CB  TYR A 175       6.426  26.429  -6.498  1.00  0.00           C  
ATOM   2753  CG  TYR A 175       7.835  26.672  -6.002  1.00  0.00           C  
ATOM   2754  CD1 TYR A 175       8.890  26.712  -6.902  1.00  0.00           C  
ATOM   2755  CD2 TYR A 175       8.070  26.857  -4.648  1.00  0.00           C  
ATOM   2756  CE1 TYR A 175      10.176  26.935  -6.448  1.00  0.00           C  
ATOM   2757  CE2 TYR A 175       9.356  27.081  -4.194  1.00  0.00           C  
ATOM   2758  CZ  TYR A 175      10.406  27.120  -5.089  1.00  0.00           C  
ATOM   2759  OH  TYR A 175      11.687  27.342  -4.638  1.00  0.00           O  
ATOM   2760  H   TYR A 175       6.511  24.765  -8.733  1.00  0.00           H  
ATOM   2761  HA  TYR A 175       6.440  24.423  -5.759  1.00  0.00           H  
ATOM   2762 1HB  TYR A 175       6.314  26.924  -7.463  1.00  0.00           H  
ATOM   2763 2HB  TYR A 175       5.735  26.904  -5.804  1.00  0.00           H  
ATOM   2764  HD1 TYR A 175       8.705  26.566  -7.966  1.00  0.00           H  
ATOM   2765  HD2 TYR A 175       7.241  26.825  -3.941  1.00  0.00           H  
ATOM   2766  HE1 TYR A 175      11.005  26.966  -7.154  1.00  0.00           H  
ATOM   2767  HE2 TYR A 175       9.542  27.225  -3.130  1.00  0.00           H  
ATOM   2768  HH  TYR A 175      11.700  27.292  -3.679  1.00  0.00           H  
ATOM   2769  N   VAL A 176       3.916  24.632  -5.612  1.00  0.00           N  
ATOM   2770  CA  VAL A 176       2.440  24.588  -5.541  1.00  0.00           C  
ATOM   2771  C   VAL A 176       2.026  25.413  -4.341  1.00  0.00           C  
ATOM   2772  O   VAL A 176       2.725  25.424  -3.313  1.00  0.00           O  
ATOM   2773  CB  VAL A 176       1.917  23.146  -5.395  1.00  0.00           C  
ATOM   2774  CG1 VAL A 176       2.435  22.520  -4.108  1.00  0.00           C  
ATOM   2775  CG2 VAL A 176       0.396  23.142  -5.423  1.00  0.00           C  
ATOM   2776  H   VAL A 176       4.452  24.557  -4.759  1.00  0.00           H  
ATOM   2777  HA  VAL A 176       2.037  24.999  -6.467  1.00  0.00           H  
ATOM   2778  HB  VAL A 176       2.298  22.545  -6.220  1.00  0.00           H  
ATOM   2779 1HG1 VAL A 176       2.056  21.502  -4.021  1.00  0.00           H  
ATOM   2780 2HG1 VAL A 176       3.524  22.501  -4.126  1.00  0.00           H  
ATOM   2781 3HG1 VAL A 176       2.095  23.107  -3.255  1.00  0.00           H  
ATOM   2782 1HG2 VAL A 176       0.034  22.119  -5.319  1.00  0.00           H  
ATOM   2783 2HG2 VAL A 176       0.015  23.747  -4.600  1.00  0.00           H  
ATOM   2784 3HG2 VAL A 176       0.049  23.555  -6.369  1.00  0.00           H  
ATOM   2785  N   GLU A 177       0.926  26.133  -4.487  1.00  0.00           N  
ATOM   2786  CA  GLU A 177       0.350  26.912  -3.391  1.00  0.00           C  
ATOM   2787  C   GLU A 177      -0.189  25.967  -2.327  1.00  0.00           C  
ATOM   2788  O   GLU A 177      -0.950  25.036  -2.654  1.00  0.00           O  
ATOM   2789  CB  GLU A 177      -0.764  27.830  -3.898  1.00  0.00           C  
ATOM   2790  CG  GLU A 177      -1.379  28.722  -2.829  1.00  0.00           C  
ATOM   2791  CD  GLU A 177      -2.442  29.636  -3.371  1.00  0.00           C  
ATOM   2792  OE1 GLU A 177      -2.597  29.694  -4.567  1.00  0.00           O  
ATOM   2793  OE2 GLU A 177      -3.101  30.279  -2.587  1.00  0.00           O  
ATOM   2794  H   GLU A 177       0.470  26.143  -5.388  1.00  0.00           H  
ATOM   2795  HA  GLU A 177       1.136  27.532  -2.958  1.00  0.00           H  
ATOM   2796 1HB  GLU A 177      -0.376  28.473  -4.688  1.00  0.00           H  
ATOM   2797 2HB  GLU A 177      -1.563  27.227  -4.331  1.00  0.00           H  
ATOM   2798 1HG  GLU A 177      -1.817  28.094  -2.054  1.00  0.00           H  
ATOM   2799 2HG  GLU A 177      -0.591  29.319  -2.373  1.00  0.00           H  
ATOM   2800  N   VAL A 178       0.236  26.186  -1.090  1.00  0.00           N  
ATOM   2801  CA  VAL A 178      -0.191  25.380   0.080  1.00  0.00           C  
ATOM   2802  C   VAL A 178      -0.611  26.391   1.138  1.00  0.00           C  
ATOM   2803  O   VAL A 178       0.246  26.992   1.775  1.00  0.00           O  
ATOM   2804  CB  VAL A 178       0.942  24.484   0.613  1.00  0.00           C  
ATOM   2805  CG1 VAL A 178       0.441  23.615   1.757  1.00  0.00           C  
ATOM   2806  CG2 VAL A 178       1.497  23.625  -0.514  1.00  0.00           C  
ATOM   2807  H   VAL A 178       0.885  26.948  -0.951  1.00  0.00           H  
ATOM   2808  HA  VAL A 178      -1.012  24.732  -0.228  1.00  0.00           H  
ATOM   2809  HB  VAL A 178       1.736  25.116   1.013  1.00  0.00           H  
ATOM   2810 1HG1 VAL A 178       1.255  22.988   2.122  1.00  0.00           H  
ATOM   2811 2HG1 VAL A 178       0.082  24.251   2.566  1.00  0.00           H  
ATOM   2812 3HG1 VAL A 178      -0.373  22.983   1.403  1.00  0.00           H  
ATOM   2813 1HG2 VAL A 178       2.298  22.994  -0.130  1.00  0.00           H  
ATOM   2814 2HG2 VAL A 178       0.702  22.997  -0.917  1.00  0.00           H  
ATOM   2815 3HG2 VAL A 178       1.888  24.268  -1.303  1.00  0.00           H  
ATOM   2816  N   LEU A 179      -1.912  26.577   1.331  1.00  0.00           N  
ATOM   2817  CA  LEU A 179      -2.411  27.557   2.325  1.00  0.00           C  
ATOM   2818  C   LEU A 179      -1.846  28.966   2.076  1.00  0.00           C  
ATOM   2819  O   LEU A 179      -1.642  29.734   3.025  1.00  0.00           O  
ATOM   2820  CB  LEU A 179      -2.044  27.104   3.744  1.00  0.00           C  
ATOM   2821  CG  LEU A 179      -2.546  25.712   4.149  1.00  0.00           C  
ATOM   2822  CD1 LEU A 179      -2.077  25.394   5.563  1.00  0.00           C  
ATOM   2823  CD2 LEU A 179      -4.064  25.672   4.055  1.00  0.00           C  
ATOM   2824  H   LEU A 179      -2.577  26.040   0.791  1.00  0.00           H  
ATOM   2825  HA  LEU A 179      -3.496  27.610   2.244  1.00  0.00           H  
ATOM   2826 1HB  LEU A 179      -0.959  27.105   3.839  1.00  0.00           H  
ATOM   2827 2HB  LEU A 179      -2.451  27.823   4.455  1.00  0.00           H  
ATOM   2828  HG  LEU A 179      -2.121  24.963   3.481  1.00  0.00           H  
ATOM   2829 1HD1 LEU A 179      -2.434  24.405   5.850  1.00  0.00           H  
ATOM   2830 2HD1 LEU A 179      -0.988  25.410   5.597  1.00  0.00           H  
ATOM   2831 3HD1 LEU A 179      -2.473  26.138   6.253  1.00  0.00           H  
ATOM   2832 1HD2 LEU A 179      -4.421  24.683   4.342  1.00  0.00           H  
ATOM   2833 2HD2 LEU A 179      -4.490  26.420   4.724  1.00  0.00           H  
ATOM   2834 3HD2 LEU A 179      -4.370  25.885   3.031  1.00  0.00           H  
ATOM   2835  N   GLY A 180      -1.579  29.270   0.806  1.00  0.00           N  
ATOM   2836  CA  GLY A 180      -1.126  30.602   0.388  1.00  0.00           C  
ATOM   2837  C   GLY A 180       0.387  30.666   0.229  1.00  0.00           C  
ATOM   2838  O   GLY A 180       0.892  31.658  -0.363  1.00  0.00           O  
ATOM   2839  H   GLY A 180      -1.695  28.549   0.109  1.00  0.00           H  
ATOM   2840 1HA  GLY A 180      -1.599  30.867  -0.558  1.00  0.00           H  
ATOM   2841 2HA  GLY A 180      -1.443  31.341   1.123  1.00  0.00           H  
ATOM   2842  N   GLU A 181       1.121  29.715   0.801  1.00  0.00           N  
ATOM   2843  CA  GLU A 181       2.603  29.666   0.708  1.00  0.00           C  
ATOM   2844  C   GLU A 181       3.012  28.838  -0.501  1.00  0.00           C  
ATOM   2845  O   GLU A 181       2.310  27.884  -0.837  1.00  0.00           O  
ATOM   2846  CB  GLU A 181       3.219  29.072   1.977  1.00  0.00           C  
ATOM   2847  CG  GLU A 181       2.916  29.853   3.248  1.00  0.00           C  
ATOM   2848  CD  GLU A 181       3.585  31.199   3.280  1.00  0.00           C  
ATOM   2849  OE1 GLU A 181       4.774  31.255   3.081  1.00  0.00           O  
ATOM   2850  OE2 GLU A 181       2.905  32.172   3.505  1.00  0.00           O  
ATOM   2851  H   GLU A 181       0.636  28.997   1.321  1.00  0.00           H  
ATOM   2852  HA  GLU A 181       2.976  30.684   0.592  1.00  0.00           H  
ATOM   2853 1HB  GLU A 181       2.855  28.053   2.116  1.00  0.00           H  
ATOM   2854 2HB  GLU A 181       4.302  29.020   1.866  1.00  0.00           H  
ATOM   2855 1HG  GLU A 181       1.839  29.993   3.328  1.00  0.00           H  
ATOM   2856 2HG  GLU A 181       3.244  29.269   4.107  1.00  0.00           H  
ATOM   2857  N   ARG A 182       4.168  29.104  -1.036  1.00  0.00           N  
ATOM   2858  CA  ARG A 182       4.716  28.326  -2.155  1.00  0.00           C  
ATOM   2859  C   ARG A 182       5.588  27.225  -1.569  1.00  0.00           C  
ATOM   2860  O   ARG A 182       6.659  27.532  -1.006  1.00  0.00           O  
ATOM   2861  CB  ARG A 182       5.537  29.195  -3.096  1.00  0.00           C  
ATOM   2862  CG  ARG A 182       4.776  30.352  -3.724  1.00  0.00           C  
ATOM   2863  CD  ARG A 182       5.684  31.278  -4.448  1.00  0.00           C  
ATOM   2864  NE  ARG A 182       6.696  31.843  -3.570  1.00  0.00           N  
ATOM   2865  CZ  ARG A 182       7.714  32.624  -3.979  1.00  0.00           C  
ATOM   2866  NH1 ARG A 182       7.844  32.923  -5.253  1.00  0.00           N  
ATOM   2867  NH2 ARG A 182       8.584  33.089  -3.100  1.00  0.00           N  
ATOM   2868  H   ARG A 182       4.702  29.875  -0.664  1.00  0.00           H  
ATOM   2869  HA  ARG A 182       3.887  27.903  -2.722  1.00  0.00           H  
ATOM   2870 1HB  ARG A 182       6.386  29.613  -2.558  1.00  0.00           H  
ATOM   2871 2HB  ARG A 182       5.932  28.582  -3.906  1.00  0.00           H  
ATOM   2872 1HG  ARG A 182       4.045  29.965  -4.435  1.00  0.00           H  
ATOM   2873 2HG  ARG A 182       4.261  30.916  -2.945  1.00  0.00           H  
ATOM   2874 1HD  ARG A 182       6.190  30.740  -5.249  1.00  0.00           H  
ATOM   2875 2HD  ARG A 182       5.105  32.098  -4.873  1.00  0.00           H  
ATOM   2876  HE  ARG A 182       6.629  31.636  -2.582  1.00  0.00           H  
ATOM   2877 1HH1 ARG A 182       7.179  32.566  -5.925  1.00  0.00           H  
ATOM   2878 2HH1 ARG A 182       8.608  33.508  -5.559  1.00  0.00           H  
ATOM   2879 1HH2 ARG A 182       8.485  32.860  -2.120  1.00  0.00           H  
ATOM   2880 2HH2 ARG A 182       9.348  33.674  -3.405  1.00  0.00           H  
ATOM   2881  N   MET A 183       5.221  25.978  -1.774  1.00  0.00           N  
ATOM   2882  CA  MET A 183       6.004  24.826  -1.319  1.00  0.00           C  
ATOM   2883  C   MET A 183       6.709  24.202  -2.518  1.00  0.00           C  
ATOM   2884  O   MET A 183       6.092  23.947  -3.560  1.00  0.00           O  
ATOM   2885  CB  MET A 183       5.113  23.802  -0.618  1.00  0.00           C  
ATOM   2886  CG  MET A 183       5.858  22.601  -0.054  1.00  0.00           C  
ATOM   2887  SD  MET A 183       4.760  21.418   0.752  1.00  0.00           S  
ATOM   2888  CE  MET A 183       4.380  22.289   2.270  1.00  0.00           C  
ATOM   2889  H   MET A 183       4.355  25.819  -2.270  1.00  0.00           H  
ATOM   2890  HA  MET A 183       6.752  25.175  -0.608  1.00  0.00           H  
ATOM   2891 1HB  MET A 183       4.584  24.283   0.203  1.00  0.00           H  
ATOM   2892 2HB  MET A 183       4.363  23.432  -1.319  1.00  0.00           H  
ATOM   2893 1HG  MET A 183       6.385  22.089  -0.858  1.00  0.00           H  
ATOM   2894 2HG  MET A 183       6.594  22.939   0.675  1.00  0.00           H  
ATOM   2895 1HE  MET A 183       3.708  21.683   2.878  1.00  0.00           H  
ATOM   2896 2HE  MET A 183       5.302  22.476   2.823  1.00  0.00           H  
ATOM   2897 3HE  MET A 183       3.899  23.238   2.034  1.00  0.00           H  
ATOM   2898  N   HIS A 184       7.999  24.020  -2.373  1.00  0.00           N  
ATOM   2899  CA  HIS A 184       8.843  23.351  -3.373  1.00  0.00           C  
ATOM   2900  C   HIS A 184       8.704  21.847  -3.296  1.00  0.00           C  
ATOM   2901  O   HIS A 184       8.723  21.280  -2.182  1.00  0.00           O  
ATOM   2902  CB  HIS A 184      10.316  23.733  -3.192  1.00  0.00           C  
ATOM   2903  CG  HIS A 184      11.231  23.094  -4.189  1.00  0.00           C  
ATOM   2904  ND1 HIS A 184      11.674  21.793  -4.065  1.00  0.00           N  
ATOM   2905  CD2 HIS A 184      11.787  23.574  -5.326  1.00  0.00           C  
ATOM   2906  CE1 HIS A 184      12.463  21.502  -5.085  1.00  0.00           C  
ATOM   2907  NE2 HIS A 184      12.548  22.565  -5.863  1.00  0.00           N  
ATOM   2908  H   HIS A 184       8.421  24.364  -1.522  1.00  0.00           H  
ATOM   2909  HA  HIS A 184       8.538  23.660  -4.373  1.00  0.00           H  
ATOM   2910 1HB  HIS A 184      10.424  24.815  -3.274  1.00  0.00           H  
ATOM   2911 2HB  HIS A 184      10.645  23.447  -2.193  1.00  0.00           H  
ATOM   2912  HD1 HIS A 184      11.387  21.135  -3.369  1.00  0.00           H  
ATOM   2913  HD2 HIS A 184      11.729  24.540  -5.828  1.00  0.00           H  
ATOM   2914  HE1 HIS A 184      12.917  20.515  -5.171  1.00  0.00           H  
ATOM   2915  N   TYR A 185       8.683  21.196  -4.448  1.00  0.00           N  
ATOM   2916  CA  TYR A 185       8.729  19.731  -4.476  1.00  0.00           C  
ATOM   2917  C   TYR A 185       9.317  19.233  -5.771  1.00  0.00           C  
ATOM   2918  O   TYR A 185       9.255  19.961  -6.798  1.00  0.00           O  
ATOM   2919  CB  TYR A 185       7.333  19.138  -4.274  1.00  0.00           C  
ATOM   2920  CG  TYR A 185       6.346  19.517  -5.356  1.00  0.00           C  
ATOM   2921  CD1 TYR A 185       5.995  18.593  -6.329  1.00  0.00           C  
ATOM   2922  CD2 TYR A 185       5.792  20.788  -5.375  1.00  0.00           C  
ATOM   2923  CE1 TYR A 185       5.094  18.939  -7.318  1.00  0.00           C  
ATOM   2924  CE2 TYR A 185       4.891  21.134  -6.363  1.00  0.00           C  
ATOM   2925  CZ  TYR A 185       4.542  20.215  -7.332  1.00  0.00           C  
ATOM   2926  OH  TYR A 185       3.645  20.560  -8.316  1.00  0.00           O  
ATOM   2927  H   TYR A 185       8.636  21.704  -5.320  1.00  0.00           H  
ATOM   2928  HA  TYR A 185       9.370  19.389  -3.663  1.00  0.00           H  
ATOM   2929 1HB  TYR A 185       7.401  18.049  -4.241  1.00  0.00           H  
ATOM   2930 2HB  TYR A 185       6.932  19.469  -3.317  1.00  0.00           H  
ATOM   2931  HD1 TYR A 185       6.431  17.593  -6.314  1.00  0.00           H  
ATOM   2932  HD2 TYR A 185       6.069  21.514  -4.611  1.00  0.00           H  
ATOM   2933  HE1 TYR A 185       4.819  18.213  -8.082  1.00  0.00           H  
ATOM   2934  HE2 TYR A 185       4.457  22.134  -6.379  1.00  0.00           H  
ATOM   2935  HH  TYR A 185       3.539  19.823  -8.923  1.00  0.00           H  
ATOM   2936  N   VAL A 186       9.871  18.042  -5.738  1.00  0.00           N  
ATOM   2937  CA  VAL A 186      10.280  17.275  -6.946  1.00  0.00           C  
ATOM   2938  C   VAL A 186       9.015  16.645  -7.525  1.00  0.00           C  
ATOM   2939  O   VAL A 186       8.190  16.093  -6.766  1.00  0.00           O  
ATOM   2940  CB  VAL A 186      11.307  16.179  -6.606  1.00  0.00           C  
ATOM   2941  CG1 VAL A 186      11.549  15.284  -7.813  1.00  0.00           C  
ATOM   2942  CG2 VAL A 186      12.607  16.815  -6.137  1.00  0.00           C  
ATOM   2943  H   VAL A 186      10.018  17.638  -4.824  1.00  0.00           H  
ATOM   2944  HA  VAL A 186      10.743  17.964  -7.653  1.00  0.00           H  
ATOM   2945  HB  VAL A 186      10.904  15.548  -5.814  1.00  0.00           H  
ATOM   2946 1HG1 VAL A 186      12.278  14.515  -7.555  1.00  0.00           H  
ATOM   2947 2HG1 VAL A 186      10.613  14.811  -8.109  1.00  0.00           H  
ATOM   2948 3HG1 VAL A 186      11.932  15.883  -8.639  1.00  0.00           H  
ATOM   2949 1HG2 VAL A 186      13.328  16.034  -5.898  1.00  0.00           H  
ATOM   2950 2HG2 VAL A 186      13.007  17.450  -6.927  1.00  0.00           H  
ATOM   2951 3HG2 VAL A 186      12.417  17.417  -5.249  1.00  0.00           H  
ATOM   2952  N   ASP A 187       8.918  16.674  -8.840  1.00  0.00           N  
ATOM   2953  CA  ASP A 187       7.814  15.979  -9.554  1.00  0.00           C  
ATOM   2954  C   ASP A 187       8.427  15.281 -10.754  1.00  0.00           C  
ATOM   2955  O   ASP A 187       8.543  15.954 -11.810  1.00  0.00           O  
ATOM   2956  CB  ASP A 187       6.720  16.949 -10.008  1.00  0.00           C  
ATOM   2957  CG  ASP A 187       5.471  16.239 -10.510  1.00  0.00           C  
ATOM   2958  OD1 ASP A 187       5.480  15.032 -10.572  1.00  0.00           O  
ATOM   2959  OD2 ASP A 187       4.518  16.910 -10.828  1.00  0.00           O  
ATOM   2960  H   ASP A 187       9.609  17.180  -9.375  1.00  0.00           H  
ATOM   2961  HA  ASP A 187       7.361  15.259  -8.873  1.00  0.00           H  
ATOM   2962 1HB  ASP A 187       6.443  17.598  -9.177  1.00  0.00           H  
ATOM   2963 2HB  ASP A 187       7.105  17.584 -10.806  1.00  0.00           H  
ATOM   2964  N   VAL A 188       8.776  14.032 -10.592  1.00  0.00           N  
ATOM   2965  CA  VAL A 188       9.421  13.263 -11.700  1.00  0.00           C  
ATOM   2966  C   VAL A 188       8.750  11.917 -11.839  1.00  0.00           C  
ATOM   2967  O   VAL A 188       8.105  11.422 -10.900  1.00  0.00           O  
ATOM   2968  CB  VAL A 188      10.923  13.049 -11.437  1.00  0.00           C  
ATOM   2969  CG1 VAL A 188      11.649  14.385 -11.380  1.00  0.00           C  
ATOM   2970  CG2 VAL A 188      11.118  12.274 -10.143  1.00  0.00           C  
ATOM   2971  H   VAL A 188       8.611  13.575  -9.708  1.00  0.00           H  
ATOM   2972  HA  VAL A 188       9.314  13.832 -12.624  1.00  0.00           H  
ATOM   2973  HB  VAL A 188      11.352  12.487 -12.267  1.00  0.00           H  
ATOM   2974 1HG1 VAL A 188      12.710  14.216 -11.194  1.00  0.00           H  
ATOM   2975 2HG1 VAL A 188      11.526  14.907 -12.329  1.00  0.00           H  
ATOM   2976 3HG1 VAL A 188      11.233  14.991 -10.575  1.00  0.00           H  
ATOM   2977 1HG2 VAL A 188      12.183  12.126  -9.965  1.00  0.00           H  
ATOM   2978 2HG2 VAL A 188      10.685  12.834  -9.315  1.00  0.00           H  
ATOM   2979 3HG2 VAL A 188      10.626  11.304 -10.223  1.00  0.00           H  
ATOM   2980  N   GLY A 189       9.012  11.253 -12.971  1.00  0.00           N  
ATOM   2981  CA  GLY A 189       8.403   9.941 -13.194  1.00  0.00           C  
ATOM   2982  C   GLY A 189       7.084  10.032 -13.938  1.00  0.00           C  
ATOM   2983  O   GLY A 189       6.546  11.111 -14.205  1.00  0.00           O  
ATOM   2984  H   GLY A 189       9.623  11.639 -13.677  1.00  0.00           H  
ATOM   2985 1HA  GLY A 189       9.089   9.314 -13.763  1.00  0.00           H  
ATOM   2986 2HA  GLY A 189       8.237   9.449 -12.237  1.00  0.00           H  
ATOM   2987  N   PRO A 190       6.530   8.852 -14.283  1.00  0.00           N  
ATOM   2988  CA  PRO A 190       5.270   8.823 -15.010  1.00  0.00           C  
ATOM   2989  C   PRO A 190       4.060   9.221 -14.170  1.00  0.00           C  
ATOM   2990  O   PRO A 190       3.912   8.704 -13.071  1.00  0.00           O  
ATOM   2991  CB  PRO A 190       5.183   7.357 -15.447  1.00  0.00           C  
ATOM   2992  CG  PRO A 190       5.953   6.618 -14.406  1.00  0.00           C  
ATOM   2993  CD  PRO A 190       7.104   7.532 -14.074  1.00  0.00           C  
ATOM   2994  HA  PRO A 190       5.337   9.496 -15.877  1.00  0.00           H  
ATOM   2995 1HB  PRO A 190       4.130   7.042 -15.501  1.00  0.00           H  
ATOM   2996 2HB  PRO A 190       5.606   7.239 -16.455  1.00  0.00           H  
ATOM   2997 1HG  PRO A 190       5.314   6.410 -13.536  1.00  0.00           H  
ATOM   2998 2HG  PRO A 190       6.284   5.645 -14.798  1.00  0.00           H  
ATOM   2999 1HD  PRO A 190       7.401   7.382 -13.026  1.00  0.00           H  
ATOM   3000 2HD  PRO A 190       7.946   7.320 -14.750  1.00  0.00           H  
ATOM   3001  N   ARG A 191       3.230  10.089 -14.712  1.00  0.00           N  
ATOM   3002  CA  ARG A 191       2.072  10.673 -13.994  1.00  0.00           C  
ATOM   3003  C   ARG A 191       0.805   9.798 -14.076  1.00  0.00           C  
ATOM   3004  O   ARG A 191      -0.162  10.120 -13.416  1.00  0.00           O  
ATOM   3005  CB  ARG A 191       1.751  12.053 -14.549  1.00  0.00           C  
ATOM   3006  CG  ARG A 191       2.822  13.104 -14.309  1.00  0.00           C  
ATOM   3007  CD  ARG A 191       2.432  14.424 -14.866  1.00  0.00           C  
ATOM   3008  NE  ARG A 191       3.448  15.436 -14.629  1.00  0.00           N  
ATOM   3009  CZ  ARG A 191       3.357  16.720 -15.025  1.00  0.00           C  
ATOM   3010  NH1 ARG A 191       2.292  17.133 -15.676  1.00  0.00           N  
ATOM   3011  NH2 ARG A 191       4.338  17.565 -14.760  1.00  0.00           N  
ATOM   3012  H   ARG A 191       3.404  10.363 -15.669  1.00  0.00           H  
ATOM   3013  HA  ARG A 191       2.332  10.771 -12.939  1.00  0.00           H  
ATOM   3014 1HB  ARG A 191       1.593  11.984 -15.625  1.00  0.00           H  
ATOM   3015 2HB  ARG A 191       0.825  12.418 -14.105  1.00  0.00           H  
ATOM   3016 1HG  ARG A 191       2.985  13.219 -13.237  1.00  0.00           H  
ATOM   3017 2HG  ARG A 191       3.752  12.792 -14.786  1.00  0.00           H  
ATOM   3018 1HD  ARG A 191       2.284  14.335 -15.942  1.00  0.00           H  
ATOM   3019 2HD  ARG A 191       1.505  14.756 -14.400  1.00  0.00           H  
ATOM   3020  HE  ARG A 191       4.283  15.156 -14.130  1.00  0.00           H  
ATOM   3021 1HH1 ARG A 191       1.543  16.487 -15.879  1.00  0.00           H  
ATOM   3022 2HH1 ARG A 191       2.224  18.096 -15.974  1.00  0.00           H  
ATOM   3023 1HH2 ARG A 191       5.157  17.248 -14.259  1.00  0.00           H  
ATOM   3024 2HH2 ARG A 191       4.270  18.527 -15.057  1.00  0.00           H  
ATOM   3025  N   ASP A 192       0.811   8.662 -14.754  1.00  0.00           N  
ATOM   3026  CA  ASP A 192      -0.442   7.859 -14.806  1.00  0.00           C  
ATOM   3027  C   ASP A 192      -0.504   6.745 -13.763  1.00  0.00           C  
ATOM   3028  O   ASP A 192      -1.508   6.012 -13.775  1.00  0.00           O  
ATOM   3029  CB  ASP A 192      -0.615   7.238 -16.195  1.00  0.00           C  
ATOM   3030  CG  ASP A 192      -0.809   8.279 -17.289  1.00  0.00           C  
ATOM   3031  OD1 ASP A 192      -1.522   9.228 -17.059  1.00  0.00           O  
ATOM   3032  OD2 ASP A 192      -0.243   8.116 -18.343  1.00  0.00           O  
ATOM   3033  H   ASP A 192       1.633   8.323 -15.234  1.00  0.00           H  
ATOM   3034  HA  ASP A 192      -1.285   8.521 -14.610  1.00  0.00           H  
ATOM   3035 1HB  ASP A 192       0.262   6.638 -16.437  1.00  0.00           H  
ATOM   3036 2HB  ASP A 192      -1.477   6.571 -16.190  1.00  0.00           H  
ATOM   3037  N   GLY A 193       0.497   6.633 -12.891  1.00  0.00           N  
ATOM   3038  CA  GLY A 193       0.534   5.557 -11.894  1.00  0.00           C  
ATOM   3039  C   GLY A 193       0.234   6.080 -10.510  1.00  0.00           C  
ATOM   3040  O   GLY A 193      -0.223   7.227 -10.341  1.00  0.00           O  
ATOM   3041  H   GLY A 193       1.249   7.306 -12.916  1.00  0.00           H  
ATOM   3042 1HA  GLY A 193      -0.191   4.788 -12.161  1.00  0.00           H  
ATOM   3043 2HA  GLY A 193       1.517   5.087 -11.903  1.00  0.00           H  
ATOM   3044  N   THR A 194       0.531   5.262  -9.510  1.00  0.00           N  
ATOM   3045  CA  THR A 194       0.300   5.623  -8.090  1.00  0.00           C  
ATOM   3046  C   THR A 194       1.529   6.394  -7.654  1.00  0.00           C  
ATOM   3047  O   THR A 194       2.642   5.912  -7.777  1.00  0.00           O  
ATOM   3048  CB  THR A 194       0.083   4.397  -7.184  1.00  0.00           C  
ATOM   3049  OG1 THR A 194      -1.098   3.697  -7.597  1.00  0.00           O  
ATOM   3050  CG2 THR A 194      -0.068   4.826  -5.733  1.00  0.00           C  
ATOM   3051  H   THR A 194       0.930   4.360  -9.731  1.00  0.00           H  
ATOM   3052  HA  THR A 194      -0.600   6.235  -8.031  1.00  0.00           H  
ATOM   3053  HB  THR A 194       0.936   3.724  -7.271  1.00  0.00           H  
ATOM   3054  HG1 THR A 194      -1.777   3.792  -6.924  1.00  0.00           H  
ATOM   3055 1HG2 THR A 194      -0.221   3.947  -5.107  1.00  0.00           H  
ATOM   3056 2HG2 THR A 194       0.833   5.349  -5.412  1.00  0.00           H  
ATOM   3057 3HG2 THR A 194      -0.926   5.491  -5.638  1.00  0.00           H  
ATOM   3058  N   PRO A 195       1.353   7.628  -7.178  1.00  0.00           N  
ATOM   3059  CA  PRO A 195       2.493   8.423  -6.747  1.00  0.00           C  
ATOM   3060  C   PRO A 195       3.071   7.904  -5.441  1.00  0.00           C  
ATOM   3061  O   PRO A 195       2.385   7.265  -4.637  1.00  0.00           O  
ATOM   3062  CB  PRO A 195       1.892   9.822  -6.579  1.00  0.00           C  
ATOM   3063  CG  PRO A 195       0.465   9.568  -6.230  1.00  0.00           C  
ATOM   3064  CD  PRO A 195       0.085   8.368  -7.056  1.00  0.00           C  
ATOM   3065  HA  PRO A 195       3.259   8.415  -7.536  1.00  0.00           H  
ATOM   3066 1HB  PRO A 195       2.432  10.373  -5.795  1.00  0.00           H  
ATOM   3067 2HB  PRO A 195       2.007  10.396  -7.511  1.00  0.00           H  
ATOM   3068 1HG  PRO A 195       0.365   9.387  -5.149  1.00  0.00           H  
ATOM   3069 2HG  PRO A 195      -0.146  10.453  -6.462  1.00  0.00           H  
ATOM   3070 1HD  PRO A 195      -0.676   7.781  -6.522  1.00  0.00           H  
ATOM   3071 2HD  PRO A 195      -0.295   8.701  -8.033  1.00  0.00           H  
ATOM   3072  N   VAL A 196       4.362   8.203  -5.273  1.00  0.00           N  
ATOM   3073  CA  VAL A 196       5.140   7.907  -4.044  1.00  0.00           C  
ATOM   3074  C   VAL A 196       5.568   9.245  -3.467  1.00  0.00           C  
ATOM   3075  O   VAL A 196       6.047  10.082  -4.172  1.00  0.00           O  
ATOM   3076  CB  VAL A 196       6.378   7.040  -4.341  1.00  0.00           C  
ATOM   3077  CG1 VAL A 196       7.124   6.719  -3.055  1.00  0.00           C  
ATOM   3078  CG2 VAL A 196       5.957   5.764  -5.053  1.00  0.00           C  
ATOM   3079  H   VAL A 196       4.820   8.664  -6.046  1.00  0.00           H  
ATOM   3080  HA  VAL A 196       4.501   7.354  -3.354  1.00  0.00           H  
ATOM   3081  HB  VAL A 196       7.061   7.604  -4.976  1.00  0.00           H  
ATOM   3082 1HG1 VAL A 196       7.997   6.105  -3.283  1.00  0.00           H  
ATOM   3083 2HG1 VAL A 196       7.447   7.645  -2.580  1.00  0.00           H  
ATOM   3084 3HG1 VAL A 196       6.466   6.174  -2.378  1.00  0.00           H  
ATOM   3085 1HG2 VAL A 196       6.838   5.156  -5.261  1.00  0.00           H  
ATOM   3086 2HG2 VAL A 196       5.270   5.203  -4.420  1.00  0.00           H  
ATOM   3087 3HG2 VAL A 196       5.462   6.017  -5.991  1.00  0.00           H  
ATOM   3088  N   LEU A 197       5.228   9.460  -2.196  1.00  0.00           N  
ATOM   3089  CA  LEU A 197       5.488  10.725  -1.493  1.00  0.00           C  
ATOM   3090  C   LEU A 197       6.673  10.552  -0.550  1.00  0.00           C  
ATOM   3091  O   LEU A 197       6.577   9.719   0.356  1.00  0.00           O  
ATOM   3092  CB  LEU A 197       4.252  11.173  -0.703  1.00  0.00           C  
ATOM   3093  CG  LEU A 197       4.413  12.467   0.106  1.00  0.00           C  
ATOM   3094  CD1 LEU A 197       4.689  13.627  -0.841  1.00  0.00           C  
ATOM   3095  CD2 LEU A 197       3.153  12.715   0.922  1.00  0.00           C  
ATOM   3096  H   LEU A 197       4.771   8.707  -1.702  1.00  0.00           H  
ATOM   3097  HA  LEU A 197       5.722  11.490  -2.232  1.00  0.00           H  
ATOM   3098 1HB  LEU A 197       3.428  11.318  -1.400  1.00  0.00           H  
ATOM   3099 2HB  LEU A 197       3.977  10.380  -0.008  1.00  0.00           H  
ATOM   3100  HG  LEU A 197       5.267  12.373   0.777  1.00  0.00           H  
ATOM   3101 1HD1 LEU A 197       4.804  14.546  -0.267  1.00  0.00           H  
ATOM   3102 2HD1 LEU A 197       5.606  13.432  -1.398  1.00  0.00           H  
ATOM   3103 3HD1 LEU A 197       3.858  13.735  -1.536  1.00  0.00           H  
ATOM   3104 1HD2 LEU A 197       3.268  13.635   1.497  1.00  0.00           H  
ATOM   3105 2HD2 LEU A 197       2.298  12.811   0.252  1.00  0.00           H  
ATOM   3106 3HD2 LEU A 197       2.989  11.879   1.602  1.00  0.00           H  
ATOM   3107  N   PHE A 198       7.742  11.318  -0.756  1.00  0.00           N  
ATOM   3108  CA  PHE A 198       9.026  11.216  -0.022  1.00  0.00           C  
ATOM   3109  C   PHE A 198       9.081  12.377   0.958  1.00  0.00           C  
ATOM   3110  O   PHE A 198       9.213  13.517   0.500  1.00  0.00           O  
ATOM   3111  CB  PHE A 198      10.229  11.263  -0.966  1.00  0.00           C  
ATOM   3112  CG  PHE A 198      10.304  10.097  -1.910  1.00  0.00           C  
ATOM   3113  CD1 PHE A 198       9.547  10.078  -3.072  1.00  0.00           C  
ATOM   3114  CD2 PHE A 198      11.130   9.017  -1.639  1.00  0.00           C  
ATOM   3115  CE1 PHE A 198       9.615   9.006  -3.942  1.00  0.00           C  
ATOM   3116  CE2 PHE A 198      11.201   7.945  -2.506  1.00  0.00           C  
ATOM   3117  CZ  PHE A 198      10.441   7.940  -3.660  1.00  0.00           C  
ATOM   3118  H   PHE A 198       7.643  12.017  -1.478  1.00  0.00           H  
ATOM   3119  HA  PHE A 198       9.048  10.261   0.505  1.00  0.00           H  
ATOM   3120 1HB  PHE A 198      10.192  12.177  -1.556  1.00  0.00           H  
ATOM   3121 2HB  PHE A 198      11.148  11.287  -0.382  1.00  0.00           H  
ATOM   3122  HD1 PHE A 198       8.894  10.922  -3.296  1.00  0.00           H  
ATOM   3123  HD2 PHE A 198      11.729   9.021  -0.727  1.00  0.00           H  
ATOM   3124  HE1 PHE A 198       9.015   9.004  -4.852  1.00  0.00           H  
ATOM   3125  HE2 PHE A 198      11.854   7.103  -2.282  1.00  0.00           H  
ATOM   3126  HZ  PHE A 198      10.495   7.094  -4.344  1.00  0.00           H  
ATOM   3127  N   LEU A 199       9.038  12.106   2.266  1.00  0.00           N  
ATOM   3128  CA  LEU A 199       9.088  13.190   3.282  1.00  0.00           C  
ATOM   3129  C   LEU A 199      10.443  13.145   3.995  1.00  0.00           C  
ATOM   3130  O   LEU A 199      10.745  12.179   4.710  1.00  0.00           O  
ATOM   3131  CB  LEU A 199       7.954  13.044   4.303  1.00  0.00           C  
ATOM   3132  CG  LEU A 199       6.533  13.056   3.726  1.00  0.00           C  
ATOM   3133  CD1 LEU A 199       5.523  12.904   4.856  1.00  0.00           C  
ATOM   3134  CD2 LEU A 199       6.307  14.352   2.961  1.00  0.00           C  
ATOM   3135  H   LEU A 199       8.970  11.147   2.574  1.00  0.00           H  
ATOM   3136  HA  LEU A 199       8.970  14.146   2.773  1.00  0.00           H  
ATOM   3137 1HB  LEU A 199       8.086  12.104   4.837  1.00  0.00           H  
ATOM   3138 2HB  LEU A 199       8.026  13.859   5.023  1.00  0.00           H  
ATOM   3139  HG  LEU A 199       6.407  12.209   3.050  1.00  0.00           H  
ATOM   3140 1HD1 LEU A 199       4.514  12.913   4.445  1.00  0.00           H  
ATOM   3141 2HD1 LEU A 199       5.696  11.960   5.373  1.00  0.00           H  
ATOM   3142 3HD1 LEU A 199       5.636  13.730   5.557  1.00  0.00           H  
ATOM   3143 1HD2 LEU A 199       5.297  14.360   2.549  1.00  0.00           H  
ATOM   3144 2HD2 LEU A 199       6.431  15.199   3.635  1.00  0.00           H  
ATOM   3145 3HD2 LEU A 199       7.030  14.426   2.148  1.00  0.00           H  
ATOM   3146  N   HIS A 200      11.206  14.216   3.846  1.00  0.00           N  
ATOM   3147  CA  HIS A 200      12.600  14.298   4.353  1.00  0.00           C  
ATOM   3148  C   HIS A 200      12.609  14.404   5.871  1.00  0.00           C  
ATOM   3149  O   HIS A 200      11.580  14.633   6.520  1.00  0.00           O  
ATOM   3150  CB  HIS A 200      13.341  15.498   3.754  1.00  0.00           C  
ATOM   3151  CG  HIS A 200      12.739  16.820   4.118  1.00  0.00           C  
ATOM   3152  ND1 HIS A 200      12.890  17.387   5.367  1.00  0.00           N  
ATOM   3153  CD2 HIS A 200      11.985  17.684   3.401  1.00  0.00           C  
ATOM   3154  CE1 HIS A 200      12.254  18.546   5.400  1.00  0.00           C  
ATOM   3155  NE2 HIS A 200      11.697  18.748   4.220  1.00  0.00           N  
ATOM   3156  H   HIS A 200      10.810  15.009   3.362  1.00  0.00           H  
ATOM   3157  HA  HIS A 200      13.144  13.398   4.071  1.00  0.00           H  
ATOM   3158 1HB  HIS A 200      14.379  15.491   4.091  1.00  0.00           H  
ATOM   3159 2HB  HIS A 200      13.349  15.415   2.667  1.00  0.00           H  
ATOM   3160  HD1 HIS A 200      13.457  17.035   6.112  1.00  0.00           H  
ATOM   3161  HD2 HIS A 200      11.609  17.667   2.377  1.00  0.00           H  
ATOM   3162  HE1 HIS A 200      12.255  19.153   6.304  1.00  0.00           H  
ATOM   3163  N   GLY A 201      13.843  14.283   6.417  1.00  0.00           N  
ATOM   3164  CA  GLY A 201      14.058  14.391   7.873  1.00  0.00           C  
ATOM   3165  C   GLY A 201      14.614  15.745   8.261  1.00  0.00           C  
ATOM   3166  O   GLY A 201      14.586  16.682   7.463  1.00  0.00           O  
ATOM   3167  H   GLY A 201      14.635  14.114   5.814  1.00  0.00           H  
ATOM   3168 1HA  GLY A 201      13.115  14.224   8.393  1.00  0.00           H  
ATOM   3169 2HA  GLY A 201      14.747  13.612   8.197  1.00  0.00           H  
ATOM   3170  N   ASN A 202      14.950  15.903   9.533  1.00  0.00           N  
ATOM   3171  CA  ASN A 202      15.531  17.152  10.064  1.00  0.00           C  
ATOM   3172  C   ASN A 202      17.033  16.944  10.194  1.00  0.00           C  
ATOM   3173  O   ASN A 202      17.445  15.937  10.786  1.00  0.00           O  
ATOM   3174  CB  ASN A 202      14.913  17.542  11.394  1.00  0.00           C  
ATOM   3175  CG  ASN A 202      15.171  18.980  11.751  1.00  0.00           C  
ATOM   3176  OD1 ASN A 202      16.193  19.306  12.364  1.00  0.00           O  
ATOM   3177  ND2 ASN A 202      14.263  19.846  11.379  1.00  0.00           N  
ATOM   3178  H   ASN A 202      14.797  15.127  10.161  1.00  0.00           H  
ATOM   3179  HA  ASN A 202      15.333  17.955   9.353  1.00  0.00           H  
ATOM   3180 1HB  ASN A 202      13.835  17.377  11.358  1.00  0.00           H  
ATOM   3181 2HB  ASN A 202      15.315  16.907  12.183  1.00  0.00           H  
ATOM   3182 1HD2 ASN A 202      14.382  20.817  11.589  1.00  0.00           H  
ATOM   3183 2HD2 ASN A 202      13.451  19.537  10.884  1.00  0.00           H  
ATOM   3184  N   PRO A 203      17.923  17.889   9.835  1.00  0.00           N  
ATOM   3185  CA  PRO A 203      17.662  19.209   9.243  1.00  0.00           C  
ATOM   3186  C   PRO A 203      17.811  19.206   7.727  1.00  0.00           C  
ATOM   3187  O   PRO A 203      18.625  19.966   7.179  1.00  0.00           O  
ATOM   3188  CB  PRO A 203      18.801  20.023   9.867  1.00  0.00           C  
ATOM   3189  CG  PRO A 203      19.920  19.026   9.844  1.00  0.00           C  
ATOM   3190  CD  PRO A 203      19.299  17.697  10.208  1.00  0.00           C  
ATOM   3191  HA  PRO A 203      16.648  19.535   9.519  1.00  0.00           H  
ATOM   3192 1HB  PRO A 203      18.989  20.927   9.269  1.00  0.00           H  
ATOM   3193 2HB  PRO A 203      18.516  20.359  10.875  1.00  0.00           H  
ATOM   3194 1HG  PRO A 203      20.386  19.002   8.848  1.00  0.00           H  
ATOM   3195 2HG  PRO A 203      20.705  19.321  10.556  1.00  0.00           H  
ATOM   3196 1HD  PRO A 203      19.776  16.896   9.623  1.00  0.00           H  
ATOM   3197 2HD  PRO A 203      19.425  17.516  11.286  1.00  0.00           H  
ATOM   3198  N   THR A 204      17.039  18.362   7.066  1.00  0.00           N  
ATOM   3199  CA  THR A 204      17.294  18.050   5.648  1.00  0.00           C  
ATOM   3200  C   THR A 204      16.156  18.587   4.791  1.00  0.00           C  
ATOM   3201  O   THR A 204      15.219  19.221   5.279  1.00  0.00           O  
ATOM   3202  CB  THR A 204      17.449  16.535   5.417  1.00  0.00           C  
ATOM   3203  OG1 THR A 204      16.214  15.873   5.719  1.00  0.00           O  
ATOM   3204  CG2 THR A 204      18.552  15.971   6.300  1.00  0.00           C  
ATOM   3205  H   THR A 204      16.260  17.922   7.534  1.00  0.00           H  
ATOM   3206  HA  THR A 204      18.223  18.534   5.349  1.00  0.00           H  
ATOM   3207  HB  THR A 204      17.699  16.351   4.372  1.00  0.00           H  
ATOM   3208  HG1 THR A 204      15.599  16.504   6.100  1.00  0.00           H  
ATOM   3209 1HG2 THR A 204      18.648  14.900   6.122  1.00  0.00           H  
ATOM   3210 2HG2 THR A 204      19.495  16.464   6.065  1.00  0.00           H  
ATOM   3211 3HG2 THR A 204      18.303  16.144   7.346  1.00  0.00           H  
ATOM   3212  N   SER A 205      16.305  18.439   3.503  1.00  0.00           N  
ATOM   3213  CA  SER A 205      15.352  18.874   2.463  1.00  0.00           C  
ATOM   3214  C   SER A 205      15.191  17.727   1.491  1.00  0.00           C  
ATOM   3215  O   SER A 205      15.799  16.662   1.703  1.00  0.00           O  
ATOM   3216  CB  SER A 205      15.842  20.114   1.741  1.00  0.00           C  
ATOM   3217  OG  SER A 205      16.937  19.817   0.919  1.00  0.00           O  
ATOM   3218  H   SER A 205      17.162  17.981   3.226  1.00  0.00           H  
ATOM   3219  HA  SER A 205      14.402  19.115   2.943  1.00  0.00           H  
ATOM   3220 1HB  SER A 205      15.033  20.527   1.139  1.00  0.00           H  
ATOM   3221 2HB  SER A 205      16.127  20.871   2.470  1.00  0.00           H  
ATOM   3222  HG  SER A 205      17.562  20.535   1.040  1.00  0.00           H  
ATOM   3223  N   SER A 206      14.465  17.932   0.400  1.00  0.00           N  
ATOM   3224  CA  SER A 206      14.353  16.916  -0.662  1.00  0.00           C  
ATOM   3225  C   SER A 206      15.729  16.527  -1.225  1.00  0.00           C  
ATOM   3226  O   SER A 206      15.818  15.466  -1.834  1.00  0.00           O  
ATOM   3227  CB  SER A 206      13.379  17.353  -1.717  1.00  0.00           C  
ATOM   3228  OG  SER A 206      13.781  18.564  -2.320  1.00  0.00           O  
ATOM   3229  H   SER A 206      13.975  18.809   0.295  1.00  0.00           H  
ATOM   3230  HA  SER A 206      13.898  16.020  -0.238  1.00  0.00           H  
ATOM   3231 1HB  SER A 206      13.298  16.578  -2.480  1.00  0.00           H  
ATOM   3232 2HB  SER A 206      12.394  17.479  -1.273  1.00  0.00           H  
ATOM   3233  HG  SER A 206      13.544  19.258  -1.701  1.00  0.00           H  
ATOM   3234  N   TYR A 207      16.770  17.304  -0.999  1.00  0.00           N  
ATOM   3235  CA  TYR A 207      18.141  16.948  -1.424  1.00  0.00           C  
ATOM   3236  C   TYR A 207      18.474  15.538  -0.930  1.00  0.00           C  
ATOM   3237  O   TYR A 207      19.191  14.841  -1.526  1.00  0.00           O  
ATOM   3238  CB  TYR A 207      19.110  18.007  -0.916  1.00  0.00           C  
ATOM   3239  CG  TYR A 207      20.523  17.715  -1.316  1.00  0.00           C  
ATOM   3240  CD1 TYR A 207      20.953  17.945  -2.623  1.00  0.00           C  
ATOM   3241  CD2 TYR A 207      21.450  17.365  -0.371  1.00  0.00           C  
ATOM   3242  CE1 TYR A 207      22.262  17.680  -2.997  1.00  0.00           C  
ATOM   3243  CE2 TYR A 207      22.773  17.170  -0.719  1.00  0.00           C  
ATOM   3244  CZ  TYR A 207      23.172  17.289  -2.029  1.00  0.00           C  
ATOM   3245  OH  TYR A 207      24.485  17.092  -2.355  1.00  0.00           O  
ATOM   3246  H   TYR A 207      16.617  18.177  -0.515  1.00  0.00           H  
ATOM   3247  HA  TYR A 207      18.179  16.958  -2.513  1.00  0.00           H  
ATOM   3248 1HB  TYR A 207      18.823  18.983  -1.309  1.00  0.00           H  
ATOM   3249 2HB  TYR A 207      19.052  18.062   0.170  1.00  0.00           H  
ATOM   3250  HD1 TYR A 207      20.257  18.338  -3.364  1.00  0.00           H  
ATOM   3251  HD2 TYR A 207      21.147  17.237   0.669  1.00  0.00           H  
ATOM   3252  HE1 TYR A 207      22.584  17.864  -4.021  1.00  0.00           H  
ATOM   3253  HE2 TYR A 207      23.507  16.919   0.048  1.00  0.00           H  
ATOM   3254  HH  TYR A 207      24.609  17.257  -3.293  1.00  0.00           H  
ATOM   3255  N   VAL A 208      18.023  15.180   0.295  1.00  0.00           N  
ATOM   3256  CA  VAL A 208      18.434  13.913   0.948  1.00  0.00           C  
ATOM   3257  C   VAL A 208      17.983  12.722   0.084  1.00  0.00           C  
ATOM   3258  O   VAL A 208      18.603  11.643   0.148  1.00  0.00           O  
ATOM   3259  CB  VAL A 208      17.820  13.795   2.355  1.00  0.00           C  
ATOM   3260  CG1 VAL A 208      16.341  13.452   2.263  1.00  0.00           C  
ATOM   3261  CG2 VAL A 208      18.569  12.744   3.160  1.00  0.00           C  
ATOM   3262  H   VAL A 208      17.386  15.799   0.777  1.00  0.00           H  
ATOM   3263  HA  VAL A 208      19.521  13.911   1.044  1.00  0.00           H  
ATOM   3264  HB  VAL A 208      17.896  14.760   2.857  1.00  0.00           H  
ATOM   3265 1HG1 VAL A 208      15.922  13.373   3.267  1.00  0.00           H  
ATOM   3266 2HG1 VAL A 208      15.819  14.236   1.715  1.00  0.00           H  
ATOM   3267 3HG1 VAL A 208      16.219  12.502   1.745  1.00  0.00           H  
ATOM   3268 1HG2 VAL A 208      18.129  12.666   4.154  1.00  0.00           H  
ATOM   3269 2HG2 VAL A 208      18.498  11.780   2.655  1.00  0.00           H  
ATOM   3270 3HG2 VAL A 208      19.617  13.031   3.248  1.00  0.00           H  
ATOM   3271  N   TRP A 209      16.921  12.878  -0.695  1.00  0.00           N  
ATOM   3272  CA  TRP A 209      16.357  11.798  -1.524  1.00  0.00           C  
ATOM   3273  C   TRP A 209      17.019  11.723  -2.902  1.00  0.00           C  
ATOM   3274  O   TRP A 209      16.562  10.938  -3.738  1.00  0.00           O  
ATOM   3275  CB  TRP A 209      14.850  11.997  -1.698  1.00  0.00           C  
ATOM   3276  CG  TRP A 209      14.091  11.987  -0.406  1.00  0.00           C  
ATOM   3277  CD1 TRP A 209      13.504  13.055   0.203  1.00  0.00           C  
ATOM   3278  CD2 TRP A 209      13.831  10.846   0.448  1.00  0.00           C  
ATOM   3279  NE1 TRP A 209      12.901  12.661   1.372  1.00  0.00           N  
ATOM   3280  CE2 TRP A 209      13.090  11.312   1.537  1.00  0.00           C  
ATOM   3281  CE3 TRP A 209      14.163   9.488   0.375  1.00  0.00           C  
ATOM   3282  CZ2 TRP A 209      12.672  10.469   2.554  1.00  0.00           C  
ATOM   3283  CZ3 TRP A 209      13.743   8.642   1.395  1.00  0.00           C  
ATOM   3284  CH2 TRP A 209      13.016   9.121   2.456  1.00  0.00           C  
ATOM   3285  H   TRP A 209      16.487  13.790  -0.711  1.00  0.00           H  
ATOM   3286  HA  TRP A 209      16.528  10.848  -1.018  1.00  0.00           H  
ATOM   3287 1HB  TRP A 209      14.664  12.948  -2.198  1.00  0.00           H  
ATOM   3288 2HB  TRP A 209      14.450  11.209  -2.336  1.00  0.00           H  
ATOM   3289  HD1 TRP A 209      13.512  14.074  -0.181  1.00  0.00           H  
ATOM   3290  HE1 TRP A 209      12.400  13.265   2.008  1.00  0.00           H  
ATOM   3291  HE3 TRP A 209      14.738   9.102  -0.466  1.00  0.00           H  
ATOM   3292  HZ2 TRP A 209      12.094  10.830   3.405  1.00  0.00           H  
ATOM   3293  HZ3 TRP A 209      14.006   7.586   1.331  1.00  0.00           H  
ATOM   3294  HH2 TRP A 209      12.702   8.429   3.238  1.00  0.00           H  
ATOM   3295  N   ARG A 210      18.029  12.538  -3.140  1.00  0.00           N  
ATOM   3296  CA  ARG A 210      18.698  12.664  -4.464  1.00  0.00           C  
ATOM   3297  C   ARG A 210      19.219  11.313  -4.952  1.00  0.00           C  
ATOM   3298  O   ARG A 210      19.311  11.159  -6.204  1.00  0.00           O  
ATOM   3299  CB  ARG A 210      19.859  13.645  -4.396  1.00  0.00           C  
ATOM   3300  CG  ARG A 210      21.063  13.158  -3.605  1.00  0.00           C  
ATOM   3301  CD  ARG A 210      21.990  14.271  -3.276  1.00  0.00           C  
ATOM   3302  NE  ARG A 210      23.151  13.808  -2.533  1.00  0.00           N  
ATOM   3303  CZ  ARG A 210      23.175  13.606  -1.201  1.00  0.00           C  
ATOM   3304  NH1 ARG A 210      22.097  13.830  -0.482  1.00  0.00           N  
ATOM   3305  NH2 ARG A 210      24.282  13.182  -0.617  1.00  0.00           N  
ATOM   3306  H   ARG A 210      18.355  13.101  -2.368  1.00  0.00           H  
ATOM   3307  HA  ARG A 210      17.971  13.039  -5.185  1.00  0.00           H  
ATOM   3308 1HB  ARG A 210      20.198  13.877  -5.404  1.00  0.00           H  
ATOM   3309 2HB  ARG A 210      19.521  14.577  -3.942  1.00  0.00           H  
ATOM   3310 1HG  ARG A 210      20.727  12.705  -2.673  1.00  0.00           H  
ATOM   3311 2HG  ARG A 210      21.609  12.419  -4.192  1.00  0.00           H  
ATOM   3312 1HD  ARG A 210      22.339  14.738  -4.197  1.00  0.00           H  
ATOM   3313 2HD  ARG A 210      21.470  15.011  -2.670  1.00  0.00           H  
ATOM   3314  HE  ARG A 210      23.999  13.625  -3.051  1.00  0.00           H  
ATOM   3315 1HH1 ARG A 210      21.251  14.153  -0.929  1.00  0.00           H  
ATOM   3316 2HH1 ARG A 210      22.115  13.678   0.516  1.00  0.00           H  
ATOM   3317 1HH2 ARG A 210      25.111  13.010  -1.169  1.00  0.00           H  
ATOM   3318 2HH2 ARG A 210      24.300  13.030   0.381  1.00  0.00           H  
ATOM   3319  N   ASN A 211      19.564  10.395  -4.060  1.00  0.00           N  
ATOM   3320  CA  ASN A 211      20.058   9.057  -4.495  1.00  0.00           C  
ATOM   3321  C   ASN A 211      19.015   7.974  -4.280  1.00  0.00           C  
ATOM   3322  O   ASN A 211      19.360   6.764  -4.406  1.00  0.00           O  
ATOM   3323  CB  ASN A 211      21.340   8.688  -3.772  1.00  0.00           C  
ATOM   3324  CG  ASN A 211      22.514   9.514  -4.220  1.00  0.00           C  
ATOM   3325  OD1 ASN A 211      23.075   9.286  -5.298  1.00  0.00           O  
ATOM   3326  ND2 ASN A 211      22.896  10.471  -3.412  1.00  0.00           N  
ATOM   3327  H   ASN A 211      19.495  10.597  -3.073  1.00  0.00           H  
ATOM   3328  HA  ASN A 211      20.265   9.095  -5.566  1.00  0.00           H  
ATOM   3329 1HB  ASN A 211      21.204   8.822  -2.698  1.00  0.00           H  
ATOM   3330 2HB  ASN A 211      21.565   7.635  -3.945  1.00  0.00           H  
ATOM   3331 1HD2 ASN A 211      23.672  11.053  -3.658  1.00  0.00           H  
ATOM   3332 2HD2 ASN A 211      22.414  10.619  -2.550  1.00  0.00           H  
ATOM   3333  N   ILE A 212      17.797   8.341  -3.953  1.00  0.00           N  
ATOM   3334  CA  ILE A 212      16.702   7.363  -3.693  1.00  0.00           C  
ATOM   3335  C   ILE A 212      15.691   7.445  -4.855  1.00  0.00           C  
ATOM   3336  O   ILE A 212      15.355   6.415  -5.436  1.00  0.00           O  
ATOM   3337  CB  ILE A 212      15.992   7.640  -2.355  1.00  0.00           C  
ATOM   3338  CG1 ILE A 212      17.000   7.629  -1.203  1.00  0.00           C  
ATOM   3339  CG2 ILE A 212      14.893   6.616  -2.115  1.00  0.00           C  
ATOM   3340  CD1 ILE A 212      17.750   6.324  -1.060  1.00  0.00           C  
ATOM   3341  H   ILE A 212      17.601   9.329  -3.877  1.00  0.00           H  
ATOM   3342  HA  ILE A 212      17.135   6.365  -3.643  1.00  0.00           H  
ATOM   3343  HB  ILE A 212      15.550   8.635  -2.378  1.00  0.00           H  
ATOM   3344 1HG1 ILE A 212      17.728   8.427  -1.349  1.00  0.00           H  
ATOM   3345 2HG1 ILE A 212      16.482   7.828  -0.265  1.00  0.00           H  
ATOM   3346 1HG2 ILE A 212      14.402   6.826  -1.165  1.00  0.00           H  
ATOM   3347 2HG2 ILE A 212      14.163   6.671  -2.921  1.00  0.00           H  
ATOM   3348 3HG2 ILE A 212      15.327   5.617  -2.086  1.00  0.00           H  
ATOM   3349 1HD1 ILE A 212      18.445   6.394  -0.223  1.00  0.00           H  
ATOM   3350 2HD1 ILE A 212      17.041   5.515  -0.878  1.00  0.00           H  
ATOM   3351 3HD1 ILE A 212      18.305   6.122  -1.975  1.00  0.00           H  
ATOM   3352  N   ILE A 213      15.216   8.637  -5.162  1.00  0.00           N  
ATOM   3353  CA  ILE A 213      14.166   8.862  -6.204  1.00  0.00           C  
ATOM   3354  C   ILE A 213      14.589   8.299  -7.559  1.00  0.00           C  
ATOM   3355  O   ILE A 213      13.736   7.702  -8.203  1.00  0.00           O  
ATOM   3356  CB  ILE A 213      13.849  10.360  -6.364  1.00  0.00           C  
ATOM   3357  CG1 ILE A 213      13.117  10.886  -5.127  1.00  0.00           C  
ATOM   3358  CG2 ILE A 213      13.021  10.597  -7.618  1.00  0.00           C  
ATOM   3359  CD1 ILE A 213      13.029  12.394  -5.064  1.00  0.00           C  
ATOM   3360  H   ILE A 213      15.588   9.431  -4.659  1.00  0.00           H  
ATOM   3361  HA  ILE A 213      13.255   8.352  -5.893  1.00  0.00           H  
ATOM   3362  HB  ILE A 213      14.779  10.922  -6.443  1.00  0.00           H  
ATOM   3363 1HG1 ILE A 213      12.104  10.484  -5.105  1.00  0.00           H  
ATOM   3364 2HG1 ILE A 213      13.625  10.537  -4.227  1.00  0.00           H  
ATOM   3365 1HG2 ILE A 213      12.805  11.661  -7.715  1.00  0.00           H  
ATOM   3366 2HG2 ILE A 213      13.578  10.258  -8.490  1.00  0.00           H  
ATOM   3367 3HG2 ILE A 213      12.085  10.042  -7.546  1.00  0.00           H  
ATOM   3368 1HD1 ILE A 213      12.497  12.690  -4.160  1.00  0.00           H  
ATOM   3369 2HD1 ILE A 213      14.034  12.816  -5.049  1.00  0.00           H  
ATOM   3370 3HD1 ILE A 213      12.493  12.763  -5.937  1.00  0.00           H  
ATOM   3371  N   PRO A 214      15.839   8.437  -8.044  1.00  0.00           N  
ATOM   3372  CA  PRO A 214      16.196   7.865  -9.352  1.00  0.00           C  
ATOM   3373  C   PRO A 214      15.882   6.366  -9.462  1.00  0.00           C  
ATOM   3374  O   PRO A 214      15.805   5.881 -10.584  1.00  0.00           O  
ATOM   3375  CB  PRO A 214      17.704   8.124  -9.426  1.00  0.00           C  
ATOM   3376  CG  PRO A 214      17.905   9.351  -8.605  1.00  0.00           C  
ATOM   3377  CD  PRO A 214      16.965   9.181  -7.441  1.00  0.00           C  
ATOM   3378  HA  PRO A 214      15.659   8.410 -10.143  1.00  0.00           H  
ATOM   3379 1HB  PRO A 214      18.254   7.255  -9.037  1.00  0.00           H  
ATOM   3380 2HB  PRO A 214      18.011   8.257 -10.474  1.00  0.00           H  
ATOM   3381 1HG  PRO A 214      18.957   9.431  -8.292  1.00  0.00           H  
ATOM   3382 2HG  PRO A 214      17.682  10.248  -9.201  1.00  0.00           H  
ATOM   3383 1HD  PRO A 214      17.463   8.601  -6.649  1.00  0.00           H  
ATOM   3384 2HD  PRO A 214      16.663  10.170  -7.065  1.00  0.00           H  
ATOM   3385  N   HIS A 215      15.821   5.620  -8.367  1.00  0.00           N  
ATOM   3386  CA  HIS A 215      15.509   4.178  -8.382  1.00  0.00           C  
ATOM   3387  C   HIS A 215      14.005   3.920  -8.504  1.00  0.00           C  
ATOM   3388  O   HIS A 215      13.606   2.771  -8.725  1.00  0.00           O  
ATOM   3389  CB  HIS A 215      16.040   3.498  -7.116  1.00  0.00           C  
ATOM   3390  CG  HIS A 215      17.527   3.329  -7.102  1.00  0.00           C  
ATOM   3391  ND1 HIS A 215      18.186   2.471  -7.958  1.00  0.00           N  
ATOM   3392  CD2 HIS A 215      18.484   3.907  -6.338  1.00  0.00           C  
ATOM   3393  CE1 HIS A 215      19.485   2.529  -7.720  1.00  0.00           C  
ATOM   3394  NE2 HIS A 215      19.691   3.392  -6.742  1.00  0.00           N  
ATOM   3395  H   HIS A 215      15.998   6.076  -7.483  1.00  0.00           H  
ATOM   3396  HA  HIS A 215      15.988   3.711  -9.242  1.00  0.00           H  
ATOM   3397 1HB  HIS A 215      15.755   4.084  -6.241  1.00  0.00           H  
ATOM   3398 2HB  HIS A 215      15.584   2.514  -7.013  1.00  0.00           H  
ATOM   3399  HD2 HIS A 215      18.325   4.642  -5.548  1.00  0.00           H  
ATOM   3400  HE1 HIS A 215      20.255   1.962  -8.242  1.00  0.00           H  
ATOM   3401  HE2 HIS A 215      20.589   3.638  -6.350  1.00  0.00           H  
ATOM   3402  N   VAL A 216      13.180   4.910  -8.170  1.00  0.00           N  
ATOM   3403  CA  VAL A 216      11.709   4.784  -8.149  1.00  0.00           C  
ATOM   3404  C   VAL A 216      11.075   5.527  -9.316  1.00  0.00           C  
ATOM   3405  O   VAL A 216      10.099   5.003  -9.907  1.00  0.00           O  
ATOM   3406  CB  VAL A 216      11.137   5.338  -6.831  1.00  0.00           C  
ATOM   3407  CG1 VAL A 216       9.616   5.333  -6.867  1.00  0.00           C  
ATOM   3408  CG2 VAL A 216      11.651   4.517  -5.658  1.00  0.00           C  
ATOM   3409  H   VAL A 216      13.601   5.793  -7.919  1.00  0.00           H  
ATOM   3410  HA  VAL A 216      11.452   3.727  -8.223  1.00  0.00           H  
ATOM   3411  HB  VAL A 216      11.452   6.375  -6.716  1.00  0.00           H  
ATOM   3412 1HG1 VAL A 216       9.228   5.728  -5.927  1.00  0.00           H  
ATOM   3413 2HG1 VAL A 216       9.270   5.956  -7.692  1.00  0.00           H  
ATOM   3414 3HG1 VAL A 216       9.258   4.313  -7.006  1.00  0.00           H  
ATOM   3415 1HG2 VAL A 216      11.243   4.915  -4.729  1.00  0.00           H  
ATOM   3416 2HG2 VAL A 216      11.340   3.479  -5.776  1.00  0.00           H  
ATOM   3417 3HG2 VAL A 216      12.740   4.569  -5.627  1.00  0.00           H  
ATOM   3418  N   ALA A 217      11.531   6.718  -9.637  1.00  0.00           N  
ATOM   3419  CA  ALA A 217      10.955   7.593 -10.673  1.00  0.00           C  
ATOM   3420  C   ALA A 217      10.712   6.868 -11.998  1.00  0.00           C  
ATOM   3421  O   ALA A 217       9.721   7.251 -12.628  1.00  0.00           O  
ATOM   3422  CB  ALA A 217      11.815   8.802 -10.890  1.00  0.00           C  
ATOM   3423  H   ALA A 217      12.338   7.034  -9.119  1.00  0.00           H  
ATOM   3424  HA  ALA A 217       9.985   7.942 -10.321  1.00  0.00           H  
ATOM   3425 1HB  ALA A 217      11.369   9.432 -11.659  1.00  0.00           H  
ATOM   3426 2HB  ALA A 217      11.893   9.364  -9.960  1.00  0.00           H  
ATOM   3427 3HB  ALA A 217      12.808   8.489 -11.209  1.00  0.00           H  
ATOM   3428  N   PRO A 218      11.586   5.957 -12.494  1.00  0.00           N  
ATOM   3429  CA  PRO A 218      11.378   5.395 -13.829  1.00  0.00           C  
ATOM   3430  C   PRO A 218      10.030   4.692 -13.934  1.00  0.00           C  
ATOM   3431  O   PRO A 218       9.552   4.512 -15.045  1.00  0.00           O  
ATOM   3432  CB  PRO A 218      12.540   4.406 -13.972  1.00  0.00           C  
ATOM   3433  CG  PRO A 218      13.602   4.960 -13.083  1.00  0.00           C  
ATOM   3434  CD  PRO A 218      12.853   5.486 -11.888  1.00  0.00           C  
ATOM   3435  HA  PRO A 218      11.450   6.200 -14.575  1.00  0.00           H  
ATOM   3436 1HB  PRO A 218      12.216   3.399 -13.673  1.00  0.00           H  
ATOM   3437 2HB  PRO A 218      12.853   4.345 -15.024  1.00  0.00           H  
ATOM   3438 1HG  PRO A 218      14.323   4.174 -12.818  1.00  0.00           H  
ATOM   3439 2HG  PRO A 218      14.166   5.745 -13.609  1.00  0.00           H  
ATOM   3440 1HD  PRO A 218      12.690   4.671 -11.169  1.00  0.00           H  
ATOM   3441 2HD  PRO A 218      13.426   6.303 -11.426  1.00  0.00           H  
ATOM   3442  N   THR A 219       9.453   4.252 -12.828  1.00  0.00           N  
ATOM   3443  CA  THR A 219       8.215   3.424 -12.835  1.00  0.00           C  
ATOM   3444  C   THR A 219       7.074   4.072 -12.055  1.00  0.00           C  
ATOM   3445  O   THR A 219       5.903   3.658 -12.251  1.00  0.00           O  
ATOM   3446  CB  THR A 219       8.481   2.022 -12.255  1.00  0.00           C  
ATOM   3447  OG1 THR A 219       8.997   2.144 -10.923  1.00  0.00           O  
ATOM   3448  CG2 THR A 219       9.483   1.270 -13.116  1.00  0.00           C  
ATOM   3449  H   THR A 219       9.878   4.493 -11.944  1.00  0.00           H  
ATOM   3450  HA  THR A 219       7.881   3.310 -13.866  1.00  0.00           H  
ATOM   3451  HB  THR A 219       7.547   1.461 -12.219  1.00  0.00           H  
ATOM   3452  HG1 THR A 219       8.325   2.527 -10.354  1.00  0.00           H  
ATOM   3453 1HG2 THR A 219       9.658   0.282 -12.692  1.00  0.00           H  
ATOM   3454 2HG2 THR A 219       9.088   1.166 -14.127  1.00  0.00           H  
ATOM   3455 3HG2 THR A 219      10.421   1.822 -13.149  1.00  0.00           H  
ATOM   3456  N   HIS A 220       7.357   5.000 -11.133  1.00  0.00           N  
ATOM   3457  CA  HIS A 220       6.345   5.645 -10.284  1.00  0.00           C  
ATOM   3458  C   HIS A 220       6.565   7.143 -10.239  1.00  0.00           C  
ATOM   3459  O   HIS A 220       7.737   7.584 -10.196  1.00  0.00           O  
ATOM   3460  CB  HIS A 220       6.375   5.080  -8.860  1.00  0.00           C  
ATOM   3461  CG  HIS A 220       6.067   3.616  -8.788  1.00  0.00           C  
ATOM   3462  ND1 HIS A 220       7.007   2.644  -9.056  1.00  0.00           N  
ATOM   3463  CD2 HIS A 220       4.924   2.960  -8.478  1.00  0.00           C  
ATOM   3464  CE1 HIS A 220       6.455   1.451  -8.914  1.00  0.00           C  
ATOM   3465  NE2 HIS A 220       5.192   1.616  -8.564  1.00  0.00           N  
ATOM   3466  H   HIS A 220       8.327   5.262 -11.028  1.00  0.00           H  
ATOM   3467  HA  HIS A 220       5.353   5.459 -10.695  1.00  0.00           H  
ATOM   3468 1HB  HIS A 220       7.361   5.243  -8.425  1.00  0.00           H  
ATOM   3469 2HB  HIS A 220       5.652   5.612  -8.242  1.00  0.00           H  
ATOM   3470  HD2 HIS A 220       3.969   3.413  -8.210  1.00  0.00           H  
ATOM   3471  HE1 HIS A 220       6.957   0.495  -9.060  1.00  0.00           H  
ATOM   3472  HE2 HIS A 220       4.527   0.877  -8.386  1.00  0.00           H  
ATOM   3473  N   ARG A 221       5.511   7.917 -10.233  1.00  0.00           N  
ATOM   3474  CA  ARG A 221       5.602   9.365  -9.948  1.00  0.00           C  
ATOM   3475  C   ARG A 221       6.143   9.562  -8.534  1.00  0.00           C  
ATOM   3476  O   ARG A 221       5.599   8.934  -7.607  1.00  0.00           O  
ATOM   3477  CB  ARG A 221       4.246  10.044 -10.075  1.00  0.00           C  
ATOM   3478  CG  ARG A 221       4.283  11.562 -10.014  1.00  0.00           C  
ATOM   3479  CD  ARG A 221       2.921  12.149 -10.106  1.00  0.00           C  
ATOM   3480  NE  ARG A 221       2.963  13.590 -10.287  1.00  0.00           N  
ATOM   3481  CZ  ARG A 221       1.884  14.397 -10.257  1.00  0.00           C  
ATOM   3482  NH1 ARG A 221       0.689  13.888 -10.054  1.00  0.00           N  
ATOM   3483  NH2 ARG A 221       2.027  15.699 -10.434  1.00  0.00           N  
ATOM   3484  H   ARG A 221       4.607   7.510 -10.429  1.00  0.00           H  
ATOM   3485  HA  ARG A 221       6.279   9.818 -10.673  1.00  0.00           H  
ATOM   3486 1HB  ARG A 221       3.787   9.763 -11.023  1.00  0.00           H  
ATOM   3487 2HB  ARG A 221       3.590   9.697  -9.278  1.00  0.00           H  
ATOM   3488 1HG  ARG A 221       4.729  11.878  -9.070  1.00  0.00           H  
ATOM   3489 2HG  ARG A 221       4.878  11.946 -10.843  1.00  0.00           H  
ATOM   3490 1HD  ARG A 221       2.394  11.714 -10.954  1.00  0.00           H  
ATOM   3491 2HD  ARG A 221       2.371  11.936  -9.189  1.00  0.00           H  
ATOM   3492  HE  ARG A 221       3.865  14.019 -10.446  1.00  0.00           H  
ATOM   3493 1HH1 ARG A 221       0.580  12.893  -9.919  1.00  0.00           H  
ATOM   3494 2HH1 ARG A 221      -0.120  14.492 -10.032  1.00  0.00           H  
ATOM   3495 1HH2 ARG A 221       2.946  16.090 -10.591  1.00  0.00           H  
ATOM   3496 2HH2 ARG A 221       1.219  16.303 -10.411  1.00  0.00           H  
ATOM   3497  N   CYS A 222       7.128  10.438  -8.399  1.00  0.00           N  
ATOM   3498  CA  CYS A 222       7.812  10.732  -7.132  1.00  0.00           C  
ATOM   3499  C   CYS A 222       7.571  12.189  -6.784  1.00  0.00           C  
ATOM   3500  O   CYS A 222       7.924  13.070  -7.581  1.00  0.00           O  
ATOM   3501  CB  CYS A 222       9.314  10.466  -7.230  1.00  0.00           C  
ATOM   3502  SG  CYS A 222       9.739   8.742  -7.571  1.00  0.00           S  
ATOM   3503  H   CYS A 222       7.412  10.927  -9.236  1.00  0.00           H  
ATOM   3504  HA  CYS A 222       7.403  10.082  -6.359  1.00  0.00           H  
ATOM   3505 1HB  CYS A 222       9.742  11.082  -8.022  1.00  0.00           H  
ATOM   3506 2HB  CYS A 222       9.796  10.754  -6.296  1.00  0.00           H  
ATOM   3507  HG  CYS A 222       9.034   8.644  -8.693  1.00  0.00           H  
ATOM   3508  N   ILE A 223       6.964  12.437  -5.608  1.00  0.00           N  
ATOM   3509  CA  ILE A 223       6.692  13.787  -5.073  1.00  0.00           C  
ATOM   3510  C   ILE A 223       7.585  13.929  -3.849  1.00  0.00           C  
ATOM   3511  O   ILE A 223       7.532  13.036  -3.010  1.00  0.00           O  
ATOM   3512  CB  ILE A 223       5.213  13.990  -4.693  1.00  0.00           C  
ATOM   3513  CG1 ILE A 223       4.309  13.701  -5.894  1.00  0.00           C  
ATOM   3514  CG2 ILE A 223       4.985  15.402  -4.178  1.00  0.00           C  
ATOM   3515  CD1 ILE A 223       4.535  14.630  -7.065  1.00  0.00           C  
ATOM   3516  H   ILE A 223       6.685  11.630  -5.070  1.00  0.00           H  
ATOM   3517  HA  ILE A 223       6.936  14.519  -5.842  1.00  0.00           H  
ATOM   3518  HB  ILE A 223       4.938  13.280  -3.914  1.00  0.00           H  
ATOM   3519 1HG1 ILE A 223       4.470  12.679  -6.233  1.00  0.00           H  
ATOM   3520 2HG1 ILE A 223       3.265  13.784  -5.591  1.00  0.00           H  
ATOM   3521 1HG2 ILE A 223       3.936  15.528  -3.914  1.00  0.00           H  
ATOM   3522 2HG2 ILE A 223       5.603  15.572  -3.297  1.00  0.00           H  
ATOM   3523 3HG2 ILE A 223       5.254  16.120  -4.953  1.00  0.00           H  
ATOM   3524 1HD1 ILE A 223       3.857  14.364  -7.877  1.00  0.00           H  
ATOM   3525 2HD1 ILE A 223       4.344  15.658  -6.756  1.00  0.00           H  
ATOM   3526 3HD1 ILE A 223       5.564  14.539  -7.408  1.00  0.00           H  
ATOM   3527  N   ALA A 224       8.390  14.973  -3.782  1.00  0.00           N  
ATOM   3528  CA  ALA A 224       9.305  15.125  -2.623  1.00  0.00           C  
ATOM   3529  C   ALA A 224       9.325  16.592  -2.212  1.00  0.00           C  
ATOM   3530  O   ALA A 224      10.112  17.368  -2.739  1.00  0.00           O  
ATOM   3531  CB  ALA A 224      10.692  14.608  -2.959  1.00  0.00           C  
ATOM   3532  H   ALA A 224       8.395  15.676  -4.507  1.00  0.00           H  
ATOM   3533  HA  ALA A 224       8.918  14.519  -1.804  1.00  0.00           H  
ATOM   3534 1HB  ALA A 224      11.345  14.729  -2.094  1.00  0.00           H  
ATOM   3535 2HB  ALA A 224      10.633  13.552  -3.223  1.00  0.00           H  
ATOM   3536 3HB  ALA A 224      11.096  15.170  -3.799  1.00  0.00           H  
ATOM   3537  N   PRO A 225       8.402  16.992  -1.317  1.00  0.00           N  
ATOM   3538  CA  PRO A 225       8.314  18.385  -0.903  1.00  0.00           C  
ATOM   3539  C   PRO A 225       9.422  18.741   0.076  1.00  0.00           C  
ATOM   3540  O   PRO A 225       9.896  17.901   0.825  1.00  0.00           O  
ATOM   3541  CB  PRO A 225       6.933  18.460  -0.245  1.00  0.00           C  
ATOM   3542  CG  PRO A 225       6.730  17.102   0.336  1.00  0.00           C  
ATOM   3543  CD  PRO A 225       7.344  16.168  -0.671  1.00  0.00           C  
ATOM   3544  HA  PRO A 225       8.363  19.030  -1.792  1.00  0.00           H  
ATOM   3545 1HB  PRO A 225       6.922  19.255   0.516  1.00  0.00           H  
ATOM   3546 2HB  PRO A 225       6.173  18.720  -0.995  1.00  0.00           H  
ATOM   3547 1HG  PRO A 225       7.211  17.035   1.324  1.00  0.00           H  
ATOM   3548 2HG  PRO A 225       5.658  16.911   0.493  1.00  0.00           H  
ATOM   3549 1HD  PRO A 225       7.773  15.297  -0.152  1.00  0.00           H  
ATOM   3550 2HD  PRO A 225       6.577  15.850  -1.393  1.00  0.00           H  
ATOM   3551  N   ASP A 226       9.711  20.015   0.121  1.00  0.00           N  
ATOM   3552  CA  ASP A 226      10.485  20.650   1.206  1.00  0.00           C  
ATOM   3553  C   ASP A 226       9.510  21.239   2.226  1.00  0.00           C  
ATOM   3554  O   ASP A 226       8.634  22.028   1.847  1.00  0.00           O  
ATOM   3555  CB  ASP A 226      11.408  21.745   0.667  1.00  0.00           C  
ATOM   3556  CG  ASP A 226      12.568  21.193  -0.149  1.00  0.00           C  
ATOM   3557  OD1 ASP A 226      12.771  20.002  -0.127  1.00  0.00           O  
ATOM   3558  OD2 ASP A 226      13.241  21.967  -0.788  1.00  0.00           O  
ATOM   3559  H   ASP A 226       9.377  20.585  -0.643  1.00  0.00           H  
ATOM   3560  HA  ASP A 226      11.103  19.888   1.683  1.00  0.00           H  
ATOM   3561 1HB  ASP A 226      10.835  22.429   0.041  1.00  0.00           H  
ATOM   3562 2HB  ASP A 226      11.810  22.323   1.499  1.00  0.00           H  
ATOM   3563  N   LEU A 227       9.591  20.809   3.462  1.00  0.00           N  
ATOM   3564  CA  LEU A 227       8.631  21.281   4.505  1.00  0.00           C  
ATOM   3565  C   LEU A 227       8.770  22.804   4.649  1.00  0.00           C  
ATOM   3566  O   LEU A 227       9.850  23.362   4.419  1.00  0.00           O  
ATOM   3567  CB  LEU A 227       8.896  20.599   5.853  1.00  0.00           C  
ATOM   3568  CG  LEU A 227       8.609  19.093   5.905  1.00  0.00           C  
ATOM   3569  CD1 LEU A 227       9.016  18.545   7.267  1.00  0.00           C  
ATOM   3570  CD2 LEU A 227       7.132  18.848   5.636  1.00  0.00           C  
ATOM   3571  H   LEU A 227      10.310  20.149   3.718  1.00  0.00           H  
ATOM   3572  HA  LEU A 227       7.621  21.025   4.186  1.00  0.00           H  
ATOM   3573 1HB  LEU A 227       9.942  20.746   6.117  1.00  0.00           H  
ATOM   3574 2HB  LEU A 227       8.281  21.081   6.613  1.00  0.00           H  
ATOM   3575  HG  LEU A 227       9.206  18.583   5.149  1.00  0.00           H  
ATOM   3576 1HD1 LEU A 227       8.812  17.475   7.304  1.00  0.00           H  
ATOM   3577 2HD1 LEU A 227      10.081  18.717   7.425  1.00  0.00           H  
ATOM   3578 3HD1 LEU A 227       8.446  19.050   8.047  1.00  0.00           H  
ATOM   3579 1HD2 LEU A 227       6.928  17.777   5.672  1.00  0.00           H  
ATOM   3580 2HD2 LEU A 227       6.535  19.357   6.393  1.00  0.00           H  
ATOM   3581 3HD2 LEU A 227       6.873  19.233   4.650  1.00  0.00           H  
ATOM   3582  N   ILE A 228       7.670  23.429   5.061  1.00  0.00           N  
ATOM   3583  CA  ILE A 228       7.648  24.914   5.118  1.00  0.00           C  
ATOM   3584  C   ILE A 228       8.736  25.409   6.072  1.00  0.00           C  
ATOM   3585  O   ILE A 228       8.996  24.761   7.094  1.00  0.00           O  
ATOM   3586  CB  ILE A 228       6.279  25.445   5.579  1.00  0.00           C  
ATOM   3587  CG1 ILE A 228       5.190  25.055   4.576  1.00  0.00           C  
ATOM   3588  CG2 ILE A 228       6.326  26.954   5.757  1.00  0.00           C  
ATOM   3589  CD1 ILE A 228       5.390  25.643   3.198  1.00  0.00           C  
ATOM   3590  H   ILE A 228       6.847  22.914   5.338  1.00  0.00           H  
ATOM   3591  HA  ILE A 228       7.842  25.301   4.118  1.00  0.00           H  
ATOM   3592  HB  ILE A 228       6.011  24.984   6.529  1.00  0.00           H  
ATOM   3593 1HG1 ILE A 228       5.154  23.970   4.482  1.00  0.00           H  
ATOM   3594 2HG1 ILE A 228       4.218  25.382   4.948  1.00  0.00           H  
ATOM   3595 1HG2 ILE A 228       5.350  27.313   6.083  1.00  0.00           H  
ATOM   3596 2HG2 ILE A 228       7.074  27.209   6.507  1.00  0.00           H  
ATOM   3597 3HG2 ILE A 228       6.588  27.425   4.810  1.00  0.00           H  
ATOM   3598 1HD1 ILE A 228       4.578  25.322   2.544  1.00  0.00           H  
ATOM   3599 2HD1 ILE A 228       5.393  26.732   3.264  1.00  0.00           H  
ATOM   3600 3HD1 ILE A 228       6.340  25.301   2.791  1.00  0.00           H  
ATOM   3601  N   GLY A 229       9.493  26.423   5.674  1.00  0.00           N  
ATOM   3602  CA  GLY A 229      10.603  26.946   6.476  1.00  0.00           C  
ATOM   3603  C   GLY A 229      11.925  26.291   6.155  1.00  0.00           C  
ATOM   3604  O   GLY A 229      12.961  26.809   6.627  1.00  0.00           O  
ATOM   3605  H   GLY A 229       9.288  26.849   4.781  1.00  0.00           H  
ATOM   3606 1HA  GLY A 229      10.695  28.020   6.313  1.00  0.00           H  
ATOM   3607 2HA  GLY A 229      10.387  26.800   7.534  1.00  0.00           H  
ATOM   3608  N   MET A 230      11.949  25.238   5.342  1.00  0.00           N  
ATOM   3609  CA  MET A 230      13.195  24.506   5.040  1.00  0.00           C  
ATOM   3610  C   MET A 230      13.430  24.389   3.536  1.00  0.00           C  
ATOM   3611  O   MET A 230      12.493  24.556   2.725  1.00  0.00           O  
ATOM   3612  CB  MET A 230      13.160  23.117   5.675  1.00  0.00           C  
ATOM   3613  CG  MET A 230      12.959  23.119   7.184  1.00  0.00           C  
ATOM   3614  SD  MET A 230      12.871  21.456   7.876  1.00  0.00           S  
ATOM   3615  CE  MET A 230      14.605  21.011   7.908  1.00  0.00           C  
ATOM   3616  H   MET A 230      11.084  24.931   4.921  1.00  0.00           H  
ATOM   3617  HA  MET A 230      14.033  25.062   5.459  1.00  0.00           H  
ATOM   3618 1HB  MET A 230      12.354  22.535   5.231  1.00  0.00           H  
ATOM   3619 2HB  MET A 230      14.095  22.597   5.463  1.00  0.00           H  
ATOM   3620 1HG  MET A 230      13.784  23.648   7.660  1.00  0.00           H  
ATOM   3621 2HG  MET A 230      12.034  23.642   7.426  1.00  0.00           H  
ATOM   3622 1HE  MET A 230      14.715  20.005   8.312  1.00  0.00           H  
ATOM   3623 2HE  MET A 230      15.007  21.042   6.895  1.00  0.00           H  
ATOM   3624 3HE  MET A 230      15.150  21.716   8.536  1.00  0.00           H  
ATOM   3625  N   GLY A 231      14.669  24.121   3.142  1.00  0.00           N  
ATOM   3626  CA  GLY A 231      14.930  23.818   1.738  1.00  0.00           C  
ATOM   3627  C   GLY A 231      14.615  25.013   0.873  1.00  0.00           C  
ATOM   3628  O   GLY A 231      14.971  26.165   1.198  1.00  0.00           O  
ATOM   3629  H   GLY A 231      15.438  24.124   3.797  1.00  0.00           H  
ATOM   3630 1HA  GLY A 231      15.975  23.532   1.616  1.00  0.00           H  
ATOM   3631 2HA  GLY A 231      14.326  22.965   1.432  1.00  0.00           H  
ATOM   3632  N   LYS A 232      13.928  24.751  -0.222  1.00  0.00           N  
ATOM   3633  CA  LYS A 232      13.605  25.764  -1.231  1.00  0.00           C  
ATOM   3634  C   LYS A 232      12.186  26.293  -1.054  1.00  0.00           C  
ATOM   3635  O   LYS A 232      11.725  27.025  -1.944  1.00  0.00           O  
ATOM   3636  CB  LYS A 232      13.777  25.193  -2.639  1.00  0.00           C  
ATOM   3637  CG  LYS A 232      15.206  24.802  -2.989  1.00  0.00           C  
ATOM   3638  CD  LYS A 232      16.097  26.028  -3.125  1.00  0.00           C  
ATOM   3639  CE  LYS A 232      17.461  25.663  -3.692  1.00  0.00           C  
ATOM   3640  NZ  LYS A 232      18.317  26.862  -3.899  1.00  0.00           N  
ATOM   3641  H   LYS A 232      13.614  23.800  -0.361  1.00  0.00           H  
ATOM   3642  HA  LYS A 232      14.290  26.604  -1.109  1.00  0.00           H  
ATOM   3643 1HB  LYS A 232      13.151  24.308  -2.752  1.00  0.00           H  
ATOM   3644 2HB  LYS A 232      13.441  25.927  -3.373  1.00  0.00           H  
ATOM   3645 1HG  LYS A 232      15.609  24.156  -2.208  1.00  0.00           H  
ATOM   3646 2HG  LYS A 232      15.213  24.253  -3.930  1.00  0.00           H  
ATOM   3647 1HD  LYS A 232      15.620  26.753  -3.786  1.00  0.00           H  
ATOM   3648 2HD  LYS A 232      16.233  26.490  -2.147  1.00  0.00           H  
ATOM   3649 1HE  LYS A 232      17.968  24.983  -3.009  1.00  0.00           H  
ATOM   3650 2HE  LYS A 232      17.333  25.154  -4.647  1.00  0.00           H  
ATOM   3651 1HZ  LYS A 232      19.211  26.577  -4.275  1.00  0.00           H  
ATOM   3652 2HZ  LYS A 232      17.865  27.492  -4.547  1.00  0.00           H  
ATOM   3653 3HZ  LYS A 232      18.459  27.332  -3.016  1.00  0.00           H  
ATOM   3654  N   SER A 233      11.499  25.975   0.036  1.00  0.00           N  
ATOM   3655  CA  SER A 233      10.110  26.444   0.276  1.00  0.00           C  
ATOM   3656  C   SER A 233      10.124  27.824   0.901  1.00  0.00           C  
ATOM   3657  O   SER A 233      11.148  28.268   1.458  1.00  0.00           O  
ATOM   3658  CB  SER A 233       9.335  25.427   1.086  1.00  0.00           C  
ATOM   3659  OG  SER A 233       9.103  24.246   0.312  1.00  0.00           O  
ATOM   3660  H   SER A 233      11.946  25.389   0.727  1.00  0.00           H  
ATOM   3661  HA  SER A 233       9.590  26.490  -0.682  1.00  0.00           H  
ATOM   3662 1HB  SER A 233       9.893  25.179   1.988  1.00  0.00           H  
ATOM   3663 2HB  SER A 233       8.385  25.860   1.398  1.00  0.00           H  
ATOM   3664  HG  SER A 233       8.974  23.537   0.945  1.00  0.00           H  
ATOM   3665  N   ASP A 234       8.995  28.492   0.803  1.00  0.00           N  
ATOM   3666  CA  ASP A 234       8.805  29.779   1.497  1.00  0.00           C  
ATOM   3667  C   ASP A 234       9.025  29.654   2.999  1.00  0.00           C  
ATOM   3668  O   ASP A 234       8.906  28.553   3.594  1.00  0.00           O  
ATOM   3669  CB  ASP A 234       7.400  30.328   1.237  1.00  0.00           C  
ATOM   3670  CG  ASP A 234       7.287  31.060  -0.094  1.00  0.00           C  
ATOM   3671  OD1 ASP A 234       8.286  31.546  -0.568  1.00  0.00           O  
ATOM   3672  OD2 ASP A 234       6.203  31.126  -0.622  1.00  0.00           O  
ATOM   3673  H   ASP A 234       8.242  28.121   0.242  1.00  0.00           H  
ATOM   3674  HA  ASP A 234       9.534  30.492   1.111  1.00  0.00           H  
ATOM   3675 1HB  ASP A 234       6.682  29.508   1.246  1.00  0.00           H  
ATOM   3676 2HB  ASP A 234       7.124  31.015   2.038  1.00  0.00           H  
ATOM   3677  N   LYS A 235       9.297  30.798   3.597  1.00  0.00           N  
ATOM   3678  CA  LYS A 235       9.731  30.874   5.004  1.00  0.00           C  
ATOM   3679  C   LYS A 235       8.828  31.825   5.764  1.00  0.00           C  
ATOM   3680  O   LYS A 235       9.251  32.939   6.095  1.00  0.00           O  
ATOM   3681  CB  LYS A 235      11.186  31.331   5.113  1.00  0.00           C  
ATOM   3682  CG  LYS A 235      12.188  30.405   4.436  1.00  0.00           C  
ATOM   3683  CD  LYS A 235      13.574  31.031   4.388  1.00  0.00           C  
ATOM   3684  CE  LYS A 235      14.579  30.102   3.721  1.00  0.00           C  
ATOM   3685  NZ  LYS A 235      15.869  30.788   3.441  1.00  0.00           N  
ATOM   3686  H   LYS A 235       9.202  31.651   3.065  1.00  0.00           H  
ATOM   3687  HA  LYS A 235       9.651  29.881   5.446  1.00  0.00           H  
ATOM   3688 1HB  LYS A 235      11.292  32.320   4.668  1.00  0.00           H  
ATOM   3689 2HB  LYS A 235      11.464  31.413   6.164  1.00  0.00           H  
ATOM   3690 1HG  LYS A 235      12.243  29.464   4.984  1.00  0.00           H  
ATOM   3691 2HG  LYS A 235      11.859  30.194   3.419  1.00  0.00           H  
ATOM   3692 1HD  LYS A 235      13.531  31.967   3.830  1.00  0.00           H  
ATOM   3693 2HD  LYS A 235      13.911  31.246   5.401  1.00  0.00           H  
ATOM   3694 1HE  LYS A 235      14.768  29.247   4.367  1.00  0.00           H  
ATOM   3695 2HE  LYS A 235      14.166  29.735   2.781  1.00  0.00           H  
ATOM   3696 1HZ  LYS A 235      16.506  30.140   2.999  1.00  0.00           H  
ATOM   3697 2HZ  LYS A 235      15.708  31.573   2.826  1.00  0.00           H  
ATOM   3698 3HZ  LYS A 235      16.271  31.116   4.307  1.00  0.00           H  
ATOM   3699  N   PRO A 236       7.574  31.439   5.992  1.00  0.00           N  
ATOM   3700  CA  PRO A 236       6.679  32.301   6.755  1.00  0.00           C  
ATOM   3701  C   PRO A 236       7.047  32.379   8.241  1.00  0.00           C  
ATOM   3702  O   PRO A 236       7.795  31.604   8.813  1.00  0.00           O  
ATOM   3703  CB  PRO A 236       5.319  31.627   6.550  1.00  0.00           C  
ATOM   3704  CG  PRO A 236       5.650  30.186   6.360  1.00  0.00           C  
ATOM   3705  CD  PRO A 236       6.931  30.197   5.569  1.00  0.00           C  
ATOM   3706  HA  PRO A 236       6.693  33.311   6.320  1.00  0.00           H  
ATOM   3707 1HB  PRO A 236       4.675  31.805   7.424  1.00  0.00           H  
ATOM   3708 2HB  PRO A 236       4.808  32.066   5.680  1.00  0.00           H  
ATOM   3709 1HG  PRO A 236       5.759  29.689   7.335  1.00  0.00           H  
ATOM   3710 2HG  PRO A 236       4.831  29.674   5.832  1.00  0.00           H  
ATOM   3711 1HD  PRO A 236       7.536  29.319   5.837  1.00  0.00           H  
ATOM   3712 2HD  PRO A 236       6.698  30.195   4.493  1.00  0.00           H  
ATOM   3713  N   ASP A 237       6.516  33.426   8.880  1.00  0.00           N  
ATOM   3714  CA  ASP A 237       6.817  33.664  10.300  1.00  0.00           C  
ATOM   3715  C   ASP A 237       5.953  32.717  11.118  1.00  0.00           C  
ATOM   3716  O   ASP A 237       4.977  33.191  11.726  1.00  0.00           O  
ATOM   3717  CB  ASP A 237       6.543  35.116  10.701  1.00  0.00           C  
ATOM   3718  CG  ASP A 237       7.058  35.453  12.095  1.00  0.00           C  
ATOM   3719  OD1 ASP A 237       7.899  34.737  12.584  1.00  0.00           O  
ATOM   3720  OD2 ASP A 237       6.604  36.421  12.655  1.00  0.00           O  
ATOM   3721  H   ASP A 237       5.902  34.063   8.394  1.00  0.00           H  
ATOM   3722  HA  ASP A 237       7.875  33.460  10.468  1.00  0.00           H  
ATOM   3723 1HB  ASP A 237       7.016  35.787   9.984  1.00  0.00           H  
ATOM   3724 2HB  ASP A 237       5.470  35.306  10.670  1.00  0.00           H  
ATOM   3725  N   LEU A 238       6.311  31.443  11.159  1.00  0.00           N  
ATOM   3726  CA  LEU A 238       5.610  30.404  11.939  1.00  0.00           C  
ATOM   3727  C   LEU A 238       6.503  30.003  13.103  1.00  0.00           C  
ATOM   3728  O   LEU A 238       7.743  30.148  13.009  1.00  0.00           O  
ATOM   3729  CB  LEU A 238       5.285  29.180  11.074  1.00  0.00           C  
ATOM   3730  CG  LEU A 238       4.435  29.453   9.827  1.00  0.00           C  
ATOM   3731  CD1 LEU A 238       4.307  28.175   9.008  1.00  0.00           C  
ATOM   3732  CD2 LEU A 238       3.068  29.971  10.248  1.00  0.00           C  
ATOM   3733  H   LEU A 238       7.120  31.185  10.613  1.00  0.00           H  
ATOM   3734  HA  LEU A 238       4.672  30.821  12.305  1.00  0.00           H  
ATOM   3735 1HB  LEU A 238       6.220  28.730  10.744  1.00  0.00           H  
ATOM   3736 2HB  LEU A 238       4.752  28.453  11.686  1.00  0.00           H  
ATOM   3737  HG  LEU A 238       4.930  30.199   9.205  1.00  0.00           H  
ATOM   3738 1HD1 LEU A 238       3.703  28.370   8.122  1.00  0.00           H  
ATOM   3739 2HD1 LEU A 238       5.298  27.838   8.704  1.00  0.00           H  
ATOM   3740 3HD1 LEU A 238       3.830  27.404   9.611  1.00  0.00           H  
ATOM   3741 1HD2 LEU A 238       2.463  30.166   9.362  1.00  0.00           H  
ATOM   3742 2HD2 LEU A 238       2.571  29.225  10.869  1.00  0.00           H  
ATOM   3743 3HD2 LEU A 238       3.187  30.894  10.816  1.00  0.00           H  
ATOM   3744  N   GLY A 239       5.907  29.386  14.132  1.00  0.00           N  
ATOM   3745  CA  GLY A 239       6.748  28.771  15.160  1.00  0.00           C  
ATOM   3746  C   GLY A 239       7.322  27.427  14.716  1.00  0.00           C  
ATOM   3747  O   GLY A 239       8.138  26.856  15.453  1.00  0.00           O  
ATOM   3748  H   GLY A 239       4.902  29.332  14.220  1.00  0.00           H  
ATOM   3749 1HA  GLY A 239       7.569  29.443  15.409  1.00  0.00           H  
ATOM   3750 2HA  GLY A 239       6.165  28.626  16.068  1.00  0.00           H  
ATOM   3751  N   TYR A 240       6.843  26.909  13.600  1.00  0.00           N  
ATOM   3752  CA  TYR A 240       7.341  25.632  13.037  1.00  0.00           C  
ATOM   3753  C   TYR A 240       7.047  24.494  14.011  1.00  0.00           C  
ATOM   3754  O   TYR A 240       7.802  23.557  14.239  1.00  0.00           O  
ATOM   3755  CB  TYR A 240       8.796  25.678  12.580  1.00  0.00           C  
ATOM   3756  CG  TYR A 240       8.987  26.734  11.519  1.00  0.00           C  
ATOM   3757  CD1 TYR A 240       8.393  26.595  10.278  1.00  0.00           C  
ATOM   3758  CD2 TYR A 240       9.755  27.882  11.720  1.00  0.00           C  
ATOM   3759  CE1 TYR A 240       8.527  27.563   9.292  1.00  0.00           C  
ATOM   3760  CE2 TYR A 240       9.878  28.875  10.758  1.00  0.00           C  
ATOM   3761  CZ  TYR A 240       9.281  28.692   9.522  1.00  0.00           C  
ATOM   3762  OH  TYR A 240       9.389  29.635   8.529  1.00  0.00           O  
ATOM   3763  H   TYR A 240       6.110  27.408  13.116  1.00  0.00           H  
ATOM   3764  HA  TYR A 240       6.816  25.438  12.101  1.00  0.00           H  
ATOM   3765 1HB  TYR A 240       9.440  25.892  13.433  1.00  0.00           H  
ATOM   3766 2HB  TYR A 240       9.087  24.704  12.187  1.00  0.00           H  
ATOM   3767  HD1 TYR A 240       7.800  25.707  10.055  1.00  0.00           H  
ATOM   3768  HD2 TYR A 240      10.286  28.025  12.660  1.00  0.00           H  
ATOM   3769  HE1 TYR A 240       8.047  27.426   8.324  1.00  0.00           H  
ATOM   3770  HE2 TYR A 240      10.440  29.782  10.981  1.00  0.00           H  
ATOM   3771  HH  TYR A 240       9.124  30.491   8.873  1.00  0.00           H  
ATOM   3772  N   PHE A 241       5.821  24.480  14.507  1.00  0.00           N  
ATOM   3773  CA  PHE A 241       5.349  23.424  15.409  1.00  0.00           C  
ATOM   3774  C   PHE A 241       4.945  22.219  14.561  1.00  0.00           C  
ATOM   3775  O   PHE A 241       4.692  22.331  13.353  1.00  0.00           O  
ATOM   3776  CB  PHE A 241       4.166  23.900  16.254  1.00  0.00           C  
ATOM   3777  CG  PHE A 241       4.522  24.966  17.250  1.00  0.00           C  
ATOM   3778  CD1 PHE A 241       4.264  26.302  16.980  1.00  0.00           C  
ATOM   3779  CD2 PHE A 241       5.118  24.637  18.458  1.00  0.00           C  
ATOM   3780  CE1 PHE A 241       4.592  27.284  17.895  1.00  0.00           C  
ATOM   3781  CE2 PHE A 241       5.446  25.616  19.375  1.00  0.00           C  
ATOM   3782  CZ  PHE A 241       5.182  26.941  19.093  1.00  0.00           C  
ATOM   3783  H   PHE A 241       5.191  25.228  14.254  1.00  0.00           H  
ATOM   3784  HA  PHE A 241       6.163  23.154  16.083  1.00  0.00           H  
ATOM   3785 1HB  PHE A 241       3.387  24.291  15.600  1.00  0.00           H  
ATOM   3786 2HB  PHE A 241       3.743  23.055  16.796  1.00  0.00           H  
ATOM   3787  HD1 PHE A 241       3.796  26.573  16.033  1.00  0.00           H  
ATOM   3788  HD2 PHE A 241       5.326  23.589  18.680  1.00  0.00           H  
ATOM   3789  HE1 PHE A 241       4.383  28.329  17.670  1.00  0.00           H  
ATOM   3790  HE2 PHE A 241       5.913  25.343  20.321  1.00  0.00           H  
ATOM   3791  HZ  PHE A 241       5.442  27.714  19.815  1.00  0.00           H  
ATOM   3792  N   PHE A 242       4.811  21.082  15.230  1.00  0.00           N  
ATOM   3793  CA  PHE A 242       4.257  19.876  14.568  1.00  0.00           C  
ATOM   3794  C   PHE A 242       2.933  20.214  13.887  1.00  0.00           C  
ATOM   3795  O   PHE A 242       2.750  19.966  12.721  1.00  0.00           O  
ATOM   3796  CB  PHE A 242       4.044  18.745  15.576  1.00  0.00           C  
ATOM   3797  CG  PHE A 242       3.426  17.511  14.980  1.00  0.00           C  
ATOM   3798  CD1 PHE A 242       4.190  16.627  14.234  1.00  0.00           C  
ATOM   3799  CD2 PHE A 242       2.080  17.234  15.165  1.00  0.00           C  
ATOM   3800  CE1 PHE A 242       3.622  15.492  13.686  1.00  0.00           C  
ATOM   3801  CE2 PHE A 242       1.510  16.100  14.619  1.00  0.00           C  
ATOM   3802  CZ  PHE A 242       2.283  15.228  13.878  1.00  0.00           C  
ATOM   3803  H   PHE A 242       5.087  21.029  16.200  1.00  0.00           H  
ATOM   3804  HA  PHE A 242       4.971  19.535  13.816  1.00  0.00           H  
ATOM   3805 1HB  PHE A 242       4.999  18.466  16.018  1.00  0.00           H  
ATOM   3806 2HB  PHE A 242       3.399  19.093  16.382  1.00  0.00           H  
ATOM   3807  HD1 PHE A 242       5.249  16.835  14.083  1.00  0.00           H  
ATOM   3808  HD2 PHE A 242       1.469  17.923  15.750  1.00  0.00           H  
ATOM   3809  HE1 PHE A 242       4.234  14.806  13.101  1.00  0.00           H  
ATOM   3810  HE2 PHE A 242       0.451  15.893  14.772  1.00  0.00           H  
ATOM   3811  HZ  PHE A 242       1.835  14.335  13.446  1.00  0.00           H  
ATOM   3812  N   ASP A 243       1.996  20.817  14.614  1.00  0.00           N  
ATOM   3813  CA  ASP A 243       0.679  21.127  14.012  1.00  0.00           C  
ATOM   3814  C   ASP A 243       0.826  22.045  12.771  1.00  0.00           C  
ATOM   3815  O   ASP A 243       0.028  21.981  11.849  1.00  0.00           O  
ATOM   3816  CB  ASP A 243      -0.235  21.794  15.043  1.00  0.00           C  
ATOM   3817  CG  ASP A 243      -0.705  20.834  16.127  1.00  0.00           C  
ATOM   3818  OD1 ASP A 243      -0.555  19.648  15.949  1.00  0.00           O  
ATOM   3819  OD2 ASP A 243      -1.209  21.296  17.123  1.00  0.00           O  
ATOM   3820  H   ASP A 243       2.169  21.069  15.577  1.00  0.00           H  
ATOM   3821  HA  ASP A 243       0.218  20.193  13.689  1.00  0.00           H  
ATOM   3822 1HB  ASP A 243       0.293  22.623  15.516  1.00  0.00           H  
ATOM   3823 2HB  ASP A 243      -1.110  22.208  14.540  1.00  0.00           H  
ATOM   3824  N   ASP A 244       1.782  22.974  12.790  1.00  0.00           N  
ATOM   3825  CA  ASP A 244       2.003  23.876  11.640  1.00  0.00           C  
ATOM   3826  C   ASP A 244       2.311  23.033  10.409  1.00  0.00           C  
ATOM   3827  O   ASP A 244       1.693  23.196   9.367  1.00  0.00           O  
ATOM   3828  CB  ASP A 244       3.149  24.854  11.906  1.00  0.00           C  
ATOM   3829  CG  ASP A 244       2.809  25.892  12.968  1.00  0.00           C  
ATOM   3830  OD1 ASP A 244       1.645  26.155  13.161  1.00  0.00           O  
ATOM   3831  OD2 ASP A 244       3.715  26.411  13.574  1.00  0.00           O  
ATOM   3832  H   ASP A 244       2.370  23.064  13.606  1.00  0.00           H  
ATOM   3833  HA  ASP A 244       1.094  24.455  11.475  1.00  0.00           H  
ATOM   3834 1HB  ASP A 244       4.032  24.302  12.229  1.00  0.00           H  
ATOM   3835 2HB  ASP A 244       3.408  25.372  10.982  1.00  0.00           H  
ATOM   3836  N   HIS A 245       3.274  22.144  10.527  1.00  0.00           N  
ATOM   3837  CA  HIS A 245       3.697  21.368   9.352  1.00  0.00           C  
ATOM   3838  C   HIS A 245       2.569  20.458   8.881  1.00  0.00           C  
ATOM   3839  O   HIS A 245       2.436  20.244   7.659  1.00  0.00           O  
ATOM   3840  CB  HIS A 245       4.941  20.531   9.664  1.00  0.00           C  
ATOM   3841  CG  HIS A 245       6.229  21.268   9.463  1.00  0.00           C  
ATOM   3842  ND1 HIS A 245       7.410  20.878  10.059  1.00  0.00           N  
ATOM   3843  CD2 HIS A 245       6.520  22.371   8.734  1.00  0.00           C  
ATOM   3844  CE1 HIS A 245       8.373  21.711   9.704  1.00  0.00           C  
ATOM   3845  NE2 HIS A 245       7.859  22.625   8.902  1.00  0.00           N  
ATOM   3846  H   HIS A 245       3.730  21.981  11.414  1.00  0.00           H  
ATOM   3847  HA  HIS A 245       3.947  22.048   8.538  1.00  0.00           H  
ATOM   3848 1HB  HIS A 245       4.901  20.190  10.699  1.00  0.00           H  
ATOM   3849 2HB  HIS A 245       4.953  19.646   9.028  1.00  0.00           H  
ATOM   3850  HD2 HIS A 245       5.823  22.950   8.129  1.00  0.00           H  
ATOM   3851  HE1 HIS A 245       9.415  21.652  10.020  1.00  0.00           H  
ATOM   3852  HE2 HIS A 245       8.365  23.389   8.476  1.00  0.00           H  
ATOM   3853  N   VAL A 246       1.797  19.887   9.797  1.00  0.00           N  
ATOM   3854  CA  VAL A 246       0.689  18.971   9.442  1.00  0.00           C  
ATOM   3855  C   VAL A 246      -0.313  19.729   8.603  1.00  0.00           C  
ATOM   3856  O   VAL A 246      -0.821  19.206   7.616  1.00  0.00           O  
ATOM   3857  CB  VAL A 246      -0.008  18.414  10.697  1.00  0.00           C  
ATOM   3858  CG1 VAL A 246      -1.293  17.694  10.317  1.00  0.00           C  
ATOM   3859  CG2 VAL A 246       0.934  17.480  11.441  1.00  0.00           C  
ATOM   3860  H   VAL A 246       1.974  20.089  10.771  1.00  0.00           H  
ATOM   3861  HA  VAL A 246       1.101  18.131   8.881  1.00  0.00           H  
ATOM   3862  HB  VAL A 246      -0.285  19.245  11.346  1.00  0.00           H  
ATOM   3863 1HG1 VAL A 246      -1.773  17.307  11.217  1.00  0.00           H  
ATOM   3864 2HG1 VAL A 246      -1.967  18.390   9.818  1.00  0.00           H  
ATOM   3865 3HG1 VAL A 246      -1.062  16.867   9.646  1.00  0.00           H  
ATOM   3866 1HG2 VAL A 246       0.435  17.091  12.328  1.00  0.00           H  
ATOM   3867 2HG2 VAL A 246       1.216  16.653  10.790  1.00  0.00           H  
ATOM   3868 3HG2 VAL A 246       1.829  18.028  11.740  1.00  0.00           H  
ATOM   3869  N   ARG A 247      -0.688  20.933   9.038  1.00  0.00           N  
ATOM   3870  CA  ARG A 247      -1.699  21.714   8.319  1.00  0.00           C  
ATOM   3871  C   ARG A 247      -1.272  21.971   6.882  1.00  0.00           C  
ATOM   3872  O   ARG A 247      -2.113  21.894   5.941  1.00  0.00           O  
ATOM   3873  CB  ARG A 247      -1.947  23.044   9.015  1.00  0.00           C  
ATOM   3874  CG  ARG A 247      -2.780  22.956  10.284  1.00  0.00           C  
ATOM   3875  CD  ARG A 247      -3.127  24.303  10.807  1.00  0.00           C  
ATOM   3876  NE  ARG A 247      -1.975  24.973  11.387  1.00  0.00           N  
ATOM   3877  CZ  ARG A 247      -1.923  26.286  11.685  1.00  0.00           C  
ATOM   3878  NH1 ARG A 247      -2.964  27.055  11.450  1.00  0.00           N  
ATOM   3879  NH2 ARG A 247      -0.826  26.802  12.211  1.00  0.00           N  
ATOM   3880  H   ARG A 247      -0.274  21.317   9.876  1.00  0.00           H  
ATOM   3881  HA  ARG A 247      -2.631  21.148   8.310  1.00  0.00           H  
ATOM   3882 1HB  ARG A 247      -0.994  23.501   9.276  1.00  0.00           H  
ATOM   3883 2HB  ARG A 247      -2.459  23.722   8.331  1.00  0.00           H  
ATOM   3884 1HG  ARG A 247      -3.706  22.420  10.075  1.00  0.00           H  
ATOM   3885 2HG  ARG A 247      -2.217  22.425  11.052  1.00  0.00           H  
ATOM   3886 1HD  ARG A 247      -3.508  24.921   9.994  1.00  0.00           H  
ATOM   3887 2HD  ARG A 247      -3.891  24.207  11.578  1.00  0.00           H  
ATOM   3888  HE  ARG A 247      -1.155  24.414  11.582  1.00  0.00           H  
ATOM   3889 1HH1 ARG A 247      -3.802  26.661  11.048  1.00  0.00           H  
ATOM   3890 2HH1 ARG A 247      -2.925  28.039  11.673  1.00  0.00           H  
ATOM   3891 1HH2 ARG A 247      -0.026  26.211  12.391  1.00  0.00           H  
ATOM   3892 2HH2 ARG A 247      -0.787  27.785  12.434  1.00  0.00           H  
ATOM   3893  N   PHE A 248      -0.000  22.318   6.689  1.00  0.00           N  
ATOM   3894  CA  PHE A 248       0.519  22.543   5.330  1.00  0.00           C  
ATOM   3895  C   PHE A 248       0.651  21.216   4.572  1.00  0.00           C  
ATOM   3896  O   PHE A 248       0.353  21.138   3.389  1.00  0.00           O  
ATOM   3897  CB  PHE A 248       1.878  23.245   5.381  1.00  0.00           C  
ATOM   3898  CG  PHE A 248       1.786  24.727   5.604  1.00  0.00           C  
ATOM   3899  CD1 PHE A 248       1.812  25.253   6.887  1.00  0.00           C  
ATOM   3900  CD2 PHE A 248       1.672  25.599   4.532  1.00  0.00           C  
ATOM   3901  CE1 PHE A 248       1.727  26.617   7.094  1.00  0.00           C  
ATOM   3902  CE2 PHE A 248       1.589  26.963   4.735  1.00  0.00           C  
ATOM   3903  CZ  PHE A 248       1.616  27.472   6.018  1.00  0.00           C  
ATOM   3904  H   PHE A 248       0.621  22.430   7.477  1.00  0.00           H  
ATOM   3905  HA  PHE A 248      -0.182  23.183   4.792  1.00  0.00           H  
ATOM   3906 1HB  PHE A 248       2.478  22.817   6.183  1.00  0.00           H  
ATOM   3907 2HB  PHE A 248       2.411  23.074   4.447  1.00  0.00           H  
ATOM   3908  HD1 PHE A 248       1.901  24.577   7.738  1.00  0.00           H  
ATOM   3909  HD2 PHE A 248       1.650  25.197   3.518  1.00  0.00           H  
ATOM   3910  HE1 PHE A 248       1.749  27.017   8.107  1.00  0.00           H  
ATOM   3911  HE2 PHE A 248       1.501  27.637   3.883  1.00  0.00           H  
ATOM   3912  HZ  PHE A 248       1.548  28.547   6.180  1.00  0.00           H  
ATOM   3913  N   MET A 249       1.105  20.157   5.226  1.00  0.00           N  
ATOM   3914  CA  MET A 249       1.176  18.856   4.507  1.00  0.00           C  
ATOM   3915  C   MET A 249      -0.212  18.451   4.000  1.00  0.00           C  
ATOM   3916  O   MET A 249      -0.340  18.051   2.844  1.00  0.00           O  
ATOM   3917  CB  MET A 249       1.747  17.767   5.413  1.00  0.00           C  
ATOM   3918  CG  MET A 249       1.748  16.374   4.799  1.00  0.00           C  
ATOM   3919  SD  MET A 249       2.097  15.082   6.008  1.00  0.00           S  
ATOM   3920  CE  MET A 249       0.745  15.319   7.158  1.00  0.00           C  
ATOM   3921  H   MET A 249       1.404  20.202   6.190  1.00  0.00           H  
ATOM   3922  HA  MET A 249       1.834  18.972   3.647  1.00  0.00           H  
ATOM   3923 1HB  MET A 249       2.774  18.016   5.676  1.00  0.00           H  
ATOM   3924 2HB  MET A 249       1.173  17.724   6.339  1.00  0.00           H  
ATOM   3925 1HG  MET A 249       0.775  16.173   4.352  1.00  0.00           H  
ATOM   3926 2HG  MET A 249       2.501  16.323   4.013  1.00  0.00           H  
ATOM   3927 1HE  MET A 249       0.823  14.592   7.966  1.00  0.00           H  
ATOM   3928 2HE  MET A 249       0.791  16.328   7.571  1.00  0.00           H  
ATOM   3929 3HE  MET A 249      -0.203  15.183   6.637  1.00  0.00           H  
ATOM   3930  N   ASP A 250      -1.240  18.534   4.827  1.00  0.00           N  
ATOM   3931  CA  ASP A 250      -2.583  18.109   4.408  1.00  0.00           C  
ATOM   3932  C   ASP A 250      -2.915  18.888   3.122  1.00  0.00           C  
ATOM   3933  O   ASP A 250      -3.379  18.262   2.136  1.00  0.00           O  
ATOM   3934  CB  ASP A 250      -3.628  18.381   5.494  1.00  0.00           C  
ATOM   3935  CG  ASP A 250      -3.514  17.428   6.676  1.00  0.00           C  
ATOM   3936  OD1 ASP A 250      -2.742  16.502   6.596  1.00  0.00           O  
ATOM   3937  OD2 ASP A 250      -4.200  17.635   7.648  1.00  0.00           O  
ATOM   3938  H   ASP A 250      -1.108  18.893   5.761  1.00  0.00           H  
ATOM   3939  HA  ASP A 250      -2.563  17.036   4.219  1.00  0.00           H  
ATOM   3940 1HB  ASP A 250      -3.518  19.402   5.857  1.00  0.00           H  
ATOM   3941 2HB  ASP A 250      -4.627  18.290   5.068  1.00  0.00           H  
ATOM   3942  N   ALA A 251      -2.756  20.218   3.165  1.00  0.00           N  
ATOM   3943  CA  ALA A 251      -3.099  21.105   2.023  1.00  0.00           C  
ATOM   3944  C   ALA A 251      -2.247  20.732   0.809  1.00  0.00           C  
ATOM   3945  O   ALA A 251      -2.807  20.718  -0.286  1.00  0.00           O  
ATOM   3946  CB  ALA A 251      -3.002  22.554   2.436  1.00  0.00           C  
ATOM   3947  H   ALA A 251      -2.389  20.627   4.012  1.00  0.00           H  
ATOM   3948  HA  ALA A 251      -4.150  20.952   1.778  1.00  0.00           H  
ATOM   3949 1HB  ALA A 251      -3.255  23.192   1.589  1.00  0.00           H  
ATOM   3950 2HB  ALA A 251      -3.695  22.747   3.255  1.00  0.00           H  
ATOM   3951 3HB  ALA A 251      -1.986  22.772   2.761  1.00  0.00           H  
ATOM   3952  N   PHE A 252      -0.965  20.435   0.986  1.00  0.00           N  
ATOM   3953  CA  PHE A 252      -0.059  20.044  -0.098  1.00  0.00           C  
ATOM   3954  C   PHE A 252      -0.569  18.768  -0.739  1.00  0.00           C  
ATOM   3955  O   PHE A 252      -0.673  18.679  -1.951  1.00  0.00           O  
ATOM   3956  CB  PHE A 252       1.365  19.834   0.420  1.00  0.00           C  
ATOM   3957  CG  PHE A 252       2.313  19.298  -0.615  1.00  0.00           C  
ATOM   3958  CD1 PHE A 252       2.849  20.132  -1.585  1.00  0.00           C  
ATOM   3959  CD2 PHE A 252       2.671  17.958  -0.621  1.00  0.00           C  
ATOM   3960  CE1 PHE A 252       3.721  19.639  -2.537  1.00  0.00           C  
ATOM   3961  CE2 PHE A 252       3.543  17.463  -1.571  1.00  0.00           C  
ATOM   3962  CZ  PHE A 252       4.068  18.305  -2.530  1.00  0.00           C  
ATOM   3963  H   PHE A 252      -0.609  20.488   1.930  1.00  0.00           H  
ATOM   3964  HA  PHE A 252      -0.040  20.844  -0.839  1.00  0.00           H  
ATOM   3965 1HB  PHE A 252       1.762  20.780   0.786  1.00  0.00           H  
ATOM   3966 2HB  PHE A 252       1.349  19.140   1.259  1.00  0.00           H  
ATOM   3967  HD1 PHE A 252       2.575  21.187  -1.589  1.00  0.00           H  
ATOM   3968  HD2 PHE A 252       2.255  17.292   0.137  1.00  0.00           H  
ATOM   3969  HE1 PHE A 252       4.135  20.306  -3.293  1.00  0.00           H  
ATOM   3970  HE2 PHE A 252       3.816  16.408  -1.564  1.00  0.00           H  
ATOM   3971  HZ  PHE A 252       4.755  17.916  -3.281  1.00  0.00           H  
ATOM   3972  N   ILE A 253      -0.854  17.755   0.065  1.00  0.00           N  
ATOM   3973  CA  ILE A 253      -1.290  16.452  -0.473  1.00  0.00           C  
ATOM   3974  C   ILE A 253      -2.571  16.643  -1.279  1.00  0.00           C  
ATOM   3975  O   ILE A 253      -2.681  16.010  -2.349  1.00  0.00           O  
ATOM   3976  CB  ILE A 253      -1.530  15.425   0.649  1.00  0.00           C  
ATOM   3977  CG1 ILE A 253      -0.206  15.039   1.312  1.00  0.00           C  
ATOM   3978  CG2 ILE A 253      -2.233  14.193   0.100  1.00  0.00           C  
ATOM   3979  CD1 ILE A 253      -0.370  14.240   2.584  1.00  0.00           C  
ATOM   3980  H   ILE A 253      -0.771  17.873   1.065  1.00  0.00           H  
ATOM   3981  HA  ILE A 253      -0.506  16.065  -1.123  1.00  0.00           H  
ATOM   3982  HB  ILE A 253      -2.152  15.872   1.424  1.00  0.00           H  
ATOM   3983 1HG1 ILE A 253       0.393  14.453   0.615  1.00  0.00           H  
ATOM   3984 2HG1 ILE A 253       0.360  15.941   1.548  1.00  0.00           H  
ATOM   3985 1HG2 ILE A 253      -2.395  13.477   0.906  1.00  0.00           H  
ATOM   3986 2HG2 ILE A 253      -3.193  14.481  -0.326  1.00  0.00           H  
ATOM   3987 3HG2 ILE A 253      -1.616  13.735  -0.673  1.00  0.00           H  
ATOM   3988 1HD1 ILE A 253       0.612  14.005   2.995  1.00  0.00           H  
ATOM   3989 2HD1 ILE A 253      -0.937  14.823   3.310  1.00  0.00           H  
ATOM   3990 3HD1 ILE A 253      -0.902  13.315   2.366  1.00  0.00           H  
ATOM   3991  N   GLU A 254      -3.528  17.411  -0.763  1.00  0.00           N  
ATOM   3992  CA  GLU A 254      -4.769  17.671  -1.540  1.00  0.00           C  
ATOM   3993  C   GLU A 254      -4.471  18.567  -2.737  1.00  0.00           C  
ATOM   3994  O   GLU A 254      -5.086  18.335  -3.790  1.00  0.00           O  
ATOM   3995  CB  GLU A 254      -5.838  18.325  -0.662  1.00  0.00           C  
ATOM   3996  CG  GLU A 254      -6.325  17.455   0.488  1.00  0.00           C  
ATOM   3997  CD  GLU A 254      -6.871  16.131   0.031  1.00  0.00           C  
ATOM   3998  OE1 GLU A 254      -7.692  16.123  -0.855  1.00  0.00           O  
ATOM   3999  OE2 GLU A 254      -6.467  15.126   0.567  1.00  0.00           O  
ATOM   4000  H   GLU A 254      -3.426  17.823   0.153  1.00  0.00           H  
ATOM   4001  HA  GLU A 254      -5.156  16.718  -1.903  1.00  0.00           H  
ATOM   4002 1HB  GLU A 254      -5.446  19.249  -0.239  1.00  0.00           H  
ATOM   4003 2HB  GLU A 254      -6.702  18.584  -1.273  1.00  0.00           H  
ATOM   4004 1HG  GLU A 254      -5.495  17.275   1.171  1.00  0.00           H  
ATOM   4005 2HG  GLU A 254      -7.098  17.992   1.035  1.00  0.00           H  
ATOM   4006  N   ALA A 255      -3.584  19.540  -2.597  1.00  0.00           N  
ATOM   4007  CA  ALA A 255      -3.341  20.527  -3.685  1.00  0.00           C  
ATOM   4008  C   ALA A 255      -2.875  19.801  -4.947  1.00  0.00           C  
ATOM   4009  O   ALA A 255      -3.263  20.256  -6.105  1.00  0.00           O  
ATOM   4010  CB  ALA A 255      -2.339  21.553  -3.256  1.00  0.00           C  
ATOM   4011  H   ALA A 255      -3.059  19.617  -1.738  1.00  0.00           H  
ATOM   4012  HA  ALA A 255      -4.281  21.036  -3.897  1.00  0.00           H  
ATOM   4013 1HB  ALA A 255      -2.177  22.264  -4.065  1.00  0.00           H  
ATOM   4014 2HB  ALA A 255      -2.712  22.081  -2.379  1.00  0.00           H  
ATOM   4015 3HB  ALA A 255      -1.398  21.062  -3.010  1.00  0.00           H  
ATOM   4016  N   LEU A 256      -2.089  18.733  -4.830  1.00  0.00           N  
ATOM   4017  CA  LEU A 256      -1.556  18.024  -6.020  1.00  0.00           C  
ATOM   4018  C   LEU A 256      -2.476  16.848  -6.408  1.00  0.00           C  
ATOM   4019  O   LEU A 256      -2.094  16.040  -7.264  1.00  0.00           O  
ATOM   4020  CB  LEU A 256      -0.139  17.505  -5.747  1.00  0.00           C  
ATOM   4021  CG  LEU A 256       0.927  18.580  -5.499  1.00  0.00           C  
ATOM   4022  CD1 LEU A 256       2.276  17.914  -5.264  1.00  0.00           C  
ATOM   4023  CD2 LEU A 256       0.983  19.523  -6.692  1.00  0.00           C  
ATOM   4024  H   LEU A 256      -1.851  18.396  -3.909  1.00  0.00           H  
ATOM   4025  HA  LEU A 256      -1.515  18.727  -6.852  1.00  0.00           H  
ATOM   4026 1HB  LEU A 256      -0.169  16.860  -4.870  1.00  0.00           H  
ATOM   4027 2HB  LEU A 256       0.184  16.909  -6.600  1.00  0.00           H  
ATOM   4028  HG  LEU A 256       0.673  19.145  -4.602  1.00  0.00           H  
ATOM   4029 1HD1 LEU A 256       3.033  18.678  -5.088  1.00  0.00           H  
ATOM   4030 2HD1 LEU A 256       2.212  17.260  -4.394  1.00  0.00           H  
ATOM   4031 3HD1 LEU A 256       2.549  17.328  -6.141  1.00  0.00           H  
ATOM   4032 1HD2 LEU A 256       1.740  20.288  -6.515  1.00  0.00           H  
ATOM   4033 2HD2 LEU A 256       1.239  18.960  -7.590  1.00  0.00           H  
ATOM   4034 3HD2 LEU A 256       0.011  19.999  -6.826  1.00  0.00           H  
ATOM   4035  N   GLY A 257      -3.618  16.709  -5.746  1.00  0.00           N  
ATOM   4036  CA  GLY A 257      -4.599  15.674  -6.101  1.00  0.00           C  
ATOM   4037  C   GLY A 257      -4.070  14.292  -5.774  1.00  0.00           C  
ATOM   4038  O   GLY A 257      -4.400  13.311  -6.471  1.00  0.00           O  
ATOM   4039  H   GLY A 257      -3.817  17.333  -4.977  1.00  0.00           H  
ATOM   4040 1HA  GLY A 257      -5.528  15.852  -5.559  1.00  0.00           H  
ATOM   4041 2HA  GLY A 257      -4.829  15.740  -7.163  1.00  0.00           H  
ATOM   4042  N   LEU A 258      -3.264  14.138  -4.729  1.00  0.00           N  
ATOM   4043  CA  LEU A 258      -2.647  12.838  -4.419  1.00  0.00           C  
ATOM   4044  C   LEU A 258      -3.649  12.018  -3.597  1.00  0.00           C  
ATOM   4045  O   LEU A 258      -3.485  11.865  -2.369  1.00  0.00           O  
ATOM   4046  CB  LEU A 258      -1.337  13.019  -3.642  1.00  0.00           C  
ATOM   4047  CG  LEU A 258      -0.287  13.917  -4.308  1.00  0.00           C  
ATOM   4048  CD1 LEU A 258       0.912  14.070  -3.381  1.00  0.00           C  
ATOM   4049  CD2 LEU A 258       0.127  13.313  -5.641  1.00  0.00           C  
ATOM   4050  H   LEU A 258      -3.069  14.929  -4.132  1.00  0.00           H  
ATOM   4051  HA  LEU A 258      -2.421  12.331  -5.357  1.00  0.00           H  
ATOM   4052 1HB  LEU A 258      -1.568  13.446  -2.667  1.00  0.00           H  
ATOM   4053 2HB  LEU A 258      -0.886  12.039  -3.489  1.00  0.00           H  
ATOM   4054  HG  LEU A 258      -0.708  14.909  -4.473  1.00  0.00           H  
ATOM   4055 1HD1 LEU A 258       1.658  14.708  -3.854  1.00  0.00           H  
ATOM   4056 2HD1 LEU A 258       0.591  14.522  -2.443  1.00  0.00           H  
ATOM   4057 3HD1 LEU A 258       1.346  13.091  -3.183  1.00  0.00           H  
ATOM   4058 1HD2 LEU A 258       0.873  13.952  -6.115  1.00  0.00           H  
ATOM   4059 2HD2 LEU A 258       0.550  12.322  -5.476  1.00  0.00           H  
ATOM   4060 3HD2 LEU A 258      -0.746  13.232  -6.290  1.00  0.00           H  
ATOM   4061  N   GLU A 259      -4.645  11.532  -4.307  1.00  0.00           N  
ATOM   4062  CA  GLU A 259      -5.774  10.809  -3.700  1.00  0.00           C  
ATOM   4063  C   GLU A 259      -5.194   9.536  -3.091  1.00  0.00           C  
ATOM   4064  O   GLU A 259      -5.579   9.185  -1.951  1.00  0.00           O  
ATOM   4065  CB  GLU A 259      -6.858  10.477  -4.728  1.00  0.00           C  
ATOM   4066  CG  GLU A 259      -7.631  11.686  -5.239  1.00  0.00           C  
ATOM   4067  CD  GLU A 259      -8.663  11.326  -6.271  1.00  0.00           C  
ATOM   4068  OE1 GLU A 259      -8.689  10.194  -6.688  1.00  0.00           O  
ATOM   4069  OE2 GLU A 259      -9.426  12.186  -6.643  1.00  0.00           O  
ATOM   4070  H   GLU A 259      -4.626  11.663  -5.308  1.00  0.00           H  
ATOM   4071  HA  GLU A 259      -6.220  11.445  -2.934  1.00  0.00           H  
ATOM   4072 1HB  GLU A 259      -6.406   9.982  -5.587  1.00  0.00           H  
ATOM   4073 2HB  GLU A 259      -7.576   9.783  -4.290  1.00  0.00           H  
ATOM   4074 1HG  GLU A 259      -8.128  12.168  -4.397  1.00  0.00           H  
ATOM   4075 2HG  GLU A 259      -6.928  12.399  -5.668  1.00  0.00           H  
ATOM   4076  N   GLU A 260      -4.272   8.911  -3.787  1.00  0.00           N  
ATOM   4077  CA  GLU A 260      -3.676   7.630  -3.358  1.00  0.00           C  
ATOM   4078  C   GLU A 260      -2.166   7.778  -3.432  1.00  0.00           C  
ATOM   4079  O   GLU A 260      -1.647   8.199  -4.469  1.00  0.00           O  
ATOM   4080  CB  GLU A 260      -4.143   6.466  -4.235  1.00  0.00           C  
ATOM   4081  CG  GLU A 260      -3.545   5.118  -3.861  1.00  0.00           C  
ATOM   4082  CD  GLU A 260      -3.983   4.009  -4.776  1.00  0.00           C  
ATOM   4083  OE1 GLU A 260      -3.280   3.728  -5.717  1.00  0.00           O  
ATOM   4084  OE2 GLU A 260      -5.022   3.441  -4.534  1.00  0.00           O  
ATOM   4085  H   GLU A 260      -3.963   9.332  -4.651  1.00  0.00           H  
ATOM   4086  HA  GLU A 260      -3.991   7.428  -2.333  1.00  0.00           H  
ATOM   4087 1HB  GLU A 260      -5.228   6.379  -4.176  1.00  0.00           H  
ATOM   4088 2HB  GLU A 260      -3.887   6.669  -5.275  1.00  0.00           H  
ATOM   4089 1HG  GLU A 260      -2.458   5.192  -3.894  1.00  0.00           H  
ATOM   4090 2HG  GLU A 260      -3.834   4.875  -2.839  1.00  0.00           H  
ATOM   4091  N   VAL A 261      -1.479   7.436  -2.338  1.00  0.00           N  
ATOM   4092  CA  VAL A 261      -0.006   7.547  -2.256  1.00  0.00           C  
ATOM   4093  C   VAL A 261       0.579   6.262  -1.691  1.00  0.00           C  
ATOM   4094  O   VAL A 261      -0.111   5.463  -1.006  1.00  0.00           O  
ATOM   4095  CB  VAL A 261       0.409   8.732  -1.364  1.00  0.00           C  
ATOM   4096  CG1 VAL A 261      -0.118  10.039  -1.936  1.00  0.00           C  
ATOM   4097  CG2 VAL A 261      -0.103   8.518   0.053  1.00  0.00           C  
ATOM   4098  H   VAL A 261      -1.991   7.088  -1.540  1.00  0.00           H  
ATOM   4099  HA  VAL A 261       0.384   7.718  -3.260  1.00  0.00           H  
ATOM   4100  HB  VAL A 261       1.497   8.802  -1.351  1.00  0.00           H  
ATOM   4101 1HG1 VAL A 261       0.185  10.866  -1.293  1.00  0.00           H  
ATOM   4102 2HG1 VAL A 261       0.289  10.189  -2.936  1.00  0.00           H  
ATOM   4103 3HG1 VAL A 261      -1.206  10.001  -1.988  1.00  0.00           H  
ATOM   4104 1HG2 VAL A 261       0.195   9.359   0.678  1.00  0.00           H  
ATOM   4105 2HG2 VAL A 261      -1.190   8.442   0.039  1.00  0.00           H  
ATOM   4106 3HG2 VAL A 261       0.320   7.598   0.457  1.00  0.00           H  
ATOM   4107  N   VAL A 262       1.872   6.077  -1.916  1.00  0.00           N  
ATOM   4108  CA  VAL A 262       2.713   5.243  -1.062  1.00  0.00           C  
ATOM   4109  C   VAL A 262       3.694   6.176  -0.341  1.00  0.00           C  
ATOM   4110  O   VAL A 262       4.167   7.116  -0.976  1.00  0.00           O  
ATOM   4111  CB  VAL A 262       3.478   4.191  -1.887  1.00  0.00           C  
ATOM   4112  CG1 VAL A 262       4.352   3.336  -0.981  1.00  0.00           C  
ATOM   4113  CG2 VAL A 262       2.496   3.326  -2.662  1.00  0.00           C  
ATOM   4114  H   VAL A 262       2.285   6.537  -2.715  1.00  0.00           H  
ATOM   4115  HA  VAL A 262       2.073   4.719  -0.351  1.00  0.00           H  
ATOM   4116  HB  VAL A 262       4.142   4.702  -2.585  1.00  0.00           H  
ATOM   4117 1HG1 VAL A 262       4.886   2.598  -1.581  1.00  0.00           H  
ATOM   4118 2HG1 VAL A 262       5.071   3.971  -0.464  1.00  0.00           H  
ATOM   4119 3HG1 VAL A 262       3.726   2.824  -0.250  1.00  0.00           H  
ATOM   4120 1HG2 VAL A 262       3.044   2.585  -3.244  1.00  0.00           H  
ATOM   4121 2HG2 VAL A 262       1.828   2.819  -1.965  1.00  0.00           H  
ATOM   4122 3HG2 VAL A 262       1.910   3.953  -3.334  1.00  0.00           H  
ATOM   4123  N   LEU A 263       3.890   6.018   0.943  1.00  0.00           N  
ATOM   4124  CA  LEU A 263       4.746   6.934   1.736  1.00  0.00           C  
ATOM   4125  C   LEU A 263       6.157   6.370   1.857  1.00  0.00           C  
ATOM   4126  O   LEU A 263       6.319   5.171   2.121  1.00  0.00           O  
ATOM   4127  CB  LEU A 263       4.159   7.152   3.136  1.00  0.00           C  
ATOM   4128  CG  LEU A 263       2.754   7.765   3.181  1.00  0.00           C  
ATOM   4129  CD1 LEU A 263       2.299   7.891   4.628  1.00  0.00           C  
ATOM   4130  CD2 LEU A 263       2.770   9.122   2.493  1.00  0.00           C  
ATOM   4131  H   LEU A 263       3.441   5.240   1.405  1.00  0.00           H  
ATOM   4132  HA  LEU A 263       4.789   7.895   1.226  1.00  0.00           H  
ATOM   4133 1HB  LEU A 263       4.118   6.192   3.649  1.00  0.00           H  
ATOM   4134 2HB  LEU A 263       4.826   7.809   3.694  1.00  0.00           H  
ATOM   4135  HG  LEU A 263       2.053   7.107   2.667  1.00  0.00           H  
ATOM   4136 1HD1 LEU A 263       1.301   8.327   4.660  1.00  0.00           H  
ATOM   4137 2HD1 LEU A 263       2.278   6.904   5.090  1.00  0.00           H  
ATOM   4138 3HD1 LEU A 263       2.992   8.532   5.173  1.00  0.00           H  
ATOM   4139 1HD2 LEU A 263       1.771   9.558   2.524  1.00  0.00           H  
ATOM   4140 2HD2 LEU A 263       3.470   9.782   3.007  1.00  0.00           H  
ATOM   4141 3HD2 LEU A 263       3.081   9.001   1.455  1.00  0.00           H  
ATOM   4142  N   VAL A 264       7.141   7.249   1.734  1.00  0.00           N  
ATOM   4143  CA  VAL A 264       8.555   6.936   2.035  1.00  0.00           C  
ATOM   4144  C   VAL A 264       8.966   8.033   3.022  1.00  0.00           C  
ATOM   4145  O   VAL A 264       8.985   9.207   2.617  1.00  0.00           O  
ATOM   4146  CB  VAL A 264       9.444   6.961   0.778  1.00  0.00           C  
ATOM   4147  CG1 VAL A 264      10.883   6.622   1.137  1.00  0.00           C  
ATOM   4148  CG2 VAL A 264       8.903   5.987  -0.259  1.00  0.00           C  
ATOM   4149  H   VAL A 264       6.900   8.179   1.420  1.00  0.00           H  
ATOM   4150  HA  VAL A 264       8.604   5.931   2.455  1.00  0.00           H  
ATOM   4151  HB  VAL A 264       9.445   7.969   0.364  1.00  0.00           H  
ATOM   4152 1HG1 VAL A 264      11.498   6.644   0.237  1.00  0.00           H  
ATOM   4153 2HG1 VAL A 264      11.261   7.352   1.852  1.00  0.00           H  
ATOM   4154 3HG1 VAL A 264      10.923   5.626   1.578  1.00  0.00           H  
ATOM   4155 1HG2 VAL A 264       9.537   6.011  -1.145  1.00  0.00           H  
ATOM   4156 2HG2 VAL A 264       8.897   4.980   0.157  1.00  0.00           H  
ATOM   4157 3HG2 VAL A 264       7.887   6.274  -0.532  1.00  0.00           H  
ATOM   4158  N   ILE A 265       9.249   7.668   4.261  1.00  0.00           N  
ATOM   4159  CA  ILE A 265       9.368   8.697   5.324  1.00  0.00           C  
ATOM   4160  C   ILE A 265      10.603   8.459   6.175  1.00  0.00           C  
ATOM   4161  O   ILE A 265      11.045   7.316   6.417  1.00  0.00           O  
ATOM   4162  CB  ILE A 265       8.125   8.713   6.233  1.00  0.00           C  
ATOM   4163  CG1 ILE A 265       7.895   7.329   6.845  1.00  0.00           C  
ATOM   4164  CG2 ILE A 265       6.901   9.163   5.451  1.00  0.00           C  
ATOM   4165  CD1 ILE A 265       6.646   7.236   7.692  1.00  0.00           C  
ATOM   4166  H   ILE A 265       9.386   6.697   4.500  1.00  0.00           H  
ATOM   4167  HA  ILE A 265       9.455   9.674   4.850  1.00  0.00           H  
ATOM   4168  HB  ILE A 265       8.289   9.401   7.061  1.00  0.00           H  
ATOM   4169 1HG1 ILE A 265       7.824   6.586   6.051  1.00  0.00           H  
ATOM   4170 2HG1 ILE A 265       8.748   7.060   7.468  1.00  0.00           H  
ATOM   4171 1HG2 ILE A 265       6.031   9.168   6.109  1.00  0.00           H  
ATOM   4172 2HG2 ILE A 265       7.066  10.167   5.062  1.00  0.00           H  
ATOM   4173 3HG2 ILE A 265       6.725   8.477   4.623  1.00  0.00           H  
ATOM   4174 1HD1 ILE A 265       6.551   6.226   8.092  1.00  0.00           H  
ATOM   4175 2HD1 ILE A 265       6.711   7.948   8.516  1.00  0.00           H  
ATOM   4176 3HD1 ILE A 265       5.774   7.467   7.081  1.00  0.00           H  
ATOM   4177  N   HIS A 266      11.118   9.545   6.730  1.00  0.00           N  
ATOM   4178  CA  HIS A 266      12.431   9.570   7.415  1.00  0.00           C  
ATOM   4179  C   HIS A 266      12.390  10.561   8.571  1.00  0.00           C  
ATOM   4180  O   HIS A 266      12.102  11.729   8.338  1.00  0.00           O  
ATOM   4181  CB  HIS A 266      13.559   9.947   6.450  1.00  0.00           C  
ATOM   4182  CG  HIS A 266      14.930   9.727   7.011  1.00  0.00           C  
ATOM   4183  ND1 HIS A 266      16.077  10.071   6.328  1.00  0.00           N  
ATOM   4184  CD2 HIS A 266      15.337   9.197   8.188  1.00  0.00           C  
ATOM   4185  CE1 HIS A 266      17.132   9.762   7.063  1.00  0.00           C  
ATOM   4186  NE2 HIS A 266      16.709   9.231   8.195  1.00  0.00           N  
ATOM   4187  H   HIS A 266      10.576  10.396   6.676  1.00  0.00           H  
ATOM   4188  HA  HIS A 266      12.652   8.579   7.812  1.00  0.00           H  
ATOM   4189 1HB  HIS A 266      13.467   9.361   5.535  1.00  0.00           H  
ATOM   4190 2HB  HIS A 266      13.468  10.998   6.176  1.00  0.00           H  
ATOM   4191  HD2 HIS A 266      14.695   8.814   8.982  1.00  0.00           H  
ATOM   4192  HE1 HIS A 266      18.173   9.920   6.782  1.00  0.00           H  
ATOM   4193  HE2 HIS A 266      17.296   8.901   8.948  1.00  0.00           H  
ATOM   4194  N   ASP A 267      12.713  10.113   9.786  1.00  0.00           N  
ATOM   4195  CA  ASP A 267      12.944  11.061  10.903  1.00  0.00           C  
ATOM   4196  C   ASP A 267      11.741  12.005  10.960  1.00  0.00           C  
ATOM   4197  O   ASP A 267      10.596  11.521  10.895  1.00  0.00           O  
ATOM   4198  CB  ASP A 267      14.238  11.855  10.716  1.00  0.00           C  
ATOM   4199  CG  ASP A 267      14.560  12.751  11.905  1.00  0.00           C  
ATOM   4200  OD1 ASP A 267      14.841  12.229  12.958  1.00  0.00           O  
ATOM   4201  OD2 ASP A 267      14.523  13.948  11.749  1.00  0.00           O  
ATOM   4202  H   ASP A 267      12.804   9.122   9.956  1.00  0.00           H  
ATOM   4203  HA  ASP A 267      13.029  10.490  11.828  1.00  0.00           H  
ATOM   4204 1HB  ASP A 267      15.069  11.167  10.563  1.00  0.00           H  
ATOM   4205 2HB  ASP A 267      14.159  12.476   9.824  1.00  0.00           H  
ATOM   4206  N   TRP A 268      11.967  13.320  10.963  1.00  0.00           N  
ATOM   4207  CA  TRP A 268      10.815  14.221  11.200  1.00  0.00           C  
ATOM   4208  C   TRP A 268       9.681  13.981  10.201  1.00  0.00           C  
ATOM   4209  O   TRP A 268       8.540  13.926  10.588  1.00  0.00           O  
ATOM   4210  CB  TRP A 268      11.256  15.684  11.115  1.00  0.00           C  
ATOM   4211  CG  TRP A 268      10.186  16.655  11.510  1.00  0.00           C  
ATOM   4212  CD1 TRP A 268       9.695  17.679  10.755  1.00  0.00           C  
ATOM   4213  CD2 TRP A 268       9.463  16.700  12.764  1.00  0.00           C  
ATOM   4214  NE1 TRP A 268       8.723  18.355  11.450  1.00  0.00           N  
ATOM   4215  CE2 TRP A 268       8.567  17.768  12.681  1.00  0.00           C  
ATOM   4216  CE3 TRP A 268       9.505  15.929  13.933  1.00  0.00           C  
ATOM   4217  CZ2 TRP A 268       7.714  18.093  13.724  1.00  0.00           C  
ATOM   4218  CZ3 TRP A 268       8.649  16.254  14.978  1.00  0.00           C  
ATOM   4219  CH2 TRP A 268       7.776  17.308  14.875  1.00  0.00           C  
ATOM   4220  H   TRP A 268      12.881  13.721  10.811  1.00  0.00           H  
ATOM   4221  HA  TRP A 268      10.428  14.031  12.200  1.00  0.00           H  
ATOM   4222 1HB  TRP A 268      12.119  15.842  11.762  1.00  0.00           H  
ATOM   4223 2HB  TRP A 268      11.566  15.911  10.095  1.00  0.00           H  
ATOM   4224  HD1 TRP A 268      10.026  17.924   9.748  1.00  0.00           H  
ATOM   4225  HE1 TRP A 268       8.206  19.154  11.112  1.00  0.00           H  
ATOM   4226  HE3 TRP A 268      10.194  15.089  14.019  1.00  0.00           H  
ATOM   4227  HZ2 TRP A 268       7.014  18.927  13.662  1.00  0.00           H  
ATOM   4228  HZ3 TRP A 268       8.688  15.650  15.885  1.00  0.00           H  
ATOM   4229  HH2 TRP A 268       7.119  17.536  15.715  1.00  0.00           H  
ATOM   4230  N   GLY A 269       9.990  13.753   8.918  1.00  0.00           N  
ATOM   4231  CA  GLY A 269       8.970  13.483   7.918  1.00  0.00           C  
ATOM   4232  C   GLY A 269       8.065  12.320   8.326  1.00  0.00           C  
ATOM   4233  O   GLY A 269       6.948  12.204   7.835  1.00  0.00           O  
ATOM   4234  H   GLY A 269      10.960  13.771   8.640  1.00  0.00           H  
ATOM   4235 1HA  GLY A 269       8.364  14.377   7.766  1.00  0.00           H  
ATOM   4236 2HA  GLY A 269       9.447  13.253   6.966  1.00  0.00           H  
ATOM   4237  N   SER A 270       8.582  11.414   9.160  1.00  0.00           N  
ATOM   4238  CA  SER A 270       7.799  10.253   9.589  1.00  0.00           C  
ATOM   4239  C   SER A 270       6.808  10.693  10.663  1.00  0.00           C  
ATOM   4240  O   SER A 270       5.757  10.039  10.786  1.00  0.00           O  
ATOM   4241  CB  SER A 270       8.704   9.160  10.122  1.00  0.00           C  
ATOM   4242  OG  SER A 270       9.282   9.537  11.342  1.00  0.00           O  
ATOM   4243  H   SER A 270       9.525  11.526   9.503  1.00  0.00           H  
ATOM   4244  HA  SER A 270       7.257   9.863   8.726  1.00  0.00           H  
ATOM   4245 1HB  SER A 270       8.129   8.245  10.257  1.00  0.00           H  
ATOM   4246 2HB  SER A 270       9.488   8.950   9.395  1.00  0.00           H  
ATOM   4247  HG  SER A 270       9.565  10.447  11.230  1.00  0.00           H  
ATOM   4248  N   ALA A 271       7.115  11.695  11.477  1.00  0.00           N  
ATOM   4249  CA  ALA A 271       6.115  12.221  12.436  1.00  0.00           C  
ATOM   4250  C   ALA A 271       4.934  12.736  11.645  1.00  0.00           C  
ATOM   4251  O   ALA A 271       3.810  12.657  12.123  1.00  0.00           O  
ATOM   4252  CB  ALA A 271       6.725  13.229  13.347  1.00  0.00           C  
ATOM   4253  H   ALA A 271       8.037  12.109  11.450  1.00  0.00           H  
ATOM   4254  HA  ALA A 271       5.803  11.402  13.083  1.00  0.00           H  
ATOM   4255 1HB  ALA A 271       5.969  13.599  14.039  1.00  0.00           H  
ATOM   4256 2HB  ALA A 271       7.537  12.767  13.908  1.00  0.00           H  
ATOM   4257 3HB  ALA A 271       7.116  14.060  12.760  1.00  0.00           H  
ATOM   4258  N   LEU A 272       5.186  13.304  10.474  1.00  0.00           N  
ATOM   4259  CA  LEU A 272       4.041  13.789   9.686  1.00  0.00           C  
ATOM   4260  C   LEU A 272       3.403  12.668   8.868  1.00  0.00           C  
ATOM   4261  O   LEU A 272       2.168  12.611   8.755  1.00  0.00           O  
ATOM   4262  CB  LEU A 272       4.482  14.919   8.747  1.00  0.00           C  
ATOM   4263  CG  LEU A 272       5.151  16.123   9.424  1.00  0.00           C  
ATOM   4264  CD1 LEU A 272       5.750  17.034   8.361  1.00  0.00           C  
ATOM   4265  CD2 LEU A 272       4.125  16.866  10.267  1.00  0.00           C  
ATOM   4266  H   LEU A 272       6.120  13.417  10.104  1.00  0.00           H  
ATOM   4267  HA  LEU A 272       3.289  14.177  10.373  1.00  0.00           H  
ATOM   4268 1HB  LEU A 272       5.186  14.513   8.023  1.00  0.00           H  
ATOM   4269 2HB  LEU A 272       3.608  15.284   8.208  1.00  0.00           H  
ATOM   4270  HG  LEU A 272       5.963  15.776  10.063  1.00  0.00           H  
ATOM   4271 1HD1 LEU A 272       6.225  17.890   8.842  1.00  0.00           H  
ATOM   4272 2HD1 LEU A 272       6.494  16.483   7.786  1.00  0.00           H  
ATOM   4273 3HD1 LEU A 272       4.961  17.384   7.696  1.00  0.00           H  
ATOM   4274 1HD2 LEU A 272       4.600  17.721  10.748  1.00  0.00           H  
ATOM   4275 2HD2 LEU A 272       3.312  17.214   9.628  1.00  0.00           H  
ATOM   4276 3HD2 LEU A 272       3.726  16.196  11.029  1.00  0.00           H  
ATOM   4277  N   GLY A 273       4.215  11.864   8.214  1.00  0.00           N  
ATOM   4278  CA  GLY A 273       3.662  10.823   7.361  1.00  0.00           C  
ATOM   4279  C   GLY A 273       2.826   9.847   8.163  1.00  0.00           C  
ATOM   4280  O   GLY A 273       1.719   9.511   7.726  1.00  0.00           O  
ATOM   4281  H   GLY A 273       5.218  11.954   8.293  1.00  0.00           H  
ATOM   4282 1HA  GLY A 273       3.051  11.279   6.581  1.00  0.00           H  
ATOM   4283 2HA  GLY A 273       4.473  10.292   6.864  1.00  0.00           H  
ATOM   4284  N   PHE A 274       3.367   9.298   9.232  1.00  0.00           N  
ATOM   4285  CA  PHE A 274       2.569   8.347  10.064  1.00  0.00           C  
ATOM   4286  C   PHE A 274       1.281   9.007  10.586  1.00  0.00           C  
ATOM   4287  O   PHE A 274       0.227   8.341  10.666  1.00  0.00           O  
ATOM   4288  CB  PHE A 274       3.394   7.839  11.248  1.00  0.00           C  
ATOM   4289  CG  PHE A 274       4.361   6.748  10.888  1.00  0.00           C  
ATOM   4290  CD1 PHE A 274       4.003   5.749   9.996  1.00  0.00           C  
ATOM   4291  CD2 PHE A 274       5.633   6.718  11.441  1.00  0.00           C  
ATOM   4292  CE1 PHE A 274       4.893   4.744   9.664  1.00  0.00           C  
ATOM   4293  CE2 PHE A 274       6.525   5.717  11.112  1.00  0.00           C  
ATOM   4294  CZ  PHE A 274       6.154   4.729  10.222  1.00  0.00           C  
ATOM   4295  H   PHE A 274       4.317   9.509   9.503  1.00  0.00           H  
ATOM   4296  HA  PHE A 274       2.292   7.494   9.443  1.00  0.00           H  
ATOM   4297 1HB  PHE A 274       3.957   8.665  11.679  1.00  0.00           H  
ATOM   4298 2HB  PHE A 274       2.725   7.460  12.020  1.00  0.00           H  
ATOM   4299  HD1 PHE A 274       3.006   5.762   9.554  1.00  0.00           H  
ATOM   4300  HD2 PHE A 274       5.926   7.499  12.145  1.00  0.00           H  
ATOM   4301  HE1 PHE A 274       4.598   3.966   8.962  1.00  0.00           H  
ATOM   4302  HE2 PHE A 274       7.521   5.706  11.553  1.00  0.00           H  
ATOM   4303  HZ  PHE A 274       6.856   3.937   9.962  1.00  0.00           H  
ATOM   4304  N   HIS A 275       1.330  10.286  10.960  1.00  0.00           N  
ATOM   4305  CA  HIS A 275       0.113  11.003  11.417  1.00  0.00           C  
ATOM   4306  C   HIS A 275      -0.934  11.015  10.284  1.00  0.00           C  
ATOM   4307  O   HIS A 275      -2.089  10.647  10.492  1.00  0.00           O  
ATOM   4308  CB  HIS A 275       0.440  12.438  11.845  1.00  0.00           C  
ATOM   4309  CG  HIS A 275      -0.728  13.174  12.424  1.00  0.00           C  
ATOM   4310  ND1 HIS A 275      -1.295  12.834  13.634  1.00  0.00           N  
ATOM   4311  CD2 HIS A 275      -1.435  14.231  11.959  1.00  0.00           C  
ATOM   4312  CE1 HIS A 275      -2.302  13.652  13.889  1.00  0.00           C  
ATOM   4313  NE2 HIS A 275      -2.407  14.508  12.889  1.00  0.00           N  
ATOM   4314  H   HIS A 275       2.210  10.779  10.932  1.00  0.00           H  
ATOM   4315  HA  HIS A 275      -0.310  10.488  12.280  1.00  0.00           H  
ATOM   4316 1HB  HIS A 275       1.238  12.423  12.588  1.00  0.00           H  
ATOM   4317 2HB  HIS A 275       0.805  12.999  10.985  1.00  0.00           H  
ATOM   4318  HD2 HIS A 275      -1.265  14.762  11.022  1.00  0.00           H  
ATOM   4319  HE1 HIS A 275      -2.936  13.626  14.774  1.00  0.00           H  
ATOM   4320  HE2 HIS A 275      -3.090  15.248  12.814  1.00  0.00           H  
ATOM   4321  N   TRP A 276      -0.521  11.341   9.056  1.00  0.00           N  
ATOM   4322  CA  TRP A 276      -1.479  11.365   7.933  1.00  0.00           C  
ATOM   4323  C   TRP A 276      -2.020   9.964   7.681  1.00  0.00           C  
ATOM   4324  O   TRP A 276      -3.251   9.795   7.545  1.00  0.00           O  
ATOM   4325  CB  TRP A 276      -0.818  11.898   6.661  1.00  0.00           C  
ATOM   4326  CG  TRP A 276      -1.797  12.259   5.585  1.00  0.00           C  
ATOM   4327  CD1 TRP A 276      -2.528  13.406   5.500  1.00  0.00           C  
ATOM   4328  CD2 TRP A 276      -2.158  11.467   4.428  1.00  0.00           C  
ATOM   4329  NE1 TRP A 276      -3.317  13.382   4.376  1.00  0.00           N  
ATOM   4330  CE2 TRP A 276      -3.102  12.203   3.707  1.00  0.00           C  
ATOM   4331  CE3 TRP A 276      -1.761  10.211   3.953  1.00  0.00           C  
ATOM   4332  CZ2 TRP A 276      -3.663  11.728   2.533  1.00  0.00           C  
ATOM   4333  CZ3 TRP A 276      -2.323   9.734   2.774  1.00  0.00           C  
ATOM   4334  CH2 TRP A 276      -3.249  10.474   2.082  1.00  0.00           C  
ATOM   4335  H   TRP A 276       0.447  11.572   8.883  1.00  0.00           H  
ATOM   4336  HA  TRP A 276      -2.303  12.027   8.196  1.00  0.00           H  
ATOM   4337 1HB  TRP A 276      -0.230  12.783   6.900  1.00  0.00           H  
ATOM   4338 2HB  TRP A 276      -0.135  11.148   6.264  1.00  0.00           H  
ATOM   4339  HD1 TRP A 276      -2.492  14.222   6.219  1.00  0.00           H  
ATOM   4340  HE1 TRP A 276      -3.953  14.112   4.088  1.00  0.00           H  
ATOM   4341  HE3 TRP A 276      -1.025   9.620   4.496  1.00  0.00           H  
ATOM   4342  HZ2 TRP A 276      -4.400  12.300   1.969  1.00  0.00           H  
ATOM   4343  HZ3 TRP A 276      -2.009   8.755   2.411  1.00  0.00           H  
ATOM   4344  HH2 TRP A 276      -3.669  10.070   1.161  1.00  0.00           H  
ATOM   4345  N   ALA A 277      -1.140   8.974   7.633  1.00  0.00           N  
ATOM   4346  CA  ALA A 277      -1.539   7.567   7.345  1.00  0.00           C  
ATOM   4347  C   ALA A 277      -2.534   7.080   8.418  1.00  0.00           C  
ATOM   4348  O   ALA A 277      -3.523   6.392   8.086  1.00  0.00           O  
ATOM   4349  CB  ALA A 277      -0.306   6.717   7.231  1.00  0.00           C  
ATOM   4350  H   ALA A 277      -0.166   9.185   7.797  1.00  0.00           H  
ATOM   4351  HA  ALA A 277      -2.030   7.546   6.372  1.00  0.00           H  
ATOM   4352 1HB  ALA A 277      -0.590   5.687   7.019  1.00  0.00           H  
ATOM   4353 2HB  ALA A 277       0.322   7.093   6.421  1.00  0.00           H  
ATOM   4354 3HB  ALA A 277       0.250   6.755   8.167  1.00  0.00           H  
ATOM   4355  N   LYS A 278      -2.305   7.439   9.678  1.00  0.00           N  
ATOM   4356  CA  LYS A 278      -3.240   7.049  10.763  1.00  0.00           C  
ATOM   4357  C   LYS A 278      -4.645   7.563  10.444  1.00  0.00           C  
ATOM   4358  O   LYS A 278      -5.649   6.835  10.673  1.00  0.00           O  
ATOM   4359  CB  LYS A 278      -2.774   7.592  12.115  1.00  0.00           C  
ATOM   4360  CG  LYS A 278      -3.687   7.239  13.282  1.00  0.00           C  
ATOM   4361  CD  LYS A 278      -3.259   7.956  14.554  1.00  0.00           C  
ATOM   4362  CE  LYS A 278      -3.536   9.450  14.469  1.00  0.00           C  
ATOM   4363  NZ  LYS A 278      -3.252  10.143  15.755  1.00  0.00           N  
ATOM   4364  H   LYS A 278      -1.486   7.985   9.906  1.00  0.00           H  
ATOM   4365  HA  LYS A 278      -3.267   5.961  10.822  1.00  0.00           H  
ATOM   4366 1HB  LYS A 278      -1.780   7.205  12.339  1.00  0.00           H  
ATOM   4367 2HB  LYS A 278      -2.699   8.678  12.065  1.00  0.00           H  
ATOM   4368 1HG  LYS A 278      -4.712   7.524  13.042  1.00  0.00           H  
ATOM   4369 2HG  LYS A 278      -3.658   6.164  13.455  1.00  0.00           H  
ATOM   4370 1HD  LYS A 278      -3.801   7.542  15.406  1.00  0.00           H  
ATOM   4371 2HD  LYS A 278      -2.192   7.803  14.717  1.00  0.00           H  
ATOM   4372 1HE  LYS A 278      -2.917   9.890  13.688  1.00  0.00           H  
ATOM   4373 2HE  LYS A 278      -4.581   9.611  14.207  1.00  0.00           H  
ATOM   4374 1HZ  LYS A 278      -3.448  11.129  15.657  1.00  0.00           H  
ATOM   4375 2HZ  LYS A 278      -3.835   9.755  16.483  1.00  0.00           H  
ATOM   4376 3HZ  LYS A 278      -2.280  10.017  15.998  1.00  0.00           H  
ATOM   4377  N   ARG A 279      -4.740   8.797   9.938  1.00  0.00           N  
ATOM   4378  CA  ARG A 279      -6.048   9.464   9.698  1.00  0.00           C  
ATOM   4379  C   ARG A 279      -6.709   8.933   8.427  1.00  0.00           C  
ATOM   4380  O   ARG A 279      -7.952   8.913   8.393  1.00  0.00           O  
ATOM   4381  CB  ARG A 279      -5.860  10.979   9.635  1.00  0.00           C  
ATOM   4382  CG  ARG A 279      -5.478  11.576  10.983  1.00  0.00           C  
ATOM   4383  CD  ARG A 279      -5.208  13.052  10.929  1.00  0.00           C  
ATOM   4384  NE  ARG A 279      -4.028  13.407  10.156  1.00  0.00           N  
ATOM   4385  CZ  ARG A 279      -3.862  14.523   9.429  1.00  0.00           C  
ATOM   4386  NH1 ARG A 279      -4.814  15.442   9.370  1.00  0.00           N  
ATOM   4387  NH2 ARG A 279      -2.740  14.681   8.704  1.00  0.00           N  
ATOM   4388  H   ARG A 279      -3.887   9.292   9.714  1.00  0.00           H  
ATOM   4389  HA  ARG A 279      -6.702   9.259  10.546  1.00  0.00           H  
ATOM   4390 1HB  ARG A 279      -5.084  11.219   8.911  1.00  0.00           H  
ATOM   4391 2HB  ARG A 279      -6.784  11.447   9.292  1.00  0.00           H  
ATOM   4392 1HG  ARG A 279      -6.290  11.418  11.694  1.00  0.00           H  
ATOM   4393 2HG  ARG A 279      -4.573  11.091  11.352  1.00  0.00           H  
ATOM   4394 1HD  ARG A 279      -6.056  13.561  10.474  1.00  0.00           H  
ATOM   4395 2HD  ARG A 279      -5.057  13.432  11.939  1.00  0.00           H  
ATOM   4396  HE  ARG A 279      -3.251  12.759  10.159  1.00  0.00           H  
ATOM   4397 1HH1 ARG A 279      -5.678  15.308   9.876  1.00  0.00           H  
ATOM   4398 2HH1 ARG A 279      -4.676  16.277   8.819  1.00  0.00           H  
ATOM   4399 1HH2 ARG A 279      -2.030  13.961   8.709  1.00  0.00           H  
ATOM   4400 2HH2 ARG A 279      -2.608  15.517   8.155  1.00  0.00           H  
ATOM   4401  N   ASN A 280      -5.936   8.481   7.440  1.00  0.00           N  
ATOM   4402  CA  ASN A 280      -6.449   8.031   6.126  1.00  0.00           C  
ATOM   4403  C   ASN A 280      -5.784   6.725   5.732  1.00  0.00           C  
ATOM   4404  O   ASN A 280      -5.033   6.629   4.744  1.00  0.00           O  
ATOM   4405  CB  ASN A 280      -6.228   9.082   5.054  1.00  0.00           C  
ATOM   4406  CG  ASN A 280      -6.916  10.382   5.371  1.00  0.00           C  
ATOM   4407  OD1 ASN A 280      -8.112  10.546   5.103  1.00  0.00           O  
ATOM   4408  ND2 ASN A 280      -6.184  11.308   5.935  1.00  0.00           N  
ATOM   4409  H   ASN A 280      -4.942   8.451   7.616  1.00  0.00           H  
ATOM   4410  HA  ASN A 280      -7.522   7.854   6.215  1.00  0.00           H  
ATOM   4411 1HB  ASN A 280      -5.160   9.269   4.941  1.00  0.00           H  
ATOM   4412 2HB  ASN A 280      -6.598   8.712   4.098  1.00  0.00           H  
ATOM   4413 1HD2 ASN A 280      -6.588  12.193   6.167  1.00  0.00           H  
ATOM   4414 2HD2 ASN A 280      -5.221  11.132   6.132  1.00  0.00           H  
ATOM   4415  N   PRO A 281      -5.996   5.656   6.532  1.00  0.00           N  
ATOM   4416  CA  PRO A 281      -5.425   4.353   6.189  1.00  0.00           C  
ATOM   4417  C   PRO A 281      -5.769   3.920   4.766  1.00  0.00           C  
ATOM   4418  O   PRO A 281      -4.922   3.320   4.094  1.00  0.00           O  
ATOM   4419  CB  PRO A 281      -6.064   3.423   7.225  1.00  0.00           C  
ATOM   4420  CG  PRO A 281      -6.331   4.307   8.395  1.00  0.00           C  
ATOM   4421  CD  PRO A 281      -6.792   5.604   7.786  1.00  0.00           C  
ATOM   4422  HA  PRO A 281      -4.333   4.394   6.313  1.00  0.00           H  
ATOM   4423 1HB  PRO A 281      -6.978   2.972   6.813  1.00  0.00           H  
ATOM   4424 2HB  PRO A 281      -5.377   2.597   7.463  1.00  0.00           H  
ATOM   4425 1HG  PRO A 281      -7.090   3.852   9.049  1.00  0.00           H  
ATOM   4426 2HG  PRO A 281      -5.420   4.423   9.000  1.00  0.00           H  
ATOM   4427 1HD  PRO A 281      -7.873   5.553   7.588  1.00  0.00           H  
ATOM   4428 2HD  PRO A 281      -6.562   6.433   8.471  1.00  0.00           H  
ATOM   4429  N   GLU A 282      -6.965   4.277   4.267  1.00  0.00           N  
ATOM   4430  CA  GLU A 282      -7.453   3.800   2.952  1.00  0.00           C  
ATOM   4431  C   GLU A 282      -6.649   4.404   1.801  1.00  0.00           C  
ATOM   4432  O   GLU A 282      -6.597   3.796   0.715  1.00  0.00           O  
ATOM   4433  CB  GLU A 282      -8.934   4.140   2.772  1.00  0.00           C  
ATOM   4434  CG  GLU A 282      -9.869   3.396   3.717  1.00  0.00           C  
ATOM   4435  CD  GLU A 282     -11.314   3.756   3.513  1.00  0.00           C  
ATOM   4436  OE1 GLU A 282     -11.586   4.612   2.704  1.00  0.00           O  
ATOM   4437  OE2 GLU A 282     -12.148   3.176   4.168  1.00  0.00           O  
ATOM   4438  H   GLU A 282      -7.548   4.895   4.814  1.00  0.00           H  
ATOM   4439  HA  GLU A 282      -7.337   2.716   2.912  1.00  0.00           H  
ATOM   4440 1HB  GLU A 282      -9.084   5.208   2.927  1.00  0.00           H  
ATOM   4441 2HB  GLU A 282      -9.240   3.910   1.751  1.00  0.00           H  
ATOM   4442 1HG  GLU A 282      -9.749   2.324   3.560  1.00  0.00           H  
ATOM   4443 2HG  GLU A 282      -9.585   3.620   4.744  1.00  0.00           H  
ATOM   4444  N   ARG A 283      -5.985   5.530   2.022  1.00  0.00           N  
ATOM   4445  CA  ARG A 283      -5.251   6.255   0.976  1.00  0.00           C  
ATOM   4446  C   ARG A 283      -3.756   5.917   1.026  1.00  0.00           C  
ATOM   4447  O   ARG A 283      -3.043   6.562   0.292  1.00  0.00           O  
ATOM   4448  CB  ARG A 283      -5.487   7.755   1.138  1.00  0.00           C  
ATOM   4449  CG  ARG A 283      -6.932   8.140   0.859  1.00  0.00           C  
ATOM   4450  CD  ARG A 283      -7.221   9.578   1.161  1.00  0.00           C  
ATOM   4451  NE  ARG A 283      -6.454  10.482   0.303  1.00  0.00           N  
ATOM   4452  CZ  ARG A 283      -6.493  11.795   0.390  1.00  0.00           C  
ATOM   4453  NH1 ARG A 283      -7.222  12.399   1.322  1.00  0.00           N  
ATOM   4454  NH2 ARG A 283      -5.802  12.510  -0.479  1.00  0.00           N  
ATOM   4455  H   ARG A 283      -5.993   5.899   2.963  1.00  0.00           H  
ATOM   4456  HA  ARG A 283      -5.647   5.956   0.005  1.00  0.00           H  
ATOM   4457 1HB  ARG A 283      -5.228   8.055   2.153  1.00  0.00           H  
ATOM   4458 2HB  ARG A 283      -4.834   8.302   0.458  1.00  0.00           H  
ATOM   4459 1HG  ARG A 283      -7.157   7.971  -0.194  1.00  0.00           H  
ATOM   4460 2HG  ARG A 283      -7.596   7.532   1.474  1.00  0.00           H  
ATOM   4461 1HD  ARG A 283      -8.280   9.777   1.003  1.00  0.00           H  
ATOM   4462 2HD  ARG A 283      -6.963   9.791   2.197  1.00  0.00           H  
ATOM   4463  HE  ARG A 283      -5.856  10.068  -0.400  1.00  0.00           H  
ATOM   4464 1HH1 ARG A 283      -7.760  11.850   1.977  1.00  0.00           H  
ATOM   4465 2HH1 ARG A 283      -7.240  13.408   1.373  1.00  0.00           H  
ATOM   4466 1HH2 ARG A 283      -5.257  12.049  -1.195  1.00  0.00           H  
ATOM   4467 2HH2 ARG A 283      -5.819  13.518  -0.429  1.00  0.00           H  
ATOM   4468  N   VAL A 284      -3.311   4.993   1.867  1.00  0.00           N  
ATOM   4469  CA  VAL A 284      -1.861   4.655   1.868  1.00  0.00           C  
ATOM   4470  C   VAL A 284      -1.741   3.174   1.564  1.00  0.00           C  
ATOM   4471  O   VAL A 284      -2.220   2.329   2.386  1.00  0.00           O  
ATOM   4472  CB  VAL A 284      -1.201   4.965   3.224  1.00  0.00           C  
ATOM   4473  CG1 VAL A 284       0.266   4.561   3.207  1.00  0.00           C  
ATOM   4474  CG2 VAL A 284      -1.350   6.443   3.547  1.00  0.00           C  
ATOM   4475  H   VAL A 284      -3.928   4.513   2.506  1.00  0.00           H  
ATOM   4476  HA  VAL A 284      -1.365   5.258   1.107  1.00  0.00           H  
ATOM   4477  HB  VAL A 284      -1.688   4.372   3.999  1.00  0.00           H  
ATOM   4478 1HG1 VAL A 284       0.717   4.786   4.174  1.00  0.00           H  
ATOM   4479 2HG1 VAL A 284       0.347   3.492   3.010  1.00  0.00           H  
ATOM   4480 3HG1 VAL A 284       0.787   5.115   2.427  1.00  0.00           H  
ATOM   4481 1HG2 VAL A 284      -0.881   6.655   4.508  1.00  0.00           H  
ATOM   4482 2HG2 VAL A 284      -0.867   7.036   2.770  1.00  0.00           H  
ATOM   4483 3HG2 VAL A 284      -2.408   6.701   3.595  1.00  0.00           H  
ATOM   4484  N   LYS A 285      -1.063   2.830   0.483  1.00  0.00           N  
ATOM   4485  CA  LYS A 285      -0.900   1.430  -0.009  1.00  0.00           C  
ATOM   4486  C   LYS A 285       0.408   0.828   0.477  1.00  0.00           C  
ATOM   4487  O   LYS A 285       0.788  -0.209  -0.043  1.00  0.00           O  
ATOM   4488  CB  LYS A 285      -0.954   1.374  -1.536  1.00  0.00           C  
ATOM   4489  CG  LYS A 285      -2.279   1.822  -2.137  1.00  0.00           C  
ATOM   4490  CD  LYS A 285      -3.399   0.852  -1.791  1.00  0.00           C  
ATOM   4491  CE  LYS A 285      -4.696   1.229  -2.491  1.00  0.00           C  
ATOM   4492  NZ  LYS A 285      -5.812   0.315  -2.127  1.00  0.00           N  
ATOM   4493  H   LYS A 285      -0.633   3.586  -0.032  1.00  0.00           H  
ATOM   4494  HA  LYS A 285      -1.719   0.828   0.386  1.00  0.00           H  
ATOM   4495 1HB  LYS A 285      -0.168   2.005  -1.952  1.00  0.00           H  
ATOM   4496 2HB  LYS A 285      -0.764   0.353  -1.870  1.00  0.00           H  
ATOM   4497 1HG  LYS A 285      -2.536   2.811  -1.755  1.00  0.00           H  
ATOM   4498 2HG  LYS A 285      -2.186   1.884  -3.220  1.00  0.00           H  
ATOM   4499 1HD  LYS A 285      -3.113  -0.157  -2.092  1.00  0.00           H  
ATOM   4500 2HD  LYS A 285      -3.565   0.857  -0.713  1.00  0.00           H  
ATOM   4501 1HE  LYS A 285      -4.973   2.247  -2.220  1.00  0.00           H  
ATOM   4502 2HE  LYS A 285      -4.550   1.192  -3.571  1.00  0.00           H  
ATOM   4503 1HZ  LYS A 285      -6.652   0.598  -2.612  1.00  0.00           H  
ATOM   4504 2HZ  LYS A 285      -5.573  -0.631  -2.392  1.00  0.00           H  
ATOM   4505 3HZ  LYS A 285      -5.969   0.355  -1.130  1.00  0.00           H  
ATOM   4506  N   GLY A 286       1.135   1.519   1.364  1.00  0.00           N  
ATOM   4507  CA  GLY A 286       2.372   1.008   1.923  1.00  0.00           C  
ATOM   4508  C   GLY A 286       3.164   2.164   2.499  1.00  0.00           C  
ATOM   4509  O   GLY A 286       2.985   3.297   2.043  1.00  0.00           O  
ATOM   4510  H   GLY A 286       0.803   2.429   1.650  1.00  0.00           H  
ATOM   4511 1HA  GLY A 286       2.147   0.270   2.693  1.00  0.00           H  
ATOM   4512 2HA  GLY A 286       2.940   0.498   1.145  1.00  0.00           H  
ATOM   4513  N   ILE A 287       3.973   1.876   3.500  1.00  0.00           N  
ATOM   4514  CA  ILE A 287       4.867   2.901   4.088  1.00  0.00           C  
ATOM   4515  C   ILE A 287       6.251   2.314   4.222  1.00  0.00           C  
ATOM   4516  O   ILE A 287       6.418   1.360   4.987  1.00  0.00           O  
ATOM   4517  CB  ILE A 287       4.373   3.381   5.466  1.00  0.00           C  
ATOM   4518  CG1 ILE A 287       2.907   3.814   5.386  1.00  0.00           C  
ATOM   4519  CG2 ILE A 287       5.241   4.521   5.974  1.00  0.00           C  
ATOM   4520  CD1 ILE A 287       2.297   4.152   6.727  1.00  0.00           C  
ATOM   4521  H   ILE A 287       3.986   0.938   3.875  1.00  0.00           H  
ATOM   4522  HA  ILE A 287       4.888   3.764   3.423  1.00  0.00           H  
ATOM   4523  HB  ILE A 287       4.420   2.556   6.176  1.00  0.00           H  
ATOM   4524 1HG1 ILE A 287       2.820   4.687   4.742  1.00  0.00           H  
ATOM   4525 2HG1 ILE A 287       2.316   3.016   4.935  1.00  0.00           H  
ATOM   4526 1HG2 ILE A 287       4.878   4.848   6.948  1.00  0.00           H  
ATOM   4527 2HG2 ILE A 287       6.272   4.180   6.067  1.00  0.00           H  
ATOM   4528 3HG2 ILE A 287       5.197   5.354   5.272  1.00  0.00           H  
ATOM   4529 1HD1 ILE A 287       1.257   4.449   6.589  1.00  0.00           H  
ATOM   4530 2HD1 ILE A 287       2.341   3.278   7.378  1.00  0.00           H  
ATOM   4531 3HD1 ILE A 287       2.850   4.972   7.182  1.00  0.00           H  
ATOM   4532  N   ALA A 288       7.229   2.948   3.592  1.00  0.00           N  
ATOM   4533  CA  ALA A 288       8.664   2.673   3.765  1.00  0.00           C  
ATOM   4534  C   ALA A 288       9.184   3.727   4.731  1.00  0.00           C  
ATOM   4535  O   ALA A 288       8.858   4.906   4.596  1.00  0.00           O  
ATOM   4536  CB  ALA A 288       9.414   2.664   2.450  1.00  0.00           C  
ATOM   4537  H   ALA A 288       6.941   3.672   2.949  1.00  0.00           H  
ATOM   4538  HA  ALA A 288       8.769   1.673   4.185  1.00  0.00           H  
ATOM   4539 1HB  ALA A 288      10.469   2.457   2.635  1.00  0.00           H  
ATOM   4540 2HB  ALA A 288       9.001   1.893   1.801  1.00  0.00           H  
ATOM   4541 3HB  ALA A 288       9.315   3.635   1.969  1.00  0.00           H  
ATOM   4542  N   PHE A 289       9.954   3.306   5.722  1.00  0.00           N  
ATOM   4543  CA  PHE A 289      10.401   4.219   6.781  1.00  0.00           C  
ATOM   4544  C   PHE A 289      11.747   3.792   7.304  1.00  0.00           C  
ATOM   4545  O   PHE A 289      12.203   2.646   7.124  1.00  0.00           O  
ATOM   4546  CB  PHE A 289       9.344   4.331   7.880  1.00  0.00           C  
ATOM   4547  CG  PHE A 289       8.870   3.009   8.444  1.00  0.00           C  
ATOM   4548  CD1 PHE A 289       7.819   2.358   7.828  1.00  0.00           C  
ATOM   4549  CD2 PHE A 289       9.420   2.454   9.590  1.00  0.00           C  
ATOM   4550  CE1 PHE A 289       7.333   1.156   8.336  1.00  0.00           C  
ATOM   4551  CE2 PHE A 289       8.930   1.241  10.086  1.00  0.00           C  
ATOM   4552  CZ  PHE A 289       7.886   0.615   9.468  1.00  0.00           C  
ATOM   4553  H   PHE A 289      10.240   2.338   5.754  1.00  0.00           H  
ATOM   4554  HA  PHE A 289      10.484   5.222   6.360  1.00  0.00           H  
ATOM   4555 1HB  PHE A 289       9.740   4.919   8.706  1.00  0.00           H  
ATOM   4556 2HB  PHE A 289       8.471   4.856   7.493  1.00  0.00           H  
ATOM   4557  HD1 PHE A 289       7.371   2.793   6.936  1.00  0.00           H  
ATOM   4558  HD2 PHE A 289      10.254   2.949  10.087  1.00  0.00           H  
ATOM   4559  HE1 PHE A 289       6.514   0.645   7.833  1.00  0.00           H  
ATOM   4560  HE2 PHE A 289       9.386   0.796  10.971  1.00  0.00           H  
ATOM   4561  HZ  PHE A 289       7.491  -0.315   9.877  1.00  0.00           H  
ATOM   4562  N   MET A 290      12.443   4.774   7.836  1.00  0.00           N  
ATOM   4563  CA  MET A 290      13.747   4.540   8.473  1.00  0.00           C  
ATOM   4564  C   MET A 290      13.933   5.560   9.588  1.00  0.00           C  
ATOM   4565  O   MET A 290      13.395   6.656   9.462  1.00  0.00           O  
ATOM   4566  CB  MET A 290      14.882   4.633   7.455  1.00  0.00           C  
ATOM   4567  CG  MET A 290      15.189   6.047   6.982  1.00  0.00           C  
ATOM   4568  SD  MET A 290      16.058   6.077   5.402  1.00  0.00           S  
ATOM   4569  CE  MET A 290      14.699   5.834   4.262  1.00  0.00           C  
ATOM   4570  H   MET A 290      12.071   5.713   7.808  1.00  0.00           H  
ATOM   4571  HA  MET A 290      13.749   3.536   8.898  1.00  0.00           H  
ATOM   4572 1HB  MET A 290      15.793   4.221   7.888  1.00  0.00           H  
ATOM   4573 2HB  MET A 290      14.635   4.033   6.579  1.00  0.00           H  
ATOM   4574 1HG  MET A 290      14.259   6.604   6.874  1.00  0.00           H  
ATOM   4575 2HG  MET A 290      15.806   6.553   7.724  1.00  0.00           H  
ATOM   4576 1HE  MET A 290      15.077   5.829   3.240  1.00  0.00           H  
ATOM   4577 2HE  MET A 290      14.212   4.881   4.475  1.00  0.00           H  
ATOM   4578 3HE  MET A 290      13.977   6.643   4.378  1.00  0.00           H  
ATOM   4579  N   GLU A 291      14.687   5.209  10.641  1.00  0.00           N  
ATOM   4580  CA  GLU A 291      15.094   6.153  11.707  1.00  0.00           C  
ATOM   4581  C   GLU A 291      13.942   7.138  11.904  1.00  0.00           C  
ATOM   4582  O   GLU A 291      14.110   8.357  11.686  1.00  0.00           O  
ATOM   4583  CB  GLU A 291      16.451   6.787  11.336  1.00  0.00           C  
ATOM   4584  CG  GLU A 291      17.592   5.818  11.614  1.00  0.00           C  
ATOM   4585  CD  GLU A 291      17.978   5.791  13.088  1.00  0.00           C  
ATOM   4586  OE1 GLU A 291      18.015   6.896  13.670  1.00  0.00           O  
ATOM   4587  OE2 GLU A 291      18.255   4.684  13.596  1.00  0.00           O  
ATOM   4588  H   GLU A 291      14.986   4.246  10.697  1.00  0.00           H  
ATOM   4589  HA  GLU A 291      15.276   5.586  12.621  1.00  0.00           H  
ATOM   4590 1HB  GLU A 291      16.447   7.062  10.280  1.00  0.00           H  
ATOM   4591 2HB  GLU A 291      16.595   7.702  11.911  1.00  0.00           H  
ATOM   4592 1HG  GLU A 291      17.290   4.819  11.303  1.00  0.00           H  
ATOM   4593 2HG  GLU A 291      18.455   6.109  11.016  1.00  0.00           H  
ATOM   4594  N   PHE A 292      12.787   6.567  12.208  1.00  0.00           N  
ATOM   4595  CA  PHE A 292      11.529   7.310  12.323  1.00  0.00           C  
ATOM   4596  C   PHE A 292      11.300   7.730  13.782  1.00  0.00           C  
ATOM   4597  O   PHE A 292      11.930   7.208  14.756  1.00  0.00           O  
ATOM   4598  CB  PHE A 292      10.354   6.465  11.830  1.00  0.00           C  
ATOM   4599  CG  PHE A 292      10.098   5.239  12.660  1.00  0.00           C  
ATOM   4600  CD1 PHE A 292       9.238   5.288  13.747  1.00  0.00           C  
ATOM   4601  CD2 PHE A 292      10.716   4.036  12.355  1.00  0.00           C  
ATOM   4602  CE1 PHE A 292       9.002   4.161  14.511  1.00  0.00           C  
ATOM   4603  CE2 PHE A 292      10.481   2.908  13.117  1.00  0.00           C  
ATOM   4604  CZ  PHE A 292       9.623   2.971  14.196  1.00  0.00           C  
ATOM   4605  H   PHE A 292      12.785   5.569  12.368  1.00  0.00           H  
ATOM   4606  HA  PHE A 292      11.598   8.205  11.703  1.00  0.00           H  
ATOM   4607 1HB  PHE A 292       9.447   7.069  11.827  1.00  0.00           H  
ATOM   4608 2HB  PHE A 292      10.539   6.149  10.804  1.00  0.00           H  
ATOM   4609  HD1 PHE A 292       8.746   6.228  13.995  1.00  0.00           H  
ATOM   4610  HD2 PHE A 292      11.394   3.987  11.503  1.00  0.00           H  
ATOM   4611  HE1 PHE A 292       8.325   4.213  15.363  1.00  0.00           H  
ATOM   4612  HE2 PHE A 292      10.973   1.968  12.866  1.00  0.00           H  
ATOM   4613  HZ  PHE A 292       9.439   2.082  14.799  1.00  0.00           H  
ATOM   4614  N   ILE A 293      10.377   8.659  13.948  1.00  0.00           N  
ATOM   4615  CA  ILE A 293      10.072   9.299  15.251  1.00  0.00           C  
ATOM   4616  C   ILE A 293       9.200   8.320  16.039  1.00  0.00           C  
ATOM   4617  O   ILE A 293       8.122   7.944  15.559  1.00  0.00           O  
ATOM   4618  CB  ILE A 293       9.345  10.646  15.085  1.00  0.00           C  
ATOM   4619  CG1 ILE A 293      10.176  11.598  14.220  1.00  0.00           C  
ATOM   4620  CG2 ILE A 293       9.062  11.268  16.444  1.00  0.00           C  
ATOM   4621  CD1 ILE A 293      11.573  11.838  14.745  1.00  0.00           C  
ATOM   4622  H   ILE A 293       9.858   8.939  13.128  1.00  0.00           H  
ATOM   4623  HA  ILE A 293      11.010   9.489  15.770  1.00  0.00           H  
ATOM   4624  HB  ILE A 293       8.402  10.489  14.564  1.00  0.00           H  
ATOM   4625 1HG1 ILE A 293      10.255  11.195  13.210  1.00  0.00           H  
ATOM   4626 2HG1 ILE A 293       9.669  12.560  14.148  1.00  0.00           H  
ATOM   4627 1HG2 ILE A 293       8.548  12.220  16.308  1.00  0.00           H  
ATOM   4628 2HG2 ILE A 293       8.432  10.597  17.027  1.00  0.00           H  
ATOM   4629 3HG2 ILE A 293      10.001  11.434  16.971  1.00  0.00           H  
ATOM   4630 1HD1 ILE A 293      12.099  12.523  14.078  1.00  0.00           H  
ATOM   4631 2HD1 ILE A 293      11.516  12.275  15.742  1.00  0.00           H  
ATOM   4632 3HD1 ILE A 293      12.111  10.893  14.792  1.00  0.00           H  
ATOM   4633  N   ARG A 294       9.632   7.988  17.253  1.00  0.00           N  
ATOM   4634  CA  ARG A 294       8.968   7.048  18.185  1.00  0.00           C  
ATOM   4635  C   ARG A 294       9.079   7.658  19.575  1.00  0.00           C  
ATOM   4636  O   ARG A 294       9.929   8.514  19.813  1.00  0.00           O  
ATOM   4637  CB  ARG A 294       9.610   5.669  18.166  1.00  0.00           C  
ATOM   4638  CG  ARG A 294      11.049   5.627  18.656  1.00  0.00           C  
ATOM   4639  CD  ARG A 294      11.545   4.233  18.782  1.00  0.00           C  
ATOM   4640  NE  ARG A 294      12.931   4.188  19.222  1.00  0.00           N  
ATOM   4641  CZ  ARG A 294      13.327   4.235  20.509  1.00  0.00           C  
ATOM   4642  NH1 ARG A 294      12.434   4.328  21.468  1.00  0.00           N  
ATOM   4643  NH2 ARG A 294      14.614   4.188  20.806  1.00  0.00           N  
ATOM   4644  H   ARG A 294      10.494   8.434  17.536  1.00  0.00           H  
ATOM   4645  HA  ARG A 294       7.927   6.936  17.880  1.00  0.00           H  
ATOM   4646 1HB  ARG A 294       9.030   4.989  18.787  1.00  0.00           H  
ATOM   4647 2HB  ARG A 294       9.597   5.276  17.149  1.00  0.00           H  
ATOM   4648 1HG  ARG A 294      11.690   6.157  17.951  1.00  0.00           H  
ATOM   4649 2HG  ARG A 294      11.114   6.104  19.635  1.00  0.00           H  
ATOM   4650 1HD  ARG A 294      10.939   3.695  19.511  1.00  0.00           H  
ATOM   4651 2HD  ARG A 294      11.478   3.734  17.816  1.00  0.00           H  
ATOM   4652  HE  ARG A 294      13.647   4.117  18.511  1.00  0.00           H  
ATOM   4653 1HH1 ARG A 294      11.450   4.364  21.241  1.00  0.00           H  
ATOM   4654 2HH1 ARG A 294      12.731   4.363  22.433  1.00  0.00           H  
ATOM   4655 1HH2 ARG A 294      15.301   4.117  20.068  1.00  0.00           H  
ATOM   4656 2HH2 ARG A 294      14.911   4.223  21.770  1.00  0.00           H  
ATOM   4657  N   PRO A 295       8.214   7.275  20.543  1.00  0.00           N  
ATOM   4658  CA  PRO A 295       8.405   7.748  21.908  1.00  0.00           C  
ATOM   4659  C   PRO A 295       9.777   7.311  22.434  1.00  0.00           C  
ATOM   4660  O   PRO A 295      10.191   6.207  22.157  1.00  0.00           O  
ATOM   4661  CB  PRO A 295       7.307   7.052  22.689  1.00  0.00           C  
ATOM   4662  CG  PRO A 295       6.298   6.685  21.660  1.00  0.00           C  
ATOM   4663  CD  PRO A 295       7.092   6.345  20.420  1.00  0.00           C  
ATOM   4664  HA  PRO A 295       8.303   8.843  21.929  1.00  0.00           H  
ATOM   4665 1HB  PRO A 295       7.716   6.177  23.215  1.00  0.00           H  
ATOM   4666 2HB  PRO A 295       6.903   7.729  23.456  1.00  0.00           H  
ATOM   4667 1HG  PRO A 295       5.692   5.835  22.008  1.00  0.00           H  
ATOM   4668 2HG  PRO A 295       5.605   7.521  21.491  1.00  0.00           H  
ATOM   4669 1HD  PRO A 295       7.410   5.294  20.464  1.00  0.00           H  
ATOM   4670 2HD  PRO A 295       6.475   6.528  19.528  1.00  0.00           H  
ATOM   4671  N   ILE A 296      10.478   8.210  23.108  1.00  0.00           N  
ATOM   4672  CA  ILE A 296      11.809   7.926  23.713  1.00  0.00           C  
ATOM   4673  C   ILE A 296      11.563   8.266  25.169  1.00  0.00           C  
ATOM   4674  O   ILE A 296      11.589   9.425  25.550  1.00  0.00           O  
ATOM   4675  CB  ILE A 296      12.956   8.769  23.126  1.00  0.00           C  
ATOM   4676  CG1 ILE A 296      13.070   8.538  21.617  1.00  0.00           C  
ATOM   4677  CG2 ILE A 296      14.268   8.438  23.819  1.00  0.00           C  
ATOM   4678  CD1 ILE A 296      14.119   9.394  20.945  1.00  0.00           C  
ATOM   4679  H   ILE A 296      10.077   9.132  23.210  1.00  0.00           H  
ATOM   4680  HA  ILE A 296      12.057   6.882  23.529  1.00  0.00           H  
ATOM   4681  HB  ILE A 296      12.739   9.827  23.267  1.00  0.00           H  
ATOM   4682 1HG1 ILE A 296      13.310   7.492  21.426  1.00  0.00           H  
ATOM   4683 2HG1 ILE A 296      12.110   8.743  21.143  1.00  0.00           H  
ATOM   4684 1HG2 ILE A 296      15.068   9.042  23.391  1.00  0.00           H  
ATOM   4685 2HG2 ILE A 296      14.182   8.652  24.883  1.00  0.00           H  
ATOM   4686 3HG2 ILE A 296      14.497   7.381  23.679  1.00  0.00           H  
ATOM   4687 1HD1 ILE A 296      14.140   9.173  19.878  1.00  0.00           H  
ATOM   4688 2HD1 ILE A 296      13.879  10.447  21.094  1.00  0.00           H  
ATOM   4689 3HD1 ILE A 296      15.095   9.179  21.379  1.00  0.00           H  
ATOM   4690  N   PRO A 297      11.176   7.277  25.997  1.00  0.00           N  
ATOM   4691  CA  PRO A 297      10.780   7.564  27.372  1.00  0.00           C  
ATOM   4692  C   PRO A 297      11.866   8.243  28.218  1.00  0.00           C  
ATOM   4693  O   PRO A 297      11.538   8.844  29.210  1.00  0.00           O  
ATOM   4694  CB  PRO A 297      10.456   6.166  27.909  1.00  0.00           C  
ATOM   4695  CG  PRO A 297      10.085   5.385  26.695  1.00  0.00           C  
ATOM   4696  CD  PRO A 297      11.025   5.881  25.629  1.00  0.00           C  
ATOM   4697  HA  PRO A 297       9.888   8.208  27.365  1.00  0.00           H  
ATOM   4698 1HB  PRO A 297      11.330   5.752  28.433  1.00  0.00           H  
ATOM   4699 2HB  PRO A 297       9.640   6.225  28.644  1.00  0.00           H  
ATOM   4700 1HG  PRO A 297      10.195   4.308  26.888  1.00  0.00           H  
ATOM   4701 2HG  PRO A 297       9.028   5.556  26.441  1.00  0.00           H  
ATOM   4702 1HD  PRO A 297      11.974   5.330  25.691  1.00  0.00           H  
ATOM   4703 2HD  PRO A 297      10.561   5.749  24.640  1.00  0.00           H  
ATOM   4704  N   THR A 298      13.132   8.123  27.831  1.00  0.00           N  
ATOM   4705  CA  THR A 298      14.270   8.690  28.596  1.00  0.00           C  
ATOM   4706  C   THR A 298      15.383   9.124  27.653  1.00  0.00           C  
ATOM   4707  O   THR A 298      15.682   8.408  26.683  1.00  0.00           O  
ATOM   4708  CB  THR A 298      14.828   7.680  29.616  1.00  0.00           C  
ATOM   4709  OG1 THR A 298      15.941   8.262  30.308  1.00  0.00           O  
ATOM   4710  CG2 THR A 298      15.281   6.409  28.915  1.00  0.00           C  
ATOM   4711  H   THR A 298      13.316   7.622  26.974  1.00  0.00           H  
ATOM   4712  HA  THR A 298      13.917   9.564  29.144  1.00  0.00           H  
ATOM   4713  HB  THR A 298      14.056   7.432  30.343  1.00  0.00           H  
ATOM   4714  HG1 THR A 298      16.031   7.851  31.171  1.00  0.00           H  
ATOM   4715 1HG2 THR A 298      15.673   5.707  29.651  1.00  0.00           H  
ATOM   4716 2HG2 THR A 298      14.435   5.958  28.398  1.00  0.00           H  
ATOM   4717 3HG2 THR A 298      16.061   6.649  28.193  1.00  0.00           H  
ATOM   4718  N   TRP A 299      16.119  10.163  28.044  1.00  0.00           N  
ATOM   4719  CA  TRP A 299      17.318  10.593  27.289  1.00  0.00           C  
ATOM   4720  C   TRP A 299      18.379   9.491  27.291  1.00  0.00           C  
ATOM   4721  O   TRP A 299      19.205   9.465  26.362  1.00  0.00           O  
ATOM   4722  CB  TRP A 299      17.908  11.872  27.886  1.00  0.00           C  
ATOM   4723  CG  TRP A 299      17.109  13.102  27.575  1.00  0.00           C  
ATOM   4724  CD1 TRP A 299      16.276  13.768  28.423  1.00  0.00           C  
ATOM   4725  CD2 TRP A 299      17.064  13.822  26.320  1.00  0.00           C  
ATOM   4726  NE1 TRP A 299      15.717  14.848  27.785  1.00  0.00           N  
ATOM   4727  CE2 TRP A 299      16.189  14.897  26.498  1.00  0.00           C  
ATOM   4728  CE3 TRP A 299      17.687  13.644  25.078  1.00  0.00           C  
ATOM   4729  CZ2 TRP A 299      15.915  15.796  25.479  1.00  0.00           C  
ATOM   4730  CZ3 TRP A 299      17.414  14.546  24.058  1.00  0.00           C  
ATOM   4731  CH2 TRP A 299      16.551  15.595  24.254  1.00  0.00           C  
ATOM   4732  H   TRP A 299      15.854  10.669  28.877  1.00  0.00           H  
ATOM   4733  HA  TRP A 299      17.023  10.797  26.259  1.00  0.00           H  
ATOM   4734 1HB  TRP A 299      17.973  11.771  28.969  1.00  0.00           H  
ATOM   4735 2HB  TRP A 299      18.920  12.017  27.509  1.00  0.00           H  
ATOM   4736  HD1 TRP A 299      16.082  13.485  29.456  1.00  0.00           H  
ATOM   4737  HE1 TRP A 299      15.064  15.500  28.195  1.00  0.00           H  
ATOM   4738  HE3 TRP A 299      18.375  12.814  24.918  1.00  0.00           H  
ATOM   4739  HZ2 TRP A 299      15.233  16.636  25.615  1.00  0.00           H  
ATOM   4740  HZ3 TRP A 299      17.902  14.400  23.094  1.00  0.00           H  
ATOM   4741  HH2 TRP A 299      16.359  16.285  23.431  1.00  0.00           H  
ATOM   4742  N   ASP A 300      18.326   8.523  28.221  1.00  0.00           N  
ATOM   4743  CA  ASP A 300      19.361   7.447  28.291  1.00  0.00           C  
ATOM   4744  C   ASP A 300      19.389   6.586  27.024  1.00  0.00           C  
ATOM   4745  O   ASP A 300      20.396   5.906  26.823  1.00  0.00           O  
ATOM   4746  CB  ASP A 300      19.120   6.545  29.503  1.00  0.00           C  
ATOM   4747  CG  ASP A 300      19.440   7.230  30.826  1.00  0.00           C  
ATOM   4748  OD1 ASP A 300      20.053   8.270  30.800  1.00  0.00           O  
ATOM   4749  OD2 ASP A 300      19.065   6.707  31.848  1.00  0.00           O  
ATOM   4750  H   ASP A 300      17.569   8.521  28.889  1.00  0.00           H  
ATOM   4751  HA  ASP A 300      20.340   7.916  28.397  1.00  0.00           H  
ATOM   4752 1HB  ASP A 300      18.078   6.226  29.518  1.00  0.00           H  
ATOM   4753 2HB  ASP A 300      19.736   5.649  29.418  1.00  0.00           H  
ATOM   4754  N   GLU A 301      18.315   6.559  26.235  1.00  0.00           N  
ATOM   4755  CA  GLU A 301      18.216   5.739  25.001  1.00  0.00           C  
ATOM   4756  C   GLU A 301      19.006   6.413  23.861  1.00  0.00           C  
ATOM   4757  O   GLU A 301      19.304   5.714  22.872  1.00  0.00           O  
ATOM   4758  CB  GLU A 301      16.755   5.549  24.586  1.00  0.00           C  
ATOM   4759  CG  GLU A 301      15.952   4.646  25.511  1.00  0.00           C  
ATOM   4760  CD  GLU A 301      14.620   4.254  24.934  1.00  0.00           C  
ATOM   4761  OE1 GLU A 301      14.347   4.621  23.816  1.00  0.00           O  
ATOM   4762  OE2 GLU A 301      13.874   3.588  25.612  1.00  0.00           O  
ATOM   4763  H   GLU A 301      17.532   7.136  26.507  1.00  0.00           H  
ATOM   4764  HA  GLU A 301      18.648   4.758  25.202  1.00  0.00           H  
ATOM   4765 1HB  GLU A 301      16.258   6.519  24.551  1.00  0.00           H  
ATOM   4766 2HB  GLU A 301      16.714   5.123  23.584  1.00  0.00           H  
ATOM   4767 1HG  GLU A 301      16.528   3.742  25.710  1.00  0.00           H  
ATOM   4768 2HG  GLU A 301      15.795   5.160  26.458  1.00  0.00           H  
ATOM   4769  N   TRP A 302      19.301   7.713  23.944  1.00  0.00           N  
ATOM   4770  CA  TRP A 302      20.041   8.421  22.869  1.00  0.00           C  
ATOM   4771  C   TRP A 302      21.502   7.979  22.945  1.00  0.00           C  
ATOM   4772  O   TRP A 302      22.094   7.959  24.039  1.00  0.00           O  
ATOM   4773  CB  TRP A 302      19.939   9.940  23.019  1.00  0.00           C  
ATOM   4774  CG  TRP A 302      18.657  10.509  22.491  1.00  0.00           C  
ATOM   4775  CD1 TRP A 302      17.516  10.741  23.199  1.00  0.00           C  
ATOM   4776  CD2 TRP A 302      18.377  10.923  21.132  1.00  0.00           C  
ATOM   4777  NE1 TRP A 302      16.549  11.268  22.379  1.00  0.00           N  
ATOM   4778  CE2 TRP A 302      17.059  11.387  21.111  1.00  0.00           C  
ATOM   4779  CE3 TRP A 302      19.128  10.938  19.950  1.00  0.00           C  
ATOM   4780  CZ2 TRP A 302      16.467  11.862  19.951  1.00  0.00           C  
ATOM   4781  CZ3 TRP A 302      18.535  11.415  18.788  1.00  0.00           C  
ATOM   4782  CH2 TRP A 302      17.239  11.866  18.789  1.00  0.00           C  
ATOM   4783  H   TRP A 302      19.011   8.228  24.763  1.00  0.00           H  
ATOM   4784  HA  TRP A 302      19.603   8.146  21.910  1.00  0.00           H  
ATOM   4785 1HB  TRP A 302      20.025  10.208  24.072  1.00  0.00           H  
ATOM   4786 2HB  TRP A 302      20.767  10.414  22.492  1.00  0.00           H  
ATOM   4787  HD1 TRP A 302      17.390  10.539  24.261  1.00  0.00           H  
ATOM   4788  HE1 TRP A 302      15.614  11.525  22.661  1.00  0.00           H  
ATOM   4789  HE3 TRP A 302      20.158  10.583  19.944  1.00  0.00           H  
ATOM   4790  HZ2 TRP A 302      15.439  12.224  19.931  1.00  0.00           H  
ATOM   4791  HZ3 TRP A 302      19.126  11.422  17.872  1.00  0.00           H  
ATOM   4792  HH2 TRP A 302      16.805  12.234  17.859  1.00  0.00           H  
ATOM   4793  N   PRO A 303      22.192   7.614  21.839  1.00  0.00           N  
ATOM   4794  CA  PRO A 303      23.624   7.356  21.928  1.00  0.00           C  
ATOM   4795  C   PRO A 303      24.443   8.467  22.595  1.00  0.00           C  
ATOM   4796  O   PRO A 303      24.138   9.654  22.426  1.00  0.00           O  
ATOM   4797  CB  PRO A 303      24.008   7.199  20.453  1.00  0.00           C  
ATOM   4798  CG  PRO A 303      22.759   6.715  19.801  1.00  0.00           C  
ATOM   4799  CD  PRO A 303      21.657   7.475  20.489  1.00  0.00           C  
ATOM   4800  HA  PRO A 303      23.789   6.423  22.488  1.00  0.00           H  
ATOM   4801 1HB  PRO A 303      24.355   8.161  20.050  1.00  0.00           H  
ATOM   4802 2HB  PRO A 303      24.843   6.490  20.355  1.00  0.00           H  
ATOM   4803 1HG  PRO A 303      22.796   6.910  18.718  1.00  0.00           H  
ATOM   4804 2HG  PRO A 303      22.662   5.626  19.923  1.00  0.00           H  
ATOM   4805 1HD  PRO A 303      21.515   8.446  19.992  1.00  0.00           H  
ATOM   4806 2HD  PRO A 303      20.729   6.885  20.461  1.00  0.00           H  
ATOM   4807  N   GLU A 304      25.482   8.094  23.363  1.00  0.00           N  
ATOM   4808  CA  GLU A 304      26.244   9.072  24.180  1.00  0.00           C  
ATOM   4809  C   GLU A 304      26.699  10.273  23.335  1.00  0.00           C  
ATOM   4810  O   GLU A 304      26.611  11.394  23.801  1.00  0.00           O  
ATOM   4811  CB  GLU A 304      27.461   8.404  24.822  1.00  0.00           C  
ATOM   4812  CG  GLU A 304      28.194   9.271  25.836  1.00  0.00           C  
ATOM   4813  CD  GLU A 304      27.333   9.653  27.008  1.00  0.00           C  
ATOM   4814  OE1 GLU A 304      26.282   9.078  27.162  1.00  0.00           O  
ATOM   4815  OE2 GLU A 304      27.728  10.521  27.752  1.00  0.00           O  
ATOM   4816  H   GLU A 304      25.751   7.120  23.383  1.00  0.00           H  
ATOM   4817  HA  GLU A 304      25.593   9.442  24.973  1.00  0.00           H  
ATOM   4818 1HB  GLU A 304      27.151   7.489  25.326  1.00  0.00           H  
ATOM   4819 2HB  GLU A 304      28.174   8.124  24.046  1.00  0.00           H  
ATOM   4820 1HG  GLU A 304      29.065   8.729  26.201  1.00  0.00           H  
ATOM   4821 2HG  GLU A 304      28.544  10.175  25.340  1.00  0.00           H  
ATOM   4822  N   PHE A 305      27.165  10.074  22.109  1.00  0.00           N  
ATOM   4823  CA  PHE A 305      27.576  11.217  21.259  1.00  0.00           C  
ATOM   4824  C   PHE A 305      26.359  12.074  20.916  1.00  0.00           C  
ATOM   4825  O   PHE A 305      26.622  13.283  20.602  1.00  0.00           O  
ATOM   4826  CB  PHE A 305      28.244  10.733  19.970  1.00  0.00           C  
ATOM   4827  CG  PHE A 305      27.300  10.066  19.011  1.00  0.00           C  
ATOM   4828  CD1 PHE A 305      26.617  10.807  18.058  1.00  0.00           C  
ATOM   4829  CD2 PHE A 305      27.091   8.696  19.060  1.00  0.00           C  
ATOM   4830  CE1 PHE A 305      25.748  10.195  17.176  1.00  0.00           C  
ATOM   4831  CE2 PHE A 305      26.224   8.080  18.179  1.00  0.00           C  
ATOM   4832  CZ  PHE A 305      25.551   8.831  17.235  1.00  0.00           C  
ATOM   4833  H   PHE A 305      27.245   9.135  21.744  1.00  0.00           H  
ATOM   4834  HA  PHE A 305      28.296  11.820  21.813  1.00  0.00           H  
ATOM   4835 1HB  PHE A 305      28.705  11.578  19.461  1.00  0.00           H  
ATOM   4836 2HB  PHE A 305      29.036  10.026  20.215  1.00  0.00           H  
ATOM   4837  HD1 PHE A 305      26.774  11.885  18.010  1.00  0.00           H  
ATOM   4838  HD2 PHE A 305      27.622   8.103  19.806  1.00  0.00           H  
ATOM   4839  HE1 PHE A 305      25.218  10.790  16.432  1.00  0.00           H  
ATOM   4840  HE2 PHE A 305      26.069   7.003  18.227  1.00  0.00           H  
ATOM   4841  HZ  PHE A 305      24.866   8.348  16.541  1.00  0.00           H  
ATOM   4842  N   ALA A 306      25.126  11.504  20.906  1.00  0.00           N  
ATOM   4843  CA  ALA A 306      23.896  12.259  20.546  1.00  0.00           C  
ATOM   4844  C   ALA A 306      23.188  12.787  21.794  1.00  0.00           C  
ATOM   4845  O   ALA A 306      22.516  13.854  21.733  1.00  0.00           O  
ATOM   4846  CB  ALA A 306      22.971  11.372  19.727  1.00  0.00           C  
ATOM   4847  H   ALA A 306      25.048  10.529  21.153  1.00  0.00           H  
ATOM   4848  HA  ALA A 306      24.190  13.114  19.937  1.00  0.00           H  
ATOM   4849 1HB  ALA A 306      22.071  11.928  19.465  1.00  0.00           H  
ATOM   4850 2HB  ALA A 306      23.480  11.056  18.817  1.00  0.00           H  
ATOM   4851 3HB  ALA A 306      22.698  10.494  20.312  1.00  0.00           H  
ATOM   4852  N   ARG A 307      23.302  12.096  22.918  1.00  0.00           N  
ATOM   4853  CA  ARG A 307      22.531  12.470  24.141  1.00  0.00           C  
ATOM   4854  C   ARG A 307      22.860  13.909  24.575  1.00  0.00           C  
ATOM   4855  O   ARG A 307      21.918  14.769  24.684  1.00  0.00           O  
ATOM   4856  CB  ARG A 307      22.838  11.522  25.290  1.00  0.00           C  
ATOM   4857  CG  ARG A 307      22.105  11.829  26.587  1.00  0.00           C  
ATOM   4858  CD  ARG A 307      22.509  10.907  27.679  1.00  0.00           C  
ATOM   4859  NE  ARG A 307      23.908  11.076  28.041  1.00  0.00           N  
ATOM   4860  CZ  ARG A 307      24.389  12.094  28.779  1.00  0.00           C  
ATOM   4861  NH1 ARG A 307      23.574  13.025  29.225  1.00  0.00           N  
ATOM   4862  NH2 ARG A 307      25.680  12.159  29.055  1.00  0.00           N  
ATOM   4863  H   ARG A 307      23.922  11.300  22.950  1.00  0.00           H  
ATOM   4864  HA  ARG A 307      21.467  12.403  23.914  1.00  0.00           H  
ATOM   4865 1HB  ARG A 307      22.580  10.504  25.000  1.00  0.00           H  
ATOM   4866 2HB  ARG A 307      23.907  11.540  25.503  1.00  0.00           H  
ATOM   4867 1HG  ARG A 307      22.330  12.849  26.899  1.00  0.00           H  
ATOM   4868 2HG  ARG A 307      21.030  11.725  26.431  1.00  0.00           H  
ATOM   4869 1HD  ARG A 307      21.903  11.101  28.563  1.00  0.00           H  
ATOM   4870 2HD  ARG A 307      22.363   9.876  27.358  1.00  0.00           H  
ATOM   4871  HE  ARG A 307      24.565  10.379  27.716  1.00  0.00           H  
ATOM   4872 1HH1 ARG A 307      22.588  12.976  29.015  1.00  0.00           H  
ATOM   4873 2HH1 ARG A 307      23.935  13.789  29.778  1.00  0.00           H  
ATOM   4874 1HH2 ARG A 307      26.306  11.443  28.712  1.00  0.00           H  
ATOM   4875 2HH2 ARG A 307      26.040  12.922  29.608  1.00  0.00           H  
ATOM   4876  N   GLU A 308      24.122  14.206  24.874  1.00  0.00           N  
ATOM   4877  CA  GLU A 308      24.493  15.580  25.303  1.00  0.00           C  
ATOM   4878  C   GLU A 308      24.182  16.575  24.172  1.00  0.00           C  
ATOM   4879  O   GLU A 308      23.801  17.728  24.445  1.00  0.00           O  
ATOM   4880  CB  GLU A 308      25.975  15.658  25.679  1.00  0.00           C  
ATOM   4881  CG  GLU A 308      26.339  14.922  26.960  1.00  0.00           C  
ATOM   4882  CD  GLU A 308      27.794  15.050  27.315  1.00  0.00           C  
ATOM   4883  OE1 GLU A 308      28.535  15.575  26.520  1.00  0.00           O  
ATOM   4884  OE2 GLU A 308      28.164  14.623  28.383  1.00  0.00           O  
ATOM   4885  H   GLU A 308      24.841  13.500  24.810  1.00  0.00           H  
ATOM   4886  HA  GLU A 308      23.903  15.839  26.182  1.00  0.00           H  
ATOM   4887 1HB  GLU A 308      26.577  15.242  24.871  1.00  0.00           H  
ATOM   4888 2HB  GLU A 308      26.264  16.702  25.798  1.00  0.00           H  
ATOM   4889 1HG  GLU A 308      25.740  15.321  27.779  1.00  0.00           H  
ATOM   4890 2HG  GLU A 308      26.089  13.867  26.844  1.00  0.00           H  
ATOM   4891  N   THR A 309      24.365  16.155  22.942  1.00  0.00           N  
ATOM   4892  CA  THR A 309      24.150  17.022  21.755  1.00  0.00           C  
ATOM   4893  C   THR A 309      22.691  17.497  21.712  1.00  0.00           C  
ATOM   4894  O   THR A 309      22.488  18.737  21.591  1.00  0.00           O  
ATOM   4895  CB  THR A 309      24.497  16.291  20.446  1.00  0.00           C  
ATOM   4896  OG1 THR A 309      25.889  15.945  20.443  1.00  0.00           O  
ATOM   4897  CG2 THR A 309      24.196  17.175  19.245  1.00  0.00           C  
ATOM   4898  H   THR A 309      24.667  15.201  22.806  1.00  0.00           H  
ATOM   4899  HA  THR A 309      24.802  17.892  21.840  1.00  0.00           H  
ATOM   4900  HB  THR A 309      23.909  15.375  20.372  1.00  0.00           H  
ATOM   4901  HG1 THR A 309      25.980  14.989  20.439  1.00  0.00           H  
ATOM   4902 1HG2 THR A 309      24.447  16.641  18.328  1.00  0.00           H  
ATOM   4903 2HG2 THR A 309      23.136  17.429  19.238  1.00  0.00           H  
ATOM   4904 3HG2 THR A 309      24.787  18.087  19.307  1.00  0.00           H  
ATOM   4905  N   PHE A 310      21.707  16.589  21.837  1.00  0.00           N  
ATOM   4906  CA  PHE A 310      20.297  17.027  21.705  1.00  0.00           C  
ATOM   4907  C   PHE A 310      19.808  17.642  23.007  1.00  0.00           C  
ATOM   4908  O   PHE A 310      19.045  18.593  22.960  1.00  0.00           O  
ATOM   4909  CB  PHE A 310      19.390  15.856  21.322  1.00  0.00           C  
ATOM   4910  CG  PHE A 310      19.430  15.511  19.861  1.00  0.00           C  
ATOM   4911  CD1 PHE A 310      20.294  14.535  19.387  1.00  0.00           C  
ATOM   4912  CD2 PHE A 310      18.605  16.162  18.957  1.00  0.00           C  
ATOM   4913  CE1 PHE A 310      20.331  14.217  18.042  1.00  0.00           C  
ATOM   4914  CE2 PHE A 310      18.639  15.846  17.613  1.00  0.00           C  
ATOM   4915  CZ  PHE A 310      19.504  14.872  17.155  1.00  0.00           C  
ATOM   4916  H   PHE A 310      21.905  15.615  22.019  1.00  0.00           H  
ATOM   4917  HA  PHE A 310      20.240  17.777  20.915  1.00  0.00           H  
ATOM   4918 1HB  PHE A 310      19.681  14.971  21.888  1.00  0.00           H  
ATOM   4919 2HB  PHE A 310      18.361  16.091  21.589  1.00  0.00           H  
ATOM   4920  HD1 PHE A 310      20.947  14.016  20.089  1.00  0.00           H  
ATOM   4921  HD2 PHE A 310      17.922  16.932  19.318  1.00  0.00           H  
ATOM   4922  HE1 PHE A 310      21.015  13.448  17.684  1.00  0.00           H  
ATOM   4923  HE2 PHE A 310      17.984  16.365  16.913  1.00  0.00           H  
ATOM   4924  HZ  PHE A 310      19.533  14.623  16.096  1.00  0.00           H  
ATOM   4925  N   GLN A 311      20.310  17.144  24.143  1.00  0.00           N  
ATOM   4926  CA  GLN A 311      19.911  17.749  25.444  1.00  0.00           C  
ATOM   4927  C   GLN A 311      20.334  19.225  25.477  1.00  0.00           C  
ATOM   4928  O   GLN A 311      19.563  20.067  26.043  1.00  0.00           O  
ATOM   4929  CB  GLN A 311      20.537  16.997  26.621  1.00  0.00           C
[truncated: 48,426 more chars]
