# Supplementary material for: Improving split‐HaloTag through computational protein engineering
Source: Protein Sci. 2025 Apr 18;34(5):e70123. doi: 10.1002/pro.70123 (PMC12006747; doi:10.1002/pro.70123)
Supplement: Supplementary file 1 — Data S1. Supporting Information [file PRO-34-e70123-s001.zip › Structures_rev/Structure_12.pdb]

HEADER                                            13-APR-22   XXXX              
EXPDTA    THEORETICAL MODEL                                                     
REMARK 220                                                                      
REMARK 220 EXPERIMENTAL DETAILS                                                 
REMARK 220  EXPERIMENT TYPE                : THEORETICAL MODELLING              
REMARK 220  DATE OF DATA COLLECTION        : 13-APR-22                          
REMARK 220                                                                      
REMARK 220 REMARK: MODEL GENERATED BY ROSETTA                                   
REMARK 220  VERSION 2021.36+release.57ac713                                     
ATOM      1  N   GLY A   1      17.300  26.144  27.460  1.00  0.00           N  
ATOM      2  CA  GLY A   1      16.677  27.081  26.484  1.00  0.00           C  
ATOM      3  C   GLY A   1      17.718  27.954  25.802  1.00  0.00           C  
ATOM      4  O   GLY A   1      18.069  27.662  24.642  1.00  0.00           O  
ATOM      5 1H   GLY A   1      16.589  25.587  27.889  1.00  0.00           H  
ATOM      6 2H   GLY A   1      17.948  25.549  26.984  1.00  0.00           H  
ATOM      7 3H   GLY A   1      17.782  26.666  28.163  1.00  0.00           H  
ATOM      8 1HA  GLY A   1      16.130  26.512  25.732  1.00  0.00           H  
ATOM      9 2HA  GLY A   1      15.953  27.713  26.998  1.00  0.00           H  
ATOM     10  N   ASP A   2      18.241  28.949  26.531  1.00  0.00           N  
ATOM     11  CA  ASP A   2      19.208  29.977  26.054  1.00  0.00           C  
ATOM     12  C   ASP A   2      20.484  29.316  25.493  1.00  0.00           C  
ATOM     13  O   ASP A   2      20.960  29.896  24.516  1.00  0.00           O  
ATOM     14  CB  ASP A   2      19.582  30.937  27.186  1.00  0.00           C  
ATOM     15  CG  ASP A   2      18.445  31.875  27.568  1.00  0.00           C  
ATOM     16  OD1 ASP A   2      17.497  31.961  26.824  1.00  0.00           O  
ATOM     17  OD2 ASP A   2      18.536  32.496  28.600  1.00  0.00           O  
ATOM     18  H   ASP A   2      17.930  28.975  27.492  1.00  0.00           H  
ATOM     19  HA  ASP A   2      18.737  30.550  25.255  1.00  0.00           H  
ATOM     20 1HB  ASP A   2      19.874  30.364  28.067  1.00  0.00           H  
ATOM     21 2HB  ASP A   2      20.443  31.535  26.885  1.00  0.00           H  
ATOM     22  N   VAL A   3      21.042  28.244  26.095  1.00  0.00           N  
ATOM     23  CA  VAL A   3      22.283  27.561  25.581  1.00  0.00           C  
ATOM     24  C   VAL A   3      22.001  26.939  24.203  1.00  0.00           C  
ATOM     25  O   VAL A   3      22.787  27.169  23.254  1.00  0.00           O  
ATOM     26  CB  VAL A   3      22.752  26.457  26.547  1.00  0.00           C  
ATOM     27  CG1 VAL A   3      23.880  25.648  25.924  1.00  0.00           C  
ATOM     28  CG2 VAL A   3      23.196  27.076  27.864  1.00  0.00           C  
ATOM     29  H   VAL A   3      20.596  27.892  26.930  1.00  0.00           H  
ATOM     30  HA  VAL A   3      23.078  28.303  25.497  1.00  0.00           H  
ATOM     31  HB  VAL A   3      21.926  25.770  26.728  1.00  0.00           H  
ATOM     32 1HG1 VAL A   3      24.199  24.872  26.621  1.00  0.00           H  
ATOM     33 2HG1 VAL A   3      23.529  25.185  25.002  1.00  0.00           H  
ATOM     34 3HG1 VAL A   3      24.721  26.305  25.704  1.00  0.00           H  
ATOM     35 1HG2 VAL A   3      23.526  26.289  28.542  1.00  0.00           H  
ATOM     36 2HG2 VAL A   3      24.019  27.767  27.682  1.00  0.00           H  
ATOM     37 3HG2 VAL A   3      22.361  27.615  28.312  1.00  0.00           H  
ATOM     38  N   GLY A   4      20.946  26.137  24.068  1.00  0.00           N  
ATOM     39  CA  GLY A   4      20.649  25.596  22.724  1.00  0.00           C  
ATOM     40  C   GLY A   4      20.407  26.697  21.695  1.00  0.00           C  
ATOM     41  O   GLY A   4      20.808  26.531  20.527  1.00  0.00           O  
ATOM     42  H   GLY A   4      20.347  25.887  24.842  1.00  0.00           H  
ATOM     43 1HA  GLY A   4      21.479  24.973  22.391  1.00  0.00           H  
ATOM     44 2HA  GLY A   4      19.768  24.957  22.775  1.00  0.00           H  
ATOM     45  N   ARG A   5      19.744  27.787  22.051  1.00  0.00           N  
ATOM     46  CA  ARG A   5      19.484  28.906  21.105  1.00  0.00           C  
ATOM     47  C   ARG A   5      20.821  29.472  20.614  1.00  0.00           C  
ATOM     48  O   ARG A   5      20.961  29.713  19.409  1.00  0.00           O  
ATOM     49  CB  ARG A   5      18.673  30.013  21.762  1.00  0.00           C  
ATOM     50  CG  ARG A   5      18.293  31.161  20.840  1.00  0.00           C  
ATOM     51  CD  ARG A   5      17.328  32.088  21.485  1.00  0.00           C  
ATOM     52  NE  ARG A   5      16.009  31.490  21.621  1.00  0.00           N  
ATOM     53  CZ  ARG A   5      15.132  31.336  20.610  1.00  0.00           C  
ATOM     54  NH1 ARG A   5      15.448  31.739  19.399  1.00  0.00           N  
ATOM     55  NH2 ARG A   5      13.955  30.780  20.836  1.00  0.00           N  
ATOM     56  H   ARG A   5      19.405  27.856  23.000  1.00  0.00           H  
ATOM     57  HA  ARG A   5      18.911  28.520  20.261  1.00  0.00           H  
ATOM     58 1HB  ARG A   5      17.752  29.597  22.167  1.00  0.00           H  
ATOM     59 2HB  ARG A   5      19.237  30.432  22.595  1.00  0.00           H  
ATOM     60 1HG  ARG A   5      19.187  31.726  20.575  1.00  0.00           H  
ATOM     61 2HG  ARG A   5      17.833  30.763  19.934  1.00  0.00           H  
ATOM     62 1HD  ARG A   5      17.687  32.351  22.480  1.00  0.00           H  
ATOM     63 2HD  ARG A   5      17.233  32.991  20.884  1.00  0.00           H  
ATOM     64  HE  ARG A   5      15.731  31.168  22.538  1.00  0.00           H  
ATOM     65 1HH1 ARG A   5      16.347  32.164  19.226  1.00  0.00           H  
ATOM     66 2HH1 ARG A   5      14.790  31.623  18.641  1.00  0.00           H  
ATOM     67 1HH2 ARG A   5      13.713  30.470  21.767  1.00  0.00           H  
ATOM     68 2HH2 ARG A   5      13.298  30.664  20.078  1.00  0.00           H  
ATOM     69  N   LYS A   6      21.814  29.630  21.484  1.00  0.00           N  
ATOM     70  CA  LYS A   6      23.115  30.190  21.049  1.00  0.00           C  
ATOM     71  C   LYS A   6      23.767  29.156  20.129  1.00  0.00           C  
ATOM     72  O   LYS A   6      24.266  29.543  19.058  1.00  0.00           O  
ATOM     73  CB  LYS A   6      24.023  30.511  22.237  1.00  0.00           C  
ATOM     74  CG  LYS A   6      23.517  31.637  23.129  1.00  0.00           C  
ATOM     75  CD  LYS A   6      23.412  32.946  22.361  1.00  0.00           C  
ATOM     76  CE  LYS A   6      24.782  33.572  22.142  1.00  0.00           C  
ATOM     77  NZ  LYS A   6      24.699  34.832  21.355  1.00  0.00           N  
ATOM     78  H   LYS A   6      21.690  29.368  22.452  1.00  0.00           H  
ATOM     79  HA  LYS A   6      22.929  31.118  20.508  1.00  0.00           H  
ATOM     80 1HB  LYS A   6      24.141  29.622  22.857  1.00  0.00           H  
ATOM     81 2HB  LYS A   6      25.012  30.791  21.874  1.00  0.00           H  
ATOM     82 1HG  LYS A   6      22.534  31.377  23.522  1.00  0.00           H  
ATOM     83 2HG  LYS A   6      24.200  31.772  23.968  1.00  0.00           H  
ATOM     84 1HD  LYS A   6      22.947  32.763  21.391  1.00  0.00           H  
ATOM     85 2HD  LYS A   6      22.788  33.646  22.917  1.00  0.00           H  
ATOM     86 1HE  LYS A   6      25.240  33.790  23.106  1.00  0.00           H  
ATOM     87 2HE  LYS A   6      25.423  32.869  21.611  1.00  0.00           H  
ATOM     88 1HZ  LYS A   6      25.625  35.215  21.232  1.00  0.00           H  
ATOM     89 2HZ  LYS A   6      24.292  34.638  20.450  1.00  0.00           H  
ATOM     90 3HZ  LYS A   6      24.122  35.500  21.847  1.00  0.00           H  
ATOM     91  N   LEU A   7      23.697  27.873  20.494  1.00  0.00           N  
ATOM     92  CA  LEU A   7      24.374  26.808  19.706  1.00  0.00           C  
ATOM     93  C   LEU A   7      23.736  26.786  18.311  1.00  0.00           C  
ATOM     94  O   LEU A   7      24.430  26.497  17.326  1.00  0.00           O  
ATOM     95  CB  LEU A   7      24.233  25.436  20.378  1.00  0.00           C  
ATOM     96  CG  LEU A   7      25.001  25.257  21.693  1.00  0.00           C  
ATOM     97  CD1 LEU A   7      24.605  23.936  22.338  1.00  0.00           C  
ATOM     98  CD2 LEU A   7      26.497  25.305  21.418  1.00  0.00           C  
ATOM     99  H   LEU A   7      23.175  27.617  21.319  1.00  0.00           H  
ATOM    100  HA  LEU A   7      25.435  27.046  19.642  1.00  0.00           H  
ATOM    101 1HB  LEU A   7      23.178  25.257  20.583  1.00  0.00           H  
ATOM    102 2HB  LEU A   7      24.581  24.671  19.684  1.00  0.00           H  
ATOM    103  HG  LEU A   7      24.733  26.058  22.383  1.00  0.00           H  
ATOM    104 1HD1 LEU A   7      25.151  23.809  23.273  1.00  0.00           H  
ATOM    105 2HD1 LEU A   7      23.534  23.937  22.541  1.00  0.00           H  
ATOM    106 3HD1 LEU A   7      24.846  23.115  21.663  1.00  0.00           H  
ATOM    107 1HD2 LEU A   7      27.043  25.178  22.353  1.00  0.00           H  
ATOM    108 2HD2 LEU A   7      26.766  24.503  20.730  1.00  0.00           H  
ATOM    109 3HD2 LEU A   7      26.755  26.266  20.974  1.00  0.00           H  
ATOM    110  N   ILE A   8      22.413  26.918  18.233  1.00  0.00           N  
ATOM    111  CA  ILE A   8      21.697  26.717  16.946  1.00  0.00           C  
ATOM    112  C   ILE A   8      21.625  28.020  16.158  1.00  0.00           C  
ATOM    113  O   ILE A   8      21.900  28.003  14.958  1.00  0.00           O  
ATOM    114  CB  ILE A   8      20.312  26.081  17.181  1.00  0.00           C  
ATOM    115  CG1 ILE A   8      20.432  24.674  17.765  1.00  0.00           C  
ATOM    116  CG2 ILE A   8      19.479  26.150  15.926  1.00  0.00           C  
ATOM    117  CD1 ILE A   8      19.116  24.054  18.201  1.00  0.00           C  
ATOM    118  H   ILE A   8      21.883  27.160  19.058  1.00  0.00           H  
ATOM    119  HA  ILE A   8      22.245  25.983  16.357  1.00  0.00           H  
ATOM    120  HB  ILE A   8      19.798  26.615  17.979  1.00  0.00           H  
ATOM    121 1HG1 ILE A   8      20.884  24.011  17.026  1.00  0.00           H  
ATOM    122 2HG1 ILE A   8      21.093  24.694  18.631  1.00  0.00           H  
ATOM    123 1HG2 ILE A   8      18.505  25.695  16.111  1.00  0.00           H  
ATOM    124 2HG2 ILE A   8      19.343  27.191  15.637  1.00  0.00           H  
ATOM    125 3HG2 ILE A   8      19.983  25.612  15.123  1.00  0.00           H  
ATOM    126 1HD1 ILE A   8      19.299  23.056  18.603  1.00  0.00           H  
ATOM    127 2HD1 ILE A   8      18.659  24.676  18.971  1.00  0.00           H  
ATOM    128 3HD1 ILE A   8      18.445  23.983  17.346  1.00  0.00           H  
ATOM    129  N   ILE A   9      21.245  29.126  16.788  1.00  0.00           N  
ATOM    130  CA  ILE A   9      20.938  30.356  16.027  1.00  0.00           C  
ATOM    131  C   ILE A   9      22.256  31.033  15.621  1.00  0.00           C  
ATOM    132  O   ILE A   9      22.386  31.460  14.449  1.00  0.00           O  
ATOM    133  CB  ILE A   9      20.077  31.332  16.850  1.00  0.00           C  
ATOM    134  CG1 ILE A   9      18.762  30.666  17.262  1.00  0.00           C  
ATOM    135  CG2 ILE A   9      19.810  32.602  16.058  1.00  0.00           C  
ATOM    136  CD1 ILE A   9      17.947  30.150  16.098  1.00  0.00           C  
ATOM    137  H   ILE A   9      21.163  29.137  17.794  1.00  0.00           H  
ATOM    138  HA  ILE A   9      20.378  30.079  15.135  1.00  0.00           H  
ATOM    139  HB  ILE A   9      20.601  31.592  17.770  1.00  0.00           H  
ATOM    140 1HG1 ILE A   9      18.971  29.830  17.930  1.00  0.00           H  
ATOM    141 2HG1 ILE A   9      18.150  31.379  17.815  1.00  0.00           H  
ATOM    142 1HG2 ILE A   9      19.199  33.280  16.654  1.00  0.00           H  
ATOM    143 2HG2 ILE A   9      20.755  33.084  15.814  1.00  0.00           H  
ATOM    144 3HG2 ILE A   9      19.281  32.352  15.138  1.00  0.00           H  
ATOM    145 1HD1 ILE A   9      17.030  29.693  16.470  1.00  0.00           H  
ATOM    146 2HD1 ILE A   9      17.697  30.978  15.434  1.00  0.00           H  
ATOM    147 3HD1 ILE A   9      18.526  29.408  15.550  1.00  0.00           H  
ATOM    148  N   ASP A  10      23.226  31.135  16.540  1.00  0.00           N  
ATOM    149  CA  ASP A  10      24.430  31.935  16.196  1.00  0.00           C  
ATOM    150  C   ASP A  10      25.511  31.003  15.672  1.00  0.00           C  
ATOM    151  O   ASP A  10      26.117  31.346  14.653  1.00  0.00           O  
ATOM    152  CB  ASP A  10      24.957  32.710  17.406  1.00  0.00           C  
ATOM    153  CG  ASP A  10      24.002  33.800  17.874  1.00  0.00           C  
ATOM    154  OD1 ASP A  10      23.618  34.612  17.066  1.00  0.00           O  
ATOM    155  OD2 ASP A  10      23.665  33.809  19.033  1.00  0.00           O  
ATOM    156  H   ASP A  10      23.171  30.693  17.447  1.00  0.00           H  
ATOM    157  HA  ASP A  10      24.158  32.656  15.424  1.00  0.00           H  
ATOM    158 1HB  ASP A  10      25.130  32.020  18.233  1.00  0.00           H  
ATOM    159 2HB  ASP A  10      25.914  33.168  17.157  1.00  0.00           H  
ATOM    160  N   GLN A  11      25.738  29.874  16.323  1.00  0.00           N  
ATOM    161  CA  GLN A  11      26.866  28.977  15.933  1.00  0.00           C  
ATOM    162  C   GLN A  11      26.465  28.021  14.819  1.00  0.00           C  
ATOM    163  O   GLN A  11      27.339  27.306  14.313  1.00  0.00           O  
ATOM    164  CB  GLN A  11      27.364  28.172  17.136  1.00  0.00           C  
ATOM    165  CG  GLN A  11      27.995  29.014  18.232  1.00  0.00           C  
ATOM    166  CD  GLN A  11      28.454  28.180  19.412  1.00  0.00           C  
ATOM    167  OE1 GLN A  11      29.022  27.097  19.242  1.00  0.00           O  
ATOM    168  NE2 GLN A  11      28.210  28.678  20.619  1.00  0.00           N  
ATOM    169  H   GLN A  11      25.142  29.609  17.095  1.00  0.00           H  
ATOM    170  HA  GLN A  11      27.688  29.594  15.568  1.00  0.00           H  
ATOM    171 1HB  GLN A  11      26.533  27.619  17.574  1.00  0.00           H  
ATOM    172 2HB  GLN A  11      28.104  27.443  16.805  1.00  0.00           H  
ATOM    173 1HG  GLN A  11      28.862  29.534  17.823  1.00  0.00           H  
ATOM    174 2HG  GLN A  11      27.261  29.737  18.589  1.00  0.00           H  
ATOM    175 1HE2 GLN A  11      28.490  28.172  21.436  1.00  0.00           H  
ATOM    176 2HE2 GLN A  11      27.747  29.560  20.712  1.00  0.00           H  
ATOM    177  N   ASN A  12      25.178  27.926  14.477  1.00  0.00           N  
ATOM    178  CA  ASN A  12      24.680  27.048  13.392  1.00  0.00           C  
ATOM    179  C   ASN A  12      25.060  25.592  13.652  1.00  0.00           C  
ATOM    180  O   ASN A  12      25.286  24.833  12.673  1.00  0.00           O  
ATOM    181  CB  ASN A  12      25.207  27.499  12.042  1.00  0.00           C  
ATOM    182  CG  ASN A  12      24.311  27.090  10.906  1.00  0.00           C  
ATOM    183  OD1 ASN A  12      23.100  26.915  11.086  1.00  0.00           O  
ATOM    184  ND2 ASN A  12      24.881  26.935   9.738  1.00  0.00           N  
ATOM    185  H   ASN A  12      24.519  28.490  14.995  1.00  0.00           H  
ATOM    186  HA  ASN A  12      23.590  27.106  13.372  1.00  0.00           H  
ATOM    187 1HB  ASN A  12      25.311  28.584  12.035  1.00  0.00           H  
ATOM    188 2HB  ASN A  12      26.197  27.074  11.878  1.00  0.00           H  
ATOM    189 1HD2 ASN A  12      24.334  26.664   8.946  1.00  0.00           H  
ATOM    190 2HD2 ASN A  12      25.864  27.088   9.638  1.00  0.00           H  
ATOM    191  N   VAL A  13      25.126  25.170  14.896  1.00  0.00           N  
ATOM    192  CA  VAL A  13      25.548  23.786  15.248  1.00  0.00           C  
ATOM    193  C   VAL A  13      24.602  22.759  14.645  1.00  0.00           C  
ATOM    194  O   VAL A  13      25.051  21.682  14.308  1.00  0.00           O  
ATOM    195  CB  VAL A  13      25.584  23.594  16.776  1.00  0.00           C  
ATOM    196  CG1 VAL A  13      25.739  22.122  17.124  1.00  0.00           C  
ATOM    197  CG2 VAL A  13      26.719  24.412  17.373  1.00  0.00           C  
ATOM    198  H   VAL A  13      24.880  25.813  15.636  1.00  0.00           H  
ATOM    199  HA  VAL A  13      26.552  23.620  14.855  1.00  0.00           H  
ATOM    200  HB  VAL A  13      24.635  23.926  17.197  1.00  0.00           H  
ATOM    201 1HG1 VAL A  13      25.763  22.005  18.208  1.00  0.00           H  
ATOM    202 2HG1 VAL A  13      24.898  21.561  16.718  1.00  0.00           H  
ATOM    203 3HG1 VAL A  13      26.668  21.743  16.699  1.00  0.00           H  
ATOM    204 1HG2 VAL A  13      26.738  24.273  18.454  1.00  0.00           H  
ATOM    205 2HG2 VAL A  13      27.667  24.084  16.947  1.00  0.00           H  
ATOM    206 3HG2 VAL A  13      26.565  25.468  17.146  1.00  0.00           H  
ATOM    207  N   PHE A  14      23.296  23.035  14.503  1.00  0.00           N  
ATOM    208  CA  PHE A  14      22.349  22.004  14.064  1.00  0.00           C  
ATOM    209  C   PHE A  14      22.651  21.631  12.614  1.00  0.00           C  
ATOM    210  O   PHE A  14      22.272  20.567  12.152  1.00  0.00           O  
ATOM    211  CB  PHE A  14      20.905  22.494  14.191  1.00  0.00           C  
ATOM    212  CG  PHE A  14      19.913  21.395  14.447  1.00  0.00           C  
ATOM    213  CD1 PHE A  14      19.571  21.038  15.743  1.00  0.00           C  
ATOM    214  CD2 PHE A  14      19.321  20.715  13.393  1.00  0.00           C  
ATOM    215  CE1 PHE A  14      18.658  20.027  15.979  1.00  0.00           C  
ATOM    216  CE2 PHE A  14      18.408  19.705  13.626  1.00  0.00           C  
ATOM    217  CZ  PHE A  14      18.077  19.361  14.921  1.00  0.00           C  
ATOM    218  H   PHE A  14      22.956  23.965  14.701  1.00  0.00           H  
ATOM    219  HA  PHE A  14      22.472  21.127  14.701  1.00  0.00           H  
ATOM    220 1HB  PHE A  14      20.835  23.212  15.007  1.00  0.00           H  
ATOM    221 2HB  PHE A  14      20.614  23.008  13.276  1.00  0.00           H  
ATOM    222  HD1 PHE A  14      20.030  21.566  16.579  1.00  0.00           H  
ATOM    223  HD2 PHE A  14      19.584  20.987  12.370  1.00  0.00           H  
ATOM    224  HE1 PHE A  14      18.398  19.757  17.002  1.00  0.00           H  
ATOM    225  HE2 PHE A  14      17.950  19.180  12.789  1.00  0.00           H  
ATOM    226  HZ  PHE A  14      17.359  18.564  15.107  1.00  0.00           H  
ATOM    227  N   ILE A  15      23.318  22.526  11.875  1.00  0.00           N  
ATOM    228  CA  ILE A  15      23.581  22.321  10.428  1.00  0.00           C  
ATOM    229  C   ILE A  15      25.013  21.863  10.232  1.00  0.00           C  
ATOM    230  O   ILE A  15      25.255  20.951   9.390  1.00  0.00           O  
ATOM    231  CB  ILE A  15      23.338  23.605   9.613  1.00  0.00           C  
ATOM    232  CG1 ILE A  15      21.895  24.084   9.791  1.00  0.00           C  
ATOM    233  CG2 ILE A  15      23.647  23.368   8.143  1.00  0.00           C  
ATOM    234  CD1 ILE A  15      20.857  23.061   9.389  1.00  0.00           C  
ATOM    235  H   ILE A  15      23.652  23.369  12.321  1.00  0.00           H  
ATOM    236  HA  ILE A  15      22.900  21.555  10.058  1.00  0.00           H  
ATOM    237  HB  ILE A  15      23.982  24.400   9.987  1.00  0.00           H  
ATOM    238 1HG1 ILE A  15      21.726  24.351  10.833  1.00  0.00           H  
ATOM    239 2HG1 ILE A  15      21.734  24.983   9.194  1.00  0.00           H  
ATOM    240 1HG2 ILE A  15      23.469  24.285   7.582  1.00  0.00           H  
ATOM    241 2HG2 ILE A  15      24.689  23.072   8.034  1.00  0.00           H  
ATOM    242 3HG2 ILE A  15      23.003  22.577   7.758  1.00  0.00           H  
ATOM    243 1HD1 ILE A  15      19.860  23.474   9.543  1.00  0.00           H  
ATOM    244 2HD1 ILE A  15      20.986  22.805   8.337  1.00  0.00           H  
ATOM    245 3HD1 ILE A  15      20.976  22.165   9.998  1.00  0.00           H  
ATOM    246  N   GLU A  16      25.945  22.498  10.935  1.00  0.00           N  
ATOM    247  CA  GLU A  16      27.358  22.070  10.841  1.00  0.00           C  
ATOM    248  C   GLU A  16      27.668  20.834  11.652  1.00  0.00           C  
ATOM    249  O   GLU A  16      28.556  20.073  11.189  1.00  0.00           O  
ATOM    250  CB  GLU A  16      28.287  23.201  11.292  1.00  0.00           C  
ATOM    251  CG  GLU A  16      28.194  24.464  10.448  1.00  0.00           C  
ATOM    252  CD  GLU A  16      28.407  24.206   8.983  1.00  0.00           C  
ATOM    253  OE1 GLU A  16      29.377  23.571   8.646  1.00  0.00           O  
ATOM    254  OE2 GLU A  16      27.599  24.646   8.199  1.00  0.00           O  
ATOM    255  H   GLU A  16      25.705  23.274  11.535  1.00  0.00           H  
ATOM    256  HA  GLU A  16      27.579  21.831   9.800  1.00  0.00           H  
ATOM    257 1HB  GLU A  16      28.057  23.469  12.323  1.00  0.00           H  
ATOM    258 2HB  GLU A  16      29.320  22.855  11.266  1.00  0.00           H  
ATOM    259 1HG  GLU A  16      27.210  24.911  10.588  1.00  0.00           H  
ATOM    260 2HG  GLU A  16      28.939  25.178  10.799  1.00  0.00           H  
ATOM    261  N   GLY A  17      26.994  20.572  12.758  1.00  0.00           N  
ATOM    262  CA  GLY A  17      27.213  19.365  13.567  1.00  0.00           C  
ATOM    263  C   GLY A  17      26.128  18.357  13.360  1.00  0.00           C  
ATOM    264  O   GLY A  17      26.380  17.317  12.830  1.00  0.00           O  
ATOM    265  H   GLY A  17      26.296  21.242  13.052  1.00  0.00           H  
ATOM    266 1HA  GLY A  17      28.175  18.922  13.307  1.00  0.00           H  
ATOM    267 2HA  GLY A  17      27.259  19.636  14.621  1.00  0.00           H  
ATOM    268  N   THR A  18      24.914  18.664  13.809  1.00  0.00           N  
ATOM    269  CA  THR A  18      23.868  17.638  13.904  1.00  0.00           C  
ATOM    270  C   THR A  18      23.525  17.071  12.523  1.00  0.00           C  
ATOM    271  O   THR A  18      23.394  15.864  12.391  1.00  0.00           O  
ATOM    272  CB  THR A  18      22.595  18.202  14.562  1.00  0.00           C  
ATOM    273  OG1 THR A  18      22.895  18.636  15.894  1.00  0.00           O  
ATOM    274  CG2 THR A  18      21.506  17.141  14.612  1.00  0.00           C  
ATOM    275  H   THR A  18      24.701  19.611  14.090  1.00  0.00           H  
ATOM    276  HA  THR A  18      24.240  16.821  14.522  1.00  0.00           H  
ATOM    277  HB  THR A  18      22.236  19.056  13.988  1.00  0.00           H  
ATOM    278  HG1 THR A  18      23.819  18.461  16.087  1.00  0.00           H  
ATOM    279 1HG2 THR A  18      20.614  17.557  15.079  1.00  0.00           H  
ATOM    280 2HG2 THR A  18      21.268  16.816  13.599  1.00  0.00           H  
ATOM    281 3HG2 THR A  18      21.855  16.288  15.192  1.00  0.00           H  
ATOM    282  N   LEU A  19      23.336  17.918  11.518  1.00  0.00           N  
ATOM    283  CA  LEU A  19      22.989  17.422  10.160  1.00  0.00           C  
ATOM    284  C   LEU A  19      23.939  16.320   9.698  1.00  0.00           C  
ATOM    285  O   LEU A  19      23.502  15.205   9.514  1.00  0.00           O  
ATOM    286  CB  LEU A  19      23.022  18.572   9.145  1.00  0.00           C  
ATOM    287  CG  LEU A  19      23.037  18.156   7.668  1.00  0.00           C  
ATOM    288  CD1 LEU A  19      21.694  17.540   7.300  1.00  0.00           C  
ATOM    289  CD2 LEU A  19      23.339  19.369   6.802  1.00  0.00           C  
ATOM    290  H   LEU A  19      23.426  18.912  11.670  1.00  0.00           H  
ATOM    291  HA  LEU A  19      21.981  17.011  10.189  1.00  0.00           H  
ATOM    292 1HB  LEU A  19      22.146  19.199   9.303  1.00  0.00           H  
ATOM    293 2HB  LEU A  19      23.912  19.173   9.329  1.00  0.00           H  
ATOM    294  HG  LEU A  19      23.805  17.398   7.512  1.00  0.00           H  
ATOM    295 1HD1 LEU A  19      21.705  17.245   6.250  1.00  0.00           H  
ATOM    296 2HD1 LEU A  19      21.513  16.663   7.921  1.00  0.00           H  
ATOM    297 3HD1 LEU A  19      20.903  18.271   7.462  1.00  0.00           H  
ATOM    298 1HD2 LEU A  19      23.351  19.073   5.753  1.00  0.00           H  
ATOM    299 2HD2 LEU A  19      22.571  20.127   6.957  1.00  0.00           H  
ATOM    300 3HD2 LEU A  19      24.312  19.778   7.075  1.00  0.00           H  
ATOM    301  N   PRO A  20      25.257  16.561   9.609  1.00  0.00           N  
ATOM    302  CA  PRO A  20      26.128  15.438   9.238  1.00  0.00           C  
ATOM    303  C   PRO A  20      26.324  14.396  10.344  1.00  0.00           C  
ATOM    304  O   PRO A  20      26.703  13.230  10.027  1.00  0.00           O  
ATOM    305  CB  PRO A  20      27.447  16.146   8.913  1.00  0.00           C  
ATOM    306  CG  PRO A  20      27.422  17.373   9.759  1.00  0.00           C  
ATOM    307  CD  PRO A  20      25.988  17.830   9.714  1.00  0.00           C  
ATOM    308  HA  PRO A  20      25.713  14.936   8.352  1.00  0.00           H  
ATOM    309 1HB  PRO A  20      28.295  15.485   9.144  1.00  0.00           H  
ATOM    310 2HB  PRO A  20      27.498  16.371   7.838  1.00  0.00           H  
ATOM    311 1HG  PRO A  20      27.760  17.137  10.779  1.00  0.00           H  
ATOM    312 2HG  PRO A  20      28.119  18.125   9.359  1.00  0.00           H  
ATOM    313 1HD  PRO A  20      25.744  18.366  10.643  1.00  0.00           H  
ATOM    314 2HD  PRO A  20      25.836  18.479   8.840  1.00  0.00           H  
ATOM    315  N   MET A  21      26.090  14.735  11.604  1.00  0.00           N  
ATOM    316  CA  MET A  21      26.211  13.797  12.775  1.00  0.00           C  
ATOM    317  C   MET A  21      25.286  12.597  12.580  1.00  0.00           C  
ATOM    318  O   MET A  21      25.574  11.491  13.071  1.00  0.00           O  
ATOM    319  CB  MET A  21      25.882  14.507  14.087  1.00  0.00           C  
ATOM    320  CG  MET A  21      26.069  13.650  15.331  1.00  0.00           C  
ATOM    321  SD  MET A  21      25.457  14.453  16.826  1.00  0.00           S  
ATOM    322  CE  MET A  21      23.691  14.229  16.632  1.00  0.00           C  
ATOM    323  H   MET A  21      25.812  15.692  11.768  1.00  0.00           H  
ATOM    324  HA  MET A  21      27.240  13.441  12.828  1.00  0.00           H  
ATOM    325 1HB  MET A  21      26.513  15.389  14.191  1.00  0.00           H  
ATOM    326 2HB  MET A  21      24.846  14.847  14.067  1.00  0.00           H  
ATOM    327 1HG  MET A  21      25.539  12.706  15.205  1.00  0.00           H  
ATOM    328 2HG  MET A  21      27.128  13.431  15.466  1.00  0.00           H  
ATOM    329 1HE  MET A  21      23.173  14.673  17.482  1.00  0.00           H  
ATOM    330 2HE  MET A  21      23.362  14.712  15.711  1.00  0.00           H  
ATOM    331 3HE  MET A  21      23.463  13.163  16.584  1.00  0.00           H  
ATOM    332  N   GLY A  22      24.112  12.807  12.015  1.00  0.00           N  
ATOM    333  CA  GLY A  22      23.124  11.753  11.812  1.00  0.00           C  
ATOM    334  C   GLY A  22      23.408  10.889  10.595  1.00  0.00           C  
ATOM    335  O   GLY A  22      22.550  10.064  10.251  1.00  0.00           O  
ATOM    336  H   GLY A  22      23.898  13.746  11.713  1.00  0.00           H  
ATOM    337 1HA  GLY A  22      23.090  11.111  12.693  1.00  0.00           H  
ATOM    338 2HA  GLY A  22      22.136  12.197  11.700  1.00  0.00           H  
ATOM    339  N   VAL A  23      24.542  11.089   9.945  1.00  0.00           N  
ATOM    340  CA  VAL A  23      24.928  10.331   8.730  1.00  0.00           C  
ATOM    341  C   VAL A  23      26.186   9.532   9.042  1.00  0.00           C  
ATOM    342  O   VAL A  23      27.122  10.107   9.637  1.00  0.00           O  
ATOM    343  CB  VAL A  23      25.193  11.272   7.539  1.00  0.00           C  
ATOM    344  CG1 VAL A  23      25.488  10.469   6.281  1.00  0.00           C  
ATOM    345  CG2 VAL A  23      23.997  12.187   7.327  1.00  0.00           C  
ATOM    346  H   VAL A  23      25.167  11.797  10.303  1.00  0.00           H  
ATOM    347  HA  VAL A  23      24.106   9.665   8.461  1.00  0.00           H  
ATOM    348  HB  VAL A  23      26.077  11.872   7.752  1.00  0.00           H  
ATOM    349 1HG1 VAL A  23      25.673  11.150   5.450  1.00  0.00           H  
ATOM    350 2HG1 VAL A  23      26.369   9.848   6.444  1.00  0.00           H  
ATOM    351 3HG1 VAL A  23      24.634   9.834   6.046  1.00  0.00           H  
ATOM    352 1HG2 VAL A  23      24.191  12.850   6.484  1.00  0.00           H  
ATOM    353 2HG2 VAL A  23      23.111  11.586   7.119  1.00  0.00           H  
ATOM    354 3HG2 VAL A  23      23.830  12.782   8.225  1.00  0.00           H  
ATOM    355  N   VAL A  24      26.203   8.271   8.614  1.00  0.00           N  
ATOM    356  CA  VAL A  24      27.390   7.420   8.901  1.00  0.00           C  
ATOM    357  C   VAL A  24      28.549   7.947   8.058  1.00  0.00           C  
ATOM    358  O   VAL A  24      29.622   8.267   8.603  1.00  0.00           O  
ATOM    359  CB  VAL A  24      27.125   5.941   8.561  1.00  0.00           C  
ATOM    360  CG1 VAL A  24      28.404   5.128   8.691  1.00  0.00           C  
ATOM    361  CG2 VAL A  24      26.038   5.388   9.470  1.00  0.00           C  
ATOM    362  H   VAL A  24      25.429   7.877   8.098  1.00  0.00           H  
ATOM    363  HA  VAL A  24      27.615   7.488   9.966  1.00  0.00           H  
ATOM    364  HB  VAL A  24      26.802   5.869   7.522  1.00  0.00           H  
ATOM    365 1HG1 VAL A  24      28.198   4.085   8.447  1.00  0.00           H  
ATOM    366 2HG1 VAL A  24      29.155   5.519   8.006  1.00  0.00           H  
ATOM    367 3HG1 VAL A  24      28.775   5.194   9.714  1.00  0.00           H  
ATOM    368 1HG2 VAL A  24      25.856   4.342   9.224  1.00  0.00           H  
ATOM    369 2HG2 VAL A  24      26.359   5.466  10.510  1.00  0.00           H  
ATOM    370 3HG2 VAL A  24      25.121   5.959   9.330  1.00  0.00           H  
ATOM    371  N   ARG A  25      28.351   8.103   6.755  1.00  0.00           N  
ATOM    372  CA  ARG A  25      29.361   8.659   5.825  1.00  0.00           C  
ATOM    373  C   ARG A  25      29.385  10.172   5.964  1.00  0.00           C  
ATOM    374  O   ARG A  25      28.429  10.806   6.403  1.00  0.00           O  
ATOM    375  CB  ARG A  25      29.057   8.286   4.382  1.00  0.00           C  
ATOM    376  CG  ARG A  25      27.858   8.999   3.776  1.00  0.00           C  
ATOM    377  CD  ARG A  25      27.718   8.703   2.328  1.00  0.00           C  
ATOM    378  NE  ARG A  25      26.495   9.263   1.775  1.00  0.00           N  
ATOM    379  CZ  ARG A  25      26.386  10.502   1.258  1.00  0.00           C  
ATOM    380  NH1 ARG A  25      27.434  11.296   1.228  1.00  0.00           N  
ATOM    381  NH2 ARG A  25      25.227  10.918   0.780  1.00  0.00           N  
ATOM    382  H   ARG A  25      27.451   7.821   6.392  1.00  0.00           H  
ATOM    383  HA  ARG A  25      30.336   8.244   6.084  1.00  0.00           H  
ATOM    384 1HB  ARG A  25      29.922   8.510   3.759  1.00  0.00           H  
ATOM    385 2HB  ARG A  25      28.873   7.214   4.314  1.00  0.00           H  
ATOM    386 1HG  ARG A  25      26.949   8.674   4.282  1.00  0.00           H  
ATOM    387 2HG  ARG A  25      27.975  10.076   3.896  1.00  0.00           H  
ATOM    388 1HD  ARG A  25      28.563   9.129   1.786  1.00  0.00           H  
ATOM    389 2HD  ARG A  25      27.697   7.624   2.177  1.00  0.00           H  
ATOM    390  HE  ARG A  25      25.667   8.682   1.781  1.00  0.00           H  
ATOM    391 1HH1 ARG A  25      28.319  10.977   1.593  1.00  0.00           H  
ATOM    392 2HH1 ARG A  25      27.351  12.225   0.840  1.00  0.00           H  
ATOM    393 1HH2 ARG A  25      24.422  10.308   0.802  1.00  0.00           H  
ATOM    394 2HH2 ARG A  25      25.146  11.847   0.391  1.00  0.00           H  
ATOM    395  N   PRO A  26      30.559  10.782   5.684  1.00  0.00           N  
ATOM    396  CA  PRO A  26      30.647  12.225   5.661  1.00  0.00           C  
ATOM    397  C   PRO A  26      29.835  12.779   4.496  1.00  0.00           C  
ATOM    398  O   PRO A  26      29.745  12.108   3.477  1.00  0.00           O  
ATOM    399  CB  PRO A  26      32.144  12.479   5.588  1.00  0.00           C  
ATOM    400  CG  PRO A  26      32.699  11.290   4.902  1.00  0.00           C  
ATOM    401  CD  PRO A  26      31.810  10.104   5.245  1.00  0.00           C  
ATOM    402  HA  PRO A  26      30.290  12.624   6.621  1.00  0.00           H  
ATOM    403 1HB  PRO A  26      32.342  13.412   5.039  1.00  0.00           H  
ATOM    404 2HB  PRO A  26      32.553  12.608   6.600  1.00  0.00           H  
ATOM    405 1HG  PRO A  26      32.729  11.459   3.815  1.00  0.00           H  
ATOM    406 2HG  PRO A  26      33.735  11.114   5.224  1.00  0.00           H  
ATOM    407 1HD  PRO A  26      31.674   9.476   4.352  1.00  0.00           H  
ATOM    408 2HD  PRO A  26      32.270   9.525   6.060  1.00  0.00           H  
ATOM    409  N   LEU A  27      29.275  13.959   4.688  1.00  0.00           N  
ATOM    410  CA  LEU A  27      28.551  14.588   3.573  1.00  0.00           C  
ATOM    411  C   LEU A  27      29.525  15.403   2.732  1.00  0.00           C  
ATOM    412  O   LEU A  27      30.516  15.936   3.298  1.00  0.00           O  
ATOM    413  CB  LEU A  27      27.424  15.490   4.092  1.00  0.00           C  
ATOM    414  CG  LEU A  27      26.289  14.776   4.837  1.00  0.00           C  
ATOM    415  CD1 LEU A  27      25.308  15.807   5.378  1.00  0.00           C  
ATOM    416  CD2 LEU A  27      25.596  13.803   3.895  1.00  0.00           C  
ATOM    417  H   LEU A  27      29.329  14.441   5.575  1.00  0.00           H  
ATOM    418  HA  LEU A  27      28.109  13.802   2.961  1.00  0.00           H  
ATOM    419 1HB  LEU A  27      27.853  16.227   4.769  1.00  0.00           H  
ATOM    420 2HB  LEU A  27      26.984  16.018   3.246  1.00  0.00           H  
ATOM    421  HG  LEU A  27      26.700  14.228   5.686  1.00  0.00           H  
ATOM    422 1HD1 LEU A  27      24.502  15.299   5.908  1.00  0.00           H  
ATOM    423 2HD1 LEU A  27      25.826  16.477   6.064  1.00  0.00           H  
ATOM    424 3HD1 LEU A  27      24.893  16.382   4.552  1.00  0.00           H  
ATOM    425 1HD2 LEU A  27      24.790  13.294   4.425  1.00  0.00           H  
ATOM    426 2HD2 LEU A  27      25.184  14.349   3.046  1.00  0.00           H  
ATOM    427 3HD2 LEU A  27      26.316  13.066   3.538  1.00  0.00           H  
ATOM    428  N   THR A  28      29.258  15.557   1.439  1.00  0.00           N  
ATOM    429  CA  THR A  28      30.123  16.332   0.522  1.00  0.00           C  
ATOM    430  C   THR A  28      29.849  17.816   0.719  1.00  0.00           C  
ATOM    431  O   THR A  28      28.803  18.204   1.272  1.00  0.00           O  
ATOM    432  CB  THR A  28      29.895  15.950  -0.951  1.00  0.00           C  
ATOM    433  OG1 THR A  28      28.533  16.215  -1.311  1.00  0.00           O  
ATOM    434  CG2 THR A  28      30.195  14.475  -1.173  1.00  0.00           C  
ATOM    435  H   THR A  28      28.423  15.120   1.076  1.00  0.00           H  
ATOM    436  HA  THR A  28      31.164  16.118   0.765  1.00  0.00           H  
ATOM    437  HB  THR A  28      30.548  16.547  -1.588  1.00  0.00           H  
ATOM    438  HG1 THR A  28      27.955  15.608  -0.844  1.00  0.00           H  
ATOM    439 1HG2 THR A  28      30.029  14.222  -2.220  1.00  0.00           H  
ATOM    440 2HG2 THR A  28      31.234  14.272  -0.911  1.00  0.00           H  
ATOM    441 3HG2 THR A  28      29.539  13.872  -0.547  1.00  0.00           H  
ATOM    442  N   GLU A  29      30.749  18.643   0.205  1.00  0.00           N  
ATOM    443  CA  GLU A  29      30.586  20.120   0.260  1.00  0.00           C  
ATOM    444  C   GLU A  29      29.315  20.494  -0.507  1.00  0.00           C  
ATOM    445  O   GLU A  29      28.590  21.419  -0.029  1.00  0.00           O  
ATOM    446  CB  GLU A  29      31.799  20.838  -0.337  1.00  0.00           C  
ATOM    447  CG  GLU A  29      33.068  20.730   0.496  1.00  0.00           C  
ATOM    448  CD  GLU A  29      34.254  21.384  -0.157  1.00  0.00           C  
ATOM    449  OE1 GLU A  29      34.135  21.796  -1.286  1.00  0.00           O  
ATOM    450  OE2 GLU A  29      35.280  21.471   0.474  1.00  0.00           O  
ATOM    451  H   GLU A  29      31.569  18.254  -0.237  1.00  0.00           H  
ATOM    452  HA  GLU A  29      30.494  20.419   1.305  1.00  0.00           H  
ATOM    453 1HB  GLU A  29      32.012  20.432  -1.327  1.00  0.00           H  
ATOM    454 2HB  GLU A  29      31.569  21.897  -0.461  1.00  0.00           H  
ATOM    455 1HG  GLU A  29      32.896  21.199   1.464  1.00  0.00           H  
ATOM    456 2HG  GLU A  29      33.288  19.677   0.667  1.00  0.00           H  
ATOM    457  N   VAL A  30      29.052  19.831  -1.631  1.00  0.00           N  
ATOM    458  CA  VAL A  30      27.843  20.134  -2.450  1.00  0.00           C  
ATOM    459  C   VAL A  30      26.595  19.799  -1.633  1.00  0.00           C  
ATOM    460  O   VAL A  30      25.676  20.655  -1.519  1.00  0.00           O  
ATOM    461  CB  VAL A  30      27.834  19.321  -3.759  1.00  0.00           C  
ATOM    462  CG1 VAL A  30      26.508  19.496  -4.485  1.00  0.00           C  
ATOM    463  CG2 VAL A  30      28.994  19.752  -4.643  1.00  0.00           C  
ATOM    464  H   VAL A  30      29.685  19.106  -1.937  1.00  0.00           H  
ATOM    465  HA  VAL A  30      27.855  21.194  -2.707  1.00  0.00           H  
ATOM    466  HB  VAL A  30      27.932  18.262  -3.519  1.00  0.00           H  
ATOM    467 1HG1 VAL A  30      26.519  18.915  -5.408  1.00  0.00           H  
ATOM    468 2HG1 VAL A  30      25.696  19.148  -3.848  1.00  0.00           H  
ATOM    469 3HG1 VAL A  30      26.359  20.549  -4.723  1.00  0.00           H  
ATOM    470 1HG2 VAL A  30      28.982  19.173  -5.566  1.00  0.00           H  
ATOM    471 2HG2 VAL A  30      28.899  20.812  -4.878  1.00  0.00           H  
ATOM    472 3HG2 VAL A  30      29.934  19.579  -4.119  1.00  0.00           H  
ATOM    473  N   GLU A  31      26.544  18.632  -1.010  1.00  0.00           N  
ATOM    474  CA  GLU A  31      25.367  18.253  -0.205  1.00  0.00           C  
ATOM    475  C   GLU A  31      25.224  19.215   0.976  1.00  0.00           C  
ATOM    476  O   GLU A  31      24.079  19.580   1.313  1.00  0.00           O  
ATOM    477  CB  GLU A  31      25.489  16.814   0.301  1.00  0.00           C  
ATOM    478  CG  GLU A  31      25.374  15.754  -0.786  1.00  0.00           C  
ATOM    479  CD  GLU A  31      25.868  14.405  -0.341  1.00  0.00           C  
ATOM    480  OE1 GLU A  31      26.929  14.341   0.231  1.00  0.00           O  
ATOM    481  OE2 GLU A  31      25.181  13.437  -0.573  1.00  0.00           O  
ATOM    482  H   GLU A  31      27.318  17.987  -1.085  1.00  0.00           H  
ATOM    483  HA  GLU A  31      24.480  18.324  -0.835  1.00  0.00           H  
ATOM    484 1HB  GLU A  31      26.451  16.683   0.796  1.00  0.00           H  
ATOM    485 2HB  GLU A  31      24.711  16.621   1.040  1.00  0.00           H  
ATOM    486 1HG  GLU A  31      24.329  15.666  -1.084  1.00  0.00           H  
ATOM    487 2HG  GLU A  31      25.946  16.076  -1.655  1.00  0.00           H  
ATOM    488  N   MET A  32      26.307  19.588   1.626  1.00  0.00           N  
ATOM    489  CA  MET A  32      26.181  20.526   2.765  1.00  0.00           C  
ATOM    490  C   MET A  32      25.627  21.859   2.275  1.00  0.00           C  
ATOM    491  O   MET A  32      24.799  22.480   2.968  1.00  0.00           O  
ATOM    492  CB  MET A  32      27.527  20.729   3.458  1.00  0.00           C  
ATOM    493  CG  MET A  32      28.013  19.526   4.253  1.00  0.00           C  
ATOM    494  SD  MET A  32      26.972  19.169   5.682  1.00  0.00           S  
ATOM    495  CE  MET A  32      27.315  20.591   6.714  1.00  0.00           C  
ATOM    496  H   MET A  32      27.222  19.249   1.367  1.00  0.00           H  
ATOM    497  HA  MET A  32      25.483  20.102   3.487  1.00  0.00           H  
ATOM    498 1HB  MET A  32      28.286  20.967   2.714  1.00  0.00           H  
ATOM    499 2HB  MET A  32      27.461  21.577   4.141  1.00  0.00           H  
ATOM    500 1HG  MET A  32      28.029  18.647   3.610  1.00  0.00           H  
ATOM    501 2HG  MET A  32      29.029  19.709   4.605  1.00  0.00           H  
ATOM    502 1HE  MET A  32      26.742  20.517   7.639  1.00  0.00           H  
ATOM    503 2HE  MET A  32      28.380  20.623   6.948  1.00  0.00           H  
ATOM    504 3HE  MET A  32      27.032  21.502   6.185  1.00  0.00           H  
ATOM    505  N   ASP A  33      26.128  22.376   1.155  1.00  0.00           N  
ATOM    506  CA  ASP A  33      25.663  23.690   0.679  1.00  0.00           C  
ATOM    507  C   ASP A  33      24.164  23.658   0.401  1.00  0.00           C  
ATOM    508  O   ASP A  33      23.455  24.644   0.759  1.00  0.00           O  
ATOM    509  CB  ASP A  33      26.459  24.127  -0.553  1.00  0.00           C  
ATOM    510  CG  ASP A  33      27.848  24.609  -0.191  1.00  0.00           C  
ATOM    511  OD1 ASP A  33      28.128  24.830   1.006  1.00  0.00           O  
ATOM    512  OD2 ASP A  33      28.623  24.836  -1.142  1.00  0.00           O  
ATOM    513  H   ASP A  33      26.828  21.879   0.622  1.00  0.00           H  
ATOM    514  HA  ASP A  33      25.860  24.429   1.456  1.00  0.00           H  
ATOM    515 1HB  ASP A  33      26.542  23.291  -1.247  1.00  0.00           H  
ATOM    516 2HB  ASP A  33      25.926  24.929  -1.065  1.00  0.00           H  
ATOM    517  N   HIS A  34      23.641  22.554  -0.122  1.00  0.00           N  
ATOM    518  CA  HIS A  34      22.187  22.473  -0.389  1.00  0.00           C  
ATOM    519  C   HIS A  34      21.421  22.536   0.945  1.00  0.00           C  
ATOM    520  O   HIS A  34      20.310  23.088   1.013  1.00  0.00           O  
ATOM    521  CB  HIS A  34      21.829  21.186  -1.139  1.00  0.00           C  
ATOM    522  CG  HIS A  34      22.134  21.239  -2.604  1.00  0.00           C  
ATOM    523  ND1 HIS A  34      21.489  22.099  -3.468  1.00  0.00           N  
ATOM    524  CD2 HIS A  34      23.015  20.540  -3.357  1.00  0.00           C  
ATOM    525  CE1 HIS A  34      21.961  21.926  -4.690  1.00  0.00           C  
ATOM    526  NE2 HIS A  34      22.887  20.986  -4.650  1.00  0.00           N  
ATOM    527  H   HIS A  34      24.227  21.760  -0.341  1.00  0.00           H  
ATOM    528  HA  HIS A  34      21.883  23.314  -1.010  1.00  0.00           H  
ATOM    529 1HB  HIS A  34      22.376  20.348  -0.707  1.00  0.00           H  
ATOM    530 2HB  HIS A  34      20.766  20.979  -1.020  1.00  0.00           H  
ATOM    531  HD2 HIS A  34      23.698  19.766  -3.004  1.00  0.00           H  
ATOM    532  HE1 HIS A  34      21.640  22.467  -5.580  1.00  0.00           H  
ATOM    533  HE2 HIS A  34      23.419  20.646  -5.438  1.00  0.00           H  
ATOM    534  N   TYR A  35      21.939  21.914   1.981  1.00  0.00           N  
ATOM    535  CA  TYR A  35      21.293  21.941   3.309  1.00  0.00           C  
ATOM    536  C   TYR A  35      21.534  23.263   4.013  1.00  0.00           C  
ATOM    537  O   TYR A  35      20.674  23.739   4.764  1.00  0.00           O  
ATOM    538  CB  TYR A  35      21.795  20.788   4.181  1.00  0.00           C  
ATOM    539  CG  TYR A  35      21.217  19.441   3.805  1.00  0.00           C  
ATOM    540  CD1 TYR A  35      22.059  18.411   3.413  1.00  0.00           C  
ATOM    541  CD2 TYR A  35      19.846  19.237   3.850  1.00  0.00           C  
ATOM    542  CE1 TYR A  35      21.532  17.181   3.069  1.00  0.00           C  
ATOM    543  CE2 TYR A  35      19.319  18.008   3.506  1.00  0.00           C  
ATOM    544  CZ  TYR A  35      20.157  16.983   3.117  1.00  0.00           C  
ATOM    545  OH  TYR A  35      19.631  15.758   2.774  1.00  0.00           O  
ATOM    546  H   TYR A  35      22.802  21.403   1.864  1.00  0.00           H  
ATOM    547  HA  TYR A  35      20.217  21.828   3.172  1.00  0.00           H  
ATOM    548 1HB  TYR A  35      22.881  20.724   4.111  1.00  0.00           H  
ATOM    549 2HB  TYR A  35      21.545  20.985   5.223  1.00  0.00           H  
ATOM    550  HD1 TYR A  35      23.137  18.571   3.377  1.00  0.00           H  
ATOM    551  HD2 TYR A  35      19.185  20.048   4.157  1.00  0.00           H  
ATOM    552  HE1 TYR A  35      22.193  16.371   2.762  1.00  0.00           H  
ATOM    553  HE2 TYR A  35      18.241  17.848   3.542  1.00  0.00           H  
ATOM    554  HH  TYR A  35      20.344  15.122   2.675  1.00  0.00           H  
ATOM    555  N   ARG A  36      22.691  23.908   3.772  1.00  0.00           N  
ATOM    556  CA  ARG A  36      23.007  25.205   4.438  1.00  0.00           C  
ATOM    557  C   ARG A  36      22.171  26.364   3.904  1.00  0.00           C  
ATOM    558  O   ARG A  36      21.698  27.179   4.721  1.00  0.00           O  
ATOM    559  CB  ARG A  36      24.482  25.568   4.205  1.00  0.00           C  
ATOM    560  CG  ARG A  36      25.478  24.759   5.003  1.00  0.00           C  
ATOM    561  CD  ARG A  36      26.869  24.987   4.490  1.00  0.00           C  
ATOM    562  NE  ARG A  36      27.871  24.354   5.329  1.00  0.00           N  
ATOM    563  CZ  ARG A  36      29.049  23.905   4.894  1.00  0.00           C  
ATOM    564  NH1 ARG A  36      29.387  23.962   3.625  1.00  0.00           N  
ATOM    565  NH2 ARG A  36      29.885  23.379   5.756  1.00  0.00           N  
ATOM    566  H   ARG A  36      23.360  23.509   3.129  1.00  0.00           H  
ATOM    567  HA  ARG A  36      22.797  25.107   5.503  1.00  0.00           H  
ATOM    568 1HB  ARG A  36      24.725  25.438   3.151  1.00  0.00           H  
ATOM    569 2HB  ARG A  36      24.641  26.618   4.451  1.00  0.00           H  
ATOM    570 1HG  ARG A  36      25.432  25.058   6.050  1.00  0.00           H  
ATOM    571 2HG  ARG A  36      25.237  23.699   4.917  1.00  0.00           H  
ATOM    572 1HD  ARG A  36      26.958  24.573   3.485  1.00  0.00           H  
ATOM    573 2HD  ARG A  36      27.076  26.056   4.463  1.00  0.00           H  
ATOM    574  HE  ARG A  36      27.662  24.247   6.312  1.00  0.00           H  
ATOM    575 1HH1 ARG A  36      28.749  24.356   2.949  1.00  0.00           H  
ATOM    576 2HH1 ARG A  36      30.287  23.614   3.325  1.00  0.00           H  
ATOM    577 1HH2 ARG A  36      29.632  23.320   6.733  1.00  0.00           H  
ATOM    578 2HH2 ARG A  36      30.780  23.035   5.445  1.00  0.00           H  
ATOM    579  N   GLU A  37      21.941  26.406   2.605  1.00  0.00           N  
ATOM    580  CA  GLU A  37      21.270  27.560   1.918  1.00  0.00           C  
ATOM    581  C   GLU A  37      20.099  28.099   2.755  1.00  0.00           C  
ATOM    582  O   GLU A  37      20.042  29.292   3.094  1.00  0.00           O  
ATOM    583  CB  GLU A  37      20.760  27.149   0.535  1.00  0.00           C  
ATOM    584  CG  GLU A  37      19.930  28.212  -0.171  1.00  0.00           C  
ATOM    585  CD  GLU A  37      19.407  27.757  -1.505  1.00  0.00           C  
ATOM    586  OE1 GLU A  37      20.101  27.032  -2.177  1.00  0.00           O  
ATOM    587  OE2 GLU A  37      18.313  28.134  -1.852  1.00  0.00           O  
ATOM    588  H   GLU A  37      22.238  25.611   2.056  1.00  0.00           H  
ATOM    589  HA  GLU A  37      22.000  28.360   1.793  1.00  0.00           H  
ATOM    590 1HB  GLU A  37      21.606  26.905  -0.107  1.00  0.00           H  
ATOM    591 2HB  GLU A  37      20.148  26.252   0.625  1.00  0.00           H  
ATOM    592 1HG  GLU A  37      19.087  28.481   0.465  1.00  0.00           H  
ATOM    593 2HG  GLU A  37      20.542  29.102  -0.310  1.00  0.00           H  
ATOM    594  N   PRO A  38      19.067  27.307   3.123  1.00  0.00           N  
ATOM    595  CA  PRO A  38      17.911  27.877   3.835  1.00  0.00           C  
ATOM    596  C   PRO A  38      18.201  28.406   5.227  1.00  0.00           C  
ATOM    597  O   PRO A  38      17.366  29.124   5.774  1.00  0.00           O  
ATOM    598  CB  PRO A  38      16.952  26.684   3.903  1.00  0.00           C  
ATOM    599  CG  PRO A  38      17.842  25.493   3.794  1.00  0.00           C  
ATOM    600  CD  PRO A  38      18.889  25.899   2.791  1.00  0.00           C  
ATOM    601  HA  PRO A  38      17.487  28.698   3.239  1.00  0.00           H  
ATOM    602 1HB  PRO A  38      16.385  26.709   4.845  1.00  0.00           H  
ATOM    603 2HB  PRO A  38      16.218  26.745   3.085  1.00  0.00           H  
ATOM    604 1HG  PRO A  38      18.269  25.247   4.776  1.00  0.00           H  
ATOM    605 2HG  PRO A  38      17.263  24.615   3.471  1.00  0.00           H  
ATOM    606 1HD  PRO A  38      19.803  25.310   2.957  1.00  0.00           H  
ATOM    607 2HD  PRO A  38      18.504  25.738   1.773  1.00  0.00           H  
ATOM    608  N   PHE A  39      19.349  28.053   5.798  1.00  0.00           N  
ATOM    609  CA  PHE A  39      19.691  28.443   7.172  1.00  0.00           C  
ATOM    610  C   PHE A  39      20.985  29.265   7.205  1.00  0.00           C  
ATOM    611  O   PHE A  39      21.610  29.384   8.258  1.00  0.00           O  
ATOM    612  CB  PHE A  39      19.844  27.205   8.058  1.00  0.00           C  
ATOM    613  CG  PHE A  39      18.608  26.355   8.131  1.00  0.00           C  
ATOM    614  CD1 PHE A  39      18.568  25.109   7.524  1.00  0.00           C  
ATOM    615  CD2 PHE A  39      17.481  26.800   8.807  1.00  0.00           C  
ATOM    616  CE1 PHE A  39      17.431  24.327   7.590  1.00  0.00           C  
ATOM    617  CE2 PHE A  39      16.344  26.020   8.876  1.00  0.00           C  
ATOM    618  CZ  PHE A  39      16.319  24.782   8.266  1.00  0.00           C  
ATOM    619  H   PHE A  39      20.005  27.499   5.268  1.00  0.00           H  
ATOM    620  HA  PHE A  39      18.882  29.058   7.569  1.00  0.00           H  
ATOM    621 1HB  PHE A  39      20.659  26.588   7.683  1.00  0.00           H  
ATOM    622 2HB  PHE A  39      20.106  27.512   9.070  1.00  0.00           H  
ATOM    623  HD1 PHE A  39      19.448  24.749   6.990  1.00  0.00           H  
ATOM    624  HD2 PHE A  39      17.501  27.779   9.288  1.00  0.00           H  
ATOM    625  HE1 PHE A  39      17.413  23.350   7.108  1.00  0.00           H  
ATOM    626  HE2 PHE A  39      15.466  26.381   9.411  1.00  0.00           H  
ATOM    627  HZ  PHE A  39      15.422  24.166   8.318  1.00  0.00           H  
ATOM    628  N   LEU A  40      21.354  29.874   6.077  1.00  0.00           N  
ATOM    629  CA  LEU A  40      22.540  30.760   6.069  1.00  0.00           C  
ATOM    630  C   LEU A  40      22.300  32.002   6.927  1.00  0.00           C  
ATOM    631  O   LEU A  40      23.252  32.443   7.588  1.00  0.00           O  
ATOM    632  CB  LEU A  40      22.885  31.186   4.636  1.00  0.00           C  
ATOM    633  CG  LEU A  40      23.425  30.077   3.724  1.00  0.00           C  
ATOM    634  CD1 LEU A  40      23.564  30.609   2.304  1.00  0.00           C  
ATOM    635  CD2 LEU A  40      24.762  29.586   4.258  1.00  0.00           C  
ATOM    636  H   LEU A  40      20.836  29.740   5.221  1.00  0.00           H  
ATOM    637  HA  LEU A  40      23.385  30.210   6.481  1.00  0.00           H  
ATOM    638 1HB  LEU A  40      21.989  31.591   4.169  1.00  0.00           H  
ATOM    639 2HB  LEU A  40      23.636  31.975   4.679  1.00  0.00           H  
ATOM    640  HG  LEU A  40      22.717  29.248   3.701  1.00  0.00           H  
ATOM    641 1HD1 LEU A  40      23.948  29.821   1.656  1.00  0.00           H  
ATOM    642 2HD1 LEU A  40      22.590  30.935   1.941  1.00  0.00           H  
ATOM    643 3HD1 LEU A  40      24.255  31.452   2.298  1.00  0.00           H  
ATOM    644 1HD2 LEU A  40      25.146  28.797   3.610  1.00  0.00           H  
ATOM    645 2HD2 LEU A  40      25.471  30.414   4.280  1.00  0.00           H  
ATOM    646 3HD2 LEU A  40      24.630  29.195   5.267  1.00  0.00           H  
ATOM    647  N   ASN A  41      21.085  32.518   6.927  1.00  0.00           N  
ATOM    648  CA  ASN A  41      20.718  33.707   7.732  1.00  0.00           C  
ATOM    649  C   ASN A  41      20.270  33.280   9.126  1.00  0.00           C  
ATOM    650  O   ASN A  41      19.312  32.514   9.248  1.00  0.00           O  
ATOM    651  CB  ASN A  41      19.633  34.520   7.050  1.00  0.00           C  
ATOM    652  CG  ASN A  41      19.427  35.864   7.693  1.00  0.00           C  
ATOM    653  OD1 ASN A  41      19.497  35.995   8.921  1.00  0.00           O  
ATOM    654  ND2 ASN A  41      19.174  36.864   6.888  1.00  0.00           N  
ATOM    655  H   ASN A  41      20.381  32.077   6.351  1.00  0.00           H  
ATOM    656  HA  ASN A  41      21.602  34.338   7.840  1.00  0.00           H  
ATOM    657 1HB  ASN A  41      19.894  34.669   6.002  1.00  0.00           H  
ATOM    658 2HB  ASN A  41      18.693  33.969   7.079  1.00  0.00           H  
ATOM    659 1HD2 ASN A  41      19.028  37.781   7.260  1.00  0.00           H  
ATOM    660 2HD2 ASN A  41      19.126  36.711   5.902  1.00  0.00           H  
ATOM    661  N   PRO A  42      20.932  33.743  10.208  1.00  0.00           N  
ATOM    662  CA  PRO A  42      20.563  33.320  11.563  1.00  0.00           C  
ATOM    663  C   PRO A  42      19.081  33.438  11.919  1.00  0.00           C  
ATOM    664  O   PRO A  42      18.629  32.535  12.654  1.00  0.00           O  
ATOM    665  CB  PRO A  42      21.398  34.226  12.476  1.00  0.00           C  
ATOM    666  CG  PRO A  42      22.640  34.498  11.663  1.00  0.00           C  
ATOM    667  CD  PRO A  42      22.150  34.624  10.241  1.00  0.00           C  
ATOM    668  HA  PRO A  42      20.860  32.271  11.708  1.00  0.00           H  
ATOM    669 1HB  PRO A  42      20.833  35.137  12.723  1.00  0.00           H  
ATOM    670 2HB  PRO A  42      21.608  33.711  13.427  1.00  0.00           H  
ATOM    671 1HG  PRO A  42      23.135  35.414  12.019  1.00  0.00           H  
ATOM    672 2HG  PRO A  42      23.363  33.678  11.785  1.00  0.00           H  
ATOM    673 1HD  PRO A  42      21.888  35.672  10.036  1.00  0.00           H  
ATOM    674 2HD  PRO A  42      22.933  34.278   9.551  1.00  0.00           H  
ATOM    675  N   VAL A  43      18.362  34.384  11.323  1.00  0.00           N  
ATOM    676  CA  VAL A  43      16.942  34.642  11.694  1.00  0.00           C  
ATOM    677  C   VAL A  43      16.112  33.466  11.215  1.00  0.00           C  
ATOM    678  O   VAL A  43      15.047  33.302  11.771  1.00  0.00           O  
ATOM    679  CB  VAL A  43      16.414  35.941  11.057  1.00  0.00           C  
ATOM    680  CG1 VAL A  43      17.337  37.106  11.380  1.00  0.00           C  
ATOM    681  CG2 VAL A  43      16.278  35.762   9.552  1.00  0.00           C  
ATOM    682  H   VAL A  43      18.790  34.941  10.598  1.00  0.00           H  
ATOM    683  HA  VAL A  43      16.881  34.748  12.777  1.00  0.00           H  
ATOM    684  HB  VAL A  43      15.439  36.174  11.485  1.00  0.00           H  
ATOM    685 1HG1 VAL A  43      16.949  38.016  10.923  1.00  0.00           H  
ATOM    686 2HG1 VAL A  43      17.391  37.238  12.461  1.00  0.00           H  
ATOM    687 3HG1 VAL A  43      18.333  36.901  10.989  1.00  0.00           H  
ATOM    688 1HG2 VAL A  43      15.904  36.684   9.109  1.00  0.00           H  
ATOM    689 2HG2 VAL A  43      17.252  35.523   9.125  1.00  0.00           H  
ATOM    690 3HG2 VAL A  43      15.581  34.950   9.344  1.00  0.00           H  
ATOM    691  N   ASP A  44      16.592  32.671  10.242  1.00  0.00           N  
ATOM    692  CA  ASP A  44      15.828  31.565   9.660  1.00  0.00           C  
ATOM    693  C   ASP A  44      16.090  30.244  10.407  1.00  0.00           C  
ATOM    694  O   ASP A  44      15.478  29.209  10.039  1.00  0.00           O  
ATOM    695  CB  ASP A  44      16.177  31.401   8.179  1.00  0.00           C  
ATOM    696  CG  ASP A  44      15.716  32.576   7.327  1.00  0.00           C  
ATOM    697  OD1 ASP A  44      14.830  33.279   7.751  1.00  0.00           O  
ATOM    698  OD2 ASP A  44      16.253  32.758   6.261  1.00  0.00           O  
ATOM    699  H   ASP A  44      17.527  32.855   9.906  1.00  0.00           H  
ATOM    700  HA  ASP A  44      14.766  31.795   9.746  1.00  0.00           H  
ATOM    701 1HB  ASP A  44      17.257  31.293   8.069  1.00  0.00           H  
ATOM    702 2HB  ASP A  44      15.717  30.490   7.795  1.00  0.00           H  
ATOM    703  N   ARG A  45      16.874  30.267  11.489  1.00  0.00           N  
ATOM    704  CA  ARG A  45      17.251  29.037  12.212  1.00  0.00           C  
ATOM    705  C   ARG A  45      16.256  28.681  13.328  1.00  0.00           C  
ATOM    706  O   ARG A  45      16.471  27.679  14.021  1.00  0.00           O  
ATOM    707  CB  ARG A  45      18.680  29.173  12.746  1.00  0.00           C  
ATOM    708  CG  ARG A  45      19.673  29.250  11.594  1.00  0.00           C  
ATOM    709  CD  ARG A  45      21.087  29.500  12.047  1.00  0.00           C  
ATOM    710  NE  ARG A  45      21.949  29.713  10.903  1.00  0.00           N  
ATOM    711  CZ  ARG A  45      23.118  30.352  10.935  1.00  0.00           C  
ATOM    712  NH1 ARG A  45      23.555  30.916  12.045  1.00  0.00           N  
ATOM    713  NH2 ARG A  45      23.808  30.521   9.812  1.00  0.00           N  
ATOM    714  H   ARG A  45      17.217  31.158  11.820  1.00  0.00           H  
ATOM    715  HA  ARG A  45      17.265  28.209  11.502  1.00  0.00           H  
ATOM    716 1HB  ARG A  45      18.754  30.070  13.360  1.00  0.00           H  
ATOM    717 2HB  ARG A  45      18.914  28.320  13.382  1.00  0.00           H  
ATOM    718 1HG  ARG A  45      19.666  28.309  11.043  1.00  0.00           H  
ATOM    719 2HG  ARG A  45      19.392  30.065  10.925  1.00  0.00           H  
ATOM    720 1HD  ARG A  45      21.114  30.385  12.683  1.00  0.00           H  
ATOM    721 2HD  ARG A  45      21.446  28.640  12.610  1.00  0.00           H  
ATOM    722  HE  ARG A  45      21.643  29.350  10.010  1.00  0.00           H  
ATOM    723 1HH1 ARG A  45      23.001  30.867  12.889  1.00  0.00           H  
ATOM    724 2HH1 ARG A  45      24.443  31.395  12.051  1.00  0.00           H  
ATOM    725 1HH2 ARG A  45      23.445  30.165   8.938  1.00  0.00           H  
ATOM    726 2HH2 ARG A  45      24.694  31.004   9.832  1.00  0.00           H  
ATOM    727  N   GLU A  46      15.190  29.443  13.493  1.00  0.00           N  
ATOM    728  CA  GLU A  46      14.188  29.150  14.561  1.00  0.00           C  
ATOM    729  C   GLU A  46      13.567  27.762  14.422  1.00  0.00           C  
ATOM    730  O   GLU A  46      13.401  27.076  15.454  1.00  0.00           O  
ATOM    731  CB  GLU A  46      13.072  30.197  14.549  1.00  0.00           C  
ATOM    732  CG  GLU A  46      12.143  30.139  15.753  1.00  0.00           C  
ATOM    733  CD  GLU A  46      12.817  30.549  17.033  1.00  0.00           C  
ATOM    734  OE1 GLU A  46      13.833  31.198  16.965  1.00  0.00           O  
ATOM    735  OE2 GLU A  46      12.316  30.212  18.080  1.00  0.00           O  
ATOM    736  H   GLU A  46      15.046  30.238  12.887  1.00  0.00           H  
ATOM    737  HA  GLU A  46      14.692  29.188  15.527  1.00  0.00           H  
ATOM    738 1HB  GLU A  46      13.510  31.195  14.512  1.00  0.00           H  
ATOM    739 2HB  GLU A  46      12.466  30.073  13.652  1.00  0.00           H  
ATOM    740 1HG  GLU A  46      11.294  30.799  15.576  1.00  0.00           H  
ATOM    741 2HG  GLU A  46      11.764  29.124  15.857  1.00  0.00           H  
ATOM    742  N   PRO A  47      13.264  27.247  13.200  1.00  0.00           N  
ATOM    743  CA  PRO A  47      12.740  25.893  13.122  1.00  0.00           C  
ATOM    744  C   PRO A  47      13.701  24.865  13.696  1.00  0.00           C  
ATOM    745  O   PRO A  47      13.293  23.780  14.115  1.00  0.00           O  
ATOM    746  CB  PRO A  47      12.545  25.696  11.615  1.00  0.00           C  
ATOM    747  CG  PRO A  47      12.376  27.078  11.084  1.00  0.00           C  
ATOM    748  CD  PRO A  47      13.323  27.913  11.905  1.00  0.00           C  
ATOM    749  HA  PRO A  47      11.780  25.846  13.656  1.00  0.00           H  
ATOM    750 1HB  PRO A  47      13.417  25.178  11.188  1.00  0.00           H  
ATOM    751 2HB  PRO A  47      11.669  25.057  11.430  1.00  0.00           H  
ATOM    752 1HG  PRO A  47      12.611  27.104  10.010  1.00  0.00           H  
ATOM    753 2HG  PRO A  47      11.329  27.399  11.188  1.00  0.00           H  
ATOM    754 1HD  PRO A  47      14.329  27.868  11.463  1.00  0.00           H  
ATOM    755 2HD  PRO A  47      12.960  28.951  11.940  1.00  0.00           H  
ATOM    756  N   LEU A  48      14.985  25.194  13.717  1.00  0.00           N  
ATOM    757  CA  LEU A  48      16.015  24.230  14.143  1.00  0.00           C  
ATOM    758  C   LEU A  48      16.009  24.105  15.664  1.00  0.00           C  
ATOM    759  O   LEU A  48      16.222  23.007  16.202  1.00  0.00           O  
ATOM    760  CB  LEU A  48      17.404  24.667  13.662  1.00  0.00           C  
ATOM    761  CG  LEU A  48      17.584  24.753  12.141  1.00  0.00           C  
ATOM    762  CD1 LEU A  48      18.955  25.334  11.823  1.00  0.00           C  
ATOM    763  CD2 LEU A  48      17.423  23.368  11.532  1.00  0.00           C  
ATOM    764  H   LEU A  48      15.266  26.122  13.436  1.00  0.00           H  
ATOM    765  HA  LEU A  48      15.785  23.261  13.701  1.00  0.00           H  
ATOM    766 1HB  LEU A  48      17.621  25.650  14.077  1.00  0.00           H  
ATOM    767 2HB  LEU A  48      18.142  23.963  14.044  1.00  0.00           H  
ATOM    768  HG  LEU A  48      16.833  25.423  11.722  1.00  0.00           H  
ATOM    769 1HD1 LEU A  48      19.084  25.394  10.743  1.00  0.00           H  
ATOM    770 2HD1 LEU A  48      19.036  26.332  12.254  1.00  0.00           H  
ATOM    771 3HD1 LEU A  48      19.728  24.692  12.245  1.00  0.00           H  
ATOM    772 1HD2 LEU A  48      17.550  23.429  10.450  1.00  0.00           H  
ATOM    773 2HD2 LEU A  48      18.174  22.697  11.949  1.00  0.00           H  
ATOM    774 3HD2 LEU A  48      16.428  22.984  11.759  1.00  0.00           H  
ATOM    775  N   TRP A  49      15.851  25.254  16.358  1.00  0.00           N  
ATOM    776  CA  TRP A  49      15.703  25.308  17.822  1.00  0.00           C  
ATOM    777  C   TRP A  49      14.354  24.733  18.254  1.00  0.00           C  
ATOM    778  O   TRP A  49      14.266  23.967  19.200  1.00  0.00           O  
ATOM    779  CB  TRP A  49      15.830  26.747  18.325  1.00  0.00           C  
ATOM    780  CG  TRP A  49      15.729  26.872  19.815  1.00  0.00           C  
ATOM    781  CD1 TRP A  49      16.742  26.732  20.715  1.00  0.00           C  
ATOM    782  CD2 TRP A  49      14.541  27.166  20.590  1.00  0.00           C  
ATOM    783  NE1 TRP A  49      16.270  26.915  21.991  1.00  0.00           N  
ATOM    784  CE2 TRP A  49      14.926  27.183  21.933  1.00  0.00           C  
ATOM    785  CE3 TRP A  49      13.204  27.412  20.256  1.00  0.00           C  
ATOM    786  CZ2 TRP A  49      14.020  27.436  22.952  1.00  0.00           C  
ATOM    787  CZ3 TRP A  49      12.296  27.666  21.277  1.00  0.00           C  
ATOM    788  CH2 TRP A  49      12.695  27.679  22.590  1.00  0.00           C  
ATOM    789  H   TRP A  49      15.834  26.114  15.829  1.00  0.00           H  
ATOM    790  HA  TRP A  49      16.497  24.712  18.272  1.00  0.00           H  
ATOM    791 1HB  TRP A  49      16.790  27.159  18.011  1.00  0.00           H  
ATOM    792 2HB  TRP A  49      15.049  27.360  17.876  1.00  0.00           H  
ATOM    793  HD1 TRP A  49      17.776  26.507  20.459  1.00  0.00           H  
ATOM    794  HE1 TRP A  49      16.821  26.862  22.836  1.00  0.00           H  
ATOM    795  HE3 TRP A  49      12.883  27.406  19.215  1.00  0.00           H  
ATOM    796  HZ2 TRP A  49      14.317  27.450  24.001  1.00  0.00           H  
ATOM    797  HZ3 TRP A  49      11.257  27.856  21.009  1.00  0.00           H  
ATOM    798  HH2 TRP A  49      11.957  27.882  23.366  1.00  0.00           H  
ATOM    799  N   ARG A  50      13.294  25.058  17.531  1.00  0.00           N  
ATOM    800  CA  ARG A  50      11.944  24.586  17.954  1.00  0.00           C  
ATOM    801  C   ARG A  50      11.887  23.080  17.817  1.00  0.00           C  
ATOM    802  O   ARG A  50      11.397  22.392  18.714  1.00  0.00           O  
ATOM    803  CB  ARG A  50      10.837  25.210  17.117  1.00  0.00           C  
ATOM    804  CG  ARG A  50       9.427  24.807  17.518  1.00  0.00           C  
ATOM    805  CD  ARG A  50       9.069  25.326  18.863  1.00  0.00           C  
ATOM    806  NE  ARG A  50       8.851  26.764  18.848  1.00  0.00           N  
ATOM    807  CZ  ARG A  50       8.706  27.527  19.949  1.00  0.00           C  
ATOM    808  NH1 ARG A  50       8.760  26.977  21.142  1.00  0.00           N  
ATOM    809  NH2 ARG A  50       8.512  28.829  19.830  1.00  0.00           N  
ATOM    810  H   ARG A  50      13.378  25.620  16.697  1.00  0.00           H  
ATOM    811  HA  ARG A  50      11.785  24.878  18.993  1.00  0.00           H  
ATOM    812 1HB  ARG A  50      10.900  26.295  17.181  1.00  0.00           H  
ATOM    813 2HB  ARG A  50      10.973  24.935  16.071  1.00  0.00           H  
ATOM    814 1HG  ARG A  50       8.715  25.205  16.796  1.00  0.00           H  
ATOM    815 2HG  ARG A  50       9.352  23.719  17.540  1.00  0.00           H  
ATOM    816 1HD  ARG A  50       8.153  24.846  19.206  1.00  0.00           H  
ATOM    817 2HD  ARG A  50       9.875  25.111  19.563  1.00  0.00           H  
ATOM    818  HE  ARG A  50       8.804  27.223  17.948  1.00  0.00           H  
ATOM    819 1HH1 ARG A  50       8.908  25.982  21.233  1.00  0.00           H  
ATOM    820 2HH1 ARG A  50       8.652  27.549  21.967  1.00  0.00           H  
ATOM    821 1HH2 ARG A  50       8.471  29.252  18.912  1.00  0.00           H  
ATOM    822 2HH2 ARG A  50       8.404  29.401  20.654  1.00  0.00           H  
ATOM    823  N   PHE A  51      12.464  22.522  16.745  1.00  0.00           N  
ATOM    824  CA  PHE A  51      12.243  21.098  16.501  1.00  0.00           C  
ATOM    825  C   PHE A  51      12.599  20.216  17.695  1.00  0.00           C  
ATOM    826  O   PHE A  51      11.773  19.420  18.138  1.00  0.00           O  
ATOM    827  CB  PHE A  51      13.056  20.647  15.286  1.00  0.00           C  
ATOM    828  CG  PHE A  51      13.240  19.158  15.199  1.00  0.00           C  
ATOM    829  CD1 PHE A  51      12.189  18.335  14.823  1.00  0.00           C  
ATOM    830  CD2 PHE A  51      14.465  18.578  15.493  1.00  0.00           C  
ATOM    831  CE1 PHE A  51      12.358  16.966  14.743  1.00  0.00           C  
ATOM    832  CE2 PHE A  51      14.637  17.210  15.412  1.00  0.00           C  
ATOM    833  CZ  PHE A  51      13.581  16.403  15.037  1.00  0.00           C  
ATOM    834  H   PHE A  51      13.042  23.048  16.106  1.00  0.00           H  
ATOM    835  HA  PHE A  51      11.183  20.942  16.295  1.00  0.00           H  
ATOM    836 1HB  PHE A  51      12.563  20.982  14.374  1.00  0.00           H  
ATOM    837 2HB  PHE A  51      14.041  21.110  15.315  1.00  0.00           H  
ATOM    838  HD1 PHE A  51      11.221  18.780  14.590  1.00  0.00           H  
ATOM    839  HD2 PHE A  51      15.299  19.216  15.789  1.00  0.00           H  
ATOM    840  HE1 PHE A  51      11.523  16.331  14.447  1.00  0.00           H  
ATOM    841  HE2 PHE A  51      15.605  16.767  15.645  1.00  0.00           H  
ATOM    842  HZ  PHE A  51      13.715  15.324  14.975  1.00  0.00           H  
ATOM    843  N   PRO A  52      13.825  20.243  18.249  1.00  0.00           N  
ATOM    844  CA  PRO A  52      14.074  19.374  19.408  1.00  0.00           C  
ATOM    845  C   PRO A  52      13.057  19.580  20.521  1.00  0.00           C  
ATOM    846  O   PRO A  52      12.729  18.651  21.247  1.00  0.00           O  
ATOM    847  CB  PRO A  52      15.477  19.797  19.854  1.00  0.00           C  
ATOM    848  CG  PRO A  52      16.128  20.282  18.604  1.00  0.00           C  
ATOM    849  CD  PRO A  52      15.039  21.027  17.880  1.00  0.00           C  
ATOM    850  HA  PRO A  52      14.062  18.324  19.082  1.00  0.00           H  
ATOM    851 1HB  PRO A  52      15.407  20.574  20.629  1.00  0.00           H  
ATOM    852 2HB  PRO A  52      16.002  18.941  20.304  1.00  0.00           H  
ATOM    853 1HG  PRO A  52      16.989  20.922  18.848  1.00  0.00           H  
ATOM    854 2HG  PRO A  52      16.518  19.433  18.025  1.00  0.00           H  
ATOM    855 1HD  PRO A  52      14.989  22.060  18.254  1.00  0.00           H  
ATOM    856 2HD  PRO A  52      15.242  21.015  16.799  1.00  0.00           H  
ATOM    857  N   ASN A  53      12.594  20.807  20.653  1.00  0.00           N  
ATOM    858  CA  ASN A  53      11.698  21.201  21.770  1.00  0.00           C  
ATOM    859  C   ASN A  53      10.249  20.795  21.479  1.00  0.00           C  
ATOM    860  O   ASN A  53       9.391  20.951  22.350  1.00  0.00           O  
ATOM    861  CB  ASN A  53      11.785  22.693  22.035  1.00  0.00           C  
ATOM    862  CG  ASN A  53      13.058  23.082  22.735  1.00  0.00           C  
ATOM    863  OD1 ASN A  53      13.186  22.918  23.953  1.00  0.00           O  
ATOM    864  ND2 ASN A  53      14.002  23.595  21.988  1.00  0.00           N  
ATOM    865  H   ASN A  53      12.862  21.499  19.968  1.00  0.00           H  
ATOM    866  HA  ASN A  53      12.014  20.672  22.670  1.00  0.00           H  
ATOM    867 1HB  ASN A  53      11.724  23.235  21.090  1.00  0.00           H  
ATOM    868 2HB  ASN A  53      10.939  23.005  22.646  1.00  0.00           H  
ATOM    869 1HD2 ASN A  53      14.871  23.872  22.399  1.00  0.00           H  
ATOM    870 2HD2 ASN A  53      13.856  23.709  21.006  1.00  0.00           H  
ATOM    871  N   GLU A  54       9.949  20.278  20.289  1.00  0.00           N  
ATOM    872  CA  GLU A  54       8.645  19.672  19.946  1.00  0.00           C  
ATOM    873  C   GLU A  54       8.717  18.123  19.936  1.00  0.00           C  
ATOM    874  O   GLU A  54       7.766  17.499  19.421  1.00  0.00           O  
ATOM    875  CB  GLU A  54       8.172  20.179  18.582  1.00  0.00           C  
ATOM    876  CG  GLU A  54       7.778  21.649  18.559  1.00  0.00           C  
ATOM    877  CD  GLU A  54       6.451  21.909  19.216  1.00  0.00           C  
ATOM    878  OE1 GLU A  54       5.458  21.440  18.714  1.00  0.00           O  
ATOM    879  OE2 GLU A  54       6.430  22.579  20.222  1.00  0.00           O  
ATOM    880  H   GLU A  54      10.675  20.312  19.589  1.00  0.00           H  
ATOM    881  HA  GLU A  54       7.917  19.967  20.702  1.00  0.00           H  
ATOM    882 1HB  GLU A  54       8.962  20.033  17.845  1.00  0.00           H  
ATOM    883 2HB  GLU A  54       7.309  19.596  18.257  1.00  0.00           H  
ATOM    884 1HG  GLU A  54       8.545  22.228  19.072  1.00  0.00           H  
ATOM    885 2HG  GLU A  54       7.738  21.987  17.524  1.00  0.00           H  
ATOM    886  N   LEU A  55       9.802  17.495  20.409  1.00  0.00           N  
ATOM    887  CA  LEU A  55       9.883  16.026  20.376  1.00  0.00           C  
ATOM    888  C   LEU A  55       9.285  15.454  21.646  1.00  0.00           C  
ATOM    889  O   LEU A  55       9.396  16.038  22.725  1.00  0.00           O  
ATOM    890  CB  LEU A  55      11.338  15.560  20.231  1.00  0.00           C  
ATOM    891  CG  LEU A  55      12.022  15.919  18.906  1.00  0.00           C  
ATOM    892  CD1 LEU A  55      13.479  15.477  18.950  1.00  0.00           C  
ATOM    893  CD2 LEU A  55      11.283  15.251  17.756  1.00  0.00           C  
ATOM    894  H   LEU A  55      10.574  18.023  20.792  1.00  0.00           H  
ATOM    895  HA  LEU A  55       9.320  15.668  19.515  1.00  0.00           H  
ATOM    896 1HB  LEU A  55      11.925  16.000  21.036  1.00  0.00           H  
ATOM    897 2HB  LEU A  55      11.368  14.476  20.337  1.00  0.00           H  
ATOM    898  HG  LEU A  55      12.006  17.000  18.769  1.00  0.00           H  
ATOM    899 1HD1 LEU A  55      13.965  15.731  18.009  1.00  0.00           H  
ATOM    900 2HD1 LEU A  55      13.988  15.984  19.770  1.00  0.00           H  
ATOM    901 3HD1 LEU A  55      13.527  14.399  19.104  1.00  0.00           H  
ATOM    902 1HD2 LEU A  55      11.769  15.506  16.814  1.00  0.00           H  
ATOM    903 2HD2 LEU A  55      11.300  14.170  17.892  1.00  0.00           H  
ATOM    904 3HD2 LEU A  55      10.250  15.598  17.737  1.00  0.00           H  
ATOM    905  N   PRO A  56       8.649  14.277  21.534  1.00  0.00           N  
ATOM    906  CA  PRO A  56       7.990  13.693  22.699  1.00  0.00           C  
ATOM    907  C   PRO A  56       8.984  12.990  23.618  1.00  0.00           C  
ATOM    908  O   PRO A  56       9.041  11.744  23.627  1.00  0.00           O  
ATOM    909  CB  PRO A  56       7.004  12.700  22.071  1.00  0.00           C  
ATOM    910  CG  PRO A  56       7.687  12.245  20.827  1.00  0.00           C  
ATOM    911  CD  PRO A  56       8.366  13.481  20.299  1.00  0.00           C  
ATOM    912  HA  PRO A  56       7.458  14.484  23.248  1.00  0.00           H  
ATOM    913 1HB  PRO A  56       6.802  11.877  22.773  1.00  0.00           H  
ATOM    914 2HB  PRO A  56       6.044  13.198  21.874  1.00  0.00           H  
ATOM    915 1HG  PRO A  56       8.397  11.437  21.056  1.00  0.00           H  
ATOM    916 2HG  PRO A  56       6.953  11.831  20.120  1.00  0.00           H  
ATOM    917 1HD  PRO A  56       9.297  13.198  19.787  1.00  0.00           H  
ATOM    918 2HD  PRO A  56       7.688  14.007  19.610  1.00  0.00           H  
ATOM    919  N   ILE A  57       9.813  13.779  24.282  1.00  0.00           N  
ATOM    920  CA  ILE A  57      10.977  13.232  25.028  1.00  0.00           C  
ATOM    921  C   ILE A  57      10.844  13.668  26.479  1.00  0.00           C  
ATOM    922  O   ILE A  57      10.632  14.865  26.742  1.00  0.00           O  
ATOM    923  CB  ILE A  57      12.321  13.719  24.455  1.00  0.00           C  
ATOM    924  CG1 ILE A  57      12.429  13.363  22.970  1.00  0.00           C  
ATOM    925  CG2 ILE A  57      13.481  13.119  25.235  1.00  0.00           C  
ATOM    926  CD1 ILE A  57      13.637  13.960  22.285  1.00  0.00           C  
ATOM    927  H   ILE A  57       9.651  14.776  24.284  1.00  0.00           H  
ATOM    928  HA  ILE A  57      10.958  12.145  24.951  1.00  0.00           H  
ATOM    929  HB  ILE A  57      12.373  14.805  24.524  1.00  0.00           H  
ATOM    930 1HG1 ILE A  57      12.473  12.280  22.858  1.00  0.00           H  
ATOM    931 2HG1 ILE A  57      11.536  13.708  22.448  1.00  0.00           H  
ATOM    932 1HG2 ILE A  57      14.422  13.473  24.817  1.00  0.00           H  
ATOM    933 2HG2 ILE A  57      13.411  13.421  26.280  1.00  0.00           H  
ATOM    934 3HG2 ILE A  57      13.440  12.031  25.169  1.00  0.00           H  
ATOM    935 1HD1 ILE A  57      13.644  13.663  21.236  1.00  0.00           H  
ATOM    936 2HD1 ILE A  57      13.594  15.047  22.355  1.00  0.00           H  
ATOM    937 3HD1 ILE A  57      14.544  13.600  22.769  1.00  0.00           H  
ATOM    938  N   ALA A  58      10.996  12.690  27.374  1.00  0.00           N  
ATOM    939  CA  ALA A  58      11.009  12.933  28.830  1.00  0.00           C  
ATOM    940  C   ALA A  58       9.686  13.583  29.245  1.00  0.00           C  
ATOM    941  O   ALA A  58       9.674  14.365  30.207  1.00  0.00           O  
ATOM    942  CB  ALA A  58      12.202  13.775  29.213  1.00  0.00           C  
ATOM    943  H   ALA A  58      11.108  11.746  27.032  1.00  0.00           H  
ATOM    944  HA  ALA A  58      11.107  11.972  29.334  1.00  0.00           H  
ATOM    945 1HB  ALA A  58      12.197  13.946  30.290  1.00  0.00           H  
ATOM    946 2HB  ALA A  58      13.118  13.255  28.933  1.00  0.00           H  
ATOM    947 3HB  ALA A  58      12.155  14.731  28.695  1.00  0.00           H  
ATOM    948  N   GLY A  59       8.597  13.290  28.511  1.00  0.00           N  
ATOM    949  CA  GLY A  59       7.239  13.735  28.832  1.00  0.00           C  
ATOM    950  C   GLY A  59       6.898  15.146  28.410  1.00  0.00           C  
ATOM    951  O   GLY A  59       5.791  15.610  28.691  1.00  0.00           O  
ATOM    952  H   GLY A  59       8.749  12.726  27.687  1.00  0.00           H  
ATOM    953 1HA  GLY A  59       6.517  13.069  28.359  1.00  0.00           H  
ATOM    954 2HA  GLY A  59       7.080  13.669  29.908  1.00  0.00           H  
ATOM    955  N   GLU A  60       7.811  15.835  27.727  1.00  0.00           N  
ATOM    956  CA  GLU A  60       7.583  17.241  27.330  1.00  0.00           C  
ATOM    957  C   GLU A  60       7.891  17.422  25.842  1.00  0.00           C  
ATOM    958  O   GLU A  60       8.743  16.745  25.281  1.00  0.00           O  
ATOM    959  CB  GLU A  60       8.450  18.190  28.162  1.00  0.00           C  
ATOM    960  CG  GLU A  60       8.102  18.223  29.644  1.00  0.00           C  
ATOM    961  CD  GLU A  60       8.906  19.237  30.409  1.00  0.00           C  
ATOM    962  OE1 GLU A  60       9.704  19.914  29.807  1.00  0.00           O  
ATOM    963  OE2 GLU A  60       8.722  19.335  31.600  1.00  0.00           O  
ATOM    964  H   GLU A  60       8.680  15.387  27.475  1.00  0.00           H  
ATOM    965  HA  GLU A  60       6.535  17.485  27.507  1.00  0.00           H  
ATOM    966 1HB  GLU A  60       9.497  17.901  28.070  1.00  0.00           H  
ATOM    967 2HB  GLU A  60       8.354  19.204  27.773  1.00  0.00           H  
ATOM    968 1HG  GLU A  60       7.044  18.457  29.753  1.00  0.00           H  
ATOM    969 2HG  GLU A  60       8.273  17.235  30.068  1.00  0.00           H  
ATOM    970  N   PRO A  61       7.176  18.328  25.153  1.00  0.00           N  
ATOM    971  CA  PRO A  61       5.993  19.036  25.643  1.00  0.00           C  
ATOM    972  C   PRO A  61       4.793  18.097  25.751  1.00  0.00           C  
ATOM    973  O   PRO A  61       4.699  17.122  25.003  1.00  0.00           O  
ATOM    974  CB  PRO A  61       5.771  20.115  24.579  1.00  0.00           C  
ATOM    975  CG  PRO A  61       6.245  19.484  23.314  1.00  0.00           C  
ATOM    976  CD  PRO A  61       7.427  18.651  23.732  1.00  0.00           C  
ATOM    977  HA  PRO A  61       6.220  19.487  26.620  1.00  0.00           H  
ATOM    978 1HB  PRO A  61       4.708  20.395  24.543  1.00  0.00           H  
ATOM    979 2HB  PRO A  61       6.334  21.023  24.840  1.00  0.00           H  
ATOM    980 1HG  PRO A  61       5.441  18.884  22.864  1.00  0.00           H  
ATOM    981 2HG  PRO A  61       6.511  20.259  22.580  1.00  0.00           H  
ATOM    982 1HD  PRO A  61       7.467  17.738  23.120  1.00  0.00           H  
ATOM    983 2HD  PRO A  61       8.350  19.238  23.614  1.00  0.00           H  
ATOM    984  N   ALA A  62       3.891  18.340  26.704  1.00  0.00           N  
ATOM    985  CA  ALA A  62       2.793  17.396  26.981  1.00  0.00           C  
ATOM    986  C   ALA A  62       1.943  17.170  25.726  1.00  0.00           C  
ATOM    987  O   ALA A  62       1.484  15.999  25.526  1.00  0.00           O  
ATOM    988  CB  ALA A  62       1.956  17.928  28.140  1.00  0.00           C  
ATOM    989  H   ALA A  62       3.961  19.188  27.247  1.00  0.00           H  
ATOM    990  HA  ALA A  62       3.232  16.441  27.271  1.00  0.00           H  
ATOM    991 1HB  ALA A  62       1.143  17.232  28.350  1.00  0.00           H  
ATOM    992 2HB  ALA A  62       2.585  18.029  29.025  1.00  0.00           H  
ATOM    993 3HB  ALA A  62       1.544  18.899  27.876  1.00  0.00           H  
ATOM    994  N   ASN A  63       1.728  18.165  24.865  1.00  0.00           N  
ATOM    995  CA  ASN A  63       0.793  18.024  23.717  1.00  0.00           C  
ATOM    996  C   ASN A  63       1.353  16.991  22.732  1.00  0.00           C  
ATOM    997  O   ASN A  63       0.582  16.105  22.322  1.00  0.00           O  
ATOM    998  CB  ASN A  63       0.559  19.356  23.027  1.00  0.00           C  
ATOM    999  CG  ASN A  63      -0.286  20.290  23.846  1.00  0.00           C  
ATOM   1000  OD1 ASN A  63      -0.985  19.865  24.774  1.00  0.00           O  
ATOM   1001  ND2 ASN A  63      -0.237  21.557  23.523  1.00  0.00           N  
ATOM   1002  H   ASN A  63       2.216  19.039  24.998  1.00  0.00           H  
ATOM   1003  HA  ASN A  63      -0.165  17.662  24.093  1.00  0.00           H  
ATOM   1004 1HB  ASN A  63       1.518  19.835  22.825  1.00  0.00           H  
ATOM   1005 2HB  ASN A  63       0.069  19.187  22.068  1.00  0.00           H  
ATOM   1006 1HD2 ASN A  63      -0.779  22.226  24.033  1.00  0.00           H  
ATOM   1007 2HD2 ASN A  63       0.342  21.858  22.765  1.00  0.00           H  
ATOM   1008  N   ILE A  64       2.618  17.115  22.320  1.00  0.00           N  
ATOM   1009  CA  ILE A  64       3.137  16.210  21.241  1.00  0.00           C  
ATOM   1010  C   ILE A  64       3.205  14.802  21.813  1.00  0.00           C  
ATOM   1011  O   ILE A  64       3.126  13.836  21.057  1.00  0.00           O  
ATOM   1012  CB  ILE A  64       4.528  16.634  20.735  1.00  0.00           C  
ATOM   1013  CG1 ILE A  64       4.834  15.967  19.392  1.00  0.00           C  
ATOM   1014  CG2 ILE A  64       5.596  16.286  21.761  1.00  0.00           C  
ATOM   1015  CD1 ILE A  64       3.884  16.361  18.284  1.00  0.00           C  
ATOM   1016  H   ILE A  64       3.235  17.808  22.720  1.00  0.00           H  
ATOM   1017  HA  ILE A  64       2.452  16.251  20.396  1.00  0.00           H  
ATOM   1018  HB  ILE A  64       4.541  17.709  20.563  1.00  0.00           H  
ATOM   1019 1HG1 ILE A  64       5.846  16.222  19.080  1.00  0.00           H  
ATOM   1020 2HG1 ILE A  64       4.792  14.883  19.505  1.00  0.00           H  
ATOM   1021 1HG2 ILE A  64       6.573  16.591  21.387  1.00  0.00           H  
ATOM   1022 2HG2 ILE A  64       5.386  16.805  22.695  1.00  0.00           H  
ATOM   1023 3HG2 ILE A  64       5.595  15.210  21.936  1.00  0.00           H  
ATOM   1024 1HD1 ILE A  64       4.164  15.848  17.364  1.00  0.00           H  
ATOM   1025 2HD1 ILE A  64       2.866  16.082  18.560  1.00  0.00           H  
ATOM   1026 3HD1 ILE A  64       3.935  17.438  18.128  1.00  0.00           H  
ATOM   1027  N   VAL A  65       3.479  14.672  23.104  1.00  0.00           N  
ATOM   1028  CA  VAL A  65       3.557  13.324  23.731  1.00  0.00           C  
ATOM   1029  C   VAL A  65       2.188  12.648  23.608  1.00  0.00           C  
ATOM   1030  O   VAL A  65       2.131  11.486  23.132  1.00  0.00           O  
ATOM   1031  CB  VAL A  65       3.957  13.418  25.215  1.00  0.00           C  
ATOM   1032  CG1 VAL A  65       3.800  12.067  25.896  1.00  0.00           C  
ATOM   1033  CG2 VAL A  65       5.388  13.920  25.335  1.00  0.00           C  
ATOM   1034  H   VAL A  65       3.637  15.490  23.676  1.00  0.00           H  
ATOM   1035  HA  VAL A  65       4.318  12.743  23.209  1.00  0.00           H  
ATOM   1036  HB  VAL A  65       3.285  14.112  25.720  1.00  0.00           H  
ATOM   1037 1HG1 VAL A  65       4.087  12.152  26.945  1.00  0.00           H  
ATOM   1038 2HG1 VAL A  65       2.761  11.744  25.830  1.00  0.00           H  
ATOM   1039 3HG1 VAL A  65       4.441  11.335  25.404  1.00  0.00           H  
ATOM   1040 1HG2 VAL A  65       5.664  13.985  26.387  1.00  0.00           H  
ATOM   1041 2HG2 VAL A  65       6.060  13.228  24.825  1.00  0.00           H  
ATOM   1042 3HG2 VAL A  65       5.468  14.906  24.877  1.00  0.00           H  
ATOM   1043  N   ALA A  66       1.116  13.331  23.976  1.00  0.00           N  
ATOM   1044  CA  ALA A  66      -0.240  12.743  23.860  1.00  0.00           C  
ATOM   1045  C   ALA A  66      -0.561  12.414  22.393  1.00  0.00           C  
ATOM   1046  O   ALA A  66      -1.107  11.377  22.116  1.00  0.00           O  
ATOM   1047  CB  ALA A  66      -1.259  13.658  24.501  1.00  0.00           C  
ATOM   1048  H   ALA A  66       1.216  14.268  24.342  1.00  0.00           H  
ATOM   1049  HA  ALA A  66      -0.256  11.814  24.430  1.00  0.00           H  
ATOM   1050 1HB  ALA A  66      -2.251  13.217  24.411  1.00  0.00           H  
ATOM   1051 2HB  ALA A  66      -1.015  13.792  25.555  1.00  0.00           H  
ATOM   1052 3HB  ALA A  66      -1.245  14.625  24.000  1.00  0.00           H  
ATOM   1053  N   LEU A  67      -0.207  13.301  21.466  1.00  0.00           N  
ATOM   1054  CA  LEU A  67      -0.543  13.139  20.041  1.00  0.00           C  
ATOM   1055  C   LEU A  67       0.211  11.957  19.454  1.00  0.00           C  
ATOM   1056  O   LEU A  67      -0.366  11.219  18.678  1.00  0.00           O  
ATOM   1057  CB  LEU A  67      -0.202  14.411  19.254  1.00  0.00           C  
ATOM   1058  CG  LEU A  67      -1.070  15.637  19.563  1.00  0.00           C  
ATOM   1059  CD1 LEU A  67      -0.471  16.866  18.893  1.00  0.00           C  
ATOM   1060  CD2 LEU A  67      -2.491  15.388  19.079  1.00  0.00           C  
ATOM   1061  H   LEU A  67       0.313  14.114  21.760  1.00  0.00           H  
ATOM   1062  HA  LEU A  67      -1.614  12.958  19.956  1.00  0.00           H  
ATOM   1063 1HB  LEU A  67       0.834  14.679  19.459  1.00  0.00           H  
ATOM   1064 2HB  LEU A  67      -0.296  14.198  18.190  1.00  0.00           H  
ATOM   1065  HG  LEU A  67      -1.079  15.816  20.639  1.00  0.00           H  
ATOM   1066 1HD1 LEU A  67      -1.088  17.738  19.112  1.00  0.00           H  
ATOM   1067 2HD1 LEU A  67       0.537  17.032  19.272  1.00  0.00           H  
ATOM   1068 3HD1 LEU A  67      -0.434  16.711  17.815  1.00  0.00           H  
ATOM   1069 1HD2 LEU A  67      -3.109  16.260  19.299  1.00  0.00           H  
ATOM   1070 2HD2 LEU A  67      -2.483  15.211  18.003  1.00  0.00           H  
ATOM   1071 3HD2 LEU A  67      -2.901  14.515  19.587  1.00  0.00           H  
ATOM   1072  N   VAL A  68       1.480  11.813  19.784  1.00  0.00           N  
ATOM   1073  CA  VAL A  68       2.331  10.731  19.249  1.00  0.00           C  
ATOM   1074  C   VAL A  68       1.954   9.388  19.885  1.00  0.00           C  
ATOM   1075  O   VAL A  68       1.789   8.387  19.146  1.00  0.00           O  
ATOM   1076  CB  VAL A  68       3.818  11.025  19.520  1.00  0.00           C  
ATOM   1077  CG1 VAL A  68       4.669   9.803  19.207  1.00  0.00           C  
ATOM   1078  CG2 VAL A  68       4.268  12.221  18.694  1.00  0.00           C  
ATOM   1079  H   VAL A  68       1.878  12.477  20.432  1.00  0.00           H  
ATOM   1080  HA  VAL A  68       2.179  10.672  18.171  1.00  0.00           H  
ATOM   1081  HB  VAL A  68       3.948  11.245  20.580  1.00  0.00           H  
ATOM   1082 1HG1 VAL A  68       5.717  10.029  19.405  1.00  0.00           H  
ATOM   1083 2HG1 VAL A  68       4.353   8.970  19.835  1.00  0.00           H  
ATOM   1084 3HG1 VAL A  68       4.548   9.535  18.158  1.00  0.00           H  
ATOM   1085 1HG2 VAL A  68       5.320  12.424  18.891  1.00  0.00           H  
ATOM   1086 2HG2 VAL A  68       4.132  12.003  17.635  1.00  0.00           H  
ATOM   1087 3HG2 VAL A  68       3.673  13.094  18.964  1.00  0.00           H  
ATOM   1088  N   GLU A  69       1.748   9.371  21.195  1.00  0.00           N  
ATOM   1089  CA  GLU A  69       1.354   8.110  21.872  1.00  0.00           C  
ATOM   1090  C   GLU A  69       0.043   7.616  21.267  1.00  0.00           C  
ATOM   1091  O   GLU A  69      -0.112   6.394  21.066  1.00  0.00           O  
ATOM   1092  CB  GLU A  69       1.195   8.313  23.381  1.00  0.00           C  
ATOM   1093  CG  GLU A  69       2.507   8.472  24.136  1.00  0.00           C  
ATOM   1094  CD  GLU A  69       2.309   8.743  25.602  1.00  0.00           C  
ATOM   1095  OE1 GLU A  69       1.183   8.889  26.013  1.00  0.00           O  
ATOM   1096  OE2 GLU A  69       3.285   8.805  26.311  1.00  0.00           O  
ATOM   1097  H   GLU A  69       1.856  10.212  21.744  1.00  0.00           H  
ATOM   1098  HA  GLU A  69       2.139   7.370  21.709  1.00  0.00           H  
ATOM   1099 1HB  GLU A  69       0.592   9.202  23.567  1.00  0.00           H  
ATOM   1100 2HB  GLU A  69       0.664   7.462  23.808  1.00  0.00           H  
ATOM   1101 1HG  GLU A  69       3.092   7.560  24.023  1.00  0.00           H  
ATOM   1102 2HG  GLU A  69       3.072   9.291  23.693  1.00  0.00           H  
ATOM   1103  N   GLU A  70      -0.872   8.523  20.983  1.00  0.00           N  
ATOM   1104  CA  GLU A  70      -2.186   8.161  20.397  1.00  0.00           C  
ATOM   1105  C   GLU A  70      -1.942   7.559  19.015  1.00  0.00           C  
ATOM   1106  O   GLU A  70      -2.545   6.535  18.697  1.00  0.00           O  
ATOM   1107  CB  GLU A  70      -3.110   9.376  20.289  1.00  0.00           C  
ATOM   1108  CG  GLU A  70      -4.531   9.050  19.853  1.00  0.00           C  
ATOM   1109  CD  GLU A  70      -5.401  10.270  19.736  1.00  0.00           C  
ATOM   1110  OE1 GLU A  70      -4.907  11.352  19.946  1.00  0.00           O  
ATOM   1111  OE2 GLU A  70      -6.563  10.120  19.436  1.00  0.00           O  
ATOM   1112  H   GLU A  70      -0.669   9.494  21.173  1.00  0.00           H  
ATOM   1113  HA  GLU A  70      -2.665   7.428  21.047  1.00  0.00           H  
ATOM   1114 1HB  GLU A  70      -3.163   9.879  21.255  1.00  0.00           H  
ATOM   1115 2HB  GLU A  70      -2.694  10.086  19.574  1.00  0.00           H  
ATOM   1116 1HG  GLU A  70      -4.497   8.549  18.886  1.00  0.00           H  
ATOM   1117 2HG  GLU A  70      -4.972   8.362  20.573  1.00  0.00           H  
ATOM   1118  N   TYR A  71      -1.114   8.173  18.155  1.00  0.00           N  
ATOM   1119  CA  TYR A  71      -0.947   7.553  16.831  1.00  0.00           C  
ATOM   1120  C   TYR A  71      -0.151   6.262  16.900  1.00  0.00           C  
ATOM   1121  O   TYR A  71      -0.320   5.418  15.991  1.00  0.00           O  
ATOM   1122  CB  TYR A  71      -0.401   8.520  15.781  1.00  0.00           C  
ATOM   1123  CG  TYR A  71       1.060   8.901  15.767  1.00  0.00           C  
ATOM   1124  CD1 TYR A  71       2.076   7.973  15.658  1.00  0.00           C  
ATOM   1125  CD2 TYR A  71       1.409  10.246  15.693  1.00  0.00           C  
ATOM   1126  CE1 TYR A  71       3.398   8.387  15.535  1.00  0.00           C  
ATOM   1127  CE2 TYR A  71       2.704  10.668  15.597  1.00  0.00           C  
ATOM   1128  CZ  TYR A  71       3.723   9.734  15.503  1.00  0.00           C  
ATOM   1129  OH  TYR A  71       5.025  10.165  15.375  1.00  0.00           O  
ATOM   1130  H   TYR A  71      -0.610   9.023  18.367  1.00  0.00           H  
ATOM   1131  HA  TYR A  71      -1.934   7.304  16.439  1.00  0.00           H  
ATOM   1132 1HB  TYR A  71      -0.586   8.117  14.784  1.00  0.00           H  
ATOM   1133 2HB  TYR A  71      -0.929   9.471  15.853  1.00  0.00           H  
ATOM   1134  HD1 TYR A  71       1.845   6.907  15.668  1.00  0.00           H  
ATOM   1135  HD2 TYR A  71       0.633  11.013  15.713  1.00  0.00           H  
ATOM   1136  HE1 TYR A  71       4.195   7.650  15.450  1.00  0.00           H  
ATOM   1137  HE2 TYR A  71       2.931  11.735  15.596  1.00  0.00           H  
ATOM   1138  HH  TYR A  71       5.623   9.454  15.622  1.00  0.00           H  
ATOM   1139  N   MET A  72       0.709   6.077  17.873  1.00  0.00           N  
ATOM   1140  CA  MET A  72       1.382   4.763  18.024  1.00  0.00           C  
ATOM   1141  C   MET A  72       0.360   3.669  18.381  1.00  0.00           C  
ATOM   1142  O   MET A  72       0.458   2.576  17.810  1.00  0.00           O  
ATOM   1143  CB  MET A  72       2.475   4.840  19.088  1.00  0.00           C  
ATOM   1144  CG  MET A  72       3.678   5.685  18.695  1.00  0.00           C  
ATOM   1145  SD  MET A  72       4.408   5.171  17.127  1.00  0.00           S  
ATOM   1146  CE  MET A  72       4.988   3.530  17.546  1.00  0.00           C  
ATOM   1147  H   MET A  72       0.923   6.816  18.528  1.00  0.00           H  
ATOM   1148  HA  MET A  72       1.842   4.499  17.072  1.00  0.00           H  
ATOM   1149 1HB  MET A  72       2.061   5.255  20.006  1.00  0.00           H  
ATOM   1150 2HB  MET A  72       2.833   3.835  19.315  1.00  0.00           H  
ATOM   1151 1HG  MET A  72       3.377   6.729  18.609  1.00  0.00           H  
ATOM   1152 2HG  MET A  72       4.441   5.614  19.470  1.00  0.00           H  
ATOM   1153 1HE  MET A  72       5.465   3.080  16.675  1.00  0.00           H  
ATOM   1154 2HE  MET A  72       5.708   3.596  18.362  1.00  0.00           H  
ATOM   1155 3HE  MET A  72       4.143   2.914  17.857  1.00  0.00           H  
ATOM   1156  N   ASP A  73      -0.644   3.985  19.188  1.00  0.00           N  
ATOM   1157  CA  ASP A  73      -1.754   3.032  19.435  1.00  0.00           C  
ATOM   1158  C   ASP A  73      -2.459   2.742  18.105  1.00  0.00           C  
ATOM   1159  O   ASP A  73      -2.737   1.552  17.786  1.00  0.00           O  
ATOM   1160  CB  ASP A  73      -2.754   3.588  20.450  1.00  0.00           C  
ATOM   1161  CG  ASP A  73      -3.849   2.593  20.810  1.00  0.00           C  
ATOM   1162  OD1 ASP A  73      -3.713   1.441  20.471  1.00  0.00           O  
ATOM   1163  OD2 ASP A  73      -4.812   2.994  21.419  1.00  0.00           O  
ATOM   1164  H   ASP A  73      -0.659   4.886  19.643  1.00  0.00           H  
ATOM   1165  HA  ASP A  73      -1.334   2.110  19.840  1.00  0.00           H  
ATOM   1166 1HB  ASP A  73      -2.228   3.872  21.362  1.00  0.00           H  
ATOM   1167 2HB  ASP A  73      -3.220   4.488  20.047  1.00  0.00           H  
ATOM   1168  N   TRP A  74      -2.778   3.766  17.326  1.00  0.00           N  
ATOM   1169  CA  TRP A  74      -3.457   3.596  16.028  1.00  0.00           C  
ATOM   1170  C   TRP A  74      -2.623   2.657  15.167  1.00  0.00           C  
ATOM   1171  O   TRP A  74      -3.214   1.727  14.546  1.00  0.00           O  
ATOM   1172  CB  TRP A  74      -3.642   4.936  15.313  1.00  0.00           C  
ATOM   1173  CG  TRP A  74      -4.257   4.809  13.952  1.00  0.00           C  
ATOM   1174  CD1 TRP A  74      -5.574   4.602  13.669  1.00  0.00           C  
ATOM   1175  CD2 TRP A  74      -3.578   4.881  12.675  1.00  0.00           C  
ATOM   1176  NE1 TRP A  74      -5.761   4.539  12.310  1.00  0.00           N  
ATOM   1177  CE2 TRP A  74      -4.551   4.709  11.687  1.00  0.00           C  
ATOM   1178  CE3 TRP A  74      -2.244   5.075  12.298  1.00  0.00           C  
ATOM   1179  CZ2 TRP A  74      -4.235   4.723  10.337  1.00  0.00           C  
ATOM   1180  CZ3 TRP A  74      -1.928   5.090  10.944  1.00  0.00           C  
ATOM   1181  CH2 TRP A  74      -2.899   4.919   9.990  1.00  0.00           C  
ATOM   1182  H   TRP A  74      -2.543   4.697  17.640  1.00  0.00           H  
ATOM   1183  HA  TRP A  74      -4.443   3.167  16.207  1.00  0.00           H  
ATOM   1184 1HB  TRP A  74      -4.277   5.585  15.917  1.00  0.00           H  
ATOM   1185 2HB  TRP A  74      -2.676   5.429  15.208  1.00  0.00           H  
ATOM   1186  HD1 TRP A  74      -6.363   4.501  14.412  1.00  0.00           H  
ATOM   1187  HE1 TRP A  74      -6.645   4.391  11.844  1.00  0.00           H  
ATOM   1188  HE3 TRP A  74      -1.469   5.214  13.051  1.00  0.00           H  
ATOM   1189  HZ2 TRP A  74      -4.992   4.589   9.564  1.00  0.00           H  
ATOM   1190  HZ3 TRP A  74      -0.886   5.241  10.659  1.00  0.00           H  
ATOM   1191  HH2 TRP A  74      -2.616   4.937   8.937  1.00  0.00           H  
ATOM   1192  N   LEU A  75      -1.311   2.873  15.114  1.00  0.00           N  
ATOM   1193  CA  LEU A  75      -0.464   2.031  14.245  1.00  0.00           C  
ATOM   1194  C   LEU A  75      -0.550   0.575  14.678  1.00  0.00           C  
ATOM   1195  O   LEU A  75      -0.511  -0.277  13.806  1.00  0.00           O  
ATOM   1196  CB  LEU A  75       0.996   2.498  14.291  1.00  0.00           C  
ATOM   1197  CG  LEU A  75       1.299   3.809  13.553  1.00  0.00           C  
ATOM   1198  CD1 LEU A  75       2.726   4.245  13.858  1.00  0.00           C  
ATOM   1199  CD2 LEU A  75       1.095   3.610  12.059  1.00  0.00           C  
ATOM   1200  H   LEU A  75      -0.881   3.604  15.661  1.00  0.00           H  
ATOM   1201  HA  LEU A  75      -0.824   2.121  13.220  1.00  0.00           H  
ATOM   1202 1HB  LEU A  75       1.286   2.630  15.332  1.00  0.00           H  
ATOM   1203 2HB  LEU A  75       1.624   1.721  13.856  1.00  0.00           H  
ATOM   1204  HG  LEU A  75       0.628   4.591  13.910  1.00  0.00           H  
ATOM   1205 1HD1 LEU A  75       2.941   5.177  13.334  1.00  0.00           H  
ATOM   1206 2HD1 LEU A  75       2.838   4.400  14.931  1.00  0.00           H  
ATOM   1207 3HD1 LEU A  75       3.420   3.474  13.527  1.00  0.00           H  
ATOM   1208 1HD2 LEU A  75       1.310   4.541  11.535  1.00  0.00           H  
ATOM   1209 2HD2 LEU A  75       1.767   2.829  11.701  1.00  0.00           H  
ATOM   1210 3HD2 LEU A  75       0.063   3.315  11.868  1.00  0.00           H  
ATOM   1211  N   HIS A  76      -0.602   0.342  15.981  1.00  0.00           N  
ATOM   1212  CA  HIS A  76      -0.653  -1.035  16.507  1.00  0.00           C  
ATOM   1213  C   HIS A  76      -1.983  -1.700  16.129  1.00  0.00           C  
ATOM   1214  O   HIS A  76      -2.005  -2.945  16.164  1.00  0.00           O  
ATOM   1215  CB  HIS A  76      -0.479  -1.049  18.029  1.00  0.00           C  
ATOM   1216  CG  HIS A  76       0.942  -0.890  18.473  1.00  0.00           C  
ATOM   1217  ND1 HIS A  76       1.583   0.331  18.493  1.00  0.00           N  
ATOM   1218  CD2 HIS A  76       1.846  -1.797  18.913  1.00  0.00           C  
ATOM   1219  CE1 HIS A  76       2.821   0.167  18.928  1.00  0.00           C  
ATOM   1220  NE2 HIS A  76       3.005  -1.114  19.189  1.00  0.00           N  
ATOM   1221  H   HIS A  76      -0.608   1.115  16.630  1.00  0.00           H  
ATOM   1222  HA  HIS A  76       0.157  -1.620  16.072  1.00  0.00           H  
ATOM   1223 1HB  HIS A  76      -1.066  -0.243  18.470  1.00  0.00           H  
ATOM   1224 2HB  HIS A  76      -0.859  -1.988  18.430  1.00  0.00           H  
ATOM   1225  HD1 HIS A  76       1.169   1.220  18.296  1.00  0.00           H  
ATOM   1226  HD2 HIS A  76       1.798  -2.876  19.066  1.00  0.00           H  
ATOM   1227  HE1 HIS A  76       3.495   1.019  19.018  1.00  0.00           H  
ATOM   1228  N   GLN A  77      -3.053  -0.941  15.955  1.00  0.00           N  
ATOM   1229  CA  GLN A  77      -4.375  -1.465  15.556  1.00  0.00           C  
ATOM   1230  C   GLN A  77      -4.599  -1.348  14.057  1.00  0.00           C  
ATOM   1231  O   GLN A  77      -5.382  -2.126  13.512  1.00  0.00           O  
ATOM   1232  CB  GLN A  77      -5.494  -0.729  16.298  1.00  0.00           C  
ATOM   1233  CG  GLN A  77      -5.462  -0.906  17.807  1.00  0.00           C  
ATOM   1234  CD  GLN A  77      -6.598  -0.177  18.499  1.00  0.00           C  
ATOM   1235  OE1 GLN A  77      -7.756  -0.263  18.081  1.00  0.00           O  
ATOM   1236  NE2 GLN A  77      -6.273   0.547  19.564  1.00  0.00           N  
ATOM   1237  H   GLN A  77      -2.943   0.052  16.106  1.00  0.00           H  
ATOM   1238  HA  GLN A  77      -4.422  -2.522  15.818  1.00  0.00           H  
ATOM   1239 1HB  GLN A  77      -5.433   0.337  16.083  1.00  0.00           H  
ATOM   1240 2HB  GLN A  77      -6.461  -1.081  15.939  1.00  0.00           H  
ATOM   1241 1HG  GLN A  77      -5.545  -1.968  18.040  1.00  0.00           H  
ATOM   1242 2HG  GLN A  77      -4.520  -0.512  18.188  1.00  0.00           H  
ATOM   1243 1HE2 GLN A  77      -6.980   1.050  20.063  1.00  0.00           H  
ATOM   1244 2HE2 GLN A  77      -5.321   0.589  19.870  1.00  0.00           H  
ATOM   1245  N   SER A  78      -3.932  -0.408  13.381  1.00  0.00           N  
ATOM   1246  CA  SER A  78      -4.245  -0.098  11.979  1.00  0.00           C  
ATOM   1247  C   SER A  78      -3.797  -1.222  11.071  1.00  0.00           C  
ATOM   1248  O   SER A  78      -2.652  -1.629  11.125  1.00  0.00           O  
ATOM   1249  CB  SER A  78      -3.543   1.166  11.547  1.00  0.00           C  
ATOM   1250  OG  SER A  78      -3.732   1.327  10.143  1.00  0.00           O  
ATOM   1251  H   SER A  78      -3.194   0.103  13.844  1.00  0.00           H  
ATOM   1252  HA  SER A  78      -5.325   0.021  11.884  1.00  0.00           H  
ATOM   1253 1HB  SER A  78      -3.951   2.014  12.095  1.00  0.00           H  
ATOM   1254 2HB  SER A  78      -2.484   1.096  11.792  1.00  0.00           H  
ATOM   1255  HG  SER A  78      -4.223   2.146  10.035  1.00  0.00           H  
ATOM   1256  N   PRO A  79      -4.658  -1.699  10.157  1.00  0.00           N  
ATOM   1257  CA  PRO A  79      -4.262  -2.722   9.207  1.00  0.00           C  
ATOM   1258  C   PRO A  79      -3.519  -2.172   7.986  1.00  0.00           C  
ATOM   1259  O   PRO A  79      -3.085  -2.972   7.125  1.00  0.00           O  
ATOM   1260  CB  PRO A  79      -5.611  -3.331   8.809  1.00  0.00           C  
ATOM   1261  CG  PRO A  79      -6.557  -2.180   8.842  1.00  0.00           C  
ATOM   1262  CD  PRO A  79      -6.109  -1.361  10.023  1.00  0.00           C  
ATOM   1263  HA  PRO A  79      -3.622  -3.459   9.714  1.00  0.00           H  
ATOM   1264 1HB  PRO A  79      -5.536  -3.795   7.814  1.00  0.00           H  
ATOM   1265 2HB  PRO A  79      -5.886  -4.129   9.515  1.00  0.00           H  
ATOM   1266 1HG  PRO A  79      -6.506  -1.621   7.895  1.00  0.00           H  
ATOM   1267 2HG  PRO A  79      -7.590  -2.540   8.942  1.00  0.00           H  
ATOM   1268 1HD  PRO A  79      -6.257  -0.293   9.807  1.00  0.00           H  
ATOM   1269 2HD  PRO A  79      -6.683  -1.659  10.914  1.00  0.00           H  
ATOM   1270  N   VAL A  80      -3.294  -0.849   7.932  1.00  0.00           N  
ATOM   1271  CA  VAL A  80      -2.687  -0.227   6.721  1.00  0.00           C  
ATOM   1272  C   VAL A  80      -1.299  -0.813   6.488  1.00  0.00           C  
ATOM   1273  O   VAL A  80      -0.474  -0.861   7.416  1.00  0.00           O  
ATOM   1274  CB  VAL A  80      -2.576   1.302   6.877  1.00  0.00           C  
ATOM   1275  CG1 VAL A  80      -1.793   1.900   5.718  1.00  0.00           C  
ATOM   1276  CG2 VAL A  80      -3.965   1.916   6.964  1.00  0.00           C  
ATOM   1277  H   VAL A  80      -3.537  -0.264   8.717  1.00  0.00           H  
ATOM   1278  HA  VAL A  80      -3.329  -0.437   5.865  1.00  0.00           H  
ATOM   1279  HB  VAL A  80      -2.022   1.525   7.789  1.00  0.00           H  
ATOM   1280 1HG1 VAL A  80      -1.724   2.981   5.845  1.00  0.00           H  
ATOM   1281 2HG1 VAL A  80      -0.791   1.473   5.698  1.00  0.00           H  
ATOM   1282 3HG1 VAL A  80      -2.303   1.677   4.781  1.00  0.00           H  
ATOM   1283 1HG2 VAL A  80      -3.879   2.996   7.075  1.00  0.00           H  
ATOM   1284 2HG2 VAL A  80      -4.521   1.687   6.054  1.00  0.00           H  
ATOM   1285 3HG2 VAL A  80      -4.492   1.504   7.824  1.00  0.00           H  
ATOM   1286  N   PRO A  81      -0.971  -1.281   5.275  1.00  0.00           N  
ATOM   1287  CA  PRO A  81       0.352  -1.852   5.048  1.00  0.00           C  
ATOM   1288  C   PRO A  81       1.467  -0.878   5.462  1.00  0.00           C  
ATOM   1289  O   PRO A  81       1.395   0.293   5.121  1.00  0.00           O  
ATOM   1290  CB  PRO A  81       0.353  -2.106   3.537  1.00  0.00           C  
ATOM   1291  CG  PRO A  81      -1.080  -2.348   3.205  1.00  0.00           C  
ATOM   1292  CD  PRO A  81      -1.834  -1.378   4.076  1.00  0.00           C  
ATOM   1293  HA  PRO A  81       0.440  -2.794   5.608  1.00  0.00           H  
ATOM   1294 1HB  PRO A  81       0.773  -1.238   3.010  1.00  0.00           H  
ATOM   1295 2HB  PRO A  81       0.997  -2.967   3.301  1.00  0.00           H  
ATOM   1296 1HG  PRO A  81      -1.255  -2.179   2.133  1.00  0.00           H  
ATOM   1297 2HG  PRO A  81      -1.346  -3.395   3.409  1.00  0.00           H  
ATOM   1298 1HD  PRO A  81      -1.920  -0.411   3.559  1.00  0.00           H  
ATOM   1299 2HD  PRO A  81      -2.830  -1.787   4.303  1.00  0.00           H  
ATOM   1300  N   LYS A  82       2.486  -1.415   6.114  1.00  0.00           N  
ATOM   1301  CA  LYS A  82       3.613  -0.635   6.660  1.00  0.00           C  
ATOM   1302  C   LYS A  82       4.928  -1.181   6.145  1.00  0.00           C  
ATOM   1303  O   LYS A  82       5.107  -2.416   6.005  1.00  0.00           O  
ATOM   1304  CB  LYS A  82       3.593  -0.706   8.171  1.00  0.00           C  
ATOM   1305  CG  LYS A  82       2.400  -0.018   8.807  1.00  0.00           C  
ATOM   1306  CD  LYS A  82       2.300  -0.247  10.297  1.00  0.00           C  
ATOM   1307  CE  LYS A  82       0.881  -0.165  10.844  1.00  0.00           C  
ATOM   1308  NZ  LYS A  82      -0.002  -1.157  10.161  1.00  0.00           N  
ATOM   1309  H   LYS A  82       2.476  -2.417   6.237  1.00  0.00           H  
ATOM   1310  HA  LYS A  82       3.512   0.399   6.328  1.00  0.00           H  
ATOM   1311 1HB  LYS A  82       3.589  -1.750   8.486  1.00  0.00           H  
ATOM   1312 2HB  LYS A  82       4.499  -0.248   8.569  1.00  0.00           H  
ATOM   1313 1HG  LYS A  82       2.468   1.058   8.636  1.00  0.00           H  
ATOM   1314 2HG  LYS A  82       1.482  -0.384   8.348  1.00  0.00           H  
ATOM   1315 1HD  LYS A  82       2.690  -1.236  10.541  1.00  0.00           H  
ATOM   1316 2HD  LYS A  82       2.897   0.499  10.822  1.00  0.00           H  
ATOM   1317 1HE  LYS A  82       0.891  -0.363  11.915  1.00  0.00           H  
ATOM   1318 2HE  LYS A  82       0.488   0.840  10.687  1.00  0.00           H  
ATOM   1319 1HZ  LYS A  82      -0.939  -1.090  10.534  1.00  0.00           H  
ATOM   1320 2HZ  LYS A  82      -0.021  -0.966   9.170  1.00  0.00           H  
ATOM   1321 3HZ  LYS A  82       0.355  -2.089  10.316  1.00  0.00           H  
ATOM   1322  N   LEU A  83       5.868  -0.279   5.888  1.00  0.00           N  
ATOM   1323  CA  LEU A  83       7.237  -0.629   5.457  1.00  0.00           C  
ATOM   1324  C   LEU A  83       8.203   0.221   6.270  1.00  0.00           C  
ATOM   1325  O   LEU A  83       8.215   1.431   6.095  1.00  0.00           O  
ATOM   1326  CB  LEU A  83       7.436  -0.378   3.957  1.00  0.00           C  
ATOM   1327  CG  LEU A  83       8.840  -0.673   3.414  1.00  0.00           C  
ATOM   1328  CD1 LEU A  83       9.147  -2.156   3.577  1.00  0.00           C  
ATOM   1329  CD2 LEU A  83       8.917  -0.256   1.953  1.00  0.00           C  
ATOM   1330  H   LEU A  83       5.622   0.694   5.997  1.00  0.00           H  
ATOM   1331  HA  LEU A  83       7.398  -1.689   5.648  1.00  0.00           H  
ATOM   1332 1HB  LEU A  83       6.730  -0.997   3.405  1.00  0.00           H  
ATOM   1333 2HB  LEU A  83       7.212   0.668   3.747  1.00  0.00           H  
ATOM   1334  HG  LEU A  83       9.578  -0.115   3.990  1.00  0.00           H  
ATOM   1335 1HD1 LEU A  83      10.144  -2.365   3.191  1.00  0.00           H  
ATOM   1336 2HD1 LEU A  83       9.103  -2.422   4.633  1.00  0.00           H  
ATOM   1337 3HD1 LEU A  83       8.413  -2.742   3.024  1.00  0.00           H  
ATOM   1338 1HD2 LEU A  83       9.915  -0.466   1.567  1.00  0.00           H  
ATOM   1339 2HD2 LEU A  83       8.180  -0.815   1.376  1.00  0.00           H  
ATOM   1340 3HD2 LEU A  83       8.711   0.811   1.868  1.00  0.00           H  
ATOM   1341  N   LEU A  84       8.994  -0.411   7.122  1.00  0.00           N  
ATOM   1342  CA  LEU A  84       9.912   0.273   8.057  1.00  0.00           C  
ATOM   1343  C   LEU A  84      11.317   0.012   7.574  1.00  0.00           C  
ATOM   1344  O   LEU A  84      11.677  -1.163   7.437  1.00  0.00           O  
ATOM   1345  CB  LEU A  84       9.741  -0.233   9.495  1.00  0.00           C  
ATOM   1346  CG  LEU A  84      10.847   0.171  10.478  1.00  0.00           C  
ATOM   1347  CD1 LEU A  84      10.821   1.680  10.680  1.00  0.00           C  
ATOM   1348  CD2 LEU A  84      10.647  -0.561  11.797  1.00  0.00           C  
ATOM   1349  H   LEU A  84       8.955  -1.420   7.121  1.00  0.00           H  
ATOM   1350  HA  LEU A  84       9.685   1.339   8.046  1.00  0.00           H  
ATOM   1351 1HB  LEU A  84       8.797   0.142   9.886  1.00  0.00           H  
ATOM   1352 2HB  LEU A  84       9.696  -1.322   9.477  1.00  0.00           H  
ATOM   1353  HG  LEU A  84      11.820  -0.092  10.061  1.00  0.00           H  
ATOM   1354 1HD1 LEU A  84      11.607   1.968  11.378  1.00  0.00           H  
ATOM   1355 2HD1 LEU A  84      10.986   2.178   9.724  1.00  0.00           H  
ATOM   1356 3HD1 LEU A  84       9.852   1.976  11.082  1.00  0.00           H  
ATOM   1357 1HD2 LEU A  84      11.434  -0.273  12.495  1.00  0.00           H  
ATOM   1358 2HD2 LEU A  84       9.676  -0.297  12.215  1.00  0.00           H  
ATOM   1359 3HD2 LEU A  84      10.689  -1.636  11.626  1.00  0.00           H  
ATOM   1360  N   PHE A  85      12.110   1.059   7.429  1.00  0.00           N  
ATOM   1361  CA  PHE A  85      13.556   0.940   7.189  1.00  0.00           C  
ATOM   1362  C   PHE A  85      14.298   1.320   8.456  1.00  0.00           C  
ATOM   1363  O   PHE A  85      13.929   2.301   9.128  1.00  0.00           O  
ATOM   1364  CB  PHE A  85      14.003   1.836   6.033  1.00  0.00           C  
ATOM   1365  CG  PHE A  85      13.367   1.491   4.717  1.00  0.00           C  
ATOM   1366  CD1 PHE A  85      12.166   2.071   4.337  1.00  0.00           C  
ATOM   1367  CD2 PHE A  85      13.968   0.584   3.856  1.00  0.00           C  
ATOM   1368  CE1 PHE A  85      11.580   1.753   3.126  1.00  0.00           C  
ATOM   1369  CE2 PHE A  85      13.385   0.266   2.645  1.00  0.00           C  
ATOM   1370  CZ  PHE A  85      12.189   0.851   2.280  1.00  0.00           C  
ATOM   1371  H   PHE A  85      11.695   1.977   7.488  1.00  0.00           H  
ATOM   1372  HA  PHE A  85      13.779  -0.094   6.925  1.00  0.00           H  
ATOM   1373 1HB  PHE A  85      13.765   2.874   6.264  1.00  0.00           H  
ATOM   1374 2HB  PHE A  85      15.084   1.767   5.917  1.00  0.00           H  
ATOM   1375  HD1 PHE A  85      11.685   2.785   5.006  1.00  0.00           H  
ATOM   1376  HD2 PHE A  85      14.912   0.122   4.145  1.00  0.00           H  
ATOM   1377  HE1 PHE A  85      10.636   2.216   2.841  1.00  0.00           H  
ATOM   1378  HE2 PHE A  85      13.868  -0.448   1.977  1.00  0.00           H  
ATOM   1379  HZ  PHE A  85      11.727   0.600   1.327  1.00  0.00           H  
ATOM   1380  N   TRP A  86      15.365   0.591   8.750  1.00  0.00           N  
ATOM   1381  CA  TRP A  86      16.221   0.904   9.901  1.00  0.00           C  
ATOM   1382  C   TRP A  86      17.661   0.527   9.590  1.00  0.00           C  
ATOM   1383  O   TRP A  86      17.937  -0.390   8.770  1.00  0.00           O  
ATOM   1384  CB  TRP A  86      15.749   0.159  11.151  1.00  0.00           C  
ATOM   1385  CG  TRP A  86      15.638  -1.323  10.959  1.00  0.00           C  
ATOM   1386  CD1 TRP A  86      14.570  -2.002  10.454  1.00  0.00           C  
ATOM   1387  CD2 TRP A  86      16.639  -2.324  11.268  1.00  0.00           C  
ATOM   1388  NE1 TRP A  86      14.834  -3.349  10.429  1.00  0.00           N  
ATOM   1389  CE2 TRP A  86      16.096  -3.564  10.922  1.00  0.00           C  
ATOM   1390  CE3 TRP A  86      17.932  -2.266  11.802  1.00  0.00           C  
ATOM   1391  CZ2 TRP A  86      16.799  -4.746  11.094  1.00  0.00           C  
ATOM   1392  CZ3 TRP A  86      18.638  -3.451  11.972  1.00  0.00           C  
ATOM   1393  CH2 TRP A  86      18.086  -4.659  11.626  1.00  0.00           C  
ATOM   1394  H   TRP A  86      15.596  -0.200   8.168  1.00  0.00           H  
ATOM   1395  HA  TRP A  86      16.162   1.974  10.095  1.00  0.00           H  
ATOM   1396 1HB  TRP A  86      16.444   0.347  11.970  1.00  0.00           H  
ATOM   1397 2HB  TRP A  86      14.774   0.539  11.455  1.00  0.00           H  
ATOM   1398  HD1 TRP A  86      13.642  -1.542  10.120  1.00  0.00           H  
ATOM   1399  HE1 TRP A  86      14.203  -4.066  10.102  1.00  0.00           H  
ATOM   1400  HE3 TRP A  86      18.377  -1.310  12.076  1.00  0.00           H  
ATOM   1401  HZ2 TRP A  86      16.378  -5.715  10.825  1.00  0.00           H  
ATOM   1402  HZ3 TRP A  86      19.644  -3.398  12.389  1.00  0.00           H  
ATOM   1403  HH2 TRP A  86      18.667  -5.569  11.773  1.00  0.00           H  
ATOM   1404  N   GLY A  87      18.563   1.217  10.267  1.00  0.00           N  
ATOM   1405  CA  GLY A  87      19.998   0.909  10.208  1.00  0.00           C  
ATOM   1406  C   GLY A  87      20.541   0.545  11.564  1.00  0.00           C  
ATOM   1407  O   GLY A  87      19.828   0.587  12.580  1.00  0.00           O  
ATOM   1408  H   GLY A  87      18.247   1.983  10.845  1.00  0.00           H  
ATOM   1409 1HA  GLY A  87      20.164   0.083   9.515  1.00  0.00           H  
ATOM   1410 2HA  GLY A  87      20.539   1.769   9.817  1.00  0.00           H  
ATOM   1411  N   THR A  88      21.830   0.282  11.559  1.00  0.00           N  
ATOM   1412  CA  THR A  88      22.578  -0.090  12.767  1.00  0.00           C  
ATOM   1413  C   THR A  88      23.672   0.935  13.033  1.00  0.00           C  
ATOM   1414  O   THR A  88      24.385   1.247  12.075  1.00  0.00           O  
ATOM   1415  CB  THR A  88      23.198  -1.494  12.643  1.00  0.00           C  
ATOM   1416  OG1 THR A  88      22.160  -2.461  12.437  1.00  0.00           O  
ATOM   1417  CG2 THR A  88      23.974  -1.848  13.903  1.00  0.00           C  
ATOM   1418  H   THR A  88      22.319   0.341  10.677  1.00  0.00           H  
ATOM   1419  HA  THR A  88      21.889  -0.099  13.612  1.00  0.00           H  
ATOM   1420  HB  THR A  88      23.874  -1.519  11.788  1.00  0.00           H  
ATOM   1421  HG1 THR A  88      22.305  -2.913  11.602  1.00  0.00           H  
ATOM   1422 1HG2 THR A  88      24.405  -2.844  13.797  1.00  0.00           H  
ATOM   1423 2HG2 THR A  88      24.771  -1.121  14.056  1.00  0.00           H  
ATOM   1424 3HG2 THR A  88      23.301  -1.834  14.759  1.00  0.00           H  
ATOM   1425  N   PRO A  89      23.800   1.519  14.250  1.00  0.00           N  
ATOM   1426  CA  PRO A  89      22.952   1.255  15.417  1.00  0.00           C  
ATOM   1427  C   PRO A  89      21.574   1.915  15.404  1.00  0.00           C  
ATOM   1428  O   PRO A  89      20.731   1.582  16.190  1.00  0.00           O  
ATOM   1429  CB  PRO A  89      23.807   1.812  16.560  1.00  0.00           C  
ATOM   1430  CG  PRO A  89      24.528   2.964  15.949  1.00  0.00           C  
ATOM   1431  CD  PRO A  89      24.859   2.502  14.554  1.00  0.00           C  
ATOM   1432  HA  PRO A  89      22.802   0.169  15.517  1.00  0.00           H  
ATOM   1433 1HB  PRO A  89      23.163   2.109  17.401  1.00  0.00           H  
ATOM   1434 2HB  PRO A  89      24.487   1.033  16.935  1.00  0.00           H  
ATOM   1435 1HG  PRO A  89      23.890   3.860  15.958  1.00  0.00           H  
ATOM   1436 2HG  PRO A  89      25.425   3.207  16.538  1.00  0.00           H  
ATOM   1437 1HD  PRO A  89      24.822   3.358  13.865  1.00  0.00           H  
ATOM   1438 2HD  PRO A  89      25.858   2.041  14.547  1.00  0.00           H  
ATOM   1439  N   GLY A  90      21.349   2.875  14.505  1.00  0.00           N  
ATOM   1440  CA  GLY A  90      20.124   3.681  14.585  1.00  0.00           C  
ATOM   1441  C   GLY A  90      20.217   4.747  15.645  1.00  0.00           C  
ATOM   1442  O   GLY A  90      21.245   4.849  16.367  1.00  0.00           O  
ATOM   1443  H   GLY A  90      22.011   3.057  13.765  1.00  0.00           H  
ATOM   1444 1HA  GLY A  90      19.933   4.150  13.619  1.00  0.00           H  
ATOM   1445 2HA  GLY A  90      19.275   3.033  14.800  1.00  0.00           H  
ATOM   1446  N   VAL A  91      19.235   5.601  15.695  1.00  0.00           N  
ATOM   1447  CA  VAL A  91      19.110   6.716  16.660  1.00  0.00           C  
ATOM   1448  C   VAL A  91      17.698   6.667  17.256  1.00  0.00           C  
ATOM   1449  O   VAL A  91      17.558   6.370  18.467  1.00  0.00           O  
ATOM   1450  CB  VAL A  91      19.348   8.077  15.979  1.00  0.00           C  
ATOM   1451  CG1 VAL A  91      19.092   9.214  16.957  1.00  0.00           C  
ATOM   1452  CG2 VAL A  91      20.766   8.143  15.435  1.00  0.00           C  
ATOM   1453  H   VAL A  91      18.510   5.464  15.005  1.00  0.00           H  
ATOM   1454  HA  VAL A  91      19.864   6.588  17.437  1.00  0.00           H  
ATOM   1455  HB  VAL A  91      18.637   8.192  15.160  1.00  0.00           H  
ATOM   1456 1HG1 VAL A  91      19.264  10.168  16.459  1.00  0.00           H  
ATOM   1457 2HG1 VAL A  91      18.060   9.168  17.306  1.00  0.00           H  
ATOM   1458 3HG1 VAL A  91      19.768   9.122  17.807  1.00  0.00           H  
ATOM   1459 1HG2 VAL A  91      20.927   9.107  14.954  1.00  0.00           H  
ATOM   1460 2HG2 VAL A  91      21.476   8.022  16.253  1.00  0.00           H  
ATOM   1461 3HG2 VAL A  91      20.914   7.345  14.706  1.00  0.00           H  
ATOM   1462  N   LEU A  92      16.673   6.883  16.433  1.00  0.00           N  
ATOM   1463  CA  LEU A  92      15.279   6.820  16.924  1.00  0.00           C  
ATOM   1464  C   LEU A  92      14.770   5.382  16.964  1.00  0.00           C  
ATOM   1465  O   LEU A  92      14.080   5.032  17.967  1.00  0.00           O  
ATOM   1466  CB  LEU A  92      14.358   7.663  16.034  1.00  0.00           C  
ATOM   1467  CG  LEU A  92      14.636   9.171  16.028  1.00  0.00           C  
ATOM   1468  CD1 LEU A  92      13.742   9.849  14.998  1.00  0.00           C  
ATOM   1469  CD2 LEU A  92      14.394   9.738  17.419  1.00  0.00           C  
ATOM   1470  H   LEU A  92      16.842   7.094  15.460  1.00  0.00           H  
ATOM   1471  HA  LEU A  92      15.251   7.223  17.936  1.00  0.00           H  
ATOM   1472 1HB  LEU A  92      14.444   7.306  15.009  1.00  0.00           H  
ATOM   1473 2HB  LEU A  92      13.329   7.517  16.362  1.00  0.00           H  
ATOM   1474  HG  LEU A  92      15.672   9.349  15.739  1.00  0.00           H  
ATOM   1475 1HD1 LEU A  92      13.940  10.921  14.993  1.00  0.00           H  
ATOM   1476 2HD1 LEU A  92      13.950   9.438  14.010  1.00  0.00           H  
ATOM   1477 3HD1 LEU A  92      12.698   9.674  15.252  1.00  0.00           H  
ATOM   1478 1HD2 LEU A  92      14.592  10.810  17.415  1.00  0.00           H  
ATOM   1479 2HD2 LEU A  92      13.357   9.562  17.708  1.00  0.00           H  
ATOM   1480 3HD2 LEU A  92      15.057   9.249  18.132  1.00  0.00           H  
ATOM   1481  N   ILE A  93      15.097   4.556  15.973  1.00  0.00           N  
ATOM   1482  CA  ILE A  93      14.536   3.178  15.857  1.00  0.00           C  
ATOM   1483  C   ILE A  93      15.701   2.211  15.823  1.00  0.00           C  
ATOM   1484  O   ILE A  93      16.100   1.787  14.743  1.00  0.00           O  
ATOM   1485  CB  ILE A  93      13.672   2.997  14.595  1.00  0.00           C  
ATOM   1486  CG1 ILE A  93      12.592   4.080  14.528  1.00  0.00           C  
ATOM   1487  CG2 ILE A  93      13.043   1.612  14.575  1.00  0.00           C  
ATOM   1488  CD1 ILE A  93      11.614   4.039  15.680  1.00  0.00           C  
ATOM   1489  H   ILE A  93      15.752   4.880  15.275  1.00  0.00           H  
ATOM   1490  HA  ILE A  93      13.901   2.989  16.722  1.00  0.00           H  
ATOM   1491  HB  ILE A  93      14.294   3.117  13.709  1.00  0.00           H  
ATOM   1492 1HG1 ILE A  93      13.063   5.063  14.515  1.00  0.00           H  
ATOM   1493 2HG1 ILE A  93      12.029   3.976  13.600  1.00  0.00           H  
ATOM   1494 1HG2 ILE A  93      12.436   1.502  13.677  1.00  0.00           H  
ATOM   1495 2HG2 ILE A  93      13.828   0.857  14.577  1.00  0.00           H  
ATOM   1496 3HG2 ILE A  93      12.415   1.485  15.457  1.00  0.00           H  
ATOM   1497 1HD1 ILE A  93      10.879   4.836  15.562  1.00  0.00           H  
ATOM   1498 2HD1 ILE A  93      11.104   3.075  15.690  1.00  0.00           H  
ATOM   1499 3HD1 ILE A  93      12.150   4.177  16.618  1.00  0.00           H  
ATOM   1500  N   PRO A  94      16.175   1.758  17.000  1.00  0.00           N  
ATOM   1501  CA  PRO A  94      17.261   0.797  17.001  1.00  0.00           C  
ATOM   1502  C   PRO A  94      16.791  -0.565  16.507  1.00  0.00           C  
ATOM   1503  O   PRO A  94      15.597  -0.863  16.471  1.00  0.00           O  
ATOM   1504  CB  PRO A  94      17.678   0.753  18.475  1.00  0.00           C  
ATOM   1505  CG  PRO A  94      16.452   1.167  19.214  1.00  0.00           C  
ATOM   1506  CD  PRO A  94      15.829   2.227  18.344  1.00  0.00           C  
ATOM   1507  HA  PRO A  94      18.079   1.175  16.370  1.00  0.00           H  
ATOM   1508 1HB  PRO A  94      18.016  -0.259  18.740  1.00  0.00           H  
ATOM   1509 2HB  PRO A  94      18.528   1.431  18.645  1.00  0.00           H  
ATOM   1510 1HG  PRO A  94      15.790   0.301  19.367  1.00  0.00           H  
ATOM   1511 2HG  PRO A  94      16.719   1.543  20.212  1.00  0.00           H  
ATOM   1512 1HD  PRO A  94      14.742   2.244  18.508  1.00  0.00           H  
ATOM   1513 2HD  PRO A  94      16.274   3.204  18.582  1.00  0.00           H  
ATOM   1514  N   PRO A  95      17.703  -1.475  16.127  1.00  0.00           N  
ATOM   1515  CA  PRO A  95      17.304  -2.826  15.709  1.00  0.00           C  
ATOM   1516  C   PRO A  95      16.318  -3.547  16.661  1.00  0.00           C  
ATOM   1517  O   PRO A  95      15.428  -4.234  16.188  1.00  0.00           O  
ATOM   1518  CB  PRO A  95      18.654  -3.549  15.665  1.00  0.00           C  
ATOM   1519  CG  PRO A  95      19.627  -2.484  15.292  1.00  0.00           C  
ATOM   1520  CD  PRO A  95      19.160  -1.268  16.046  1.00  0.00           C  
ATOM   1521  HA  PRO A  95      16.841  -2.774  14.713  1.00  0.00           H  
ATOM   1522 1HB  PRO A  95      18.870  -4.002  16.644  1.00  0.00           H  
ATOM   1523 2HB  PRO A  95      18.617  -4.370  14.933  1.00  0.00           H  
ATOM   1524 1HG  PRO A  95      20.648  -2.788  15.569  1.00  0.00           H  
ATOM   1525 2HG  PRO A  95      19.626  -2.333  14.202  1.00  0.00           H  
ATOM   1526 1HD  PRO A  95      19.625  -1.253  17.043  1.00  0.00           H  
ATOM   1527 2HD  PRO A  95      19.423  -0.362  15.481  1.00  0.00           H  
ATOM   1528  N   ALA A  96      16.479  -3.361  17.977  1.00  0.00           N  
ATOM   1529  CA  ALA A  96      15.577  -4.000  18.955  1.00  0.00           C  
ATOM   1530  C   ALA A  96      14.157  -3.462  18.762  1.00  0.00           C  
ATOM   1531  O   ALA A  96      13.183  -4.270  18.821  1.00  0.00           O  
ATOM   1532  CB  ALA A  96      16.063  -3.795  20.373  1.00  0.00           C  
ATOM   1533  H   ALA A  96      17.229  -2.774  18.310  1.00  0.00           H  
ATOM   1534  HA  ALA A  96      15.579  -5.074  18.767  1.00  0.00           H  
ATOM   1535 1HB  ALA A  96      15.376  -4.279  21.067  1.00  0.00           H  
ATOM   1536 2HB  ALA A  96      17.057  -4.230  20.483  1.00  0.00           H  
ATOM   1537 3HB  ALA A  96      16.109  -2.729  20.590  1.00  0.00           H  
ATOM   1538  N   GLU A  97      14.033  -2.160  18.522  1.00  0.00           N  
ATOM   1539  CA  GLU A  97      12.728  -1.507  18.339  1.00  0.00           C  
ATOM   1540  C   GLU A  97      12.153  -1.933  16.985  1.00  0.00           C  
ATOM   1541  O   GLU A  97      10.951  -2.259  16.918  1.00  0.00           O  
ATOM   1542  CB  GLU A  97      12.857   0.017  18.408  1.00  0.00           C  
ATOM   1543  CG  GLU A  97      11.559   0.770  18.152  1.00  0.00           C  
ATOM   1544  CD  GLU A  97      10.487   0.446  19.154  1.00  0.00           C  
ATOM   1545  OE1 GLU A  97      10.753  -0.311  20.057  1.00  0.00           O  
ATOM   1546  OE2 GLU A  97       9.400   0.955  19.017  1.00  0.00           O  
ATOM   1547  H   GLU A  97      14.874  -1.604  18.465  1.00  0.00           H  
ATOM   1548  HA  GLU A  97      12.063  -1.830  19.140  1.00  0.00           H  
ATOM   1549 1HB  GLU A  97      13.223   0.306  19.393  1.00  0.00           H  
ATOM   1550 2HB  GLU A  97      13.590   0.354  17.675  1.00  0.00           H  
ATOM   1551 1HG  GLU A  97      11.760   1.841  18.185  1.00  0.00           H  
ATOM   1552 2HG  GLU A  97      11.202   0.527  17.152  1.00  0.00           H  
ATOM   1553  N   ALA A  98      12.956  -1.993  15.927  1.00  0.00           N  
ATOM   1554  CA  ALA A  98      12.476  -2.391  14.584  1.00  0.00           C  
ATOM   1555  C   ALA A  98      11.914  -3.822  14.625  1.00  0.00           C  
ATOM   1556  O   ALA A  98      10.897  -4.097  13.943  1.00  0.00           O  
ATOM   1557  CB  ALA A  98      13.567  -2.250  13.534  1.00  0.00           C  
ATOM   1558  H   ALA A  98      13.930  -1.758  16.053  1.00  0.00           H  
ATOM   1559  HA  ALA A  98      11.674  -1.711  14.296  1.00  0.00           H  
ATOM   1560 1HB  ALA A  98      13.178  -2.551  12.563  1.00  0.00           H  
ATOM   1561 2HB  ALA A  98      13.895  -1.212  13.489  1.00  0.00           H  
ATOM   1562 3HB  ALA A  98      14.411  -2.886  13.800  1.00  0.00           H  
ATOM   1563  N   ALA A  99      12.580  -4.729  15.339  1.00  0.00           N  
ATOM   1564  CA  ALA A  99      12.146  -6.134  15.481  1.00  0.00           C  
ATOM   1565  C   ALA A  99      10.786  -6.160  16.183  1.00  0.00           C  
ATOM   1566  O   ALA A  99       9.831  -6.820  15.672  1.00  0.00           O  
ATOM   1567  CB  ALA A  99      13.173  -6.905  16.247  1.00  0.00           C  
ATOM   1568  H   ALA A  99      13.423  -4.425  15.803  1.00  0.00           H  
ATOM   1569  HA  ALA A  99      12.048  -6.561  14.483  1.00  0.00           H  
ATOM   1570 1HB  ALA A  99      12.849  -7.941  16.349  1.00  0.00           H  
ATOM   1571 2HB  ALA A  99      14.124  -6.873  15.715  1.00  0.00           H  
ATOM   1572 3HB  ALA A  99      13.297  -6.465  17.235  1.00  0.00           H  
ATOM   1573  N   ARG A 100      10.645  -5.394  17.256  1.00  0.00           N  
ATOM   1574  CA  ARG A 100       9.372  -5.306  18.010  1.00  0.00           C  
ATOM   1575  C   ARG A 100       8.284  -4.790  17.067  1.00  0.00           C  
ATOM   1576  O   ARG A 100       7.203  -5.373  17.003  1.00  0.00           O  
ATOM   1577  CB  ARG A 100       9.494  -4.379  19.210  1.00  0.00           C  
ATOM   1578  CG  ARG A 100       8.272  -4.338  20.114  1.00  0.00           C  
ATOM   1579  CD  ARG A 100       8.389  -3.278  21.148  1.00  0.00           C  
ATOM   1580  NE  ARG A 100       8.200  -1.950  20.587  1.00  0.00           N  
ATOM   1581  CZ  ARG A 100       7.006  -1.426  20.249  1.00  0.00           C  
ATOM   1582  NH1 ARG A 100       5.907  -2.127  20.421  1.00  0.00           N  
ATOM   1583  NH2 ARG A 100       6.938  -0.205  19.746  1.00  0.00           N  
ATOM   1584  H   ARG A 100      11.439  -4.853  17.567  1.00  0.00           H  
ATOM   1585  HA  ARG A 100       9.117  -6.301  18.375  1.00  0.00           H  
ATOM   1586 1HB  ARG A 100      10.344  -4.683  19.820  1.00  0.00           H  
ATOM   1587 2HB  ARG A 100       9.684  -3.363  18.866  1.00  0.00           H  
ATOM   1588 1HG  ARG A 100       7.383  -4.136  19.515  1.00  0.00           H  
ATOM   1589 2HG  ARG A 100       8.160  -5.299  20.618  1.00  0.00           H  
ATOM   1590 1HD  ARG A 100       7.632  -3.435  21.916  1.00  0.00           H  
ATOM   1591 2HD  ARG A 100       9.378  -3.320  21.600  1.00  0.00           H  
ATOM   1592  HE  ARG A 100       9.022  -1.381  20.441  1.00  0.00           H  
ATOM   1593 1HH1 ARG A 100       5.958  -3.060  20.805  1.00  0.00           H  
ATOM   1594 2HH1 ARG A 100       5.012  -1.734  20.167  1.00  0.00           H  
ATOM   1595 1HH2 ARG A 100       7.783   0.335  19.613  1.00  0.00           H  
ATOM   1596 2HH2 ARG A 100       6.044   0.188  19.492  1.00  0.00           H  
ATOM   1597  N   LEU A 101       8.566  -3.708  16.370  1.00  0.00           N  
ATOM   1598  CA  LEU A 101       7.557  -3.072  15.479  1.00  0.00           C  
ATOM   1599  C   LEU A 101       7.139  -4.007  14.370  1.00  0.00           C  
ATOM   1600  O   LEU A 101       5.935  -4.041  14.060  1.00  0.00           O  
ATOM   1601  CB  LEU A 101       8.109  -1.781  14.863  1.00  0.00           C  
ATOM   1602  CG  LEU A 101       8.378  -0.636  15.848  1.00  0.00           C  
ATOM   1603  CD1 LEU A 101       9.185   0.453  15.154  1.00  0.00           C  
ATOM   1604  CD2 LEU A 101       7.055  -0.090  16.366  1.00  0.00           C  
ATOM   1605  H   LEU A 101       9.487  -3.300  16.440  1.00  0.00           H  
ATOM   1606  HA  LEU A 101       6.679  -2.822  16.074  1.00  0.00           H  
ATOM   1607 1HB  LEU A 101       9.046  -2.010  14.359  1.00  0.00           H  
ATOM   1608 2HB  LEU A 101       7.399  -1.419  14.120  1.00  0.00           H  
ATOM   1609  HG  LEU A 101       8.969  -1.007  16.685  1.00  0.00           H  
ATOM   1610 1HD1 LEU A 101       9.376   1.267  15.854  1.00  0.00           H  
ATOM   1611 2HD1 LEU A 101      10.134   0.040  14.811  1.00  0.00           H  
ATOM   1612 3HD1 LEU A 101       8.624   0.833  14.301  1.00  0.00           H  
ATOM   1613 1HD2 LEU A 101       7.246   0.723  17.066  1.00  0.00           H  
ATOM   1614 2HD2 LEU A 101       6.463   0.283  15.529  1.00  0.00           H  
ATOM   1615 3HD2 LEU A 101       6.507  -0.885  16.872  1.00  0.00           H  
ATOM   1616  N   ALA A 102       8.057  -4.747  13.760  1.00  0.00           N  
ATOM   1617  CA  ALA A 102       7.740  -5.708  12.676  1.00  0.00           C  
ATOM   1618  C   ALA A 102       6.768  -6.769  13.204  1.00  0.00           C  
ATOM   1619  O   ALA A 102       5.935  -7.292  12.437  1.00  0.00           O  
ATOM   1620  CB  ALA A 102       8.978  -6.424  12.185  1.00  0.00           C  
ATOM   1621  H   ALA A 102       9.015  -4.641  14.058  1.00  0.00           H  
ATOM   1622  HA  ALA A 102       7.261  -5.158  11.866  1.00  0.00           H  
ATOM   1623 1HB  ALA A 102       8.705  -7.119  11.392  1.00  0.00           H  
ATOM   1624 2HB  ALA A 102       9.691  -5.695  11.800  1.00  0.00           H  
ATOM   1625 3HB  ALA A 102       9.431  -6.974  13.010  1.00  0.00           H  
ATOM   1626  N   LYS A 103       6.915  -7.127  14.467  1.00  0.00           N  
ATOM   1627  CA  LYS A 103       6.065  -8.189  15.034  1.00  0.00           C  
ATOM   1628  C   LYS A 103       4.829  -7.568  15.651  1.00  0.00           C  
ATOM   1629  O   LYS A 103       3.828  -8.292  15.758  1.00  0.00           O  
ATOM   1630  CB  LYS A 103       6.823  -9.011  16.077  1.00  0.00           C  
ATOM   1631  CG  LYS A 103       7.985  -9.822  15.518  1.00  0.00           C  
ATOM   1632  CD  LYS A 103       8.716 -10.573  16.620  1.00  0.00           C  
ATOM   1633  CE  LYS A 103       9.889 -11.367  16.066  1.00  0.00           C  
ATOM   1634  NZ  LYS A 103      10.644 -12.068  17.139  1.00  0.00           N  
ATOM   1635  H   LYS A 103       7.604  -6.682  15.056  1.00  0.00           H  
ATOM   1636  HA  LYS A 103       5.764  -8.858  14.227  1.00  0.00           H  
ATOM   1637 1HB  LYS A 103       7.219  -8.347  16.846  1.00  0.00           H  
ATOM   1638 2HB  LYS A 103       6.136  -9.703  16.564  1.00  0.00           H  
ATOM   1639 1HG  LYS A 103       7.609 -10.539  14.787  1.00  0.00           H  
ATOM   1640 2HG  LYS A 103       8.686  -9.155  15.018  1.00  0.00           H  
ATOM   1641 1HD  LYS A 103       9.086  -9.863  17.362  1.00  0.00           H  
ATOM   1642 2HD  LYS A 103       8.026 -11.259  17.112  1.00  0.00           H  
ATOM   1643 1HE  LYS A 103       9.525 -12.106  15.354  1.00  0.00           H  
ATOM   1644 2HE  LYS A 103      10.568 -10.694  15.541  1.00  0.00           H  
ATOM   1645 1HZ  LYS A 103      11.413 -12.581  16.732  1.00  0.00           H  
ATOM   1646 2HZ  LYS A 103      11.004 -11.390  17.797  1.00  0.00           H  
ATOM   1647 3HZ  LYS A 103      10.030 -12.709  17.621  1.00  0.00           H  
ATOM   1648  N   SER A 104       4.898  -6.324  16.116  1.00  0.00           N  
ATOM   1649  CA  SER A 104       3.820  -5.652  16.893  1.00  0.00           C  
ATOM   1650  C   SER A 104       2.840  -4.927  15.961  1.00  0.00           C  
ATOM   1651  O   SER A 104       1.631  -4.825  16.325  1.00  0.00           O  
ATOM   1652  CB  SER A 104       4.413  -4.661  17.876  1.00  0.00           C  
ATOM   1653  OG  SER A 104       5.240  -5.308  18.803  1.00  0.00           O  
ATOM   1654  H   SER A 104       5.749  -5.818  15.916  1.00  0.00           H  
ATOM   1655  HA  SER A 104       3.271  -6.412  17.452  1.00  0.00           H  
ATOM   1656 1HB  SER A 104       4.987  -3.910  17.334  1.00  0.00           H  
ATOM   1657 2HB  SER A 104       3.611  -4.144  18.400  1.00  0.00           H  
ATOM   1658  HG  SER A 104       6.004  -5.616  18.308  1.00  0.00           H  
ATOM   1659  N   LEU A 105       3.312  -4.368  14.854  1.00  0.00           N  
ATOM   1660  CA  LEU A 105       2.409  -3.588  13.978  1.00  0.00           C  
ATOM   1661  C   LEU A 105       1.829  -4.532  12.933  1.00  0.00           C  
ATOM   1662  O   LEU A 105       2.542  -5.222  12.185  1.00  0.00           O  
ATOM   1663  CB  LEU A 105       3.154  -2.435  13.293  1.00  0.00           C  
ATOM   1664  CG  LEU A 105       3.833  -1.431  14.233  1.00  0.00           C  
ATOM   1665  CD1 LEU A 105       4.451  -0.306  13.414  1.00  0.00           C  
ATOM   1666  CD2 LEU A 105       2.812  -0.890  15.222  1.00  0.00           C  
ATOM   1667  H   LEU A 105       4.283  -4.465  14.595  1.00  0.00           H  
ATOM   1668  HA  LEU A 105       1.614  -3.164  14.590  1.00  0.00           H  
ATOM   1669 1HB  LEU A 105       3.922  -2.854  12.645  1.00  0.00           H  
ATOM   1670 2HB  LEU A 105       2.446  -1.883  12.674  1.00  0.00           H  
ATOM   1671  HG  LEU A 105       4.637  -1.928  14.777  1.00  0.00           H  
ATOM   1672 1HD1 LEU A 105       4.934   0.408  14.082  1.00  0.00           H  
ATOM   1673 2HD1 LEU A 105       5.191  -0.719  12.729  1.00  0.00           H  
ATOM   1674 3HD1 LEU A 105       3.671   0.200  12.845  1.00  0.00           H  
ATOM   1675 1HD2 LEU A 105       3.295  -0.177  15.891  1.00  0.00           H  
ATOM   1676 2HD2 LEU A 105       2.008  -0.392  14.680  1.00  0.00           H  
ATOM   1677 3HD2 LEU A 105       2.400  -1.713  15.807  1.00  0.00           H  
ATOM   1678  N   PRO A 106       0.497  -4.487  12.734  1.00  0.00           N  
ATOM   1679  CA  PRO A 106      -0.112  -5.317  11.704  1.00  0.00           C  
ATOM   1680  C   PRO A 106       0.445  -5.028  10.311  1.00  0.00           C  
ATOM   1681  O   PRO A 106       0.702  -3.840   9.965  1.00  0.00           O  
ATOM   1682  CB  PRO A 106      -1.593  -4.938  11.804  1.00  0.00           C  
ATOM   1683  CG  PRO A 106      -1.770  -4.525  13.226  1.00  0.00           C  
ATOM   1684  CD  PRO A 106      -0.496  -3.796  13.565  1.00  0.00           C  
ATOM   1685  HA  PRO A 106       0.044  -6.377  11.954  1.00  0.00           H  
ATOM   1686 1HB  PRO A 106      -1.824  -4.132  11.094  1.00  0.00           H  
ATOM   1687 2HB  PRO A 106      -2.221  -5.799  11.529  1.00  0.00           H  
ATOM   1688 1HG  PRO A 106      -2.662  -3.890  13.329  1.00  0.00           H  
ATOM   1689 2HG  PRO A 106      -1.933  -5.409  13.861  1.00  0.00           H  
ATOM   1690 1HD  PRO A 106      -0.596  -2.736  13.286  1.00  0.00           H  
ATOM   1691 2HD  PRO A 106      -0.290  -3.897  14.640  1.00  0.00           H  
ATOM   1692  N   ASN A 107       0.622  -6.078   9.510  1.00  0.00           N  
ATOM   1693  CA  ASN A 107       0.998  -5.956   8.085  1.00  0.00           C  
ATOM   1694  C   ASN A 107       2.237  -5.051   7.930  1.00  0.00           C  
ATOM   1695  O   ASN A 107       2.281  -4.233   6.993  1.00  0.00           O  
ATOM   1696  CB  ASN A 107      -0.160  -5.424   7.262  1.00  0.00           C  
ATOM   1697  CG  ASN A 107      -1.330  -6.368   7.234  1.00  0.00           C  
ATOM   1698  OD1 ASN A 107      -1.156  -7.592   7.246  1.00  0.00           O  
ATOM   1699  ND2 ASN A 107      -2.520  -5.823   7.198  1.00  0.00           N  
ATOM   1700  H   ASN A 107       0.488  -6.997   9.905  1.00  0.00           H  
ATOM   1701  HA  ASN A 107       1.262  -6.946   7.710  1.00  0.00           H  
ATOM   1702 1HB  ASN A 107      -0.490  -4.469   7.672  1.00  0.00           H  
ATOM   1703 2HB  ASN A 107       0.171  -5.245   6.239  1.00  0.00           H  
ATOM   1704 1HD2 ASN A 107      -3.335  -6.403   7.179  1.00  0.00           H  
ATOM   1705 2HD2 ASN A 107      -2.614  -4.828   7.191  1.00  0.00           H  
ATOM   1706  N   CYS A 108       3.232  -5.216   8.793  1.00  0.00           N  
ATOM   1707  CA  CYS A 108       4.485  -4.413   8.768  1.00  0.00           C  
ATOM   1708  C   CYS A 108       5.661  -5.285   8.339  1.00  0.00           C  
ATOM   1709  O   CYS A 108       5.775  -6.421   8.864  1.00  0.00           O  
ATOM   1710  CB  CYS A 108       4.784  -3.809  10.141  1.00  0.00           C  
ATOM   1711  SG  CYS A 108       6.290  -2.807  10.194  1.00  0.00           S  
ATOM   1712  H   CYS A 108       3.119  -5.930   9.499  1.00  0.00           H  
ATOM   1713  HA  CYS A 108       4.358  -3.597   8.057  1.00  0.00           H  
ATOM   1714 1HB  CYS A 108       3.949  -3.180  10.451  1.00  0.00           H  
ATOM   1715 2HB  CYS A 108       4.884  -4.607  10.876  1.00  0.00           H  
ATOM   1716  HG  CYS A 108       6.889  -3.403   9.169  1.00  0.00           H  
ATOM   1717  N   LYS A 109       6.440  -4.821   7.385  1.00  0.00           N  
ATOM   1718  CA  LYS A 109       7.726  -5.428   6.971  1.00  0.00           C  
ATOM   1719  C   LYS A 109       8.830  -4.480   7.460  1.00  0.00           C  
ATOM   1720  O   LYS A 109       8.709  -3.283   7.192  1.00  0.00           O  
ATOM   1721  CB  LYS A 109       7.803  -5.631   5.457  1.00  0.00           C  
ATOM   1722  CG  LYS A 109       9.110  -6.244   4.971  1.00  0.00           C  
ATOM   1723  CD  LYS A 109       9.103  -6.434   3.461  1.00  0.00           C  
ATOM   1724  CE  LYS A 109      10.411  -7.038   2.973  1.00  0.00           C  
ATOM   1725  NZ  LYS A 109      10.419  -7.231   1.497  1.00  0.00           N  
ATOM   1726  H   LYS A 109       6.116  -3.988   6.914  1.00  0.00           H  
ATOM   1727  HA  LYS A 109       7.815  -6.406   7.445  1.00  0.00           H  
ATOM   1728 1HB  LYS A 109       6.989  -6.281   5.135  1.00  0.00           H  
ATOM   1729 2HB  LYS A 109       7.676  -4.672   4.954  1.00  0.00           H  
ATOM   1730 1HG  LYS A 109       9.941  -5.593   5.243  1.00  0.00           H  
ATOM   1731 2HG  LYS A 109       9.258  -7.212   5.449  1.00  0.00           H  
ATOM   1732 1HD  LYS A 109       8.281  -7.093   3.181  1.00  0.00           H  
ATOM   1733 2HD  LYS A 109       8.956  -5.470   2.974  1.00  0.00           H  
ATOM   1734 1HE  LYS A 109      11.238  -6.385   3.245  1.00  0.00           H  
ATOM   1735 2HE  LYS A 109      10.567  -8.004   3.453  1.00  0.00           H  
ATOM   1736 1HZ  LYS A 109      11.301  -7.634   1.214  1.00  0.00           H  
ATOM   1737 2HZ  LYS A 109       9.666  -7.852   1.234  1.00  0.00           H  
ATOM   1738 3HZ  LYS A 109      10.294  -6.339   1.040  1.00  0.00           H  
ATOM   1739  N   ALA A 110       9.901  -4.992   8.073  1.00  0.00           N  
ATOM   1740  CA  ALA A 110      11.070  -4.157   8.421  1.00  0.00           C  
ATOM   1741  C   ALA A 110      12.240  -4.485   7.511  1.00  0.00           C  
ATOM   1742  O   ALA A 110      12.468  -5.675   7.165  1.00  0.00           O  
ATOM   1743  CB  ALA A 110      11.410  -4.295   9.879  1.00  0.00           C  
ATOM   1744  H   ALA A 110       9.913  -5.975   8.303  1.00  0.00           H  
ATOM   1745  HA  ALA A 110      10.796  -3.112   8.274  1.00  0.00           H  
ATOM   1746 1HB  ALA A 110      12.274  -3.671  10.111  1.00  0.00           H  
ATOM   1747 2HB  ALA A 110      10.560  -3.977  10.483  1.00  0.00           H  
ATOM   1748 3HB  ALA A 110      11.645  -5.335  10.101  1.00  0.00           H  
ATOM   1749  N   VAL A 111      13.026  -3.464   7.150  1.00  0.00           N  
ATOM   1750  CA  VAL A 111      14.153  -3.636   6.193  1.00  0.00           C  
ATOM   1751  C   VAL A 111      15.422  -3.229   6.923  1.00  0.00           C  
ATOM   1752  O   VAL A 111      15.504  -2.115   7.421  1.00  0.00           O  
ATOM   1753  CB  VAL A 111      13.972  -2.771   4.932  1.00  0.00           C  
ATOM   1754  CG1 VAL A 111      15.141  -2.969   3.978  1.00  0.00           C  
ATOM   1755  CG2 VAL A 111      12.656  -3.115   4.251  1.00  0.00           C  
ATOM   1756  H   VAL A 111      12.849  -2.550   7.542  1.00  0.00           H  
ATOM   1757  HA  VAL A 111      14.186  -4.681   5.882  1.00  0.00           H  
ATOM   1758  HB  VAL A 111      13.969  -1.720   5.221  1.00  0.00           H  
ATOM   1759 1HG1 VAL A 111      14.997  -2.350   3.092  1.00  0.00           H  
ATOM   1760 2HG1 VAL A 111      16.068  -2.682   4.474  1.00  0.00           H  
ATOM   1761 3HG1 VAL A 111      15.195  -4.017   3.682  1.00  0.00           H  
ATOM   1762 1HG2 VAL A 111      12.535  -2.499   3.361  1.00  0.00           H  
ATOM   1763 2HG2 VAL A 111      12.658  -4.168   3.968  1.00  0.00           H  
ATOM   1764 3HG2 VAL A 111      11.831  -2.926   4.938  1.00  0.00           H  
ATOM   1765  N   ASP A 112      16.399  -4.130   6.923  1.00  0.00           N  
ATOM   1766  CA  ASP A 112      17.771  -3.901   7.448  1.00  0.00           C  
ATOM   1767  C   ASP A 112      18.615  -3.320   6.334  1.00  0.00           C  
ATOM   1768  O   ASP A 112      18.910  -4.041   5.366  1.00  0.00           O  
ATOM   1769  CB  ASP A 112      18.407  -5.194   7.964  1.00  0.00           C  
ATOM   1770  CG  ASP A 112      19.784  -4.974   8.576  1.00  0.00           C  
ATOM   1771  OD1 ASP A 112      20.377  -3.957   8.305  1.00  0.00           O  
ATOM   1772  OD2 ASP A 112      20.229  -5.825   9.308  1.00  0.00           O  
ATOM   1773  H   ASP A 112      16.167  -5.031   6.530  1.00  0.00           H  
ATOM   1774  HA  ASP A 112      17.710  -3.201   8.282  1.00  0.00           H  
ATOM   1775 1HB  ASP A 112      17.759  -5.644   8.716  1.00  0.00           H  
ATOM   1776 2HB  ASP A 112      18.500  -5.907   7.143  1.00  0.00           H  
ATOM   1777  N   ILE A 113      18.977  -2.029   6.386  1.00  0.00           N  
ATOM   1778  CA  ILE A 113      19.710  -1.401   5.260  1.00  0.00           C  
ATOM   1779  C   ILE A 113      21.220  -1.343   5.558  1.00  0.00           C  
ATOM   1780  O   ILE A 113      21.882  -0.680   4.769  1.00  0.00           O  
ATOM   1781  CB  ILE A 113      19.187   0.020   4.979  1.00  0.00           C  
ATOM   1782  CG1 ILE A 113      19.543   0.958   6.136  1.00  0.00           C  
ATOM   1783  CG2 ILE A 113      17.683  -0.002   4.751  1.00  0.00           C  
ATOM   1784  CD1 ILE A 113      19.286   2.418   5.839  1.00  0.00           C  
ATOM   1785  H   ILE A 113      18.750  -1.472   7.198  1.00  0.00           H  
ATOM   1786  HA  ILE A 113      19.555  -2.005   4.367  1.00  0.00           H  
ATOM   1787  HB  ILE A 113      19.674   0.418   4.090  1.00  0.00           H  
ATOM   1788 1HG1 ILE A 113      18.966   0.682   7.018  1.00  0.00           H  
ATOM   1789 2HG1 ILE A 113      20.597   0.842   6.387  1.00  0.00           H  
ATOM   1790 1HG2 ILE A 113      17.330   1.010   4.555  1.00  0.00           H  
ATOM   1791 2HG2 ILE A 113      17.455  -0.638   3.897  1.00  0.00           H  
ATOM   1792 3HG2 ILE A 113      17.186  -0.394   5.638  1.00  0.00           H  
ATOM   1793 1HD1 ILE A 113      19.563   3.019   6.705  1.00  0.00           H  
ATOM   1794 2HD1 ILE A 113      19.882   2.724   4.979  1.00  0.00           H  
ATOM   1795 3HD1 ILE A 113      18.229   2.564   5.620  1.00  0.00           H  
ATOM   1796  N   GLY A 114      21.699  -2.004   6.614  1.00  0.00           N  
ATOM   1797  CA  GLY A 114      23.126  -1.946   6.979  1.00  0.00           C  
ATOM   1798  C   GLY A 114      23.389  -0.782   7.906  1.00  0.00           C  
ATOM   1799  O   GLY A 114      22.499  -0.282   8.592  1.00  0.00           O  
ATOM   1800  H   GLY A 114      21.070  -2.559   7.176  1.00  0.00           H  
ATOM   1801 1HA  GLY A 114      23.417  -2.880   7.460  1.00  0.00           H  
ATOM   1802 2HA  GLY A 114      23.728  -1.848   6.077  1.00  0.00           H  
ATOM   1803  N   PRO A 115      24.647  -0.306   7.967  1.00  0.00           N  
ATOM   1804  CA  PRO A 115      24.977   0.774   8.881  1.00  0.00           C  
ATOM   1805  C   PRO A 115      24.086   1.968   8.568  1.00  0.00           C  
ATOM   1806  O   PRO A 115      23.822   2.255   7.414  1.00  0.00           O  
ATOM   1807  CB  PRO A 115      26.452   1.060   8.584  1.00  0.00           C  
ATOM   1808  CG  PRO A 115      26.982  -0.240   8.081  1.00  0.00           C  
ATOM   1809  CD  PRO A 115      25.852  -0.817   7.270  1.00  0.00           C  
ATOM   1810  HA  PRO A 115      24.849   0.423   9.916  1.00  0.00           H  
ATOM   1811 1HB  PRO A 115      26.537   1.870   7.845  1.00  0.00           H  
ATOM   1812 2HB  PRO A 115      26.961   1.402   9.497  1.00  0.00           H  
ATOM   1813 1HG  PRO A 115      27.889  -0.074   7.481  1.00  0.00           H  
ATOM   1814 2HG  PRO A 115      27.271  -0.884   8.923  1.00  0.00           H  
ATOM   1815 1HD  PRO A 115      25.911  -0.442   6.238  1.00  0.00           H  
ATOM   1816 2HD  PRO A 115      25.910  -1.915   7.289  1.00  0.00           H  
ATOM   1817  N   GLY A 116      23.694   2.631   9.635  1.00  0.00           N  
ATOM   1818  CA  GLY A 116      22.864   3.839   9.543  1.00  0.00           C  
ATOM   1819  C   GLY A 116      22.530   4.351  10.918  1.00  0.00           C  
ATOM   1820  O   GLY A 116      22.483   3.586  11.890  1.00  0.00           O  
ATOM   1821  H   GLY A 116      23.974   2.295  10.546  1.00  0.00           H  
ATOM   1822 1HA  GLY A 116      23.396   4.603   8.977  1.00  0.00           H  
ATOM   1823 2HA  GLY A 116      21.950   3.611   8.996  1.00  0.00           H  
ATOM   1824  N   LEU A 117      22.359   5.655  10.997  1.00  0.00           N  
ATOM   1825  CA  LEU A 117      22.077   6.384  12.236  1.00  0.00           C  
ATOM   1826  C   LEU A 117      20.684   6.975  12.092  1.00  0.00           C  
ATOM   1827  O   LEU A 117      19.713   6.204  12.236  1.00  0.00           O  
ATOM   1828  CB  LEU A 117      23.110   7.489  12.487  1.00  0.00           C  
ATOM   1829  CG  LEU A 117      24.540   7.011  12.770  1.00  0.00           C  
ATOM   1830  CD1 LEU A 117      25.463   8.215  12.896  1.00  0.00           C  
ATOM   1831  CD2 LEU A 117      24.554   6.177  14.043  1.00  0.00           C  
ATOM   1832  H   LEU A 117      22.433   6.169  10.130  1.00  0.00           H  
ATOM   1833  HA  LEU A 117      22.123   5.682  13.068  1.00  0.00           H  
ATOM   1834 1HB  LEU A 117      23.145   8.137  11.613  1.00  0.00           H  
ATOM   1835 2HB  LEU A 117      22.784   8.083  13.341  1.00  0.00           H  
ATOM   1836  HG  LEU A 117      24.894   6.405  11.936  1.00  0.00           H  
ATOM   1837 1HD1 LEU A 117      26.480   7.876  13.097  1.00  0.00           H  
ATOM   1838 2HD1 LEU A 117      25.449   8.783  11.965  1.00  0.00           H  
ATOM   1839 3HD1 LEU A 117      25.125   8.850  13.714  1.00  0.00           H  
ATOM   1840 1HD2 LEU A 117      25.570   5.836  14.244  1.00  0.00           H  
ATOM   1841 2HD2 LEU A 117      24.202   6.782  14.878  1.00  0.00           H  
ATOM   1842 3HD2 LEU A 117      23.900   5.313  13.919  1.00  0.00           H  
ATOM   1843  N   ASN A 118      20.547   8.234  11.717  1.00  0.00           N  
ATOM   1844  CA  ASN A 118      19.219   8.905  11.692  1.00  0.00           C  
ATOM   1845  C   ASN A 118      18.807   9.264  10.265  1.00  0.00           C  
ATOM   1846  O   ASN A 118      17.687   8.895   9.867  1.00  0.00           O  
ATOM   1847  CB  ASN A 118      19.220  10.147  12.565  1.00  0.00           C  
ATOM   1848  CG  ASN A 118      17.984  10.983  12.382  1.00  0.00           C  
ATOM   1849  OD1 ASN A 118      18.050  12.110  11.879  1.00  0.00           O  
ATOM   1850  ND2 ASN A 118      16.857  10.452  12.782  1.00  0.00           N  
ATOM   1851  H   ASN A 118      21.368   8.756  11.441  1.00  0.00           H  
ATOM   1852  HA  ASN A 118      18.473   8.211  12.083  1.00  0.00           H  
ATOM   1853 1HB  ASN A 118      19.297   9.856  13.613  1.00  0.00           H  
ATOM   1854 2HB  ASN A 118      20.094  10.756  12.330  1.00  0.00           H  
ATOM   1855 1HD2 ASN A 118      16.001  10.963  12.686  1.00  0.00           H  
ATOM   1856 2HD2 ASN A 118      16.850   9.537  13.184  1.00  0.00           H  
ATOM   1857  N   LEU A 119      19.649   9.962   9.512  1.00  0.00           N  
ATOM   1858  CA  LEU A 119      19.319  10.402   8.136  1.00  0.00           C  
ATOM   1859  C   LEU A 119      19.636   9.284   7.165  1.00  0.00           C  
ATOM   1860  O   LEU A 119      20.468   9.489   6.232  1.00  0.00           O  
ATOM   1861  CB  LEU A 119      20.106  11.661   7.753  1.00  0.00           C  
ATOM   1862  CG  LEU A 119      19.830  12.904   8.608  1.00  0.00           C  
ATOM   1863  CD1 LEU A 119      20.697  14.058   8.122  1.00  0.00           C  
ATOM   1864  CD2 LEU A 119      18.353  13.259   8.528  1.00  0.00           C  
ATOM   1865  H   LEU A 119      20.549  10.199   9.901  1.00  0.00           H  
ATOM   1866  HA  LEU A 119      18.256  10.637   8.094  1.00  0.00           H  
ATOM   1867 1HB  LEU A 119      21.170  11.440   7.822  1.00  0.00           H  
ATOM   1868 2HB  LEU A 119      19.875  11.913   6.718  1.00  0.00           H  
ATOM   1869  HG  LEU A 119      20.099  12.700   9.645  1.00  0.00           H  
ATOM   1870 1HD1 LEU A 119      20.501  14.941   8.730  1.00  0.00           H  
ATOM   1871 2HD1 LEU A 119      21.749  13.785   8.208  1.00  0.00           H  
ATOM   1872 3HD1 LEU A 119      20.462  14.276   7.081  1.00  0.00           H  
ATOM   1873 1HD2 LEU A 119      18.157  14.142   9.137  1.00  0.00           H  
ATOM   1874 2HD2 LEU A 119      18.084  13.465   7.492  1.00  0.00           H  
ATOM   1875 3HD2 LEU A 119      17.758  12.424   8.898  1.00  0.00           H  
ATOM   1876  N   LEU A 120      18.877   8.196   7.254  1.00  0.00           N  
ATOM   1877  CA  LEU A 120      19.272   6.937   6.610  1.00  0.00           C  
ATOM   1878  C   LEU A 120      19.334   7.161   5.106  1.00  0.00           C  
ATOM   1879  O   LEU A 120      20.102   6.442   4.443  1.00  0.00           O  
ATOM   1880  CB  LEU A 120      18.282   5.813   6.939  1.00  0.00           C  
ATOM   1881  CG  LEU A 120      18.150   5.457   8.425  1.00  0.00           C  
ATOM   1882  CD1 LEU A 120      17.129   4.339   8.591  1.00  0.00           C  
ATOM   1883  CD2 LEU A 120      19.508   5.042   8.971  1.00  0.00           C  
ATOM   1884  H   LEU A 120      18.011   8.233   7.773  1.00  0.00           H  
ATOM   1885  HA  LEU A 120      20.254   6.650   6.987  1.00  0.00           H  
ATOM   1886 1HB  LEU A 120      17.296   6.103   6.579  1.00  0.00           H  
ATOM   1887 2HB  LEU A 120      18.589   4.913   6.408  1.00  0.00           H  
ATOM   1888  HG  LEU A 120      17.787   6.324   8.977  1.00  0.00           H  
ATOM   1889 1HD1 LEU A 120      17.035   4.086   9.647  1.00  0.00           H  
ATOM   1890 2HD1 LEU A 120      16.162   4.670   8.211  1.00  0.00           H  
ATOM   1891 3HD1 LEU A 120      17.457   3.461   8.035  1.00  0.00           H  
ATOM   1892 1HD2 LEU A 120      19.414   4.789  10.027  1.00  0.00           H  
ATOM   1893 2HD2 LEU A 120      19.871   4.173   8.421  1.00  0.00           H  
ATOM   1894 3HD2 LEU A 120      20.213   5.865   8.856  1.00  0.00           H  
ATOM   1895  N   GLN A 121      18.568   8.106   4.565  1.00  0.00           N  
ATOM   1896  CA  GLN A 121      18.515   8.366   3.107  1.00  0.00           C  
ATOM   1897  C   GLN A 121      19.890   8.762   2.565  1.00  0.00           C  
ATOM   1898  O   GLN A 121      20.096   8.658   1.324  1.00  0.00           O  
ATOM   1899  CB  GLN A 121      17.499   9.465   2.787  1.00  0.00           C  
ATOM   1900  CG  GLN A 121      16.059   9.088   3.089  1.00  0.00           C  
ATOM   1901  CD  GLN A 121      15.079  10.170   2.676  1.00  0.00           C  
ATOM   1902  OE1 GLN A 121      14.948  10.488   1.491  1.00  0.00           O  
ATOM   1903  NE2 GLN A 121      14.383  10.742   3.653  1.00  0.00           N  
ATOM   1904  H   GLN A 121      18.003   8.668   5.185  1.00  0.00           H  
ATOM   1905  HA  GLN A 121      18.204   7.450   2.604  1.00  0.00           H  
ATOM   1906 1HB  GLN A 121      17.740  10.361   3.360  1.00  0.00           H  
ATOM   1907 2HB  GLN A 121      17.564   9.725   1.731  1.00  0.00           H  
ATOM   1908 1HG  GLN A 121      15.811   8.177   2.546  1.00  0.00           H  
ATOM   1909 2HG  GLN A 121      15.954   8.924   4.162  1.00  0.00           H  
ATOM   1910 1HE2 GLN A 121      13.721  11.462   3.441  1.00  0.00           H  
ATOM   1911 2HE2 GLN A 121      14.521  10.453   4.600  1.00  0.00           H  
ATOM   1912  N   GLU A 122      20.785   9.227   3.417  1.00  0.00           N  
ATOM   1913  CA  GLU A 122      22.137   9.670   2.993  1.00  0.00           C  
ATOM   1914  C   GLU A 122      23.065   8.461   2.924  1.00  0.00           C  
ATOM   1915  O   GLU A 122      24.035   8.535   2.139  1.00  0.00           O  
ATOM   1916  CB  GLU A 122      22.709  10.713   3.956  1.00  0.00           C  
ATOM   1917  CG  GLU A 122      21.906  12.004   4.033  1.00  0.00           C  
ATOM   1918  CD  GLU A 122      21.833  12.727   2.717  1.00  0.00           C  
ATOM   1919  OE1 GLU A 122      22.713  12.543   1.910  1.00  0.00           O  
ATOM   1920  OE2 GLU A 122      20.897  13.464   2.517  1.00  0.00           O  
ATOM   1921  H   GLU A 122      20.533   9.281   4.394  1.00  0.00           H  
ATOM   1922  HA  GLU A 122      22.058  10.126   2.005  1.00  0.00           H  
ATOM   1923 1HB  GLU A 122      22.760  10.291   4.960  1.00  0.00           H  
ATOM   1924 2HB  GLU A 122      23.725  10.968   3.655  1.00  0.00           H  
ATOM   1925 1HG  GLU A 122      20.894  11.772   4.363  1.00  0.00           H  
ATOM   1926 2HG  GLU A 122      22.360  12.658   4.776  1.00  0.00           H  
ATOM   1927  N   ASP A 123      22.772   7.392   3.646  1.00  0.00           N  
ATOM   1928  CA  ASP A 123      23.694   6.226   3.726  1.00  0.00           C  
ATOM   1929  C   ASP A 123      23.303   5.153   2.705  1.00  0.00           C  
ATOM   1930  O   ASP A 123      24.187   4.542   2.063  1.00  0.00           O  
ATOM   1931  CB  ASP A 123      23.797   5.694   5.145  1.00  0.00           C  
ATOM   1932  CG  ASP A 123      24.614   6.672   5.968  1.00  0.00           C  
ATOM   1933  OD1 ASP A 123      25.766   6.978   5.527  1.00  0.00           O  
ATOM   1934  OD2 ASP A 123      24.070   7.205   6.969  1.00  0.00           O  
ATOM   1935  H   ASP A 123      21.901   7.367   4.157  1.00  0.00           H  
ATOM   1936  HA  ASP A 123      24.705   6.568   3.503  1.00  0.00           H  
ATOM   1937 1HB  ASP A 123      22.796   5.576   5.562  1.00  0.00           H  
ATOM   1938 2HB  ASP A 123      24.264   4.709   5.132  1.00  0.00           H  
ATOM   1939  N   ASN A 124      22.033   4.807   2.542  1.00  0.00           N  
ATOM   1940  CA  ASN A 124      21.651   3.729   1.606  1.00  0.00           C  
ATOM   1941  C   ASN A 124      20.308   4.042   0.956  1.00  0.00           C  
ATOM   1942  O   ASN A 124      19.353   3.270   1.093  1.00  0.00           O  
ATOM   1943  CB  ASN A 124      21.602   2.386   2.311  1.00  0.00           C  
ATOM   1944  CG  ASN A 124      21.431   1.238   1.354  1.00  0.00           C  
ATOM   1945  OD1 ASN A 124      21.165   1.440   0.164  1.00  0.00           O  
ATOM   1946  ND2 ASN A 124      21.578   0.036   1.851  1.00  0.00           N  
ATOM   1947  H   ASN A 124      21.312   5.285   3.063  1.00  0.00           H  
ATOM   1948  HA  ASN A 124      22.401   3.675   0.816  1.00  0.00           H  
ATOM   1949 1HB  ASN A 124      22.522   2.238   2.877  1.00  0.00           H  
ATOM   1950 2HB  ASN A 124      20.775   2.377   3.020  1.00  0.00           H  
ATOM   1951 1HD2 ASN A 124      21.475  -0.765   1.261  1.00  0.00           H  
ATOM   1952 2HD2 ASN A 124      21.792  -0.081   2.821  1.00  0.00           H  
ATOM   1953  N   PRO A 125      20.222   5.115   0.132  1.00  0.00           N  
ATOM   1954  CA  PRO A 125      18.981   5.422  -0.579  1.00  0.00           C  
ATOM   1955  C   PRO A 125      18.679   4.426  -1.714  1.00  0.00           C  
ATOM   1956  O   PRO A 125      17.531   4.359  -2.167  1.00  0.00           O  
ATOM   1957  CB  PRO A 125      19.253   6.828  -1.124  1.00  0.00           C  
ATOM   1958  CG  PRO A 125      20.736   6.884  -1.265  1.00  0.00           C  
ATOM   1959  CD  PRO A 125      21.254   6.121  -0.075  1.00  0.00           C  
ATOM   1960  HA  PRO A 125      18.146   5.428   0.137  1.00  0.00           H  
ATOM   1961 1HB  PRO A 125      18.728   6.969  -2.080  1.00  0.00           H  
ATOM   1962 2HB  PRO A 125      18.861   7.584  -0.427  1.00  0.00           H  
ATOM   1963 1HG  PRO A 125      21.043   6.438  -2.222  1.00  0.00           H  
ATOM   1964 2HG  PRO A 125      21.076   7.930  -1.278  1.00  0.00           H  
ATOM   1965 1HD  PRO A 125      22.221   5.660  -0.328  1.00  0.00           H  
ATOM   1966 2HD  PRO A 125      21.362   6.804   0.780  1.00  0.00           H  
ATOM   1967  N   ASP A 126      19.680   3.685  -2.144  1.00  0.00           N  
ATOM   1968  CA  ASP A 126      19.433   2.713  -3.250  1.00  0.00           C  
ATOM   1969  C   ASP A 126      18.478   1.620  -2.750  1.00  0.00           C  
ATOM   1970  O   ASP A 126      17.407   1.431  -3.376  1.00  0.00           O  
ATOM   1971  CB  ASP A 126      20.738   2.082  -3.743  1.00  0.00           C  
ATOM   1972  CG  ASP A 126      20.535   1.154  -4.933  1.00  0.00           C  
ATOM   1973  OD1 ASP A 126      20.296   1.646  -6.011  1.00  0.00           O  
ATOM   1974  OD2 ASP A 126      20.620  -0.037  -4.753  1.00  0.00           O  
ATOM   1975  H   ASP A 126      20.607   3.755  -1.748  1.00  0.00           H  
ATOM   1976  HA  ASP A 126      18.979   3.248  -4.085  1.00  0.00           H  
ATOM   1977 1HB  ASP A 126      21.438   2.867  -4.028  1.00  0.00           H  
ATOM   1978 2HB  ASP A 126      21.196   1.514  -2.932  1.00  0.00           H  
ATOM   1979  N   LEU A 127      18.779   0.968  -1.644  1.00  0.00           N  
ATOM   1980  CA  LEU A 127      17.866  -0.092  -1.158  1.00  0.00           C  
ATOM   1981  C   LEU A 127      16.537   0.546  -0.740  1.00  0.00           C  
ATOM   1982  O   LEU A 127      15.473  -0.047  -0.922  1.00  0.00           O  
ATOM   1983  CB  LEU A 127      18.481  -0.848   0.027  1.00  0.00           C  
ATOM   1984  CG  LEU A 127      17.646  -2.010   0.580  1.00  0.00           C  
ATOM   1985  CD1 LEU A 127      17.373  -3.015  -0.532  1.00  0.00           C  
ATOM   1986  CD2 LEU A 127      18.387  -2.663   1.737  1.00  0.00           C  
ATOM   1987  H   LEU A 127      19.618   1.174  -1.119  1.00  0.00           H  
ATOM   1988  HA  LEU A 127      17.697  -0.801  -1.968  1.00  0.00           H  
ATOM   1989 1HB  LEU A 127      19.445  -1.250  -0.281  1.00  0.00           H  
ATOM   1990 2HB  LEU A 127      18.647  -0.143   0.841  1.00  0.00           H  
ATOM   1991  HG  LEU A 127      16.685  -1.633   0.931  1.00  0.00           H  
ATOM   1992 1HD1 LEU A 127      16.780  -3.840  -0.139  1.00  0.00           H  
ATOM   1993 2HD1 LEU A 127      16.825  -2.526  -1.338  1.00  0.00           H  
ATOM   1994 3HD1 LEU A 127      18.318  -3.398  -0.916  1.00  0.00           H  
ATOM   1995 1HD2 LEU A 127      17.793  -3.489   2.130  1.00  0.00           H  
ATOM   1996 2HD2 LEU A 127      19.348  -3.042   1.386  1.00  0.00           H  
ATOM   1997 3HD2 LEU A 127      18.553  -1.928   2.524  1.00  0.00           H  
ATOM   1998  N   ILE A 128      16.584   1.708  -0.102  1.00  0.00           N  
ATOM   1999  CA  ILE A 128      15.323   2.315   0.391  1.00  0.00           C  
ATOM   2000  C   ILE A 128      14.410   2.592  -0.798  1.00  0.00           C  
ATOM   2001  O   ILE A 128      13.224   2.170  -0.754  1.00  0.00           O  
ATOM   2002  CB  ILE A 128      15.579   3.621   1.166  1.00  0.00           C  
ATOM   2003  CG1 ILE A 128      16.332   3.331   2.467  1.00  0.00           C  
ATOM   2004  CG2 ILE A 128      14.267   4.334   1.453  1.00  0.00           C  
ATOM   2005  CD1 ILE A 128      16.887   4.566   3.139  1.00  0.00           C  
ATOM   2006  H   ILE A 128      17.456   2.192   0.055  1.00  0.00           H  
ATOM   2007  HA  ILE A 128      14.844   1.610   1.070  1.00  0.00           H  
ATOM   2008  HB  ILE A 128      16.216   4.276   0.573  1.00  0.00           H  
ATOM   2009 1HG1 ILE A 128      15.665   2.831   3.169  1.00  0.00           H  
ATOM   2010 2HG1 ILE A 128      17.161   2.653   2.265  1.00  0.00           H  
ATOM   2011 1HG2 ILE A 128      14.467   5.255   2.001  1.00  0.00           H  
ATOM   2012 2HG2 ILE A 128      13.770   4.572   0.514  1.00  0.00           H  
ATOM   2013 3HG2 ILE A 128      13.625   3.688   2.051  1.00  0.00           H  
ATOM   2014 1HD1 ILE A 128      17.406   4.280   4.054  1.00  0.00           H  
ATOM   2015 2HD1 ILE A 128      17.585   5.064   2.466  1.00  0.00           H  
ATOM   2016 3HD1 ILE A 128      16.071   5.245   3.383  1.00  0.00           H  
ATOM   2017  N   GLY A 129      14.882   3.287  -1.847  1.00  0.00           N  
ATOM   2018  CA  GLY A 129      14.013   3.584  -3.002  1.00  0.00           C  
ATOM   2019  C   GLY A 129      13.595   2.311  -3.734  1.00  0.00           C  
ATOM   2020  O   GLY A 129      12.429   2.185  -4.126  1.00  0.00           O  
ATOM   2021  H   GLY A 129      15.839   3.613  -1.854  1.00  0.00           H  
ATOM   2022 1HA  GLY A 129      13.125   4.116  -2.661  1.00  0.00           H  
ATOM   2023 2HA  GLY A 129      14.538   4.244  -3.691  1.00  0.00           H  
ATOM   2024  N   SER A 130      14.513   1.373  -3.883  1.00  0.00           N  
ATOM   2025  CA  SER A 130      14.219   0.131  -4.624  1.00  0.00           C  
ATOM   2026  C   SER A 130      13.098  -0.626  -3.920  1.00  0.00           C  
ATOM   2027  O   SER A 130      12.102  -0.951  -4.561  1.00  0.00           O  
ATOM   2028  CB  SER A 130      15.454  -0.744  -4.723  1.00  0.00           C  
ATOM   2029  OG  SER A 130      15.171  -1.936  -5.404  1.00  0.00           O  
ATOM   2030  H   SER A 130      15.432   1.503  -3.486  1.00  0.00           H  
ATOM   2031  HA  SER A 130      13.902   0.397  -5.633  1.00  0.00           H  
ATOM   2032 1HB  SER A 130      16.243  -0.202  -5.245  1.00  0.00           H  
ATOM   2033 2HB  SER A 130      15.820  -0.971  -3.723  1.00  0.00           H  
ATOM   2034  HG  SER A 130      15.764  -2.596  -5.038  1.00  0.00           H  
ATOM   2035  N   GLU A 131      13.174  -0.832  -2.604  1.00  0.00           N  
ATOM   2036  CA  GLU A 131      12.135  -1.611  -1.875  1.00  0.00           C  
ATOM   2037  C   GLU A 131      10.827  -0.819  -1.873  1.00  0.00           C  
ATOM   2038  O   GLU A 131       9.774  -1.457  -1.987  1.00  0.00           O  
ATOM   2039  CB  GLU A 131      12.569  -1.910  -0.438  1.00  0.00           C  
ATOM   2040  CG  GLU A 131      11.560  -2.715   0.369  1.00  0.00           C  
ATOM   2041  CD  GLU A 131      11.348  -4.101  -0.175  1.00  0.00           C  
ATOM   2042  OE1 GLU A 131      12.139  -4.529  -0.982  1.00  0.00           O  
ATOM   2043  OE2 GLU A 131      10.395  -4.732   0.217  1.00  0.00           O  
ATOM   2044  H   GLU A 131      13.955  -0.450  -2.090  1.00  0.00           H  
ATOM   2045  HA  GLU A 131      11.988  -2.560  -2.391  1.00  0.00           H  
ATOM   2046 1HB  GLU A 131      13.507  -2.465  -0.449  1.00  0.00           H  
ATOM   2047 2HB  GLU A 131      12.749  -0.974   0.090  1.00  0.00           H  
ATOM   2048 1HG  GLU A 131      11.910  -2.791   1.398  1.00  0.00           H  
ATOM   2049 2HG  GLU A 131      10.609  -2.184   0.376  1.00  0.00           H  
ATOM   2050  N   ILE A 132      10.843   0.516  -1.762  1.00  0.00           N  
ATOM   2051  CA  ILE A 132       9.569   1.278  -1.781  1.00  0.00           C  
ATOM   2052  C   ILE A 132       8.865   1.008  -3.115  1.00  0.00           C  
ATOM   2053  O   ILE A 132       7.654   0.725  -3.073  1.00  0.00           O  
ATOM   2054  CB  ILE A 132       9.800   2.790  -1.606  1.00  0.00           C  
ATOM   2055  CG1 ILE A 132      10.268   3.097  -0.181  1.00  0.00           C  
ATOM   2056  CG2 ILE A 132       8.531   3.563  -1.931  1.00  0.00           C  
ATOM   2057  CD1 ILE A 132      10.808   4.498  -0.005  1.00  0.00           C  
ATOM   2058  H   ILE A 132      11.714   1.018  -1.665  1.00  0.00           H  
ATOM   2059  HA  ILE A 132       8.949   0.936  -0.954  1.00  0.00           H  
ATOM   2060  HB  ILE A 132      10.594   3.117  -2.276  1.00  0.00           H  
ATOM   2061 1HG1 ILE A 132       9.438   2.961   0.511  1.00  0.00           H  
ATOM   2062 2HG1 ILE A 132      11.050   2.393   0.105  1.00  0.00           H  
ATOM   2063 1HG2 ILE A 132       8.711   4.630  -1.801  1.00  0.00           H  
ATOM   2064 2HG2 ILE A 132       8.240   3.367  -2.962  1.00  0.00           H  
ATOM   2065 3HG2 ILE A 132       7.731   3.247  -1.262  1.00  0.00           H  
ATOM   2066 1HD1 ILE A 132      11.120   4.640   1.030  1.00  0.00           H  
ATOM   2067 2HD1 ILE A 132      11.664   4.644  -0.665  1.00  0.00           H  
ATOM   2068 3HD1 ILE A 132      10.032   5.221  -0.251  1.00  0.00           H  
ATOM   2069  N   ALA A 133       9.586   1.036  -4.237  1.00  0.00           N  
ATOM   2070  CA  ALA A 133       9.016   0.792  -5.573  1.00  0.00           C  
ATOM   2071  C   ALA A 133       8.383  -0.607  -5.585  1.00  0.00           C  
ATOM   2072  O   ALA A 133       7.229  -0.710  -6.022  1.00  0.00           O  
ATOM   2073  CB  ALA A 133      10.053   0.939  -6.643  1.00  0.00           C  
ATOM   2074  H   ALA A 133      10.573   1.233  -4.152  1.00  0.00           H  
ATOM   2075  HA  ALA A 133       8.246   1.542  -5.755  1.00  0.00           H  
ATOM   2076 1HB  ALA A 133       9.599   0.753  -7.617  1.00  0.00           H  
ATOM   2077 2HB  ALA A 133      10.459   1.951  -6.619  1.00  0.00           H  
ATOM   2078 3HB  ALA A 133      10.854   0.224  -6.474  1.00  0.00           H  
ATOM   2079  N   ARG A 134       9.075  -1.611  -5.066  1.00  0.00           N  
ATOM   2080  CA  ARG A 134       8.539  -2.999  -5.001  1.00  0.00           C  
ATOM   2081  C   ARG A 134       7.282  -2.976  -4.130  1.00  0.00           C  
ATOM   2082  O   ARG A 134       6.222  -3.504  -4.531  1.00  0.00           O  
ATOM   2083  CB  ARG A 134       9.553  -3.972  -4.418  1.00  0.00           C  
ATOM   2084  CG  ARG A 134       9.070  -5.409  -4.307  1.00  0.00           C  
ATOM   2085  CD  ARG A 134      10.148  -6.316  -3.835  1.00  0.00           C  
ATOM   2086  NE  ARG A 134      11.116  -6.600  -4.882  1.00  0.00           N  
ATOM   2087  CZ  ARG A 134      12.406  -6.213  -4.857  1.00  0.00           C  
ATOM   2088  NH1 ARG A 134      12.867  -5.529  -3.833  1.00  0.00           N  
ATOM   2089  NH2 ARG A 134      13.209  -6.522  -5.860  1.00  0.00           N  
ATOM   2090  H   ARG A 134       9.998  -1.422  -4.702  1.00  0.00           H  
ATOM   2091  HA  ARG A 134       8.303  -3.327  -6.014  1.00  0.00           H  
ATOM   2092 1HB  ARG A 134      10.452  -3.973  -5.033  1.00  0.00           H  
ATOM   2093 2HB  ARG A 134       9.840  -3.643  -3.419  1.00  0.00           H  
ATOM   2094 1HG  ARG A 134       8.243  -5.462  -3.599  1.00  0.00           H  
ATOM   2095 2HG  ARG A 134       8.734  -5.757  -5.285  1.00  0.00           H  
ATOM   2096 1HD  ARG A 134      10.674  -5.852  -3.001  1.00  0.00           H  
ATOM   2097 2HD  ARG A 134       9.712  -7.260  -3.509  1.00  0.00           H  
ATOM   2098  HE  ARG A 134      10.798  -7.124  -5.687  1.00  0.00           H  
ATOM   2099 1HH1 ARG A 134      12.254  -5.294  -3.065  1.00  0.00           H  
ATOM   2100 2HH1 ARG A 134      13.834  -5.240  -3.813  1.00  0.00           H  
ATOM   2101 1HH2 ARG A 134      12.854  -7.047  -6.648  1.00  0.00           H  
ATOM   2102 2HH2 ARG A 134      14.175  -6.232  -5.841  1.00  0.00           H  
ATOM   2103  N   TRP A 135       7.374  -2.348  -2.967  1.00  0.00           N  
ATOM   2104  CA  TRP A 135       6.244  -2.319  -2.015  1.00  0.00           C  
ATOM   2105  C   TRP A 135       5.041  -1.644  -2.653  1.00  0.00           C  
ATOM   2106  O   TRP A 135       3.920  -2.165  -2.520  1.00  0.00           O  
ATOM   2107  CB  TRP A 135       6.678  -1.581  -0.769  1.00  0.00           C  
ATOM   2108  CG  TRP A 135       5.643  -1.248   0.252  1.00  0.00           C  
ATOM   2109  CD1 TRP A 135       5.063  -2.061   1.183  1.00  0.00           C  
ATOM   2110  CD2 TRP A 135       5.154   0.073   0.493  1.00  0.00           C  
ATOM   2111  NE1 TRP A 135       4.243  -1.320   2.005  1.00  0.00           N  
ATOM   2112  CE2 TRP A 135       4.306  -0.006   1.616  1.00  0.00           C  
ATOM   2113  CE3 TRP A 135       5.379   1.303  -0.141  1.00  0.00           C  
ATOM   2114  CZ2 TRP A 135       3.675   1.129   2.129  1.00  0.00           C  
ATOM   2115  CZ3 TRP A 135       4.804   2.430   0.390  1.00  0.00           C  
ATOM   2116  CH2 TRP A 135       3.928   2.324   1.476  1.00  0.00           C  
ATOM   2117  H   TRP A 135       8.236  -1.880  -2.723  1.00  0.00           H  
ATOM   2118  HA  TRP A 135       5.985  -3.346  -1.755  1.00  0.00           H  
ATOM   2119 1HB  TRP A 135       7.434  -2.164  -0.244  1.00  0.00           H  
ATOM   2120 2HB  TRP A 135       7.133  -0.631  -1.049  1.00  0.00           H  
ATOM   2121  HD1 TRP A 135       5.226  -3.135   1.260  1.00  0.00           H  
ATOM   2122  HE1 TRP A 135       3.689  -1.685   2.767  1.00  0.00           H  
ATOM   2123  HE3 TRP A 135       5.999   1.362  -1.034  1.00  0.00           H  
ATOM   2124  HZ2 TRP A 135       3.018   1.083   2.999  1.00  0.00           H  
ATOM   2125  HZ3 TRP A 135       5.037   3.402  -0.044  1.00  0.00           H  
ATOM   2126  HH2 TRP A 135       3.428   3.233   1.811  1.00  0.00           H  
ATOM   2127  N   LEU A 136       5.241  -0.535  -3.361  1.00  0.00           N  
ATOM   2128  CA  LEU A 136       4.120   0.216  -3.978  1.00  0.00           C  
ATOM   2129  C   LEU A 136       3.340  -0.716  -4.921  1.00  0.00           C  
ATOM   2130  O   LEU A 136       2.087  -0.534  -4.939  1.00  0.00           O  
ATOM   2131  CB  LEU A 136       4.639   1.433  -4.755  1.00  0.00           C  
ATOM   2132  CG  LEU A 136       5.174   2.589  -3.899  1.00  0.00           C  
ATOM   2133  CD1 LEU A 136       5.830   3.626  -4.800  1.00  0.00           C  
ATOM   2134  CD2 LEU A 136       4.031   3.201  -3.102  1.00  0.00           C  
ATOM   2135  H   LEU A 136       6.185  -0.196  -3.482  1.00  0.00           H  
ATOM   2136  HA  LEU A 136       3.462   0.568  -3.185  1.00  0.00           H  
ATOM   2137 1HB  LEU A 136       5.444   1.108  -5.412  1.00  0.00           H  
ATOM   2138 2HB  LEU A 136       3.830   1.823  -5.371  1.00  0.00           H  
ATOM   2139  HG  LEU A 136       5.934   2.213  -3.214  1.00  0.00           H  
ATOM   2140 1HD1 LEU A 136       6.210   4.447  -4.192  1.00  0.00           H  
ATOM   2141 2HD1 LEU A 136       6.656   3.166  -5.343  1.00  0.00           H  
ATOM   2142 3HD1 LEU A 136       5.097   4.008  -5.509  1.00  0.00           H  
ATOM   2143 1HD2 LEU A 136       4.411   4.022  -2.494  1.00  0.00           H  
ATOM   2144 2HD2 LEU A 136       3.271   3.578  -3.787  1.00  0.00           H  
ATOM   2145 3HD2 LEU A 136       3.592   2.442  -2.455  1.00  0.00           H  
ATOM   2146  N   SER A 137       4.046  -1.604  -5.640  1.00  0.00           N  
ATOM   2147  CA  SER A 137       3.458  -2.509  -6.684  1.00  0.00           C  
ATOM   2148  C   SER A 137       2.477  -3.466  -6.014  1.00  0.00           C  
ATOM   2149  O   SER A 137       1.682  -4.108  -6.768  1.00  0.00           O  
ATOM   2150  CB  SER A 137       4.536  -3.296  -7.402  1.00  0.00           C  
ATOM   2151  OG  SER A 137       4.969  -4.379  -6.625  1.00  0.00           O  
ATOM   2152  H   SER A 137       5.036  -1.650  -5.451  1.00  0.00           H  
ATOM   2153  HA  SER A 137       2.937  -1.895  -7.420  1.00  0.00           H  
ATOM   2154 1HB  SER A 137       4.149  -3.660  -8.354  1.00  0.00           H  
ATOM   2155 2HB  SER A 137       5.380  -2.643  -7.621  1.00  0.00           H  
ATOM   2156  HG  SER A 137       5.463  -4.000  -5.894  1.00  0.00           H  
ATOM   2157  N   THR A 138       2.549  -3.624  -4.685  1.00  0.00           N  
ATOM   2158  CA  THR A 138       1.703  -4.593  -3.941  1.00  0.00           C  
ATOM   2159  C   THR A 138       0.556  -3.869  -3.241  1.00  0.00           C  
ATOM   2160  O   THR A 138      -0.167  -4.578  -2.479  1.00  0.00           O  
ATOM   2161  CB  THR A 138       2.521  -5.382  -2.903  1.00  0.00           C  
ATOM   2162  OG1 THR A 138       3.006  -4.488  -1.892  1.00  0.00           O  
ATOM   2163  CG2 THR A 138       3.700  -6.076  -3.567  1.00  0.00           C  
ATOM   2164  H   THR A 138       3.210  -3.057  -4.176  1.00  0.00           H  
ATOM   2165  HA  THR A 138       1.284  -5.305  -4.653  1.00  0.00           H  
ATOM   2166  HB  THR A 138       1.885  -6.131  -2.431  1.00  0.00           H  
ATOM   2167  HG1 THR A 138       3.075  -3.602  -2.256  1.00  0.00           H  
ATOM   2168 1HG2 THR A 138       4.266  -6.629  -2.818  1.00  0.00           H  
ATOM   2169 2HG2 THR A 138       3.334  -6.765  -4.328  1.00  0.00           H  
ATOM   2170 3HG2 THR A 138       4.345  -5.332  -4.032  1.00  0.00           H  
ATOM   2171  N   LEU A 139       0.411  -2.540  -3.388  1.00  0.00           N  
ATOM   2172  CA  LEU A 139      -0.674  -1.781  -2.732  1.00  0.00           C  
ATOM   2173  C   LEU A 139      -1.810  -1.657  -3.759  1.00  0.00           C  
ATOM   2174  O   LEU A 139      -1.561  -1.731  -4.965  1.00  0.00           O  
ATOM   2175  CB  LEU A 139      -0.198  -0.395  -2.278  1.00  0.00           C  
ATOM   2176  CG  LEU A 139       1.014  -0.382  -1.338  1.00  0.00           C  
ATOM   2177  CD1 LEU A 139       1.396   1.057  -1.022  1.00  0.00           C  
ATOM   2178  CD2 LEU A 139       0.680  -1.151  -0.069  1.00  0.00           C  
ATOM   2179  H   LEU A 139       1.073  -2.047  -3.971  1.00  0.00           H  
ATOM   2180  HA  LEU A 139      -0.998  -2.333  -1.850  1.00  0.00           H  
ATOM   2181 1HB  LEU A 139       0.061   0.189  -3.160  1.00  0.00           H  
ATOM   2182 2HB  LEU A 139      -1.020   0.105  -1.766  1.00  0.00           H  
ATOM   2183  HG  LEU A 139       1.864  -0.852  -1.834  1.00  0.00           H  
ATOM   2184 1HD1 LEU A 139       2.258   1.066  -0.354  1.00  0.00           H  
ATOM   2185 2HD1 LEU A 139       1.649   1.578  -1.945  1.00  0.00           H  
ATOM   2186 3HD1 LEU A 139       0.558   1.559  -0.539  1.00  0.00           H  
ATOM   2187 1HD2 LEU A 139       1.542  -1.143   0.599  1.00  0.00           H  
ATOM   2188 2HD2 LEU A 139      -0.169  -0.682   0.429  1.00  0.00           H  
ATOM   2189 3HD2 LEU A 139       0.428  -2.181  -0.323  1.00  0.00           H  
ATOM   2190  N   GLU A 140      -3.016  -1.492  -3.275  1.00  0.00           N  
ATOM   2191  CA  GLU A 140      -4.185  -1.328  -4.172  1.00  0.00           C  
ATOM   2192  C   GLU A 140      -4.206   0.115  -4.690  1.00  0.00           C  
ATOM   2193  O   GLU A 140      -5.117   0.882  -4.380  1.00  0.00           O  
ATOM   2194  CB  GLU A 140      -5.494  -1.651  -3.447  1.00  0.00           C  
ATOM   2195  CG  GLU A 140      -5.610  -3.092  -2.972  1.00  0.00           C  
ATOM   2196  CD  GLU A 140      -6.906  -3.370  -2.261  1.00  0.00           C  
ATOM   2197  OE1 GLU A 140      -7.646  -2.445  -2.031  1.00  0.00           O  
ATOM   2198  OE2 GLU A 140      -7.155  -4.510  -1.948  1.00  0.00           O  
ATOM   2199  H   GLU A 140      -3.157  -1.476  -2.275  1.00  0.00           H  
ATOM   2200  HA  GLU A 140      -4.079  -2.021  -5.008  1.00  0.00           H  
ATOM   2201 1HB  GLU A 140      -5.597  -1.002  -2.577  1.00  0.00           H  
ATOM   2202 2HB  GLU A 140      -6.336  -1.448  -4.109  1.00  0.00           H  
ATOM   2203 1HG  GLU A 140      -5.532  -3.755  -3.833  1.00  0.00           H  
ATOM   2204 2HG  GLU A 140      -4.780  -3.311  -2.302  1.00  0.00           H  
ATOM   2205  N   ILE A 141      -3.196   0.470  -5.477  1.00  0.00           N  
ATOM   2206  CA  ILE A 141      -3.026   1.845  -5.931  1.00  0.00           C  
ATOM   2207  C   ILE A 141      -2.814   1.905  -7.439  1.00  0.00           C  
ATOM   2208  O   ILE A 141      -2.512   2.962  -7.991  1.00  0.00           O  
ATOM   2209  CB  ILE A 141      -1.838   2.516  -5.218  1.00  0.00           C  
ATOM   2210  CG1 ILE A 141      -0.535   1.780  -5.543  1.00  0.00           C  
ATOM   2211  CG2 ILE A 141      -2.072   2.553  -3.716  1.00  0.00           C  
ATOM   2212  CD1 ILE A 141       0.700   2.453  -4.989  1.00  0.00           C  
ATOM   2213  H   ILE A 141      -2.529  -0.230  -5.768  1.00  0.00           H  
ATOM   2214  HA  ILE A 141      -3.928   2.405  -5.683  1.00  0.00           H  
ATOM   2215  HB  ILE A 141      -1.723   3.536  -5.584  1.00  0.00           H  
ATOM   2216 1HG1 ILE A 141      -0.581   0.767  -5.145  1.00  0.00           H  
ATOM   2217 2HG1 ILE A 141      -0.422   1.701  -6.624  1.00  0.00           H  
ATOM   2218 1HG2 ILE A 141      -1.222   3.030  -3.227  1.00  0.00           H  
ATOM   2219 2HG2 ILE A 141      -2.978   3.119  -3.503  1.00  0.00           H  
ATOM   2220 3HG2 ILE A 141      -2.182   1.536  -3.339  1.00  0.00           H  
ATOM   2221 1HD1 ILE A 141       1.583   1.873  -5.260  1.00  0.00           H  
ATOM   2222 2HD1 ILE A 141       0.784   3.458  -5.403  1.00  0.00           H  
ATOM   2223 3HD1 ILE A 141       0.626   2.512  -3.904  1.00  0.00           H  
ATOM   2224  N   LEU A 142      -2.973   0.763  -8.099  1.00  0.00           N  
ATOM   2225  CA  LEU A 142      -2.580   0.625  -9.496  1.00  0.00           C  
ATOM   2226  C   LEU A 142      -3.796   0.631 -10.414  1.00  0.00           C  
ATOM   2227  O   LEU A 142      -4.892   0.240 -10.011  1.00  0.00           O  
ATOM   2228  CB  LEU A 142      -1.786  -0.672  -9.698  1.00  0.00           C  
ATOM   2229  CG  LEU A 142      -0.554  -0.844  -8.800  1.00  0.00           C  
ATOM   2230  CD1 LEU A 142       0.086  -2.199  -9.069  1.00  0.00           C  
ATOM   2231  CD2 LEU A 142       0.428   0.287  -9.064  1.00  0.00           C  
ATOM   2232  H   LEU A 142      -3.377  -0.030  -7.621  1.00  0.00           H  
ATOM   2233  HA  LEU A 142      -1.939   1.467  -9.760  1.00  0.00           H  
ATOM   2234 1HB  LEU A 142      -2.449  -1.517  -9.517  1.00  0.00           H  
ATOM   2235 2HB  LEU A 142      -1.450  -0.716 -10.734  1.00  0.00           H  
ATOM   2236  HG  LEU A 142      -0.861  -0.822  -7.754  1.00  0.00           H  
ATOM   2237 1HD1 LEU A 142       0.961  -2.321  -8.431  1.00  0.00           H  
ATOM   2238 2HD1 LEU A 142      -0.633  -2.990  -8.854  1.00  0.00           H  
ATOM   2239 3HD1 LEU A 142       0.388  -2.257 -10.114  1.00  0.00           H  
ATOM   2240 1HD2 LEU A 142       1.304   0.165  -8.425  1.00  0.00           H  
ATOM   2241 2HD2 LEU A 142       0.737   0.265 -10.109  1.00  0.00           H  
ATOM   2242 3HD2 LEU A 142      -0.049   1.242  -8.846  1.00  0.00           H  
ATOM   2243  N   LYS A 143      -3.597   1.076 -11.650  1.00  0.00           N  
ATOM   2244  CA  LYS A 143      -4.672   1.114 -12.633  1.00  0.00           C  
ATOM   2245  C   LYS A 143      -4.440   0.096 -13.742  1.00  0.00           C  
ATOM   2246  O   LYS A 143      -5.312  -0.132 -14.581  1.00  0.00           O  
ATOM   2247  CB  LYS A 143      -4.806   2.517 -13.227  1.00  0.00           C  
ATOM   2248  CG  LYS A 143      -5.164   3.597 -12.215  1.00  0.00           C  
ATOM   2249  CD  LYS A 143      -6.547   3.365 -11.626  1.00  0.00           C  
ATOM   2250  CE  LYS A 143      -6.849   4.358 -10.513  1.00  0.00           C  
ATOM   2251  NZ  LYS A 143      -6.821   5.764 -10.998  1.00  0.00           N  
ATOM   2252  H   LYS A 143      -2.676   1.397 -11.914  1.00  0.00           H  
ATOM   2253  HA  LYS A 143      -5.610   0.875 -12.130  1.00  0.00           H  
ATOM   2254 1HB  LYS A 143      -3.867   2.802 -13.702  1.00  0.00           H  
ATOM   2255 2HB  LYS A 143      -5.576   2.514 -13.999  1.00  0.00           H  
ATOM   2256 1HG  LYS A 143      -4.430   3.598 -11.408  1.00  0.00           H  
ATOM   2257 2HG  LYS A 143      -5.144   4.572 -12.701  1.00  0.00           H  
ATOM   2258 1HD  LYS A 143      -7.299   3.471 -12.409  1.00  0.00           H  
ATOM   2259 2HD  LYS A 143      -6.606   2.354 -11.223  1.00  0.00           H  
ATOM   2260 1HE  LYS A 143      -7.834   4.150 -10.097  1.00  0.00           H  
ATOM   2261 2HE  LYS A 143      -6.113   4.247  -9.717  1.00  0.00           H  
ATOM   2262 1HZ  LYS A 143      -7.025   6.390 -10.232  1.00  0.00           H  
ATOM   2263 2HZ  LYS A 143      -5.905   5.975 -11.370  1.00  0.00           H  
ATOM   2264 3HZ  LYS A 143      -7.513   5.884 -11.724  1.00  0.00           H  
ATOM   2265  N   ASP A 144      -3.260  -0.514 -13.741  1.00  0.00           N  
ATOM   2266  CA  ASP A 144      -2.848  -1.389 -14.833  1.00  0.00           C  
ATOM   2267  C   ASP A 144      -1.829  -2.418 -14.360  1.00  0.00           C  
ATOM   2268  O   ASP A 144      -0.911  -2.095 -13.606  1.00  0.00           O  
ATOM   2269  CB  ASP A 144      -2.259  -0.570 -15.984  1.00  0.00           C  
ATOM   2270  CG  ASP A 144      -2.207  -1.343 -17.295  1.00  0.00           C  
ATOM   2271  OD1 ASP A 144      -1.490  -2.313 -17.361  1.00  0.00           O  
ATOM   2272  OD2 ASP A 144      -2.884  -0.955 -18.217  1.00  0.00           O  
ATOM   2273  H   ASP A 144      -2.631  -0.368 -12.964  1.00  0.00           H  
ATOM   2274  HA  ASP A 144      -3.728  -1.914 -15.206  1.00  0.00           H  
ATOM   2275 1HB  ASP A 144      -2.856   0.330 -16.133  1.00  0.00           H  
ATOM   2276 2HB  ASP A 144      -1.248  -0.254 -15.725  1.00  0.00           H  
ATOM   2277  N   GLU A 145      -1.997  -3.658 -14.807  1.00  0.00           N  
ATOM   2278  CA  GLU A 145      -1.073  -4.730 -14.455  1.00  0.00           C  
ATOM   2279  C   GLU A 145       0.355  -4.379 -14.852  1.00  0.00           C  
ATOM   2280  O   GLU A 145       1.308  -4.742 -14.162  1.00  0.00           O  
ATOM   2281  CB  GLU A 145      -1.494  -6.038 -15.130  1.00  0.00           C  
ATOM   2282  CG  GLU A 145      -0.699  -7.258 -14.686  1.00  0.00           C  
ATOM   2283  CD  GLU A 145      -1.222  -8.541 -15.269  1.00  0.00           C  
ATOM   2284  OE1 GLU A 145      -2.145  -8.485 -16.046  1.00  0.00           O  
ATOM   2285  OE2 GLU A 145      -0.698  -9.578 -14.937  1.00  0.00           O  
ATOM   2286  H   GLU A 145      -2.784  -3.863 -15.405  1.00  0.00           H  
ATOM   2287  HA  GLU A 145      -1.110  -4.879 -13.376  1.00  0.00           H  
ATOM   2288 1HB  GLU A 145      -2.547  -6.232 -14.925  1.00  0.00           H  
ATOM   2289 2HB  GLU A 145      -1.383  -5.942 -16.210  1.00  0.00           H  
ATOM   2290 1HG  GLU A 145       0.340  -7.132 -14.988  1.00  0.00           H  
ATOM   2291 2HG  GLU A 145      -0.727  -7.321 -13.599  1.00  0.00           H  
ATOM   2292  N   ARG A 146       0.497  -3.671 -15.967  1.00  0.00           N  
ATOM   2293  CA  ARG A 146       1.811  -3.291 -16.471  1.00  0.00           C  
ATOM   2294  C   ARG A 146       2.463  -2.245 -15.576  1.00  0.00           C  
ATOM   2295  O   ARG A 146       3.676  -2.043 -15.622  1.00  0.00           O  
ATOM   2296  CB  ARG A 146       1.704  -2.746 -17.888  1.00  0.00           C  
ATOM   2297  CG  ARG A 146       1.316  -3.772 -18.941  1.00  0.00           C  
ATOM   2298  CD  ARG A 146       0.966  -3.128 -20.232  1.00  0.00           C  
ATOM   2299  NE  ARG A 146      -0.277  -2.378 -20.145  1.00  0.00           N  
ATOM   2300  CZ  ARG A 146      -0.821  -1.677 -21.159  1.00  0.00           C  
ATOM   2301  NH1 ARG A 146      -0.221  -1.640 -22.328  1.00  0.00           N  
ATOM   2302  NH2 ARG A 146      -1.957  -1.027 -20.978  1.00  0.00           N  
ATOM   2303  H   ARG A 146      -0.327  -3.390 -16.480  1.00  0.00           H  
ATOM   2304  HA  ARG A 146       2.445  -4.178 -16.491  1.00  0.00           H  
ATOM   2305 1HB  ARG A 146       0.962  -1.949 -17.916  1.00  0.00           H  
ATOM   2306 2HB  ARG A 146       2.660  -2.314 -18.185  1.00  0.00           H  
ATOM   2307 1HG  ARG A 146       2.152  -4.451 -19.112  1.00  0.00           H  
ATOM   2308 2HG  ARG A 146       0.452  -4.340 -18.594  1.00  0.00           H  
ATOM   2309 1HD  ARG A 146       1.759  -2.440 -20.523  1.00  0.00           H  
ATOM   2310 2HD  ARG A 146       0.849  -3.892 -21.000  1.00  0.00           H  
ATOM   2311  HE  ARG A 146      -0.767  -2.382 -19.260  1.00  0.00           H  
ATOM   2312 1HH1 ARG A 146       0.647  -2.138 -22.466  1.00  0.00           H  
ATOM   2313 2HH1 ARG A 146      -0.629  -1.115 -23.088  1.00  0.00           H  
ATOM   2314 1HH2 ARG A 146      -2.418  -1.055 -20.079  1.00  0.00           H  
ATOM   2315 2HH2 ARG A 146      -2.364  -0.502 -21.738  1.00  0.00           H  
ATOM   2316  N   GLN A 147       1.649  -1.582 -14.761  1.00  0.00           N  
ATOM   2317  CA  GLN A 147       2.156  -0.621 -13.788  1.00  0.00           C  
ATOM   2318  C   GLN A 147       2.819  -1.325 -12.612  1.00  0.00           C  
ATOM   2319  O   GLN A 147       3.834  -0.863 -12.091  1.00  0.00           O  
ATOM   2320  CB  GLN A 147       1.025   0.282 -13.287  1.00  0.00           C  
ATOM   2321  CG  GLN A 147       1.497   1.498 -12.509  1.00  0.00           C  
ATOM   2322  CD  GLN A 147       0.348   2.380 -12.061  1.00  0.00           C  
ATOM   2323  OE1 GLN A 147      -0.814   1.965 -12.075  1.00  0.00           O  
ATOM   2324  NE2 GLN A 147       0.666   3.606 -11.660  1.00  0.00           N  
ATOM   2325  H   GLN A 147       0.654  -1.747 -14.817  1.00  0.00           H  
ATOM   2326  HA  GLN A 147       2.896   0.012 -14.280  1.00  0.00           H  
ATOM   2327 1HB  GLN A 147       0.436   0.632 -14.135  1.00  0.00           H  
ATOM   2328 2HB  GLN A 147       0.360  -0.293 -12.643  1.00  0.00           H  
ATOM   2329 1HG  GLN A 147       2.037   1.163 -11.623  1.00  0.00           H  
ATOM   2330 2HG  GLN A 147       2.155   2.090 -13.145  1.00  0.00           H  
ATOM   2331 1HE2 GLN A 147      -0.051   4.234 -11.353  1.00  0.00           H  
ATOM   2332 2HE2 GLN A 147       1.621   3.902 -11.665  1.00  0.00           H  
ATOM   2333  N   ARG A 148       2.239  -2.447 -12.197  1.00  0.00           N  
ATOM   2334  CA  ARG A 148       2.884  -3.332 -11.235  1.00  0.00           C  
ATOM   2335  C   ARG A 148       4.237  -3.811 -11.746  1.00  0.00           C  
ATOM   2336  O   ARG A 148       5.254  -3.665 -11.069  1.00  0.00           O  
ATOM   2337  CB  ARG A 148       2.002  -4.536 -10.940  1.00  0.00           C  
ATOM   2338  CG  ARG A 148       2.584  -5.528  -9.946  1.00  0.00           C  
ATOM   2339  CD  ARG A 148       1.934  -6.859 -10.052  1.00  0.00           C  
ATOM   2340  NE  ARG A 148       2.176  -7.478 -11.346  1.00  0.00           N  
ATOM   2341  CZ  ARG A 148       1.370  -8.394 -11.918  1.00  0.00           C  
ATOM   2342  NH1 ARG A 148       0.278  -8.786 -11.300  1.00  0.00           N  
ATOM   2343  NH2 ARG A 148       1.678  -8.899 -13.100  1.00  0.00           N  
ATOM   2344  H   ARG A 148       1.329  -2.693 -12.559  1.00  0.00           H  
ATOM   2345  HA  ARG A 148       3.036  -2.780 -10.306  1.00  0.00           H  
ATOM   2346 1HB  ARG A 148       1.045  -4.197 -10.545  1.00  0.00           H  
ATOM   2347 2HB  ARG A 148       1.801  -5.076 -11.865  1.00  0.00           H  
ATOM   2348 1HG  ARG A 148       3.651  -5.651 -10.137  1.00  0.00           H  
ATOM   2349 2HG  ARG A 148       2.438  -5.155  -8.931  1.00  0.00           H  
ATOM   2350 1HD  ARG A 148       2.327  -7.519  -9.280  1.00  0.00           H  
ATOM   2351 2HD  ARG A 148       0.858  -6.749  -9.923  1.00  0.00           H  
ATOM   2352  HE  ARG A 148       3.007  -7.202 -11.851  1.00  0.00           H  
ATOM   2353 1HH1 ARG A 148       0.042  -8.400 -10.397  1.00  0.00           H  
ATOM   2354 2HH1 ARG A 148      -0.326  -9.472 -11.729  1.00  0.00           H  
ATOM   2355 1HH2 ARG A 148       2.519  -8.598 -13.574  1.00  0.00           H  
ATOM   2356 2HH2 ARG A 148       1.075  -9.585 -13.528  1.00  0.00           H  
ATOM   2357  N   ASP A 149       4.241  -4.383 -12.945  1.00  0.00           N  
ATOM   2358  CA  ASP A 149       5.443  -4.997 -13.496  1.00  0.00           C  
ATOM   2359  C   ASP A 149       6.574  -3.983 -13.617  1.00  0.00           C  
ATOM   2360  O   ASP A 149       7.727  -4.285 -13.306  1.00  0.00           O  
ATOM   2361  CB  ASP A 149       5.152  -5.610 -14.868  1.00  0.00           C  
ATOM   2362  CG  ASP A 149       4.284  -6.859 -14.786  1.00  0.00           C  
ATOM   2363  OD1 ASP A 149       4.106  -7.365 -13.703  1.00  0.00           O  
ATOM   2364  OD2 ASP A 149       3.809  -7.296 -15.807  1.00  0.00           O  
ATOM   2365  H   ASP A 149       3.390  -4.393 -13.489  1.00  0.00           H  
ATOM   2366  HA  ASP A 149       5.761  -5.797 -12.827  1.00  0.00           H  
ATOM   2367 1HB  ASP A 149       4.647  -4.876 -15.495  1.00  0.00           H  
ATOM   2368 2HB  ASP A 149       6.091  -5.869 -15.358  1.00  0.00           H  
ATOM   2369  N   LYS A 150       6.238  -2.780 -14.069  1.00  0.00           N  
ATOM   2370  CA  LYS A 150       7.223  -1.716 -14.222  1.00  0.00           C  
ATOM   2371  C   LYS A 150       7.887  -1.385 -12.892  1.00  0.00           C  
ATOM   2372  O   LYS A 150       9.111  -1.286 -12.806  1.00  0.00           O  
ATOM   2373  CB  LYS A 150       6.572  -0.464 -14.812  1.00  0.00           C  
ATOM   2374  CG  LYS A 150       7.543   0.672 -15.104  1.00  0.00           C  
ATOM   2375  CD  LYS A 150       6.837   1.848 -15.761  1.00  0.00           C  
ATOM   2376  CE  LYS A 150       7.795   3.003 -16.008  1.00  0.00           C  
ATOM   2377  NZ  LYS A 150       7.101   4.191 -16.575  1.00  0.00           N  
ATOM   2378  H   LYS A 150       5.275  -2.598 -14.313  1.00  0.00           H  
ATOM   2379  HA  LYS A 150       7.990  -2.053 -14.921  1.00  0.00           H  
ATOM   2380 1HB  LYS A 150       6.067  -0.721 -15.744  1.00  0.00           H  
ATOM   2381 2HB  LYS A 150       5.815  -0.088 -14.123  1.00  0.00           H  
ATOM   2382 1HG  LYS A 150       8.002   1.007 -14.173  1.00  0.00           H  
ATOM   2383 2HG  LYS A 150       8.330   0.315 -15.768  1.00  0.00           H  
ATOM   2384 1HD  LYS A 150       6.410   1.531 -16.714  1.00  0.00           H  
ATOM   2385 2HD  LYS A 150       6.027   2.192 -15.117  1.00  0.00           H  
ATOM   2386 1HE  LYS A 150       8.270   3.289 -15.070  1.00  0.00           H  
ATOM   2387 2HE  LYS A 150       8.574   2.688 -16.702  1.00  0.00           H  
ATOM   2388 1HZ  LYS A 150       7.770   4.933 -16.724  1.00  0.00           H  
ATOM   2389 2HZ  LYS A 150       6.673   3.943 -17.456  1.00  0.00           H  
ATOM   2390 3HZ  LYS A 150       6.389   4.505 -15.932  1.00  0.00           H  
ATOM   2391  N   ALA A 151       7.072  -1.213 -11.857  1.00  0.00           N  
ATOM   2392  CA  ALA A 151       7.580  -0.923 -10.521  1.00  0.00           C  
ATOM   2393  C   ALA A 151       8.485  -2.042 -10.022  1.00  0.00           C  
ATOM   2394  O   ALA A 151       9.510  -1.788  -9.388  1.00  0.00           O  
ATOM   2395  CB  ALA A 151       6.428  -0.702  -9.552  1.00  0.00           C  
ATOM   2396  H   ALA A 151       6.074  -1.286 -11.998  1.00  0.00           H  
ATOM   2397  HA  ALA A 151       8.158   0.001 -10.564  1.00  0.00           H  
ATOM   2398 1HB  ALA A 151       6.824  -0.487  -8.559  1.00  0.00           H  
ATOM   2399 2HB  ALA A 151       5.823   0.138  -9.892  1.00  0.00           H  
ATOM   2400 3HB  ALA A 151       5.812  -1.599  -9.510  1.00  0.00           H  
ATOM   2401  N   LEU A 152       8.101  -3.281 -10.310  1.00  0.00           N  
ATOM   2402  CA  LEU A 152       8.891  -4.440  -9.913  1.00  0.00           C  
ATOM   2403  C   LEU A 152      10.206  -4.499 -10.679  1.00  0.00           C  
ATOM   2404  O   LEU A 152      11.254  -4.802 -10.109  1.00  0.00           O  
ATOM   2405  CB  LEU A 152       8.095  -5.730 -10.150  1.00  0.00           C  
ATOM   2406  CG  LEU A 152       6.888  -5.946  -9.228  1.00  0.00           C  
ATOM   2407  CD1 LEU A 152       6.091  -7.151  -9.709  1.00  0.00           C  
ATOM   2408  CD2 LEU A 152       7.371  -6.145  -7.799  1.00  0.00           C  
ATOM   2409  H   LEU A 152       7.239  -3.423 -10.818  1.00  0.00           H  
ATOM   2410  HA  LEU A 152       9.110  -4.361  -8.848  1.00  0.00           H  
ATOM   2411 1HB  LEU A 152       7.731  -5.730 -11.177  1.00  0.00           H  
ATOM   2412 2HB  LEU A 152       8.765  -6.580 -10.024  1.00  0.00           H  
ATOM   2413  HG  LEU A 152       6.235  -5.075  -9.273  1.00  0.00           H  
ATOM   2414 1HD1 LEU A 152       5.233  -7.305  -9.054  1.00  0.00           H  
ATOM   2415 2HD1 LEU A 152       5.742  -6.973 -10.726  1.00  0.00           H  
ATOM   2416 3HD1 LEU A 152       6.724  -8.037  -9.691  1.00  0.00           H  
ATOM   2417 1HD2 LEU A 152       6.513  -6.299  -7.143  1.00  0.00           H  
ATOM   2418 2HD2 LEU A 152       8.023  -7.018  -7.753  1.00  0.00           H  
ATOM   2419 3HD2 LEU A 152       7.922  -5.263  -7.475  1.00  0.00           H  
ATOM   2420  N   GLU A 153      10.144  -4.209 -11.974  1.00  0.00           N  
ATOM   2421  CA  GLU A 153      11.333  -4.216 -12.819  1.00  0.00           C  
ATOM   2422  C   GLU A 153      12.358  -3.198 -12.335  1.00  0.00           C  
ATOM   2423  O   GLU A 153      13.553  -3.486 -12.276  1.00  0.00           O  
ATOM   2424  CB  GLU A 153      10.956  -3.923 -14.273  1.00  0.00           C  
ATOM   2425  CG  GLU A 153      12.132  -3.916 -15.238  1.00  0.00           C  
ATOM   2426  CD  GLU A 153      11.715  -3.707 -16.667  1.00  0.00           C  
ATOM   2427  OE1 GLU A 153      10.537  -3.617 -16.915  1.00  0.00           O  
ATOM   2428  OE2 GLU A 153      12.577  -3.637 -17.512  1.00  0.00           O  
ATOM   2429  H   GLU A 153       9.250  -3.977 -12.384  1.00  0.00           H  
ATOM   2430  HA  GLU A 153      11.780  -5.209 -12.778  1.00  0.00           H  
ATOM   2431 1HB  GLU A 153      10.242  -4.670 -14.621  1.00  0.00           H  
ATOM   2432 2HB  GLU A 153      10.467  -2.950 -14.333  1.00  0.00           H  
ATOM   2433 1HG  GLU A 153      12.819  -3.119 -14.952  1.00  0.00           H  
ATOM   2434 2HG  GLU A 153      12.663  -4.863 -15.154  1.00  0.00           H  
ATOM   2435  N   ILE A 154      11.883  -2.005 -11.991  1.00  0.00           N  
ATOM   2436  CA  ILE A 154      12.751  -0.955 -11.472  1.00  0.00           C  
ATOM   2437  C   ILE A 154      13.448  -1.398 -10.193  1.00  0.00           C  
ATOM   2438  O   ILE A 154      14.661  -1.245 -10.051  1.00  0.00           O  
ATOM   2439  CB  ILE A 154      11.952   0.334 -11.202  1.00  0.00           C  
ATOM   2440  CG1 ILE A 154      11.482   0.956 -12.519  1.00  0.00           C  
ATOM   2441  CG2 ILE A 154      12.793   1.324 -10.412  1.00  0.00           C  
ATOM   2442  CD1 ILE A 154      10.434   2.033 -12.346  1.00  0.00           C  
ATOM   2443  H   ILE A 154      10.895  -1.822 -12.093  1.00  0.00           H  
ATOM   2444  HA  ILE A 154      13.508  -0.729 -12.224  1.00  0.00           H  
ATOM   2445  HB  ILE A 154      11.057   0.093 -10.630  1.00  0.00           H  
ATOM   2446 1HG1 ILE A 154      12.334   1.390 -13.042  1.00  0.00           H  
ATOM   2447 2HG1 ILE A 154      11.067   0.179 -13.162  1.00  0.00           H  
ATOM   2448 1HG2 ILE A 154      12.213   2.229 -10.230  1.00  0.00           H  
ATOM   2449 2HG2 ILE A 154      13.079   0.880  -9.459  1.00  0.00           H  
ATOM   2450 3HG2 ILE A 154      13.689   1.575 -10.979  1.00  0.00           H  
ATOM   2451 1HD1 ILE A 154      10.151   2.425 -13.323  1.00  0.00           H  
ATOM   2452 2HD1 ILE A 154       9.556   1.611 -11.856  1.00  0.00           H  
ATOM   2453 3HD1 ILE A 154      10.839   2.839 -11.736  1.00  0.00           H  
ATOM   2454  N   ALA A 155      12.674  -1.949  -9.263  1.00  0.00           N  
ATOM   2455  CA  ALA A 155      13.224  -2.463  -8.015  1.00  0.00           C  
ATOM   2456  C   ALA A 155      14.211  -3.595  -8.273  1.00  0.00           C  
ATOM   2457  O   ALA A 155      15.279  -3.651  -7.663  1.00  0.00           O  
ATOM   2458  CB  ALA A 155      12.105  -2.936  -7.098  1.00  0.00           C  
ATOM   2459  H   ALA A 155      11.679  -2.012  -9.426  1.00  0.00           H  
ATOM   2460  HA  ALA A 155      13.747  -1.652  -7.507  1.00  0.00           H  
ATOM   2461 1HB  ALA A 155      12.532  -3.317  -6.170  1.00  0.00           H  
ATOM   2462 2HB  ALA A 155      11.440  -2.101  -6.876  1.00  0.00           H  
ATOM   2463 3HB  ALA A 155      11.542  -3.727  -7.590  1.00  0.00           H  
ATOM   2464  N   ASP A 156      13.847  -4.495  -9.180  1.00  0.00           N  
ATOM   2465  CA  ASP A 156      14.671  -5.661  -9.476  1.00  0.00           C  
ATOM   2466  C   ASP A 156      16.019  -5.250 -10.056  1.00  0.00           C  
ATOM   2467  O   ASP A 156      17.066  -5.716  -9.608  1.00  0.00           O  
ATOM   2468  CB  ASP A 156      13.951  -6.593 -10.452  1.00  0.00           C  
ATOM   2469  CG  ASP A 156      14.645  -7.940 -10.607  1.00  0.00           C  
ATOM   2470  OD1 ASP A 156      14.681  -8.681  -9.653  1.00  0.00           O  
ATOM   2471  OD2 ASP A 156      15.132  -8.215 -11.677  1.00  0.00           O  
ATOM   2472  H   ASP A 156      12.978  -4.368  -9.677  1.00  0.00           H  
ATOM   2473  HA  ASP A 156      14.843  -6.208  -8.548  1.00  0.00           H  
ATOM   2474 1HB  ASP A 156      12.931  -6.764 -10.107  1.00  0.00           H  
ATOM   2475 2HB  ASP A 156      13.890  -6.118 -11.432  1.00  0.00           H  
ATOM   2476  N   ARG A 157      15.984  -4.375 -11.055  1.00  0.00           N  
ATOM   2477  CA  ARG A 157      17.204  -3.889 -11.690  1.00  0.00           C  
ATOM   2478  C   ARG A 157      18.095  -3.165 -10.690  1.00  0.00           C  
ATOM   2479  O   ARG A 157      19.315  -3.331 -10.698  1.00  0.00           O  
ATOM   2480  CB  ARG A 157      16.871  -2.951 -12.841  1.00  0.00           C  
ATOM   2481  CG  ARG A 157      16.310  -3.632 -14.080  1.00  0.00           C  
ATOM   2482  CD  ARG A 157      16.034  -2.656 -15.165  1.00  0.00           C  
ATOM   2483  NE  ARG A 157      15.425  -3.291 -16.323  1.00  0.00           N  
ATOM   2484  CZ  ARG A 157      16.108  -3.939 -17.287  1.00  0.00           C  
ATOM   2485  NH1 ARG A 157      17.417  -4.030 -17.218  1.00  0.00           N  
ATOM   2486  NH2 ARG A 157      15.460  -4.484 -18.302  1.00  0.00           N  
ATOM   2487  H   ARG A 157      15.091  -4.037 -11.383  1.00  0.00           H  
ATOM   2488  HA  ARG A 157      17.750  -4.745 -12.090  1.00  0.00           H  
ATOM   2489 1HB  ARG A 157      16.140  -2.215 -12.510  1.00  0.00           H  
ATOM   2490 2HB  ARG A 157      17.768  -2.410 -13.140  1.00  0.00           H  
ATOM   2491 1HG  ARG A 157      17.028  -4.363 -14.450  1.00  0.00           H  
ATOM   2492 2HG  ARG A 157      15.376  -4.136 -13.826  1.00  0.00           H  
ATOM   2493 1HD  ARG A 157      15.353  -1.888 -14.800  1.00  0.00           H  
ATOM   2494 2HD  ARG A 157      16.967  -2.192 -15.482  1.00  0.00           H  
ATOM   2495  HE  ARG A 157      14.419  -3.242 -16.411  1.00  0.00           H  
ATOM   2496 1HH1 ARG A 157      17.912  -3.613 -16.442  1.00  0.00           H  
ATOM   2497 2HH1 ARG A 157      17.928  -4.516 -17.941  1.00  0.00           H  
ATOM   2498 1HH2 ARG A 157      14.453  -4.415 -18.355  1.00  0.00           H  
ATOM   2499 2HH2 ARG A 157      15.971  -4.970 -19.024  1.00  0.00           H  
ATOM   2500  N   ALA A 158      17.479  -2.361  -9.830  1.00  0.00           N  
ATOM   2501  CA  ALA A 158      18.215  -1.621  -8.812  1.00  0.00           C  
ATOM   2502  C   ALA A 158      18.907  -2.564  -7.837  1.00  0.00           C  
ATOM   2503  O   ALA A 158      20.056  -2.342  -7.453  1.00  0.00           O  
ATOM   2504  CB  ALA A 158      17.282  -0.679  -8.064  1.00  0.00           C  
ATOM   2505  H   ALA A 158      16.476  -2.261  -9.883  1.00  0.00           H  
ATOM   2506  HA  ALA A 158      18.972  -1.011  -9.307  1.00  0.00           H  
ATOM   2507 1HB  ALA A 158      17.846  -0.133  -7.308  1.00  0.00           H  
ATOM   2508 2HB  ALA A 158      16.839   0.027  -8.766  1.00  0.00           H  
ATOM   2509 3HB  ALA A 158      16.493  -1.255  -7.583  1.00  0.00           H  
ATOM   2510  N   ASP A 159      18.203  -3.618  -7.440  1.00  0.00           N  
ATOM   2511  CA  ASP A 159      18.750  -4.600  -6.512  1.00  0.00           C  
ATOM   2512  C   ASP A 159      19.922  -5.351  -7.132  1.00  0.00           C  
ATOM   2513  O   ASP A 159      20.905  -5.654  -6.456  1.00  0.00           O  
ATOM   2514  CB  ASP A 159      17.668  -5.595  -6.083  1.00  0.00           C  
ATOM   2515  CG  ASP A 159      16.652  -4.989  -5.125  1.00  0.00           C  
ATOM   2516  OD1 ASP A 159      16.905  -3.921  -4.618  1.00  0.00           O  
ATOM   2517  OD2 ASP A 159      15.632  -5.598  -4.910  1.00  0.00           O  
ATOM   2518  H   ASP A 159      17.263  -3.742  -7.790  1.00  0.00           H  
ATOM   2519  HA  ASP A 159      19.102  -4.077  -5.622  1.00  0.00           H  
ATOM   2520 1HB  ASP A 159      17.142  -5.962  -6.964  1.00  0.00           H  
ATOM   2521 2HB  ASP A 159      18.135  -6.454  -5.599  1.00  0.00           H  
ATOM   2522  N   LYS A 160      19.811  -5.649  -8.422  1.00  0.00           N  
ATOM   2523  CA  LYS A 160      20.882  -6.319  -9.148  1.00  0.00           C  
ATOM   2524  C   LYS A 160      22.039  -5.367  -9.426  1.00  0.00           C  
ATOM   2525  O   LYS A 160      23.204  -5.762  -9.382  1.00  0.00           O  
ATOM   2526  CB  LYS A 160      20.356  -6.904 -10.460  1.00  0.00           C  
ATOM   2527  CG  LYS A 160      19.463  -8.126 -10.291  1.00  0.00           C  
ATOM   2528  CD  LYS A 160      19.052  -8.701 -11.638  1.00  0.00           C  
ATOM   2529  CE  LYS A 160      18.383 -10.058 -11.480  1.00  0.00           C  
ATOM   2530  NZ  LYS A 160      17.044  -9.949 -10.841  1.00  0.00           N  
ATOM   2531  H   LYS A 160      18.962  -5.405  -8.912  1.00  0.00           H  
ATOM   2532  HA  LYS A 160      21.249  -7.146  -8.539  1.00  0.00           H  
ATOM   2533 1HB  LYS A 160      19.785  -6.144 -10.994  1.00  0.00           H  
ATOM   2534 2HB  LYS A 160      21.196  -7.189 -11.094  1.00  0.00           H  
ATOM   2535 1HG  LYS A 160      19.997  -8.892  -9.726  1.00  0.00           H  
ATOM   2536 2HG  LYS A 160      18.568  -7.848  -9.735  1.00  0.00           H  
ATOM   2537 1HD  LYS A 160      18.357  -8.017 -12.128  1.00  0.00           H  
ATOM   2538 2HD  LYS A 160      19.932  -8.812 -12.270  1.00  0.00           H  
ATOM   2539 1HE  LYS A 160      18.269 -10.523 -12.459  1.00  0.00           H  
ATOM   2540 2HE  LYS A 160      19.012 -10.705 -10.867  1.00  0.00           H  
ATOM   2541 1HZ  LYS A 160      16.635 -10.868 -10.755  1.00  0.00           H  
ATOM   2542 2HZ  LYS A 160      17.140  -9.536  -9.924  1.00  0.00           H  
ATOM   2543 3HZ  LYS A 160      16.446  -9.367 -11.410  1.00  0.00           H  
ATOM   2544  N   TYR A 161      21.710  -4.112  -9.711  1.00  0.00           N  
ATOM   2545  CA  TYR A 161      22.716  -3.120 -10.070  1.00  0.00           C  
ATOM   2546  C   TYR A 161      22.537  -1.839  -9.265  1.00  0.00           C  
ATOM   2547  O   TYR A 161      21.991  -0.853  -9.762  1.00  0.00           O  
ATOM   2548  CB  TYR A 161      22.658  -2.817 -11.569  1.00  0.00           C  
ATOM   2549  CG  TYR A 161      22.733  -4.048 -12.444  1.00  0.00           C  
ATOM   2550  CD1 TYR A 161      21.578  -4.569 -13.009  1.00  0.00           C  
ATOM   2551  CD2 TYR A 161      23.956  -4.657 -12.682  1.00  0.00           C  
ATOM   2552  CE1 TYR A 161      21.646  -5.694 -13.808  1.00  0.00           C  
ATOM   2553  CE2 TYR A 161      24.025  -5.781 -13.481  1.00  0.00           C  
ATOM   2554  CZ  TYR A 161      22.876  -6.299 -14.043  1.00  0.00           C  
ATOM   2555  OH  TYR A 161      22.944  -7.420 -14.839  1.00  0.00           O  
ATOM   2556  H   TYR A 161      20.738  -3.839  -9.679  1.00  0.00           H  
ATOM   2557  HA  TYR A 161      23.702  -3.533  -9.856  1.00  0.00           H  
ATOM   2558 1HB  TYR A 161      21.729  -2.292 -11.799  1.00  0.00           H  
ATOM   2559 2HB  TYR A 161      23.482  -2.157 -11.839  1.00  0.00           H  
ATOM   2560  HD1 TYR A 161      20.616  -4.090 -12.823  1.00  0.00           H  
ATOM   2561  HD2 TYR A 161      24.864  -4.248 -12.237  1.00  0.00           H  
ATOM   2562  HE1 TYR A 161      20.739  -6.103 -14.252  1.00  0.00           H  
ATOM   2563  HE2 TYR A 161      24.986  -6.260 -13.666  1.00  0.00           H  
ATOM   2564  HH  TYR A 161      23.861  -7.689 -14.933  1.00  0.00           H  
ATOM   2565  N   PRO A 162      23.001  -1.859  -8.020  1.00  0.00           N  
ATOM   2566  CA  PRO A 162      22.825  -0.727  -7.119  1.00  0.00           C  
ATOM   2567  C   PRO A 162      23.339   0.563  -7.747  1.00  0.00           C  
ATOM   2568  O   PRO A 162      24.403   0.582  -8.365  1.00  0.00           O  
ATOM   2569  CB  PRO A 162      23.654  -1.129  -5.895  1.00  0.00           C  
ATOM   2570  CG  PRO A 162      23.568  -2.616  -5.868  1.00  0.00           C  
ATOM   2571  CD  PRO A 162      23.625  -3.021  -7.317  1.00  0.00           C  
ATOM   2572  HA  PRO A 162      21.761  -0.613  -6.909  1.00  0.00           H  
ATOM   2573 1HB  PRO A 162      24.685  -0.762  -6.002  1.00  0.00           H  
ATOM   2574 2HB  PRO A 162      23.239  -0.661  -4.990  1.00  0.00           H  
ATOM   2575 1HG  PRO A 162      24.397  -3.034  -5.278  1.00  0.00           H  
ATOM   2576 2HG  PRO A 162      22.637  -2.934  -5.376  1.00  0.00           H  
ATOM   2577 1HD  PRO A 162      24.674  -3.156  -7.619  1.00  0.00           H  
ATOM   2578 2HD  PRO A 162      23.058  -3.952  -7.461  1.00  0.00           H  
ATOM   2579  N   THR A 163      22.578   1.639  -7.584  1.00  0.00           N  
ATOM   2580  CA  THR A 163      22.933   2.925  -8.171  1.00  0.00           C  
ATOM   2581  C   THR A 163      23.845   3.720  -7.246  1.00  0.00           C  
ATOM   2582  O   THR A 163      23.991   3.391  -6.069  1.00  0.00           O  
ATOM   2583  CB  THR A 163      21.675   3.753  -8.494  1.00  0.00           C  
ATOM   2584  OG1 THR A 163      20.954   4.023  -7.285  1.00  0.00           O  
ATOM   2585  CG2 THR A 163      20.775   3.000  -9.461  1.00  0.00           C  
ATOM   2586  H   THR A 163      21.730   1.564  -7.039  1.00  0.00           H  
ATOM   2587  HA  THR A 163      23.458   2.744  -9.109  1.00  0.00           H  
ATOM   2588  HB  THR A 163      21.970   4.701  -8.944  1.00  0.00           H  
ATOM   2589  HG1 THR A 163      20.747   3.194  -6.846  1.00  0.00           H  
ATOM   2590 1HG2 THR A 163      19.892   3.601  -9.679  1.00  0.00           H  
ATOM   2591 2HG2 THR A 163      21.317   2.804 -10.386  1.00  0.00           H  
ATOM   2592 3HG2 THR A 163      20.469   2.056  -9.013  1.00  0.00           H  
ATOM   2593  N   SER A 164      24.458   4.768  -7.786  1.00  0.00           N  
ATOM   2594  CA  SER A 164      25.256   5.687  -6.982  1.00  0.00           C  
ATOM   2595  C   SER A 164      24.375   6.713  -6.280  1.00  0.00           C  
ATOM   2596  O   SER A 164      23.183   6.821  -6.567  1.00  0.00           O  
ATOM   2597  CB  SER A 164      26.274   6.394  -7.854  1.00  0.00           C  
ATOM   2598  OG  SER A 164      25.645   7.240  -8.776  1.00  0.00           O  
ATOM   2599  H   SER A 164      24.369   4.933  -8.778  1.00  0.00           H  
ATOM   2600  HA  SER A 164      25.791   5.110  -6.226  1.00  0.00           H  
ATOM   2601 1HB  SER A 164      26.950   6.975  -7.227  1.00  0.00           H  
ATOM   2602 2HB  SER A 164      26.874   5.656  -8.385  1.00  0.00           H  
ATOM   2603  HG  SER A 164      25.873   8.135  -8.513  1.00  0.00           H  
ATOM   2604  N   ILE A 165      24.969   7.464  -5.360  1.00  0.00           N  
ATOM   2605  CA  ILE A 165      24.253   8.521  -4.655  1.00  0.00           C  
ATOM   2606  C   ILE A 165      24.520   9.882  -5.285  1.00  0.00           C  
ATOM   2607  O   ILE A 165      25.649  10.372  -5.271  1.00  0.00           O  
ATOM   2608  CB  ILE A 165      24.650   8.556  -3.168  1.00  0.00           C  
ATOM   2609  CG1 ILE A 165      24.368   7.204  -2.508  1.00  0.00           C  
ATOM   2610  CG2 ILE A 165      23.907   9.670  -2.445  1.00  0.00           C  
ATOM   2611  CD1 ILE A 165      24.880   7.098  -1.090  1.00  0.00           C  
ATOM   2612  H   ILE A 165      25.941   7.299  -5.142  1.00  0.00           H  
ATOM   2613  HA  ILE A 165      23.184   8.313  -4.713  1.00  0.00           H  
ATOM   2614  HB  ILE A 165      25.722   8.732  -3.082  1.00  0.00           H  
ATOM   2615 1HG1 ILE A 165      23.294   7.021  -2.498  1.00  0.00           H  
ATOM   2616 2HG1 ILE A 165      24.828   6.409  -3.096  1.00  0.00           H  
ATOM   2617 1HG2 ILE A 165      24.199   9.680  -1.396  1.00  0.00           H  
ATOM   2618 2HG2 ILE A 165      24.156  10.627  -2.900  1.00  0.00           H  
ATOM   2619 3HG2 ILE A 165      22.833   9.500  -2.522  1.00  0.00           H  
ATOM   2620 1HD1 ILE A 165      24.643   6.112  -0.690  1.00  0.00           H  
ATOM   2621 2HD1 ILE A 165      25.961   7.243  -1.081  1.00  0.00           H  
ATOM   2622 3HD1 ILE A 165      24.406   7.861  -0.474  1.00  0.00           H  
ATOM   2623  N   GLY A 166      23.475  10.488  -5.837  1.00  0.00           N  
ATOM   2624  CA  GLY A 166      23.611  11.763  -6.547  1.00  0.00           C  
ATOM   2625  C   GLY A 166      23.554  12.967  -5.619  1.00  0.00           C  
ATOM   2626  O   GLY A 166      23.031  12.825  -4.515  1.00  0.00           O  
ATOM   2627  H   GLY A 166      22.563  10.060  -5.765  1.00  0.00           H  
ATOM   2628 1HA  GLY A 166      24.557  11.780  -7.087  1.00  0.00           H  
ATOM   2629 2HA  GLY A 166      22.817  11.854  -7.288  1.00  0.00           H  
ATOM   2630  N   THR A 167      24.036  14.123  -6.081  1.00  0.00           N  
ATOM   2631  CA  THR A 167      23.998  15.363  -5.292  1.00  0.00           C  
ATOM   2632  C   THR A 167      23.109  16.423  -5.942  1.00  0.00           C  
ATOM   2633  O   THR A 167      22.909  17.513  -5.293  1.00  0.00           O  
ATOM   2634  CB  THR A 167      25.413  15.936  -5.094  1.00  0.00           C  
ATOM   2635  OG1 THR A 167      25.982  16.263  -6.368  1.00  0.00           O  
ATOM   2636  CG2 THR A 167      26.304  14.924  -4.390  1.00  0.00           C  
ATOM   2637  H   THR A 167      24.439  14.142  -7.007  1.00  0.00           H  
ATOM   2638  HA  THR A 167      23.578  15.136  -4.312  1.00  0.00           H  
ATOM   2639  HB  THR A 167      25.358  16.843  -4.492  1.00  0.00           H  
ATOM   2640  HG1 THR A 167      26.929  16.392  -6.272  1.00  0.00           H  
ATOM   2641 1HG2 THR A 167      27.300  15.346  -4.258  1.00  0.00           H  
ATOM   2642 2HG2 THR A 167      25.880  14.682  -3.415  1.00  0.00           H  
ATOM   2643 3HG2 THR A 167      26.371  14.018  -4.991  1.00  0.00           H  
ATOM   2644  N   GLY A 168      22.530  16.167  -7.120  1.00  0.00           N  
ATOM   2645  CA  GLY A 168      21.679  17.173  -7.755  1.00  0.00           C  
ATOM   2646  C   GLY A 168      20.226  17.061  -7.324  1.00  0.00           C  
ATOM   2647  O   GLY A 168      19.866  16.319  -6.364  1.00  0.00           O  
ATOM   2648  H   GLY A 168      22.674  15.281  -7.583  1.00  0.00           H  
ATOM   2649 1HA  GLY A 168      22.047  18.169  -7.509  1.00  0.00           H  
ATOM   2650 2HA  GLY A 168      21.737  17.067  -8.838  1.00  0.00           H  
ATOM   2651  N   PHE A 169      19.407  17.802  -8.054  1.00  0.00           N  
ATOM   2652  CA  PHE A 169      17.951  17.861  -7.785  1.00  0.00           C  
ATOM   2653  C   PHE A 169      17.202  17.981  -9.102  1.00  0.00           C  
ATOM   2654  O   PHE A 169      16.650  19.031  -9.374  1.00  0.00           O  
ATOM   2655  CB  PHE A 169      17.599  19.044  -6.881  1.00  0.00           C  
ATOM   2656  CG  PHE A 169      16.287  18.891  -6.166  1.00  0.00           C  
ATOM   2657  CD1 PHE A 169      16.086  17.850  -5.271  1.00  0.00           C  
ATOM   2658  CD2 PHE A 169      15.251  19.786  -6.387  1.00  0.00           C  
ATOM   2659  CE1 PHE A 169      14.878  17.708  -4.613  1.00  0.00           C  
ATOM   2660  CE2 PHE A 169      14.044  19.647  -5.730  1.00  0.00           C  
ATOM   2661  CZ  PHE A 169      13.858  18.607  -4.842  1.00  0.00           C  
ATOM   2662  H   PHE A 169      19.789  18.341  -8.817  1.00  0.00           H  
ATOM   2663  HA  PHE A 169      17.655  16.943  -7.276  1.00  0.00           H  
ATOM   2664 1HB  PHE A 169      18.380  19.175  -6.133  1.00  0.00           H  
ATOM   2665 2HB  PHE A 169      17.559  19.956  -7.475  1.00  0.00           H  
ATOM   2666  HD1 PHE A 169      16.893  17.141  -5.089  1.00  0.00           H  
ATOM   2667  HD2 PHE A 169      15.398  20.607  -7.089  1.00  0.00           H  
ATOM   2668  HE1 PHE A 169      14.734  16.886  -3.913  1.00  0.00           H  
ATOM   2669  HE2 PHE A 169      13.238  20.358  -5.913  1.00  0.00           H  
ATOM   2670  HZ  PHE A 169      12.906  18.495  -4.325  1.00  0.00           H  
ATOM   2671  N   PRO A 170      17.258  16.935  -9.952  1.00  0.00           N  
ATOM   2672  CA  PRO A 170      16.688  16.968 -11.299  1.00  0.00           C  
ATOM   2673  C   PRO A 170      15.171  16.778 -11.292  1.00  0.00           C  
ATOM   2674  O   PRO A 170      14.681  15.753 -11.799  1.00  0.00           O  
ATOM   2675  CB  PRO A 170      17.394  15.798 -11.993  1.00  0.00           C  
ATOM   2676  CG  PRO A 170      17.623  14.810 -10.902  1.00  0.00           C  
ATOM   2677  CD  PRO A 170      17.982  15.650  -9.705  1.00  0.00           C  
ATOM   2678  HA  PRO A 170      16.944  17.925 -11.777  1.00  0.00           H  
ATOM   2679 1HB  PRO A 170      16.761  15.403 -12.801  1.00  0.00           H  
ATOM   2680 2HB  PRO A 170      18.329  16.146 -12.458  1.00  0.00           H  
ATOM   2681 1HG  PRO A 170      16.718  14.206 -10.739  1.00  0.00           H  
ATOM   2682 2HG  PRO A 170      18.425  14.111 -11.184  1.00  0.00           H  
ATOM   2683 1HD  PRO A 170      17.620  15.158  -8.789  1.00  0.00           H  
ATOM   2684 2HD  PRO A 170      19.073  15.787  -9.666  1.00  0.00           H  
ATOM   2685  N   PHE A 171      14.467  17.743 -10.694  1.00  0.00           N  
ATOM   2686  CA  PHE A 171      12.999  17.663 -10.486  1.00  0.00           C  
ATOM   2687  C   PHE A 171      12.333  18.956 -10.939  1.00  0.00           C  
ATOM   2688  O   PHE A 171      12.956  20.041 -10.997  1.00  0.00           O  
ATOM   2689  CB  PHE A 171      12.664  17.403  -9.016  1.00  0.00           C  
ATOM   2690  CG  PHE A 171      13.285  16.151  -8.466  1.00  0.00           C  
ATOM   2691  CD1 PHE A 171      14.508  16.196  -7.813  1.00  0.00           C  
ATOM   2692  CD2 PHE A 171      12.649  14.926  -8.600  1.00  0.00           C  
ATOM   2693  CE1 PHE A 171      15.081  15.044  -7.306  1.00  0.00           C  
ATOM   2694  CE2 PHE A 171      13.219  13.774  -8.093  1.00  0.00           C  
ATOM   2695  CZ  PHE A 171      14.436  13.834  -7.446  1.00  0.00           C  
ATOM   2696  H   PHE A 171      14.965  18.561 -10.371  1.00  0.00           H  
ATOM   2697  HA  PHE A 171      12.610  16.834 -11.079  1.00  0.00           H  
ATOM   2698 1HB  PHE A 171      13.001  18.244  -8.412  1.00  0.00           H  
ATOM   2699 2HB  PHE A 171      11.584  17.327  -8.898  1.00  0.00           H  
ATOM   2700  HD1 PHE A 171      15.017  17.153  -7.701  1.00  0.00           H  
ATOM   2701  HD2 PHE A 171      11.688  14.879  -9.112  1.00  0.00           H  
ATOM   2702  HE1 PHE A 171      16.042  15.094  -6.795  1.00  0.00           H  
ATOM   2703  HE2 PHE A 171      12.708  12.818  -8.205  1.00  0.00           H  
ATOM   2704  HZ  PHE A 171      14.888  12.926  -7.047  1.00  0.00           H  
ATOM   2705  N   ASP A 172      11.032  18.793 -11.151  1.00  0.00           N  
ATOM   2706  CA  ASP A 172      10.135  19.861 -11.604  1.00  0.00           C  
ATOM   2707  C   ASP A 172       9.602  20.575 -10.369  1.00  0.00           C  
ATOM   2708  O   ASP A 172       8.768  20.017  -9.641  1.00  0.00           O  
ATOM   2709  CB  ASP A 172       8.980  19.309 -12.443  1.00  0.00           C  
ATOM   2710  CG  ASP A 172       8.156  20.403 -13.109  1.00  0.00           C  
ATOM   2711  OD1 ASP A 172       8.586  21.532 -13.100  1.00  0.00           O  
ATOM   2712  OD2 ASP A 172       7.105  20.099 -13.621  1.00  0.00           O  
ATOM   2713  H   ASP A 172      10.654  17.871 -10.985  1.00  0.00           H  
ATOM   2714  HA  ASP A 172      10.706  20.551 -12.226  1.00  0.00           H  
ATOM   2715 1HB  ASP A 172       9.375  18.650 -13.217  1.00  0.00           H  
ATOM   2716 2HB  ASP A 172       8.322  18.713 -11.810  1.00  0.00           H  
ATOM   2717  N   PRO A 173      10.064  21.786 -10.075  1.00  0.00           N  
ATOM   2718  CA  PRO A 173       9.626  22.497  -8.880  1.00  0.00           C  
ATOM   2719  C   PRO A 173       8.274  23.150  -9.150  1.00  0.00           C  
ATOM   2720  O   PRO A 173       8.069  23.679 -10.218  1.00  0.00           O  
ATOM   2721  CB  PRO A 173      10.699  23.519  -8.565  1.00  0.00           C  
ATOM   2722  CG  PRO A 173      11.221  23.863  -9.939  1.00  0.00           C  
ATOM   2723  CD  PRO A 173      11.123  22.612 -10.778  1.00  0.00           C  
ATOM   2724  HA  PRO A 173       9.577  21.792  -8.037  1.00  0.00           H  
ATOM   2725 1HB  PRO A 173      10.260  24.373  -8.029  1.00  0.00           H  
ATOM   2726 2HB  PRO A 173      11.456  23.077  -7.900  1.00  0.00           H  
ATOM   2727 1HG  PRO A 173      10.632  24.683 -10.374  1.00  0.00           H  
ATOM   2728 2HG  PRO A 173      12.260  24.219  -9.872  1.00  0.00           H  
ATOM   2729 1HD  PRO A 173      10.811  22.878 -11.799  1.00  0.00           H  
ATOM   2730 2HD  PRO A 173      12.098  22.102 -10.791  1.00  0.00           H  
ATOM   2731  N   HIS A 174       7.411  23.169  -8.147  1.00  0.00           N  
ATOM   2732  CA  HIS A 174       6.123  23.887  -8.194  1.00  0.00           C  
ATOM   2733  C   HIS A 174       5.844  24.471  -6.839  1.00  0.00           C  
ATOM   2734  O   HIS A 174       6.310  23.909  -5.821  1.00  0.00           O  
ATOM   2735  CB  HIS A 174       4.971  22.966  -8.608  1.00  0.00           C  
ATOM   2736  CG  HIS A 174       5.032  22.531 -10.040  1.00  0.00           C  
ATOM   2737  ND1 HIS A 174       4.414  23.229 -11.056  1.00  0.00           N  
ATOM   2738  CD2 HIS A 174       5.638  21.471 -10.624  1.00  0.00           C  
ATOM   2739  CE1 HIS A 174       4.637  22.616 -12.205  1.00  0.00           C  
ATOM   2740  NE2 HIS A 174       5.377  21.547 -11.970  1.00  0.00           N  
ATOM   2741  H   HIS A 174       7.660  22.659  -7.312  1.00  0.00           H  
ATOM   2742  HA  HIS A 174       6.181  24.689  -8.929  1.00  0.00           H  
ATOM   2743 1HB  HIS A 174       4.973  22.074  -7.980  1.00  0.00           H  
ATOM   2744 2HB  HIS A 174       4.022  23.477  -8.447  1.00  0.00           H  
ATOM   2745  HD2 HIS A 174       6.223  20.701 -10.121  1.00  0.00           H  
ATOM   2746  HE1 HIS A 174       4.274  22.938 -13.181  1.00  0.00           H  
ATOM   2747  HE2 HIS A 174       5.701  20.889 -12.664  1.00  0.00           H  
ATOM   2748  N   TYR A 175       5.120  25.566  -6.820  1.00  0.00           N  
ATOM   2749  CA  TYR A 175       4.597  26.157  -5.588  1.00  0.00           C  
ATOM   2750  C   TYR A 175       3.095  26.041  -5.604  1.00  0.00           C  
ATOM   2751  O   TYR A 175       2.487  26.159  -6.700  1.00  0.00           O  
ATOM   2752  CB  TYR A 175       5.024  27.620  -5.439  1.00  0.00           C  
ATOM   2753  CG  TYR A 175       6.469  27.794  -5.026  1.00  0.00           C  
ATOM   2754  CD1 TYR A 175       7.467  27.826  -5.989  1.00  0.00           C  
ATOM   2755  CD2 TYR A 175       6.795  27.923  -3.684  1.00  0.00           C  
ATOM   2756  CE1 TYR A 175       8.786  27.985  -5.611  1.00  0.00           C  
ATOM   2757  CE2 TYR A 175       8.115  28.083  -3.306  1.00  0.00           C  
ATOM   2758  CZ  TYR A 175       9.107  28.115  -4.264  1.00  0.00           C  
ATOM   2759  OH  TYR A 175      10.422  28.273  -3.888  1.00  0.00           O  
ATOM   2760  H   TYR A 175       4.921  26.015  -7.704  1.00  0.00           H  
ATOM   2761  HA  TYR A 175       4.996  25.599  -4.740  1.00  0.00           H  
ATOM   2762 1HB  TYR A 175       4.875  28.140  -6.386  1.00  0.00           H  
ATOM   2763 2HB  TYR A 175       4.396  28.108  -4.695  1.00  0.00           H  
ATOM   2764  HD1 TYR A 175       7.210  27.724  -7.043  1.00  0.00           H  
ATOM   2765  HD2 TYR A 175       6.011  27.898  -2.927  1.00  0.00           H  
ATOM   2766  HE1 TYR A 175       9.570  28.010  -6.367  1.00  0.00           H  
ATOM   2767  HE2 TYR A 175       8.371  28.183  -2.252  1.00  0.00           H  
ATOM   2768  HH  TYR A 175      10.489  28.210  -2.932  1.00  0.00           H  
ATOM   2769  N   VAL A 176       2.497  25.912  -4.434  1.00  0.00           N  
ATOM   2770  CA  VAL A 176       1.027  25.931  -4.274  1.00  0.00           C  
ATOM   2771  C   VAL A 176       0.723  26.770  -3.050  1.00  0.00           C  
ATOM   2772  O   VAL A 176       1.482  26.745  -2.066  1.00  0.00           O  
ATOM   2773  CB  VAL A 176       0.453  24.513  -4.097  1.00  0.00           C  
ATOM   2774  CG1 VAL A 176       1.044  23.850  -2.862  1.00  0.00           C  
ATOM   2775  CG2 VAL A 176      -1.064  24.577  -4.000  1.00  0.00           C  
ATOM   2776  H   VAL A 176       3.080  25.795  -3.618  1.00  0.00           H  
ATOM   2777  HA  VAL A 176       0.587  26.363  -5.174  1.00  0.00           H  
ATOM   2778  HB  VAL A 176       0.738  23.905  -4.956  1.00  0.00           H  
ATOM   2779 1HG1 VAL A 176       0.627  22.848  -2.752  1.00  0.00           H  
ATOM   2780 2HG1 VAL A 176       2.127  23.782  -2.969  1.00  0.00           H  
ATOM   2781 3HG1 VAL A 176       0.802  24.442  -1.980  1.00  0.00           H  
ATOM   2782 1HG2 VAL A 176      -1.463  23.571  -3.876  1.00  0.00           H  
ATOM   2783 2HG2 VAL A 176      -1.349  25.190  -3.145  1.00  0.00           H  
ATOM   2784 3HG2 VAL A 176      -1.468  25.017  -4.912  1.00  0.00           H  
ATOM   2785  N   GLU A 177      -0.350  27.540  -3.130  1.00  0.00           N  
ATOM   2786  CA  GLU A 177      -0.817  28.349  -2.006  1.00  0.00           C  
ATOM   2787  C   GLU A 177      -1.377  27.436  -0.923  1.00  0.00           C  
ATOM   2788  O   GLU A 177      -2.246  26.593  -1.214  1.00  0.00           O  
ATOM   2789  CB  GLU A 177      -1.882  29.351  -2.456  1.00  0.00           C  
ATOM   2790  CG  GLU A 177      -2.381  30.276  -1.355  1.00  0.00           C  
ATOM   2791  CD  GLU A 177      -3.396  31.272  -1.844  1.00  0.00           C  
ATOM   2792  OE1 GLU A 177      -3.597  31.353  -3.032  1.00  0.00           O  
ATOM   2793  OE2 GLU A 177      -3.970  31.954  -1.028  1.00  0.00           O  
ATOM   2794  H   GLU A 177      -0.862  27.566  -4.000  1.00  0.00           H  
ATOM   2795  HA  GLU A 177       0.031  28.905  -1.604  1.00  0.00           H  
ATOM   2796 1HB  GLU A 177      -1.482  29.971  -3.259  1.00  0.00           H  
ATOM   2797 2HB  GLU A 177      -2.741  28.813  -2.857  1.00  0.00           H  
ATOM   2798 1HG  GLU A 177      -2.831  29.674  -0.566  1.00  0.00           H  
ATOM   2799 2HG  GLU A 177      -1.532  30.808  -0.929  1.00  0.00           H  
ATOM   2800  N   VAL A 178      -0.853  27.584   0.286  1.00  0.00           N  
ATOM   2801  CA  VAL A 178      -1.260  26.778   1.462  1.00  0.00           C  
ATOM   2802  C   VAL A 178      -1.560  27.787   2.562  1.00  0.00           C  
ATOM   2803  O   VAL A 178      -0.634  28.327   3.156  1.00  0.00           O  
ATOM   2804  CB  VAL A 178      -0.155  25.805   1.912  1.00  0.00           C  
ATOM   2805  CG1 VAL A 178      -0.648  24.930   3.054  1.00  0.00           C  
ATOM   2806  CG2 VAL A 178       0.295  24.953   0.735  1.00  0.00           C  
ATOM   2807  H   VAL A 178      -0.137  28.289   0.398  1.00  0.00           H  
ATOM   2808  HA  VAL A 178      -2.135  26.186   1.189  1.00  0.00           H  
ATOM   2809  HB  VAL A 178       0.691  26.380   2.290  1.00  0.00           H  
ATOM   2810 1HG1 VAL A 178       0.146  24.248   3.360  1.00  0.00           H  
ATOM   2811 2HG1 VAL A 178      -0.931  25.558   3.898  1.00  0.00           H  
ATOM   2812 3HG1 VAL A 178      -1.513  24.354   2.724  1.00  0.00           H  
ATOM   2813 1HG2 VAL A 178       1.077  24.267   1.061  1.00  0.00           H  
ATOM   2814 2HG2 VAL A 178      -0.552  24.382   0.354  1.00  0.00           H  
ATOM   2815 3HG2 VAL A 178       0.683  25.597  -0.054  1.00  0.00           H  
ATOM   2816  N   LEU A 179      -2.835  28.038   2.837  1.00  0.00           N  
ATOM   2817  CA  LEU A 179      -3.219  29.026   3.875  1.00  0.00           C  
ATOM   2818  C   LEU A 179      -2.599  30.409   3.608  1.00  0.00           C  
ATOM   2819  O   LEU A 179      -2.310  31.156   4.552  1.00  0.00           O  
ATOM   2820  CB  LEU A 179      -2.786  28.531   5.261  1.00  0.00           C  
ATOM   2821  CG  LEU A 179      -3.318  27.153   5.672  1.00  0.00           C  
ATOM   2822  CD1 LEU A 179      -2.789  26.795   7.054  1.00  0.00           C  
ATOM   2823  CD2 LEU A 179      -4.839  27.170   5.655  1.00  0.00           C  
ATOM   2824  H   LEU A 179      -3.560  27.548   2.332  1.00  0.00           H  
ATOM   2825  HA  LEU A 179      -4.303  29.135   3.864  1.00  0.00           H  
ATOM   2826 1HB  LEU A 179      -1.698  28.489   5.290  1.00  0.00           H  
ATOM   2827 2HB  LEU A 179      -3.120  29.252   6.007  1.00  0.00           H  
ATOM   2828  HG  LEU A 179      -2.956  26.399   4.972  1.00  0.00           H  
ATOM   2829 1HD1 LEU A 179      -3.167  25.815   7.346  1.00  0.00           H  
ATOM   2830 2HD1 LEU A 179      -1.700  26.771   7.032  1.00  0.00           H  
ATOM   2831 3HD1 LEU A 179      -3.122  27.541   7.775  1.00  0.00           H  
ATOM   2832 1HD2 LEU A 179      -5.217  26.189   5.947  1.00  0.00           H  
ATOM   2833 2HD2 LEU A 179      -5.202  27.922   6.356  1.00  0.00           H  
ATOM   2834 3HD2 LEU A 179      -5.190  27.410   4.652  1.00  0.00           H  
ATOM   2835  N   GLY A 180      -2.382  30.713   2.330  1.00  0.00           N  
ATOM   2836  CA  GLY A 180      -1.883  32.025   1.900  1.00  0.00           C  
ATOM   2837  C   GLY A 180      -0.379  32.012   1.660  1.00  0.00           C  
ATOM   2838  O   GLY A 180       0.145  32.984   1.052  1.00  0.00           O  
ATOM   2839  H   GLY A 180      -2.571  30.007   1.633  1.00  0.00           H  
ATOM   2840 1HA  GLY A 180      -2.392  32.325   0.983  1.00  0.00           H  
ATOM   2841 2HA  GLY A 180      -2.121  32.770   2.658  1.00  0.00           H  
ATOM   2842  N   GLU A 181       0.333  31.016   2.181  1.00  0.00           N  
ATOM   2843  CA  GLU A 181       1.804  30.893   2.012  1.00  0.00           C  
ATOM   2844  C   GLU A 181       2.109  30.069   0.770  1.00  0.00           C  
ATOM   2845  O   GLU A 181       1.341  29.160   0.453  1.00  0.00           O  
ATOM   2846  CB  GLU A 181       2.451  30.244   3.237  1.00  0.00           C  
ATOM   2847  CG  GLU A 181       2.262  31.020   4.533  1.00  0.00           C  
ATOM   2848  CD  GLU A 181       3.000  32.329   4.544  1.00  0.00           C  
ATOM   2849  OE1 GLU A 181       4.177  32.329   4.271  1.00  0.00           O  
ATOM   2850  OE2 GLU A 181       2.387  33.332   4.826  1.00  0.00           O  
ATOM   2851  H   GLU A 181      -0.161  30.315   2.716  1.00  0.00           H  
ATOM   2852  HA  GLU A 181       2.223  31.893   1.893  1.00  0.00           H  
ATOM   2853 1HB  GLU A 181       2.038  29.246   3.381  1.00  0.00           H  
ATOM   2854 2HB  GLU A 181       3.522  30.133   3.067  1.00  0.00           H  
ATOM   2855 1HG  GLU A 181       1.199  31.214   4.676  1.00  0.00           H  
ATOM   2856 2HG  GLU A 181       2.607  30.407   5.364  1.00  0.00           H  
ATOM   2857  N   ARG A 182       3.248  30.285   0.181  1.00  0.00           N  
ATOM   2858  CA  ARG A 182       3.699  29.504  -0.978  1.00  0.00           C  
ATOM   2859  C   ARG A 182       4.539  28.346  -0.458  1.00  0.00           C  
ATOM   2860  O   ARG A 182       5.651  28.587   0.055  1.00  0.00           O  
ATOM   2861  CB  ARG A 182       4.515  30.349  -1.945  1.00  0.00           C  
ATOM   2862  CG  ARG A 182       3.785  31.554  -2.514  1.00  0.00           C  
ATOM   2863  CD  ARG A 182       4.700  32.440  -3.278  1.00  0.00           C  
ATOM   2864  NE  ARG A 182       5.787  32.940  -2.451  1.00  0.00           N  
ATOM   2865  CZ  ARG A 182       6.821  33.673  -2.907  1.00  0.00           C  
ATOM   2866  NH1 ARG A 182       6.896  33.982  -4.183  1.00  0.00           N  
ATOM   2867  NH2 ARG A 182       7.760  34.081  -2.073  1.00  0.00           N  
ATOM   2868  H   ARG A 182       3.842  31.019   0.540  1.00  0.00           H  
ATOM   2869  HA  ARG A 182       2.820  29.136  -1.510  1.00  0.00           H  
ATOM   2870 1HB  ARG A 182       5.410  30.712  -1.442  1.00  0.00           H  
ATOM   2871 2HB  ARG A 182       4.838  29.732  -2.784  1.00  0.00           H  
ATOM   2872 1HG  ARG A 182       2.995  31.218  -3.186  1.00  0.00           H  
ATOM   2873 2HG  ARG A 182       3.347  32.133  -1.700  1.00  0.00           H  
ATOM   2874 1HD  ARG A 182       5.133  31.886  -4.110  1.00  0.00           H  
ATOM   2875 2HD  ARG A 182       4.143  33.295  -3.662  1.00  0.00           H  
ATOM   2876  HE  ARG A 182       5.763  32.723  -1.463  1.00  0.00           H  
ATOM   2877 1HH1 ARG A 182       6.177  33.669  -4.821  1.00  0.00           H  
ATOM   2878 2HH1 ARG A 182       7.671  34.531  -4.525  1.00  0.00           H  
ATOM   2879 1HH2 ARG A 182       7.704  33.843  -1.092  1.00  0.00           H  
ATOM   2880 2HH2 ARG A 182       8.535  34.629  -2.414  1.00  0.00           H  
ATOM   2881  N   MET A 183       4.097  27.125  -0.667  1.00  0.00           N  
ATOM   2882  CA  MET A 183       4.843  25.924  -0.280  1.00  0.00           C  
ATOM   2883  C   MET A 183       5.428  25.280  -1.531  1.00  0.00           C  
ATOM   2884  O   MET A 183       4.725  25.064  -2.525  1.00  0.00           O  
ATOM   2885  CB  MET A 183       3.945  24.942   0.470  1.00  0.00           C  
ATOM   2886  CG  MET A 183       4.658  23.693   0.969  1.00  0.00           C  
ATOM   2887  SD  MET A 183       3.553  22.563   1.840  1.00  0.00           S  
ATOM   2888  CE  MET A 183       3.349  23.423   3.397  1.00  0.00           C  
ATOM   2889  H   MET A 183       3.198  27.022  -1.117  1.00  0.00           H  
ATOM   2890  HA  MET A 183       5.656  26.221   0.382  1.00  0.00           H  
ATOM   2891 1HB  MET A 183       3.502  25.440   1.332  1.00  0.00           H  
ATOM   2892 2HB  MET A 183       3.129  24.625  -0.180  1.00  0.00           H  
ATOM   2893 1HG  MET A 183       5.097  23.163   0.124  1.00  0.00           H  
ATOM   2894 2HG  MET A 183       5.462  23.978   1.646  1.00  0.00           H  
ATOM   2895 1HE  MET A 183       2.689  22.847   4.046  1.00  0.00           H  
ATOM   2896 2HE  MET A 183       4.321  23.541   3.878  1.00  0.00           H  
ATOM   2897 3HE  MET A 183       2.913  24.406   3.215  1.00  0.00           H  
ATOM   2898  N   HIS A 184       6.715  25.036  -1.483  1.00  0.00           N  
ATOM   2899  CA  HIS A 184       7.453  24.346  -2.550  1.00  0.00           C  
ATOM   2900  C   HIS A 184       7.246  22.849  -2.485  1.00  0.00           C  
ATOM   2901  O   HIS A 184       7.309  22.264  -1.382  1.00  0.00           O  
ATOM   2902  CB  HIS A 184       8.951  24.655  -2.469  1.00  0.00           C  
ATOM   2903  CG  HIS A 184       9.758  24.010  -3.553  1.00  0.00           C  
ATOM   2904  ND1 HIS A 184      10.147  22.688  -3.504  1.00  0.00           N  
ATOM   2905  CD2 HIS A 184      10.249  24.505  -4.713  1.00  0.00           C  
ATOM   2906  CE1 HIS A 184      10.843  22.397  -4.590  1.00  0.00           C  
ATOM   2907  NE2 HIS A 184      10.919  23.482  -5.339  1.00  0.00           N  
ATOM   2908  H   HIS A 184       7.213  25.347  -0.660  1.00  0.00           H  
ATOM   2909  HA  HIS A 184       7.093  24.687  -3.521  1.00  0.00           H  
ATOM   2910 1HB  HIS A 184       9.104  25.733  -2.525  1.00  0.00           H  
ATOM   2911 2HB  HIS A 184       9.340  24.319  -1.509  1.00  0.00           H  
ATOM   2912  HD1 HIS A 184       9.882  22.019  -2.810  1.00  0.00           H  
ATOM   2913  HD2 HIS A 184      10.200  25.490  -5.179  1.00  0.00           H  
ATOM   2914  HE1 HIS A 184      11.242  21.395  -4.742  1.00  0.00           H  
ATOM   2915  N   TYR A 185       7.123  22.219  -3.642  1.00  0.00           N  
ATOM   2916  CA  TYR A 185       7.089  20.754  -3.692  1.00  0.00           C  
ATOM   2917  C   TYR A 185       7.565  20.248  -5.029  1.00  0.00           C  
ATOM   2918  O   TYR A 185       7.484  20.999  -6.038  1.00  0.00           O  
ATOM   2919  CB  TYR A 185       5.679  20.231  -3.406  1.00  0.00           C  
ATOM   2920  CG  TYR A 185       4.647  20.675  -4.419  1.00  0.00           C  
ATOM   2921  CD1 TYR A 185       4.175  19.778  -5.367  1.00  0.00           C  
ATOM   2922  CD2 TYR A 185       4.172  21.977  -4.400  1.00  0.00           C  
ATOM   2923  CE1 TYR A 185       3.232  20.184  -6.292  1.00  0.00           C  
ATOM   2924  CE2 TYR A 185       3.229  22.383  -5.324  1.00  0.00           C  
ATOM   2925  CZ  TYR A 185       2.760  21.491  -6.267  1.00  0.00           C  
ATOM   2926  OH  TYR A 185       1.821  21.895  -7.188  1.00  0.00           O  
ATOM   2927  H   TYR A 185       7.050  22.743  -4.502  1.00  0.00           H  
ATOM   2928  HA  TYR A 185       7.762  20.366  -2.927  1.00  0.00           H  
ATOM   2929 1HB  TYR A 185       5.692  19.140  -3.389  1.00  0.00           H  
ATOM   2930 2HB  TYR A 185       5.358  20.570  -2.422  1.00  0.00           H  
ATOM   2931  HD1 TYR A 185       4.548  18.754  -5.382  1.00  0.00           H  
ATOM   2932  HD2 TYR A 185       4.543  22.682  -3.656  1.00  0.00           H  
ATOM   2933  HE1 TYR A 185       2.862  19.480  -7.036  1.00  0.00           H  
ATOM   2934  HE2 TYR A 185       2.856  23.407  -5.310  1.00  0.00           H  
ATOM   2935  HH  TYR A 185       1.630  21.169  -7.788  1.00  0.00           H  
ATOM   2936  N   VAL A 186       8.045  19.025  -5.051  1.00  0.00           N  
ATOM   2937  CA  VAL A 186       8.327  18.258  -6.294  1.00  0.00           C  
ATOM   2938  C   VAL A 186       6.991  17.714  -6.796  1.00  0.00           C  
ATOM   2939  O   VAL A 186       6.184  17.203  -5.991  1.00  0.00           O  
ATOM   2940  CB  VAL A 186       9.307  17.097  -6.040  1.00  0.00           C  
ATOM   2941  CG1 VAL A 186       9.410  16.208  -7.270  1.00  0.00           C  
ATOM   2942  CG2 VAL A 186      10.673  17.647  -5.656  1.00  0.00           C  
ATOM   2943  H   VAL A 186       8.226  18.596  -4.154  1.00  0.00           H  
ATOM   2944  HA  VAL A 186       8.783  18.932  -7.020  1.00  0.00           H  
ATOM   2945  HB  VAL A 186       8.922  16.480  -5.228  1.00  0.00           H  
ATOM   2946 1HG1 VAL A 186      10.107  15.393  -7.072  1.00  0.00           H  
ATOM   2947 2HG1 VAL A 186       8.428  15.797  -7.504  1.00  0.00           H  
ATOM   2948 3HG1 VAL A 186       9.770  16.795  -8.114  1.00  0.00           H  
ATOM   2949 1HG2 VAL A 186      11.360  16.821  -5.477  1.00  0.00           H  
ATOM   2950 2HG2 VAL A 186      11.055  18.269  -6.466  1.00  0.00           H  
ATOM   2951 3HG2 VAL A 186      10.582  18.247  -4.750  1.00  0.00           H  
ATOM   2952  N   ASP A 187       6.813  17.766  -8.102  1.00  0.00           N  
ATOM   2953  CA  ASP A 187       5.625  17.151  -8.750  1.00  0.00           C  
ATOM   2954  C   ASP A 187       6.114  16.439  -9.997  1.00  0.00           C  
ATOM   2955  O   ASP A 187       6.203  17.122 -11.049  1.00  0.00           O  
ATOM   2956  CB  ASP A 187       4.564  18.191  -9.117  1.00  0.00           C  
ATOM   2957  CG  ASP A 187       3.240  17.566  -9.534  1.00  0.00           C  
ATOM   2958  OD1 ASP A 187       3.176  16.363  -9.626  1.00  0.00           O  
ATOM   2959  OD2 ASP A 187       2.305  18.297  -9.757  1.00  0.00           O  
ATOM   2960  H   ASP A 187       7.499  18.235  -8.676  1.00  0.00           H  
ATOM   2961  HA  ASP A 187       5.174  16.447  -8.050  1.00  0.00           H  
ATOM   2962 1HB  ASP A 187       4.387  18.846  -8.263  1.00  0.00           H  
ATOM   2963 2HB  ASP A 187       4.930  18.812  -9.935  1.00  0.00           H  
ATOM   2964  N   VAL A 188       6.394  15.167  -9.877  1.00  0.00           N  
ATOM   2965  CA  VAL A 188       6.920  14.381 -11.034  1.00  0.00           C  
ATOM   2966  C   VAL A 188       6.177  13.071 -11.136  1.00  0.00           C  
ATOM   2967  O   VAL A 188       5.635  12.563 -10.141  1.00  0.00           O  
ATOM   2968  CB  VAL A 188       8.426  14.094 -10.882  1.00  0.00           C  
ATOM   2969  CG1 VAL A 188       9.217  15.393 -10.870  1.00  0.00           C  
ATOM   2970  CG2 VAL A 188       8.675  13.299  -9.609  1.00  0.00           C  
ATOM   2971  H   VAL A 188       6.255  14.705  -8.991  1.00  0.00           H  
ATOM   2972  HA  VAL A 188       6.775  14.965 -11.944  1.00  0.00           H  
ATOM   2973  HB  VAL A 188       8.765  13.519 -11.743  1.00  0.00           H  
ATOM   2974 1HG1 VAL A 188      10.279  15.172 -10.762  1.00  0.00           H  
ATOM   2975 2HG1 VAL A 188       9.052  15.928 -11.805  1.00  0.00           H  
ATOM   2976 3HG1 VAL A 188       8.890  16.011 -10.034  1.00  0.00           H  
ATOM   2977 1HG2 VAL A 188       9.742  13.099  -9.508  1.00  0.00           H  
ATOM   2978 2HG2 VAL A 188       8.330  13.872  -8.748  1.00  0.00           H  
ATOM   2979 3HG2 VAL A 188       8.132  12.355  -9.657  1.00  0.00           H  
ATOM   2980  N   GLY A 189       6.265  12.445 -12.315  1.00  0.00           N  
ATOM   2981  CA  GLY A 189       5.649  11.128 -12.479  1.00  0.00           C  
ATOM   2982  C   GLY A 189       4.254  11.207 -13.072  1.00  0.00           C  
ATOM   2983  O   GLY A 189       3.651  12.276 -13.206  1.00  0.00           O  
ATOM   2984  H   GLY A 189       6.747  12.863 -13.097  1.00  0.00           H  
ATOM   2985 1HA  GLY A 189       6.274  10.511 -13.126  1.00  0.00           H  
ATOM   2986 2HA  GLY A 189       5.595  10.628 -11.513  1.00  0.00           H  
ATOM   2987  N   PRO A 190       3.711  10.028 -13.437  1.00  0.00           N  
ATOM   2988  CA  PRO A 190       2.377   9.989 -14.017  1.00  0.00           C  
ATOM   2989  C   PRO A 190       1.254  10.182 -13.003  1.00  0.00           C  
ATOM   2990  O   PRO A 190       1.483   9.957 -11.822  1.00  0.00           O  
ATOM   2991  CB  PRO A 190       2.334   8.586 -14.632  1.00  0.00           C  
ATOM   2992  CG  PRO A 190       3.216   7.772 -13.748  1.00  0.00           C  
ATOM   2993  CD  PRO A 190       4.346   8.701 -13.391  1.00  0.00           C  
ATOM   2994  HA  PRO A 190       2.296  10.768 -14.790  1.00  0.00           H  
ATOM   2995 1HB  PRO A 190       1.297   8.218 -14.655  1.00  0.00           H  
ATOM   2996 2HB  PRO A 190       2.686   8.620 -15.673  1.00  0.00           H  
ATOM   2997 1HG  PRO A 190       2.657   7.427 -12.867  1.00  0.00           H  
ATOM   2998 2HG  PRO A 190       3.560   6.873 -14.280  1.00  0.00           H  
ATOM   2999 1HD  PRO A 190       4.709   8.465 -12.379  1.00  0.00           H  
ATOM   3000 2HD  PRO A 190       5.156   8.594 -14.128  1.00  0.00           H  
ATOM   3001  N   ARG A 191       0.087  10.559 -13.486  1.00  0.00           N  
ATOM   3002  CA  ARG A 191      -1.109  10.798 -12.643  1.00  0.00           C  
ATOM   3003  C   ARG A 191      -2.124   9.638 -12.688  1.00  0.00           C  
ATOM   3004  O   ARG A 191      -3.261   9.852 -12.321  1.00  0.00           O  
ATOM   3005  CB  ARG A 191      -1.809  12.078 -13.076  1.00  0.00           C  
ATOM   3006  CG  ARG A 191      -0.976  13.342 -12.934  1.00  0.00           C  
ATOM   3007  CD  ARG A 191      -1.743  14.552 -13.326  1.00  0.00           C  
ATOM   3008  NE  ARG A 191      -0.957  15.765 -13.175  1.00  0.00           N  
ATOM   3009  CZ  ARG A 191      -1.423  17.011 -13.390  1.00  0.00           C  
ATOM   3010  NH1 ARG A 191      -2.670  17.191 -13.764  1.00  0.00           N  
ATOM   3011  NH2 ARG A 191      -0.626  18.052 -13.225  1.00  0.00           N  
ATOM   3012  H   ARG A 191       0.017  10.687 -14.485  1.00  0.00           H  
ATOM   3013  HA  ARG A 191      -0.786  10.908 -11.607  1.00  0.00           H  
ATOM   3014 1HB  ARG A 191      -2.106  11.994 -14.121  1.00  0.00           H  
ATOM   3015 2HB  ARG A 191      -2.717  12.213 -12.488  1.00  0.00           H  
ATOM   3016 1HG  ARG A 191      -0.662  13.456 -11.896  1.00  0.00           H  
ATOM   3017 2HG  ARG A 191      -0.096  13.272 -13.574  1.00  0.00           H  
ATOM   3018 1HD  ARG A 191      -2.045  14.469 -14.369  1.00  0.00           H  
ATOM   3019 2HD  ARG A 191      -2.629  14.640 -12.698  1.00  0.00           H  
ATOM   3020  HE  ARG A 191       0.008  15.667 -12.888  1.00  0.00           H  
ATOM   3021 1HH1 ARG A 191      -3.279  16.395 -13.890  1.00  0.00           H  
ATOM   3022 2HH1 ARG A 191      -3.019  18.124 -13.925  1.00  0.00           H  
ATOM   3023 1HH2 ARG A 191       0.334  17.914 -12.937  1.00  0.00           H  
ATOM   3024 2HH2 ARG A 191      -0.975  18.985 -13.386  1.00  0.00           H  
ATOM   3025  N   ASP A 192      -1.736   8.413 -13.004  1.00  0.00           N  
ATOM   3026  CA  ASP A 192      -2.764   7.339 -13.074  1.00  0.00           C  
ATOM   3027  C   ASP A 192      -3.024   6.644 -11.739  1.00  0.00           C  
ATOM   3028  O   ASP A 192      -4.203   6.360 -11.466  1.00  0.00           O  
ATOM   3029  CB  ASP A 192      -2.355   6.281 -14.103  1.00  0.00           C  
ATOM   3030  CG  ASP A 192      -2.266   6.835 -15.518  1.00  0.00           C  
ATOM   3031  OD1 ASP A 192      -3.247   7.358 -15.993  1.00  0.00           O  
ATOM   3032  OD2 ASP A 192      -1.219   6.730 -16.111  1.00  0.00           O  
ATOM   3033  H   ASP A 192      -0.771   8.184 -13.197  1.00  0.00           H  
ATOM   3034  HA  ASP A 192      -3.710   7.784 -13.386  1.00  0.00           H  
ATOM   3035 1HB  ASP A 192      -1.385   5.865 -13.830  1.00  0.00           H  
ATOM   3036 2HB  ASP A 192      -3.077   5.465 -14.092  1.00  0.00           H  
ATOM   3037  N   GLY A 193      -1.988   6.403 -10.935  1.00  0.00           N  
ATOM   3038  CA  GLY A 193      -2.149   5.686  -9.665  1.00  0.00           C  
ATOM   3039  C   GLY A 193      -2.317   6.645  -8.511  1.00  0.00           C  
ATOM   3040  O   GLY A 193      -2.367   7.876  -8.699  1.00  0.00           O  
ATOM   3041  H   GLY A 193      -1.070   6.722 -11.207  1.00  0.00           H  
ATOM   3042 1HA  GLY A 193      -3.017   5.029  -9.726  1.00  0.00           H  
ATOM   3043 2HA  GLY A 193      -1.279   5.053  -9.493  1.00  0.00           H  
ATOM   3044  N   THR A 194      -2.358   6.092  -7.307  1.00  0.00           N  
ATOM   3045  CA  THR A 194      -2.475   6.895  -6.065  1.00  0.00           C  
ATOM   3046  C   THR A 194      -1.145   7.602  -5.904  1.00  0.00           C  
ATOM   3047  O   THR A 194      -0.097   6.984  -5.989  1.00  0.00           O  
ATOM   3048  CB  THR A 194      -2.786   6.041  -4.822  1.00  0.00           C  
ATOM   3049  OG1 THR A 194      -3.994   5.300  -5.038  1.00  0.00           O  
ATOM   3050  CG2 THR A 194      -2.950   6.925  -3.595  1.00  0.00           C  
ATOM   3051  H   THR A 194      -2.309   5.085  -7.239  1.00  0.00           H  
ATOM   3052  HA  THR A 194      -3.294   7.604  -6.187  1.00  0.00           H  
ATOM   3053  HB  THR A 194      -1.971   5.338  -4.650  1.00  0.00           H  
ATOM   3054  HG1 THR A 194      -4.723   5.743  -4.598  1.00  0.00           H  
ATOM   3055 1HG2 THR A 194      -3.169   6.305  -2.726  1.00  0.00           H  
ATOM   3056 2HG2 THR A 194      -2.029   7.481  -3.422  1.00  0.00           H  
ATOM   3057 3HG2 THR A 194      -3.770   7.624  -3.758  1.00  0.00           H  
ATOM   3058  N   PRO A 195      -1.160   8.922  -5.714  1.00  0.00           N  
ATOM   3059  CA  PRO A 195       0.083   9.659  -5.538  1.00  0.00           C  
ATOM   3060  C   PRO A 195       0.774   9.279  -4.240  1.00  0.00           C  
ATOM   3061  O   PRO A 195       0.138   8.892  -3.255  1.00  0.00           O  
ATOM   3062  CB  PRO A 195      -0.343  11.099  -5.452  1.00  0.00           C  
ATOM   3063  CG  PRO A 195      -1.745  11.042  -5.035  1.00  0.00           C  
ATOM   3064  CD  PRO A 195      -2.323   9.797  -5.664  1.00  0.00           C  
ATOM   3065  HA  PRO A 195       0.743   9.465  -6.396  1.00  0.00           H  
ATOM   3066 1HB  PRO A 195       0.292  11.636  -4.734  1.00  0.00           H  
ATOM   3067 2HB  PRO A 195      -0.211  11.589  -6.429  1.00  0.00           H  
ATOM   3068 1HG  PRO A 195      -1.813  11.011  -3.937  1.00  0.00           H  
ATOM   3069 2HG  PRO A 195      -2.276  11.948  -5.362  1.00  0.00           H  
ATOM   3070 1HD  PRO A 195      -3.122   9.396  -5.022  1.00  0.00           H  
ATOM   3071 2HD  PRO A 195      -2.714  10.039  -6.664  1.00  0.00           H  
ATOM   3072  N   VAL A 196       2.104   9.403  -4.288  1.00  0.00           N  
ATOM   3073  CA  VAL A 196       3.020   9.072  -3.167  1.00  0.00           C  
ATOM   3074  C   VAL A 196       3.536  10.393  -2.624  1.00  0.00           C  
ATOM   3075  O   VAL A 196       3.963  11.227  -3.366  1.00  0.00           O  
ATOM   3076  CB  VAL A 196       4.198   8.193  -3.627  1.00  0.00           C  
ATOM   3077  CG1 VAL A 196       5.075   7.816  -2.442  1.00  0.00           C  
ATOM   3078  CG2 VAL A 196       3.674   6.949  -4.327  1.00  0.00           C  
ATOM   3079  H   VAL A 196       2.491   9.748  -5.154  1.00  0.00           H  
ATOM   3080  HA  VAL A 196       2.460   8.516  -2.415  1.00  0.00           H  
ATOM   3081  HB  VAL A 196       4.819   8.765  -4.317  1.00  0.00           H  
ATOM   3082 1HG1 VAL A 196       5.903   7.195  -2.785  1.00  0.00           H  
ATOM   3083 2HG1 VAL A 196       5.468   8.720  -1.978  1.00  0.00           H  
ATOM   3084 3HG1 VAL A 196       4.484   7.261  -1.714  1.00  0.00           H  
ATOM   3085 1HG2 VAL A 196       4.512   6.333  -4.650  1.00  0.00           H  
ATOM   3086 2HG2 VAL A 196       3.049   6.380  -3.639  1.00  0.00           H  
ATOM   3087 3HG2 VAL A 196       3.084   7.242  -5.196  1.00  0.00           H  
ATOM   3088  N   LEU A 197       3.331  10.601  -1.323  1.00  0.00           N  
ATOM   3089  CA  LEU A 197       3.694  11.850  -0.637  1.00  0.00           C  
ATOM   3090  C   LEU A 197       4.926  11.618   0.231  1.00  0.00           C  
ATOM   3091  O   LEU A 197       4.844  10.793   1.144  1.00  0.00           O  
ATOM   3092  CB  LEU A 197       2.532  12.354   0.228  1.00  0.00           C  
ATOM   3093  CG  LEU A 197       2.810  13.624   1.041  1.00  0.00           C  
ATOM   3094  CD1 LEU A 197       3.086  14.784   0.093  1.00  0.00           C  
ATOM   3095  CD2 LEU A 197       1.620  13.924   1.939  1.00  0.00           C  
ATOM   3096  H   LEU A 197       2.906   9.854  -0.793  1.00  0.00           H  
ATOM   3097  HA  LEU A 197       3.918  12.605  -1.390  1.00  0.00           H  
ATOM   3098 1HB  LEU A 197       1.680  12.555  -0.419  1.00  0.00           H  
ATOM   3099 2HB  LEU A 197       2.253  11.567   0.928  1.00  0.00           H  
ATOM   3100  HG  LEU A 197       3.700  13.476   1.654  1.00  0.00           H  
ATOM   3101 1HD1 LEU A 197       3.284  15.687   0.671  1.00  0.00           H  
ATOM   3102 2HD1 LEU A 197       3.955  14.551  -0.524  1.00  0.00           H  
ATOM   3103 3HD1 LEU A 197       2.219  14.946  -0.546  1.00  0.00           H  
ATOM   3104 1HD2 LEU A 197       1.818  14.827   2.518  1.00  0.00           H  
ATOM   3105 2HD2 LEU A 197       0.730  14.073   1.326  1.00  0.00           H  
ATOM   3106 3HD2 LEU A 197       1.456  13.086   2.618  1.00  0.00           H  
ATOM   3107  N   PHE A 198       6.017  12.329  -0.046  1.00  0.00           N  
ATOM   3108  CA  PHE A 198       7.340  12.155   0.599  1.00  0.00           C  
ATOM   3109  C   PHE A 198       7.524  13.305   1.576  1.00  0.00           C  
ATOM   3110  O   PHE A 198       7.668  14.442   1.112  1.00  0.00           O  
ATOM   3111  CB  PHE A 198       8.477  12.143  -0.425  1.00  0.00           C  
ATOM   3112  CG  PHE A 198       8.420  10.986  -1.381  1.00  0.00           C  
ATOM   3113  CD1 PHE A 198       7.608  11.035  -2.504  1.00  0.00           C  
ATOM   3114  CD2 PHE A 198       9.177   9.845  -1.159  1.00  0.00           C  
ATOM   3115  CE1 PHE A 198       7.554   9.971  -3.384  1.00  0.00           C  
ATOM   3116  CE2 PHE A 198       9.126   8.781  -2.037  1.00  0.00           C  
ATOM   3117  CZ  PHE A 198       8.313   8.844  -3.151  1.00  0.00           C  
ATOM   3118  H   PHE A 198       5.906  13.038  -0.756  1.00  0.00           H  
ATOM   3119  HA  PHE A 198       7.348  11.196   1.120  1.00  0.00           H  
ATOM   3120 1HB  PHE A 198       8.453  13.065  -1.005  1.00  0.00           H  
ATOM   3121 2HB  PHE A 198       9.434  12.108   0.095  1.00  0.00           H  
ATOM   3122  HD1 PHE A 198       7.008  11.927  -2.689  1.00  0.00           H  
ATOM   3123  HD2 PHE A 198       9.818   9.795  -0.278  1.00  0.00           H  
ATOM   3124  HE1 PHE A 198       6.912  10.023  -4.263  1.00  0.00           H  
ATOM   3125  HE2 PHE A 198       9.727   7.891  -1.851  1.00  0.00           H  
ATOM   3126  HZ  PHE A 198       8.271   8.005  -3.844  1.00  0.00           H  
ATOM   3127  N   LEU A 199       7.574  13.027   2.882  1.00  0.00           N  
ATOM   3128  CA  LEU A 199       7.737  14.102   3.895  1.00  0.00           C  
ATOM   3129  C   LEU A 199       9.131  13.995   4.519  1.00  0.00           C  
ATOM   3130  O   LEU A 199       9.447  12.998   5.183  1.00  0.00           O  
ATOM   3131  CB  LEU A 199       6.665  13.998   4.988  1.00  0.00           C  
ATOM   3132  CG  LEU A 199       5.211  14.051   4.501  1.00  0.00           C  
ATOM   3133  CD1 LEU A 199       4.272  14.014   5.699  1.00  0.00           C  
ATOM   3134  CD2 LEU A 199       4.997  15.312   3.677  1.00  0.00           C  
ATOM   3135  H   LEU A 199       7.501  12.068   3.190  1.00  0.00           H  
ATOM   3136  HA  LEU A 199       7.627  15.065   3.398  1.00  0.00           H  
ATOM   3137 1HB  LEU A 199       6.802  13.059   5.520  1.00  0.00           H  
ATOM   3138 2HB  LEU A 199       6.808  14.816   5.694  1.00  0.00           H  
ATOM   3139  HG  LEU A 199       5.001  13.175   3.886  1.00  0.00           H  
ATOM   3140 1HD1 LEU A 199       3.239  14.052   5.353  1.00  0.00           H  
ATOM   3141 2HD1 LEU A 199       4.433  13.093   6.259  1.00  0.00           H  
ATOM   3142 3HD1 LEU A 199       4.470  14.871   6.342  1.00  0.00           H  
ATOM   3143 1HD2 LEU A 199       3.964  15.349   3.330  1.00  0.00           H  
ATOM   3144 2HD2 LEU A 199       5.205  16.188   4.291  1.00  0.00           H  
ATOM   3145 3HD2 LEU A 199       5.668  15.303   2.818  1.00  0.00           H  
ATOM   3146  N   HIS A 200       9.916  15.048   4.355  1.00  0.00           N  
ATOM   3147  CA  HIS A 200      11.342  15.073   4.772  1.00  0.00           C  
ATOM   3148  C   HIS A 200      11.452  15.139   6.288  1.00  0.00           C  
ATOM   3149  O   HIS A 200      10.473  15.373   7.008  1.00  0.00           O  
ATOM   3150  CB  HIS A 200      12.082  16.264   4.155  1.00  0.00           C  
ATOM   3151  CG  HIS A 200      11.551  17.594   4.591  1.00  0.00           C  
ATOM   3152  ND1 HIS A 200      11.797  18.119   5.842  1.00  0.00           N  
ATOM   3153  CD2 HIS A 200      10.786  18.504   3.943  1.00  0.00           C  
ATOM   3154  CE1 HIS A 200      11.207  19.298   5.944  1.00  0.00           C  
ATOM   3155  NE2 HIS A 200      10.587  19.553   4.807  1.00  0.00           N  
ATOM   3156  H   HIS A 200       9.514  15.868   3.925  1.00  0.00           H  
ATOM   3157  HA  HIS A 200      11.836  14.163   4.433  1.00  0.00           H  
ATOM   3158 1HB  HIS A 200      13.138  16.214   4.422  1.00  0.00           H  
ATOM   3159 2HB  HIS A 200      12.017  16.209   3.069  1.00  0.00           H  
ATOM   3160  HD1 HIS A 200      12.395  17.727   6.541  1.00  0.00           H  
ATOM   3161  HD2 HIS A 200      10.350  18.528   2.945  1.00  0.00           H  
ATOM   3162  HE1 HIS A 200      11.284  19.879   6.863  1.00  0.00           H  
ATOM   3163  N   GLY A 201      12.716  14.977   6.748  1.00  0.00           N  
ATOM   3164  CA  GLY A 201      13.030  15.049   8.188  1.00  0.00           C  
ATOM   3165  C   GLY A 201      13.661  16.374   8.560  1.00  0.00           C  
ATOM   3166  O   GLY A 201      13.616  17.327   7.782  1.00  0.00           O  
ATOM   3167  H   GLY A 201      13.462  14.801   6.090  1.00  0.00           H  
ATOM   3168 1HA  GLY A 201      12.117  14.909   8.767  1.00  0.00           H  
ATOM   3169 2HA  GLY A 201      13.707  14.239   8.454  1.00  0.00           H  
ATOM   3170  N   ASN A 202      14.089  16.495   9.809  1.00  0.00           N  
ATOM   3171  CA  ASN A 202      14.756  17.708  10.319  1.00  0.00           C  
ATOM   3172  C   ASN A 202      16.254  17.439  10.334  1.00  0.00           C  
ATOM   3173  O   ASN A 202      16.668  16.404  10.875  1.00  0.00           O  
ATOM   3174  CB  ASN A 202      14.254  18.094  11.698  1.00  0.00           C  
ATOM   3175  CG  ASN A 202      14.571  19.521  12.050  1.00  0.00           C  
ATOM   3176  OD1 ASN A 202      15.643  19.817  12.590  1.00  0.00           O  
ATOM   3177  ND2 ASN A 202      13.659  20.412  11.754  1.00  0.00           N  
ATOM   3178  H   ASN A 202      13.945  15.715  10.434  1.00  0.00           H  
ATOM   3179  HA  ASN A 202      14.540  18.534   9.639  1.00  0.00           H  
ATOM   3180 1HB  ASN A 202      13.173  17.952  11.744  1.00  0.00           H  
ATOM   3181 2HB  ASN A 202      14.702  17.440  12.445  1.00  0.00           H  
ATOM   3182 1HD2 ASN A 202      13.816  21.378  11.965  1.00  0.00           H  
ATOM   3183 2HD2 ASN A 202      12.806  20.128  11.317  1.00  0.00           H  
ATOM   3184  N   PRO A 203      17.154  18.357   9.928  1.00  0.00           N  
ATOM   3185  CA  PRO A 203      16.904  19.695   9.376  1.00  0.00           C  
ATOM   3186  C   PRO A 203      16.943  19.715   7.854  1.00  0.00           C  
ATOM   3187  O   PRO A 203      17.748  20.449   7.260  1.00  0.00           O  
ATOM   3188  CB  PRO A 203      18.116  20.453   9.928  1.00  0.00           C  
ATOM   3189  CG  PRO A 203      19.190  19.416   9.807  1.00  0.00           C  
ATOM   3190  CD  PRO A 203      18.546  18.104  10.193  1.00  0.00           C  
ATOM   3191  HA  PRO A 203      15.926  20.055   9.730  1.00  0.00           H  
ATOM   3192 1HB  PRO A 203      18.296  21.361   9.333  1.00  0.00           H  
ATOM   3193 2HB  PRO A 203      17.918  20.780  10.961  1.00  0.00           H  
ATOM   3194 1HG  PRO A 203      19.581  19.393   8.780  1.00  0.00           H  
ATOM   3195 2HG  PRO A 203      20.036  19.666  10.464  1.00  0.00           H  
ATOM   3196 1HD  PRO A 203      18.946  17.298   9.559  1.00  0.00           H  
ATOM   3197 2HD  PRO A 203      18.745  17.896  11.255  1.00  0.00           H  
ATOM   3198  N   THR A 204      16.089  18.917   7.237  1.00  0.00           N  
ATOM   3199  CA  THR A 204      16.235  18.611   5.803  1.00  0.00           C  
ATOM   3200  C   THR A 204      15.064  19.200   5.030  1.00  0.00           C  
ATOM   3201  O   THR A 204      14.195  19.876   5.583  1.00  0.00           O  
ATOM   3202  CB  THR A 204      16.316  17.094   5.549  1.00  0.00           C  
ATOM   3203  OG1 THR A 204      15.079  16.477   5.928  1.00  0.00           O  
ATOM   3204  CG2 THR A 204      17.452  16.478   6.351  1.00  0.00           C  
ATOM   3205  H   THR A 204      15.322  18.509   7.752  1.00  0.00           H  
ATOM   3206  HA  THR A 204      17.160  19.062   5.445  1.00  0.00           H  
ATOM   3207  HB  THR A 204      16.487  16.912   4.488  1.00  0.00           H  
ATOM   3208  HG1 THR A 204      14.508  17.131   6.340  1.00  0.00           H  
ATOM   3209 1HG2 THR A 204      17.494  15.406   6.158  1.00  0.00           H  
ATOM   3210 2HG2 THR A 204      18.395  16.937   6.056  1.00  0.00           H  
ATOM   3211 3HG2 THR A 204      17.281  16.649   7.413  1.00  0.00           H  
ATOM   3212  N   SER A 205      15.112  19.048   3.735  1.00  0.00           N  
ATOM   3213  CA  SER A 205      14.108  19.530   2.766  1.00  0.00           C  
ATOM   3214  C   SER A 205      13.827  18.397   1.806  1.00  0.00           C  
ATOM   3215  O   SER A 205      14.405  17.306   1.968  1.00  0.00           O  
ATOM   3216  CB  SER A 205      14.601  20.751   2.013  1.00  0.00           C  
ATOM   3217  OG  SER A 205      15.615  20.407   1.108  1.00  0.00           O  
ATOM   3218  H   SER A 205      15.923  18.548   3.397  1.00  0.00           H  
ATOM   3219  HA  SER A 205      13.207  19.811   3.312  1.00  0.00           H  
ATOM   3220 1HB  SER A 205      13.770  21.207   1.476  1.00  0.00           H  
ATOM   3221 2HB  SER A 205      14.977  21.488   2.721  1.00  0.00           H  
ATOM   3222  HG  SER A 205      16.285  21.089   1.190  1.00  0.00           H  
ATOM   3223  N   SER A 206      13.030  18.638   0.773  1.00  0.00           N  
ATOM   3224  CA  SER A 206      12.798  17.634  -0.281  1.00  0.00           C  
ATOM   3225  C   SER A 206      14.111  17.192  -0.946  1.00  0.00           C  
ATOM   3226  O   SER A 206      14.111  16.131  -1.562  1.00  0.00           O  
ATOM   3227  CB  SER A 206      11.767  18.117  -1.260  1.00  0.00           C  
ATOM   3228  OG  SER A 206      12.172  19.316  -1.884  1.00  0.00           O  
ATOM   3229  H   SER A 206      12.570  19.534   0.708  1.00  0.00           H  
ATOM   3230  HA  SER A 206      12.338  16.755   0.173  1.00  0.00           H  
ATOM   3231 1HB  SER A 206      11.599  17.352  -2.018  1.00  0.00           H  
ATOM   3232 2HB  SER A 206      10.823  18.278  -0.743  1.00  0.00           H  
ATOM   3233  HG  SER A 206      12.011  20.014  -1.245  1.00  0.00           H  
ATOM   3234  N   TYR A 207      15.196  17.925  -0.797  1.00  0.00           N  
ATOM   3235  CA  TYR A 207      16.517  17.512  -1.318  1.00  0.00           C  
ATOM   3236  C   TYR A 207      16.820  16.085  -0.857  1.00  0.00           C  
ATOM   3237  O   TYR A 207      17.461  15.362  -1.506  1.00  0.00           O  
ATOM   3238  CB  TYR A 207      17.566  18.523  -0.872  1.00  0.00           C  
ATOM   3239  CG  TYR A 207      18.935  18.168  -1.363  1.00  0.00           C  
ATOM   3240  CD1 TYR A 207      19.293  18.398  -2.692  1.00  0.00           C  
ATOM   3241  CD2 TYR A 207      19.900  17.758  -0.483  1.00  0.00           C  
ATOM   3242  CE1 TYR A 207      20.562  18.074  -3.151  1.00  0.00           C  
ATOM   3243  CE2 TYR A 207      21.187  17.503  -0.916  1.00  0.00           C  
ATOM   3244  CZ  TYR A 207      21.510  17.624  -2.247  1.00  0.00           C  
ATOM   3245  OH  TYR A 207      22.788  17.367  -2.658  1.00  0.00           O  
ATOM   3246  H   TYR A 207      15.114  18.804  -0.306  1.00  0.00           H  
ATOM   3247  HA  TYR A 207      16.481  17.531  -2.407  1.00  0.00           H  
ATOM   3248 1HB  TYR A 207      17.299  19.513  -1.243  1.00  0.00           H  
ATOM   3249 2HB  TYR A 207      17.581  18.575   0.216  1.00  0.00           H  
ATOM   3250  HD1 TYR A 207      18.573  18.837  -3.382  1.00  0.00           H  
ATOM   3251  HD2 TYR A 207      19.656  17.628   0.572  1.00  0.00           H  
ATOM   3252  HE1 TYR A 207      20.829  18.259  -4.191  1.00  0.00           H  
ATOM   3253  HE2 TYR A 207      21.953  17.204  -0.201  1.00  0.00           H  
ATOM   3254  HH  TYR A 207      22.867  17.563  -3.595  1.00  0.00           H  
ATOM   3255  N   VAL A 208      16.441  15.737   0.395  1.00  0.00           N  
ATOM   3256  CA  VAL A 208      16.844  14.450   1.012  1.00  0.00           C  
ATOM   3257  C   VAL A 208      16.283  13.284   0.177  1.00  0.00           C  
ATOM   3258  O   VAL A 208      16.861  12.180   0.193  1.00  0.00           O  
ATOM   3259  CB  VAL A 208      16.325  14.347   2.459  1.00  0.00           C  
ATOM   3260  CG1 VAL A 208      14.826  14.084   2.469  1.00  0.00           C  
ATOM   3261  CG2 VAL A 208      17.071  13.248   3.199  1.00  0.00           C  
ATOM   3262  H   VAL A 208      15.864  16.377   0.923  1.00  0.00           H  
ATOM   3263  HA  VAL A 208      17.933  14.402   1.032  1.00  0.00           H  
ATOM   3264  HB  VAL A 208      16.487  15.300   2.961  1.00  0.00           H  
ATOM   3265 1HG1 VAL A 208      14.476  14.014   3.500  1.00  0.00           H  
ATOM   3266 2HG1 VAL A 208      14.310  14.900   1.966  1.00  0.00           H  
ATOM   3267 3HG1 VAL A 208      14.618  13.147   1.953  1.00  0.00           H  
ATOM   3268 1HG2 VAL A 208      16.700  13.182   4.222  1.00  0.00           H  
ATOM   3269 2HG2 VAL A 208      16.913  12.296   2.693  1.00  0.00           H  
ATOM   3270 3HG2 VAL A 208      18.136  13.478   3.215  1.00  0.00           H  
ATOM   3271  N   TRP A 209      15.177  13.489  -0.524  1.00  0.00           N  
ATOM   3272  CA  TRP A 209      14.506  12.437  -1.307  1.00  0.00           C  
ATOM   3273  C   TRP A 209      15.061  12.333  -2.730  1.00  0.00           C  
ATOM   3274  O   TRP A 209      14.507  11.574  -3.530  1.00  0.00           O  
ATOM   3275  CB  TRP A 209      13.000  12.703  -1.371  1.00  0.00           C  
ATOM   3276  CG  TRP A 209      12.331  12.681  -0.030  1.00  0.00           C  
ATOM   3277  CD1 TRP A 209      11.861  13.756   0.663  1.00  0.00           C  
ATOM   3278  CD2 TRP A 209      12.052  11.521   0.790  1.00  0.00           C  
ATOM   3279  NE1 TRP A 209      11.312  13.348   1.854  1.00  0.00           N  
ATOM   3280  CE2 TRP A 209      11.419  11.983   1.947  1.00  0.00           C  
ATOM   3281  CE3 TRP A 209      12.285  10.149   0.637  1.00  0.00           C  
ATOM   3282  CZ2 TRP A 209      11.014  11.122   2.955  1.00  0.00           C  
ATOM   3283  CZ3 TRP A 209      11.877   9.286   1.647  1.00  0.00           C  
ATOM   3284  CH2 TRP A 209      11.257   9.760   2.776  1.00  0.00           C  
ATOM   3285  H   TRP A 209      14.785  14.420  -0.513  1.00  0.00           H  
ATOM   3286  HA  TRP A 209      14.671  11.479  -0.813  1.00  0.00           H  
ATOM   3287 1HB  TRP A 209      12.822  13.677  -1.828  1.00  0.00           H  
ATOM   3288 2HB  TRP A 209      12.525  11.953  -2.003  1.00  0.00           H  
ATOM   3289  HD1 TRP A 209      11.913  14.789   0.322  1.00  0.00           H  
ATOM   3290  HE1 TRP A 209      10.898  13.952   2.548  1.00  0.00           H  
ATOM   3291  HE3 TRP A 209      12.774   9.766  -0.258  1.00  0.00           H  
ATOM   3292  HZ2 TRP A 209      10.520  11.480   3.859  1.00  0.00           H  
ATOM   3293  HZ3 TRP A 209      12.063   8.219   1.521  1.00  0.00           H  
ATOM   3294  HH2 TRP A 209      10.950   9.055   3.548  1.00  0.00           H  
ATOM   3295  N   ARG A 210      16.089  13.099  -3.042  1.00  0.00           N  
ATOM   3296  CA  ARG A 210      16.672  13.188  -4.409  1.00  0.00           C  
ATOM   3297  C   ARG A 210      17.094  11.812  -4.923  1.00  0.00           C  
ATOM   3298  O   ARG A 210      17.113  11.655  -6.177  1.00  0.00           O  
ATOM   3299  CB  ARG A 210      17.879  14.114  -4.427  1.00  0.00           C  
ATOM   3300  CG  ARG A 210      19.103  13.582  -3.699  1.00  0.00           C  
ATOM   3301  CD  ARG A 210      20.099  14.654  -3.443  1.00  0.00           C  
ATOM   3302  NE  ARG A 210      21.277  14.148  -2.758  1.00  0.00           N  
ATOM   3303  CZ  ARG A 210      21.364  13.950  -1.428  1.00  0.00           C  
ATOM   3304  NH1 ARG A 210      20.335  14.220  -0.656  1.00  0.00           N  
ATOM   3305  NH2 ARG A 210      22.483  13.485  -0.901  1.00  0.00           N  
ATOM   3306  H   ARG A 210      16.493  13.650  -2.298  1.00  0.00           H  
ATOM   3307  HA  ARG A 210      15.916  13.595  -5.081  1.00  0.00           H  
ATOM   3308 1HB  ARG A 210      18.169  14.313  -5.458  1.00  0.00           H  
ATOM   3309 2HB  ARG A 210      17.613  15.067  -3.971  1.00  0.00           H  
ATOM   3310 1HG  ARG A 210      18.802  13.158  -2.741  1.00  0.00           H  
ATOM   3311 2HG  ARG A 210      19.580  12.809  -4.305  1.00  0.00           H  
ATOM   3312 1HD  ARG A 210      20.416  15.090  -4.390  1.00  0.00           H  
ATOM   3313 2HD  ARG A 210      19.649  15.427  -2.821  1.00  0.00           H  
ATOM   3314  HE  ARG A 210      22.089  13.929  -3.320  1.00  0.00           H  
ATOM   3315 1HH1 ARG A 210      19.480  14.575  -1.059  1.00  0.00           H  
ATOM   3316 2HH1 ARG A 210      20.400  14.071   0.341  1.00  0.00           H  
ATOM   3317 1HH2 ARG A 210      23.274  13.277  -1.495  1.00  0.00           H  
ATOM   3318 2HH2 ARG A 210      22.547  13.336   0.095  1.00  0.00           H  
ATOM   3319  N   ASN A 211      17.435  10.876  -4.048  1.00  0.00           N  
ATOM   3320  CA  ASN A 211      17.852   9.520  -4.508  1.00  0.00           C  
ATOM   3321  C   ASN A 211      16.778   8.479  -4.244  1.00  0.00           C  
ATOM   3322  O   ASN A 211      17.067   7.257  -4.388  1.00  0.00           O  
ATOM   3323  CB  ASN A 211      19.153   9.097  -3.849  1.00  0.00           C  
ATOM   3324  CG  ASN A 211      20.335   9.876  -4.353  1.00  0.00           C  
ATOM   3325  OD1 ASN A 211      20.808   9.655  -5.473  1.00  0.00           O  
ATOM   3326  ND2 ASN A 211      20.823  10.783  -3.546  1.00  0.00           N  
ATOM   3327  H   ASN A 211      17.415  11.075  -3.059  1.00  0.00           H  
ATOM   3328  HA  ASN A 211      18.010   9.553  -5.587  1.00  0.00           H  
ATOM   3329 1HB  ASN A 211      19.075   9.233  -2.770  1.00  0.00           H  
ATOM   3330 2HB  ASN A 211      19.326   8.036  -4.032  1.00  0.00           H  
ATOM   3331 1HD2 ASN A 211      21.611  11.332  -3.828  1.00  0.00           H  
ATOM   3332 2HD2 ASN A 211      20.409  10.928  -2.647  1.00  0.00           H  
ATOM   3333  N   ILE A 212      15.593   8.894  -3.858  1.00  0.00           N  
ATOM   3334  CA  ILE A 212      14.469   7.962  -3.561  1.00  0.00           C  
ATOM   3335  C   ILE A 212      13.401   8.122  -4.662  1.00  0.00           C  
ATOM   3336  O   ILE A 212      12.983   7.125  -5.247  1.00  0.00           O  
ATOM   3337  CB  ILE A 212      13.847   8.235  -2.179  1.00  0.00           C  
ATOM   3338  CG1 ILE A 212      14.914   8.142  -1.085  1.00  0.00           C  
ATOM   3339  CG2 ILE A 212      12.713   7.260  -1.904  1.00  0.00           C  
ATOM   3340  CD1 ILE A 212      15.593   6.794  -1.008  1.00  0.00           C  
ATOM   3341  H   ILE A 212      15.445   9.889  -3.761  1.00  0.00           H  
ATOM   3342  HA  ILE A 212      14.856   6.944  -3.560  1.00  0.00           H  
ATOM   3343  HB  ILE A 212      13.455   9.251  -2.151  1.00  0.00           H  
ATOM   3344 1HG1 ILE A 212      15.678   8.900  -1.258  1.00  0.00           H  
ATOM   3345 2HG1 ILE A 212      14.461   8.351  -0.116  1.00  0.00           H  
ATOM   3346 1HG2 ILE A 212      12.285   7.466  -0.924  1.00  0.00           H  
ATOM   3347 2HG2 ILE A 212      11.943   7.373  -2.667  1.00  0.00           H  
ATOM   3348 3HG2 ILE A 212      13.097   6.240  -1.925  1.00  0.00           H  
ATOM   3349 1HD1 ILE A 212      16.336   6.806  -0.209  1.00  0.00           H  
ATOM   3350 2HD1 ILE A 212      14.850   6.024  -0.800  1.00  0.00           H  
ATOM   3351 3HD1 ILE A 212      16.085   6.579  -1.956  1.00  0.00           H  
ATOM   3352  N   ILE A 213      12.968   9.343  -4.913  1.00  0.00           N  
ATOM   3353  CA  ILE A 213      11.871   9.644  -5.885  1.00  0.00           C  
ATOM   3354  C   ILE A 213      12.180   9.089  -7.273  1.00  0.00           C  
ATOM   3355  O   ILE A 213      11.255   8.566  -7.881  1.00  0.00           O  
ATOM   3356  CB  ILE A 213      11.624  11.159  -5.998  1.00  0.00           C  
ATOM   3357  CG1 ILE A 213      11.004  11.698  -4.706  1.00  0.00           C  
ATOM   3358  CG2 ILE A 213      10.729  11.465  -7.189  1.00  0.00           C  
ATOM   3359  CD1 ILE A 213      10.998  13.207  -4.614  1.00  0.00           C  
ATOM   3360  H   ILE A 213      13.408  10.105  -4.417  1.00  0.00           H  
ATOM   3361  HA  ILE A 213      10.954   9.175  -5.528  1.00  0.00           H  
ATOM   3362  HB  ILE A 213      12.576  11.674  -6.129  1.00  0.00           H  
ATOM   3363 1HG1 ILE A 213       9.976  11.346  -4.622  1.00  0.00           H  
ATOM   3364 2HG1 ILE A 213      11.553  11.307  -3.849  1.00  0.00           H  
ATOM   3365 1HG2 ILE A 213      10.565  12.540  -7.254  1.00  0.00           H  
ATOM   3366 2HG2 ILE A 213      11.208  11.116  -8.103  1.00  0.00           H  
ATOM   3367 3HG2 ILE A 213       9.772  10.959  -7.065  1.00  0.00           H  
ATOM   3368 1HD1 ILE A 213      10.544  13.512  -3.671  1.00  0.00           H  
ATOM   3369 2HD1 ILE A 213      12.022  13.578  -4.661  1.00  0.00           H  
ATOM   3370 3HD1 ILE A 213      10.424  13.619  -5.443  1.00  0.00           H  
ATOM   3371  N   PRO A 214      13.408   9.156  -7.824  1.00  0.00           N  
ATOM   3372  CA  PRO A 214      13.651   8.610  -9.169  1.00  0.00           C  
ATOM   3373  C   PRO A 214      13.272   7.127  -9.297  1.00  0.00           C  
ATOM   3374  O   PRO A 214      13.171   6.661 -10.424  1.00  0.00           O  
ATOM   3375  CB  PRO A 214      15.159   8.815  -9.343  1.00  0.00           C  
ATOM   3376  CG  PRO A 214      15.469   9.995  -8.487  1.00  0.00           C  
ATOM   3377  CD  PRO A 214      14.606   9.810  -7.267  1.00  0.00           C  
ATOM   3378  HA  PRO A 214      13.082   9.197  -9.905  1.00  0.00           H  
ATOM   3379 1HB  PRO A 214      15.700   7.909  -9.033  1.00  0.00           H  
ATOM   3380 2HB  PRO A 214      15.396   8.983 -10.404  1.00  0.00           H  
ATOM   3381 1HG  PRO A 214      16.542  10.019  -8.247  1.00  0.00           H  
ATOM   3382 2HG  PRO A 214      15.243  10.926  -9.027  1.00  0.00           H  
ATOM   3383 1HD  PRO A 214      15.127   9.166  -6.543  1.00  0.00           H  
ATOM   3384 2HD  PRO A 214      14.382  10.791  -6.823  1.00  0.00           H  
ATOM   3385  N   HIS A 215      13.180   6.371  -8.211  1.00  0.00           N  
ATOM   3386  CA  HIS A 215      12.795   4.947  -8.241  1.00  0.00           C  
ATOM   3387  C   HIS A 215      11.275   4.768  -8.278  1.00  0.00           C  
ATOM   3388  O   HIS A 215      10.806   3.639  -8.466  1.00  0.00           O  
ATOM   3389  CB  HIS A 215      13.365   4.208  -7.027  1.00  0.00           C  
ATOM   3390  CG  HIS A 215      14.861   4.147  -7.007  1.00  0.00           C  
ATOM   3391  ND1 HIS A 215      15.585   3.361  -7.880  1.00  0.00           N  
ATOM   3392  CD2 HIS A 215      15.769   4.772  -6.222  1.00  0.00           C  
ATOM   3393  CE1 HIS A 215      16.875   3.507  -7.631  1.00  0.00           C  
ATOM   3394  NE2 HIS A 215      17.013   4.357  -6.631  1.00  0.00           N  
ATOM   3395  H   HIS A 215      13.387   6.806  -7.323  1.00  0.00           H  
ATOM   3396  HA  HIS A 215      13.197   4.481  -9.140  1.00  0.00           H  
ATOM   3397 1HB  HIS A 215      13.032   4.699  -6.112  1.00  0.00           H  
ATOM   3398 2HB  HIS A 215      12.982   3.188  -7.009  1.00  0.00           H  
ATOM   3399  HD2 HIS A 215      15.554   5.474  -5.416  1.00  0.00           H  
ATOM   3400  HE1 HIS A 215      17.687   3.010  -8.162  1.00  0.00           H  
ATOM   3401  HE2 HIS A 215      17.889   4.658  -6.227  1.00  0.00           H  
ATOM   3402  N   VAL A 216      10.523   5.802  -7.909  1.00  0.00           N  
ATOM   3403  CA  VAL A 216       9.049   5.759  -7.826  1.00  0.00           C  
ATOM   3404  C   VAL A 216       8.411   6.582  -8.935  1.00  0.00           C  
ATOM   3405  O   VAL A 216       7.384   6.137  -9.504  1.00  0.00           O  
ATOM   3406  CB  VAL A 216       8.567   6.291  -6.464  1.00  0.00           C  
ATOM   3407  CG1 VAL A 216       7.048   6.361  -6.426  1.00  0.00           C  
ATOM   3408  CG2 VAL A 216       9.094   5.405  -5.346  1.00  0.00           C  
ATOM   3409  H   VAL A 216      11.004   6.658  -7.675  1.00  0.00           H  
ATOM   3410  HA  VAL A 216       8.727   4.722  -7.928  1.00  0.00           H  
ATOM   3411  HB  VAL A 216       8.939   7.307  -6.329  1.00  0.00           H  
ATOM   3412 1HG1 VAL A 216       6.725   6.739  -5.456  1.00  0.00           H  
ATOM   3413 2HG1 VAL A 216       6.695   7.029  -7.212  1.00  0.00           H  
ATOM   3414 3HG1 VAL A 216       6.634   5.365  -6.582  1.00  0.00           H  
ATOM   3415 1HG2 VAL A 216       8.750   5.787  -4.385  1.00  0.00           H  
ATOM   3416 2HG2 VAL A 216       8.727   4.387  -5.484  1.00  0.00           H  
ATOM   3417 3HG2 VAL A 216      10.184   5.403  -5.366  1.00  0.00           H  
ATOM   3418  N   ALA A 217       8.918   7.760  -9.228  1.00  0.00           N  
ATOM   3419  CA  ALA A 217       8.358   8.702 -10.212  1.00  0.00           C  
ATOM   3420  C   ALA A 217       8.034   8.040 -11.553  1.00  0.00           C  
ATOM   3421  O   ALA A 217       7.030   8.479 -12.123  1.00  0.00           O  
ATOM   3422  CB  ALA A 217       9.273   9.871 -10.415  1.00  0.00           C  
ATOM   3423  H   ALA A 217       9.757   8.014  -8.726  1.00  0.00           H  
ATOM   3424  HA  ALA A 217       7.419   9.088  -9.815  1.00  0.00           H  
ATOM   3425 1HB  ALA A 217       8.838  10.552 -11.146  1.00  0.00           H  
ATOM   3426 2HB  ALA A 217       9.412  10.394  -9.469  1.00  0.00           H  
ATOM   3427 3HB  ALA A 217      10.238   9.518 -10.779  1.00  0.00           H  
ATOM   3428  N   PRO A 218       8.855   7.124 -12.124  1.00  0.00           N  
ATOM   3429  CA  PRO A 218       8.512   6.541 -13.421  1.00  0.00           C  
ATOM   3430  C   PRO A 218       7.171   5.818 -13.370  1.00  0.00           C  
ATOM   3431  O   PRO A 218       6.616   5.545 -14.425  1.00  0.00           O  
ATOM   3432  CB  PRO A 218       9.666   5.567 -13.678  1.00  0.00           C  
ATOM   3433  CG  PRO A 218      10.787   6.103 -12.854  1.00  0.00           C  
ATOM   3434  CD  PRO A 218      10.123   6.603 -11.599  1.00  0.00           C  
ATOM   3435  HA  PRO A 218       8.491   7.336 -14.180  1.00  0.00           H  
ATOM   3436 1HB  PRO A 218       9.371   4.549 -13.386  1.00  0.00           H  
ATOM   3437 2HB  PRO A 218       9.901   5.538 -14.751  1.00  0.00           H  
ATOM   3438 1HG  PRO A 218      11.525   5.312 -12.655  1.00  0.00           H  
ATOM   3439 2HG  PRO A 218      11.313   6.899 -13.400  1.00  0.00           H  
ATOM   3440 1HD  PRO A 218       9.978   5.766 -10.901  1.00  0.00           H  
ATOM   3441 2HD  PRO A 218      10.745   7.386 -11.141  1.00  0.00           H  
ATOM   3442  N   THR A 219       6.684   5.462 -12.193  1.00  0.00           N  
ATOM   3443  CA  THR A 219       5.457   4.632 -12.043  1.00  0.00           C  
ATOM   3444  C   THR A 219       4.317   5.390 -11.368  1.00  0.00           C  
ATOM   3445  O   THR A 219       3.134   5.081 -11.661  1.00  0.00           O  
ATOM   3446  CB  THR A 219       5.747   3.351 -11.238  1.00  0.00           C  
ATOM   3447  OG1 THR A 219       6.227   3.702  -9.934  1.00  0.00           O  
ATOM   3448  CG2 THR A 219       6.790   2.501 -11.946  1.00  0.00           C  
ATOM   3449  H   THR A 219       7.172   5.770 -11.365  1.00  0.00           H  
ATOM   3450  HA  THR A 219       5.111   4.341 -13.035  1.00  0.00           H  
ATOM   3451  HB  THR A 219       4.829   2.774 -11.129  1.00  0.00           H  
ATOM   3452  HG1 THR A 219       6.517   4.618  -9.936  1.00  0.00           H  
ATOM   3453 1HG2 THR A 219       6.982   1.600 -11.364  1.00  0.00           H  
ATOM   3454 2HG2 THR A 219       6.423   2.223 -12.934  1.00  0.00           H  
ATOM   3455 3HG2 THR A 219       7.713   3.069 -12.050  1.00  0.00           H  
ATOM   3456  N   HIS A 220       4.603   6.301 -10.431  1.00  0.00           N  
ATOM   3457  CA  HIS A 220       3.589   6.966  -9.598  1.00  0.00           C  
ATOM   3458  C   HIS A 220       3.894   8.444  -9.468  1.00  0.00           C  
ATOM   3459  O   HIS A 220       5.090   8.817  -9.431  1.00  0.00           O  
ATOM   3460  CB  HIS A 220       3.516   6.333  -8.205  1.00  0.00           C  
ATOM   3461  CG  HIS A 220       3.079   4.901  -8.217  1.00  0.00           C  
ATOM   3462  ND1 HIS A 220       3.937   3.864  -8.519  1.00  0.00           N  
ATOM   3463  CD2 HIS A 220       1.877   4.333  -7.964  1.00  0.00           C  
ATOM   3464  CE1 HIS A 220       3.280   2.719  -8.451  1.00  0.00           C  
ATOM   3465  NE2 HIS A 220       2.028   2.977  -8.117  1.00  0.00           N  
ATOM   3466  H   HIS A 220       5.577   6.535 -10.300  1.00  0.00           H  
ATOM   3467  HA  HIS A 220       2.610   6.860 -10.064  1.00  0.00           H  
ATOM   3468 1HB  HIS A 220       4.496   6.387  -7.728  1.00  0.00           H  
ATOM   3469 2HB  HIS A 220       2.819   6.897  -7.585  1.00  0.00           H  
ATOM   3470  HD1 HIS A 220       4.921   3.939  -8.682  1.00  0.00           H  
ATOM   3471  HD2 HIS A 220       0.906   4.746  -7.687  1.00  0.00           H  
ATOM   3472  HE1 HIS A 220       3.785   1.776  -8.657  1.00  0.00           H  
ATOM   3473  N   ARG A 221       2.885   9.272  -9.385  1.00  0.00           N  
ATOM   3474  CA  ARG A 221       3.068  10.700  -9.051  1.00  0.00           C  
ATOM   3475  C   ARG A 221       3.742  10.811  -7.686  1.00  0.00           C  
ATOM   3476  O   ARG A 221       3.253  10.166  -6.739  1.00  0.00           O  
ATOM   3477  CB  ARG A 221       1.739  11.440  -9.025  1.00  0.00           C  
ATOM   3478  CG  ARG A 221       1.851  12.953  -8.933  1.00  0.00           C  
ATOM   3479  CD  ARG A 221       0.515  13.604  -8.940  1.00  0.00           C  
ATOM   3480  NE  ARG A 221       0.613  15.040  -9.147  1.00  0.00           N  
ATOM   3481  CZ  ARG A 221      -0.427  15.894  -9.089  1.00  0.00           C  
ATOM   3482  NH1 ARG A 221      -1.634  15.443  -8.831  1.00  0.00           N  
ATOM   3483  NH2 ARG A 221      -0.234  17.186  -9.293  1.00  0.00           N  
ATOM   3484  H   ARG A 221       1.953   8.921  -9.556  1.00  0.00           H  
ATOM   3485  HA  ARG A 221       3.697  11.157  -9.815  1.00  0.00           H  
ATOM   3486 1HB  ARG A 221       1.175  11.206  -9.927  1.00  0.00           H  
ATOM   3487 2HB  ARG A 221       1.150  11.100  -8.173  1.00  0.00           H  
ATOM   3488 1HG  ARG A 221       2.360  13.225  -8.008  1.00  0.00           H  
ATOM   3489 2HG  ARG A 221       2.419  13.329  -9.784  1.00  0.00           H  
ATOM   3490 1HD  ARG A 221      -0.090  13.185  -9.743  1.00  0.00           H  
ATOM   3491 2HD  ARG A 221       0.021  13.431  -7.984  1.00  0.00           H  
ATOM   3492  HE  ARG A 221       1.527  15.425  -9.349  1.00  0.00           H  
ATOM   3493 1HH1 ARG A 221      -1.782  14.456  -8.675  1.00  0.00           H  
ATOM   3494 2HH1 ARG A 221      -2.414  16.083  -8.787  1.00  0.00           H  
ATOM   3495 1HH2 ARG A 221       0.695  17.533  -9.493  1.00  0.00           H  
ATOM   3496 2HH2 ARG A 221      -1.013  17.826  -9.250  1.00  0.00           H  
ATOM   3497  N   CYS A 222       4.775  11.635  -7.605  1.00  0.00           N  
ATOM   3498  CA  CYS A 222       5.564  11.866  -6.388  1.00  0.00           C  
ATOM   3499  C   CYS A 222       5.428  13.326  -5.998  1.00  0.00           C  
ATOM   3500  O   CYS A 222       5.776  14.204  -6.800  1.00  0.00           O  
ATOM   3501  CB  CYS A 222       7.039  11.523  -6.599  1.00  0.00           C  
ATOM   3502  SG  CYS A 222       7.344   9.787  -7.003  1.00  0.00           S  
ATOM   3503  H   CYS A 222       5.021  12.130  -8.451  1.00  0.00           H  
ATOM   3504  HA  CYS A 222       5.177  11.222  -5.598  1.00  0.00           H  
ATOM   3505 1HB  CYS A 222       7.442  12.133  -7.408  1.00  0.00           H  
ATOM   3506 2HB  CYS A 222       7.602  11.763  -5.697  1.00  0.00           H  
ATOM   3507  HG  CYS A 222       6.509   9.736  -8.036  1.00  0.00           H  
ATOM   3508  N   ILE A 223       4.916  13.581  -4.779  1.00  0.00           N  
ATOM   3509  CA  ILE A 223       4.748  14.932  -4.205  1.00  0.00           C  
ATOM   3510  C   ILE A 223       5.736  15.010  -3.050  1.00  0.00           C  
ATOM   3511  O   ILE A 223       5.720  14.094  -2.235  1.00  0.00           O  
ATOM   3512  CB  ILE A 223       3.314  15.195  -3.712  1.00  0.00           C  
ATOM   3513  CG1 ILE A 223       2.310  14.975  -4.846  1.00  0.00           C  
ATOM   3514  CG2 ILE A 223       3.193  16.606  -3.156  1.00  0.00           C  
ATOM   3515  CD1 ILE A 223       2.492  15.916  -6.015  1.00  0.00           C  
ATOM   3516  H   ILE A 223       4.634  12.778  -4.235  1.00  0.00           H  
ATOM   3517  HA  ILE A 223       4.969  15.666  -4.979  1.00  0.00           H  
ATOM   3518  HB  ILE A 223       3.063  14.483  -2.926  1.00  0.00           H  
ATOM   3519 1HG1 ILE A 223       2.396  13.953  -5.214  1.00  0.00           H  
ATOM   3520 2HG1 ILE A 223       1.296  15.100  -4.464  1.00  0.00           H  
ATOM   3521 1HG2 ILE A 223       2.173  16.776  -2.813  1.00  0.00           H  
ATOM   3522 2HG2 ILE A 223       3.882  16.729  -2.322  1.00  0.00           H  
ATOM   3523 3HG2 ILE A 223       3.437  17.327  -3.937  1.00  0.00           H  
ATOM   3524 1HD1 ILE A 223       1.744  15.699  -6.777  1.00  0.00           H  
ATOM   3525 2HD1 ILE A 223       2.375  16.946  -5.675  1.00  0.00           H  
ATOM   3526 3HD1 ILE A 223       3.488  15.784  -6.436  1.00  0.00           H  
ATOM   3527  N   ALA A 224       6.576  16.028  -3.016  1.00  0.00           N  
ATOM   3528  CA  ALA A 224       7.578  16.121  -1.925  1.00  0.00           C  
ATOM   3529  C   ALA A 224       7.692  17.579  -1.496  1.00  0.00           C  
ATOM   3530  O   ALA A 224       8.467  18.331  -2.073  1.00  0.00           O  
ATOM   3531  CB  ALA A 224       8.913  15.550  -2.367  1.00  0.00           C  
ATOM   3532  H   ALA A 224       6.550  16.751  -3.722  1.00  0.00           H  
ATOM   3533  HA  ALA A 224       7.224  15.519  -1.088  1.00  0.00           H  
ATOM   3534 1HB  ALA A 224       9.630  15.629  -1.549  1.00  0.00           H  
ATOM   3535 2HB  ALA A 224       8.788  14.502  -2.640  1.00  0.00           H  
ATOM   3536 3HB  ALA A 224       9.280  16.108  -3.226  1.00  0.00           H  
ATOM   3537  N   PRO A 225       6.861  18.001  -0.525  1.00  0.00           N  
ATOM   3538  CA  PRO A 225       6.864  19.389  -0.087  1.00  0.00           C  
ATOM   3539  C   PRO A 225       8.061  19.685   0.805  1.00  0.00           C  
ATOM   3540  O   PRO A 225       8.565  18.811   1.492  1.00  0.00           O  
ATOM   3541  CB  PRO A 225       5.544  19.510   0.681  1.00  0.00           C  
ATOM   3542  CG  PRO A 225       5.331  18.151   1.257  1.00  0.00           C  
ATOM   3543  CD  PRO A 225       5.824  17.210   0.191  1.00  0.00           C  
ATOM   3544  HA  PRO A 225       6.869  20.047  -0.969  1.00  0.00           H  
ATOM   3545 1HB  PRO A 225       5.627  20.291   1.451  1.00  0.00           H  
ATOM   3546 2HB  PRO A 225       4.738  19.814  -0.002  1.00  0.00           H  
ATOM   3547 1HG  PRO A 225       5.885  18.048   2.202  1.00  0.00           H  
ATOM   3548 2HG  PRO A 225       4.268  18.001   1.495  1.00  0.00           H  
ATOM   3549 1HD  PRO A 225       6.257  16.315   0.662  1.00  0.00           H  
ATOM   3550 2HD  PRO A 225       4.990  16.935  -0.471  1.00  0.00           H  
ATOM   3551  N   ASP A 226       8.395  20.947   0.855  1.00  0.00           N  
ATOM   3552  CA  ASP A 226       9.264  21.532   1.896  1.00  0.00           C  
ATOM   3553  C   ASP A 226       8.383  22.152   2.980  1.00  0.00           C  
ATOM   3554  O   ASP A 226       7.527  22.989   2.665  1.00  0.00           O  
ATOM   3555  CB  ASP A 226      10.202  22.589   1.311  1.00  0.00           C  
ATOM   3556  CG  ASP A 226      11.275  21.996   0.408  1.00  0.00           C  
ATOM   3557  OD1 ASP A 226      11.416  20.796   0.396  1.00  0.00           O  
ATOM   3558  OD2 ASP A 226      11.942  22.747  -0.262  1.00  0.00           O  
ATOM   3559  H   ASP A 226       8.028  21.545   0.129  1.00  0.00           H  
ATOM   3560  HA  ASP A 226       9.874  20.736   2.325  1.00  0.00           H  
ATOM   3561 1HB  ASP A 226       9.623  23.312   0.736  1.00  0.00           H  
ATOM   3562 2HB  ASP A 226      10.689  23.132   2.121  1.00  0.00           H  
ATOM   3563  N   LEU A 227       8.517  21.700   4.204  1.00  0.00           N  
ATOM   3564  CA  LEU A 227       7.636  22.190   5.306  1.00  0.00           C  
ATOM   3565  C   LEU A 227       7.862  23.699   5.482  1.00  0.00           C  
ATOM   3566  O   LEU A 227       8.949  24.212   5.187  1.00  0.00           O  
ATOM   3567  CB  LEU A 227       7.931  21.458   6.621  1.00  0.00           C  
ATOM   3568  CG  LEU A 227       7.584  19.964   6.643  1.00  0.00           C  
ATOM   3569  CD1 LEU A 227       8.029  19.358   7.967  1.00  0.00           C  
ATOM   3570  CD2 LEU A 227       6.087  19.788   6.437  1.00  0.00           C  
ATOM   3571  H   LEU A 227       9.224  21.009   4.409  1.00  0.00           H  
ATOM   3572  HA  LEU A 227       6.599  21.996   5.032  1.00  0.00           H  
ATOM   3573 1HB  LEU A 227       8.993  21.554   6.841  1.00  0.00           H  
ATOM   3574 2HB  LEU A 227       7.370  21.941   7.421  1.00  0.00           H  
ATOM   3575  HG  LEU A 227       8.123  19.453   5.844  1.00  0.00           H  
ATOM   3576 1HD1 LEU A 227       7.782  18.296   7.983  1.00  0.00           H  
ATOM   3577 2HD1 LEU A 227       9.106  19.481   8.079  1.00  0.00           H  
ATOM   3578 3HD1 LEU A 227       7.518  19.861   8.787  1.00  0.00           H  
ATOM   3579 1HD2 LEU A 227       5.840  18.726   6.452  1.00  0.00           H  
ATOM   3580 2HD2 LEU A 227       5.547  20.297   7.236  1.00  0.00           H  
ATOM   3581 3HD2 LEU A 227       5.799  20.214   5.476  1.00  0.00           H  
ATOM   3582  N   ILE A 228       6.829  24.364   5.993  1.00  0.00           N  
ATOM   3583  CA  ILE A 228       6.884  25.846   6.089  1.00  0.00           C  
ATOM   3584  C   ILE A 228       8.058  26.261   6.976  1.00  0.00           C  
ATOM   3585  O   ILE A 228       8.355  25.573   7.961  1.00  0.00           O  
ATOM   3586  CB  ILE A 228       5.577  26.427   6.659  1.00  0.00           C  
ATOM   3587  CG1 ILE A 228       4.408  26.140   5.713  1.00  0.00           C  
ATOM   3588  CG2 ILE A 228       5.719  27.923   6.895  1.00  0.00           C  
ATOM   3589  CD1 ILE A 228       4.563  26.762   4.344  1.00  0.00           C  
ATOM   3590  H   ILE A 228       6.004  23.880   6.319  1.00  0.00           H  
ATOM   3591  HA  ILE A 228       7.027  26.252   5.088  1.00  0.00           H  
ATOM   3592  HB  ILE A 228       5.344  25.940   7.605  1.00  0.00           H  
ATOM   3593 1HG1 ILE A 228       4.298  25.063   5.588  1.00  0.00           H  
ATOM   3594 2HG1 ILE A 228       3.483  26.514   6.154  1.00  0.00           H  
ATOM   3595 1HG2 ILE A 228       4.787  28.318   7.297  1.00  0.00           H  
ATOM   3596 2HG2 ILE A 228       6.526  28.104   7.605  1.00  0.00           H  
ATOM   3597 3HG2 ILE A 228       5.948  28.420   5.952  1.00  0.00           H  
ATOM   3598 1HD1 ILE A 228       3.695  26.514   3.732  1.00  0.00           H  
ATOM   3599 2HD1 ILE A 228       4.640  27.845   4.443  1.00  0.00           H  
ATOM   3600 3HD1 ILE A 228       5.464  26.376   3.869  1.00  0.00           H  
ATOM   3601  N   GLY A 229       8.835  27.248   6.551  1.00  0.00           N  
ATOM   3602  CA  GLY A 229      10.015  27.703   7.293  1.00  0.00           C  
ATOM   3603  C   GLY A 229      11.285  27.004   6.870  1.00  0.00           C  
ATOM   3604  O   GLY A 229      12.371  27.466   7.286  1.00  0.00           O  
ATOM   3605  H   GLY A 229       8.596  27.702   5.681  1.00  0.00           H  
ATOM   3606 1HA  GLY A 229      10.142  28.777   7.151  1.00  0.00           H  
ATOM   3607 2HA  GLY A 229       9.862  27.537   8.358  1.00  0.00           H  
ATOM   3608  N   MET A 230      11.213  25.972   6.033  1.00  0.00           N  
ATOM   3609  CA  MET A 230      12.404  25.197   5.635  1.00  0.00           C  
ATOM   3610  C   MET A 230      12.533  25.098   4.117  1.00  0.00           C  
ATOM   3611  O   MET A 230      11.545  25.295   3.375  1.00  0.00           O  
ATOM   3612  CB  MET A 230      12.355  23.799   6.249  1.00  0.00           C  
ATOM   3613  CG  MET A 230      12.250  23.781   7.767  1.00  0.00           C  
ATOM   3614  SD  MET A 230      12.153  22.109   8.438  1.00  0.00           S  
ATOM   3615  CE  MET A 230      13.865  21.597   8.321  1.00  0.00           C  
ATOM   3616  H   MET A 230      10.311  25.714   5.660  1.00  0.00           H  
ATOM   3617  HA  MET A 230      13.291  25.711   6.006  1.00  0.00           H  
ATOM   3618 1HB  MET A 230      11.499  23.256   5.849  1.00  0.00           H  
ATOM   3619 2HB  MET A 230      13.253  23.247   5.969  1.00  0.00           H  
ATOM   3620 1HG  MET A 230      13.121  24.275   8.197  1.00  0.00           H  
ATOM   3621 2HG  MET A 230      11.361  24.329   8.077  1.00  0.00           H  
ATOM   3622 1HE  MET A 230      13.967  20.580   8.699  1.00  0.00           H  
ATOM   3623 2HE  MET A 230      14.185  21.632   7.279  1.00  0.00           H  
ATOM   3624 3HE  MET A 230      14.487  22.269   8.914  1.00  0.00           H  
ATOM   3625  N   GLY A 231      13.736  24.814   3.634  1.00  0.00           N  
ATOM   3626  CA  GLY A 231      13.890  24.506   2.216  1.00  0.00           C  
ATOM   3627  C   GLY A 231      13.552  25.710   1.374  1.00  0.00           C  
ATOM   3628  O   GLY A 231      13.946  26.854   1.684  1.00  0.00           O  
ATOM   3629  H   GLY A 231      14.551  24.807   4.232  1.00  0.00           H  
ATOM   3630 1HA  GLY A 231      14.915  24.189   2.022  1.00  0.00           H  
ATOM   3631 2HA  GLY A 231      13.241  23.671   1.953  1.00  0.00           H  
ATOM   3632  N   LYS A 232      12.800  25.467   0.318  1.00  0.00           N  
ATOM   3633  CA  LYS A 232      12.458  26.486  -0.678  1.00  0.00           C  
ATOM   3634  C   LYS A 232      11.111  27.132  -0.374  1.00  0.00           C  
ATOM   3635  O   LYS A 232      10.659  27.945  -1.195  1.00  0.00           O  
ATOM   3636  CB  LYS A 232      12.442  25.881  -2.083  1.00  0.00           C  
ATOM   3637  CG  LYS A 232      13.777  25.304  -2.534  1.00  0.00           C  
ATOM   3638  CD  LYS A 232      14.782  26.406  -2.834  1.00  0.00           C  
ATOM   3639  CE  LYS A 232      16.029  25.851  -3.507  1.00  0.00           C  
ATOM   3640  NZ  LYS A 232      16.979  26.929  -3.894  1.00  0.00           N  
ATOM   3641  H   LYS A 232      12.449  24.527   0.200  1.00  0.00           H  
ATOM   3642  HA  LYS A 232      13.216  27.270  -0.646  1.00  0.00           H  
ATOM   3643 1HB  LYS A 232      11.701  25.082  -2.126  1.00  0.00           H  
ATOM   3644 2HB  LYS A 232      12.145  26.642  -2.804  1.00  0.00           H  
ATOM   3645 1HG  LYS A 232      14.179  24.660  -1.751  1.00  0.00           H  
ATOM   3646 2HG  LYS A 232      13.629  24.705  -3.433  1.00  0.00           H  
ATOM   3647 1HD  LYS A 232      14.325  27.148  -3.490  1.00  0.00           H  
ATOM   3648 2HD  LYS A 232      15.071  26.897  -1.904  1.00  0.00           H  
ATOM   3649 1HE  LYS A 232      16.534  25.166  -2.828  1.00  0.00           H  
ATOM   3650 2HE  LYS A 232      15.744  25.297  -4.401  1.00  0.00           H  
ATOM   3651 1HZ  LYS A 232      17.790  26.521  -4.336  1.00  0.00           H  
ATOM   3652 2HZ  LYS A 232      16.526  27.561  -4.539  1.00  0.00           H  
ATOM   3653 3HZ  LYS A 232      17.266  27.438  -3.070  1.00  0.00           H  
ATOM   3654  N   SER A 233      10.474  26.822   0.748  1.00  0.00           N  
ATOM   3655  CA  SER A 233       9.129  27.355   1.081  1.00  0.00           C  
ATOM   3656  C   SER A 233       9.252  28.718   1.733  1.00  0.00           C  
ATOM   3657  O   SER A 233      10.334  29.102   2.221  1.00  0.00           O  
ATOM   3658  CB  SER A 233       8.351  26.361   1.916  1.00  0.00           C  
ATOM   3659  OG  SER A 233       8.016  25.210   1.134  1.00  0.00           O  
ATOM   3660  H   SER A 233      10.931  26.197   1.398  1.00  0.00           H  
ATOM   3661  HA  SER A 233       8.556  27.451   0.158  1.00  0.00           H  
ATOM   3662 1HB  SER A 233       8.947  26.065   2.779  1.00  0.00           H  
ATOM   3663 2HB  SER A 233       7.444  26.833   2.292  1.00  0.00           H  
ATOM   3664  HG  SER A 233       7.889  24.494   1.760  1.00  0.00           H  
ATOM   3665  N   ASP A 234       8.151  29.438   1.734  1.00  0.00           N  
ATOM   3666  CA  ASP A 234       8.077  30.721   2.457  1.00  0.00           C  
ATOM   3667  C   ASP A 234       8.383  30.558   3.940  1.00  0.00           C  
ATOM   3668  O   ASP A 234       8.272  29.447   4.519  1.00  0.00           O  
ATOM   3669  CB  ASP A 234       6.692  31.350   2.295  1.00  0.00           C  
ATOM   3670  CG  ASP A 234       6.532  32.098   0.978  1.00  0.00           C  
ATOM   3671  OD1 ASP A 234       7.519  32.561   0.456  1.00  0.00           O  
ATOM   3672  OD2 ASP A 234       5.425  32.198   0.506  1.00  0.00           O  
ATOM   3673  H   ASP A 234       7.339  29.110   1.231  1.00  0.00           H  
ATOM   3674  HA  ASP A 234       8.819  31.399   2.035  1.00  0.00           H  
ATOM   3675 1HB  ASP A 234       5.930  30.572   2.349  1.00  0.00           H  
ATOM   3676 2HB  ASP A 234       6.509  32.045   3.115  1.00  0.00           H  
ATOM   3677  N   LYS A 235       8.720  31.681   4.544  1.00  0.00           N  
ATOM   3678  CA  LYS A 235       9.218  31.718   5.931  1.00  0.00           C  
ATOM   3679  C   LYS A 235       8.390  32.693   6.742  1.00  0.00           C  
ATOM   3680  O   LYS A 235       8.874  33.782   7.075  1.00  0.00           O  
ATOM   3681  CB  LYS A 235      10.695  32.113   5.982  1.00  0.00           C  
ATOM   3682  CG  LYS A 235      11.626  31.161   5.242  1.00  0.00           C  
ATOM   3683  CD  LYS A 235      13.032  31.732   5.142  1.00  0.00           C  
ATOM   3684  CE  LYS A 235      13.960  30.791   4.387  1.00  0.00           C  
ATOM   3685  NZ  LYS A 235      15.257  31.438   4.051  1.00  0.00           N  
ATOM   3686  H   LYS A 235       8.632  32.546   4.030  1.00  0.00           H  
ATOM   3687  HA  LYS A 235       9.116  30.722   6.363  1.00  0.00           H  
ATOM   3688 1HB  LYS A 235      10.821  33.107   5.551  1.00  0.00           H  
ATOM   3689 2HB  LYS A 235      11.023  32.162   7.020  1.00  0.00           H  
ATOM   3690 1HG  LYS A 235      11.666  30.208   5.770  1.00  0.00           H  
ATOM   3691 2HG  LYS A 235      11.242  30.984   4.238  1.00  0.00           H  
ATOM   3692 1HD  LYS A 235      13.000  32.691   4.623  1.00  0.00           H  
ATOM   3693 2HD  LYS A 235      13.432  31.893   6.143  1.00  0.00           H  
ATOM   3694 1HE  LYS A 235      14.154  29.908   4.994  1.00  0.00           H  
ATOM   3695 2HE  LYS A 235      13.479  30.470   3.463  1.00  0.00           H  
ATOM   3696 1HZ  LYS A 235      15.841  30.783   3.552  1.00  0.00           H  
ATOM   3697 2HZ  LYS A 235      15.089  32.249   3.472  1.00  0.00           H  
ATOM   3698 3HZ  LYS A 235      15.721  31.723   4.901  1.00  0.00           H  
ATOM   3699  N   PRO A 236       7.129  32.358   7.015  1.00  0.00           N  
ATOM   3700  CA  PRO A 236       6.304  33.245   7.827  1.00  0.00           C  
ATOM   3701  C   PRO A 236       6.741  33.290   9.295  1.00  0.00           C  
ATOM   3702  O   PRO A 236       7.477  32.475   9.827  1.00  0.00           O  
ATOM   3703  CB  PRO A 236       4.910  32.629   7.676  1.00  0.00           C  
ATOM   3704  CG  PRO A 236       5.175  31.180   7.447  1.00  0.00           C  
ATOM   3705  CD  PRO A 236       6.417  31.156   6.597  1.00  0.00           C  
ATOM   3706  HA  PRO A 236       6.339  34.260   7.403  1.00  0.00           H  
ATOM   3707 1HB  PRO A 236       4.316  32.816   8.583  1.00  0.00           H  
ATOM   3708 2HB  PRO A 236       4.378  33.103   6.839  1.00  0.00           H  
ATOM   3709 1HG  PRO A 236       5.308  30.661   8.408  1.00  0.00           H  
ATOM   3710 2HG  PRO A 236       4.313  30.711   6.950  1.00  0.00           H  
ATOM   3711 1HD  PRO A 236       6.998  30.250   6.822  1.00  0.00           H  
ATOM   3712 2HD  PRO A 236       6.135  31.183   5.534  1.00  0.00           H  
ATOM   3713  N   ASP A 237       6.288  34.354   9.967  1.00  0.00           N  
ATOM   3714  CA  ASP A 237       6.674  34.570  11.369  1.00  0.00           C  
ATOM   3715  C   ASP A 237       5.829  33.640  12.227  1.00  0.00           C  
ATOM   3716  O   ASP A 237       4.891  34.134  12.879  1.00  0.00           O  
ATOM   3717  CB  ASP A 237       6.465  36.025  11.797  1.00  0.00           C  
ATOM   3718  CG  ASP A 237       7.060  36.332  13.165  1.00  0.00           C  
ATOM   3719  OD1 ASP A 237       7.903  35.586  13.605  1.00  0.00           O  
ATOM   3720  OD2 ASP A 237       6.665  37.307  13.756  1.00  0.00           O  
ATOM   3721  H   ASP A 237       5.676  35.019   9.517  1.00  0.00           H  
ATOM   3722  HA  ASP A 237       7.733  34.334  11.477  1.00  0.00           H  
ATOM   3723 1HB  ASP A 237       6.921  36.689  11.062  1.00  0.00           H  
ATOM   3724 2HB  ASP A 237       5.399  36.248  11.823  1.00  0.00           H  
ATOM   3725  N   LEU A 238       6.161  32.359  12.251  1.00  0.00           N  
ATOM   3726  CA  LEU A 238       5.467  31.332  13.053  1.00  0.00           C  
ATOM   3727  C   LEU A 238       6.402  30.893  14.169  1.00  0.00           C  
ATOM   3728  O   LEU A 238       7.638  31.030  14.031  1.00  0.00           O  
ATOM   3729  CB  LEU A 238       5.067  30.127  12.193  1.00  0.00           C  
ATOM   3730  CG  LEU A 238       4.178  30.440  10.982  1.00  0.00           C  
ATOM   3731  CD1 LEU A 238       3.984  29.177  10.154  1.00  0.00           C  
ATOM   3732  CD2 LEU A 238       2.842  30.990  11.462  1.00  0.00           C  
ATOM   3733  H   LEU A 238       6.944  32.086  11.675  1.00  0.00           H  
ATOM   3734  HA  LEU A 238       4.560  31.772  13.467  1.00  0.00           H  
ATOM   3735 1HB  LEU A 238       5.972  29.648  11.823  1.00  0.00           H  
ATOM   3736 2HB  LEU A 238       4.533  29.414  12.820  1.00  0.00           H  
ATOM   3737  HG  LEU A 238       4.669  31.181  10.351  1.00  0.00           H  
ATOM   3738 1HD1 LEU A 238       3.352  29.400   9.294  1.00  0.00           H  
ATOM   3739 2HD1 LEU A 238       4.953  28.817   9.808  1.00  0.00           H  
ATOM   3740 3HD1 LEU A 238       3.508  28.411  10.765  1.00  0.00           H  
ATOM   3741 1HD2 LEU A 238       2.211  31.213  10.601  1.00  0.00           H  
ATOM   3742 2HD2 LEU A 238       2.349  30.249  12.092  1.00  0.00           H  
ATOM   3743 3HD2 LEU A 238       3.009  31.901  12.036  1.00  0.00           H  
ATOM   3744  N   GLY A 239       5.841  30.254  15.205  1.00  0.00           N  
ATOM   3745  CA  GLY A 239       6.716  29.578  16.165  1.00  0.00           C  
ATOM   3746  C   GLY A 239       7.223  28.233  15.647  1.00  0.00           C  
ATOM   3747  O   GLY A 239       8.042  27.604  16.330  1.00  0.00           O  
ATOM   3748  H   GLY A 239       4.842  30.222  15.343  1.00  0.00           H  
ATOM   3749 1HA  GLY A 239       7.570  30.216  16.391  1.00  0.00           H  
ATOM   3750 2HA  GLY A 239       6.178  29.419  17.099  1.00  0.00           H  
ATOM   3751  N   TYR A 240       6.684  27.780  14.530  1.00  0.00           N  
ATOM   3752  CA  TYR A 240       7.107  26.505  13.903  1.00  0.00           C  
ATOM   3753  C   TYR A 240       6.773  25.342  14.833  1.00  0.00           C  
ATOM   3754  O   TYR A 240       7.470  24.346  14.983  1.00  0.00           O  
ATOM   3755  CB  TYR A 240       8.555  26.500  13.420  1.00  0.00           C  
ATOM   3756  CG  TYR A 240       8.796  27.627  12.447  1.00  0.00           C  
ATOM   3757  CD1 TYR A 240       8.191  27.619  11.203  1.00  0.00           C  
ATOM   3758  CD2 TYR A 240       9.620  28.716  12.735  1.00  0.00           C  
ATOM   3759  CE1 TYR A 240       8.372  28.657  10.298  1.00  0.00           C  
ATOM   3760  CE2 TYR A 240       9.790  29.776  11.857  1.00  0.00           C  
ATOM   3761  CZ  TYR A 240       9.182  29.725  10.614  1.00  0.00           C  
ATOM   3762  OH  TYR A 240       9.334  30.739   9.701  1.00  0.00           O  
ATOM   3763  H   TYR A 240       5.958  28.328  14.091  1.00  0.00           H  
ATOM   3764  HA  TYR A 240       6.556  26.379  12.970  1.00  0.00           H  
ATOM   3765 1HB  TYR A 240       9.225  26.599  14.274  1.00  0.00           H  
ATOM   3766 2HB  TYR A 240       8.776  25.546  12.940  1.00  0.00           H  
ATOM   3767  HD1 TYR A 240       7.555  26.784  10.912  1.00  0.00           H  
ATOM   3768  HD2 TYR A 240      10.160  28.755  13.681  1.00  0.00           H  
ATOM   3769  HE1 TYR A 240       7.883  28.624   9.325  1.00  0.00           H  
ATOM   3770  HE2 TYR A 240      10.397  30.633  12.149  1.00  0.00           H  
ATOM   3771  HH  TYR A 240       8.845  31.511   9.997  1.00  0.00           H  
ATOM   3772  N   PHE A 241       5.570  25.386  15.380  1.00  0.00           N  
ATOM   3773  CA  PHE A 241       5.069  24.330  16.267  1.00  0.00           C  
ATOM   3774  C   PHE A 241       4.584  23.169  15.401  1.00  0.00           C  
ATOM   3775  O   PHE A 241       4.270  23.332  14.214  1.00  0.00           O  
ATOM   3776  CB  PHE A 241       3.934  24.841  17.156  1.00  0.00           C  
ATOM   3777  CG  PHE A 241       4.370  25.857  18.172  1.00  0.00           C  
ATOM   3778  CD1 PHE A 241       4.159  27.211  17.956  1.00  0.00           C  
ATOM   3779  CD2 PHE A 241       4.994  25.463  19.346  1.00  0.00           C  
ATOM   3780  CE1 PHE A 241       4.560  28.147  18.891  1.00  0.00           C  
ATOM   3781  CE2 PHE A 241       5.395  26.395  20.282  1.00  0.00           C  
ATOM   3782  CZ  PHE A 241       5.178  27.739  20.054  1.00  0.00           C  
ATOM   3783  H   PHE A 241       4.977  26.179  15.176  1.00  0.00           H  
ATOM   3784  HA  PHE A 241       5.887  24.004  16.912  1.00  0.00           H  
ATOM   3785 1HB  PHE A 241       3.161  25.292  16.535  1.00  0.00           H  
ATOM   3786 2HB  PHE A 241       3.481  24.004  17.685  1.00  0.00           H  
ATOM   3787  HD1 PHE A 241       3.669  27.533  17.037  1.00  0.00           H  
ATOM   3788  HD2 PHE A 241       5.166  24.401  19.526  1.00  0.00           H  
ATOM   3789  HE1 PHE A 241       4.388  29.207  18.708  1.00  0.00           H  
ATOM   3790  HE2 PHE A 241       5.884  26.072  21.201  1.00  0.00           H  
ATOM   3791  HZ  PHE A 241       5.496  28.476  20.790  1.00  0.00           H  
ATOM   3792  N   PHE A 242       4.452  22.013  16.036  1.00  0.00           N  
ATOM   3793  CA  PHE A 242       3.809  20.854  15.371  1.00  0.00           C  
ATOM   3794  C   PHE A 242       2.438  21.256  14.831  1.00  0.00           C  
ATOM   3795  O   PHE A 242       2.139  21.056  13.679  1.00  0.00           O  
ATOM   3796  CB  PHE A 242       3.655  19.679  16.339  1.00  0.00           C  
ATOM   3797  CG  PHE A 242       2.992  18.476  15.732  1.00  0.00           C  
ATOM   3798  CD1 PHE A 242       3.688  17.647  14.864  1.00  0.00           C  
ATOM   3799  CD2 PHE A 242       1.672  18.171  16.025  1.00  0.00           C  
ATOM   3800  CE1 PHE A 242       3.079  16.539  14.305  1.00  0.00           C  
ATOM   3801  CE2 PHE A 242       1.061  17.064  15.469  1.00  0.00           C  
ATOM   3802  CZ  PHE A 242       1.766  16.248  14.607  1.00  0.00           C  
ATOM   3803  H   PHE A 242       4.791  21.912  16.982  1.00  0.00           H  
ATOM   3804  HA  PHE A 242       4.442  20.535  14.542  1.00  0.00           H  
ATOM   3805 1HB  PHE A 242       4.636  19.379  16.705  1.00  0.00           H  
ATOM   3806 2HB  PHE A 242       3.067  19.993  17.201  1.00  0.00           H  
ATOM   3807  HD1 PHE A 242       4.727  17.877  14.626  1.00  0.00           H  
ATOM   3808  HD2 PHE A 242       1.115  18.816  16.706  1.00  0.00           H  
ATOM   3809  HE1 PHE A 242       3.637  15.897  13.625  1.00  0.00           H  
ATOM   3810  HE2 PHE A 242       0.023  16.835  15.708  1.00  0.00           H  
ATOM   3811  HZ  PHE A 242       1.285  15.376  14.166  1.00  0.00           H  
ATOM   3812  N   ASP A 243       1.593  21.860  15.662  1.00  0.00           N  
ATOM   3813  CA  ASP A 243       0.244  22.247  15.193  1.00  0.00           C  
ATOM   3814  C   ASP A 243       0.321  23.202  13.973  1.00  0.00           C  
ATOM   3815  O   ASP A 243      -0.558  23.203  13.125  1.00  0.00           O  
ATOM   3816  CB  ASP A 243      -0.542  22.916  16.324  1.00  0.00           C  
ATOM   3817  CG  ASP A 243      -0.955  21.940  17.417  1.00  0.00           C  
ATOM   3818  OD1 ASP A 243      -0.872  20.756  17.191  1.00  0.00           O  
ATOM   3819  OD2 ASP A 243      -1.348  22.388  18.468  1.00  0.00           O  
ATOM   3820  H   ASP A 243       1.859  22.059  16.616  1.00  0.00           H  
ATOM   3821  HA  ASP A 243      -0.287  21.346  14.885  1.00  0.00           H  
ATOM   3822 1HB  ASP A 243       0.063  23.705  16.771  1.00  0.00           H  
ATOM   3823 2HB  ASP A 243      -1.439  23.383  15.916  1.00  0.00           H  
ATOM   3824  N   ASP A 244       1.315  24.088  13.936  1.00  0.00           N  
ATOM   3825  CA  ASP A 244       1.497  24.994  12.781  1.00  0.00           C  
ATOM   3826  C   ASP A 244       1.677  24.153  11.524  1.00  0.00           C  
ATOM   3827  O   ASP A 244       0.983  24.345  10.537  1.00  0.00           O  
ATOM   3828  CB  ASP A 244       2.704  25.914  12.974  1.00  0.00           C  
ATOM   3829  CG  ASP A 244       2.493  26.946  14.074  1.00  0.00           C  
ATOM   3830  OD1 ASP A 244       1.361  27.256  14.361  1.00  0.00           O  
ATOM   3831  OD2 ASP A 244       3.465  27.415  14.616  1.00  0.00           O  
ATOM   3832  H   ASP A 244       1.960  24.144  14.711  1.00  0.00           H  
ATOM   3833  HA  ASP A 244       0.607  25.617  12.687  1.00  0.00           H  
ATOM   3834 1HB  ASP A 244       3.582  25.316  13.221  1.00  0.00           H  
ATOM   3835 2HB  ASP A 244       2.916  26.437  12.041  1.00  0.00           H  
ATOM   3836  N   HIS A 245       2.617  23.233  11.558  1.00  0.00           N  
ATOM   3837  CA  HIS A 245       2.906  22.442  10.352  1.00  0.00           C  
ATOM   3838  C   HIS A 245       1.696  21.599   9.966  1.00  0.00           C  
ATOM   3839  O   HIS A 245       1.454  21.409   8.757  1.00  0.00           O  
ATOM   3840  CB  HIS A 245       4.121  21.534  10.567  1.00  0.00           C  
ATOM   3841  CG  HIS A 245       5.432  22.214  10.315  1.00  0.00           C  
ATOM   3842  ND1 HIS A 245       6.624  21.741  10.823  1.00  0.00           N  
ATOM   3843  CD2 HIS A 245       5.737  23.329   9.611  1.00  0.00           C  
ATOM   3844  CE1 HIS A 245       7.607  22.538  10.441  1.00  0.00           C  
ATOM   3845  NE2 HIS A 245       7.095  23.508   9.706  1.00  0.00           N  
ATOM   3846  H   HIS A 245       3.147  23.057  12.400  1.00  0.00           H  
ATOM   3847  HA  HIS A 245       3.132  23.112   9.523  1.00  0.00           H  
ATOM   3848 1HB  HIS A 245       4.121  21.162  11.592  1.00  0.00           H  
ATOM   3849 2HB  HIS A 245       4.052  20.671   9.905  1.00  0.00           H  
ATOM   3850  HD2 HIS A 245       5.037  23.966   9.071  1.00  0.00           H  
ATOM   3851  HE1 HIS A 245       8.661  22.414  10.690  1.00  0.00           H  
ATOM   3852  HE2 HIS A 245       7.614  24.262   9.279  1.00  0.00           H  
ATOM   3853  N   VAL A 246       0.971  21.058  10.937  1.00  0.00           N  
ATOM   3854  CA  VAL A 246      -0.215  20.215  10.664  1.00  0.00           C  
ATOM   3855  C   VAL A 246      -1.219  21.031   9.886  1.00  0.00           C  
ATOM   3856  O   VAL A 246      -1.804  20.545   8.923  1.00  0.00           O  
ATOM   3857  CB  VAL A 246      -0.862  19.712  11.969  1.00  0.00           C  
ATOM   3858  CG1 VAL A 246      -2.221  19.090  11.684  1.00  0.00           C  
ATOM   3859  CG2 VAL A 246       0.058  18.709  12.649  1.00  0.00           C  
ATOM   3860  H   VAL A 246       1.240  21.234  11.895  1.00  0.00           H  
ATOM   3861  HA  VAL A 246       0.104  19.346  10.086  1.00  0.00           H  
ATOM   3862  HB  VAL A 246      -1.029  20.561  12.631  1.00  0.00           H  
ATOM   3863 1HG1 VAL A 246      -2.664  18.740  12.617  1.00  0.00           H  
ATOM   3864 2HG1 VAL A 246      -2.874  19.835  11.230  1.00  0.00           H  
ATOM   3865 3HG1 VAL A 246      -2.100  18.248  11.002  1.00  0.00           H  
ATOM   3866 1HG2 VAL A 246      -0.405  18.358  13.571  1.00  0.00           H  
ATOM   3867 2HG2 VAL A 246       0.230  17.863  11.984  1.00  0.00           H  
ATOM   3868 3HG2 VAL A 246       1.010  19.188  12.881  1.00  0.00           H  
ATOM   3869  N   ARG A 247      -1.509  22.248  10.350  1.00  0.00           N  
ATOM   3870  CA  ARG A 247      -2.513  23.087   9.689  1.00  0.00           C  
ATOM   3871  C   ARG A 247      -2.149  23.334   8.233  1.00  0.00           C  
ATOM   3872  O   ARG A 247      -3.045  23.341   7.341  1.00  0.00           O  
ATOM   3873  CB  ARG A 247      -2.653  24.423  10.404  1.00  0.00           C  
ATOM   3874  CG  ARG A 247      -3.407  24.367  11.723  1.00  0.00           C  
ATOM   3875  CD  ARG A 247      -3.647  25.724  12.277  1.00  0.00           C  
ATOM   3876  NE  ARG A 247      -2.428  26.320  12.800  1.00  0.00           N  
ATOM   3877  CZ  ARG A 247      -2.288  27.622  13.118  1.00  0.00           C  
ATOM   3878  NH1 ARG A 247      -3.297  28.449  12.961  1.00  0.00           N  
ATOM   3879  NH2 ARG A 247      -1.135  28.067  13.587  1.00  0.00           N  
ATOM   3880  H   ARG A 247      -1.035  22.600  11.169  1.00  0.00           H  
ATOM   3881  HA  ARG A 247      -3.473  22.573   9.726  1.00  0.00           H  
ATOM   3882 1HB  ARG A 247      -1.664  24.832  10.607  1.00  0.00           H  
ATOM   3883 2HB  ARG A 247      -3.173  25.129   9.757  1.00  0.00           H  
ATOM   3884 1HG  ARG A 247      -4.372  23.883  11.571  1.00  0.00           H  
ATOM   3885 2HG  ARG A 247      -2.826  23.797  12.450  1.00  0.00           H  
ATOM   3886 1HD  ARG A 247      -4.035  26.373  11.493  1.00  0.00           H  
ATOM   3887 2HD  ARG A 247      -4.371  25.663  13.089  1.00  0.00           H  
ATOM   3888  HE  ARG A 247      -1.629  25.715  12.934  1.00  0.00           H  
ATOM   3889 1HH1 ARG A 247      -4.178  28.108  12.602  1.00  0.00           H  
ATOM   3890 2HH1 ARG A 247      -3.193  29.424  13.199  1.00  0.00           H  
ATOM   3891 1HH2 ARG A 247      -0.359  27.431  13.708  1.00  0.00           H  
ATOM   3892 2HH2 ARG A 247      -1.031  29.042  13.825  1.00  0.00           H  
ATOM   3893  N   PHE A 248      -0.866  23.580   7.971  1.00  0.00           N  
ATOM   3894  CA  PHE A 248      -0.410  23.800   6.588  1.00  0.00           C  
ATOM   3895  C   PHE A 248      -0.434  22.489   5.793  1.00  0.00           C  
ATOM   3896  O   PHE A 248      -0.829  22.465   4.637  1.00  0.00           O  
ATOM   3897  CB  PHE A 248       1.003  24.387   6.573  1.00  0.00           C  
ATOM   3898  CG  PHE A 248       1.047  25.867   6.828  1.00  0.00           C  
ATOM   3899  CD1 PHE A 248       1.271  26.359   8.105  1.00  0.00           C  
ATOM   3900  CD2 PHE A 248       0.864  26.769   5.791  1.00  0.00           C  
ATOM   3901  CE1 PHE A 248       1.311  27.721   8.340  1.00  0.00           C  
ATOM   3902  CE2 PHE A 248       0.906  28.131   6.022  1.00  0.00           C  
ATOM   3903  CZ  PHE A 248       1.129  28.606   7.299  1.00  0.00           C  
ATOM   3904  H   PHE A 248      -0.191  23.617   8.722  1.00  0.00           H  
ATOM   3905  HA  PHE A 248      -1.086  24.510   6.110  1.00  0.00           H  
ATOM   3906 1HB  PHE A 248       1.610  23.894   7.332  1.00  0.00           H  
ATOM   3907 2HB  PHE A 248       1.467  24.194   5.607  1.00  0.00           H  
ATOM   3908  HD1 PHE A 248       1.416  25.659   8.928  1.00  0.00           H  
ATOM   3909  HD2 PHE A 248       0.687  26.393   4.783  1.00  0.00           H  
ATOM   3910  HE1 PHE A 248       1.488  28.094   9.348  1.00  0.00           H  
ATOM   3911  HE2 PHE A 248       0.761  28.829   5.199  1.00  0.00           H  
ATOM   3912  HZ  PHE A 248       1.160  29.679   7.483  1.00  0.00           H  
ATOM   3913  N   MET A 249      -0.005  21.383   6.384  1.00  0.00           N  
ATOM   3914  CA  MET A 249      -0.018  20.114   5.608  1.00  0.00           C  
ATOM   3915  C   MET A 249      -1.455  19.711   5.267  1.00  0.00           C  
ATOM   3916  O   MET A 249      -1.695  19.184   4.182  1.00  0.00           O  
ATOM   3917  CB  MET A 249       0.675  18.997   6.386  1.00  0.00           C  
ATOM   3918  CG  MET A 249       2.195  19.085   6.397  1.00  0.00           C  
ATOM   3919  SD  MET A 249       2.901  19.117   4.738  1.00  0.00           S  
ATOM   3920  CE  MET A 249       2.292  17.567   4.081  1.00  0.00           C  
ATOM   3921  H   MET A 249       0.328  21.373   7.338  1.00  0.00           H  
ATOM   3922  HA  MET A 249       0.524  20.273   4.676  1.00  0.00           H  
ATOM   3923 1HB  MET A 249       0.333  19.007   7.420  1.00  0.00           H  
ATOM   3924 2HB  MET A 249       0.400  18.031   5.960  1.00  0.00           H  
ATOM   3925 1HG  MET A 249       2.502  19.990   6.921  1.00  0.00           H  
ATOM   3926 2HG  MET A 249       2.605  18.228   6.930  1.00  0.00           H  
ATOM   3927 1HE  MET A 249       2.646  17.441   3.057  1.00  0.00           H  
ATOM   3928 2HE  MET A 249       2.657  16.743   4.696  1.00  0.00           H  
ATOM   3929 3HE  MET A 249       1.202  17.571   4.090  1.00  0.00           H  
ATOM   3930  N   ASP A 250      -2.407  19.934   6.159  1.00  0.00           N  
ATOM   3931  CA  ASP A 250      -3.807  19.592   5.871  1.00  0.00           C  
ATOM   3932  C   ASP A 250      -4.197  20.355   4.592  1.00  0.00           C  
ATOM   3933  O   ASP A 250      -4.762  19.728   3.660  1.00  0.00           O  
ATOM   3934  CB  ASP A 250      -4.731  19.966   7.033  1.00  0.00           C  
ATOM   3935  CG  ASP A 250      -4.609  19.016   8.216  1.00  0.00           C  
ATOM   3936  OD1 ASP A 250      -3.916  18.033   8.096  1.00  0.00           O  
ATOM   3937  OD2 ASP A 250      -5.210  19.281   9.230  1.00  0.00           O  
ATOM   3938  H   ASP A 250      -2.174  20.344   7.051  1.00  0.00           H  
ATOM   3939  HA  ASP A 250      -3.875  18.514   5.718  1.00  0.00           H  
ATOM   3940 1HB  ASP A 250      -4.499  20.976   7.371  1.00  0.00           H  
ATOM   3941 2HB  ASP A 250      -5.766  19.964   6.690  1.00  0.00           H  
ATOM   3942  N   ALA A 251      -3.976  21.676   4.588  1.00  0.00           N  
ATOM   3943  CA  ALA A 251      -4.341  22.548   3.440  1.00  0.00           C  
ATOM   3944  C   ALA A 251      -3.553  22.121   2.201  1.00  0.00           C  
ATOM   3945  O   ALA A 251      -4.170  22.063   1.137  1.00  0.00           O  
ATOM   3946  CB  ALA A 251      -4.181  24.002   3.814  1.00  0.00           C  
ATOM   3947  H   ALA A 251      -3.545  22.090   5.402  1.00  0.00           H  
ATOM   3948  HA  ALA A 251      -5.406  22.422   3.244  1.00  0.00           H  
ATOM   3949 1HB  ALA A 251      -4.451  24.628   2.963  1.00  0.00           H  
ATOM   3950 2HB  ALA A 251      -4.832  24.235   4.657  1.00  0.00           H  
ATOM   3951 3HB  ALA A 251      -3.146  24.195   4.091  1.00  0.00           H  
ATOM   3952  N   PHE A 252      -2.264  21.826   2.324  1.00  0.00           N  
ATOM   3953  CA  PHE A 252      -1.401  21.450   1.200  1.00  0.00           C  
ATOM   3954  C   PHE A 252      -1.951  20.198   0.545  1.00  0.00           C  
ATOM   3955  O   PHE A 252      -2.134  20.155  -0.660  1.00  0.00           O  
ATOM   3956  CB  PHE A 252       0.037  21.207   1.664  1.00  0.00           C  
ATOM   3957  CG  PHE A 252       0.923  20.616   0.606  1.00  0.00           C  
ATOM   3958  CD1 PHE A 252       1.453  21.411  -0.399  1.00  0.00           C  
ATOM   3959  CD2 PHE A 252       1.229  19.263   0.612  1.00  0.00           C  
ATOM   3960  CE1 PHE A 252       2.269  20.868  -1.374  1.00  0.00           C  
ATOM   3961  CE2 PHE A 252       2.045  18.718  -0.360  1.00  0.00           C  
ATOM   3962  CZ  PHE A 252       2.565  19.522  -1.354  1.00  0.00           C  
ATOM   3963  H   PHE A 252      -1.871  21.870   3.253  1.00  0.00           H  
ATOM   3964  HA  PHE A 252      -1.394  22.268   0.479  1.00  0.00           H  
ATOM   3965 1HB  PHE A 252       0.477  22.148   1.990  1.00  0.00           H  
ATOM   3966 2HB  PHE A 252       0.034  20.534   2.520  1.00  0.00           H  
ATOM   3967  HD1 PHE A 252       1.220  22.476  -0.414  1.00  0.00           H  
ATOM   3968  HD2 PHE A 252       0.817  18.628   1.397  1.00  0.00           H  
ATOM   3969  HE1 PHE A 252       2.679  21.505  -2.158  1.00  0.00           H  
ATOM   3970  HE2 PHE A 252       2.278  17.653  -0.343  1.00  0.00           H  
ATOM   3971  HZ  PHE A 252       3.207  19.093  -2.122  1.00  0.00           H  
ATOM   3972  N   ILE A 253      -2.182  19.154   1.326  1.00  0.00           N  
ATOM   3973  CA  ILE A 253      -2.570  17.847   0.760  1.00  0.00           C  
ATOM   3974  C   ILE A 253      -3.875  18.000  -0.013  1.00  0.00           C  
ATOM   3975  O   ILE A 253      -3.973  17.404  -1.105  1.00  0.00           O  
ATOM   3976  CB  ILE A 253      -2.738  16.780   1.857  1.00  0.00           C  
ATOM   3977  CG1 ILE A 253      -1.386  16.458   2.500  1.00  0.00           C  
ATOM   3978  CG2 ILE A 253      -3.371  15.522   1.283  1.00  0.00           C  
ATOM   3979  CD1 ILE A 253      -1.492  15.643   3.768  1.00  0.00           C  
ATOM   3980  H   ILE A 253      -2.093  19.251   2.328  1.00  0.00           H  
ATOM   3981  HA  ILE A 253      -1.783  17.516   0.084  1.00  0.00           H  
ATOM   3982  HB  ILE A 253      -3.378  17.168   2.648  1.00  0.00           H  
ATOM   3983 1HG1 ILE A 253      -0.768  15.908   1.791  1.00  0.00           H  
ATOM   3984 2HG1 ILE A 253      -0.864  17.386   2.735  1.00  0.00           H  
ATOM   3985 1HG2 ILE A 253      -3.481  14.777   2.071  1.00  0.00           H  
ATOM   3986 2HG2 ILE A 253      -4.350  15.763   0.871  1.00  0.00           H  
ATOM   3987 3HG2 ILE A 253      -2.734  15.122   0.493  1.00  0.00           H  
ATOM   3988 1HD1 ILE A 253      -0.493  15.455   4.165  1.00  0.00           H  
ATOM   3989 2HD1 ILE A 253      -2.078  16.192   4.506  1.00  0.00           H  
ATOM   3990 3HD1 ILE A 253      -1.979  14.693   3.551  1.00  0.00           H  
ATOM   3991  N   GLU A 254      -4.861  18.694   0.551  1.00  0.00           N  
ATOM   3992  CA  GLU A 254      -6.150  18.871  -0.170  1.00  0.00           C  
ATOM   3993  C   GLU A 254      -6.003  19.906  -1.280  1.00  0.00           C  
ATOM   3994  O   GLU A 254      -6.689  19.746  -2.303  1.00  0.00           O  
ATOM   3995  CB  GLU A 254      -7.261  19.301   0.790  1.00  0.00           C  
ATOM   3996  CG  GLU A 254      -7.681  18.230   1.787  1.00  0.00           C  
ATOM   3997  CD  GLU A 254      -8.809  18.670   2.678  1.00  0.00           C  
ATOM   3998  OE1 GLU A 254      -9.158  19.825   2.635  1.00  0.00           O  
ATOM   3999  OE2 GLU A 254      -9.322  17.850   3.402  1.00  0.00           O  
ATOM   4000  H   GLU A 254      -4.749  19.106   1.466  1.00  0.00           H  
ATOM   4001  HA  GLU A 254      -6.431  17.916  -0.615  1.00  0.00           H  
ATOM   4002 1HB  GLU A 254      -6.935  20.175   1.356  1.00  0.00           H  
ATOM   4003 2HB  GLU A 254      -8.143  19.591   0.219  1.00  0.00           H  
ATOM   4004 1HG  GLU A 254      -7.992  17.341   1.239  1.00  0.00           H  
ATOM   4005 2HG  GLU A 254      -6.822  17.963   2.401  1.00  0.00           H  
ATOM   4006  N   ALA A 255      -5.163  20.914  -1.102  1.00  0.00           N  
ATOM   4007  CA  ALA A 255      -4.992  21.971  -2.137  1.00  0.00           C  
ATOM   4008  C   ALA A 255      -4.548  21.336  -3.455  1.00  0.00           C  
ATOM   4009  O   ALA A 255      -4.968  21.861  -4.571  1.00  0.00           O  
ATOM   4010  CB  ALA A 255      -4.012  23.005  -1.682  1.00  0.00           C  
ATOM   4011  H   ALA A 255      -4.625  20.970  -0.249  1.00  0.00           H  
ATOM   4012  HA  ALA A 255      -5.956  22.457  -2.287  1.00  0.00           H  
ATOM   4013 1HB  ALA A 255      -3.903  23.767  -2.453  1.00  0.00           H  
ATOM   4014 2HB  ALA A 255      -4.371  23.468  -0.763  1.00  0.00           H  
ATOM   4015 3HB  ALA A 255      -3.047  22.535  -1.497  1.00  0.00           H  
ATOM   4016  N   LEU A 256      -3.747  20.273  -3.427  1.00  0.00           N  
ATOM   4017  CA  LEU A 256      -3.274  19.621  -4.674  1.00  0.00           C  
ATOM   4018  C   LEU A 256      -4.259  18.521  -5.118  1.00  0.00           C  
ATOM   4019  O   LEU A 256      -3.940  17.764  -6.044  1.00  0.00           O  
ATOM   4020  CB  LEU A 256      -1.879  19.016  -4.468  1.00  0.00           C  
ATOM   4021  CG  LEU A 256      -0.750  20.021  -4.205  1.00  0.00           C  
ATOM   4022  CD1 LEU A 256       0.562  19.272  -4.015  1.00  0.00           C  
ATOM   4023  CD2 LEU A 256      -0.659  20.998  -5.368  1.00  0.00           C  
ATOM   4024  H   LEU A 256      -3.456  19.899  -2.535  1.00  0.00           H  
ATOM   4025  HA  LEU A 256      -3.213  20.376  -5.457  1.00  0.00           H  
ATOM   4026 1HB  LEU A 256      -1.919  18.333  -3.620  1.00  0.00           H  
ATOM   4027 2HB  LEU A 256      -1.614  18.444  -5.357  1.00  0.00           H  
ATOM   4028  HG  LEU A 256      -0.957  20.569  -3.286  1.00  0.00           H  
ATOM   4029 1HD1 LEU A 256       1.364  19.986  -3.828  1.00  0.00           H  
ATOM   4030 2HD1 LEU A 256       0.475  18.595  -3.165  1.00  0.00           H  
ATOM   4031 3HD1 LEU A 256       0.788  18.700  -4.914  1.00  0.00           H  
ATOM   4032 1HD2 LEU A 256       0.143  21.712  -5.181  1.00  0.00           H  
ATOM   4033 2HD2 LEU A 256      -0.451  20.450  -6.287  1.00  0.00           H  
ATOM   4034 3HD2 LEU A 256      -1.604  21.531  -5.470  1.00  0.00           H  
ATOM   4035  N   GLY A 257      -5.387  18.384  -4.433  1.00  0.00           N  
ATOM   4036  CA  GLY A 257      -6.414  17.406  -4.817  1.00  0.00           C  
ATOM   4037  C   GLY A 257      -5.975  15.997  -4.473  1.00  0.00           C  
ATOM   4038  O   GLY A 257      -6.408  15.026  -5.127  1.00  0.00           O  
ATOM   4039  H   GLY A 257      -5.542  18.970  -3.624  1.00  0.00           H  
ATOM   4040 1HA  GLY A 257      -7.348  17.638  -4.304  1.00  0.00           H  
ATOM   4041 2HA  GLY A 257      -6.608  17.483  -5.886  1.00  0.00           H  
ATOM   4042  N   LEU A 258      -5.136  15.809  -3.460  1.00  0.00           N  
ATOM   4043  CA  LEU A 258      -4.618  14.472  -3.129  1.00  0.00           C  
ATOM   4044  C   LEU A 258      -5.643  13.773  -2.227  1.00  0.00           C  
ATOM   4045  O   LEU A 258      -5.443  13.677  -0.998  1.00  0.00           O  
ATOM   4046  CB  LEU A 258      -3.259  14.565  -2.424  1.00  0.00           C  
ATOM   4047  CG  LEU A 258      -2.182  15.373  -3.159  1.00  0.00           C  
ATOM   4048  CD1 LEU A 258      -0.928  15.450  -2.298  1.00  0.00           C  
ATOM   4049  CD2 LEU A 258      -1.885  14.721  -4.501  1.00  0.00           C  
ATOM   4050  H   LEU A 258      -4.847  16.600  -2.903  1.00  0.00           H  
ATOM   4051  HA  LEU A 258      -4.486  13.914  -4.055  1.00  0.00           H  
ATOM   4052 1HB  LEU A 258      -3.405  15.020  -1.446  1.00  0.00           H  
ATOM   4053 2HB  LEU A 258      -2.874  13.556  -2.278  1.00  0.00           H  
ATOM   4054  HG  LEU A 258      -2.538  16.391  -3.321  1.00  0.00           H  
ATOM   4055 1HD1 LEU A 258      -0.163  16.025  -2.821  1.00  0.00           H  
ATOM   4056 2HD1 LEU A 258      -1.165  15.938  -1.353  1.00  0.00           H  
ATOM   4057 3HD1 LEU A 258      -0.557  14.444  -2.106  1.00  0.00           H  
ATOM   4058 1HD2 LEU A 258      -1.120  15.297  -5.024  1.00  0.00           H  
ATOM   4059 2HD2 LEU A 258      -1.528  13.704  -4.341  1.00  0.00           H  
ATOM   4060 3HD2 LEU A 258      -2.794  14.696  -5.102  1.00  0.00           H  
ATOM   4061  N   GLU A 259      -6.698  13.322  -2.871  1.00  0.00           N  
ATOM   4062  CA  GLU A 259      -7.842  12.701  -2.187  1.00  0.00           C  
ATOM   4063  C   GLU A 259      -7.299  11.469  -1.469  1.00  0.00           C  
ATOM   4064  O   GLU A 259      -7.683  11.236  -0.299  1.00  0.00           O  
ATOM   4065  CB  GLU A 259      -8.953  12.316  -3.167  1.00  0.00           C  
ATOM   4066  CG  GLU A 259      -9.697  13.498  -3.770  1.00  0.00           C  
ATOM   4067  CD  GLU A 259     -10.742  13.084  -4.768  1.00  0.00           C  
ATOM   4068  OE1 GLU A 259     -10.793  11.924  -5.100  1.00  0.00           O  
ATOM   4069  OE2 GLU A 259     -11.490  13.930  -5.200  1.00  0.00           O  
ATOM   4070  H   GLU A 259      -6.714  13.409  -3.877  1.00  0.00           H  
ATOM   4071  HA  GLU A 259      -8.254  13.421  -1.478  1.00  0.00           H  
ATOM   4072 1HB  GLU A 259      -8.529  11.734  -3.986  1.00  0.00           H  
ATOM   4073 2HB  GLU A 259      -9.682  11.684  -2.660  1.00  0.00           H  
ATOM   4074 1HG  GLU A 259     -10.179  14.058  -2.968  1.00  0.00           H  
ATOM   4075 2HG  GLU A 259      -8.979  14.158  -4.255  1.00  0.00           H  
ATOM   4076  N   GLU A 260      -6.404  10.753  -2.111  1.00  0.00           N  
ATOM   4077  CA  GLU A 260      -5.776   9.550  -1.531  1.00  0.00           C  
ATOM   4078  C   GLU A 260      -4.279   9.655  -1.767  1.00  0.00           C  
ATOM   4079  O   GLU A 260      -3.861  10.114  -2.832  1.00  0.00           O  
ATOM   4080  CB  GLU A 260      -6.326   8.266  -2.157  1.00  0.00           C  
ATOM   4081  CG  GLU A 260      -7.820   8.058  -1.955  1.00  0.00           C  
ATOM   4082  CD  GLU A 260      -8.325   6.790  -2.584  1.00  0.00           C  
ATOM   4083  OE1 GLU A 260      -7.535   6.076  -3.153  1.00  0.00           O  
ATOM   4084  OE2 GLU A 260      -9.503   6.534  -2.495  1.00  0.00           O  
ATOM   4085  H   GLU A 260      -6.140  11.046  -3.041  1.00  0.00           H  
ATOM   4086  HA  GLU A 260      -5.994   9.526  -0.463  1.00  0.00           H  
ATOM   4087 1HB  GLU A 260      -6.131   8.271  -3.229  1.00  0.00           H  
ATOM   4088 2HB  GLU A 260      -5.808   7.405  -1.735  1.00  0.00           H  
ATOM   4089 1HG  GLU A 260      -8.031   8.029  -0.886  1.00  0.00           H  
ATOM   4090 2HG  GLU A 260      -8.355   8.907  -2.379  1.00  0.00           H  
ATOM   4091  N   VAL A 261      -3.488   9.233  -0.774  1.00  0.00           N  
ATOM   4092  CA  VAL A 261      -2.012   9.253  -0.869  1.00  0.00           C  
ATOM   4093  C   VAL A 261      -1.446   7.917  -0.415  1.00  0.00           C  
ATOM   4094  O   VAL A 261      -2.105   7.129   0.313  1.00  0.00           O  
ATOM   4095  CB  VAL A 261      -1.418  10.379  -0.002  1.00  0.00           C  
ATOM   4096  CG1 VAL A 261      -1.919  11.736  -0.474  1.00  0.00           C  
ATOM   4097  CG2 VAL A 261      -1.776  10.150   1.459  1.00  0.00           C  
ATOM   4098  H   VAL A 261      -3.922   8.889   0.070  1.00  0.00           H  
ATOM   4099  HA  VAL A 261      -1.735   9.436  -1.908  1.00  0.00           H  
ATOM   4100  HB  VAL A 261      -0.334  10.379  -0.115  1.00  0.00           H  
ATOM   4101 1HG1 VAL A 261      -1.489  12.520   0.150  1.00  0.00           H  
ATOM   4102 2HG1 VAL A 261      -1.621  11.893  -1.510  1.00  0.00           H  
ATOM   4103 3HG1 VAL A 261      -3.006  11.768  -0.399  1.00  0.00           H  
ATOM   4104 1HG2 VAL A 261      -1.352  10.950   2.067  1.00  0.00           H  
ATOM   4105 2HG2 VAL A 261      -2.860  10.144   1.572  1.00  0.00           H  
ATOM   4106 3HG2 VAL A 261      -1.372   9.193   1.787  1.00  0.00           H  
ATOM   4107  N   VAL A 262      -0.198   7.670  -0.786  1.00  0.00           N  
ATOM   4108  CA  VAL A 262       0.656   6.705  -0.099  1.00  0.00           C  
ATOM   4109  C   VAL A 262       1.756   7.502   0.615  1.00  0.00           C  
ATOM   4110  O   VAL A 262       2.300   8.414  -0.003  1.00  0.00           O  
ATOM   4111  CB  VAL A 262       1.276   5.702  -1.090  1.00  0.00           C  
ATOM   4112  CG1 VAL A 262       2.152   4.699  -0.354  1.00  0.00           C  
ATOM   4113  CG2 VAL A 262       0.175   4.991  -1.862  1.00  0.00           C  
ATOM   4114  H   VAL A 262       0.170   8.176  -1.579  1.00  0.00           H  
ATOM   4115  HA  VAL A 262       0.047   6.150   0.614  1.00  0.00           H  
ATOM   4116  HB  VAL A 262       1.918   6.241  -1.785  1.00  0.00           H  
ATOM   4117 1HG1 VAL A 262       2.582   3.998  -1.070  1.00  0.00           H  
ATOM   4118 2HG1 VAL A 262       2.954   5.227   0.162  1.00  0.00           H  
ATOM   4119 3HG1 VAL A 262       1.550   4.153   0.372  1.00  0.00           H  
ATOM   4120 1HG2 VAL A 262       0.620   4.283  -2.561  1.00  0.00           H  
ATOM   4121 2HG2 VAL A 262      -0.471   4.456  -1.166  1.00  0.00           H  
ATOM   4122 3HG2 VAL A 262      -0.414   5.723  -2.414  1.00  0.00           H  
ATOM   4123  N   LEU A 263       1.984   7.270   1.882  1.00  0.00           N  
ATOM   4124  CA  LEU A 263       2.950   8.068   2.677  1.00  0.00           C  
ATOM   4125  C   LEU A 263       4.325   7.410   2.656  1.00  0.00           C  
ATOM   4126  O   LEU A 263       4.429   6.197   2.885  1.00  0.00           O  
ATOM   4127  CB  LEU A 263       2.473   8.215   4.127  1.00  0.00           C  
ATOM   4128  CG  LEU A 263       1.182   9.020   4.324  1.00  0.00           C  
ATOM   4129  CD1 LEU A 263       0.839   9.076   5.807  1.00  0.00           C  
ATOM   4130  CD2 LEU A 263       1.362  10.417   3.751  1.00  0.00           C  
ATOM   4131  H   LEU A 263       1.482   6.517   2.330  1.00  0.00           H  
ATOM   4132  HA  LEU A 263       3.024   9.061   2.235  1.00  0.00           H  
ATOM   4133 1HB  LEU A 263       2.310   7.221   4.541  1.00  0.00           H  
ATOM   4134 2HB  LEU A 263       3.258   8.702   4.704  1.00  0.00           H  
ATOM   4135  HG  LEU A 263       0.359   8.520   3.811  1.00  0.00           H  
ATOM   4136 1HD1 LEU A 263      -0.078   9.648   5.947  1.00  0.00           H  
ATOM   4137 2HD1 LEU A 263       0.697   8.064   6.186  1.00  0.00           H  
ATOM   4138 3HD1 LEU A 263       1.652   9.557   6.349  1.00  0.00           H  
ATOM   4139 1HD2 LEU A 263       0.444  10.989   3.890  1.00  0.00           H  
ATOM   4140 2HD2 LEU A 263       2.183  10.918   4.264  1.00  0.00           H  
ATOM   4141 3HD2 LEU A 263       1.588  10.348   2.686  1.00  0.00           H  
ATOM   4142  N   VAL A 264       5.351   8.225   2.458  1.00  0.00           N  
ATOM   4143  CA  VAL A 264       6.761   7.817   2.637  1.00  0.00           C  
ATOM   4144  C   VAL A 264       7.328   8.883   3.581  1.00  0.00           C  
ATOM   4145  O   VAL A 264       7.531  10.020   3.125  1.00  0.00           O  
ATOM   4146  CB  VAL A 264       7.538   7.784   1.308  1.00  0.00           C  
ATOM   4147  CG1 VAL A 264       8.966   7.310   1.538  1.00  0.00           C  
ATOM   4148  CG2 VAL A 264       6.824   6.883   0.313  1.00  0.00           C  
ATOM   4149  H   VAL A 264       5.146   9.172   2.172  1.00  0.00           H  
ATOM   4150  HA  VAL A 264       6.779   6.810   3.056  1.00  0.00           H  
ATOM   4151  HB  VAL A 264       7.597   8.796   0.907  1.00  0.00           H  
ATOM   4152 1HG1 VAL A 264       9.501   7.293   0.588  1.00  0.00           H  
ATOM   4153 2HG1 VAL A 264       9.469   7.990   2.226  1.00  0.00           H  
ATOM   4154 3HG1 VAL A 264       8.952   6.307   1.963  1.00  0.00           H  
ATOM   4155 1HG2 VAL A 264       7.379   6.866  -0.625  1.00  0.00           H  
ATOM   4156 2HG2 VAL A 264       6.761   5.873   0.716  1.00  0.00           H  
ATOM   4157 3HG2 VAL A 264       5.819   7.265   0.132  1.00  0.00           H  
ATOM   4158  N   ILE A 265       7.541   8.537   4.839  1.00  0.00           N  
ATOM   4159  CA  ILE A 265       7.740   9.586   5.869  1.00  0.00           C  
ATOM   4160  C   ILE A 265       8.933   9.261   6.752  1.00  0.00           C  
ATOM   4161  O   ILE A 265       9.219   8.095   7.097  1.00  0.00           O  
ATOM   4162  CB  ILE A 265       6.490   9.752   6.752  1.00  0.00           C  
ATOM   4163  CG1 ILE A 265       6.123   8.421   7.414  1.00  0.00           C  
ATOM   4164  CG2 ILE A 265       5.325  10.280   5.930  1.00  0.00           C  
ATOM   4165  CD1 ILE A 265       4.840   8.469   8.212  1.00  0.00           C  
ATOM   4166  H   ILE A 265       7.569   7.566   5.116  1.00  0.00           H  
ATOM   4167  HA  ILE A 265       7.929  10.533   5.366  1.00  0.00           H  
ATOM   4168  HB  ILE A 265       6.704  10.456   7.556  1.00  0.00           H  
ATOM   4169 1HG1 ILE A 265       6.022   7.651   6.651  1.00  0.00           H  
ATOM   4170 2HG1 ILE A 265       6.927   8.114   8.083  1.00  0.00           H  
ATOM   4171 1HG2 ILE A 265       4.449  10.391   6.569  1.00  0.00           H  
ATOM   4172 2HG2 ILE A 265       5.589  11.248   5.505  1.00  0.00           H  
ATOM   4173 3HG2 ILE A 265       5.100   9.580   5.125  1.00  0.00           H  
ATOM   4174 1HD1 ILE A 265       4.647   7.490   8.650  1.00  0.00           H  
ATOM   4175 2HD1 ILE A 265       4.932   9.211   9.006  1.00  0.00           H  
ATOM   4176 3HD1 ILE A 265       4.014   8.741   7.555  1.00  0.00           H  
ATOM   4177  N   HIS A 266       9.587  10.314   7.218  1.00  0.00           N  
ATOM   4178  CA  HIS A 266      10.943  10.237   7.810  1.00  0.00           C  
ATOM   4179  C   HIS A 266      11.064  11.242   8.950  1.00  0.00           C  
ATOM   4180  O   HIS A 266      10.833  12.424   8.723  1.00  0.00           O  
ATOM   4181  CB  HIS A 266      12.027  10.510   6.763  1.00  0.00           C  
ATOM   4182  CG  HIS A 266      13.415  10.222   7.246  1.00  0.00           C  
ATOM   4183  ND1 HIS A 266      14.537  10.502   6.494  1.00  0.00           N  
ATOM   4184  CD2 HIS A 266      13.863   9.680   8.403  1.00  0.00           C  
ATOM   4185  CE1 HIS A 266      15.615  10.144   7.169  1.00  0.00           C  
ATOM   4186  NE2 HIS A 266      15.233   9.643   8.329  1.00  0.00           N  
ATOM   4187  H   HIS A 266       9.126  11.210   7.161  1.00  0.00           H  
ATOM   4188  HA  HIS A 266      11.110   9.236   8.207  1.00  0.00           H  
ATOM   4189 1HB  HIS A 266      11.840   9.900   5.878  1.00  0.00           H  
ATOM   4190 2HB  HIS A 266      11.982  11.554   6.457  1.00  0.00           H  
ATOM   4191  HD2 HIS A 266      13.250   9.337   9.237  1.00  0.00           H  
ATOM   4192  HE1 HIS A 266      16.645  10.245   6.826  1.00  0.00           H  
ATOM   4193  HE2 HIS A 266      15.845   9.288   9.050  1.00  0.00           H  
ATOM   4194  N   ASP A 267      11.459  10.786  10.141  1.00  0.00           N  
ATOM   4195  CA  ASP A 267      11.879  11.726  11.207  1.00  0.00           C  
ATOM   4196  C   ASP A 267      10.736  12.723  11.417  1.00  0.00           C  
ATOM   4197  O   ASP A 267       9.568  12.295  11.450  1.00  0.00           O  
ATOM   4198  CB  ASP A 267      13.169  12.464  10.839  1.00  0.00           C  
ATOM   4199  CG  ASP A 267      13.763  13.238  12.008  1.00  0.00           C  
ATOM   4200  OD1 ASP A 267      14.242  12.615  12.926  1.00  0.00           O  
ATOM   4201  OD2 ASP A 267      13.731  14.445  11.972  1.00  0.00           O  
ATOM   4202  H   ASP A 267      11.475   9.794  10.326  1.00  0.00           H  
ATOM   4203  HA  ASP A 267      12.064  11.156  12.118  1.00  0.00           H  
ATOM   4204 1HB  ASP A 267      13.909  11.746  10.484  1.00  0.00           H  
ATOM   4205 2HB  ASP A 267      12.970  13.160  10.024  1.00  0.00           H  
ATOM   4206  N   TRP A 268      11.027  14.024  11.443  1.00  0.00           N  
ATOM   4207  CA  TRP A 268       9.942  14.970  11.795  1.00  0.00           C  
ATOM   4208  C   TRP A 268       8.713  14.794  10.902  1.00  0.00           C  
ATOM   4209  O   TRP A 268       7.611  14.758  11.394  1.00  0.00           O  
ATOM   4210  CB  TRP A 268      10.437  16.414  11.687  1.00  0.00           C  
ATOM   4211  CG  TRP A 268       9.434  17.427  12.147  1.00  0.00           C  
ATOM   4212  CD1 TRP A 268       8.952  18.482  11.430  1.00  0.00           C  
ATOM   4213  CD2 TRP A 268       8.778  17.486  13.437  1.00  0.00           C  
ATOM   4214  NE1 TRP A 268       8.048  19.191  12.182  1.00  0.00           N  
ATOM   4215  CE2 TRP A 268       7.928  18.595  13.412  1.00  0.00           C  
ATOM   4216  CE3 TRP A 268       8.843  16.698  14.593  1.00  0.00           C  
ATOM   4217  CZ2 TRP A 268       7.145  18.943  14.501  1.00  0.00           C  
ATOM   4218  CZ3 TRP A 268       8.057  17.047  15.684  1.00  0.00           C  
ATOM   4219  CH2 TRP A 268       7.229  18.140  15.638  1.00  0.00           C  
ATOM   4220  H   TRP A 268      11.946  14.387  11.235  1.00  0.00           H  
ATOM   4221  HA  TRP A 268       9.639  14.782  12.825  1.00  0.00           H  
ATOM   4222 1HB  TRP A 268      11.343  16.533  12.282  1.00  0.00           H  
ATOM   4223 2HB  TRP A 268      10.695  16.633  10.651  1.00  0.00           H  
ATOM   4224  HD1 TRP A 268       9.243  18.726  10.410  1.00  0.00           H  
ATOM   4225  HE1 TRP A 268       7.552  20.017  11.880  1.00  0.00           H  
ATOM   4226  HE3 TRP A 268       9.497  15.827  14.634  1.00  0.00           H  
ATOM   4227  HZ2 TRP A 268       6.481  19.808  14.484  1.00  0.00           H  
ATOM   4228  HZ3 TRP A 268       8.114  16.429  16.581  1.00  0.00           H  
ATOM   4229  HH2 TRP A 268       6.625  18.385  16.513  1.00  0.00           H  
ATOM   4230  N   GLY A 269       8.892  14.600   9.589  1.00  0.00           N  
ATOM   4231  CA  GLY A 269       7.774  14.411   8.679  1.00  0.00           C  
ATOM   4232  C   GLY A 269       6.869  13.261   9.121  1.00  0.00           C  
ATOM   4233  O   GLY A 269       5.703  13.212   8.745  1.00  0.00           O  
ATOM   4234  H   GLY A 269       9.832  14.585   9.223  1.00  0.00           H  
ATOM   4235 1HA  GLY A 269       7.190  15.330   8.625  1.00  0.00           H  
ATOM   4236 2HA  GLY A 269       8.151  14.210   7.677  1.00  0.00           H  
ATOM   4237  N   SER A 270       7.430  12.293   9.849  1.00  0.00           N  
ATOM   4238  CA  SER A 270       6.655  11.124  10.272  1.00  0.00           C  
ATOM   4239  C   SER A 270       5.647  11.554  11.333  1.00  0.00           C  
ATOM   4240  O   SER A 270       4.584  10.914  11.417  1.00  0.00           O  
ATOM   4241  CB  SER A 270       7.567  10.043  10.819  1.00  0.00           C  
ATOM   4242  OG  SER A 270       8.131  10.432  12.041  1.00  0.00           O  
ATOM   4243  H   SER A 270       8.401  12.363  10.116  1.00  0.00           H  
ATOM   4244  HA  SER A 270       6.129  10.725   9.404  1.00  0.00           H  
ATOM   4245 1HB  SER A 270       6.999   9.123  10.955  1.00  0.00           H  
ATOM   4246 2HB  SER A 270       8.358   9.836  10.100  1.00  0.00           H  
ATOM   4247  HG  SER A 270       8.421  11.340  11.921  1.00  0.00           H  
ATOM   4248  N   ALA A 271       5.950  12.534  12.176  1.00  0.00           N  
ATOM   4249  CA  ALA A 271       4.954  13.014  13.163  1.00  0.00           C  
ATOM   4250  C   ALA A 271       3.794  13.616  12.402  1.00  0.00           C  
ATOM   4251  O   ALA A 271       2.657  13.481  12.834  1.00  0.00           O  
ATOM   4252  CB  ALA A 271       5.580  13.936  14.150  1.00  0.00           C  
ATOM   4253  H   ALA A 271       6.865  12.961  12.153  1.00  0.00           H  
ATOM   4254  HA  ALA A 271       4.614  12.158  13.745  1.00  0.00           H  
ATOM   4255 1HB  ALA A 271       4.826  14.274  14.862  1.00  0.00           H  
ATOM   4256 2HB  ALA A 271       6.374  13.413  14.683  1.00  0.00           H  
ATOM   4257 3HB  ALA A 271       5.998  14.797  13.630  1.00  0.00           H  
ATOM   4258  N   LEU A 272       4.078  14.318  11.313  1.00  0.00           N  
ATOM   4259  CA  LEU A 272       2.955  14.903  10.562  1.00  0.00           C  
ATOM   4260  C   LEU A 272       2.212  13.848   9.746  1.00  0.00           C  
ATOM   4261  O   LEU A 272       0.978  13.920   9.620  1.00  0.00           O  
ATOM   4262  CB  LEU A 272       3.461  16.009   9.627  1.00  0.00           C  
ATOM   4263  CG  LEU A 272       4.135  17.204  10.314  1.00  0.00           C  
ATOM   4264  CD1 LEU A 272       4.860  18.046   9.273  1.00  0.00           C  
ATOM   4265  CD2 LEU A 272       3.085  18.026  11.047  1.00  0.00           C  
ATOM   4266  H   LEU A 272       5.022  14.466  10.982  1.00  0.00           H  
ATOM   4267  HA  LEU A 272       2.254  15.338  11.273  1.00  0.00           H  
ATOM   4268 1HB  LEU A 272       4.181  15.576   8.935  1.00  0.00           H  
ATOM   4269 2HB  LEU A 272       2.618  16.390   9.051  1.00  0.00           H  
ATOM   4270  HG  LEU A 272       4.876  16.843  11.027  1.00  0.00           H  
ATOM   4271 1HD1 LEU A 272       5.339  18.895   9.762  1.00  0.00           H  
ATOM   4272 2HD1 LEU A 272       5.618  17.438   8.778  1.00  0.00           H  
ATOM   4273 3HD1 LEU A 272       4.145  18.407   8.536  1.00  0.00           H  
ATOM   4274 1HD2 LEU A 272       3.564  18.875  11.536  1.00  0.00           H  
ATOM   4275 2HD2 LEU A 272       2.344  18.388  10.335  1.00  0.00           H  
ATOM   4276 3HD2 LEU A 272       2.595  17.405  11.797  1.00  0.00           H  
ATOM   4277  N   GLY A 273       2.941  12.958   9.106  1.00  0.00           N  
ATOM   4278  CA  GLY A 273       2.287  11.934   8.306  1.00  0.00           C  
ATOM   4279  C   GLY A 273       1.445  11.020   9.173  1.00  0.00           C  
ATOM   4280  O   GLY A 273       0.295  10.747   8.811  1.00  0.00           O  
ATOM   4281  H   GLY A 273       3.950  12.970   9.159  1.00  0.00           H  
ATOM   4282 1HA  GLY A 273       1.659  12.408   7.551  1.00  0.00           H  
ATOM   4283 2HA  GLY A 273       3.039  11.350   7.777  1.00  0.00           H  
ATOM   4284  N   PHE A 274       2.018  10.450  10.215  1.00  0.00           N  
ATOM   4285  CA  PHE A 274       1.233   9.516  11.076  1.00  0.00           C  
ATOM   4286  C   PHE A 274       0.006  10.215  11.686  1.00  0.00           C  
ATOM   4287  O   PHE A 274      -1.076   9.599  11.788  1.00  0.00           O  
ATOM   4288  CB  PHE A 274       2.106   8.952  12.199  1.00  0.00           C  
ATOM   4289  CG  PHE A 274       3.007   7.832  11.763  1.00  0.00           C  
ATOM   4290  CD1 PHE A 274       2.544   6.845  10.905  1.00  0.00           C  
ATOM   4291  CD2 PHE A 274       4.317   7.761  12.210  1.00  0.00           C  
ATOM   4292  CE1 PHE A 274       3.372   5.814  10.503  1.00  0.00           C  
ATOM   4293  CE2 PHE A 274       5.147   6.732  11.809  1.00  0.00           C  
ATOM   4294  CZ  PHE A 274       4.673   5.757  10.955  1.00  0.00           C  
ATOM   4295  H   PHE A 274       2.984  10.636  10.444  1.00  0.00           H  
ATOM   4296  HA  PHE A 274       0.885   8.686  10.459  1.00  0.00           H  
ATOM   4297 1HB  PHE A 274       2.727   9.747  12.610  1.00  0.00           H  
ATOM   4298 2HB  PHE A 274       1.470   8.584  13.003  1.00  0.00           H  
ATOM   4299  HD1 PHE A 274       1.515   6.891  10.546  1.00  0.00           H  
ATOM   4300  HD2 PHE A 274       4.691   8.531  12.886  1.00  0.00           H  
ATOM   4301  HE1 PHE A 274       2.995   5.045   9.828  1.00  0.00           H  
ATOM   4302  HE2 PHE A 274       6.175   6.689  12.168  1.00  0.00           H  
ATOM   4303  HZ  PHE A 274       5.326   4.945  10.639  1.00  0.00           H  
ATOM   4304  N   HIS A 275       0.139  11.472  12.111  1.00  0.00           N  
ATOM   4305  CA  HIS A 275      -1.019  12.231  12.647  1.00  0.00           C  
ATOM   4306  C   HIS A 275      -2.102  12.357  11.556  1.00  0.00           C  
ATOM   4307  O   HIS A 275      -3.269  12.044  11.788  1.00  0.00           O  
ATOM   4308  CB  HIS A 275      -0.596  13.622  13.130  1.00  0.00           C  
ATOM   4309  CG  HIS A 275      -1.716  14.419  13.725  1.00  0.00           C  
ATOM   4310  ND1 HIS A 275      -2.338  14.062  14.903  1.00  0.00           N  
ATOM   4311  CD2 HIS A 275      -2.326  15.552  13.304  1.00  0.00           C  
ATOM   4312  CE1 HIS A 275      -3.283  14.944  15.182  1.00  0.00           C  
ATOM   4313  NE2 HIS A 275      -3.296  15.856  14.228  1.00  0.00           N  
ATOM   4314  H   HIS A 275       1.043  11.919  12.067  1.00  0.00           H  
ATOM   4315  HA  HIS A 275      -1.440  11.698  13.499  1.00  0.00           H  
ATOM   4316 1HB  HIS A 275       0.189  13.524  13.881  1.00  0.00           H  
ATOM   4317 2HB  HIS A 275      -0.182  14.187  12.295  1.00  0.00           H  
ATOM   4318  HD1 HIS A 275      -2.074  13.311  15.507  1.00  0.00           H  
ATOM   4319  HD2 HIS A 275      -2.180  16.192  12.434  1.00  0.00           H  
ATOM   4320  HE1 HIS A 275      -3.892  14.839  16.079  1.00  0.00           H  
ATOM   4321  N   TRP A 276      -1.714  12.720  10.330  1.00  0.00           N  
ATOM   4322  CA  TRP A 276      -2.704  12.837   9.242  1.00  0.00           C  
ATOM   4323  C   TRP A 276      -3.343  11.481   8.971  1.00  0.00           C  
ATOM   4324  O   TRP A 276      -4.585  11.394   8.873  1.00  0.00           O  
ATOM   4325  CB  TRP A 276      -2.054  13.364   7.962  1.00  0.00           C  
ATOM   4326  CG  TRP A 276      -3.042  13.837   6.939  1.00  0.00           C  
ATOM   4327  CD1 TRP A 276      -3.670  15.046   6.911  1.00  0.00           C  
ATOM   4328  CD2 TRP A 276      -3.522  13.108   5.783  1.00  0.00           C  
ATOM   4329  NE1 TRP A 276      -4.506  15.119   5.824  1.00  0.00           N  
ATOM   4330  CE2 TRP A 276      -4.426  13.943   5.122  1.00  0.00           C  
ATOM   4331  CE3 TRP A 276      -3.260  11.834   5.265  1.00  0.00           C  
ATOM   4332  CZ2 TRP A 276      -5.078  13.548   3.964  1.00  0.00           C  
ATOM   4333  CZ3 TRP A 276      -3.912  11.438   4.103  1.00  0.00           C  
ATOM   4334  CH2 TRP A 276      -4.797  12.274   3.470  1.00  0.00           C  
ATOM   4335  H   TRP A 276      -0.742  12.915  10.134  1.00  0.00           H  
ATOM   4336  HA  TRP A 276      -3.476  13.542   9.551  1.00  0.00           H  
ATOM   4337 1HB  TRP A 276      -1.390  14.194   8.206  1.00  0.00           H  
ATOM   4338 2HB  TRP A 276      -1.445  12.579   7.513  1.00  0.00           H  
ATOM   4339  HD1 TRP A 276      -3.530  15.838   7.644  1.00  0.00           H  
ATOM   4340  HE1 TRP A 276      -5.086  15.909   5.580  1.00  0.00           H  
ATOM   4341  HE3 TRP A 276      -2.556  11.167   5.763  1.00  0.00           H  
ATOM   4342  HZ2 TRP A 276      -5.784  14.197   3.446  1.00  0.00           H  
ATOM   4343  HZ3 TRP A 276      -3.703  10.444   3.707  1.00  0.00           H  
ATOM   4344  HH2 TRP A 276      -5.291  11.932   2.560  1.00  0.00           H  
ATOM   4345  N   ALA A 277      -2.530  10.439   8.865  1.00  0.00           N  
ATOM   4346  CA  ALA A 277      -3.028   9.068   8.558  1.00  0.00           C  
ATOM   4347  C   ALA A 277      -4.000   8.609   9.664  1.00  0.00           C  
ATOM   4348  O   ALA A 277      -5.047   8.000   9.362  1.00  0.00           O  
ATOM   4349  CB  ALA A 277      -1.856   8.150   8.360  1.00  0.00           C  
ATOM   4350  H   ALA A 277      -1.539  10.585   8.997  1.00  0.00           H  
ATOM   4351  HA  ALA A 277      -3.565   9.108   7.610  1.00  0.00           H  
ATOM   4352 1HB  ALA A 277      -2.214   7.145   8.134  1.00  0.00           H  
ATOM   4353 2HB  ALA A 277      -1.246   8.512   7.532  1.00  0.00           H  
ATOM   4354 3HB  ALA A 277      -1.256   8.126   9.268  1.00  0.00           H  
ATOM   4355  N   LYS A 278      -3.685   8.907  10.922  1.00  0.00           N  
ATOM   4356  CA  LYS A 278      -4.553   8.477  12.047  1.00  0.00           C  
ATOM   4357  C   LYS A 278      -5.936   9.116  11.906  1.00  0.00           C  
ATOM   4358  O   LYS A 278      -6.967   8.457  12.205  1.00  0.00           O  
ATOM   4359  CB  LYS A 278      -3.934   8.849  13.396  1.00  0.00           C  
ATOM   4360  CG  LYS A 278      -4.757   8.421  14.604  1.00  0.00           C  
ATOM   4361  CD  LYS A 278      -5.660   9.547  15.084  1.00  0.00           C  
ATOM   4362  CE  LYS A 278      -6.375   9.172  16.374  1.00  0.00           C  
ATOM   4363  NZ  LYS A 278      -7.176  10.303  16.915  1.00  0.00           N  
ATOM   4364  H   LYS A 278      -2.846   9.433  11.121  1.00  0.00           H  
ATOM   4365  HA  LYS A 278      -4.660   7.393  12.007  1.00  0.00           H  
ATOM   4366 1HB  LYS A 278      -2.949   8.391  13.483  1.00  0.00           H  
ATOM   4367 2HB  LYS A 278      -3.799   9.929  13.449  1.00  0.00           H  
ATOM   4368 1HG  LYS A 278      -5.372   7.560  14.339  1.00  0.00           H  
ATOM   4369 2HG  LYS A 278      -4.089   8.132  15.415  1.00  0.00           H  
ATOM   4370 1HD  LYS A 278      -5.064  10.444  15.256  1.00  0.00           H  
ATOM   4371 2HD  LYS A 278      -6.404   9.768  14.319  1.00  0.00           H  
ATOM   4372 1HE  LYS A 278      -7.039   8.329  16.189  1.00  0.00           H  
ATOM   4373 2HE  LYS A 278      -5.642   8.872  17.122  1.00  0.00           H  
ATOM   4374 1HZ  LYS A 278      -7.634  10.015  17.768  1.00  0.00           H  
ATOM   4375 2HZ  LYS A 278      -6.567  11.086  17.107  1.00  0.00           H  
ATOM   4376 3HZ  LYS A 278      -7.873  10.578  16.237  1.00  0.00           H  
ATOM   4377  N   ARG A 279      -5.978  10.382  11.476  1.00  0.00           N  
ATOM   4378  CA  ARG A 279      -7.251  11.145  11.365  1.00  0.00           C  
ATOM   4379  C   ARG A 279      -8.024  10.744  10.110  1.00  0.00           C  
ATOM   4380  O   ARG A 279      -9.262  10.846  10.143  1.00  0.00           O  
ATOM   4381  CB  ARG A 279      -6.988  12.643  11.328  1.00  0.00           C  
ATOM   4382  CG  ARG A 279      -6.478  13.236  12.632  1.00  0.00           C  
ATOM   4383  CD  ARG A 279      -6.195  14.688  12.501  1.00  0.00           C  
ATOM   4384  NE  ARG A 279      -5.061  14.943  11.628  1.00  0.00           N  
ATOM   4385  CZ  ARG A 279      -4.892  16.064  10.900  1.00  0.00           C  
ATOM   4386  NH1 ARG A 279      -5.790  17.023  10.952  1.00  0.00           N  
ATOM   4387  NH2 ARG A 279      -3.824  16.201  10.135  1.00  0.00           N  
ATOM   4388  H   ARG A 279      -5.111  10.832  11.218  1.00  0.00           H  
ATOM   4389  HA  ARG A 279      -7.863  10.925  12.240  1.00  0.00           H  
ATOM   4390 1HB  ARG A 279      -6.252  12.863  10.556  1.00  0.00           H  
ATOM   4391 2HB  ARG A 279      -7.906  13.167  11.064  1.00  0.00           H  
ATOM   4392 1HG  ARG A 279      -7.229  13.101  13.410  1.00  0.00           H  
ATOM   4393 2HG  ARG A 279      -5.557  12.731  12.925  1.00  0.00           H  
ATOM   4394 1HD  ARG A 279      -7.066  15.192  12.084  1.00  0.00           H  
ATOM   4395 2HD  ARG A 279      -5.970  15.104  13.482  1.00  0.00           H  
ATOM   4396  HE  ARG A 279      -4.348  14.228  11.562  1.00  0.00           H  
ATOM   4397 1HH1 ARG A 279      -6.607  16.918  11.538  1.00  0.00           H  
ATOM   4398 2HH1 ARG A 279      -5.664  17.863  10.407  1.00  0.00           H  
ATOM   4399 1HH2 ARG A 279      -3.133  15.464  10.095  1.00  0.00           H  
ATOM   4400 2HH2 ARG A 279      -3.697  17.041   9.590  1.00  0.00           H  
ATOM   4401  N   ASN A 280      -7.350  10.270   9.062  1.00  0.00           N  
ATOM   4402  CA  ASN A 280      -7.977   9.890   7.776  1.00  0.00           C  
ATOM   4403  C   ASN A 280      -7.428   8.556   7.308  1.00  0.00           C  
ATOM   4404  O   ASN A 280      -6.736   8.442   6.280  1.00  0.00           O  
ATOM   4405  CB  ASN A 280      -7.759  10.955   6.717  1.00  0.00           C  
ATOM   4406  CG  ASN A 280      -8.332  12.288   7.112  1.00  0.00           C  
ATOM   4407  OD1 ASN A 280      -9.529  12.541   6.932  1.00  0.00           O  
ATOM   4408  ND2 ASN A 280      -7.501  13.146   7.647  1.00  0.00           N  
ATOM   4409  H   ASN A 280      -6.350  10.169   9.171  1.00  0.00           H  
ATOM   4410  HA  ASN A 280      -9.051   9.781   7.933  1.00  0.00           H  
ATOM   4411 1HB  ASN A 280      -6.690  11.073   6.534  1.00  0.00           H  
ATOM   4412 2HB  ASN A 280      -8.219  10.638   5.781  1.00  0.00           H  
ATOM   4413 1HD2 ASN A 280      -7.827  14.049   7.929  1.00  0.00           H  
ATOM   4414 2HD2 ASN A 280      -6.541  12.899   7.774  1.00  0.00           H  
ATOM   4415  N   PRO A 281      -7.676   7.477   8.084  1.00  0.00           N  
ATOM   4416  CA  PRO A 281      -7.199   6.153   7.682  1.00  0.00           C  
ATOM   4417  C   PRO A 281      -7.624   5.784   6.264  1.00  0.00           C  
ATOM   4418  O   PRO A 281      -6.838   5.165   5.537  1.00  0.00           O  
ATOM   4419  CB  PRO A 281      -7.851   5.232   8.718  1.00  0.00           C  
ATOM   4420  CG  PRO A 281      -8.012   6.093   9.924  1.00  0.00           C  
ATOM   4421  CD  PRO A 281      -8.414   7.436   9.373  1.00  0.00           C  
ATOM   4422  HA  PRO A 281      -6.102   6.125   7.761  1.00  0.00           H  
ATOM   4423 1HB  PRO A 281      -8.808   4.852   8.334  1.00  0.00           H  
ATOM   4424 2HB  PRO A 281      -7.208   4.358   8.901  1.00  0.00           H  
ATOM   4425 1HG  PRO A 281      -8.771   5.667  10.596  1.00  0.00           H  
ATOM   4426 2HG  PRO A 281      -7.071   6.133  10.492  1.00  0.00           H  
ATOM   4427 1HD  PRO A 281      -9.504   7.461   9.226  1.00  0.00           H  
ATOM   4428 2HD  PRO A 281      -8.098   8.227  10.069  1.00  0.00           H  
ATOM   4429  N   GLU A 282      -8.822   6.216   5.829  1.00  0.00           N  
ATOM   4430  CA  GLU A 282      -9.385   5.812   4.519  1.00  0.00           C  
ATOM   4431  C   GLU A 282      -8.601   6.421   3.358  1.00  0.00           C  
ATOM   4432  O   GLU A 282      -8.618   5.849   2.251  1.00  0.00           O  
ATOM   4433  CB  GLU A 282     -10.854   6.228   4.415  1.00  0.00           C  
ATOM   4434  CG  GLU A 282     -11.785   5.494   5.371  1.00  0.00           C  
ATOM   4435  CD  GLU A 282     -13.217   5.929   5.242  1.00  0.00           C  
ATOM   4436  OE1 GLU A 282     -13.480   6.828   4.478  1.00  0.00           O  
ATOM   4437  OE2 GLU A 282     -14.052   5.363   5.909  1.00  0.00           O  
ATOM   4438  H   GLU A 282      -9.350   6.840   6.421  1.00  0.00           H  
ATOM   4439  HA  GLU A 282      -9.324   4.727   4.436  1.00  0.00           H  
ATOM   4440 1HB  GLU A 282     -10.945   7.295   4.615  1.00  0.00           H  
ATOM   4441 2HB  GLU A 282     -11.212   6.052   3.400  1.00  0.00           H  
ATOM   4442 1HG  GLU A 282     -11.724   4.424   5.170  1.00  0.00           H  
ATOM   4443 2HG  GLU A 282     -11.448   5.664   6.392  1.00  0.00           H  
ATOM   4444  N   ARG A 283      -7.879   7.509   3.588  1.00  0.00           N  
ATOM   4445  CA  ARG A 283      -7.173   8.249   2.535  1.00  0.00           C  
ATOM   4446  C   ARG A 283      -5.698   7.835   2.474  1.00  0.00           C  
ATOM   4447  O   ARG A 283      -4.994   8.491   1.741  1.00  0.00           O  
ATOM   4448  CB  ARG A 283      -7.268   9.749   2.774  1.00  0.00           C  
ATOM   4449  CG  ARG A 283      -8.675  10.321   2.700  1.00  0.00           C  
ATOM   4450  CD  ARG A 283      -8.703  11.760   3.067  1.00  0.00           C  
ATOM   4451  NE  ARG A 283      -8.081  12.591   2.048  1.00  0.00           N  
ATOM   4452  CZ  ARG A 283      -8.054  13.938   2.072  1.00  0.00           C  
ATOM   4453  NH1 ARG A 283      -8.616  14.589   3.066  1.00  0.00           N  
ATOM   4454  NH2 ARG A 283      -7.462  14.604   1.096  1.00  0.00           N  
ATOM   4455  H   ARG A 283      -7.821   7.835   4.543  1.00  0.00           H  
ATOM   4456  HA  ARG A 283      -7.642   8.021   1.577  1.00  0.00           H  
ATOM   4457 1HB  ARG A 283      -6.867   9.986   3.758  1.00  0.00           H  
ATOM   4458 2HB  ARG A 283      -6.659  10.274   2.037  1.00  0.00           H  
ATOM   4459 1HG  ARG A 283      -9.057  10.218   1.684  1.00  0.00           H  
ATOM   4460 2HG  ARG A 283      -9.324   9.779   3.388  1.00  0.00           H  
ATOM   4461 1HD  ARG A 283      -9.736  12.084   3.187  1.00  0.00           H  
ATOM   4462 2HD  ARG A 283      -8.165  11.907   4.002  1.00  0.00           H  
ATOM   4463  HE  ARG A 283      -7.638  12.125   1.267  1.00  0.00           H  
ATOM   4464 1HH1 ARG A 283      -9.068  14.080   3.812  1.00  0.00           H  
ATOM   4465 2HH1 ARG A 283      -8.595  15.599   3.084  1.00  0.00           H  
ATOM   4466 1HH2 ARG A 283      -7.030  14.103   0.332  1.00  0.00           H  
ATOM   4467 2HH2 ARG A 283      -7.441  15.613   1.114  1.00  0.00           H  
ATOM   4468  N   VAL A 284      -5.256   6.836   3.225  1.00  0.00           N  
ATOM   4469  CA  VAL A 284      -3.832   6.415   3.104  1.00  0.00           C  
ATOM   4470  C   VAL A 284      -3.826   4.945   2.730  1.00  0.00           C  
ATOM   4471  O   VAL A 284      -4.340   4.097   3.526  1.00  0.00           O  
ATOM   4472  CB  VAL A 284      -3.059   6.622   4.420  1.00  0.00           C  
ATOM   4473  CG1 VAL A 284      -1.627   6.127   4.279  1.00  0.00           C  
ATOM   4474  CG2 VAL A 284      -3.086   8.092   4.811  1.00  0.00           C  
ATOM   4475  H   VAL A 284      -5.857   6.354   3.878  1.00  0.00           H  
ATOM   4476  HA  VAL A 284      -3.356   7.024   2.334  1.00  0.00           H  
ATOM   4477  HB  VAL A 284      -3.528   6.028   5.204  1.00  0.00           H  
ATOM   4478 1HG1 VAL A 284      -1.095   6.281   5.218  1.00  0.00           H  
ATOM   4479 2HG1 VAL A 284      -1.631   5.065   4.034  1.00  0.00           H  
ATOM   4480 3HG1 VAL A 284      -1.127   6.681   3.485  1.00  0.00           H  
ATOM   4481 1HG2 VAL A 284      -2.537   8.230   5.742  1.00  0.00           H  
ATOM   4482 2HG2 VAL A 284      -2.621   8.686   4.024  1.00  0.00           H  
ATOM   4483 3HG2 VAL A 284      -4.118   8.413   4.946  1.00  0.00           H  
ATOM   4484  N   LYS A 285      -3.203   4.607   1.613  1.00  0.00           N  
ATOM   4485  CA  LYS A 285      -3.185   3.232   1.034  1.00  0.00           C  
ATOM   4486  C   LYS A 285      -1.911   2.495   1.413  1.00  0.00           C  
ATOM   4487  O   LYS A 285      -1.637   1.474   0.801  1.00  0.00           O  
ATOM   4488  CB  LYS A 285      -3.318   3.275  -0.489  1.00  0.00           C  
ATOM   4489  CG  LYS A 285      -4.598   3.931  -0.991  1.00  0.00           C  
ATOM   4490  CD  LYS A 285      -5.825   3.131  -0.581  1.00  0.00           C  
ATOM   4491  CE  LYS A 285      -7.101   3.755  -1.127  1.00  0.00           C  
ATOM   4492  NZ  LYS A 285      -8.313   3.001  -0.708  1.00  0.00           N  
ATOM   4493  H   LYS A 285      -2.712   5.350   1.135  1.00  0.00           H  
ATOM   4494  HA  LYS A 285      -4.032   2.676   1.436  1.00  0.00           H  
ATOM   4495 1HB  LYS A 285      -2.474   3.821  -0.913  1.00  0.00           H  
ATOM   4496 2HB  LYS A 285      -3.284   2.261  -0.887  1.00  0.00           H  
ATOM   4497 1HG  LYS A 285      -4.676   4.938  -0.580  1.00  0.00           H  
ATOM   4498 2HG  LYS A 285      -4.568   4.003  -2.078  1.00  0.00           H  
ATOM   4499 1HD  LYS A 285      -5.739   2.112  -0.959  1.00  0.00           H  
ATOM   4500 2HD  LYS A 285      -5.888   3.093   0.507  1.00  0.00           H  
ATOM   4501 1HE  LYS A 285      -7.186   4.781  -0.770  1.00  0.00           H  
ATOM   4502 2HE  LYS A 285      -7.060   3.775  -2.216  1.00  0.00           H  
ATOM   4503 1HZ  LYS A 285      -9.136   3.445  -1.090  1.00  0.00           H  
ATOM   4504 2HZ  LYS A 285      -8.255   2.051  -1.050  1.00  0.00           H  
ATOM   4505 3HZ  LYS A 285      -8.373   2.992   0.300  1.00  0.00           H  
ATOM   4506  N   GLY A 286      -1.095   3.058   2.312  1.00  0.00           N  
ATOM   4507  CA  GLY A 286       0.128   2.420   2.761  1.00  0.00           C  
ATOM   4508  C   GLY A 286       1.058   3.477   3.319  1.00  0.00           C  
ATOM   4509  O   GLY A 286       0.961   4.636   2.905  1.00  0.00           O  
ATOM   4510  H   GLY A 286      -1.345   3.961   2.687  1.00  0.00           H  
ATOM   4511 1HA  GLY A 286      -0.109   1.672   3.518  1.00  0.00           H  
ATOM   4512 2HA  GLY A 286       0.593   1.896   1.927  1.00  0.00           H  
ATOM   4513  N   ILE A 287       1.891   3.083   4.263  1.00  0.00           N  
ATOM   4514  CA  ILE A 287       2.864   4.020   4.873  1.00  0.00           C  
ATOM   4515  C   ILE A 287       4.214   3.346   4.924  1.00  0.00           C  
ATOM   4516  O   ILE A 287       4.384   2.420   5.721  1.00  0.00           O  
ATOM   4517  CB  ILE A 287       2.445   4.449   6.291  1.00  0.00           C  
ATOM   4518  CG1 ILE A 287       1.007   4.972   6.288  1.00  0.00           C  
ATOM   4519  CG2 ILE A 287       3.398   5.504   6.830  1.00  0.00           C  
ATOM   4520  CD1 ILE A 287       0.465   5.277   7.666  1.00  0.00           C  
ATOM   4521  H   ILE A 287       1.868   2.123   4.576  1.00  0.00           H  
ATOM   4522  HA  ILE A 287       2.915   4.916   4.255  1.00  0.00           H  
ATOM   4523  HB  ILE A 287       2.464   3.583   6.953  1.00  0.00           H  
ATOM   4524 1HG1 ILE A 287       0.952   5.882   5.691  1.00  0.00           H  
ATOM   4525 2HG1 ILE A 287       0.352   4.236   5.821  1.00  0.00           H  
ATOM   4526 1HG2 ILE A 287       3.088   5.796   7.833  1.00  0.00           H  
ATOM   4527 2HG2 ILE A 287       4.408   5.098   6.867  1.00  0.00           H  
ATOM   4528 3HG2 ILE A 287       3.382   6.377   6.177  1.00  0.00           H  
ATOM   4529 1HD1 ILE A 287      -0.559   5.642   7.582  1.00  0.00           H  
ATOM   4530 2HD1 ILE A 287       0.478   4.370   8.271  1.00  0.00           H  
ATOM   4531 3HD1 ILE A 287       1.083   6.038   8.140  1.00  0.00           H  
ATOM   4532  N   ALA A 288       5.174   3.883   4.185  1.00  0.00           N  
ATOM   4533  CA  ALA A 288       6.601   3.542   4.276  1.00  0.00           C  
ATOM   4534  C   ALA A 288       7.234   4.597   5.171  1.00  0.00           C  
ATOM   4535  O   ALA A 288       6.902   5.777   5.067  1.00  0.00           O  
ATOM   4536  CB  ALA A 288       7.264   3.455   2.918  1.00  0.00           C  
ATOM   4537  H   ALA A 288       4.876   4.578   3.515  1.00  0.00           H  
ATOM   4538  HA  ALA A 288       6.685   2.550   4.721  1.00  0.00           H  
ATOM   4539 1HB  ALA A 288       8.317   3.201   3.042  1.00  0.00           H  
ATOM   4540 2HB  ALA A 288       6.773   2.686   2.322  1.00  0.00           H  
ATOM   4541 3HB  ALA A 288       7.181   4.415   2.411  1.00  0.00           H  
ATOM   4542  N   PHE A 289       8.106   4.176   6.072  1.00  0.00           N  
ATOM   4543  CA  PHE A 289       8.691   5.095   7.056  1.00  0.00           C  
ATOM   4544  C   PHE A 289      10.030   4.582   7.519  1.00  0.00           C  
ATOM   4545  O   PHE A 289      10.441   3.439   7.243  1.00  0.00           O  
ATOM   4546  CB  PHE A 289       7.717   5.342   8.209  1.00  0.00           C  
ATOM   4547  CG  PHE A 289       7.232   4.092   8.911  1.00  0.00           C  
ATOM   4548  CD1 PHE A 289       6.168   3.394   8.374  1.00  0.00           C  
ATOM   4549  CD2 PHE A 289       7.785   3.650  10.104  1.00  0.00           C  
ATOM   4550  CE1 PHE A 289       5.671   2.258   9.008  1.00  0.00           C  
ATOM   4551  CE2 PHE A 289       7.285   2.502  10.727  1.00  0.00           C  
ATOM   4552  CZ  PHE A 289       6.227   1.829  10.184  1.00  0.00           C  
ATOM   4553  H   PHE A 289       8.378   3.202   6.087  1.00  0.00           H  
ATOM   4554  HA  PHE A 289       8.826   6.068   6.583  1.00  0.00           H  
ATOM   4555 1HB  PHE A 289       8.192   5.975   8.957  1.00  0.00           H  
ATOM   4556 2HB  PHE A 289       6.841   5.873   7.839  1.00  0.00           H  
ATOM   4557  HD1 PHE A 289       5.717   3.741   7.445  1.00  0.00           H  
ATOM   4558  HD2 PHE A 289       8.630   4.183  10.541  1.00  0.00           H  
ATOM   4559  HE1 PHE A 289       4.841   1.708   8.566  1.00  0.00           H  
ATOM   4560  HE2 PHE A 289       7.743   2.144  11.649  1.00  0.00           H  
ATOM   4561  HZ  PHE A 289       5.825   0.953  10.691  1.00  0.00           H  
ATOM   4562  N   MET A 290      10.769   5.497   8.110  1.00  0.00           N  
ATOM   4563  CA  MET A 290      12.067   5.166   8.716  1.00  0.00           C  
ATOM   4564  C   MET A 290      12.350   6.163   9.832  1.00  0.00           C  
ATOM   4565  O   MET A 290      11.833   7.275   9.756  1.00  0.00           O  
ATOM   4566  CB  MET A 290      13.183   5.185   7.673  1.00  0.00           C  
ATOM   4567  CG  MET A 290      13.594   6.578   7.216  1.00  0.00           C  
ATOM   4568  SD  MET A 290      14.437   6.565   5.621  1.00  0.00           S  
ATOM   4569  CE  MET A 290      13.042   6.491   4.501  1.00  0.00           C  
ATOM   4570  H   MET A 290      10.436   6.450   8.150  1.00  0.00           H  
ATOM   4571  HA  MET A 290      12.007   4.162   9.135  1.00  0.00           H  
ATOM   4572 1HB  MET A 290      14.066   4.692   8.076  1.00  0.00           H  
ATOM   4573 2HB  MET A 290      12.867   4.624   6.792  1.00  0.00           H  
ATOM   4574 1HG  MET A 290      12.710   7.209   7.133  1.00  0.00           H  
ATOM   4575 2HG  MET A 290      14.262   7.021   7.954  1.00  0.00           H  
ATOM   4576 1HE  MET A 290      13.402   6.477   3.472  1.00  0.00           H  
ATOM   4577 2HE  MET A 290      12.465   5.587   4.697  1.00  0.00           H  
ATOM   4578 3HE  MET A 290      12.408   7.366   4.652  1.00  0.00           H  
ATOM   4579  N   GLU A 291      13.161   5.777  10.829  1.00  0.00           N  
ATOM   4580  CA  GLU A 291      13.657   6.693  11.881  1.00  0.00           C  
ATOM   4581  C   GLU A 291      12.557   7.721  12.143  1.00  0.00           C  
ATOM   4582  O   GLU A 291      12.728   8.920  11.838  1.00  0.00           O  
ATOM   4583  CB  GLU A 291      15.018   7.277  11.449  1.00  0.00           C  
ATOM   4584  CG  GLU A 291      16.137   6.273  11.694  1.00  0.00           C  
ATOM   4585  CD  GLU A 291      16.588   6.257  13.150  1.00  0.00           C  
ATOM   4586  OE1 GLU A 291      16.678   7.369  13.712  1.00  0.00           O  
ATOM   4587  OE2 GLU A 291      16.859   5.151  13.663  1.00  0.00           O  
ATOM   4588  H   GLU A 291      13.440   4.807  10.850  1.00  0.00           H  
ATOM   4589  HA  GLU A 291      13.861   6.110  12.780  1.00  0.00           H  
ATOM   4590 1HB  GLU A 291      14.982   7.540  10.391  1.00  0.00           H  
ATOM   4591 2HB  GLU A 291      15.216   8.193  12.007  1.00  0.00           H  
ATOM   4592 1HG  GLU A 291      15.787   5.280  11.416  1.00  0.00           H  
ATOM   4593 2HG  GLU A 291      16.982   6.523  11.053  1.00  0.00           H  
ATOM   4594  N   PHE A 292      11.428   7.201  12.602  1.00  0.00           N  
ATOM   4595  CA  PHE A 292      10.207   7.986  12.804  1.00  0.00           C  
ATOM   4596  C   PHE A 292      10.090   8.404  14.277  1.00  0.00           C  
ATOM   4597  O   PHE A 292      10.747   7.836  15.207  1.00  0.00           O  
ATOM   4598  CB  PHE A 292       8.973   7.185  12.387  1.00  0.00           C  
ATOM   4599  CG  PHE A 292       8.702   5.991  13.259  1.00  0.00           C  
ATOM   4600  CD1 PHE A 292       7.886   6.100  14.375  1.00  0.00           C  
ATOM   4601  CD2 PHE A 292       9.264   4.758  12.965  1.00  0.00           C  
ATOM   4602  CE1 PHE A 292       7.637   5.003  15.177  1.00  0.00           C  
ATOM   4603  CE2 PHE A 292       9.015   3.659  13.765  1.00  0.00           C  
ATOM   4604  CZ  PHE A 292       8.201   3.783  14.872  1.00  0.00           C  
ATOM   4605  H   PHE A 292      11.421   6.215  12.821  1.00  0.00           H  
ATOM   4606  HA  PHE A 292      10.265   8.882  12.184  1.00  0.00           H  
ATOM   4607 1HB  PHE A 292       8.095   7.829  12.412  1.00  0.00           H  
ATOM   4608 2HB  PHE A 292       9.095   6.836  11.362  1.00  0.00           H  
ATOM   4609  HD1 PHE A 292       7.439   7.065  14.615  1.00  0.00           H  
ATOM   4610  HD2 PHE A 292       9.908   4.661  12.090  1.00  0.00           H  
ATOM   4611  HE1 PHE A 292       6.993   5.103  16.051  1.00  0.00           H  
ATOM   4612  HE2 PHE A 292       9.462   2.695  13.523  1.00  0.00           H  
ATOM   4613  HZ  PHE A 292       8.005   2.918  15.505  1.00  0.00           H  
ATOM   4614  N   ILE A 293       9.234   9.383  14.505  1.00  0.00           N  
ATOM   4615  CA  ILE A 293       9.041  10.021  15.829  1.00  0.00           C  
ATOM   4616  C   ILE A 293       8.199   9.062  16.672  1.00  0.00           C  
ATOM   4617  O   ILE A 293       7.079   8.721  16.268  1.00  0.00           O  
ATOM   4618  CB  ILE A 293       8.344  11.390  15.723  1.00  0.00           C  
ATOM   4619  CG1 ILE A 293       9.139  12.324  14.807  1.00  0.00           C  
ATOM   4620  CG2 ILE A 293       8.174  12.009  17.102  1.00  0.00           C  
ATOM   4621  CD1 ILE A 293      10.571  12.535  15.245  1.00  0.00           C  
ATOM   4622  H   ILE A 293       8.688   9.704  13.719  1.00  0.00           H  
ATOM   4623  HA  ILE A 293      10.019  10.181  16.282  1.00  0.00           H  
ATOM   4624  HB  ILE A 293       7.362  11.263  15.268  1.00  0.00           H  
ATOM   4625 1HG1 ILE A 293       9.148  11.921  13.795  1.00  0.00           H  
ATOM   4626 2HG1 ILE A 293       8.649  13.297  14.766  1.00  0.00           H  
ATOM   4627 1HG2 ILE A 293       7.680  12.976  17.008  1.00  0.00           H  
ATOM   4628 2HG2 ILE A 293       7.568  11.351  17.723  1.00  0.00           H  
ATOM   4629 3HG2 ILE A 293       9.152  12.144  17.563  1.00  0.00           H  
ATOM   4630 1HD1 ILE A 293      11.069  13.208  14.547  1.00  0.00           H  
ATOM   4631 2HD1 ILE A 293      10.585  12.972  16.244  1.00  0.00           H  
ATOM   4632 3HD1 ILE A 293      11.091  11.579  15.259  1.00  0.00           H  
ATOM   4633  N   ARG A 294       8.707   8.707  17.851  1.00  0.00           N  
ATOM   4634  CA  ARG A 294       8.084   7.779  18.821  1.00  0.00           C  
ATOM   4635  C   ARG A 294       8.284   8.389  20.201  1.00  0.00           C  
ATOM   4636  O   ARG A 294       9.174   9.216  20.392  1.00  0.00           O  
ATOM   4637  CB  ARG A 294       8.704   6.391  18.768  1.00  0.00           C  
ATOM   4638  CG  ARG A 294      10.156   6.321  19.211  1.00  0.00           C  
ATOM   4639  CD  ARG A 294      10.627   4.918  19.331  1.00  0.00           C  
ATOM   4640  NE  ARG A 294      12.030   4.847  19.709  1.00  0.00           N  
ATOM   4641  CZ  ARG A 294      12.482   4.861  20.978  1.00  0.00           C  
ATOM   4642  NH1 ARG A 294      11.633   4.943  21.978  1.00  0.00           N  
ATOM   4643  NH2 ARG A 294      13.780   4.791  21.217  1.00  0.00           N  
ATOM   4644  H   ARG A 294       9.599   9.127  18.073  1.00  0.00           H  
ATOM   4645  HA  ARG A 294       7.026   7.682  18.577  1.00  0.00           H  
ATOM   4646 1HB  ARG A 294       8.133   5.713  19.401  1.00  0.00           H  
ATOM   4647 2HB  ARG A 294       8.651   6.008  17.748  1.00  0.00           H  
ATOM   4648 1HG  ARG A 294      10.784   6.832  18.481  1.00  0.00           H  
ATOM   4649 2HG  ARG A 294      10.264   6.804  20.183  1.00  0.00           H  
ATOM   4650 1HD  ARG A 294      10.043   4.402  20.093  1.00  0.00           H  
ATOM   4651 2HD  ARG A 294      10.505   4.410  18.375  1.00  0.00           H  
ATOM   4652  HE  ARG A 294      12.714   4.782  18.966  1.00  0.00           H  
ATOM   4653 1HH1 ARG A 294      10.641   4.996  21.795  1.00  0.00           H  
ATOM   4654 2HH1 ARG A 294      11.972   4.953  22.928  1.00  0.00           H  
ATOM   4655 1HH2 ARG A 294      14.433   4.728  20.448  1.00  0.00           H  
ATOM   4656 2HH2 ARG A 294      14.119   4.802  22.167  1.00  0.00           H  
ATOM   4657  N   PRO A 295       7.456   8.039  21.213  1.00  0.00           N  
ATOM   4658  CA  PRO A 295       7.742   8.493  22.567  1.00  0.00           C  
ATOM   4659  C   PRO A 295       9.111   7.975  23.024  1.00  0.00           C  
ATOM   4660  O   PRO A 295       9.442   6.847  22.732  1.00  0.00           O  
ATOM   4661  CB  PRO A 295       6.645   7.858  23.400  1.00  0.00           C  
ATOM   4662  CG  PRO A 295       5.579   7.530  22.418  1.00  0.00           C  
ATOM   4663  CD  PRO A 295       6.303   7.152  21.147  1.00  0.00           C  
ATOM   4664  HA  PRO A 295       7.705   9.592  22.596  1.00  0.00           H  
ATOM   4665 1HB  PRO A 295       7.033   6.970  23.920  1.00  0.00           H  
ATOM   4666 2HB  PRO A 295       6.307   8.561  24.175  1.00  0.00           H  
ATOM   4667 1HG  PRO A 295       4.953   6.708  22.796  1.00  0.00           H  
ATOM   4668 2HG  PRO A 295       4.914   8.394  22.274  1.00  0.00           H  
ATOM   4669 1HD  PRO A 295       6.583   6.090  21.185  1.00  0.00           H  
ATOM   4670 2HD  PRO A 295       5.655   7.352  20.281  1.00  0.00           H  
ATOM   4671  N   ILE A 296       9.899   8.831  23.656  1.00  0.00           N  
ATOM   4672  CA  ILE A 296      11.248   8.473  24.175  1.00  0.00           C  
ATOM   4673  C   ILE A 296      11.138   8.890  25.627  1.00  0.00           C  
ATOM   4674  O   ILE A 296      11.176  10.069  25.941  1.00  0.00           O  
ATOM   4675  CB  ILE A 296      12.405   9.203  23.468  1.00  0.00           C  
ATOM   4676  CG1 ILE A 296      12.383   8.908  21.966  1.00  0.00           C  
ATOM   4677  CG2 ILE A 296      13.739   8.797  24.074  1.00  0.00           C  
ATOM   4678  CD1 ILE A 296      13.423   9.671  21.178  1.00  0.00           C  
ATOM   4679  H   ILE A 296       9.555   9.772  23.785  1.00  0.00           H  
ATOM   4680  HA  ILE A 296      11.406   7.406  24.022  1.00  0.00           H  
ATOM   4681  HB  ILE A 296      12.278  10.279  23.579  1.00  0.00           H  
ATOM   4682 1HG1 ILE A 296      12.544   7.843  21.802  1.00  0.00           H  
ATOM   4683 2HG1 ILE A 296      11.401   9.155  21.561  1.00  0.00           H  
ATOM   4684 1HG2 ILE A 296      14.546   9.321  23.562  1.00  0.00           H  
ATOM   4685 2HG2 ILE A 296      13.752   9.056  25.131  1.00  0.00           H  
ATOM   4686 3HG2 ILE A 296      13.878   7.721  23.962  1.00  0.00           H  
ATOM   4687 1HD1 ILE A 296      13.345   9.410  20.123  1.00  0.00           H  
ATOM   4688 2HD1 ILE A 296      13.258  10.742  21.300  1.00  0.00           H  
ATOM   4689 3HD1 ILE A 296      14.417   9.413  21.542  1.00  0.00           H  
ATOM   4690  N   PRO A 297      10.855   7.942  26.542  1.00  0.00           N  
ATOM   4691  CA  PRO A 297      10.615   8.297  27.938  1.00  0.00           C  
ATOM   4692  C   PRO A 297      11.773   9.047  28.612  1.00  0.00           C  
ATOM   4693  O   PRO A 297      11.544   9.706  29.595  1.00  0.00           O  
ATOM   4694  CB  PRO A 297      10.396   6.924  28.583  1.00  0.00           C  
ATOM   4695  CG  PRO A 297       9.903   6.070  27.465  1.00  0.00           C  
ATOM   4696  CD  PRO A 297      10.693   6.527  26.268  1.00  0.00           C  
ATOM   4697  HA  PRO A 297       9.711   8.919  28.002  1.00  0.00           H  
ATOM   4698 1HB  PRO A 297      11.338   6.558  29.016  1.00  0.00           H  
ATOM   4699 2HB  PRO A 297       9.674   7.008  29.408  1.00  0.00           H  
ATOM   4700 1HG  PRO A 297      10.065   5.008  27.699  1.00  0.00           H  
ATOM   4701 2HG  PRO A 297       8.819   6.205  27.333  1.00  0.00           H  
ATOM   4702 1HD  PRO A 297      11.656   5.996  26.239  1.00  0.00           H  
ATOM   4703 2HD  PRO A 297      10.116   6.334  25.352  1.00  0.00           H  
ATOM   4704  N   THR A 298      12.990   8.921  28.093  1.00  0.00           N  
ATOM   4705  CA  THR A 298      14.195   9.546  28.694  1.00  0.00           C  
ATOM   4706  C   THR A 298      15.235   9.838  27.621  1.00  0.00           C  
ATOM   4707  O   THR A 298      15.444   9.005  26.724  1.00  0.00           O  
ATOM   4708  CB  THR A 298      14.819   8.651  29.780  1.00  0.00           C  
ATOM   4709  OG1 THR A 298      15.997   9.279  30.302  1.00  0.00           O  
ATOM   4710  CG2 THR A 298      15.186   7.291  29.206  1.00  0.00           C  
ATOM   4711  H   THR A 298      13.088   8.373  27.250  1.00  0.00           H  
ATOM   4712  HA  THR A 298      13.901  10.487  29.159  1.00  0.00           H  
ATOM   4713  HB  THR A 298      14.106   8.515  30.593  1.00  0.00           H  
ATOM   4714  HG1 THR A 298      16.187   8.927  31.175  1.00  0.00           H  
ATOM   4715 1HG2 THR A 298      15.625   6.672  29.988  1.00  0.00           H  
ATOM   4716 2HG2 THR A 298      14.290   6.806  28.818  1.00  0.00           H  
ATOM   4717 3HG2 THR A 298      15.906   7.420  28.398  1.00  0.00           H  
ATOM   4718  N   TRP A 299      16.015  10.898  27.826  1.00  0.00           N  
ATOM   4719  CA  TRP A 299      17.166  11.197  26.943  1.00  0.00           C  
ATOM   4720  C   TRP A 299      18.175  10.047  26.969  1.00  0.00           C  
ATOM   4721  O   TRP A 299      18.902   9.878  25.974  1.00  0.00           O  
ATOM   4722  CB  TRP A 299      17.858  12.493  27.370  1.00  0.00           C  
ATOM   4723  CG  TRP A 299      17.110  13.729  26.971  1.00  0.00           C  
ATOM   4724  CD1 TRP A 299      16.428  14.572  27.797  1.00  0.00           C  
ATOM   4725  CD2 TRP A 299      16.966  14.272  25.636  1.00  0.00           C  
ATOM   4726  NE1 TRP A 299      15.871  15.596  27.073  1.00  0.00           N  
ATOM   4727  CE2 TRP A 299      16.190  15.429  25.749  1.00  0.00           C  
ATOM   4728  CE3 TRP A 299      17.426  13.875  24.375  1.00  0.00           C  
ATOM   4729  CZ2 TRP A 299      15.858  16.200  24.645  1.00  0.00           C  
ATOM   4730  CZ3 TRP A 299      17.094  14.648  23.269  1.00  0.00           C  
ATOM   4731  CH2 TRP A 299      16.331  15.781  23.401  1.00  0.00           C  
ATOM   4732  H   TRP A 299      15.818  11.513  28.603  1.00  0.00           H  
ATOM   4733  HA  TRP A 299      16.798  11.321  25.925  1.00  0.00           H  
ATOM   4734 1HB  TRP A 299      17.979  12.501  28.454  1.00  0.00           H  
ATOM   4735 2HB  TRP A 299      18.853  12.537  26.929  1.00  0.00           H  
ATOM   4736  HD1 TRP A 299      16.339  14.450  28.875  1.00  0.00           H  
ATOM   4737  HE1 TRP A 299      15.315  16.349  27.451  1.00  0.00           H  
ATOM   4738  HE3 TRP A 299      18.034  12.978  24.264  1.00  0.00           H  
ATOM   4739  HZ2 TRP A 299      15.253  17.103  24.730  1.00  0.00           H  
ATOM   4740  HZ3 TRP A 299      17.455  14.331  22.290  1.00  0.00           H  
ATOM   4741  HH2 TRP A 299      16.089  16.364  22.513  1.00  0.00           H  
ATOM   4742  N   ASP A 300      18.175   9.188  28.002  1.00  0.00           N  
ATOM   4743  CA  ASP A 300      19.190   8.097  28.113  1.00  0.00           C  
ATOM   4744  C   ASP A 300      19.081   7.085  26.968  1.00  0.00           C  
ATOM   4745  O   ASP A 300      20.031   6.319  26.796  1.00  0.00           O  
ATOM   4746  CB  ASP A 300      19.046   7.359  29.447  1.00  0.00           C  
ATOM   4747  CG  ASP A 300      19.422   8.221  30.644  1.00  0.00           C  
ATOM   4748  OD1 ASP A 300      19.990   9.268  30.443  1.00  0.00           O  
ATOM   4749  OD2 ASP A 300      19.138   7.823  31.749  1.00  0.00           O  
ATOM   4750  H   ASP A 300      17.472   9.281  28.721  1.00  0.00           H  
ATOM   4751  HA  ASP A 300      20.184   8.544  28.070  1.00  0.00           H  
ATOM   4752 1HB  ASP A 300      18.015   7.025  29.568  1.00  0.00           H  
ATOM   4753 2HB  ASP A 300      19.679   6.472  29.442  1.00  0.00           H  
ATOM   4754  N   GLU A 301      17.957   7.032  26.254  1.00  0.00           N  
ATOM   4755  CA  GLU A 301      17.741   6.098  25.120  1.00  0.00           C  
ATOM   4756  C   GLU A 301      18.490   6.608  23.873  1.00  0.00           C  
ATOM   4757  O   GLU A 301      18.670   5.803  22.936  1.00  0.00           O  
ATOM   4758  CB  GLU A 301      16.249   5.949  24.811  1.00  0.00           C  
ATOM   4759  CG  GLU A 301      15.460   5.193  25.871  1.00  0.00           C  
ATOM   4760  CD  GLU A 301      14.088   4.793  25.405  1.00  0.00           C  
ATOM   4761  OE1 GLU A 301      13.759   5.073  24.278  1.00  0.00           O  
ATOM   4762  OE2 GLU A 301      13.368   4.207  26.178  1.00  0.00           O  
ATOM   4763  H   GLU A 301      17.219   7.671  26.513  1.00  0.00           H  
ATOM   4764  HA  GLU A 301      18.135   5.120  25.397  1.00  0.00           H  
ATOM   4765 1HB  GLU A 301      15.800   6.936  24.700  1.00  0.00           H  
ATOM   4766 2HB  GLU A 301      16.124   5.424  23.864  1.00  0.00           H  
ATOM   4767 1HG  GLU A 301      16.013   4.296  26.149  1.00  0.00           H  
ATOM   4768 2HG  GLU A 301      15.370   5.820  26.757  1.00  0.00           H  
ATOM   4769  N   TRP A 302      18.877   7.886  23.814  1.00  0.00           N  
ATOM   4770  CA  TRP A 302      19.555   8.446  22.619  1.00  0.00           C  
ATOM   4771  C   TRP A 302      20.992   7.923  22.614  1.00  0.00           C  
ATOM   4772  O   TRP A 302      21.628   7.833  23.678  1.00  0.00           O  
ATOM   4773  CB  TRP A 302      19.550   9.976  22.632  1.00  0.00           C  
ATOM   4774  CG  TRP A 302      18.234  10.573  22.234  1.00  0.00           C  
ATOM   4775  CD1 TRP A 302      17.123  10.691  23.013  1.00  0.00           C  
ATOM   4776  CD2 TRP A 302      17.884  11.142  20.948  1.00  0.00           C  
ATOM   4777  NE1 TRP A 302      16.109  11.289  22.306  1.00  0.00           N  
ATOM   4778  CE2 TRP A 302      16.558  11.573  21.041  1.00  0.00           C  
ATOM   4779  CE3 TRP A 302      18.580  11.317  19.746  1.00  0.00           C  
ATOM   4780  CZ2 TRP A 302      15.905  12.170  19.974  1.00  0.00           C  
ATOM   4781  CZ3 TRP A 302      17.925  11.917  18.676  1.00  0.00           C  
ATOM   4782  CH2 TRP A 302      16.622  12.332  18.789  1.00  0.00           C  
ATOM   4783  H   TRP A 302      18.701   8.486  24.607  1.00  0.00           H  
ATOM   4784  HA  TRP A 302      19.020   8.114  21.730  1.00  0.00           H  
ATOM   4785 1HB  TRP A 302      19.799  10.332  23.631  1.00  0.00           H  
ATOM   4786 2HB  TRP A 302      20.315  10.348  21.951  1.00  0.00           H  
ATOM   4787  HD1 TRP A 302      17.050  10.359  24.047  1.00  0.00           H  
ATOM   4788  HE1 TRP A 302      15.184  11.487  22.658  1.00  0.00           H  
ATOM   4789  HE3 TRP A 302      19.615  10.991  19.652  1.00  0.00           H  
ATOM   4790  HZ2 TRP A 302      14.870  12.507  20.043  1.00  0.00           H  
ATOM   4791  HZ3 TRP A 302      18.473  12.048  17.743  1.00  0.00           H  
ATOM   4792  HH2 TRP A 302      16.139  12.800  17.930  1.00  0.00           H  
ATOM   4793  N   PRO A 303      21.611   7.559  21.466  1.00  0.00           N  
ATOM   4794  CA  PRO A 303      23.030   7.226  21.480  1.00  0.00           C  
ATOM   4795  C   PRO A 303      23.939   8.290  22.107  1.00  0.00           C  
ATOM   4796  O   PRO A 303      23.659   9.491  22.002  1.00  0.00           O  
ATOM   4797  CB  PRO A 303      23.328   7.057  19.987  1.00  0.00           C  
ATOM   4798  CG  PRO A 303      22.017   6.670  19.394  1.00  0.00           C  
ATOM   4799  CD  PRO A 303      21.007   7.495  20.147  1.00  0.00           C  
ATOM   4800  HA  PRO A 303      23.175   6.284  22.029  1.00  0.00           H  
ATOM   4801 1HB  PRO A 303      23.723   7.996  19.573  1.00  0.00           H  
ATOM   4802 2HB  PRO A 303      24.105   6.291  19.843  1.00  0.00           H  
ATOM   4803 1HG  PRO A 303      22.012   6.879  18.314  1.00  0.00           H  
ATOM   4804 2HG  PRO A 303      21.851   5.589  19.510  1.00  0.00           H  
ATOM   4805 1HD  PRO A 303      20.917   8.485  19.676  1.00  0.00           H  
ATOM   4806 2HD  PRO A 303      20.037   6.976  20.150  1.00  0.00           H  
ATOM   4807  N   GLU A 304      25.029   7.861  22.768  1.00  0.00           N  
ATOM   4808  CA  GLU A 304      25.919   8.796  23.502  1.00  0.00           C  
ATOM   4809  C   GLU A 304      26.250  10.035  22.654  1.00  0.00           C  
ATOM   4810  O   GLU A 304      26.151  11.140  23.154  1.00  0.00           O  
ATOM   4811  CB  GLU A 304      27.214   8.094  23.914  1.00  0.00           C  
ATOM   4812  CG  GLU A 304      28.167   8.958  24.728  1.00  0.00           C  
ATOM   4813  CD  GLU A 304      29.408   8.222  25.150  1.00  0.00           C  
ATOM   4814  OE1 GLU A 304      29.540   7.073  24.806  1.00  0.00           O  
ATOM   4815  OE2 GLU A 304      30.225   8.811  25.818  1.00  0.00           O  
ATOM   4816  H   GLU A 304      25.247   6.875  22.763  1.00  0.00           H  
ATOM   4817  HA  GLU A 304      25.402   9.130  24.403  1.00  0.00           H  
ATOM   4818 1HB  GLU A 304      26.976   7.209  24.506  1.00  0.00           H  
ATOM   4819 2HB  GLU A 304      27.745   7.759  23.023  1.00  0.00           H  
ATOM   4820 1HG  GLU A 304      28.456   9.823  24.132  1.00  0.00           H  
ATOM   4821 2HG  GLU A 304      27.645   9.319  25.614  1.00  0.00           H  
ATOM   4822  N   PHE A 305      26.624   9.884  21.390  1.00  0.00           N  
ATOM   4823  CA  PHE A 305      27.006  11.057  20.567  1.00  0.00           C  
ATOM   4824  C   PHE A 305      25.797  11.969  20.370  1.00  0.00           C  
ATOM   4825  O   PHE A 305      26.078  13.185  20.100  1.00  0.00           O  
ATOM   4826  CB  PHE A 305      27.550  10.621  19.206  1.00  0.00           C  
ATOM   4827  CG  PHE A 305      26.508  10.038  18.294  1.00  0.00           C  
ATOM   4828  CD1 PHE A 305      25.790  10.851  17.429  1.00  0.00           C  
ATOM   4829  CD2 PHE A 305      26.242   8.677  18.301  1.00  0.00           C  
ATOM   4830  CE1 PHE A 305      24.831  10.316  16.590  1.00  0.00           C  
ATOM   4831  CE2 PHE A 305      25.285   8.140  17.463  1.00  0.00           C  
ATOM   4832  CZ  PHE A 305      24.578   8.961  16.607  1.00  0.00           C  
ATOM   4833  H   PHE A 305      26.651   8.963  20.977  1.00  0.00           H  
ATOM   4834  HA  PHE A 305      27.790  11.606  21.091  1.00  0.00           H  
ATOM   4835 1HB  PHE A 305      28.001  11.476  18.704  1.00  0.00           H  
ATOM   4836 2HB  PHE A 305      28.332   9.876  19.349  1.00  0.00           H  
ATOM   4837  HD1 PHE A 305      25.991  11.922  17.415  1.00  0.00           H  
ATOM   4838  HD2 PHE A 305      26.800   8.029  18.978  1.00  0.00           H  
ATOM   4839  HE1 PHE A 305      24.274  10.966  15.916  1.00  0.00           H  
ATOM   4840  HE2 PHE A 305      25.086   7.068  17.477  1.00  0.00           H  
ATOM   4841  HZ  PHE A 305      23.822   8.538  15.947  1.00  0.00           H  
ATOM   4842  N   ALA A 306      24.547  11.440  20.427  1.00  0.00           N  
ATOM   4843  CA  ALA A 306      23.324  12.240  20.155  1.00  0.00           C  
ATOM   4844  C   ALA A 306      22.672  12.712  21.455  1.00  0.00           C  
ATOM   4845  O   ALA A 306      22.026  13.796  21.478  1.00  0.00           O  
ATOM   4846  CB  ALA A 306      22.350  11.420  19.322  1.00  0.00           C  
ATOM   4847  H   ALA A 306      24.453  10.464  20.666  1.00  0.00           H  
ATOM   4848  HA  ALA A 306      23.616  13.122  19.584  1.00  0.00           H  
ATOM   4849 1HB  ALA A 306      21.455  12.010  19.124  1.00  0.00           H  
ATOM   4850 2HB  ALA A 306      22.820  11.146  18.378  1.00  0.00           H  
ATOM   4851 3HB  ALA A 306      22.077  10.518  19.866  1.00  0.00           H  
ATOM   4852  N   ARG A 307      22.806  11.955  22.533  1.00  0.00           N  
ATOM   4853  CA  ARG A 307      22.117  12.297  23.813  1.00  0.00           C  
ATOM   4854  C   ARG A 307      22.482  13.721  24.266  1.00  0.00           C  
ATOM   4855  O   ARG A 307      21.553  14.575  24.483  1.00  0.00           O  
ATOM   4856  CB  ARG A 307      22.489  11.314  24.913  1.00  0.00           C  
ATOM   4857  CG  ARG A 307      21.837  11.584  26.260  1.00  0.00           C  
ATOM   4858  CD  ARG A 307      22.330  10.651  27.306  1.00  0.00           C  
ATOM   4859  NE  ARG A 307      21.653  10.855  28.576  1.00  0.00           N  
ATOM   4860  CZ  ARG A 307      21.942  11.840  29.449  1.00  0.00           C  
ATOM   4861  NH1 ARG A 307      22.896  12.702  29.174  1.00  0.00           N  
ATOM   4862  NH2 ARG A 307      21.267  11.940  30.580  1.00  0.00           N  
ATOM   4863  H   ARG A 307      23.385  11.129  22.491  1.00  0.00           H  
ATOM   4864  HA  ARG A 307      21.040  12.242  23.652  1.00  0.00           H  
ATOM   4865 1HB  ARG A 307      22.211  10.306  24.609  1.00  0.00           H  
ATOM   4866 2HB  ARG A 307      23.569  11.325  25.061  1.00  0.00           H  
ATOM   4867 1HG  ARG A 307      22.063  12.603  26.575  1.00  0.00           H  
ATOM   4868 2HG  ARG A 307      20.757  11.462  26.173  1.00  0.00           H  
ATOM   4869 1HD  ARG A 307      22.157   9.624  26.988  1.00  0.00           H  
ATOM   4870 2HD  ARG A 307      23.397  10.808  27.459  1.00  0.00           H  
ATOM   4871  HE  ARG A 307      20.913  10.211  28.823  1.00  0.00           H  
ATOM   4872 1HH1 ARG A 307      23.412  12.625  28.309  1.00  0.00           H  
ATOM   4873 2HH1 ARG A 307      23.113  13.440  29.827  1.00  0.00           H  
ATOM   4874 1HH2 ARG A 307      20.534  11.277  30.792  1.00  0.00           H  
ATOM   4875 2HH2 ARG A 307      21.484  12.678  31.234  1.00  0.00           H  
ATOM   4876  N   GLU A 308      23.765  14.011  24.467  1.00  0.00           N  
ATOM   4877  CA  GLU A 308      24.169  15.359  24.947  1.00  0.00           C  
ATOM   4878  C   GLU A 308      23.858  16.405  23.863  1.00  0.00           C  
ATOM   4879  O   GLU A 308      23.483  17.547  24.189  1.00  0.00           O  
ATOM   4880  CB  GLU A 308      25.657  15.394  25.300  1.00  0.00           C  
ATOM   4881  CG  GLU A 308      26.033  14.572  26.525  1.00  0.00           C  
ATOM   4882  CD  GLU A 308      27.506  14.607  26.824  1.00  0.00           C  
ATOM   4883  OE1 GLU A 308      28.238  15.164  26.042  1.00  0.00           O  
ATOM   4884  OE2 GLU A 308      27.899  14.076  27.836  1.00  0.00           O  
ATOM   4885  H   GLU A 308      24.478  13.317  24.295  1.00  0.00           H  
ATOM   4886  HA  GLU A 308      23.597  15.591  25.846  1.00  0.00           H  
ATOM   4887 1HB  GLU A 308      26.240  15.023  24.457  1.00  0.00           H  
ATOM   4888 2HB  GLU A 308      25.964  16.424  25.482  1.00  0.00           H  
ATOM   4889 1HG  GLU A 308      25.489  14.956  27.388  1.00  0.00           H  
ATOM   4890 2HG  GLU A 308      25.724  13.540  26.365  1.00  0.00           H  
ATOM   4891  N   THR A 309      24.036  16.041  22.614  1.00  0.00           N  
ATOM   4892  CA  THR A 309      23.856  16.972  21.471  1.00  0.00           C  
ATOM   4893  C   THR A 309      22.405  17.472  21.428  1.00  0.00           C  
ATOM   4894  O   THR A 309      22.222  18.721  21.437  1.00  0.00           O  
ATOM   4895  CB  THR A 309      24.215  16.304  20.132  1.00  0.00           C  
ATOM   4896  OG1 THR A 309      25.592  15.905  20.147  1.00  0.00           O  
ATOM   4897  CG2 THR A 309      23.983  17.266  18.976  1.00  0.00           C  
ATOM   4898  H   THR A 309      24.309  15.086  22.433  1.00  0.00           H  
ATOM   4899  HA  THR A 309      24.519  17.826  21.613  1.00  0.00           H  
ATOM   4900  HB  THR A 309      23.596  15.418  19.988  1.00  0.00           H  
ATOM   4901  HG1 THR A 309      25.648  14.949  20.080  1.00  0.00           H  
ATOM   4902 1HG2 THR A 309      24.242  16.777  18.037  1.00  0.00           H  
ATOM   4903 2HG2 THR A 309      22.934  17.561  18.954  1.00  0.00           H  
ATOM   4904 3HG2 THR A 309      24.606  18.150  19.108  1.00  0.00           H  
ATOM   4905  N   PHE A 310      21.406  16.572  21.417  1.00  0.00           N  
ATOM   4906  CA  PHE A 310      20.006  17.046  21.297  1.00  0.00           C  
ATOM   4907  C   PHE A 310      19.507  17.568  22.635  1.00  0.00           C  
ATOM   4908  O   PHE A 310      18.789  18.555  22.651  1.00  0.00           O  
ATOM   4909  CB  PHE A 310      19.086  15.924  20.812  1.00  0.00           C  
ATOM   4910  CG  PHE A 310      19.190  15.649  19.339  1.00  0.00           C  
ATOM   4911  CD1 PHE A 310      20.071  14.692  18.858  1.00  0.00           C  
ATOM   4912  CD2 PHE A 310      18.407  16.346  18.432  1.00  0.00           C  
ATOM   4913  CE1 PHE A 310      20.167  14.439  17.503  1.00  0.00           C  
ATOM   4914  CE2 PHE A 310      18.500  16.094  17.077  1.00  0.00           C  
ATOM   4915  CZ  PHE A 310      19.382  15.139  16.612  1.00  0.00           C  
ATOM   4916  H   PHE A 310      21.586  15.580  21.489  1.00  0.00           H  
ATOM   4917  HA  PHE A 310      19.976  17.855  20.566  1.00  0.00           H  
ATOM   4918 1HB  PHE A 310      19.321  15.004  21.347  1.00  0.00           H  
ATOM   4919 2HB  PHE A 310      18.052  16.179  21.039  1.00  0.00           H  
ATOM   4920  HD1 PHE A 310      20.692  14.138  19.562  1.00  0.00           H  
ATOM   4921  HD2 PHE A 310      17.710  17.101  18.799  1.00  0.00           H  
ATOM   4922  HE1 PHE A 310      20.865  13.685  17.138  1.00  0.00           H  
ATOM   4923  HE2 PHE A 310      17.878  16.648  16.374  1.00  0.00           H  
ATOM   4924  HZ  PHE A 310      19.458  14.940  15.544  1.00  0.00           H  
ATOM   4925  N   GLN A 311      19.950  16.951  23.735  1.00  0.00           N  
ATOM   4926  CA  GLN A 311      19.495  17.425  25.072  1.00  0.00           C  
ATOM   4927  C   GLN A 311      19.915  18.889  25.270  1.00  0.00           C  
ATOM   4928  O   GLN A 311      19.127  19.669  25.900  1.00  0.00           O  
ATOM   4929  CB  GLN A 311      20.070  16.557  26.194  1.00  0.00           C
[truncated: 48,532 more chars]
